# Supplementary material for: Adaptive Evolution in Zinc Finger Transcription Factors
Source: PLoS Genet. 2009 Jan 2;5(1):e1000325. doi: 10.1371/journal.pgen.1000325 (PMC2604467; doi:10.1371/journal.pgen.1000325)
Supplement: Dataset S1 — Sequence sets used for analysis; ZF amino acid frequencies; Codeml results for poly-ZF expansions; Zinc Finger counts, orthologs and paralogs. (3.77 MB ZIP) [file pgen.1000325.s009.zip]

Archive with 29 entries (26 files):
- Supporting Information/
- Supporting Information/Supporting_Information.xls
- Supporting Information/ZF_Logo_Frequencies/
- Supporting Information/ZF_Logo_Frequencies/Logo_Frequencies.xls
- Supporting Information/ZF_Sequences/
- Supporting Information/ZF_Sequences/anopheles_long_znf_peps.fa
- Supporting Information/ZF_Sequences/anopheles_znf_cds.fa
- Supporting Information/ZF_Sequences/chicken_long_znf_peps.fa
- Supporting Information/ZF_Sequences/chicken_znf_cds.fa
- Supporting Information/ZF_Sequences/ciona_long_znf_peps.fa
- Supporting Information/ZF_Sequences/ciona_znf_cds.fa
- Supporting Information/ZF_Sequences/cow_long_znf_peps.fa
- Supporting Information/ZF_Sequences/cow_znf_cds.fa
- Supporting Information/ZF_Sequences/dog_long_znf_peps.fa
- Supporting Information/ZF_Sequences/dog_znf_cds.fa
- Supporting Information/ZF_Sequences/drosophila_long_znf_peps.fa
- Supporting Information/ZF_Sequences/drosophila_znf_cds.fa
- Supporting Information/ZF_Sequences/elegans_long_znf_peps.fa
- Supporting Information/ZF_Sequences/elegans_znf_cds.fa
- Supporting Information/ZF_Sequences/fugu_long_znf_peps.fa
- Supporting Information/ZF_Sequences/fugu_znf_cds.fa
- Supporting Information/ZF_Sequences/human_long_znf_peps.fa
- Supporting Information/ZF_Sequences/human_znf_cds.fa
- Supporting Information/ZF_Sequences/mouse_long_znf_peps.fa
- Supporting Information/ZF_Sequences/mouse_znf_cds.fa
- Supporting Information/ZF_Sequences/xenopus_long_znf_peps.fa
- Supporting Information/ZF_Sequences/xenopus_znf_cds.fa
- Supporting Information/ZF_Sequences/zebrafish_long_znf_peps.fa
- Supporting Information/ZF_Sequences/zebrafish_znf_cds.fa
