# Supplementary material for: Adaptive Evolution in Zinc Finger Transcription Factors
Source: PLoS Genet. 2009 Jan 2;5(1):e1000325. doi: 10.1371/journal.pgen.1000325 (PMC2604467; doi:10.1371/journal.pgen.1000325)
Supplement: Dataset S1 — Sequence sets used for analysis; ZF amino acid frequencies; Codeml results for poly-ZF expansions; Zinc Finger counts, orthologs and paralogs. (3.77 MB ZIP) [file pgen.1000325.s009.zip › Supporting Information/Supporting_Information.xls]

## Sheet: Zinc Finger Gain and Loss, Orth
Zinc Finger Gain and Loss in Orthologs
	#ZF			STDEV
4	4	4		0
4	4	4		0
4	4	4		0
4	4	4		0
5	5	5		0
5	5	5		0
4	4	4		0
9	9	8		0.471405
7	7	7		0
6	6	6		0
7	7	7		0
7	7	7		0
7	7	7		0
6	6	6		0
6	7	7		0.471405
7	7	7		0
8	8	8		0
16	14	17		1.24722
11	11	11		0
9	9	9		0
10	10	10		0
12	12	9		1.41421
6	6	6		0
10	10	10		0
10	10	10		0
7	7	7		0
9	9	9		0
9	9	9		0
6	6	6		0
4	4	4		0
4	4	4		0
4	4	4		0
5	5	5		0
8	8	8		0
12	12	12		0
12	12	12		0
12	12	12		0
13	13	13		0
14	14	14		0
12	12	12		0
13	13	13		0
13	13	13		0
10	13	13		1.41421
18	18	18		0
20	19	18		0.816497
16	16	16		0
13	13	13		0
14	14	15		0.471405
15	16	16		0.471405
13	13	13		0
13	13	13		0
10	11	11		0.471405
13	13	13		0
19	19	12		3.29983
15	14	14		0.471405
8	8	8		0
7	7	7		0
14	14	14		0
15	15	15		0
9	9	9		0
12	12	12		0
14	14	14		0
12	13	12		0.471405
16	19	19		1.41421
12	12	12		0
12	12	12		0
11	11	11		0
11	11	11		0
14	14	14		0
8	8	8		0
10	10	10		0
14	14	9		2.35702
12	12	12		0
10	10	10		0
5	5	5		0
5	6	6		0.471405
8	8	8		0
5	5	5		0
8	8	8		0
9	9	9		0
6	6	6		0
9	9	9		0
6	6	6		0
10	10	8		0.942809
9	9	7		0.942809
7	7	7		0
7	7	7		0
9	9	9		0
5	5	5		0
13	13	12		0.471405
6	6	6		0
8	8	8		0
10	10	11		0.471405
12	12	12		0
6	6	6		0
8	8	8		0
14	14	14		0
13	14	14		0.471405
16	16	16		0
22	28	25		2.44949
10	10	10		0
15	16	16		0.471405
12	12	12		0
12	12	12		0
8	8	8		0
4	4	4		0
4	4	4		0
4	4	4		0
5	7	7		0.942809
5	5	5		0
8	8	8		0
4	4	4		0
8	12	12		1.88562
8	8	8		0
7	7	7		0
6	6	6		0
5	5	5		0
5	5	5		0
4	4	4		0
5	5	5		0
9	9	9		0
4	4	4		0
4	4	4		0
5	5	4		0.471405
10	10	9		0.471405
5	5	5		0
5	5	5		0
7	7	7		0
8	8	8		0
4	4	4		0
4	4	4		0
6	6	6		0
6	6	6		0
6	6	6		0
4	4	4		0
4	4	4		0
6	6	6		0
			MEAN	0.187784
			MEDIAN	0
			STDEV	0.508523

## Sheet: Zinc Finger Gain and Loss, Para
Zinc Finger Gain and Loss in Paralogs
N	STDEV	#ZF
7	2.03038	11	11	9	12	13	16	13
5	1.95959	15	14	11	15	17
5	1.2	11	14	13	13	11
7	0.989743	9	10	10	12	11	9	10
2	0.5	9	10
2	0	8	8
6	2.08167	8	7	5	2	3	5
15	3.47691	10	10	9	10	13	10	15	6	13	17	6	18	13	15	10
3	2.0548	13	8	11
10	3.9	17	10	18	15	8	13	11	18	10	7
5	3.76298	15	17	8	18	11
33	4.15331	14	7	10	9	9	14	11	8	12	9	11	7	10	9	9	16	15	11	12	14	13	10	13	11	12	12	13	11	10	11	10	11	8
12	3.08558	17	14	7	14	11	14	7	15	10	15	13	10
5	1.93907	19	18	22	19	16
6	2.21108	18	19	19	16	19	13
3	1.69967	20	17	21
7	1.27775	11	13	13	12	10	10	13
3	0.471405	7	8	7
14	1.83086	13	9	14	12	15	9	12	13	11	10	14	10	13	12
7	1.80702	14	10	15	12	11	10	13
5	1.78885	5	9	7	9	10
6	1.59861	14	13	12	15	12	10
16	2.71498	10	17	14	11	12	18	9	10	12	14	11	9	16	15	12	11
4	3.90512	4	10	9	15
MEAN	2.10164
MEDIAN	1.94933
STDEV	1.13824

## Sheet: Codeml results
Species	Clade #	model 7	model 8	-2*diff	chi^2(2)	model 1a	model 2a	-2*diff	chi^2(2)
Human	1	-6278.23	-6263.88	28.7033	5.8501e-07	-6277.71	-6267.15	21.1206	2.59256e-05
Human	2	-8155.81	-8139.22	33.1867	6.21723e-08	-8153.27	-8143.08	20.3764	3.76115e-05
Human	3	-3650.91	-3650.54	0.742786	0.689773	-3657.03	-3657.03	0	1
Human	4	-6403.55	-6402.42	2.27108	0.321248	-6421.71	-6421.71	0	1
Human	5	-4442.33	-4437.07	10.5132	0.00521302	-4438.31	-4436.21	4.20028	0.122439
Human	6	-4524.25	-4520.1	8.29805	0.0157798	-4534.32	-4532.87	2.90968	0.233438
Human	7	-5546.4	-5537.2	18.3987	0.000101104	-5560.07	-5551.83	16.4647	0.000265904
Human	8	-7265.85	-7255.1	21.4986	2.14609e-05	-7285.68	-7278.9	13.5561	0.00113848
Human	9	-4859.93	-4847.38	25.1119	3.52386e-06	-4856.53	-4847.55	17.9588	0.00012598
Human	10	-7256.53	-7253.49	6.07636	0.0479221	-7278.82	-7275.61	6.41455	0.0404668
Human	11	-4655.24	-4653.16	4.16187	0.124813	-4654.05	-4653.49	1.11687	0.572103
Human	12	-12507.4	-12316.6	381.56	1.39749e-83	-12520	-12339.6	360.841	4.41036e-79
Human	13	-7179.14	-7127.72	102.826	4.69411e-23	-7195.05	-7152.29	85.5077	2.70546e-19
Human	14	-6617.22	-6586.96	60.5266	7.1914e-14	-6607.05	-6595.4	23.296	8.73641e-06
Human	15	-10282.5	-10275.8	13.3204	0.00128087	-10297.8	-10297.4	0.871674	0.646723
Human	16	-7100.07	-7090.82	18.5	9.61134e-05	-7099.62	-7093.68	11.889	0.00262025
Human	17	-5436.78	-5434.59	4.3938	0.111147	-5449.59	-5449.59	0	1
Mouse	1	-4036.51	-4030.95	11.1183	0.00385208	-4040.55	-4037.52	6.0617	0.0482745
Mouse	2	-8272.86	-8262.21	21.2996	2.3705e-05	-8328.14	-8318.87	18.5295	9.47044e-05
Mouse	3	-11012.8	-11008.7	8.1131	0.0173086	-11069.7	-11066.1	7.02457	0.0298287
Mouse	4	-9105.73	-9102.44	6.58155	0.0372251	-9138.28	-9136.2	4.16131	0.124848
Mouse	5	-4725.5	-4718.65	13.6938	0.00106275	-4722.61	-4718.78	7.66351	0.0216716
Mouse	6	-9968.1	-9911.67	112.859	3.11161e-25	-10011.1	-9955.45	111.357	6.59434e-25
Mouse	7	-7128.01	-7103.24	49.5446	1.74389e-11	-7127.98	-7114.12	27.7283	9.52525e-07
Cow	1	-7437.95	-7437.41	1.09033	0.579746	-7407.88	-7403.49	8.78114	0.0123937
Cow	2	-6538.01	-6537.82	0.381634	0.826284	-6532.05	-6529.45	5.20312	0.0741578
Cow	3	-7543.75	-7543.75	4e-06	0.999998	-7521.93	-7521.48	0.889482	0.64099
Cow	4	-8847.59	-8734.6	225.994	8.43564e-50	-8834.59	-8719.54	230.109	1.07735e-50
Cow	5	-7218.1	-7216.71	2.79596	0.247096	-7194.71	-7193.24	2.92657	0.231474
Cow	6	-3906.33	-3906.33	0	1	-3894.04	-3894.04	1.6e-05	0.999992
Cow	7	-5291.96	-5291.96	0	1	-5253.38	-5251.37	4.02816	0.133443
Cow	8	-9396.66	-9396.66	0	1	-9287.63	-9284.41	6.4225	0.0403062
Cow	9	-10594.7	-10561.1	67.27	2.46896e-15	-10534	-10494.4	79.156	6.47882e-18
Cow	10	-8367.95	-8367.95	0	1	-8261.9	-8260.22	3.34918	0.187385
Cow	11	-1485.59	-1467.85	35.4787	1.97647e-08	-1485.6	-1467.17	36.8529	9.94222e-09
Chicken	1	-3316.46	-3313.62	5.67668	0.0585227	-3315.86	-3309.71	12.289	0.0021453
Chicken	2	-6220.39	-6202.77	35.2286	2.23983e-08	-6206.17	-6186.73	38.8825	3.60394e-09
Xenopus	1	-3713.77	-3713.77	0	1	-3675.14	-3675.14	1.2e-05	0.999994
Xenopus	2	-3495.56	-3495.56	0	1	-3461.84	-3461.58	0.530128	0.767157
Xenopus	3	-4147.47	-4145.96	3.03016	0.219791	-4138.64	-4137.51	2.27552	0.320537
Xenopus	4	-3787.34	-3758.4	57.8808	2.69986e-13	-3796.09	-3756.15	79.8759	4.52023e-18
Xenopus	5	-5443.54	-5405.59	75.903	3.29511e-17	-5444.84	-5392.42	104.84	1.71516e-23
Xenopus	6	-7216.49	-7194.39	44.2167	2.50308e-10	-7159.98	-7125.24	69.4924	8.12658e-16
Xenopus	7	-10839	-10808.7	60.5749	7.01991e-14	-10837.1	-10791.4	91.4415	1.39232e-20
Xenopus	8	-3748.51	-3736.8	23.4195	8.21345e-06	-3708.48	-3698.19	20.5823	3.39323e-05
Xenopus	9	-3499.3	-3494.96	8.67758	0.0130523	-3491.89	-3485.86	12.0622	0.00240279
Xenopus	10	-4875.94	-4852.31	47.2618	5.46039e-11	-4879.42	-4846.95	64.9312	7.94988e-15
Zebrafish	1	-5165.41	-5165.41	0	1	-5146.65	-5146.65	2.4e-05	0.999988
Zebrafish	2	-5723.27	-5721.13	4.27595	0.117893	-5684.2	-5681.98	4.44826	0.108161
Zebrafish	3	-5324.66	-5307.84	33.6434	4.94811e-08	-5301.71	-5284.45	34.5227	3.18781e-08
Zebrafish	4	-3386.62	-3384.73	3.79316	0.150081	-3370.06	-3366.1	7.93716	0.0189003
Zebrafish	5	-4815.69	-4798.89	33.5943	5.07089e-08	-4801.35	-4778.51	45.6815	1.20336e-10
Zebrafish	6	-1619.47	-1616.25	6.43955	0.039964	-1622.29	-1616.28	12.0281	0.00244416
Fugu	1	-3618.14	-3583.54	69.2027	9.39335e-16	-3622.49	-3587.14	70.6877	4.47045e-16
Fugu	2	-1974.37	-1974.37	0	1	-1946.11	-1946.11	6e-06	0.999997
