# Supplementary material for: Adaptive Evolution in Zinc Finger Transcription Factors
Source: PLoS Genet. 2009 Jan 2;5(1):e1000325. doi: 10.1371/journal.pgen.1000325 (PMC2604467; doi:10.1371/journal.pgen.1000325)
Supplement: Dataset S1 — Sequence sets used for analysis; ZF amino acid frequencies; Codeml results for poly-ZF expansions; Zinc Finger counts, orthologs and paralogs. (3.77 MB ZIP) [file pgen.1000325.s009.zip › Supporting Information/ZF_Logo_Frequencies/Logo_Frequencies.xls]

## Sheet: Sheet1
Pos. -1:	Counts	Frequency		Pos. 3:	Counts	Frequency		Pos. 6:	Counts	Frequency		Triplets:	23797
Q	4867	0.204522		S	3753	0.157709		R	4531	0.190402		QHQ	250
R	3840	0.161365		H	3495	0.146867		K	2706	0.113712		QNR	208
S	2282	0.0958944		N	3462	0.145481		Q	2610	0.109678		QHR	184
H	1731	0.0727403		T	1719	0.072236		V	1943	0.0816489		RHR	176
T	1667	0.0700508		A	1615	0.0678657		I	1784	0.0749674		RHK	175
Y	1266	0.0532		D	1432	0.0601757		T	1508	0.0633693		QNT	118
D	1251	0.0525697		Q	1357	0.057024		E	1474	0.0619406		RHQ	118
N	978	0.0410976		Y	1156	0.0485776		S	1323	0.0555952		RNR	111
K	916	0.0384922		E	1054	0.0442913		A	1214	0.0510148		RHL	107
L	894	0.0375678		K	858	0.036055		L	1160	0.0487456		QNQ	105
C	854	0.0358869		G	845	0.0355087		N	1051	0.0441652		QNV	103
E	636	0.0267261		R	716	0.0300878		Y	467	0.0196243		RHT	99
W	608	0.0255494		L	708	0.0297516		D	432	0.0181535		HSR	98
V	493	0.0207169		V	523	0.0219776		M	399	0.0167668		HSN	88
F	424	0.0178174		I	317	0.013321		G	341	0.0143295		QSV	85
G	391	0.0164306		F	236	0.00991722		H	329	0.0138253		QNK	82
A	273	0.011472		C	236	0.00991722		C	310	0.0130269		QHT	82
I	227	0.00953902		M	207	0.00869858		F	122	0.0051267		QTR	82
M	189	0.00794218		P	86	0.0036139		W	59	0.0024793		SNR	82
P	10	0.000420221		W	22	0.000924486		P	34	0.00142875		QHK	80
	23797				23797				23797			QSQ	80
												QDK	79
												TNV	78
												RTT	77
												HSK	77
												QSR	76
												SSR	74
												RSR	73
												DSR	70
												QHA	70
												HSQ	70
												QKR	70
												QSK	66
												TNR	65
												QNS	64
												QHI	64
												QHE	64
												RHN	63
												QNI	63
												QHS	62
												DNA	62
												HNR	61
												RNQ	59
												QTV	59
												QSI	58
												SAI	58
												RHI	55
												RHE	55
												RHC	55
												RER	54
												QHV	54
												QAR	54
												RDK	53
												RNT	53
												RDQ	51
												QSL	51
												NNR	51
												TSR	50
												RSL	49
												SNT	49
												SAM	49
												QDR	49
												WNR	48
												QAQ	47
												QDV	46
												QSE	46
												RYQ	45
												HHE	44
												CSR	44
												SDR	42
												SHR	42
												RHV	42
												YSR	42
												QYI	41
												DHR	41
												TNK	41
												QSS	41
												QTT	40
												RNK	40
												RSQ	40
												DAK	40
												QTQ	39
												TGR	39
												DSK	39
												YDR	39
												RHA	39
												SAR	38
												TNT	38
												RDR	38
												QSY	38
												NYQ	38
												RTR	38
												DNK	38
												DAR	37
												LNR	37
												QTK	37
												QNA	37
												QAK	36
												QHL	36
												NNV	36
												LYK	36
												RTQ	36
												KNI	36
												YSK	36
												KSR	36
												EHR	35
												REQ	34
												QAV	34
												RSE	34
												QER	34
												DTQ	34
												EKR	34
												SNV	34
												DTK	33
												RYR	33
												WSK	33
												REK	32
												RAG	32
												KHQ	32
												HDR	32
												HNL	32
												QHH	32
												QST	32
												LHR	31
												LSR	31
												RHS	31
												YSQ	31
												RYK	31
												KSN	31
												SNK	31
												QNN	31
												QSA	30
												QAT	30
												THR	30
												HNV	30
												RSV	30
												SYV	30
												RRE	30
												KVK	29
												QQR	29
												YHR	29
												DSQ	29
												RHD	29
												RNI	29
												YNR	29
												NDR	29
												HSS	29
												KMK	29
												KDR	29
												YHE	29
												YQR	29
												QTN	29
												QGQ	28
												LSQ	28
												QTL	28
												TSV	28
												RSI	28
												RDI	28
												DMI	28
												QYQ	27
												REV	27
												DSV	27
												RAK	27
												HAK	27
												SQV	27
												HTQ	27
												NDK	26
												EFN	26
												CYI	26
												RNV	26
												HTS	26
												RTK	26
												TDR	26
												DNT	26
												SEI	26
												QYK	26
												RQL	25
												LQQ	25
												SSS	25
												RNA	25
												QQQ	25
												HHR	25
												CSK	25
												YLK	25
												KHR	25
												THK	24
												YLQ	24
												RFE	24
												CSI	24
												RQQ	24
												KQR	24
												RQE	24
												NSK	24
												DDR	24
												QTA	24
												TNQ	24
												REL	24
												FNV	24
												RRY	23
												QQI	23
												HSL	23
												SEL	23
												QQV	23
												HNK	23
												YAI	23
												QQS	23
												WTK	23
												SSV	23
												SEV	23
												SYK	23
												QHN	23
												QNE	23
												QET	23
												LHQ	22
												RSN	22
												GVV	22
												GSR	22
												TQR	22
												CTR	22
												RSA	22
												YSA	22
												RHG	22
												YTR	22
												QLR	22
												TGQ	22
												NVQ	22
												QQT	22
												DAQ	21
												QSN	21
												SDV	21
												HDN	21
												CAM	21
												VST	21
												HEK	21
												CNS	21
												TGN	21
												SDK	21
												HNS	21
												SSK	21
												NRN	21
												QDI	21
												RDV	21
												RYI	21
												SSY	21
												CSQ	21
												TRS	21
												FSR	21
												RKI	20
												DYK	20
												HNQ	20
												HNT	20
												TGK	20
												ESK	20
												GKR	20
												NSA	20
												SSN	20
												FSI	20
												SQA	20
												MYE	20
												SEE	20
												QGK	20
												DSS	20
												WSR	19
												QNF	19
												QAS	19
												TEL	19
												FSK	19
												SSE	19
												SYI	19
												RYE	19
												RSK	19
												SRR	19
												RYV	19
												SSQ	19
												HVR	19
												QQA	19
												SKV	19
												SDQ	19
												STE	19
												TSI	19
												SNQ	19
												SNA	18
												WDK	18
												TNI	18
												LMR	18
												LQS	18
												RSC	18
												SGE	18
												ESR	18
												SKR	18
												HSV	18
												YQS	18
												KQV	18
												LQR	18
												SAT	18
												LTR	18
												ETR	18
												SFR	18
												RQY	18
												CNK	18
												YNS	18
												SHV	18
												QHY	18
												QSW	18
												SNC	18
												TSE	18
												HAV	18
												RNG	17
												RQS	17
												CYR	17
												QNG	17
												VNV	17
												YQN	17
												GDR	17
												DNR	17
												HNN	17
												RGQ	17
												RKE	17
												RNE	17
												TDK	17
												QQL	17
												YAR	17
												DKR	17
												QHG	17
												CNQ	17
												DTR	17
												TES	17
												NSQ	17
												WSI	17
												QAL	17
												RDT	17
												NNT	17
												YLI	17
												LQT	17
												QHD	16
												RSS	16
												RGI	16
												KNR	16
												SST	16
												RLR	16
												NHR	16
												SHE	16
												HAI	16
												SEK	16
												TKI	16
												RKR	16
												STI	16
												ADR	16
												CTQ	16
												ISN	16
												QGE	16
												NAK	16
												SRS	16
												NSR	16
												RQR	16
												RNS	16
												SAE	16
												CYK	16
												TEC	16
												CHR	16
												SAA	16
												TQS	15
												RLI	15
												ANR	15
												QEK	15
												NER	15
												RTE	15
												VQR	15
												TGS	15
												SEQ	15
												SSI	15
												DQK	15
												VHQ	15
												TNA	15
												TER	15
												TLN	15
												QGV	15
												YEA	15
												TAV	15
												CAI	15
												NNK	15
												QGR	15
												QIR	15
												HER	15
												HNI	15
												FNR	15
												RQA	15
												KHI	15
												QQK	15
												SES	15
												NGV	15
												TQE	15
												SKL	14
												RTL	14
												HGR	14
												ITK	14
												CDR	14
												YSV	14
												YRK	14
												DAA	14
												KNS	14
												HSI	14
												CNR	14
												SEA	14
												STK	14
												RQI	14
												CSV	14
												YLS	14
												HLR	14
												TAR	14
												VSK	14
												EAQ	14
												SRE	14
												RGR	14
												LSL	14
												LHT	14
												SND	14
												TQL	14
												YHA	14
												SQQ	14
												SAS	14
												SAL	14
												KSI	14
												QEA	14
												LHE	14
												YSI	14
												VSR	14
												LYR	14
												QFG	14
												HSY	14
												LLR	13
												SNS	13
												KSQ	13
												CSM	13
												HTR	13
												TAH	13
												SAK	13
												QYR	13
												LYQ	13
												DSI	13
												HSH	13
												RTI	13
												STS	13
												TEI	13
												SQE	13
												CNI	13
												QCQ	13
												TYV	13
												VTR	13
												VHR	13
												QKE	13
												NAS	13
												VQL	13
												TNS	13
												QVT	13
												QDN	13
												CNT	13
												SSG	13
												EHK	13
												CDV	13
												SHQ	13
												HST	13
												LTA	13
												QGL	13
												YHI	13
												RME	12
												QSD	12
												TRT	12
												YSS	12
												SVE	12
												YNK	12
												EDK	12
												QTI	12
												IEL	12
												LNK	12
												EAK	12
												RAQ	12
												YRN	12
												DEQ	12
												NSV	12
												NST	12
												ETT	12
												KHN	12
												RRQ	12
												WNT	12
												SAQ	12
												NQV	12
												NHA	12
												RNL	12
												LTK	12
												QNH	12
												GRE	12
												QIQ	12
												GDK	12
												DLI	12
												HAQ	12
												KDQ	12
												THE	12
												TQM	12
												TKV	12
												YRQ	12
												SSA	12
												QHM	12
												EKI	12
												TLE	12
												HDK	12
												VSI	12
												CAL	12
												DVK	12
												FIL	12
												YVR	12
												RHH	12
												HAS	11
												TLR	11
												QTM	11
												MHQ	11
												YKE	11
												CST	11
												TQV	11
												TEQ	11
												INV	11
												WHA	11
												YND	11
												YSN	11
												YHQ	11
												CNV	11
												HHQ	11
												HAR	11
												DHD	11
												WHY	11
												DYR	11
												QTD	11
												SSL	11
												THV	11
												RAE	11
												SYR	11
												SHC	11
												HTK	11
												YSL	11
												HAA	11
												HTL	11
												NGS	11
												QGS	11
												RAI	11
												RST	11
												RHY	11
												ESV	11
												WQY	11
												KHV	11
												KHE	11
												RAN	11
												TKR	11
												ASR	11
												SRA	11
												RYL	11
												CSN	11
												CQQ	11
												DGR	11
												YNE	11
												WRI	11
												QKA	11
												TAM	11
												QVV	11
												YHT	11
												HSA	11
												TSS	10
												QYE	10
												WTR	10
												SHS	10
												STV	10
												RKV	10
												SKQ	10
												RLE	10
												CAK	10
												VRR	10
												HYR	10
												QRR	10
												AST	10
												QVK	10
												ESI	10
												RIQ	10
												SDS	10
												HHV	10
												TAK	10
												CSS	10
												FSA	10
												TKA	10
												QNL	10
												WQR	10
												QYV	10
												TMR	10
												FNE	10
												QTS	10
												GGQ	10
												RGK	10
												TIA	10
												HAE	10
												SGL	10
												LER	10
												TSK	10
												NRR	10
												HNA	10
												ETK	10
												SHK	10
												FQQ	10
												SGR	10
												SNY	10
												TYQ	10
												CYQ	10
												YCE	10
												SQI	10
												RYT	10
												RYD	10
												CSY	10
												KDK	10
												RSM	10
												QDS	10
												HQT	10
												TKL	10
												HSE	10
												QVI	10
												QND	10
												SNH	10
												DER	10
												QTY	10
												YST	10
												QAY	10
												RAL	9
												THG	9
												HYK	9
												AIT	9
												SGQ	9
												YKA	9
												KTN	9
												CAV	9
												QKI	9
												NLQ	9
												EVR	9
												WDR	9
												LSE	9
												YTI	9
												SYH	9
												FSQ	9
												RTV	9
												RND	9
												DVQ	9
												WNQ	9
												SHI	9
												SNE	9
												QDL	9
												RAT	9
												SAV	9
												TEE	9
												KLK	9
												CHS	9
												ETI	9
												NSS	9
												HVN	9
												SAY	9
												HAT	9
												QYA	9
												QPQ	9
												WEK	9
												QVQ	9
												NQE	9
												HKA	9
												QDT	9
												EDR	9
												SVV	9
												KTR	9
												FAR	9
												WHR	9
												RDN	9
												YRE	9
												TTA	9
												NAI	9
												WNE	9
												KHA	9
												KNQ	9
												CSE	9
												WYV	9
												ETE	9
												QIK	9
												EDQ	9
												YAV	9
												QYL	9
												DNS	9
												SQD	9
												VSS	9
												RYH	9
												RKS	9
												RTS	9
												RAV	9
												YKR	9
												SNI	9
												MRQ	9
												QSC	9
												CGR	9
												QGI	9
												RHM	9
												QKQ	9
												YDK	9
												LKR	9
												YAA	9
												RLQ	9
												YNQ	9
												QRQ	9
												RAR	9
												THT	9
												QLE	9
												TKS	9
												NDA	9
												HVQ	8
												VTK	8
												QRE	8
												GTN	8
												RSY	8
												NYV	8
												YNV	8
												SEC	8
												GSV	8
												TED	8
												YQV	8
												RYA	8
												KAL	8
												KDS	8
												VRE	8
												LYI	8
												TSN	8
												RNN	8
												SKK	8
												TLT	8
												QRI	8
												KYQ	8
												YYR	8
												NNQ	8
												STR	8
												DRK	8
												LNQ	8
												WAI	8
												NLK	8
												ENK	8
												GNE	8
												NGK	8
												ANK	8
												KSA	8
												NNE	8
												TVS	8
												TST	8
												SVD	8
												FVA	8
												QEQ	8
												YRR	8
												QKT	8
												QNY	8
												TLD	8
												SQS	8
												NSN	8
												HHI	8
												CTK	8
												MHE	8
												DGQ	8
												SQH	8
												LNT	8
												HNE	8
												HQQ	8
												EEQ	8
												QCV	8
												KKI	8
												SER	8
												DTI	8
												QAI	8
												HYI	8
												YIK	8
												RET	8
												RFR	8
												ILK	8
												HTA	8
												DRM	8
												WSE	8
												KTM	8
												HRY	8
												LNI	8
												IDR	8
												ISR	8
												SKC	8
												VQQ	8
												KGM	8
												QEN	8
												CHV	8
												HTT	8
												RES	8
												YPE	8
												CGY	8
												RKL	8
												WDS	8
												RLL	8
												TAQ	8
												WGH	8
												LDR	8
												RVQ	8
												WNI	8
												IEK	8
												RQV	8
												REE	8
												HHD	8
												KHS	8
												LST	8
												HHK	8
												ATE	8
												QMY	8
												RQK	8
												QCK	8
												GSI	8
												NKW	8
												MHG	7
												RMR	7
												NQR	7
												TEK	7
												TAI	7
												VRV	7
												SVA	7
												WNV	7
												QQN	7
												HQL	7
												SVS	7
												FDE	7
												VKQ	7
												CAR	7
												CQV	7
												NEI	7
												LLN	7
												QYS	7
												QTE	7
												QMT	7
												RKQ	7
												YSE	7
												ANA	7
												SGK	7
												DRY	7
												TDE	7
												VTS	7
												LQV	7
												TAA	7
												NDQ	7
												GAY	7
												SAG	7
												DAE	7
												EER	7
												RQT	7
												TLA	7
												EDN	7
												QVR	7
												REI	7
												WNK	7
												QSH	7
												QGN	7
												RAA	7
												DSL	7
												DTS	7
												RHF	7
												RYC	7
												NTN	7
												HSC	7
												SGN	7
												NSL	7
												GAR	7
												WSQ	7
												TNL	7
												TTI	7
												SII	7
												HGS	7
												WHE	7
												ATN	7
												LYE	7
												EAH	7
												DEI	7
												DRQ	7
												HKE	7
												DDK	7
												WHV	7
												QAD	7
												FQV	7
												TQQ	7
												QNM	7
												RLK	7
												SNL	7
												AQV	7
												QYC	7
												LDE	7
												KHK	7
												NHQ	7
												YMQ	7
												QNC	7
												ELE	7
												LRV	7
												CDE	7
												YCT	7
												LHS	7
												SGI	7
												TAN	7
												NGN	7
												TSQ	7
												HKR	7
												DGK	7
												KQS	7
												LNS	7
												KKE	7
												CSA	7
												SHD	7
												HQK	7
												EST	7
												RRA	7
												MDY	7
												STA	7
												TAT	7
												RIE	7
												GER	7
												NGR	7
												SGY	7
												DST	7
												NCR	7
												KIK	7
												LNA	7
												NDS	7
												NFI	7
												VTA	7
												KSV	7
												SGS	7
												LAR	7
												QLL	7
												QRA	7
												TRA	7
												FHE	7
												ASQ	7
												RAM	7
												YER	6
												RTH	6
												NTQ	6
												FSE	6
												RLV	6
												LKQ	6
												NSI	6
												QLS	6
												GHR	6
												QDM	6
												DSA	6
												ESQ	6
												ENQ	6
												YRT	6
												TQA	6
												SLA	6
												TQK	6
												SKA	6
												DSE	6
												ATD	6
												RKM	6
												GNS	6
												EAN	6
												RRV	6
												VQF	6
												RLD	6
												SGT	6
												KSL	6
												TLK	6
												YGQ	6
												LSI	6
												FLR	6
												YHK	6
												YQA	6
												LDK	6
												YCR	6
												QIV	6
												QAN	6
												TEV	6
												SKI	6
												YAQ	6
												CSL	6
												EHI	6
												TSY	6
												DHS	6
												VTC	6
												HSM	6
												CFR	6
												WHI	6
												ANT	6
												TYR	6
												SLN	6
												LTV	6
												EKN	6
												RCR	6
												KAI	6
												HGT	6
												HTY	6
												VER	6
												VSY	6
												RTM	6
												EQI	6
												YGR	6
												NTT	6
												DAV	6
												RDD	6
												GNK	6
												HTV	6
												LSA	6
												QRT	6
												HQE	6
												HRK	6
												ETV	6
												WGI	6
												SDY	6
												SHT	6
												GSM	6
												YQE	6
												KLA	6
												DLE	6
												RRR	6
												DKL	6
												RNM	6
												SSD	6
												DES	6
												MKK	6
												TPC	6
												LLY	6
												CHQ	6
												HHS	6
												QQF	6
												QKL	6
												LLL	6
												DHT	6
												YFI	6
												GSQ	6
												KRE	6
												RVL	6
												LSS	6
												SQR	6
												HYV	6
												ENT	6
												QPI	6
												QHC	6
												LAE	6
												FHD	6
												FTR	6
												YHM	6
												TQI	6
												KTT	6
												YLT	6
												EKV	6
												DHV	6
												YYV	6
												KYH	6
												KAR	6
												YAS	6
												FDR	6
												HAG	6
												DTA	6
												HHT	6
												MYR	6
												LFQ	6
												CYV	6
												RYN	6
												WVI	6
												QLQ	6
												DGH	6
												RKT	6
												RTN	6
												KNE	5
												SDI	5
												KTA	5
												FSL	5
												KHT	5
												HTN	5
												VIK	5
												INR	5
												NYK	5
												LNV	5
												TAL	5
												IRK	5
												NSC	5
												CQL	5
												QSG	5
												TAS	5
												EHV	5
												RQG	5
												QQE	5
												SRK	5
												KTS	5
												SNN	5
												RVE	5
												THL	5
												HTI	5
												TAE	5
												GSA	5
												NYR	5
												HTE	5
												CYE	5
												VHT	5
												WCN	5
												VNN	5
												FLV	5
												KAT	5
												HDE	5
												HHA	5
												DKQ	5
												RVR	5
												YLM	5
												DTG	5
												QLV	5
												WQA	5
												SSM	5
												STH	5
												YSY	5
												LLQ	5
												SDA	5
												YKT	5
												HYQ	5
												YLV	5
												YDI	5
												VTQ	5
												YHV	5
												NAQ	5
												QCA	5
												DSH	5
												QYG	5
												KSK	5
												ESN	5
												VGL	5
												HLS	5
												HSG	5
												TRR	5
												QQD	5
												ALR	5
												AGL	5
												TIK	5
												YYI	5
												FER	5
												NHI	5
												ELR	5
												GTC	5
												SLR	5
												NDV	5
												HIR	5
												HIE	5
												TKE	5
												ERI	5
												YDQ	5
												QMI	5
												IPH	5
												QYD	5
												CRR	5
												GES	5
												YTN	5
												IRE	5
												FLI	5
												DNI	5
												VGS	5
												LSY	5
												HEY	5
												YAL	5
												QCR	5
												SKN	5
												YLR	5
												TSG	5
												FYK	5
												SGC	5
												TKK	5
												VSA	5
												RAS	5
												SEH	5
												KEL	5
												QTG	5
												DAS	5
												ESA	5
												YSC	5
												RGS	5
												RRN	5
												DYV	5
												VKL	5
												RDS	5
												CYN	5
												LTE	5
												HVH	5
												YNT	5
												GEQ	5
												SQM	5
												TDV	5
												SDF	5
												KQE	5
												DQR	5
												HVE	5
												KNN	5
												RVV	5
												QIT	5
												QKS	5
												TYI	5
												WRH	5
												NHD	5
												YQT	5
												SDE	5
												TSD	5
												FLS	5
												QGY	5
												SVN	5
												DYQ	5
												WRQ	5
												FLA	5
												ENI	5
												NKR	5
												DRR	5
												DYI	5
												DSY	5
												QFA	5
												WAK	5
												MHV	5
												TIT	5
												SKS	5
												QGA	5
												HYT	5
												VNL	5
												LTN	5
												ANQ	5
												DNL	5
												NRE	5
												HHG	5
												WTE	5
												YDV	5
												HEV	5
												KTK	5
												HGD	5
												WHG	5
												RWE	5
												EDA	5
												EAR	5
												THS	5
												TSM	5
												KHL	5
												GAI	5
												TDS	5
												SDC	5
												NHT	5
												WKV	5
												TNN	5
												RSD	5
												YFR	5
												HEA	5
												CER	5
												DTL	5
												KKQ	5
												TTN	5
												CTI	5
												QAG	5
												INK	5
												RTD	5
												TRE	5
												WHT	5
												GNI	5
												GGY	5
												KHF	5
												DSF	5
												QSM	5
												EKD	5
												VIS	5
												TRV	5
												SIK	5
												LSK	5
												DAN	5
												QAP	5
												TLC	5
												WTY	5
												CQR	4
												VSQ	4
												KYV	4
												GAS	4
												FGK	4
												VHE	4
												YTT	4
												HDI	4
												TRQ	4
												SQK	4
												TDT	4
												QVE	4
												YVN	4
												GTI	4
												HNH	4
												LAD	4
												SLS	4
												LQI	4
												KKR	4
												HGI	4
												QLI	4
												SYL	4
												VLK	4
												NTE	4
												VQC	4
												RDE	4
												CEQ	4
												NAG	4
												MTR	4
												GDS	4
												CHA	4
												NYN	4
												EKQ	4
												GTR	4
												DLV	4
												STM	4
												GDL	4
												EYR	4
												HHL	4
												VNE	4
												WLM	4
												TEA	4
												QGM	4
												QPR	4
												CDI	4
												SGA	4
												SGV	4
												YNA	4
												QDQ	4
												HKK	4
												HGN	4
												HRR	4
												GAL	4
												HRL	4
												CLQ	4
												VDK	4
												LDV	4
												LTD	4
												TQG	4
												SLE	4
												VSL	4
												INS	4
												CGV	4
												LVT	4
												HYC	4
												QEL	4
												VMS	4
												RNH	4
												HKS	4
												HQV	4
												QAE	4
												KTV	4
												QCI	4
												GGE	4
												DQT	4
												KYS	4
												SVR	4
												TRK	4
												NHE	4
												DVR	4
												QFE	4
												RCL	4
												LQY	4
												YSD	4
												IKI	4
												DIR	4
												NHS	4
												STN	4
												MPN	4
												MNT	4
												RFQ	4
												DQL	4
												SIR	4
												NQN	4
												KYR	4
												RYG	4
												WSL	4
												RYS	4
												NEQ	4
												FDI	4
												LHK	4
												YGS	4
												THD	4
												KGQ	4
												WTN	4
												GCR	4
												VAR	4
												LQE	4
												VDA	4
												KLR	4
												RII	4
												LNE	4
												DEK	4
												WQI	4
												WNL	4
												KTI	4
												APR	4
												CKR	4
												TRG	4
												RAY	4
												QMR	4
												SVQ	4
												KNA	4
												TVQ	4
												NIT	4
												HDD	4
												TYL	4
												SRV	4
												DRS	4
												WER	4
												TKY	4
												GNV	4
												KKT	4
												RDA	4
												SAN	4
												DCK	4
												WNA	4
												CKI	4
												KRR	4
												SYQ	4
												KSS	4
												CHK	4
												KTL	4
												AMR	4
												FSV	4
												ESS	4
												IYL	4
												YTV	4
												RIM	4
												QGH	4
												WHQ	4
												SLI	4
												WKE	4
												DLT	4
												WIE	4
												WTT	4
												LYD	4
												DLR	4
												THI	4
												TSC	4
												DTN	4
												FKR	4
												YVL	4
												RCK	4
												RRM	4
												HHC	4
												REF	4
												SCR	4
												KYK	4
												VSE	4
												SCI	4
												AKT	4
												VEQ	4
												RIL	4
												GAQ	4
												VDI	4
												MSL	4
												VKS	4
												QFK	4
												YTK	4
												FQR	4
												ERA	4
												SKE	4
												MYV	4
												VIR	4
												QLT	4
												SMQ	4
												FNW	4
												VDR	4
												RIR	4
												FLK	4
												DGY	4
												ENN	4
												KNV	4
												YYK	4
												DIQ	4
												WDL	4
												FKA	4
												YNL	4
												FSG	4
												QES	4
												WNM	4
												KGV	4
												YGL	4
												WCR	4
												HDQ	4
												IKK	4
												TET	4
												RWL	4
												RAD	4
												TDA	4
												WQT	4
												RRS	4
												KER	4
												ALL	4
												FNK	4
												DQI	4
												SQL	4
												ERK	4
												HLQ	4
												HYA	4
												HKV	4
												GNN	4
												SNM	4
												STL	4
												DTV	4
												WCK	4
												KVS	4
												WGA	4
												DHE	4
												TIR	4
												LTI	4
												YQL	4
												RQF	4
												IQT	4
												MYD	4
												TTQ	4
												NES	4
												RAH	4
												KQI	4
												WQL	4
												SKD	4
												ISS	4
												LDI	4
												YQI	4
												KNK	4
												REA	4
												SLT	4
												DSN	4
												WGR	4
												WSN	4
												YMR	4
												VID	4
												LHL	4
												YEI	3
												NDG	3
												FVR	3
												ASA	3
												FGR	3
												QKN	3
												YGV	3
												LEI	3
												SLK	3
												TTM	3
												SAW	3
												FEV	3
												NNI	3
												VNK	3
												VNI	3
												ENV	3
												EKT	3
												HLI	3
												NQQ	3
												VAK	3
												LHV	3
												WQE	3
												TKG	3
												MQI	3
												YHY	3
												RTA	3
												CLI	3
												CQI	3
												GSL	3
												QYN	3
												YAT	3
												DNM	3
												CTS	3
												FFQ	3
												QVS	3
												TGE	3
												CNN	3
												VSV	3
												LGK	3
												RDF	3
												YIE	3
												KAA	3
												HIK	3
												FST	3
												SET	3
												ASG	3
												YRL	3
												CYL	3
												DEL	3
												VHV	3
												TFN	3
												EYI	3
												QVA	3
												QQY	3
												YAK	3
												NEV	3
												FHA	3
												EVK	3
												NNM	3
												HGE	3
												TMS	3
												LRA	3
												RRH	3
												SAH	3
												RSH	3
												NSD	3
												HNC	3
												QAA	3
												WHD	3
												NTS	3
												WTH	3
												LAQ	3
												KLQ	3
												KYD	3
												EQS	3
												SCK	3
												YVQ	3
												HAD	3
												SRL	3
												TRM	3
												TDQ	3
												LDN	3
												MTN	3
												DHI	3
												LEQ	3
												DGI	3
												TCV	3
												CHE	3
												TAD	3
												YYE	3
												SIL	3
												LEF	3
												CRV	3
												YCK	3
												EEH	3
												FQK	3
												YYT	3
												KNM	3
												VHA	3
												KCQ	3
												HVK	3
												WVT	3
												TFK	3
												FNI	3
												YSM	3
												VEE	3
												ESY	3
												TLS	3
												STP	3
												QLK	3
												QVG	3
												WSV	3
												LVQ	3
												QTH	3
												GDN	3
												YTS	3
												KHC	3
												LFA	3
												DML	3
												IQV	3
												FTT	3
												TTE	3
												YVI	3
												AKL	3
												QYY	3
												NKK	3
												KRY	3
												MKR	3
												CGT	3
												QCN	3
												MIK	3
												YVS	3
												NSE	3
												RGV	3
												EYA	3
												CAT	3
												SLV	3
												SFQ	3
												VNR	3
												DLK	3
												SCL	3
												DGN	3
												SHY	3
												LIN	3
												DHA	3
												RLS	3
												YTE	3
												GAK	3
												SDH	3
												KST	3
												IQR	3
												YRI	3
												LIK	3
												QDA	3
												LYL	3
												LTY	3
												AKI	3
												KQD	3
												PAQ	3
												NQA	3
												VAV	3
												NVT	3
												YLE	3
												CGQ	3
												SLQ	3
												NMS	3
												FYR	3
												HPC	3
												YRV	3
												YQY	3
												QEV	3
												IQN	3
												VTD	3
												IEQ	3
												HYW	3
												HCQ	3
												CDK	3
												QEI	3
												KHD	3
												KSD	3
												LSN	3
												NCK	3
												DQA	3
												THC	3
												HSW	3
												LEN	3
												SHL	3
												ESH	3
												YTG	3
												CQT	3
												LRQ	3
												NQK	3
												FSN	3
												NIQ	3
												HVA	3
												RVK	3
												HAL	3
												IHR	3
												VDQ	3
												CQY	3
												AQI	3
												SCQ	3
												HQS	3
												NDE	3
												KDA	3
												RVT	3
												WST	3
												DDG	3
												NNS	3
												WYQ	3
												YSG	3
												NAR	3
												GSN	3
												YQQ	3
												STT	3
												QAM	3
												CTV	3
												RIA	3
												KQL	3
												KTH	3
												HKD	3
												HYM	3
												KMD	3
												QEE	3
												QQG	3
												RLG	3
												FNA	3
												VHK	3
												RKA	3
												TQT	3
												NFQ	3
												GEE	3
												NTA	3
												SRN	3
												THN	3
												LKL	3
												EGR	3
												DCV	3
												LRE	3
												SCV	3
												CNY	3
												CRA	3
												LQA	3
												IYS	3
												LYV	3
												KIR	3
												QVM	3
												GDT	3
												HTM	3
												GQH	3
												RGF	3
												IER	3
												SCN	3
												DTE	3
												KQA	3
												CHM	3
												WGS	3
												NTR	3
												KND	3
												SDL	3
												QFQ	3
												QYT	3
												SGG	3
												HYH	3
												IKR	3
												NLT	3
												KAK	3
												ESE	3
												HYS	3
												HGQ	3
												NTK	3
												VSN	3
												LDF	3
												ASI	3
												HKQ	3
												CSG	3
												GQT	3
												DYL	3
												ATK	3
												HFR	3
												WVK	3
												TLL	3
												EYS	3
												RNC	3
												HFE	3
												RIK	3
												DRL	3
												LLV	3
												NRA	3
												RGA	3
												YKN	3
												HYL	3
												KAS	3
												TGT	3
												WNS	3
												NTV	3
												YLL	3
												EHS	3
												CKV	3
												LTT	3
												EII	3
												LIA	3
												WNN	3
												LNL	3
												NEA	3
												FLT	3
												AAQ	3
												ASN	3
												MHK	3
												HVS	3
												QSF	3
												EEY	3
												NCD	3
												MRE	3
												TEN	3
												WYK	3
												FHS	3
												QKK	3
												YET	3
												AGR	3
												DQV	3
												DCI	3
												ETN	3
												REH	3
												HTH	3
												YTL	2
												NKL	2
												YTQ	2
												WVE	2
												FEH	2
												KES	2
												DDI	2
												SYE	2
												MMR	2
												HLL	2
												KFG	2
												DNV	2
												NND	2
												AAD	2
												ASK	2
												SVL	2
												AAL	2
												DGA	2
												YFK	2
												KNL	2
												NLY	2
												QDC	2
												LGV	2
												TNE	2
												RCI	2
												NGQ	2
												RAC	2
												LYT	2
												SHM	2
												HGV	2
												RED	2
												TGL	2
												DMM	2
												WQS	2
												KDL	2
												LMA	2
												RID	2
												ELQ	2
												KGK	2
												ATR	2
												CVG	2
												YCN	2
												FHL	2
												CTE	2
												LVR	2
												VQN	2
												CHI	2
												KRI	2
												EVV	2
												DTD	2
												YGM	2
												QPV	2
												VRS	2
												EHA	2
												TTT	2
												AHR	2
												NRT	2
												TDF	2
												HRI	2
												TVE	2
												FCL	2
												GTH	2
												CNA	2
												CHH	2
												RFT	2
												LMV	2
												GQI	2
												CGL	2
												LPV	2
												LNM	2
												DIA	2
												VNT	2
												LEE	2
												VIN	2
												EPI	2
												IHI	2
												YDY	2
												CVQ	2
												DRE	2
												CYS	2
												QRV	2
												YIV	2
												RYM	2
												WTV	2
												KDC	2
												IGV	2
												QID	2
												EGT	2
												QCS	2
												SFI	2
												SIQ	2
												AGQ	2
												DLA	2
												INL	2
												GEK	2
												NAT	2
												LHC	2
												LCE	2
												DVH	2
												SYT	2
												ITQ	2
												CLM	2
												NSH	2
												WYA	2
												VSC	2
												FLL	2
												DME	2
												SRQ	2
												TKD	2
												QPK	2
												YVE	2
												GNA	2
												DVE	2
												IFQ	2
												YPT	2
												DYS	2
												EGY	2
												SYA	2
												CRL	2
												ING	2
												GLI	2
												RTC	2
												DLQ	2
												NEG	2
												IHV	2
												QYM	2
												QLH	2
												THQ	2
												SHN	2
												FAE	2
												GRR	2
												GNL	2
												RLA	2
												CYM	2
												SYM	2
												VAI	2
												QKM	2
												KQQ	2
												CYH	2
												SNP	2
												GHE	2
												KEK	2
												HFL	2
												ISK	2
												ELI	2
												HCT	2
												GIK	2
												HFG	2
												DDS	2
												WID	2
												AET	2
[truncated: 1,269 more rows]
