# Supplementary material for: Adaptive Evolution in Zinc Finger Transcription Factors
Source: PLoS Genet. 2009 Jan 2;5(1):e1000325. doi: 10.1371/journal.pgen.1000325 (PMC2604467; doi:10.1371/journal.pgen.1000325)
Supplement: Dataset S1 — Sequence sets used for analysis; ZF amino acid frequencies; Codeml results for poly-ZF expansions; Zinc Finger counts, orthologs and paralogs. (3.77 MB ZIP) [file pgen.1000325.s009.zip › Supporting Information/ZF_Sequences/anopheles_znf_cds.fa]

>2L|AGAP007389|46274131|46276598
ATGCTGGGCAAGTATGGCGAGGCGAGTTCCGGCTCGATGAAAAACCTGGAAAATGGACTGCGGGACCGCGTGCTCTACCATCAGAATATGCTGAGCATGAACCTGACGACCGAGTTTTACCACACTCCATTCCTTACGGCCGGCAGTGGTAGTAACGTTGAAACAGCTGCAATCGTAGTAGGCGCTCCCGCGCTGGCACAGTCGCAAAAGATGCTCAACAGTCTCGCATCCCCCTCTGGATTAGCCTCCTCCTCCTCTTCCAGCACCTCGCAACAGCACGCCACTAATGGAGCAGCGCCGTCACAGACAGTCCCAAACAGTGTATCCGCAGCGCAACAGTATCAGTGTCAACTCTGCCAGAAGTGTTTCATCTCGAGCGCGTTACTGGTGCAGCATATGAAAACGCACGACAATAATGGGTTTATTGCGGGGCGTGAGACCGCCGGCAGCTACGGGCAACAGCAGCAGCAGCAGCAGCAATCGGTATCGTCGGCCTCTTCCCCCGTGACGGCAGTGGCATCGAGCAGCAAAACTAGTCCGCCAGTCGCAACGCAGCACATCATCAAGAGCGAGTACATCGGTGGAACCGTAACGAACCAGTATGCATACGGTATGGCCAAGCAGTTCGAGTGTCACATCTGCCACAAGTCCTTCATGACGATGGTGAACCTGAACCTGCACATGAAGATACACGAAAGTGCAATAAAGCCGCTCGCAGCGACTCACATGTACGCGGGCCAGGCAGGCCTTGCCGGCAACTTGATTGCTGGATCGACCGCGGGCTACCATCACGGCGGGCAGCATCACAGTCAGCTGTCGCAGCATCTCGCGGTTCAAAGCGCCAGCGGCAGTGCGGACGGGCTGTGCCAGATATGCCACAAAACGTTCAGCACGGCGGACCAGTTCGCGGCGCACATGAAGATCCACGAGAATGAGTTTAAAAATCGTGCGCTTTATCATTCCGGTAGTGCGAACGATGGTGGCGAGGGAGCACCGGCACCCACCAGTAATGGGGCTGGTGTCGGAGACCATTTCTACACCGCGTCACAGCCGCCACACCACCATCTGGGTCATGCACCGCCGCATCTCGATGCTAGCAAGGGCCATCGCTGCCCGATTTGTCACAAAATGTCCAACAACATCATCGAGCACATCAAACAGCACGAGGGTCAGCTGCAGGGCACGTCCGATGGGTCGGGTGCGGGGTATCATCCTACGAACGATGATTCCCAATCGTCGCTGGAAGAAGACAGCGACGGTGGTGGTGGTGGTGGCGCTGGCGGGGACGAGAACCTGCGAAAGCACGAGTGTTTGATATGCCACAAAAAGTTCTCCAGCTCGGGCAACCTGGCGATACACATACGGGAGCATTCGGGTGAAAAACCGTTCCGGTGCAGCGTGTGCGGCAAGGGCTTCATCCAGTCGAACAATCTGGCGACGCACATGAAGACGCACACGGGCGAAAAGCCGTACGCGTGCACCATCTGCGGCAAGAACTTTAGCCAGTCGAACAACCTGAAGACGCACATCCGGACACACACGGGCGAAAAGCCGTACGCGTGTACGATCTGCGGCAAGCGCTTCAACCAGAAGAACAACCTGACCACGCACATGCGCACGCACCAGCTGGTGTGCATGGTGTGCGGGGTGCAGTTCATGCATCCGATCGATCTGGCGACCCACATGAAGTTCCACAACGACGAAAAACCCTACATCTGCTCGGTGTGCAACAAGGTCTACCTGAACCTGGACGAGCTGACCGAACACATGAAGAAGACGCACAACCAGGTAAAGCCGTACCGGTGCCACATCTGCGACAAAACCTTTACCCAATCGAACAACCTGAAGACCCACATCAAGACGCACATCTTTCAGGATCCGTACAAGTGTCAGGTGTGCTCGCGCTCCTTCCAGAAGGAGGATGACTTCTCGCAGCACATGCTGGTCCACACGGCCGACAAGCCGTACGAGTGTACGTACTGCGGCAAGCGGTTCATTCAGTCGAACAACCTGAAAACGCACGTGCGCACGCACACGGGCGAAAAGCCGTACCGGTGCACGATTTGCGCGAAGCACTTTAACCAGAAGAACAATCTCAACACGCACATGCGCATCCACACGGGGGAGAAACCGTTCGAGTGTACCATCTGCGACAAGCGCTTTAATCAGTCGAACAATTTGAACAAACACATTAAAACACACGGCCAGGAGAAGGATCAGCAGCAGCAGCAGTTGACGAGAATTGGCAGCTTAAGACGGTTTTACACTGTGTTTAAATCATACATCACCACTCCTCCCGTCCGTGTGACTCATTCTCTCTGGAGGGCGGGCATTATGTCTGTATGTAAGGCGCAACGGTTGTGCCAATAG
>2L|AGAP007109|42860665|42862101
ATGACGATGGACGTCAAGCAGTCACGGATGAACGTGAAGATAGCACCACCCCTACCGGACCATCACCAGGACCATCAGCACCTGCACCAGCACGTGGCCGTCGCCAGCAAACTAACCAACGACCGCAAAACCACTACGAAGCGCTCCTTCGACGTGGCGTTTCTGATGCTGCCGGACGAGAAGCTGACGCGCAATGCAAAGCCCGCCAAACGGCCACTCCCACCTGCCCCGCCATCGCCCACCATCGATGTGGAGAGTGACTCGACCCAGTCGGAGGATCTGTCCGTGAAGGGTGGCTTCAGCCCGATCCGTTCGCCCGAAGTCGAGCGCCACTTTCCGCTGGACATGCTGAGCGCGGGCCGCCAGCGAGCGCTGCTGGTGGCCGATGGGTTGGCCGTGGAGCGCCATACAGGTGCTCTCATCCACCACCATCCTCAGCAGCACCCGCAGCACCATCATCCCCATCACCAGCCACTGCAGCCGCCGGCGGGCAGTGAGGAGCGGCTAGCGTACCTGTTCAACACCGGCGCACGGTTCTACGAGCATCCGTTCGGGGCGTTCGGGCGCAGCGACACGGACGCAGTGCAGCGCAGCGCCTTCCAGAAGGTGTCCAGCGCGGTGCCGACGGGTTCGCCGCTGCCCCCGCTCAGCCCGGACCGGCACAGCTGCCCCTCGACCAGTCCACCCATCTCGATCAGCCCGTCCAGCTCGCAGACCGGCTCGGTCGGTGGTGGCTTCCGATCGTACGAGTACGGCCCGTTCCTGTCGCCCAGCCCGGGCAGTAGCCCGTCAGCCCCGGCCACCGGTTCCCCGTCCGCGAAAGCGAACGGTTGCGGTCCCGTGGCGGCCACTGGCTCACCCCTTCCCATGCTGTACCGTCCGGCGGATCCGTCCGATTCGCCGATGCCCGGCACAGGCTACTTCCCGGGCGTTCCACCGTTCGCACTGCCTCCGTTTGCAGGTGGCGGGCCGGCCGCTGCCCCGCCCATCCCGGAGGCGGTGGACGGCATCATCCGCAATCCGGCGGCCGCCGCCATCCTGTCCACGCTGCTGCCCTCCGCCATGAGCACCTTCACCCTGTCGGCGCAGAACGTGTGTGCCAAGTGTAACATCAGCTTCCGGATGACGAGCGATCTGGTGTACCATATGCGGTCGCACCACAAGAGCGAGCACGTGCACGACCATGCCCGGCGCAAGCGGGAGGACAAGCTCAAGTGTCCGGTGTGCAACGAGAGCTTCCGGGAGCGGCACCACCTGACCCGGCACATGACCGCCCACCAGGACAAGGCGGGCGATCTGCTCGAGAAGGCACCGCCGGGCGCGAACGGGAAGGGTGCAGCAGCTACACGCCACCAACAGCAGCAGCAGCAGCAGCAGCAGCACCATCATCACCACCAGCCGCACCTTCACATCGCTTCCCCGGGACGGCTTGCATAA
>3L|AGAP011332|21149333|21150461
ATGAATAACGACTGTGTGGATTTGCGATTAAATTTTGAAAATGTGTGTCGCTTCTGTCTTTCCCTAGAAGATATTGTGCCTTTGTTCATTAACTCAACCATAAACGAAATCCTGATCGATGCTGTTGATGTGCTCCTGCCCAAGGTTGATGAGCACGATGGACTGCCCAACTGTGTTTGTGCCCGGTGCCATCAAAGGATGGCCGATTTTTCCAAATTTGAGGCAACTGCTCTGGAAGTCTACAACAAGCTGCAAAGCGTCATAGCTTACCTTGATGAAGAAGGGGATGATTGTAATGCCGGGCCTCAGCCGATGCACGAAGACGATGCTAATGACCAGCTAGAACCGCCCCCGAATGCAATTGAAGATGGTCCCGCTCAAGAGATGGAAAGTATCGCACTGGAAACCGAAATTGCAGCAACAAAAACACACCCTGCATCAAAACCCACCCGTCGCCCAAAGAAAGCTTGTCCCGTGTGCGGCAAGCTAGTGTCGCAGATCAGCAAGCACATGTCGGTGCACAGCAGCGCAACGAAACGCTTCGCCTGCGAACAGTGCGACAAACGCTTTACGCTGTTGGCTAGCTTGCGGAAGCATCTGAAGATACACCGGAACATACGCAACTATCGGTGTGAGCACTGTGGGGACAGTTTCTGCGATCGGTCCTCGCTCAGGTATCACCTGGCCAAGCATCGGGGTGTGCCGGGGTTTGCGTGTGAATTCTGCGACCGGCAGTTTTACACCTCGTCCCAGTGGAAGCAACACCAACGCTTGGCCCACCGGGAGCGTACGTTTCGGTGTGATGTTTGCGGGCAGGCGTTTCTGCTAAAACACCATCTGATGGAACATGCGCAACTGCACACCGATGGACGTCCGCACGAATGCGACGTGTGCGGTAAAGCTTTCAAGCGGGAACGATACTTGCATGTTCATAAGCGACGCCGGCACACCATGAAAGAGAAAGGGGAGTGA
>3R|AGAP009889|44773869|44775019
ACGCCACCGCCGTCGGAGTTTTCCGGCTCGGAGGACGAAACTACCAAGTCCGGCTCGGACGAGGAGCGCTGCTACTTCCAGGGTGGTGCGCCCCCGCGCGAAAGCGTCATCATGCGCATCAACAAGGACGGTTCGTGCACGAAGACGCCCGCATCCGGAGAGGAGTCGGCCTGTGCCGGAGCGCTCAACATATTCCGCAGCTACAAGTTCAAGATGGGGCCGCGAATGTCGCCTCCGCCACCGACCACACAGCAGCAAGTCGCCGGCTCCAGTATTCCCGCCCAGCAGTTCCAACAGCGCCGGCAAGCGCAAGAAGAAGGAACCCACCAGCGCCGCATTCAGCCAACCACCCATCCTGCGAAGGCAGTGCTGCCCTCAACCCCCATCCACCCCACCACCACCACCCTTCCTGTGATAGCGCCCAAGCTTACCGCCAGTCCCGCGCCCGCACCCGCCCAATTCATCCTGGCCACCCAGAACGGGTACATCATCGTGCCGCAGCAAATGTCGCACAACCTGCTCGCTGTCTCTACGGCTACCGTCCCCATCCCGCCCAAATCCACACCGGCGGTCGGAAAGGAGGACGGCAAAGCCGCCGAGCAGCAGCAGCAGCAGCAGCGTGCAGCTGGCCCGATCGCGGCCAAACCGGAACGCCGCCGCATCTACGAGTGCGACCATCCGAACTGTGGCAAGAACTACTTCAAGTCGAGCCACCTGAAGGCGCACCAGCGCATCCACACCGGCGAGCGACCGTTCAACTGCAAGTGGCCCGACTGTGGCCGCCGGTTCAGCCGCTCGGACGAGCTGTCGCGCCACAAGCGCACGCACACGGGCGAGAAGAAGTTCGTCTGTCACGTGTGCGAGCGACGGTTCATGCGTAGCGACCATCTGTCGAAGCACGTCAAACGGCACAACAAGGACACGAGCGGCAAGGTGACGTCATCCGCTGGCCAGTCCGGTGGACGTCGGGCGGCTGCGAATGCACCGACGACGACGACGACGACCGCCATCCTTCCGGCGGAGGGTGCGGCTGCGCGAACGGGTGGT
>2R|AGAP001269|2142966|2145028
ATGCCGCACCCGGGGATGGCGTCCCCGGCGTACATCACACTCCCCATCACGATGCCGGGCGCAAAGCCGGGCGATGCACAGCAAACCGTCCAGATTCAGGTGCTGAACCCCAACCCAGTACCGTCGCAGACACCCAAATTTCAAATGGGTCAAATGCAAATTCCCATCCAGGGCTTTCAGCAGGGCACCACGGTGCTAACGGTGGCCTACAGCCCCCAGGACGAGGAGGTCCTTCACAACCAAGGCCTGCCGGAGGGCATGACAATAGTGGCCGCACTGCAGCCGCAGGACTTGCAGCTGCTCGCTTCACAAAACCCGGGCACCACGACGATCCTGCAACAGCACCAACAGCAGCAACAGCAGTCGAATCTATCCTCGAACAACGCATCGTCCCCGGGTGGCATAAAGATAGACAGCGAGAACCCGCCACCCTTGCGACAGATCAAGCAGGAATCTCCAACCATCTGGAACCAGCCAACGCTTCAGCTGGTGCTACCGCCCGGCGTGACGATAGGTCCGGGGATCATCAAACAGGAAGTGCCGGACGAGCATTCGAACGAAAACACACAATTCGGACCGGCGGACAGCTCGGGGCAGCTGGAAAACGGTTCACCAAACGCTCGCCCCGCCAATGGGCGGGAGGCTGAGGGCGAGCCGGGCGAGAATGGGGACGGTACGGGCAATGGGACCACTCCCAGCGGGAAGGCGCGAAAGAAACGCAAGTACAAAACGAAACCACCGAAACCGAAGCGCCAGAAACCGGGCCAGGTGCACATCGCGACCGCAATCGATGGGACGGTACTGTTCTGCTGCCCGGAGTGCCACATGGCCTACCCGGAGAAGGAATGTCTCGAGCAGCATCTGGTGGTGCACAAGATCGAGCGGCGGTTCATATGTGATATCTGCGGCGCTGGGCTGAAGCGCAAGGAGCACCTGGAGCGGCACAAGCTGGGCCACAATCCCGAGCGCCCGTTCATATGCAACGTGTGCGAGAAGGGCTTCAAGCGGAAGGAGCATCTCAATCTGCACTTTGTCATACACAGTGGCGTCAAGACGGAGATTTGCGACGACTGTGGGAAAGGTTTCTACCGGAAGGATCACCTGCGAAAGCATATAAAGTCGCACCTGAGCAAGCGGCTGAAGGAGATGAGGGACACCAATCGCAATAACAACAACAACAATAGCAACAGTAACAACAGAAACACCACCAACGGTGCTACCACAACGACAACGACGACCACGACACCGGCCATGGCCAATGGCCCACCGAGCACATCGATAGCGACGCTATCCACGGGCATCCCGCCCGGATTGACAATAACGACGTCCAGCGGGAACAACATGCAGAGCGCGACCGGAGAGGGTCTCGGGGAATCGAACCCCACGGCCCAGAATCTACTACACAGTGCAATAAGTCTTCCACAGGGTGTGACGATACACGTACCAACTGCCGATAATCAAACGCTCCCGGTGCAGATCTCCTTACCTCATCTGGTGGCACAGCAGCAGACCGATACGGACGGTAGCACAAGAACGGTGCTGGTGTCCAACTCGCCGGAGAACCTGAACCATCATCACAGTGCTACCACC
>2L|AGAP005481|16082584|16084163
ATGAATGAAAAGTGTCGCCTGTGTTTGGAGGAAGTGCAGTGTGCCATCGCCGTCTCGATAGTGGACGAGTCGTTTCAGCAAAAGCTGCGAAATGTGTTTTTATTCGAGATCTCGACGGAAGAGCCCTTACCGGAACAGGTATGCCAGCAGTGCCAAACGACAGTGGCCGAGTTTCACGTGTACAGCCAGCAGGTGGAGGCGAACCAGCGCCAGCTACGGTTAGAGCTGGCCACGGACACGGATGTTGAGCCGGAACCGGTCAAGGTAGAGCCGGACCTTCAGATTGAAATCATGCCAGCGGAAGGGCTGGAGGAGCTGCCGCCGGGCATTGAGTGTGTAGATGTGAAGGAAGAGTACGATGGAAGCATTACGGCCCAGTCGGAATCGGACTTGGAAGCGAACACGGACGATGAGTACGTCGTGGCGACCCGGCGCAAGGTCCGTCGTAAAGCGCGCGAACGAAAGGAGCGAAAGGAGCGAAAGGAGGAGAGCGCGGAGCGGGGCAAAGACAAATCGGAAGGGAATGGGGCGGCCCGGCAGCAGGAGAAAGACGACCGGATCAAGGAGTTCTACACGCTGGAGTGCGAAATCTGCTCCATCCTGTTGGATGACTTTGTGCAGCTGCAGGAGCACTACCAGCTGGTGCACGACACCCGCGGCTATATACGGTGCTGCAACAAGCAGCTCTTCCATCGCTACACGCTGCTCGACCATATCGCGGTGCATCGGGGAACGATCCGGTGCGAGGTGTGCGACAGAACGTACAAAACGAAGCGCTACCTGGCGCTGCACATGGCCAAAAGCCACGGCACGGAGGAGGAGCGCCCGTTCAAGTGCGACCAGTGCGGGCTGGCCTATCCGAAGCAGTATCTGCTCCGGTCGCACCAGCTGATGCACGTGCAGGCGGAGTGCCACGTCTGCAAGAAGGTGCTGTCGAGCAATTACGCCCTCAAGGTGCACCTCACGCAGATGCACAGCGACGATGGGAACCAGATCTGTGCGACGTGCGGCAAAATTTTCCGCACCAAGGCGGCGATGGAGCGGCACATCAAGGAGCATATGGGGCTGGAGCCGATCGAGCGGATGCAGTGCGAGTACTGCCAGAAGTGGTTCAACGGGAAGTACAATCTGAACAAGCACATTCGCTTCCTGCACAACGAGCGGGGGCAGGTGTTTCGGTGCGATCTGTGTGCGCACGAGAGCCCGAACAGCCGGGCCCTGTCGTACCACAAGCAGCGGGTGCACGTGCAGGAAAAGCACGAGTGTGAGCTCTGCGGCAAGCGGTTCAAGCGGAAGCTGTATCTGCGCGAGCACATTGCGTCGCACACGAACGTGCCACTGTACACGTGCGAGTACTGCGGGATGAAGTTTAACTCGCACGCGAACCATTTTACGCATCGGAAAAACAAGCACCCGGAGGAATGGGAAGCGCACAAGCGGATGCGGATGCTGAAGAAGATGAGCAAGCATTGA
>X|AGAP000164|2848389|2849171
GAGACCGCCATTGTGGGTGAAACGGAGGTACAACATAATCAGCTGGAGGAGAGTGAAACTGTAACAAACCTACGTGCTGCAGCCAAAGAAGGCAAGCAGACCGTGGCAGAGGATGCGAGCAAGAAGCTTTGCGACATATGCGGTGCCTTTGTAGCGGAGTTGAACGGGCACCGGCGTGTCCACACGAAGGAAGCACCGTACGCCTGCGACTACTGTAGCATTAGGATGACACACAAGTCCAATCTGCTGCGGCACATCGATTCGGTACACCTGAAGCGCATCATCAAGCGCTGCGAGCAGTGCGACAAGGGGTTCACCAGCTACTTTTCCTACGGTTCACACATGCGCTCTCATCATTCGACGGAGAAGAAGTACGAGTGTAAAACGTGCTGCAAAAAGTTCAACCACCACAGCAGCCTGTGGCTCCACAACATACGCACCCACCAGGACGAAAGAAAGTACAAATGCACGACCTGCGGCCTGCCCTGGAAGACGAAAGAGTCGCTAAGGACGCATGAACGATCGCACTCGTCGGAGCAACCGTACGCGTGCCAGCATTGCCCGAAGCGTTTCAAAACCCGGTACGGCTGGAAGTCGCACGAGCTGACGCACACCGGCATCGTG
>2R|AGAP001132|553491|555099
ATGTATTGCAAGATATGCGATGTACAGTTTAGCAAACGGCGGTTGTACCGAAAGCACGTCGATCGTAAGCACTCGGAAAAACGCTTCGAATGTCAGCTGTGTTCGAGAAAGTTTGCAGAAAAGTCGGTACTCAAGAATCATATGCTTCGGCACACTGGAGAAAAGTCGCACGTGTGCGATGTTTGCGATGCACGGTTCTACGAAAAAGCCCTACTAAACGTGCATATGCGACGACACTCTGGTTCGCGGCCGTACGGCTGCGAGCTGTGCGATAAACGGTTTGCCACGCGGAGCATGCTCAACACGCACCAAAAGGTGCATAGCGATCCTCGGCCCCACGTGTGCAACGTTTGCCAGAAGGGTTTCAAATTATCTTGGCAGCTGAAGGCACACGGACGAATTCACACTAACGAAAAGCCGTTCGAGTGCCCTTACTGCCAGAAACGGTTCAATCAAAATGGCAATCTCGCAGTGCACATACGGACCCATTCCGGAGAAAAGCCCTATGTGTGCAAAATCTGCGAAAAAGCCTACCCTAGCCAGGGAGAGCTACAGTGCCATACGCGGCAACACACCGGTGAGGAAAAGGTGAAGAAAGTTGTATGCACCGTTTGCAGCAAAGCGTTACCCACGAATCACGATCTCCTCATCCACATGCGAATACACACGAAGGAAAAGCCGTACGGGTGCACGGTGTGCGAGAAACGATTTATGCTGCGCGTCCATCTTACCGTGCACATGCGTTCCCACACGGGCGAAAAACCGTTTGCTTGTAATTTGTGTGAAAAAGGTACGTCAGAAACGGTAACCATAGACCAAATCGATCCAAACAATGTGCTCACAACTAATTCCTTCACAGCATTCCCCACCAACTATCAGCTGAAGATGCACAACTATGTGCATACAGGAGAGAAAAACTATTCCTGTGAGGTGTGCAATCGGAAATTCAGCAGTTCAGCCAATCGCAACACGCATAGGAAAATACACGATCGAAAGAAAAATTAG
>3L|AGAP012120|37837302|37838516
ATGAACGACCACACACAAACAGCAACCGATCCGGCAAGGATATATCTAACGGCGGAGGAAATATTGGCGGAAAAGATTTACCTCTGCTCGTTCGACAACTGCTTCGCACTGTTGAACAACTTGGCAAACCTGCAGATGCACCTAACCAAACATCACAAAGCACCGGCGGAAAATCTACAGTTCCTGTGCAATGCCAACAAGACGGAGCCCAAACTGTTCTTCTGCCCCATCGCCAGCTGCCCATACTTCCAAACGGCCACCGAATGCACAAACGGAGCGCGTAGCTTTAGTTCTCTTCGCTCGCTGAAGCAACACTTCCTGAAGGTGCACGGCGAGCGAAAGCATGGCTGTGAAGCGTGCGGCAAATCGTTCGCGACGGAGAGTTTCCTGCGACACCATCGGTTGTCCTGTGGCCGGAAGTTTGTCTGTGAGCATTGCTCCTACACGTACGGTTCCCGGGAGGCACTGCTAACGCACGCCAAACGGAAGCAACACGGCTACGAAGCGTTGCTTTTGGCGAAGAAATCCACAAACCCCAAGAAAGCGTCGAAACAGAAACCCGCCAAGAAGTGCGTTACTACGAGTACGCAAACGTTGCAGGAGCGAATGGGAGAACATCGAGCTACACAAACGTGCGATCTCGTGAAAATTCTTGCCATTGAGCCAAGGGAAGAGAACAATCCTTCAGCTCCAGTACAACAGCTTTCCTCGAAACCAGAAACGGTTGAAAATTCCTGCAACACAAACTCAGTTCTCGGTTCGCACGTGGCCGACAGCGTGGAACCTTTGGCACCGGTAGTGTGCACCGAAACGCAAACCGACTTCATCGACTTTATGTTTTCCGGCTCGGACAATCGGCACGATCCTCTGCTTTCCTATGCCCACATGTACACCCAAACGTACGACGATCCGGGACTGCTGACGGCTGACCTCGGGCTGTCCACGACCGAAACGCAGACGAGCTGGAACGAGTCGGGCGAATCGTTTGGCGACTATCTGGTATCCACGGAGACGCAAACGAACTTCGATATCGATAGTTTCGATTGCTCGAGTAGCAATTGTACCGCAGATAGAACTAGTCCAGGGAACTGCAAGCAAACGCAGATGCCGGAACCGATGCAGGCTGAGTTTCACTTGCTAAGGGGAGCAGATTTTTTGAGCGATATTGGCGACTCGATCGATGGTCATGCATCCGTTCACGCGCCGGGCTCTTGA
>2R|AGAP003942|46608969|46610863
ATGGAGCTGCTGACGACGATGAAAATTCCCACCGCAGGACCGGAAACGTACTGCCGCCTATGCCTCGGCAAGGAAAGCCTTTTGGGAGTGTTTGCGACGGAAAAGCCCCTGCATAATGATGGCCACACGGGCAGCAGCTCCTCGACTGAGCTGGTAGAGAAGATCTACGAATGCACCAACATAAAGCTCTCCTGCACGGTGGACGCGGGATGTGCCATCTGTCGCCGGTGTCTGCAGGCGGTGCAGGATTTCTACCACTTTCGCGTGCGCAGCAACAAGGTGAATGATCTCATCCAAGTGACGACGGTCGTTGCCAACGGTGACGACGACAACAGTAGCAGTGGGAATGAAGCGCCCGCCAAGCGCGAAACGACGACTGTGGTTGTTCCAAGCCCAACAACAACAACAACAACACCACTACCAGCAGCGAAGCAGCAACCGAAGCCGTCGATCGTCTCCAACGCGAGCAAAACCACCGGCGAGCGGAGCAATCGGTGCCGGTACTGCCCGAAATCGTTCCGCACGGTGGCCGAACTAGCCGAGCACGGCAAGCGGACGCATGTGGCCGGCCGGCAGCACCACTGCCCGAACTGTTTGGCCCAGTTCCAGCACGCCCCGTCCTTGGCACGGCACATGCGAAGCCGCAGCTGCTTCGCGTTCAGCAAGTACCGGTGCCGGGTGTGCAGCGAAAGCTTCCCGGAGCGGGACCAGTGGGCGGACCACATACGGATACACGCGAAGGACTTTCCTTACCAGTGTCCGGACTGTTGGTCACAGTTCAAGCATAAGGCGACGCTGCGGCGCCACGCCAACACGGTCCATCTGCTGGCGAAGGTGTGA
>3L|AGAP010593|6568940|6569730
CCGCAGAGAAAGTGTCTGATGTGTTTGCTACCCTTCGACGAGCTCAGCTCGATCGGGACGGCATCGGCGGAAGAACTGAAACGGATAGTGGACAACATTTACAAGATTGCCAAAATCGAGGTAAAACCGGTCGATGGAAAGATTGAACCACTATGCAACGGGTGCCGGGCGAAGCTGGGGTACGATTACGACGAGGACGCCTACTTCGATATGCTAAGCCAGATGTACAACAGCGAGGCAGTGAGCAAACCGCCCACGATCACGATGCACAACGGCATACCGGTCCACGTAGCGGTTCCGTGCGATACCAGCCCCGACTCGCCCCTGTCTGGGCCGGGCGGGCACTACATCGACGCGGCCTGCGGTACGTTCGTCGTGACGGAGCTGGGCGTGGAGGCACTGAACGCGGACAAGGACGAGCTGGTGTGTGCGATCTGCTCGAAAGCGTTCAACTTCAAGTCCACGCTGCGGTTGCACATCCGCAGCCACCATCAGACCGCACCCCGGGACACGATCGAGCTGCCGAAGCATCCGCGCAAACCGCGCACGTACGAGTGCACCGAGTGTAACCTTAGCTTCAAGCTAAAGTACGACTTTGACAAGCACGTCGGCACGCACAAGAAGCCGAGCATGCACCAGTGTGAAGGGTGCTTCAAGCTGTTCAAGCACAAATCCTACTATCTGATGCACCGGAACCTGAAGCGCTGCAAGGCACAG
>3R|AGAP008855|19490370|19491173
ATGTCCGAGCAGAAGCGTATTTATCTGTGCAACATTTGCGGCCATAACTGTGGCTCGTCCAGCAACTTGAGCGTCCATTTGCGACGCCACAACGGCCAAAGCGTGTGCGAGTGTACGGTGTGCGGGAAAGGCTTTCCACGTCGGTCCGATCTCGTGATGCATATGCGCAAACATACGGGTGAAAAACCATACGTCTGTCCTACTTGTGGGCGTGGATTTTCACGGCTGGATAAGCTTCGCATCCACATTCGCACACACACGGGAGAGAAACCGTACCGGTGCCCCTGCGGACGGGGATATGCACAGAAAAACGATCTAAAAACACACCAAAAACGCAACATTTGTGGGCAAAACTTTGACGTTGAAAAACTACTCGCACCCCGGCCGACAACGATCTGCATCAAATCTCCGCCGCGTCAGTCGGCACAGTCCTCCGCAGCAGCGCCTTCCCACAGCACAGCGCCAAACGCCATTCCA
>2R|AGAP002083|15087766|15111339
AACAACAACGACTACACGAAGGGCAACAACAACCACCACGGTACGCCGCCCCATCTGCATCATCCGCACCATCCGCACCACCATCATCACCACCATCACCATCCGCACCATTCCCATCATCTGACCCACTCGGCGGCGGCGGCGGCGGCAGCAGCAGCAGCGGCAGCGACATCCTCTGGCACTCAGTCCAGCGTAGGGCCGGCGTCTTCGAGCACCGGCAACTGTCGGCACCCGGAAGACACCAAGTGCCGGGCGCTGAACTGTGGTGGCGGTGGCCCACCGCAATCACCGTCCGCCGGTTCGAGCCTAGCGGCCAACGAGGGAGCCACTCCCGATTCCAGCAGCACGACGGCGACCGCCACGGCTATCCCGAACTTTAACCAGATGCCCGTGCCGGGAGGGGTGCAGGGCCAGAACCCGACCCAGGGCCTGGTGCACTGGATGAGCGCGGTGATGGCCGAGCACATGACGTCCAACCCGCACCACGATCCGGCCGCCGTCGGCATGCACTACATGTGGAATGGACCGGTGGAGCACACCAAGGACATGGACACGTACGGTGGTTGGCCGGCACCGCGAAACCCAATGTCCATGAAGCAAGGATACGAGGCGAAAATGAATCCGGTCGATCATCACCACCATCACCACCATCACCATCACAACAACCTGCAGAAGGGTCACATGATCGACGATGGCCGGCTGCTGGACCACCACACGATGCAAACGGGCGCGGCCCAGATGAGCCAGCTGTACGGGGCTCGCGGTTCCTCCAGCAGCAGCTCGCCGGGCGGGGGCCTCGGCCATGCCGGTGGCGGACCGACCAATCCTGCCGCCGCACTGCTCGTCGTCCCGCAGCCCATCAACGCTACCAAGATCGGTGCAACCGGGCTGCCGAACGGAACCGGCCGAAAGTATCAGTGCAAAATGTGTCCGCAGATCTTCACCTCCAAGGCGGACCTGCAGCTGCACACGCAGATTCACATGCGCGAAGCGAAACCCTACAAATGCTCCCAGTGCAATAAGGCGTTCGCCAACTCGAGCTATCTATCCCAGCACACGCGCATCCATCTCGGCATCAAGCCGTACCGGTGCGAGATCTGCCAGCGCAAGTTCACCCAGCTCTCCCATCTGCAGCAGCACATCCGGACGCACACCGGCGACAAACCGTACAAGTGTCGGCACTCGGGCTGCCTCAAAGCGTTCTCGCAGCTGTCCAACCTGCAGTCGCACTCGCGCTGCCACCAGACGGACAAACCGTACAAGTGCAACTCCTGCTACAAGTGTTTCGCGGACGAGCCGGCCCTGCTGGAGCACATCCCGAAGCACAAGGAGTCGAAGCACCTGAAGACGCACATCTGCCAGTACTGTGGCAAGTCGTACACGCAGGAAACCTACCTGTCCAAGCACATGCAGAAGCACGCGGAGCGGACGGACAAGCGGCCCCCGATTGGGACGCGCAGCAGCAGCAGCACGGTCAATCTGAGCGCGTCCACGCCCGGCAGCAGCAGCAGCTCGGGCAGTGCATCGAACGGGGCCACGTCCAATGGTGGCGCGGCCACCAGCATGGCGGGGGAGAGCGCCTTCTGGCCGAAGGTGAGCCCCGATTCGGCGGCGGCCACCATCAACGACGTCATCAACCAGCAGAACAATCACCACGAGTTCAGCCTCACCCCGAACGGTAGCGCAACGAACGGGAGCACCGGCAATGGGCCACAGTCGAACGGGACGGATCACCCGGGAGGAGGGCCACCACAGCAGCAACAACAGCAGCAACAGCAGCACCACAATCAGCGAGACGATGCCGTCGACGAGATGGTAGGACCGGCGGCCGCCCGAGGGCCGCCGGACACGTCCGGACAGCAGCAGCAGCAGCAGCAACCTCCGCCCCAACAGCAACACAACGGTACCATGAACGGTGGTAACCTCGCGATCCCGCCCGTCTCGACGCCGATGAGCTACGACACCGGCAGCATAGCGAAGGCGACAAGCAACTCGGCCTTCACGCCGATCAACGCGATGCCGCCGCACCTGAACGGCCTGCAGCACCATCATCAGCTGGCGACGCAGCGGCCCTCCTACCTGTACGATGCGATCAGCTTCCAGAACCAGAAGGCCGCCATGTCCCAGAGCCCCTCGAATGCGTTCCCGAACCAGCTGATCTCGCTGCACCAGATACGCAACTACGCGCATCAGCCGGCGGGTGGGCTGATGGCTGGCGAGCATCTGCTCGGCGTAACGGTCGGTCCGGGCGGCAAGGATAAGGGTTAA
>3R|AGAP008134|6044825|6046448
GACGACCAGGACTACCAAGAGTCGGACAAAACGCGTGCCTCCAATGCGGAAGATTTTCCCAACTTTCGCGACTTCCAGATCGTCAAGATGGTGCAGCACTTTCGCGTCGTGACCGACGGGTCGCAGGAGCAGCTGCGCCTCGGATTCAAGTGCAAAACGTGCGGCACCACGTTCAACAAAACGATGCAGCTGCTCGGGCACATACGGCTGCACTTCGAGGACGAGCACACGTGCCGGGACTGTGGGAAGTACTTTTTCGACCCGAACAAGCTGCAGGTCCACATCAAAGCGAAACACACGATCAACATGCTAAAGTGTCAGCTCGGATGTCCCCGCTACTCGACGCCCAGCTTCAAATGCCTTCAGCTGCACTACGAGCGGTTCCATTTCGTGAAGATACGCATGCGAGAGCTGCGCAAAATGGACGAAGCGATCCGGAACGGGGGCACCGTCATGACGCAGATCATTTCGAAGAAGCAACAGCGCAAACAGCTGCGCACGCTGGAAGCGTTGCGCTCTGGCTCGAGCGGAGAGGATTCGCAAGGGGCGGAAGACGACGGCTACGATGACGATGATGACGGTAGCGAAAAGGTGCTGTCGGAAACGGCGGAAGAAAATGCACTGTACGACGACCAGATGCAGTGTTGCGTTTGTGGCGCCATCTTCGAGGAGGAGCAGCAGCTGGAGCAGCACGAAAACTCGCACACCGCTCCGCTCGAGTGTAGCTTCTGCAGCATGACCTTCCTGCAGCTGCCGGACATACGGGCCCACTACCAGGCGCGCCATCAGGCCATCAGCCGACCGTCGCAGCAGTACGTGATTGCTCACCCGAGCGGGTCTCTGGTGCAGCAGAAGCTTTACACCAAATCCGCAGCGAACGGCGCCATGACGACGATGCTGGTGATGCAGAACGGTATGCTCATACCGGTGCACGCGATCGACAGCGCGCAGCTGACGGCGGTGAATCCGTACCAGCATCAGCAGGCTCCCACCACCACGCTTACACCGATCGCCCAAAGCCCCCAAATAGCGTGGCCCATAACGGCAACACCGATAGCGACGACCCACCACCACCACCAGCAGCAGCAGATCCTTCCGCCGGTTCACAATCAGATCGAAATCATCCCGCTCCACAGCAGTCCGCAAGCCGGTGGTGGCGGT
>3R|AGAP008430|10609181|10610440
ATAGCAGAAGATGATTCGTTTCCACAAAGCATCTGCGCAAGATGCCACATCGAGCTGCAAATGGTGTCGATGTTTCGGGACCGATTGCTAACCTCAGACAGCACTCTGCGCACATCGGCCCAGCTGCACAGCGATGGGACACTGTGTGCAGAAACGTATGTCGAGGAATCTATCGCATCGTGCACAGCAACGTCTGCTACGCGAGAATCGTTGGAACAAGATTCTACCACGATCGAACGGCTAACGGCCTGTCTATGTAGCGATTGTGGGAAGCAGATCGACGACACCGAACCGACGTATCTGTTTCAGCAGAGCGGCTGTCCTTCGGGTACGAACACGGGAAGACCGTTCAAGTGCCACGTGTGCTTTCGAGCGTTTGGGTCGTCGAAGAATTTGCGCGTTCATCAGCTGGTTCGCTCGAACGTGCACATCCGCAATTTCGCGTGCAAGCTGTGCTGCTTCCGGGCCGGCAGCTCAGCAGCACTGACGATCCACGAACGGACCCACACCGGCGAGCGTCCGTTTGCGTGCGAGCTGTGCGAAAAGCGCTTCTACTCGGAGGCAAATCTGAAGTCCCATCAAATCTGCCACCGTGACGAGCAGCCGTTCGAATGTTGCTACTGTGAGAAGCGGTTTGCTCGGAAGCGAAACATGAAGGAGCATCTGCAGCTGTGCCACTCGGAGGAGAAACCGTACCAGTGTGGTGAGTGTAGTGCCCGCTTTAAAACGGGCCAGCACTTACGGTTGCATCAACGGTTGCACACGGGCGAGAAACCGTACGCCTGTAGCTTGTGTTCGAAACGATTCTATCACATTTCGGACCGAAAGCGGCACGAGTTGTCGCACGTGGGAGCAAAACCGTTTAGCTGCGGGATTTGTGGCGCATCGTACACGCGCAAGCACGCACTGTCGATGCACGAGCGGACGCATACGGGCGAGCAGCCGTTCGGTTGCGCAGAATGTGGAAGACGGTTTACGCAAGCTGTTTTGCTGAAGAGGCATGTAGCGCGTTGTGGTCATGGTGGA
>2R|AGAP001525|5843438|5859432
TGTACGGGTGTACGGGGGATTTGTTTACGCTTCAAACTTCATTGCCAATCGTCGAATCGGCGTCTCACACAATTCCACCAGGATAATGATGCCAAATCGGAAGATGATAACGACGTGCCAGCCGGACCAACTGTACTTGGCCTTTGCATTGAGAAAATCGAATATAGCGACGAAGAATATTTGTACGAAGTGGACGAACAATTGGAAGACGAGGACTCGGTTGCATACGAGCAAAATGATGATAAACAAACTAATTCCGCCGGCGAACCATCGCTCGATTCCAATCAACCTATCAGGGAGCAGCTAGAATTGCCCCATGAAGATGATACCTTATCCTCACGATGTGGCAAGTGCTGGTTGACGCTGTACAGCGCCAACGATTGGAATGGCTCCTTGCTTGGTAACCGTTTTGGATGCTTGTACTGTTCGGAGGTATTCGCGTCGCAGACCGATTTAGAGCAGCATCGGGAAACCTGTGAAGAGTATCAGTGTGGTGGCTGTAATCAGAGCTTCACCTTTTTGCAACAGCTGCTAAAGCACAAGTCGTCGAATCAGGCGAAAGGATCGAACGAATGCACCATCTGCCGTACCGAGTTCAAGTACCATCGCGAGCTGCTGCAGCATCTAGAAACGGCACATGCGGGCGTTTCCATTGAGCTGTACCAATGCACGCAGTGCGATGGACAGTTTACCTCCCAGGCAAAGCTGGACAAGCACACGCATAACACGCACCGGGCACGAAAGTCCCGGTACTGCTGTTCGTACTGTGGGCGCCGGTTTAACAAACGCATCATGCTGGTGGATCACGAAACCGTTCACCGTGGCCAGACGAAGTACCACTGCGATACGTGCAGGCGGGGCTTCACGTACAAAAGCTCGTACGATCGGCACATGGAGGTGGTGCACAGTGAGGCGAAAAATTTCTCGTGCAAATATTGCGCCAAGAGCTTCAAAAGAAAATCGACCTTAATAACGCATGTGCGGTTGCATACGGGCGAGAAACCGTTCGAATGCGCCACCTGTGACTTCCGTTGTAGCGACGCTAGCTCGCTCCGCAAGCACAATATG
>2L|AGAP006446|32194648|32196574
ATGTTCGTAAAGCCACGGCTAGAGTTCAGCAATAAAATCGGCACAAACATTCCCTCTACGAAATCATCGAAAAAGAAAGAAGCGGACCAAAACAGACATGCAAAGAAAAAGTATGGCTGTGGAGATTGTGGGCTGGTGCGGTACGATACGGTGCAGGAAATTAAGCAGCACATGATGGTGGAGCATGGCTACGTGAGCCAGAAGCGAATAACGTACCCAGAAACGGAGACCAACGAACCGGAAATTGATGAGGCGTCGCAAGATTCCAATGAAAAATCTAGCCCTTCAATGAAGCAGCAACCCGCACACGGTCCGTCCTGTGACGATGAACAGCGAGCTAAAAGCAACTCCCAGTCCCCAGAGGAACCGCTAACGAGGACTAGGAAAAGAAAACTGCAACTAGAACAAAGTCCCGCAAGCGATGAAGAGGAAGAGAAGGATGACTTCCTGAAGACGGTCACGCTGAAATCGCTGACCGAAAAGTTCCAGTACGAAAAGCCCCACAAGTGCTCGCGCAAAGGATGCCAGTACAAGTTCGCATCGTTTGAAGTGCGTGACCAGCATTTGCGCTGCCATGCGGAAAATGATTCCACGCCGGATCCAGCGGCCGACGGGAGCGACAAGAAAGCGACCGTGCCGCGGAAACGCTTCAGCTTCAAGTGTAGCCAGTGCGATGGCAAGTTCGATGCGTGGAAACCCTGCCTCATGCACCTTTGGCGCGAGCATCAGATCGATCTCGGCATGCTGCGGTGTCCGGTGTGCGAGAAGCGCTTCGTTTACACCGTGCACGTGTTTAAGCATCTGCAAACGCACCGGCTGAACGATGCGCACGATGTGGCGTGCCGGGTGTGTGGCAAGAAGTTTGTCAACACCTCGCAACGCTCGGTACACGAGGCGCTGCACCGCGCGAAGGAACCGTACGGCGATGAGGACGAGCTGCTGCAGGATACGGTGGAGAAACCACGCTGGTACGCGGAGCGGCGCTGCGACATCTGCAAGCACATGTTCTCCAACTCCAAGATACTGTCCAAGCACATCAAGACGGTGCACCTGCAGATCAAACCGTTCGTGTGCAACGTGTGCGGGTACAAGTGCGCCCGGAAGGCAACGCTTAATATTCACATCCGGCAACATTCGGGGCTGAAGCCGCTGACCTGCAAAAGCTGCCCGTTCCGAACGGCGGATCCAAGCGCGCTCAGCTACCACGAACGGCGCCACCAGAACAACAAGGCGTACCAGTGCAAAACGTGCGGGCTGCGGCTCGTGCAGCCGAATGCACTGCGCGGCCACATCCAGACGCAGCACCCGCAGGAGTATCTGCGCATGAAGTGTACGCTGTGCGATTACGCATCGATCAATGCGCAGAACTTGAAACGGCACCAAGCGAACCATAAGGCGGGTTTGATTAAGACGCACGACGAAGACTCGCAGCCGGAGCCGGGCAACGAGCGGGGTGGGAATCATCGTGCGGTGCATGGTCTGCATGGGTTGGGCGTGTCGGGTGGCTTGGGACGTCATCCGGAAAATGCGCCAGAAATTTCGTCCGATTGCTTTCTGCCGCTCGAGAGCGTTGATTCGGTGGTGCACGATACGGGCGGCATTACGATACCGGCTGCGGTGGTCTCTTTGCCGGCGGCACTGTCCGAGGAAACGCAGTTCCCAATCTAG
>3R|AGAP009223|28868750|28869475
ATGGAGGAGCGCATGGTGCGGCAGGCAGTGGCATTGGACTGTGAGCAGGAACGATCCGTTTCACCCGAGTGCCAAGCAGAAAACAACGGGCAGAATCGAAATAAGTTTGAGTGCGAGCATTGCGTGCCCAAAAAATACTTCCAAACAGCGCGAAATGTGAGCGTTCACATCCAAACGGTGCACTTTAACAAGGAAAACAAAAAGCGAAAGTGCCAAGAGTGCAATGGGGAGCTGCCGGGACCGTACCAGTGTCTTGTTTGTCCAGCAAGCTTTTACGCGATAGCAGAGTTGACGCACCATTTCCATGCGCACACGGATCGCGAACGCGACAGCGTGTCCGTTGCGCAGGCATCGCTCTGTTACCGGATCGAAAACTGCCAGGTGAATCAGTGCAAGATCTGCCGGCAGAATTTCACCACCAAGGGTGCTATCAGGAAGCATTGGAAGATGCATACGGACCGAAGGTACGTGTGCGCGCAGTGCAGACAATCGTTTCGCGAGGAGCGACTGTATCGCAGACACGTGGCCGAGGAGCATCCGGCAACCAACTGCGAGCACCGCAACGACGATGATCTCGCAGGAAGGAAGTACAAGGAGGCTTAA
>2L|AGAP005659|18351791|18353234
ATGCACCCGGGTGGAGGTAATTTGTTGTGTGTTCAAAGAGTGAATGAATTTTTACTGAACTGCTCCACCAATCGTCCACAGGTGACACCGGTTTGTGGCTTGATTTCCCCGGTCTGTGAGCACTGCCATCGACGGATCGATGCGTTCGATGAGAATGCACCGCCAAAGGTGATAGAGTACGTGATCAAGACCGATCTGGACCCGGAACCGCTCGACTATGATCCACTGAATGTAGGCGACATGTCCGATCCGATGGGTGATGATGTCAAATCTGAAGATGATTCGGAAGAACCAGCATGTATTTACGTGACGAAAATTGTCAAACGTAGAGGAAGGCGGAAAGCCAGTGACGAGCCAGTTCGAAGCAGAGCTGCACGACGGCCAGGTCGACCGAAACTAAAGGTTGAACCTAAGAAAGCTCGGAAGAGTTTTAGTAGCTTACGCGAAGAAAAAACTTCCTTGGACGAGGGAAGCTCTTGCGAAAATGAAGCGGATCATTTGGACGAACGACCGTCATCAGAAAAGGAGCGTTTCTCTTCCCAGGACGAGGACAATTCCAAATTCACCGATCTTGATTCAGATCTCGATGACGATGAAGCACTTGACCACGAGGAGGAGGAGGAGGAAGAATCCGCTCTGGATGAGGAAGTGGATGAGCACACCAACTCCGGTGAAGAGCCCCGCAAACGCGGACGTCCGAAACGTGCCGCCCGGGGCGCAACGTCGAAAAGCCCAAAGCAGTGCGAAGTGTGCGGCAAGCAGGTGAAGTACATGGCGGAACACATGCGGCAGCATCTGATCGAATCGCAGCATCCCTGCCCACACTGCGACCGGACGTTCGTGCAGGCCAACAATCTCCGCTACCACATACGGAAGCATCTCGGCGAGAAACCGTACGCGTGCAAGCAGTGCAAAAAGCGATTCTACTGCGAGGCACACCTCAAGTCGCATATGCGTGTGCACGGACCGCAGGGCCTGTTCCAGTGTACCGTCTGCTCGAAAAGCTTCAACCAGGAGTGCAACCTGAAGAAGCATTTGCGTGTGCACACGGGCGAAAAGCCGTACGTGTGTGATAAGTGCGGGAAGCGCTTCAACAGCACATCCAACCTGCGCAACCACGCCCGGCTGCACACGGAGGAGCGGCCGCTGACGTGCGATCACTGTGCGAAAAGCTTCGTCGATGTGCATCATCTGCAGCGGCACATTCGCGTCCATACGGGTGAACGACCGTACATTTGTCACGTGTGCTTTCAAGCATTCTACTGCCAGACCGGGCTGATGGAGCATCTGAAAACGCACATCGAGAAGAAGAACATTAAATTAGATTAA
>3L|AGAP010926|13221081|13230656
ATGGCACACTTATCGCCTCCACCTTCGCCACCGGTCGGCCAAACGCCTCCGGCCGTGAGTGCCCTAAACGCACTGAACGCCTCAGCTTCAGCCAACCTAATCCAGCGTGCCTCAGCGTTTAGCTCCGTACTGGGGCAGAAGTGGAACCCACGTGATCTTCTTCTACTGTACAACCCGCTGTTCTACTCGGGTGCGGCCGCCTTTCCCTGGCCACAGTTTCTACTACCTCAGCAACCGATCACACCGGTGTCGCCCAACCTGAACGCCTCTAGTCGTGATTATACGCTTACGCCCGAAAAGGAGGAGATTGTTGACGAAGATATGCCACTGAACCTCTCGATGAAGCCTTCCACCTCGACGCCCAACGCACGGCACGCGGCCCTAACCCACTCGATCAACATCTGGTCGCCGGCCAGCATGTGCGAGAAGGAAACGATCGACGGCGACAACCAAAGCAACATCGACATCGAGAACGACGACGATTCGAGCGGTGATCTGCAGATCGATGAGTCGTTCGACTCACAACACCACCACCACCATCATCATCACCATCATCAACCTCACCAGCACCAGGAGCGCCAGGATCGTCAGCGGGAAACGGCACGCATCCTGACCGAGTACAACAGCCTGCTGCTGAACGGGCGACAGTCGGGCGGTGGCGGCTCACGCTCCTCCCAGGACTACTTCAACTACAGCAAGATCAGCAAAGGCTACTTCACGCACCTCCAGCAGCAGCAGAAAAACCTGGAAATACTGCGCCAAAACCGTACCGATCTGTTCGTGCTGAACGGGGGAAACGATAACAACAACAAGGAGGGCGTCAAGAACCAAAACCAAACGGGACATGAGCGTAGTGGTGGTGCTGGCAGTAAACAAAACTGGGACAGGAAATTGTTCGGAATCAGCCATCCGGTTGAAAGGAAGATTCCATTTGATGACCACGCTTCTCCCCCAAAAAAAAAAATGCCAGGAAGGTTACACCAGTGCAAGCAGTGTGGCAAAACGTTCAAACGATCCAGCACGCTCTCGACTCATCTGCTGATCCACAGCGACACCCGGCCGTACCCGTGCCAGTACTGCGGCAAACGGTTCCACCAGAAGTCCGACATGAAGAAGCACACGTACATCCACACCGGTGAAAAGCCCCACAAGTGTGTCGTCTGCCTGAAGGCGTTCAGTCAAAGCTCGAACCTCATCACGCACATGCGCAAACACTCCGGCTACAAACCGTTCTCATGCGGGCTGTGCGATAAGGCGTTCCAGCGCAAGGTGGACCTGCGAAGGCACCGGGAGGGCCAGCACAACGAGCCGGCGACGGCCGGCAGCCCG
>3L|AGAP012410|41783922|41787299
AAGTCGATAGTGAAGAAACTAGTAAATGCGTCTGTTGATGCCGGCGAGGGACGAGACGGTGCAGAGTCCGGTAGTGGCACTGATGCGTCCGCATCATCGACCGGTGGGTCTTCGTCATCGAAACGTGGCCGAAAACGTCGTGAACGGAAGCTGTATCAGTGCGAGGTGTGTCAAAAGGACTTCATGGGCACCAACGATTTGCGCAAACATTTGCGAATACATAACGACGAACGGCCGTACCCGTGTCCACACTGCAAGAACCGCTTCCGGCAGGCAGGGTGCCTGAAGAATCACATCGCCTCGCAACACGGCACGGACGAGCAGTATACTTGCGACCTGTGCGGCAAATCATTCCCGATCAAAGAGCGTTTACGGTTGCACATGCGTATCCACACCGGCGAAAAACCATACAGCTGCTCGCTATGCCCAAAAACTTTCGCACGTGGTGGTCAATTGACCCAACATCTTGCTACACACAATGGTGTGAAGAAGCACAAATGTGACCAGTGCACGGCAGCTTTCTCCTGTGCGGCTAATCTGAAGATGCATCTTAAAAGCCACATGGATATTCGTGACTATACGTGCCATATCTGTGGCCGCGGATTCTATAGGCCAGATGCTTTGAAAAAACATCTGCTTTGCTATCATGCCAACCTGAAGGCATTTCACTGCAGCATTTGCAATAAAATGTTTAAGGGCCATTTACCACAGCACATGCGAACGCATCTAAAGGTTCGTCCTCACGGTTGTGCTGTATGCGGTTCGGTGTTCTCTCAACGATCGCAGTTGATCGTTCACCAGCGAATTCATAGCGGTGAACGTCCCTATCGTTGCCAGGTTTGCTGGCAGGCGTTTGCACACTCTAGTGTGCTGAAGCTGCACATCCGTAAACACACTGGCGAAAAACCGTTTGAATGTCCGCTTTGTTCATCAAGCTTTTCGCAGCTACCACATTTAAAGAAGCATATGCTGTCTATACATCAGCAGGACAAATCGTACCTATGTCAAAAGTGCAAAGAATTTTTCAAAACCAAGATGGATTACCAATTACACGTTACGGCGTGTTACAAGGATCCGGCAGCTTATCGACCGACCGAAAACAATGGCGTTGATCCACCAATGACTATTTCTAGAATGCGTTTTCTAGTGGCCATTTTGCTGAAGAAAATTTCTAATGAGGATCGACTGAAGGAGCTGGGCTTCGATAAGCGATTGATTGACAATGTTCTAATTGATTCCTTAAAATGTGCTGGCCGAAAGGTTTGCGATGACAAATCGTATGATCCTTTGGAACGATTGAAGCTAAACGTGCAGGAGCTTCTCGAATGGACAGTGCCGCCCAATTACATGGAAGAGTTTCGTGGTGCCAATCGTAGTACGGAGGAATTGCTTGAGGAACTAACAAACTAA
>3R|AGAP008971|22366509|22367519
ATGGATTTACCTTCCATCAAACAAGAACCTTCCGAAACGGGTAAAATACATAACTTTCACGATGATGCCGGTTCGGATTTGGTCAGCGTCATTAAATGCGAGGATTACCAATTAATGGAAGCTGCGACTGACGACCATTCCGTATCTATAAAAGAGGATCCATGTAGCTTATCTGACGTAAAAGAAAACCCCCAAGACGCACCCTCGCCGGAAACGCTTCACTGTCCGGATTGTAACAAACCGTGTCCCAGCGCCAATGCATTGCGGTTGCACCGGCGTAGACTGCACAAACCAGCCGTACCGGTCGTGCGGCCCCAGTACCGCTGCACCGAATGCGACAGAACGTTTCAATTTCAGCGGAAGCTAAAACACCACCAGGAAACGCACAACCAGGTGCCGTGCCCGGTGTGCGACAAAATTGTAGTGCAGCGCAGCCTTAAAGAACACCTTGCCGCGCACCAAGGAGCCATCCGGTGCGGGGTGTGCAGCAAAACGCTTTCCTCCTATCGGGCCTTGAATCTGCACCGCAAGCTACTGCACGCTAGTAGCTCGGATCATACGCGCGTGGCAACGGAAAAGACCCAATGCCAGGAGTGTGATCGGGTGTTCTCGAACGCCGCCCAGCTAAACTCGCACATGCGCAGCCACCAACAGCAGCAGTGTCCGGTGTGCAAAAGCATGCGCTCAAAATCGTCGATCAAGGAGCACATTGCGTCGCATGGCGGTGCGTTTCGGTGCGCCGTGTGCGATGGGACGTTTTGCTCCAAGCGCCGGTTGAAGTACCACATGGCGTCGAAGCACGCGGCGGATGGAGGGACAATGGCGACGGAGATCGAGGCGAAGGAAGATGGAAAACACGGATGCTTACAGTGCAAGCGGGTTTTTGACAGTGAAAAACAGTTGCTAGAGCATGGTTCAGTGCATCAAAGGAAGCAGTGCCCGATATGTAGGAAAAACGTTAGGCAAAGGAACTATCCGGCGCACATGGCGGTGCACGCGTACCGCAGTTGA
>3R|AGAP009542|35891129|35892535
AAGCACCGCTGCCGGTACTGTGGCAAAATCTTTGGCTCCGACTCGTCCCTCCAGATCCACATCCGATCGCACACGGGCGAACGGCCCTACAAGTGTAACGTGTGTGGCAGCCGGTTCACGACCAAGGGCAACCTCAAGGTACACTTCCAGCGCCACTCGGACAAGTACCCGCACATCCCGATGAACCCGAACCCGGAGCACGATAATGGAGGAGCACTAGGAGCCGGCGCTCTGAGTGCCCTCAATAGCTCCACAAGCGAGAAAGAGTTCCCACTGAAGCTGAAGAACAACTCGATCGAGAACTTGGCAACTGTGCCGTCAGTATCTCCCCCTTCTAGCTCCTCATCCGGCTCGCTCTATCAGGACACCGTACTGGACCCTTCGTTCTACGCCGCTCATCTCCCTCGCCCGGACAGTAACGACAGCTCGTGGGAGAACTTTATCGAGATCTCCTCGGAAACGTCCAAGCTGCAGGAGCTGGTGGACAACATCGAGAACAAAACGTCCGAACCGAACCAGTGTCTCGTGTGCAAGAAGGTGTTGTCCTGTCGCAGTGCTCTCCAGATGCACTACCGGGTGCATACGGGCGAGCGACCGTTCCGCTGCAAGATCTGTGGCCGATCGTTCACGACGAAGGGCAATCTGAAGACGCACATGAGCGTGCACCGGATAAAGCCACCGATGCGCACGCTCCACCAGTGTCCCGTGTGTCATCAGAAGTTCTCCAACATCTTCGTGCTGCAGCAGCACATACGGTTGCACACG
>2L|AGAP006272|29019477|29020812
ATGGCCGATGGAACAGTGAGCGAAAGTTACTTGCTGGCGGCAAGCAATGTGCATTCAACGGAAAGTGCCGGAGAATCCTCGTTTGTGAGTGAGATTGAAATCGGTGCCACAACGATTGCGTCTCAGTTTGAAGAAAATGTACAAATCAAAAGGGAAGACAGCTCCAACGACGAAGGTTCGTTGGAGCAGCAGCTAAGGACGGACGATCATACCACTGAACACTTTACAAGGACAACGGATGCAGAAAACCAGTCGCTTCCATTTGGATGTGAATATTGTGACGCTTCTTTCGTGAACCTTCGCCAGCTGAACAACCACCGGCGTAACCACCAGCTGGACATGTGTCCCGTATGCAAGAAAACCATCGTTGCCCGGTACCTCAAGGAGCACGTAGCGCTTAACCATCCCAAATCCGACGCATTGCCCCAGAAGCGCATCTACAAGTGTGATCAGTGCGAGAAGCTATTCTACTGCAAAACGCTGCTGATCGATCATCAGCGCAATCATCAAACGAAAGAGTGTCCTTACTGCAAGCAGATGGTAAAGCTGCGCGTACTCAACATGCACATAGCTCGGAAGCATTCGGCGCTCGTGTCGCAGGCCGAACATTGCTCCTTTGCCTGTGATCAGTGTGATCGAGCGTTCGGCACAAAGGCGCTGCTCGTGGACCATCAGCGCGATCATCTGTCGAAGAACTGTCCGGAGTGTGGGGTAAAGGTGTTGGCGCGCTGTCTAAAGAAACACATGGCCGGGAAGCATCCGCCCGGTGGGTTAGGTGTTAAGGTAAGCCGAAGCTACCAGTGTGAGCAGTGTGATAAAACGTATTCCAACAAACGAACGCTCATCGTTCATCAGGCAAAGCATCAAACGGCGGATGAGGTAAAAGTTATGTGA
>2L|AGAP006534|33954274|33962993
ATGACGGATTGTGCGTTCCCGGCGTGTGTGCGTGTGTGTGCATTTCACTGGCGGTGTCTCTGCTGCTACAACAAGACGACGGCGGATGGTGTCATGGTCGTGTGCAGAAGGAACGAGCTACTAGTCTTCACGACCACCACGGCCCAGCAGCACCATAGCCAGCAGCCGCAGCATCAGCAGCAGCAGCTGAACGCGGTGAAAAAGATCAACAGCCTGCTGCAGAGCGGCTCGGTCAGCGTGACGGGCATTCCGTCCGGCCAGCAGCAGCAGCGCATCATACACAAGAAACCCCTCACCCCGGTCACGGTGTCGAGCGCGAGCAACAACAGTTTCGCGGGCAGACCACCGCACAAATGCTACATCTGCGGGGAGAATGCGGGCGCAAACGCGACCCTCATCTCGGAAGCGTCCACCACGACCACGCAAACCGAGTACGTGGTCAAGCTGGCGAAGGTGATCGGCTCGGACTACTCGGTCGTGCTGACGGTGGAGGACGTGATCTGTCGCCGGTGCATCATGCTGCTGAACCAGTACGACAAGCTCGAGTCGGAGCTGGACACGCTGCGCGGCACGCTGCTCGGCTTCATTCACAAAAAGAACAACATCCCGGACGATGCGGATGCGTCCGGCATGCTCGGTTCGCCGCCGTCCAAGATGCCGAAGCTGACGCCCATCAGCTCGGCCGGTAGCGGCGGCACGGTGTCCACACCGATCGGTAACGTGATGTACAAGGTGGCTAGCGGCGGGCAGCAGCAGGTGGGCGAAAACTTCCTGTCCACGTCCGGGTCAGATCTGAACACCAGCAATACCTCCGACGTGGAAGCGCAGCTGACGAGCATGTTCGAGAAGGGCTCGACGACATCGCCCGGCACATCCGGCCAGCAGCAGCAGCAGCCCGTCAAGCAGCACATCGTCGTGACCACGAACAATGGTGGCATGGTGGGGGCAGAAAACGCAACGGGAGGCACCACCACCACCACCGTTGGTGGGCTGGCCGCGAACCGGAAGGGCACCAAGATGTACAAGTGCATACCGTGCGGATTCAAGACGACCGACCTGTCCCAGTTCCAGCCCCATTACGCGACCTGCCCGCCACGGCTCGCCGGGCTCGCCGCGCAGAACGCGAACAGTCCGAACGCGACCGCCAACACCACCACCACCACCACCACTACCACGACCGGGTACCGGTGCAAGCTGTGCAAGCTTGTGTTTGCCAACGTCGCCTTGCTGAAGCAGCATAGCCTGCAGGAGCATCAGCAGCAGATGCAGCAGTCCCAGCAGAAGACGATCGTCACCACCACCACCGCGTCGTCGGCGGCGACGGGCGGTGCCGTGACGCAACAGGACCACCACCACCAGCAGGGCTCAACAGGCGGCAGCACCGTCTACTCCTGCACGGTGTGCAACACGTACAAGACGACGGACAAGCAGGCGTACGACGACCATCTGCGGAAGCACATCAAGCTAAAGCCGTTCAAGTGTCGCGTCTGCCTGATGCGCTTCGAAACCCGCGAACAGGCGTCGATCCACGCGAAACAGCACCAGCCGGACTATTTTAAGTGCGGCATCTGCAACGTAACGTTCAACAAGCGCGAGCAGCTCATGAGTCATCTGGAGGTGCATGAGTCGGCCAAGAAGCCGGTGAAACAGCCGGCCCAGCAGCAGCAGCAGCAACAGCAGCAACAGCAACAGCAGGAGCAACTGCAACAACAGCAGCAACAGCAACAACAGCTCGCGACCGTAACCGATTCCTCCACGCAGAAGCTGCTCCAGGCGTCGATCGACGAAGCGCTGCGGGGCACGATCAGCGAATCGATGGGCGACTCGAACGTCATCCAGTTCTACACCTGCAACTCCTGCTCACTCACATTCCTGAGCGAACCGCTGTACACGCAGCACATCAAGACGCACACGGCGGGCACTGCAGCGGCAGCAGCACCGGCCGCGATAGCTTCGGGTGTCGAGCAGCAGCTGCAAGCGCACCAGGGCCACCAGTCGCAGCAGCTAATGCAGCTGAACAGTGGCACGGGAGGCGTGCGGAAATCGATTGCCACTTCCGCCGCCGTCGTGAACAATGCGTCCTCGACGGATGGCACTAGCAGGATGATCACGACGACGAGCGGCAGCAGCAGCAACACCACCACCGCTAACAGTGGGTCAAACGCTGGCTCGAACACAATTACCGACGGCGATCTCGAGAGCATCTTCGAGCGGATGCACTCCGAATCGAAGGGATCCGATTCGCGCACGTCGACGACGACGACCACGACGACGGAGAGCAACAACGTGATCATAACGAATCAGGACGGTTCGACCGGAAACATTACGTTTAACATTACGCTACCCCAGCAGGAAGATGGAACGTACGAGCAGCAGCAGCAGCAGCAACAGCAGGAACAGCAACAGTCCGTAGGCATCGATATGCCAACGCTCGACCAAGGAGACGATCAACACCAGAAGGAAGAGCAGCAGCAACAGCAGCAACACATGCAAAGCATGCCCGTCAGCATGCCCAGCCTGGACGATGACGGCGAGCAGTCGCAGAACAGCCAAAACTCCAACACGGAGAACGTGCCGATGGAGCTGGAGGACATGCAGGGCGGCGAGGGCCAGCAGATCAACCTGATCCTGAACGATGGGCAGGTGCTGCAGCTGGACAATCACATCCTGACGACGGACGCGGAGGGCAACCAGATACTGGTGCAGGGCACGGACTCGGAACAGATCCAGCAGCTGCTGCAGAGCGTCGGCGTGGTGATGCAGGGCGGCGAGGGACTGGGCGAGGGCGAAACGCTGCAGATGATTAGCGGCGACGGCAACAACCAGATGATACTGGTGCAGGGGGCCGACGGGCAGGAGCAGCTGATCGACGCGTCGCTGCTGAACGCGGACGGCAACATCGTCATCCAGCAGTCGCAGGAGGGCGAGCTGAACGCGGAGGGTACCCACATTACGACCGAGGACGGGCTGCAGATCCCCGTCTCGGTCGCGTTCACCACGGCCGGCGGTGAGGCGGGCCACGAGGGCCAGCTGACCGTGTCGGTGGCGGACGGTGGCGAGCAGCAGCTGCAGCTGCACCTGCAGCAAGCGGCCGAAGGAGAGGATGGGCAGCAGCAGCAGCATCACCATCATCACCACCATCACCACGGTGGGGATGGCGGCGGTGGTGACCATCAGCAGCAGGGAGCGATCCTTACCGAGAGTGGACAGATCATCCTGCAGGCGAAGGAACACGACGAGGAGGCGACTATGAAGGTGACGGGCGAGGAGAACGGTTCGGCCATCGCCAGTGAGGACGGGGCGGCGGCGGCGGCGGCCGCGGACGGCGGTGGCCAGACGAATGGTGGGGGCGCGGAAACGACGAACGGCTCGAACGGCACGACCGTCACCACGACGACGACAGCTACCTCCGGGACGGCGGGTACGAACGTCGTAACGTCCTCCAATGCCGGTGACGATCAGATGTTCAACTTTGACGAGCTGATCCAGCCGCAGATCGTCATCAAGCAGCAGCAGGTTAAATAG
>3L|AGAP011502|25667507|25668028
GATCGCAATCACAACTGCCGATGGTGCGAGAAGCGCTTTCACCGGCGGGATCATCTGCTCGCCCACGTGCGTCGACACAATCTACCGAACAGCTGCACCAAAAGCTACACCCGCCAAAGCCATCTAAAAGCGCACGAACTGCTTCACACCGGTACGCTGCCATTTCGCTGCCCGTGGGAAAACTGTGGGGCGGCTTTTGCCCGCTCGTACGAGCTGTCCCGCCACCGACGGAAGCACTCGGGCGAGCGGAAGTTTGTGTGCCACATCTGCCAGCAAGCGTTCATACGCAGCGATCATCTTTCGTGCCACGTTAAGCGGCACACGTTTCGGGCG
>X|AGAP000058|932636|933195
ATGGGGCTGCACGCGCTGCCCCCGCAGACGCAGCCGATCACCTGCTCGAACGGCAAGCGGGCCAACCGGACGCGCTTCACCGACTACCAGATCAAGGTGCTGCAGGAGTTCTTCGAGAACAACTCCTACCCGAAGGACAGCGACCTGGAGTACTTGAGCAAGCTGCTGATGCTGTCGCCCCGCGTCATCGTCGTCTGGTTCCAGAACGCTCGCCAGAAGCAGCGCAAAATCTACGAAAACCAGCCGAACCCGACGTTCGAGTCGGACGAGAAGAAGGCGATCAACATCAACTACACGTGCAAGAAGTGCAACCTGGTGTTCCAGCGGTACTACGAGCTGATCCGGCACCAGAAGAACCACTGCTTCAAGGAGGAGAGCAACAAGCGGTCGGCCAAGGCGCAGCTGGCCGCCGCCCAGATCGCCCACTCCTTCACCAGCGGCAGCGAGGACTCGGACTCGAGCCTGGACGTC
>3R|AGAP008230|7206333|7206890
GTGTTCCCGCGATCCGCCAACCTGACGCGCCATCTGCGTACCCACACGGGCGAACAGCCGTACAAGTGTCGGTACTGTGAGCGATCGTTCAGCATCTCCAGCAACCTGCAGCGGCACGTCCGGAACATCCACAACAAGGAGCGTCCGTTCAAGTGTGCGCTGTGTGAGCGTTGCTTCGGGCAGCAGACGAACCTCGATCGACATCTGAAGAAGCACGAGGCGGATGCGGCCGGACTGGGGCTTGGGCTAGACGAGCGACTACGGGCAGCACGGCGGAATAGTCGCGGTATTCCGGAAGATTCGTACTTCGAGGAGATCCGATCGTTCATGGGCAAGCACAACGATGGACACAACGATACGCACTCCTCCCGCAGCTCGACACCGTCAGACGAGGAGCCTGTTTCGCCGGCAGGCGGCAGCATCGGAAGCCCCCAG
>2R|AGAP004580|57950856|57952450
ATCAACCTTGAGGATAGAACGTTACCCCTCGGTATCTGTCGAAAATGTACAAAAAAAGTTATCCAGGCCAAGAAATATCGCGATTTCTATCTGTCAGTGCAGACGAAGCTGTTTGTAAAACGCTCAAACCACTTTCTTCTTGTAACCACACCTGAGGAGGTGACAATGAACGGTTTGGACGATCCAGCAGTTAAGGAAGATTTCGAAGCAACCGAACACGATAACAATTCGGAAAAAGAATCTTTTTCTATTGAAAAATTGGAAACAGAATCAGACATCCATTCGCAAGATGATACGGAAAATGTTGATGATTCGGCCACGTTTTATGAGGAGCAGAAAATCTATGCCACCGAAGAGTTGGAGGAAGTACTTCAAGATCAAAACATGGAAGATCCCGAGGAACATATGGAAGCAGAGTACCTTAATCAACACGAGCTTAGCGCTGGGGATGGCTTAGATTCGGAACACCATCTGACACAGGAACAGTACGATTCGACTGAAATAGAAGTGCTAGAAGCAAGTGAAACAATTGAATCCGTCATTCCCGGCAATGAAAATACTGGTTATAATGTTCAAGATACACGGCGACGCAGGCGAAGTAAAATCTCGGGTAGAGAACTTTACAAGTCGCTGCTGACTGAATGCAACATATGCGGTAAAATGATTGAACGCAACCGCTTAGAGGGGCACATCAATCGACATTCGGGACGTCGCCCGTATGCGTGCCACATAGAAGGATGTTCTTCGCGGTTTCACTGTAAGCATGCCTGCCGTTTGCACGTTCGCTGTCGCCATGGATCGGAATCGTTCACATGTACCGAATGTGGAAAGGTATACAAAGCGCGGCGCGATTTACTGGGACACATCAGAGAAACCCATGTTGAGCCGAGATTTCAATGTGACGTTTGTGGGAAAAAATTTACAACCAGGTCTCGACTGAAGCAGCATAGCTTTTATCACACAGGAGAGAGGAACTATCCGTGCCGTGTGTGCGAGATGCGCTTTTTCAGCAATTTTCAGCTCAAAGTTCATATGAGAACACATACAAAATCTTTCCCATACAAGTGTTCCGTTTGCAACAAGCGCTTTCGTTATCGTCACATGGCAAAAGAACACATTGTAAAAGATCATGGGATAGATATCTCGTTG
>2R|AGAP002497|22016096|22018620
ATGATGCCCAACTTCTACGATGGCTCCCGTCCCACGATGGTACCCACCGGCTCCAACCTGCCGGTGCTGCTGGGCAATACCCTTGTTTGTGATTCGTTTCCATTGGTTTCATCCTCGTCACAGGCACACTTCGATCTCGAGGCAACTCTGCAGACCATCGATAACGAAGTGCTCGATGGTGAGGAAGGAAGCTGCCCAATCTGCAACAAGACTTTCAGCCGGAAAACCTCCCTGCTCAATCACATCCGGAATCACTCGGCGGAGAAGAAATATGTGTGCGAGTTTTGCCAAAAAGGTTTCACCCAGCAAGCTAATCTGCGCAACCACGTTCGCATTCACACCAACGAACGACCATACGTGTGCGTCGACTGTGGAAAAGCCTTTACTCAGATTACCAATCTGAACAATCATCGACGATTGCATACGGGCGAAAGACCGTACGTTTGTATAGAATCAAACTGTGGCCGCTCATTTGCCCAGGTCACAAACTTAAACAACCATATGAAAACGCACCACAAAACCACCCTGTACGTATGCAACCAGTGTCCGCGCAAGTTTAGCCAAGTTACTCAATTGAACCTTCATTTAATTACCAACCACAGTTCGACTAGAGGGTTTTTCTGTCCGCAGTGCCCCGATAAGTCGTTCAAGCAGCAGTCGCATCTGCAGCAGCACATGAAAATTCACGGGACCAATTTCGGCTACTCGTGCACCAAGTGTGAGGAAAAGTTTATACAAGAGTCGCACCTGCTGCTGCACATGAAGCAGCACGGCGATTACGCCTGCACCATGTGCTCGATGACATTTAACGACGAGGTGCTGTTGAAGAAGCACGTGCAGAGGCACGTCGACGGGAGATACCTAACCTGCCCGGTGATTAGCTGCAGCGAAGGTTTCACCATGAAGAACCACCTCACGAAGCACATGCAGATGCACCATCCCGCCGTCGATCTCAAGAAGCTGGGCGCTCTGCCCGACGGAAACAAGGCGCCGAAGCACTTCTGCCACTATCACAACTGCAACGATTCGTTCGACACGGCGGACGGGTTGAGCAATCATCTGCGGATGGCGCACGGGTTACCGATTGCCCTTCCACTGTCACTGCCGGTGGACGACAAGAAGCTGATCCAGCACGGGCTGCACGGACTGAACGGGGGGATCGAAACGCCACCGCCACCGTCGGTGCCACCGCATCTGCTGCACTCGCAGCTGCATCCGGCCGCCTCGGTGATGAATGCCAGCTTCCAGTCATATCAGAACCAGATCAACCAGGCCAACCAG
>2L|AGAP005348|14381212|14382682
ATGGATTTAAAAATTGAACTATTTGAAACGGTACCTTGTTTGCTGTGTTTAAGCAGTCAGGAACACGCAAACTCTCTTTGTAGCGAGCTGGAACCGAAGGTGGTATCGGTTTTGTGTCGCCATTTCTGGTTCACTGCAGAGGACATTCAGCAAAAGTACGTGTGCAGTGCGTGCTGGGCACAGGTGGACGAATTTAACACTTTCTACGAGCTAGTAGAAAGAATACACCATGCAGAAGAACAGAATCAACACGATGGAAGCAAACTGGAACCGTTACCAACGGAAGATTCGTGTGCGTACGCGGAAAGCCCAGAAACAGATGAAATTCACGAATCCATTCCGGATGATTCAGACTCGGAAACTGTTCTTATTGAAACATCAGAGGAATTGAATTTGGAAGAAGTCAGTGGGGAAAGTGTTGTTTTTACAATAGAACGGAATACCAAAGAATCTCCCCAACAAAGTGATGAGATCGAAACAGGACCAAACTTTGACAATGTGATCGAATTCGAGCACCACGAAGAGTCTGAAGATGCGACGCAAAACGGGCCAGAAGTGGCGGAAAGCTATAAATGTGACCAGTGTGATCGCGTGTACCCCAAGCGGCATCTGCTAAATAGACATCGAAAATACTTATCAGAAACGCGACTACAGCAACACAAAAAGCGTGTTCATGGGCCAGGATTTATGTGTGACGCCTGTCCAAAGTGGTACAAAACTGGGGAAGCGTTGCGCCGTCATCAAAAGGATAGCCACAATCCGTACGAAACGGAGCGGGTAGAATGCCACATATGCAAACGATGGCTGAAAAACAAGGGCAGCCTCAGAAAACACTTAAATCGACACAAAACGAGCGGAATGCAAAACGTGTGCGAAATCTGTGGAAAGGTCGCACCCACGCATACGGCCCTGAAAAGCCACAAGCTGTTTGTGCACAAGATGCAAAAGTCTTACCAGTGCAACGTTTGCTACAAAGCTTTCAAACGAGCATTCACATTGGAGGAGCACATGACGATACACACAGGCAGCACGCTGTACAAATGTCCGCACTGTCCGAAAACGTTCAACTCGTCCGCCAACTTGCATGGGCACAAGAAAAAAGCGCACCCGAAAGAGTGGGAAAGAAGCCGCATCGAGTATGAGAAGCGATTTGTGGGCGATAGCATTTACGAGGAGGAGATAATTGTTGTGTAA
>2R|AGAP003446|37846727|37848934
ATACACGGCCAGCTGAGCAACCCAAAGTCGGAGCAAAAGGACACCTTCTCCTGTCCGAAGTGTTCGCGCGTGTTTAAGCACCGGTCGTCGTTGCGGATGCATATGCTGAACCACGACGGACAGCTGCCGTACGGGTGCGACATCTGCAACTGTCGCTTTTACAGCTCGGCTTCCCCGTTCGGGGAGCAACAGCAGCAGGAGCAGCAGGACCAGGATGCGAACGTGTTCAAATGTCCGTACTGTCCGAAAACGTTCACGCGCAAATGGAGTTTGACGCAGCACTTGCCGACGCACATCGCGAAGAAAGGATACCAGTGCGAATACTGTCCTGCGATCTTTACGCGCAACGAGTACTTGCGCACGCACCGGAAGCGCAAACATCCGAATCTGCCAGAGACGGGCGCGCACAAATGCAGCTACTGTCCGCGCATGTTCAACATGGTGCGATACAAAAAGGTGCACGAACGGATCGCACACATCAAGAAGGGAGACATCCTGCCGGAAGGGGACGACACGGAGAGCAGTGAGGTGGCGGCAATCAACAGTTTGCAGGTTGAGAAGCAGCTGGACGAAAGTAGCAACAGCCTGGCACCGGAGCTACCTTCCCGTGCGTCGGACAGTTTCGATCAAGCGTCCAACGACGCGCCCAGTGTCGCTTCGGTGCAGAACTACGCCGATCTGGAAGCATCCTCGCGGCTCGCCGTTGTGCTGGAACGGTTGCCGGCACAGGAGCTGGAACAGTACCGTTGGCAGCTGGAGCACTACGCAAGTTTGCCACCCGGCTTCAATGACAACGCTGTTTATGATGGTAATAATTACGACGATGAGCATGAGGTGGAGGAGGAAGATGCTGCTAGCAATGACGCGGAGGATTCGTTTCAGCCGGACCAATCGAACGATTCGGGAAAGCAGTTGCTGAAGCGAAAGCGTACCAAGTTTGGCATCACGCTTCATCCCTGTCCGCACTGCTCGAAACTGTTCAAAACCCGCACAGCGCTCCGGCTGCACGCGCTTTACCACAGTGGCGATCTGCCGCACCGGTGTGACGAGTGTGGCGTACAGTTTATGCGCTACAACCAGCTCGTGTATCACACGAACCGGTACCATGGGGCGAACAGCGCTACGATGGCAGCCCGCATCTGCAGCGGCATCTACAAGAAGCGCGACGACTGGCACGAGCATCTGAACGACCATCCGAGCGTTCGGCCGCACCACTGCGAGCAGTGCATCAGGAGGCGCAGGAAAGCGTCCAGCCGGAAGCAGGTGCACCGCTGCTCCTACTGCCCGAAAGCGTTCGAGCACAAGCCGAACCTGGCGTCGCATCTGCGCATACACAAGCAGCAGCTGCGGTTCCCGTGCAGCGAGTGCGGCGTAATGTACGACCGGTATCGCGATCTACTGACGCACCAGAGCCGCTAC
>3R|AGAP009529|35395953|35396723
ATGCTGGAGCGAGAAAAGTATCGACAAATGGGTAAGGAGCGCCCTGGCGAACGAGGCGAAATCGTCCTCACCAAATACCCCTGCTCGCTGTGCGATCGTTCGTACACGAATGCGTCCAACTTGCGGCGACATTTCACCACCCACCGGCCACCGGACCAGTGGAACCACAAGTGTGGTGTTTGCTTTAAAATCTTCGACAAGCTGTTCGACTTAAAGCGCCATCTCCAACTAGCTGGGTGTGCCGGTGGTCTTCCCGTGATTCCTGCGGGCAGCACGACTGTTGTTTGCGCTGAACCAGAGGAACTCACCATGCTGACCGAACCACCAACCACGGGCCCAACGGACATGCCAACCGAACCAACGATAAGTGCGGCCACCGTTACGCGGCCCATCGATCGACTGCTGTACGTCTGCTCGACCTGCAGCAAAATGTTTCAATCGTACAACAGCCTCAAGGTGCACGAACCGATCCACACCGGCACGAAGGCGTACATCTGCGAGACGTGCGGGAAGCGGTTCTCCGGCCCGTCGAACCTTTGGCAGCATCGGCTGACCCACTCGGAGGAGCGCCAGTACCGGTGCAAGCAGTGCCCGAAGGTGTTCAAGCGGAAGGGTGGTCTCAGTCAGCACGTGCGTGCCATCCACATGAAGATTAAGCCGTACCACTGTGCGACCTGTGGCCATGAGTATGCACTTAAGGCGGACATGGCACGCTGTAGACACTCCCGGCTGAACGATCCGGCGGTGGCTGTGGTGTCGGCAACGGGTTAG
>3R|AGAP009699|39063375|39070280
TGCGTACAGGTAAATAACTATAGCAAAGATGTACATCCACGAAGAACGCACAATGGGAAACGCCCCTACGCCTGCGAATTATGCAACAAATCGTTCGGACATGAGATCAGTTTGAATCAGCACAGAGCCGTGCACAATGTGGAGAAAGTGTTTGAATGCAAGCAGTGTGGAAAAGCCTTCAAGCGTTCGAGTACGTTATCGACACACCTACTAATACACAGCGACACACGGCCATATCCTTGCGGTTTCTGTGGGAAGCGGTTCCACCAAAAGAGTGACATGAAGAAGCACACGTACATCCACACCGGGGAAAAGCCGCACAAATGTCAAGTTTGTGGAAAAGCCTTCAGCCAGAGCTCGAACCTGATTACGCACTCACGCAAACACACTGGCTACAAACCATTCCAGTGTGAGCTGTGTCATAAA
>UNKN|AGAP012594|18734566|18735132
TCGGTGAACAATATCCGGTCGCACATGGCCATCCATTCGGTACGGTCGCACCGATGCGACCAATGTCCAAAAAGCTTTACCTCGCGCCACAAGCTACAATCGCACATTAACGGTGTACACTTGCGCAAGCGTGACTTTGAGTGCGAAATCTGTGGCAAAGCCTTTCTGGAGAACAACAACCTGAAGGGACATATGCGAATACACAGCGGGGAGCGAAAGTATGCGTGCGATCTCTGCCCGAAGCGGTTCCTGTTTGCCGGAACGCTACGCAGCCACATGCTGACGCATTCGCAGGAGAAGCACCACAAGTGCGAGATTTGCGACAAACTGTTCCTGTTGCGCACGACGCTCAACAAGCATCTGCGAGTGCATACGGGTGAAAAGCCCCACAGCTGCAGTGTGTGTGATAAGAGCTTCCGAACCACCACGCACCTGGCCGTGCATATGCGTACACACACTGGGGAGAAGCCGTTGTGCTGCCGAATTTGCGGAATGGCTTTTGCGCATCATAAGGGTCGTAGCGTGCACATGAAAGCCAAACATCCCCAAGAGCTGGTGGCGCTCGGT
>3L|AGAP011674|31261528|31262926
ATGACGAATCTAGCTGTTTGCCGACTGTGTTTAACAGATCGAGACCCAACCTTTCTCGAGTTGAAGCAGGACAGTGATCTAATCGATACAATCTTCAATGTATTATCGTTCGAGCCCATGCCGCATTCAATCGACACCATTGTGCTGTGCCCAGATTGCCAGCTCTTTCTGACGCAGGTGGAGCAGTTTCGCGAAGGTTGCATCCATAACGATGAAATATTCCGGGAAAGATTGCAGAGCGAAGAGTCGATGACTACCGTGTACGTGAAGGAGGATAACGTCGATGGCCTGCGGGTGGTCATCATAGAGGAGGACGAAGCTCAGCAGCTCGGACTCATCGATGAGGCCGGTTTGGAGAAAGAAGTGGTGCAGCAATCGTGGCCGGATGAAGAGCAAGAGGTAAAGGAGGACGTAGCTCCCTCCATCCCGGAAGAGAAGAACGAAAGCGTGCGACAAACCCGACAAAGAAAAGCGAAACAAGTGGCACCGAAGCGGGAGCCACCGAAAAAGCCCCAAAACAAACCCGAATTGGTGGTTAAACAGGAAGACAGTCCCGCGCCGGCGGCGGTACCCACCAAGCCCAAGCGAAAGTTTGTGGCGGCCACCTCCAATCGCTACCTGCCGTGCGTGCGGTGCGGTAAGATGTTACGGCGCAGCAACATGGTCAAGCATCTGGAAACGCACGATCCGAAACCGCCGCAGCTGTTCTGCTCGTACTGCGGGAAGCAGTACCGTGATCCGAACCTGCTCAAGGTGCACATCAACAGCCACCACACGTTCGAGCGGAAGTACGAGTGCGAGGAGTGCGGGAAGGTGTACTATCGGCCGAACTCGCTCCGAGAGCACATCCTCGCGAACCATTCGAAGGAGCTGCGGTACGAGTGCAAACATTGCGGGATGAAGTTTAGCAACTTCTCGAAACGGACCTACCATTACGCTACGGCGCACTCGGAGGCGAGACCGTACAGTTGCCAGTACTGCGACAGAGCGTTCAAGCTGAGGAGCGACTGGACGCTGCACGTGCGAACGCATACGGGCGAGAAGCCATTTTCGTGCGACATATGCGGGAAACGGTTCAACAAAAGCTACAACGTTACCATCCACAAGAAATCGCACCGAAACGAAGAAGCGCGGAAAGCGTTGAAGGAAGCGAAAGCACAAGCATAG
>2R|AGAP002165|16670816|16682537
ATGGTGGACACGCAGCACTTCTGTCTGCGATGGAACAACTACCAGAGCAGTATCACGTCGGCCTTCGAAAACCTGCGCGATGACGAGGACTTTGTGGACGTGACACTGGCATGCGACGGTCGCAGCCTCAAGGCGCACCGCGTCGTCCTATCCGCTTGCAGCACATACTTCCGCGAGCTACTGAAGAGCACACCATGCAAACATCCCGTGATAGTGCTGCAGGACGTGGCGTTCACGGACCTGCACGCGCTGGTCGAGTTCATCTACCACGGCGAGGTGAACGTGCATCAGCGGTCACTGAGCTCCTTCCTGAAGACGGCCGAAATTTTAAGAGTGTCCGGCCTGACCCAGCAGCAGGCGGAAGAAACGCACGGCATGCATGCTTCGCTCGGGGCCAATCTGCCGTCGGGCGTCGTCCATCATCCGATCTACCCGGAGAAGATGCTGGACGATTCGCTGTACGTATCGCAAGGCGCCTCTCCTCCGCCCCACCTGTCCAGCCTGCACAACAGCTCCTCGCCGAACAGTGGGGGAGTGGGCGGCGGCAACAGTAATGGCGGCGGGGCACCGATGGTCAACCAGCTGCTGAAGCGGGCGGCGGCCGCGGCAGCGCTCCGGCGGGAACGGAACAACTCCGTCCATTCGGACGAGATGGCGCTCAAGCGGCACCGGATGTCGGTGGACAGCAATGGGCCAACGAATCCGCGCGACCACCTGGACGTGATCTGCAGCACGCCCCAGACGACGGCGACCGACTTTTCGTCGAGCGCGGCCAAACAGCACCTCAGTTTGCCATCGCCCCAGGGAAAGGATCAAATGCGGCAACAGGACAGCTTATCCGGTCATGCCAACAGTGGTAAGTGCATGCCCACCTCGCTCGGCACCTCGAACGGCAGCAACGCGGGCAGCCTCTGCTCGGCGGAAAAGGAAAGCCTAGCGTCCTCGCCGTCGGAACGGTCGGCCGAGGACGTGAAGTCGGAACCGCTCGAGCTGCTGTGCGGTACGGGCGGCGATCACGAAAACAGCTCGGACTCGGTAACGGACGATCATGGCGACCTGGTGAAGGGTGGACTGGACGTGAAGGGCTCTTTGCGATCGCCAAACGACCATGAGCTTGAGAGCAGTATGCACCACCACAGCGGGGCACAGTTTCTCATGAACGCTAGCGAAAATAAACTCTTTCCCACGCCGCCCTCGTTTAACTTTTCCATGGCAGCACTAGCGGCAGACCCGTCCGCACTGGCAGGATTCAGCACACAGGCCCTACAAGCAGTGGAGTTGGCCGGCTCGCCACAGGGTAAGTTACGCGCGAGCACTTGGAATGGTCGGATTGAAACCAAAATGGATAAATTAAATTCTCAAAAAAAAAAAAAAGATAGTATTAATAATAATAACAGATACTATTCACAAACGAGATTTTCGCTCAACAGTCTGCGCAACCACAAGAGTATCTATCACAGAAACATGAAGTACGCCAAGGACGACAAGAAGCTCGTTCAGCTTGCAATCGGAGCAGCTGGAGCGGCAGCCACAGGCGCAACAGCAGGAGGAGGTGTAGTAGGAGGAGTGGGAGGAGGAGGAGGAGGAGGCATTAAGGCCGGCAGTAGTCCACCGTCACCTGCAGGAAGTATGCCGCTACCGCCAACATCACAACCGTCTTCCACGTCCGGTGGTGAGGAAAAGGTTCGATTGGAATCAATTGGAAAAGGACGAGCGAGTGCGCGCGCGCTCAAGGGCACAATCATGCACCCCAACACCACCCCCTCCACTCACTCGATTTTTGTCAAAATTCACACACCGCCGGAACATCTCCGCGAGAACAGAGCAGCGAATTGGCCAGTTTCCTTTCATCAACTGCATCACGCACGCACACACACACACTCACACATACATATACATTGTATAACTTCTGTACCGGATTGGGAAACCGATTGTTGCCGCGAAAGCCCATTGAAAAGCAAAAGCATTGCGGCTAGTATGGCGGCATCCCAGCGCTCAGCATCCCCACCGGACGGTGGTGGCGGCGGCGGCGGCGGCGGCTCGTCCGTCCACGGAGGGCACGGTATGAACCGGCTGTCGCTTCCGCTGCCGCTGGCCGCGTGCCACCGGTGCGACGTGTGCGGCAAGCTGCTGAGCACGAAGCTGACCCTCAAGCGGCACAAGGAGCAGCAGCACCTGCAGCCGCTAAACAATGCGGTGTGCAACCTGTGCCACAAGGTGTTCCGCACGCTGAACAGCCTGAACAATCACAAGAGCATTTACCACCGCCGGCAGAAGATCCTGCACCACCATCATCACGCCCACCACCATCCCCTGCACGGGCAGCATCCGTTCGCGGTCGGGGGCGGCCCCGGTGCCGGCGGCCCTGGCGGTGGCGGCGGGGGCGGCGCGGTCAGCCCGCTGCACCACGGAGCGGCACATGCGGCGGTGACGGCGGCGGCCGTTGCGGCGGCCGCTGCCGCCGCCGGTGGCCATCACGAGCTGCTGAACAACAATGCTGCCGGCGCCACCGAC
>3L|AGAP010516|5569259|5580272
TTAACCACTCCGCCACCATCGGTGAGCATCGGATCGCCACCGATCGGGACACCGACGATGGCGAATGGGCAGTCGCACCAAACCATCACCACCAGCGGCACCACTCCGCTGTACGTTGCGGGCCAATCGCAGCAAACCTGGAACCACAACAACAACAACAACAACCACTGGCCCAGTGATGCCACCACCACTCCGACGTCCAGCTGTGGCTCACCGGACGGGCATTGGAACCGGAGCTACGGTAGCCAAGGCACACCGCACACCTGGAACACGTCCAGCGGTGGCAGCGGGTCGGCCGAAAAGCCGGAAAGCAAGCGCGGCCGGCCGCGCTCCGAAGCACTGACGACGCTCATGGTCGAGGGTTCGATTTCGCCGTCCTCGATTAAATGCCACTACTGCAATCGTGTCTTCCCGAGGGAAAAATCTTTGCAGGCACATCTCCGCACGCATACAGGTGAACGTCCCTATCAATGCGACTATCCTGGCTGCAAGCGTGCCTTCACGCAGAGTGGTCAGTTGAAGACGCACCAACGGCTTCACACCGGCGAACGTCCGTTCATCTGCTCCGTCGCTCACTGCCAGATGCGATTTACGCACGCCAATCGCCACTGTCCGGACCATCCGCTCGAGACGCTGAAACGGTGCGATGATTTTGTTATACAGGCGCTGCCCGAACAGAACACTGAGGTACTTAAATGGCTGGAGAAGTATCGAGCCGAGCGCGAAGATCGCACGCCGACGCGCAAGACCCCCATCAAACGCACCAACTCGCCCGACGGAGTGGGGAATACGGCCCAGCGCTCCGCCACCAACAACGAGAACCATCTTCCGTTGGGCCTCCTAGCGTCACCGGTTACACCAAACAATACGTACAAATCAATCCGCAAGGGGCTGATGGATATGAACGCCTGCATGGGCCTAACGAGCCCAGTAACGACCAAGGCGAAGAACTCGCTGCCGAAGTTGATCCAGTGGCAGGAACCCACCAGCCAGGAGGAGAACGAATCCGGCGACGAATGTTGCGTTCCATCGAAACAGTCCACGTTCAATCCGAAGAAGAAGTGGTTGCGCGACGCCTGGCAGGAGGATCTCGCGAAGCCACTGGAACCGAACCTGATCTCGCCAAAGCTGTTCGCGTCTACGACATCCACGATGGCACTGAAGCAGCAACTGCACCAGGAAAGGATCGGGCATAGCACTAGCGCCCCTGCTCCGGTCGTAACGAGCGTTGCACCGCCACCACCCGTTCCGTTCAATCCGAATCAAACTCGACCAACGGTGCTAATGGTAGCGAGCAAGGATAGTGCTCGGCCGCTTTCCGTCAAGCCAGCAGCGGAACTGTTGGCAAACGAGATCACCGCCAACGGTACCTGTTTATCGCCAAAACCGGAGGAAAACAATCGCAAGCTTCAGGGGGCTTTAGCTTTAATGCAGCTCGCAGCGAAGGATGCT
>2L|AGAP006791|38386587|38446604
ATGCCCCGCTGTTTGATGGCGAAAAAATGGAAAGCCTACCCGTGGCCGGACCGGGCAGAGGAGCAACCGACCGGCGAGCAGGAGCAGCTGGACACGGTCCCAACCGCGGGCAGCTCTCACACGACGACAGCATCTTCACCCGCGACGGTGGACCGAAGCAGTAGCAGCAGCAGTAGTAGTAGTGGAAGTGGTGCCGGTAGCAGCAGTAGTAGCAATAGCAGTAGTGATGCCAGCAGCACATCCAGCTCCCCTTCCACGATGGCGCCTGAGTGCGGTCAACCGCCGGCAGCGAGTGAAATCGTCGAGGAGGACGAAGAGATCGACGTGGTGGGCGATTCGCCGGCGGCAGCGACGGCCACGGCAGCCAGCAGCAAGTCGACCGGCAGCACCGTAGCCACCTGTTGGGGTCCCTCCTCACCGACGGCCGGTGCAACGGCACCGAGCCCGCCGCCCCACTCGCCGGAAGCGGCAACGCGCGAGTCGACCATCCTGTACAACGGTTACGGTCAGGACATTACGCATCACTTTACCGCCTACCTGCCAAAGCTGGACCCGGAATCTTCAAGCTACCAACAGCAGCAACAGCAGCACCAACAACAACAGCAGTCCTCTTCACAGCAACAGTTCGTCGCACTCGCACCTGTCCAACACTGTGCAATACCTGCAACCGCCTCTTCCGCCTCACCCCCAGCGGCGCCCAGTGCCGCCACGGACAGTCCACAGCGTTCCCCCGCGCAGAAGAAGTCCCTCGCGATGTGCTTCACCAGCACCGGCACTGCCCTCTCGCTCCCGCCCAAGAAGAAGGACATCTACCGGCCGTACTCGCTGGACGACAGGCCACCCCGGCCGAGCTACGAGCTGCGCATCCCGGCCGAGGAGGACCTGCACGCGGCCCACGCCATCCTGGACCTGAGCGCGTCGACGGCTTTCCTACCGCCGCCGGCACCGCACCAACTGCTCGCCCAGCAGCAGCCGCCCTCGCCCTCGGTGCAGCAATCCACCCCGGCCCCGGTCGTGCTAGTAGTGCCCCCGAAACCCGCCATCGCCGAGCCCGACCGGCGGCCGCTTCAAGCACATCCTCAGCAGCAGCCGCCCCAGCAGCAGCAACAGCTTCATCAGACGGCTTCTCCCCCGCCCCTACCGCTGCAGTCACCGCCCGCGACAACGGTACCGCACGCCCTCGGCTCGCCGGAGCAGAACGAGAACCGCAACAGCACCAACACGCTGCCCGGGTACGCGGCGCACGATGCCACCAGCATGGACTCGTCCTCAGACGAGCTGGGCCAGTCGGCCGAATCGTCCGACTCGGAGGGCCGCAATGGGTCGAAAACGGTCGCCTACACGTACGAGGCGTTCTTCGTGAGCGATGGCCGGTCGAAGAAGAAGATGGCCGACCCGAAGACGGCCCTCGAGAACAAGGCCAAGTACACGTGCACCGAGTGCGGCAAGCAGTACGCCACCTCGAGCAATCTGTCGCGCCACAAGCAAACGCACCGCAGCCTGGACTCGCAGTCGGCCAAGAAGTGCCACACGTGCGGCAAGGCGTACGTTTCCATGCCCGCGCTGGCTATGCACGTGCTTACGCACAAGCTGTCGCACAGTTGCGGGGTGTGTGGGAAGCTGTTCTCGCGGCCCTGGCTGCTGCAGGGCCATCTGCGGTCGCACACGGGCGAAAAGCCGTACGGTTGCGCACACTGCGGCAAAGCGTTTGCCGACCGGTCGAACCTGCGCGCCCACATGCAGACGCACTCGATCGACAAGAACTACCAGTGCGGTCGGTGTCACAAAACGTTCGCGCTTAAGTCGTACCTCAACAAGCATCTGGAGTCGGCCTGCTTCAAGGAGGATGGTGCGCCACAGTCGCCCCTGATGTCGCCGATGTCACCCGGCTCGCTCGACGGTTCCTCGCTGGACGATTTGCGCTCGACGCCGCTGTCCGAGCGGCGCCAGCCGGTTGCGCTCAAGCGCGAGCGGAACGTCGATATCGAGGGCGACGAGTCGGACGATGCGATGGCGTGTCCGTCGCCCCTGTCACCGGTACCTCACCATCTTACCATCAGCCCGGGCGCCCCGAACGGTACCGGCAGCATCTTTGTGATGAAAAACCTCCAGTCCGCCGGTCGGCTGGCCGGCAGTGCGTCGCCGGGCTCGGGGACGGCAGCGGCGGCGGCAGCGGCCGCAGCCGCAGCAGCCGCCGCCGTGCTCGGTCCGGGCGCCATCCTAACGACGACGACAGCGCATAAGCCCCATCATCACAGCCCGCATCAGCAGCACCATCCGCACCTCCAACTGCATCAGCACCAGCATCCGGCGGCGGCGGCGGCGGCCGCTGCTGCTGCGGCTGCCGCGGCGGCCGCTGCAGCCGTGCAGATAAACGTCAACTTTGCCGGGTAA
>UNKN|AGAP012835|33157225|33158034
TTCTCCCTTTTGCTCGTTAAGGTGGAAGAAGAACACGTGACGTACGTGATTTGCGAACCGTGCCACAATAAGCTGCAAAAATTTACCGCCTACCGATACTTCTGCTTAAGCAATGACGAGCGCTTCCGGGAACTGTTTTCAGCGCTGTGCGCAAGTGAGCGAGATTCGGAGGCTAAACCACCCAGCGCGACGTTCGAACACAGCTACTTTCGAATGGACGGTGACAGTGAGTACCCGGAAGAGCATGTTGAAATGCTCGAACCAACGGAGCAGCAGCACAGTGACGAGGGATTGAACTGGTGGTCCGCCACTACACCACCATCACCGTCCGAAGCCGAACTTTCCACAGAGGAGCTGGAAGAGTTTGAGCCTCCGGAAAAACCAAAGAAACCACGGAAACCGTACGTGCGACGAGCGACGGTAGGTAAAGAGCAGGATAGTTCGATGAAAAAACAACGGGTGTATAAGAAGCGACCAAATCAAAACAAGCTGCCCAAGAAGCTGTGCACGGTGTGTGGTAAGTTTGTGGCCAACTTGAACCATCACCTCCTATCGCACACTAACGAGCGAAGGTTCGCCTGCACATACTGTCCTGGGGCGTTCAGTCGCAGCTCGTTATTGAAGGTGCACGTGGAAGCGGTACATCTGAAGAAGACGGCCAAGACCTGTGAGCTGTGCGATAGGAGCTTTACGCACAAATCCAGCTACACGATCCACATGGTAAGCAATTTG
>2L|AGAP006736|37440161|37444142
ATGCTAATCAACAAAGAAACCATCCCGTACAGGATGGGCCTGCAGCCCTTCTACTACTACCAATCGTCACCGCCGGTGCAGAATGAGCGGCTCGGCGGCTACCACCCGATAACACCCCCGTACCACCATCCGTACGACTTTATCCTGCCGATGCAATCGTCGCCACCGGGCTCGATGCCGGCCAGCGCAACGGTTGCGGCGGTAGCGGCCGCCGCCACCGCCGGTGTACCCGTGCCGACCGATCGTCTTCGGTCGCCGGCCTCATCAACCGGCTCGTCGCCTACGCCTGTCGGCTCATCGCCACTGTACTTCTACCTGAACGGGCGCAACACCGGCACGGAGGGAGCTGCCGTGTCGGGAAAGGATCAACTTGCGGCAGGGCCGCTTTCACCACCCCACACACCACCGTTGCGCGATCGCACGCCCAGTCCACTGTCGGCGGGGCGGGGTGAAGTGCTCGGTGCCGGCAGCACGGCAGCGCAGCGCAATTCCGTCATTATGAAGGTGCAGAATCAGCAGGTCGTCCCGATGCAGGGCGAAACCGACGCGAGCAGCTCGCAGTCCGAGCCGGACACGGTGGAGGAGTTTGTCTGCCGCTGGGAAAACTGTTACTGCGTGTTCTTCAAGCTGGAGGATCTGGCAAGTCACGTTACGCAGAAGCACGCCGTCATCGGGCTGGACGGTTTGTACTACTGCCGCTGGGAGCGCTGCCTGCGCCAGGACCGTGGCTTCAACGCGCGCTACAAGATGCTGGTGCACGTGCGCACCCACACGAAGGAGAAGCCGCACCAGTGCGGCAAGTGTGGCAAGTGTTTTTCGCGCGCGGAAAATCTTAAAATTCACCTCCGCTCACACTCGGGCGAAAAGCCGTACGTCTGCCCGGTGGAGGGATGCAACAAAGCGTACTCGAACTCATCCGATCGGTTCAAGCACACCCGAACGCACTCGAACGACAAACCGTACGTGTGCAAGGTGCCGGGCTGCAACAAACGCTACACCGATCCGTCCTCGCTGCGCAAGCACGTCAAAACGTTCAAGCACGCGAACCTGGACGGCTGCTCGCCCCTGCGCCTGCCAGATGTGTGCTGCATGGAGTACGAAAGCTACTCCCAGGACAGTACGACCCGCTCGGATGCGACCGGTTCCTATCCGGACTACGATTCCGAGGACGACGGGGGTGCGCTAATCGATGTGGTGTGCTGCGACGAGGAGGCCCGGCTCTATCCCGAGTACGGGCCGCAACGTTTGGCGGGCTGCGAGCATCCCGGGTGCTGTCAGCAGTTTAAGCACGGTGCCAGCTACTGGGGCTTGATGGAACAGGCGGACGATTCCCGGCGCCAGCTGATGGATGGCGAGCAGCTCGAACCGTGGGACAACGGCAACGGTACGGCATCGCGCGAAGACGACGCACGGTGCGGGGAAGGTGTCGTCGTCGGCGGTGCTGCCGGGGCGGCTGAGCGTCCGGAGGTACCGAGGCTGCTCAAGATGGACGTGGAAGATGGTCCGCTCGATCTCAGTGTACATCACCGATGA
>3L|AGAP011403|23870133|23871795
GTGCGGGAAATACACAATATCTGCCGATTGTGCTTGTGCCAGGACGAGCAGCTGCTGAGACCATTAACGAGTAAGCTGGACACCTTGCTTAAGATAGAAGATGTAGAACGATTCACCGGAATTAAGATCAACGTAAAGGGAAACATCTCATACGCGATCTGTTTCGCGTGCACACAGAAACTGACAGTGTCGGCCAAATTTCGCCAATGCTGCCTCAACAATGATGCCCTCTTTGAAGTGCTTTCCGGTGTACTGATCGCTAGTACGGAGGGGTTACAATCCGTAGAGGCTGTTGGTGAAAAAAGCGATTCCCAGCAAGCGGCCACTGACGACGATGACGACGATGACGATTATGAGTATGAGCAAGTGTATGAAGAGGAAGATGAATCGGTGTTCAAGCGCGCCGACGGTACGGGCCAGCAGGAGTACTCATACACGCACCAGGAAGAGGAAAGTGATAGCGATACTTCGTACGTCGAGCCGGCCGACTACTCGGCGAACTACATCGATCCCGGCACACAGTCCGACAGCGATGAGTGCGGCAACCCTGGTGCCGGGCCAATCCTATATAAATGGTCAGTGGTCCAGCGGGCGGCAGCTGCGAGCACGGTCGAGCATGACGACAGTTCATCACAGGCGAGCGAAATTTGTACGATGCGCACGAGAAAGTCGTACAAACAGCAGCAGCTGTGTACCATATGCGGGAAGCTGGTGACCAGCCTGTCCGTGCACACCAACTCCGTGCACAAGCAGGCGCGGGTTCACGCCTGTCCGCACTGTCCGATCGCCATGACCAACAAAGGCAATCTGGTCAAGCACGTGCGTGCGGTGCATCTGAAGCTGCTCTGCGAACGGTGCAAACTGTGTGGCAAGGGTTACACGAATAGGAATTCGCTCAAATCGCACATGCTCGCCCAACACGGCATCGGTGAGCGGGCAAAATGTAAGCTGTGCCCAAAGCAGTTTAATCAAAAATCGGCCCTGCACGACCATATGAAGCGCATTCACTCGAATGTACGGCCCTTGGAGTGTGACATCTGTGGCAAACAGTTCAAAGTGAGACGGGCGCTGCGAGTGCACAAGAGCGTCCACTCGGACGAGCAACCGTACGCGTGCGGCAAGTGTCCGAAGCGGTTCAAAAGTAGGCACGCGTGCAACATCCACGAACGCACGCACAGCGGTGTGCTGTTTAAGTGTGACCTGTGTGGCAGATCGTACCGCTACAAATCGCTACTAAATATGCACCTGCGCAAGACGCATCCGGAGCTGGTGGCCGAGAAAGAGCAGGACGAGCAGCAATTAGGCTAG
>2L|AGAP007377|46183186|46188733
ATGATGAATTTCGCACTCAGCAGCCAGTTCTACATCGAAGCTCTAGAACGTGCGATACACGAGCAGGTTCCGCAGCACTTTCAAACGCTCGCGGAGGAAAATCAGCTCAATCCGTTCGATCTCGTACCGCTGGACATGATGGGTGCGATCGTGGCCCCAGCATCGGATGATGGGCTCGCTCCGATCGTCGTGGACGGTGGGCAGCAGCCAGATGGAGCGGCGGAATGCCAGCAACAGCAGCAGCAGCAGCACCAGCAGCATCAGTCTGACGAGCAGCACAGTAGTAGTGGCAGCGAAGGCAACTCATTCTGCGACATCAATGATAATAGTATTCTGGTTGAGTTTGAAAAGATTGACGATGAGCTGGATGAGGACGGAGGATGCTGCAATCGAAGCTACAGCACGGTAGGCAACCTAAGGACACACATGAAAACACACAGAGGTGAATACAAGTTTAAGTGCACCGAGGAGGGCTGCACCAAAGCCTTCCTAACGTCCTACAGCCAGAAGATCCACATCCGCGTCCACACAAAGGTGAAACCGTACATCTGCGGCGAGAGCAGCTGCCGGAAAGCTTTCAACACCCGGTACCGGTTGCGGGCGCACGAGCGGCTGCACAACGGCGAAACGTTCAACTGTGCCGTCTGCCAGAAGGTATTCACCACGCTGAGCGATCTGAAGAAACATTCGCGTGTTCACACTCAAGAGCGACCGTACAAATGTAAGGAGGATAAATGTGGCAAAGCGTTTACCGCATCGCATCATCTGAAGACGCACATCCGGACGCATTCGGGCGAGCGACCGTTTGCCTGCAAAATCAACGACTGTAACAAAACGTTCAGCACACCGCACAGCTTGAAAACACACTCGAAAACTCACGAGAAACCGAGGAAGAAATCCTCCAAATCTGGTAAGGCGAAGAAAGTTCGCTCATCGCCGACGAGCGAACAGGAGACAGACTTTGACATTGTGCTTATTGAGGATGAAAATGATGCAACTGGTGGACAAGCGATCGATGAAGGGACTGATCTTCATGAGTTGTACGATCAAGGCGCGACGGAACAACAGGCTGATGTGCTTCCGGTCGCTCCCACCGCGCCTGATGTCCCCCCGGAGGAAGGCTTTAACTTCGTCACGACGAACGATTTCCACGAATCGAAAGCACTGGAACTGGCACTGGCCGCGGAGGAAGAGCTAAACCCCCAGTGGATCGACATTTCGATGCTGCAAACAAAACCACTAGCCGCGCTCGATCCTGTAACGTCCGCCTGTGTGGCACTGCCGACAAATGTACCGTCGTACGTGGACCTTTCATTTAACGTCAACGTGGCCGACTATCTTCCCTCAACGGAAGCATCGAACGTCGTTACATCAACCGGCGGTCCCGTGCTTGCAGGTGATCTTTCCACCGAAGGTCCTTCGCAGGTCTTTACGATTGAAAACTATTTCGATGAAAATCTGCTGGAAAGTGCAAACGCCACCGTACAGATCGATCGTGCGATACAGAACAGTGAGCAGCGGGCGGGCGGTGTCAAACAGGAAGAGCAAGAAGAGACGGAAAAGTTGATCAACGAACTGTTTGCCGGAGAGTTCTTGCCGAAGATGAATTCGTCTTCCGATGCGATAGAACCGGATGCTGGTGAACGTTGTGATGATGCTGCTGATGGTAGTAGCGAGCTTTTGAACGAACGGAACAACAACATGTTGCTAAACACGCCGGTTGCGGTATTGGATGGATCGACGAAAACGCTGAAGGACATAACGGCCGATGCCGATATTTGTCGCTGCGTCAACTGTCAGTGTGACCCGATGCAGGGCTGCATCGGGGGCTGTGGTCCCGAGAATCCTTGTCGGGCGACAGCGGCAGCAACTTCCGGATGTAACACGTCTTCCTCGCTGCTGCAAAACATGTCACAATCTCACGACCGACAGCATCCAGCACTGCTGCCGATTGCAGCCATCCCTACAGAATCGACCGTTTCTGATAATGTAAGCTTACTTGGATTGCAATCGCAACAGCAGCAGCAACAGCAGCAAGTTCAACCTATAAAACCACCACCATTGCAATCGTCTTGCTGTAAAGCATCGGCAACAAGCGATGATGGCAGTTCGGTTGGTGGTATCGGTTCGAAGCTGACCGATCAACTGGAACCCCTCACCAACATGCTGAAAAGCTTACAAAACTGTTCCTGTGCCGGTCCGCGGGATGGTCACTCCAAGGGTTGCTGTGTGGTTATCTGCCTGAAAACGCTGGAAGCGCTCAAAAAGGTACTGAGCACACACTCCAGCTTGATACAGTGCCACAACAGCAGTGCCAATGCCATTATGAACTGA
>2L|AGAP005390|14856841|14858937
ATGGTGCAGGAACAACGGCCAAACAACGTACCCGAAGAGCTGTACAATCTCACCCAGCTGGCCGACGTATCGCTGGCGGCAGGGAAGCTAAACACCGCCAGTCCACACTCACCCTACGAAACGGACTACCTGGCCCATGCCACTGCTAAACTGTACAGTCCCATAAAATACAGCTCACCACTACGCCACTGTGACTCATCGAGCAAAATGACAACAATGGTTGATTTTTCTTCCGTACCCACCTCTTATCACACTTTGCGCCGTACTGAACCGGGCCAAACGATCATTCTGGAGGAGATACAAGATAAAGGCTACGTCACGAAGCAGCATCTCTTTTCAACGAGCGAACCACTGGCAATGGATTTGCACACGCTATCTGCAGCCGAAGATGCACTGATGGCGGTGCCGGCCAAAAAGAAATGGACTAAAAAGTGGGAAATAATCCACGGTCCGGTAAGCCCTGCTGGGCCGATCATTCAGCAGCAACAGCCGCAACATCAAGTAGAAGAGCCCGTCTACATTGTACGACCGGTTCAGGTAGAGCAGCAGCAAATAGCAACACATGTGTCATCACCGCTGATACTGAGCGTAGCCGATAACGAACGCTCGTCGGGACTGATCTATTATGCACCGACGACGATAAGACGTGTGGAAGATATCCCGCTCGGTACGGTTGATGTCGGCGATGATAAGGAATGCCCGAAGGAGAGAGATAAGGAGATGCAGCTCTACACTATAATAGAGTGTCCTGAGCTCGGCCCGGAATCGGCAGTCAGTTGCTTCGGCAACGGCCAGCAGGTCGCATTCTGCGGCTCCTCGTCGTCGGAGGAATCGCAGGATGCGGTGCAGGGCTATTCGCACAAAGTGTTTGACCGGAAGAAATCGCGCAAAATCCGTACGGTGTCGTGCAGAAGCAGCAGTGGCAGTAGTGAAGGCGGCACGCACAGTGAATCAACATCACAGGATGCGGTGTTGATGCACGTTGAAGAGTTGGCCGAATCGGTACGCCCGGGCAGCAGTGAGCCGGAAGGATCACAGGACACCAGCAACGATTCGGAGCATTCGGGTGCAGACGATCAGGCGATGAAGAGTGGCGAGGAGACGACGACATCACGCCCGGAGGACGTCCATGTGTGTCCGGAGTGTAACAAGCGCTACTCGACGTCCTCCAATCTGGCCAGGCATCGACAGACGCATCGCTCCTTGGAAGATCAGAAAGCCCGTCGATGTCCGTACTGCTCCAAGGTGTACGTCTCCATGCCGGCCTACTCGATGCACGTACGTACCCACGACCAGGGCAGCAAGTGTCCGACCTGCGATAAGCGCTTCTCCCGTCCCTGGCTGCTGCAGGGTCACATCCGTACGCATACCGGCGAGAAACCGTTCAAGTGCAGCGTCTGCAGCAAAGCGTTCGCAGACAAATCGAACCTCCGAGCGCATGTCCAAACGCACTCCAACACCAAACCGTACCAATGCGGACGATGCGGTAAATCGTTCGCACTGAAATCGTACCTCTGCAAGCACGAGGATTCATCCTGCTTGAAGAATGACAAACCGGTGAAAGTACGCAAGCCAACAACTGGCAGTGGGCGCAGCAGTGTACGGCGCGCTAAACCCACCAGAAGTTCAGAAAGGAGCGCTCCGGCAGGTAGTGAAGAGCGCTCTAACGGAGTAGCGGAGAGTAGCGGAACTAATGGGCTACAGTGCGGGCAACAAGCGTCTGATAATCGGTACAACTACCCCGCGAATGTTCCGTTTAAAGATGTGTTACGTGCCAAGATCAGGGAAGTAGTTGAAGACAATTGTAAGCGAACTGCTCGTATGTTGGCGGCAGCCAATGGTACGACACCGCTGAATGGGAGCGTCTCGCGTGAACCCACTCCCCAGAGCAATCGTATCAGCGTCATACGCATCGCAGGATCACCAGGTGGATATGCACTGGATGGATCGCGACCCACTTCCAGCAATAGCAGCAGCAGTAGCAGTAACAGCACCGAATATCACGCAGAAAGCTATGCCGTGATTGCATAA
>2L|AGAP005571|17328861|17330699
ATGCCCAATTCCAAATGTGCGGCTGCATTCTGCAACAACCGCCGGGTGGATGTTAGGAAGCGCAAGCTGGCCCTAATCTTTCACGCCTTCCCGGCGGACGAGGCGCTGCGCAGCCGATGGATGGCGTTTTGCCGTCGGGGCGTCGACTGGACGCCCTTCAAGACCGACGCCGTCTGTTCGGCCCACTTTCGCCACGAGGACTATCAGATGGCTCACTCGCCGTTGCTAAAGTTGAGCAAAAATCTGCGCCGTTTGCGTGTGGATGCGGTTCCTTCGGTGCGGGAGGGGATGGTTGTTACCATTTCCAAAAAGCAGAAGCTCGAGGAGCTTGTGCGCCAGCAGCGTTTGGAAGAGCTGTACCGGCAAAACAATCCGTCCGCGGAACCGTCGACAGATTTCGATCACACGTACAGTGGGGTGACGGTAGCGGAAGAACTGAGGGATGAATCGCCCATGCTGGAGAAGATTGTCTATCGGTTGCAGAAATTTCCCAACCTTTGTGCGCTCTGTCTTCGGGCGATCGATGATGAGAAGCTGTTCACACCGTTCGCTTCCTACAGCGAGGCGCTGGAAAGTACGATCGAGCAAAAGTTTGATGAAATAACGGGAGAAGTAATCGATTCGAAGGAACGTACCGGCATCCACCATCTGCTGCCGGATAAGGTGTGTGCGGAGTGTTTGGAGGTGCTGATACAATTCCACCACTACCAAAGACAGTTGCAGTGTTTGAAAAGGTTTAGCACCGGAATGGCACAGCTGCTCAAGGGCAACAGGCAACCGCTGGCAGAGCTTTACGCCGCCCAGGGCGACTACTTGGCGAACGTTTTGAAGAATCTCAACATATGCCAAGCAGCGGAGGAAAACATTACCCTGCAGCGGCTGGAGGCGGAAGTGGCAACATACGGACGGGTGAAAAAGTACACAACGTTTGAGCAAGACCTTCCCCGACCTGACACCGGCGCGGTGGTGAATCGCTGCGAGGAAACAATTCCTGCAAGCTGTTTTCAAATCGATTGCAGTGCCACTTCTCCCAGAGAGGCAGAACAACGGCATCGATCCCAGTCCACCCAAGAAGCGGACGGTACGGGTAGAGCGAAAAAATGGATCTGTCCTTATGAGGAAATTTGTCGCGAGTGGTTCCTGGATCAAGCCTCGTTGCAGAAACATATCCATGATGATCATAAGGTTTTCAAGTGCCGTACCTGTGGGTATAGGATAAAATTCTACGATCTTTTCAAAAAGCACGTCGAAAGCCATGATATCGCCCGGGCGCTATTGCGGTCGCACAACAAAAACGACACACCAACGGGATGGAAATGTGAAACGTGCGGGAAGCAGTTCCAAAGTATGATTGTGAGTCAGATATAG
>2R|AGAP003056|31593018|31593779
GAGCTAGATCATCATCTGGACACACAGCATGCCGCGGGCCTGATACCGTATCGCTGTGCGACATGTGACACCGATCGATGCTTACCGATCCGTTCGATGCGTGCTATTAATAAACATTTCGCCCTGCACGATGCGAACGAGCGGATGCACCAGTGCAGCTACTGTTCGCTGCGCTTCCGCACCGAGCGCAATCGACAGTCCCACGTGCGGCTGTACCATCGTGGCGGGGCACACAATTGCTGCCACTGTGGCCGCACCTACACGTCCGCGAACGCACTCAAGCGGCACGAAAATACGCACACGCTGGGGGTGCGTTACGCCTGCCGGCAGTGTGGGAAGGTGTTTGCCAAGCTGGATTGCCGCGCGCAGCACGAGCGCATCCACAGCCAGACGCGACCGTACGGGTGCGATCAGTGTTCGCAGACGTTCATTCAGCTGGGCCATCTACGCATACACAAGCGCGCGCGGCACAGTGGCGAACGGCCCCACGTGTGCGCGGTCTGCAATCGGGGGTTTCGGTGCCGGACGGCACTAACCGTGCACGGGCGCACGCACACCGGCGAGAAGCCGTTCCGGTGTGCGGTCTGTTCGGTGCGGTTTACTGACGCGGGCACGTTGCGGAAGCATGGAGCGGTGCATCGCGAGAAACTGGTGAGCAGTACTGGT
>3R|AGAP007764|496704|497036
ATGCGCAAAGTTGCTGAAGGCGGAAAACATCGATGTTATCAATGTAGGTCCATCTTCCGGTGGCCATCGGATTTGAAGTACCACATTGCATTCAGCCATAACGGGGAGCAGCTGAACGTTTGCCCGGAAGCGACGTGTGGCCAAAACTTTCAATTCCCCTTTCAACTGGTAAACCATCAGCGTACGTTTGGCCATCACGATTGGCAGATAGTTTGTACGGTGTGCAACAAGCTGTTCGGCAGTCAACGGTTTCTATCGCGCCATACCCAGCTAGCGTGCAACCGGTACAAGCAGGAACAACAAGAGCAAGGACAGGACTCAGCTAATATGTAA
>2R|AGAP004424|55882456|55884054
TGCTACATCTGTGAGCGACAGTTTCTCACAAAAACCAACTTACAAAACCACATGCGCTTTCACAAGGATCATGTGTGCAGCTTTTGCAACAGCGGATGGACAGACGAATGTCAACTGTTGGAGCACGTGCGTACCAGTCATAGAGATGGGCTGTTTGTTTGCCGGTTTTGCAACAAGCAGGAACGGCTCAAGAAATGTCTCAATCGACACCTTCGCACAGCCCACGGGCAAGAGGACGACAAGGTAGTAGACGTTGAGCAGGATCGTTTTTTGCAGAACTTGCATCTCGTCCGGAGCGTTCCGGAGAGGCCGAAAACTTGTCAGCCGCTGGAACCGCGCATCGATCAGCGGACGGTTCTGGAGGATTTTCTCGACGAAACGTTCGAGAATGATGAGATCTGGAACAAGTATATCGATAATGGAGAAGAGTATCTGATCGACGATTATGACATCTACCTCAAGGGAATGGATGAATCGGAGAAACAGGAAGAAGTGTGCATGTACCTGTGTCCACAGTGTAAGCAAGGGTTTCAGAGCCAGCGAAACCTGACGATTCATTTGGCGGAAGAGCACGACGTGTCCAGTTTGGTGTGCAACGATTGTGGAGCTAGTTTTACGCGGCATGCAAGCTATCGCATCCATCGGCGCGAACATCTGAAGGAGAATGTTCGATTTCGTGAGAGCAACATTCCCGAAATGGAGGAAGCGCTATCGCTAGTCCAAAGCACATCCTTGGACTATTCGGTGCACGAGGAGGAAAGCGGTTATGTGTTTACCTGTAATCTGTGCGATCGCACCTTCCAGCGGAAGCACAACCTCGAAAAGCACAGATGTCTGTACTACGAACAACTGGAGCACTCCAACACTTCAGCGCAGCAGGGTGCAGGTGTCAATGGGACGGAATTGCAGCAATGCTCACACTGCCAGTTTCGCACGACATCAAGCCAGGAGCTGGAAACCCATCAGCAACGCATACATCAATCGGACATGGAGCCATCGGAGCCCGTCTATTGCATGCTTTGCGATCGTCGGTTCAGTTCCATATCCGGGCTGAAGTATCACTTGAAACGACACACAGGCATTAAGGCATTCGCTTGTCTGTACTGTGAGAAAACGTTTACGGCCAACTCGAACCTGAACGCGCACATTCGGAGTGTGCACAGCGCGCGAAAGGACTACCGGTGTGACGAATGCAACGAATCTTTTACCACGAAAGATCACCTGAACAAACACCAGCGCTCCCGACATCGGCAGGAGCGAGCGTTTGTGTGTGGGGAGTGTGGCAAGAACTACTTGCAACGGTCGCATCTGAACGAACATGTTGCAGCGAGCCATCGGGAGGATCGGTACCTGTGCCATGTTTGCAATGGTTCTTACGTTAGTAAAAGCTCCCTCAAACGGCACCAACAG
>2R|AGAP004575|57739016|57751530
ATGGCAAACATTTTCGATAATACACAAACTATGTATCGCTGCAGACTTTGTTTGGATCGTCCGGGAGGTATGGTTCGAATAGATGAAGACGTGTTTGGCAGACATTTAGAAATGCTTTTCCACGTACAGGTAAACACAAACGGATATGTACCTGATAAAGTATGTGATAGATGCGTGACTAAAGTGCACGAATATTACTCGTTTTATCAACAAGTTATTCGAGCACAACAGCTGTTACAAACGGAGAAGGAACGTGTGATAAGGAATCGTGTCAAAGCTGATTCTATACACCTGATTGCTAGTGATGAAGCGAACGATTCAAAGCATTACAATCATGATGAAGCCATCGAAACACACGATACTAAAAACATCCTTTTGAAAAATGGGGCAACCGATTATGTTAGCACAGATTATGTGGATCGAAAACCTGCTGAAGAGAAGATAAGTATAATCACCACTAACAACGAACATGATGAACAGAGTCAGGAAATAAAAGTAGATGCCATCGAAACACACGATACTAAAAACATCCTTTTGAAAAATGGGGATAGCACAGATTATGTGGATCGAAAACCTGCTGAAGAGAAGATAAATATAATTACCACTAACAACGAACATGATGAACAGAGTCAGGAAATAAAAGTAGATGGTAAAATTGAATCATTCGAAGCGAAAAGCCAATCTAACGTCAAGTGTAAGAGCACGGCAAATGATAAGAAAAACGCTTTTAAGAAGCGAATAGAAGATAATGACCGCATTCGAGAATTTTTTTCTATAGTTTGTGAGATATGCTCGAAAGAGTTTTCTACATTTCAACGGCTCCAAACGCACTCTCGCAAAGCGTTCATCGTTTGCTGCAATCAAAAGTTTTTCCGCACTTTCCGGGTTCTTGATCATATCGCGTTTCACCTAAAGCCCGATGCTTTTCGGTGCGAATTGTGTGAAAAAAACTATCGCACTCGTTACACACTTCAGGAGCACAACAAAAACCATCATGCTGAGCCAAAGGTGCGCCCATTTAAATGCGACCAGTGTCACCAAACGTACGAAAAAAGCTATCAGCTCAAGTCCCACATCTCGCGACACATTCCAGTGCCGTGCCATTGTGGCAAAACGCTTTCCAGTGCGCAGGCACTACGGGTGCACATTAGCCATATGCACGGTACTGATGAGAGGCAAATTTGTGACACATGTGGCCTACAATTTCGAACTCGAGCCGCACTCGAACGGCACGTGCGTGGTCGCCTTGGGCAGGAGAAGGAGAACGAAAAGCGACAATGTCCGCAATGTGAGGTTTGGGTGAGTGGTGGTGCTGGTGTGCTTAAGCATCACACACAAAATCTCCATCCGGCCAAGGACAAAGTGTTTGAGTGTGATATTTGCCAACGGCGATGCAAAAACGCTACCACCTTGTATCAGCACCGTAAAGGCGTTCATGCCCAGGATCAGTACGAATCTGAATACTGCGGGAAAAGATTCAAGCGCAAGATTGGCCTGAAGGAACATCGGGCCCTACACACCGAGCAAATGCTATACTCTTGCAGTGAGTGCGATCTCAAAACGAACTCGAACGCGAATATGTATTCGCACATTAAACGCAAACATCCGATCGAATGGCAAGAAGCTCAAAAACAGAAACAGTTGGCAGCTGCAGCTAGTGTTGCGAAATGGGCATTACATGTGGAACCCTTAGAGGTAGAGAGCTGA
>2L|AGAP004994|7622152|7622776
ATGAAACCGAAACAACATTCGCAAACACCAAGTGAGAAGCCGTACACCTGCCAGTGGCCAGAATGCGAGTGGCGTTTCGCAAGATCCGACGAGCTGACGCGTCACTACCGCAAACACACCGGCGCCAAACCGTTCAAGTGCATCGTCTGTGAGCGCAGCTTCGCCCGCAGTGATCACTTAGCGCTTCACATGAAGCGGCATTTACCAAAAAATAAGTAA
>2R|AGAP004282|53814126|53814449
GCGGCCGTGTCGTCCAGCGTACAGCAACCGTGTGAAGCCGAACCCGACTCGACCGGGACGTTCGTTTGTCCGTTTGAAAGTTGCCGCAAAGTGTACGCCAAACCGGTGCATTTGAAAGCCCATCTCCGCCGGCACGTAGGCGATAAGCCGTATCACTGCAAGTGGCCAGGATGTCAGTGGCGGTTTTCGCGGTCGGACGAACTGTCGCGTCACTTCCGGTCCCATTCGGGTGTGAAACCGTACCGGTGTGAGTACTGCCCAAAGTGTTTCTCCCGATCGGACCATTTAGCCAAGCACCGGAAAGTCCACGAGCGTAAGATGAGC
>UNKN|AGAP012834|33065806|33066575
ATGTGGCAGATGTTTATCAATTGGGGCGATAGCTTAAACCCACCATATCCCGAGGTCCGTGAACTGGGCAAGAAAAAGAAAAAGCGCTACCTGTGCGACATATGTGGCATTTCTATGAGTTGCATTCTGCGCCATTATGACAATCACAGCGAGGAGCAAATACACAGCTGTCCCCACTGTCCGGTAAAAATGAAGCAAAAGAGCAACATTGCCCAGCACATACTTACGGTGCACTTGAAGCAAAACACCAGAAAGTGTGCAATATGCGGCAAGGGCTTCATTCATCACAAAACGTACCGATATCATATGCTTACTCACGAGGGAGAAGGAAAAAAGTTCGAATGCCCGGACTGTGAGAAAACGTTCCCGAATGCAATTTACCTAAGAGATCACTTCAATCGGCTTCATAACGCAGCGAAGGCGGCGAAGAAAACGCAACCAGCCAAAAAAGTGAGAAGGAAAAAGAAACCAGCCCCAAATAATGGCAGCATAGCTTCAGACAAACATATTTTGATCTGTTCAAAGTGTTGTTCACCTGAAGAGGAGCTGGCTCCTCAATTTACTCCAGGT
>3L|AGAP011408|23900695|23901742
ATGGCGAACAGTTTGCAAGAAATATTGTACGTCTGTCGGTTTTGTCTTTGCGAGAACCAGAAACTGCTCCTGCCCTTGGTAAAAACCTTCGACACTCTACTCACAATCGAGGATGTGCAACGGTTCACAGGAATACAGCTCGATGCGAATAACCTACAGTACGCAATTTGTCTCGAATGCACCAACCAGCTGAAAATCTCTGCCGACTTCCGGACGCGCTGCCTGAGCAACGATGCACAGTTCCAGCAGCTGCACGACTTGCTGGTTGCAAGCGCGAACGACATTGAAACCAAAACAGAGGACGGGAAAAGCCAACTGTCCGATCTTGACGAACCATATATGATGGCTGAGCTCGACAATTTCGATGATAGATCGACGGAGTACAGCATCAACGATCCCTTCCGTAGGGTGCAAGGGGAATGTTCCTTCCTGGAGGAATACTTGCTAGACTCAGAATCCGACAGTTTAAGGGTGGATGGCGGCCGCAGGATCAGCACTACCAATCGCAGCAGCAGAACCGTTTCCGAACGCATTGCGAAAGATGACGAACATTGGAACTCTGCCAACTATATCGCACCCGGTGAAGCGTTAATCTCGGACGACGACGGCGTGTCGGACCCGGAGAACGGTGAATGGAGCAGCTATTACTGGCCATCCAATCCACTGATCGTGCCGTACGAGCGGGAACGCGGCAAGCGAAAGCTGCACCTGTGCCATATCTGTGGCATCTTCGTGAAGGACTTTCTGAAGCATGTGATCAACCACGAGGACGACATCACCGAGGCATGCCCGCATTGTCCGGTGCGAATGAAGCAGAAAACTAACATGATAGCACACATCCAAACGGTGCACCTGAAAACGATAAGCAAAACGTGCGAAATATGTGGCAAGGGGTTCATTCACCATAAAACATACAAATATCATATG
>2L|AGAP005245|12875392|12980092
ATGGACGATGATCAGCAGTTCTGTCTTCGATGGAACAATCACCAGAGTACGCTCATCTCGGTGTTCGACACACTGCTGGAGAATGGTACACTGGTCGATTGTACGTTGGCGGCCGAGGGAAAATTGCTGAAGGCACACAAAGTCGTTCTGTCGGCATGCAGTCCCTACTTTGCGACCATACTCTCCCAGCAGTACGACAAGCATCCGATCTTCATACTCAAAGATGTGAAATTTCAAGAACTGCGCGCCATGATGGACTACATGTACCGTGGCGAGGTGAACATCTCCCAGGACCAGCTGGCCGCCCTGCTGAAGGCGGCCGAGTCGCTGCAGATCAAGGGTCTGTCCGACAACCGCAGCAGCTCGTCGTCCGGGACCGCCGCAGCAGGAGGCGGCGTGCACCAGAAGCAAAGCGATGCACCCGCCGCAAAAACTCTACAGCCTCCCGTACCTGCCAGCAAGGCATCAGGTCTGACGATCGAGAACAAACGGTCCCTCAAGTCCGAGTTGCTCGAGTCCGATGTGTCCGGTTCGCGAGAAGGTTCAACTAGTCCCACGTCGCGAAAGCGTAAAAAAGTTCGCCGACGAAGCGTAGATACGAACAACCTACTAATAGATAATCATGACCAGCATTCAAATTCCTCATCACATTCAATGCACACCGCTGGTGGCGCTAACGTGGCTGCAGCCGTAGCCGCCGCCGGCGCTCCAGCCGCCAACGTCGCCTCGTCTCTTTCCTCAGCATCATCCACGGCCGCTGCTGGCAGCAACACCAGCGCTAACGTGCTGTCCGTTGCCGCCGTGGCCGCTGCCGCCGTTCTCAAAAAGACTGAAACCGTTCAACAGGCAGCCGCGGAAACACTGAAGCTACAGAAGCAGCAGGCTGCCGCGGCTGCGGCCGCCGCCGCCGCACAGTCTTCTGACGACGAGGAACGATGCGGACCGGGCAGTGTGGCCACCGGCACCGAGCACGACGACGGTAACGATCTTTCGGACAATGAGCACGATGGCGACGGCGGTTCTTCGGTCAAGTCTGGCTCGCGGCACCACCACCTTCGGGATGGTAGCCGACGCGGCAAAACGTCCACCTCGTCGATGGGCGAAATGATGATCGAACCGAAAAGCGAGTACGAAGACGTGCAGGACGAGAATGTGGAGGATTTGACAATGGACGATGAAGATCTAATGGACGAACTGGACCAGGCCGGACCGAGCCACGGTGGCGATGTATCTAATATCCTTCCGCTCAAAACGACGACGGGATCTATTGCGAAAGGAAACATAACGCTAGCATCCGGAACAGTCGGTACGGCGATGGTTGGCAAGAGAGTGTCGGGAGGTAATGCTTCGTCACCGTCCGGTGGCACCATATCGGGAGCGTCGCTCGTTAATACTGCCGGTGGAACCATTGTAACGCCGGTTTCGATACAGAAGGTGGACGCATCGTCTAGCGAGCTTATTGTGCCGACGGTGGTGAAGAGCGAAGCTACCAGTGGTGTGCGAAAACTGTCTGCCAGTGCACTTGCCGGTGCTCCGGCCAAAACATTCACCCATCCCCGGATCAAGTATTCGCGGGCTAAGAACCCTTACAGCACTCCTGCCAACACTGGCATAACGACTTCCACGATAACGATGCCTATCCTGACCATTCCCACGGTCACACCATCGTCTGCTAGCTCCGGTAGCAGCGCCACGATACAGGTGCAGGAAGTAGCGCAGCAGCTAGCTCCACCAACGGCCACCGTGGCCGGAACCGAGCGACAGTTGTTGAATTTTTCGCTGTCACGAAAACTGGGATCCGCAGGGCAACAGTCCCAGCAGCACGTCACGATCACTGGCGCAGGACCTCCCGGCCTGACGACGATCAATGCTTCGACCCTACAGCAGATCCCGATAGCTGCAGCCATAAGTGGTGCTAATGCACGCGGTGGCTCGGTGACTACCCGCTACACGGTGAACGAATACGAAACGTCGGGCTCTAACACGTCCCAGAGCGCTGACTTCCCGCCTGGAATGATCGACGATCTCGATTACTCGGTAATTGAGGACATTGATCTGTCCGATGGGGTGTCGACCAATTTCAGCAACGTGGTCGCTGCCGCCGCCGCAGCAGCCATGAATGTAGTCTCCTCTGGTCAGCAGCAACAGCAGCAGCAACAACAACAGCAACAACAGCAAACGACGACCATAGCGGGAAGCAAAATGTCATCGGACGTGGATAACAATGGATCTCAAAGTGACGACGATGATGGTGATATGATGGACGAGGGCGGAGATGAGGGTAGTGGCGACCTGGGGCACGATGACGACGGCGAACACATCACAAAGTACAACACGAAGATGCTGAAGCTGAAGAAGGACAGTGGACCGATGGCTGGGGCGAAGCTGCTGAACGCATCGGTTGGCGACAGCAAGTACGCGCTGCTAGCGAATCCAAACATTATGCGAAATTTCGAATACACGGTAAATGAATCGACCGGGGTAAGTGATACGGATGACGGCGAGGTACGCCAGTATGTGTGCAGACACTGTGGGAAGCGATACCGCTGGAAGTCAACCTTGCGGCGTCACGAAAATGTCGAGTGTGGTGGCAAGGAAGCGTCGCACCAGTGTCCCTACTGCAGCTACAAGGCGAAACAGCGCGGCAATCTCGGTGTGCACATACGCAAGCATCATTCGGAGATGCCGCAGCTGGAGAGCCGCCGTAGGTCGAACAAGTCGCGCCATTCGATGTAA
>2L|AGAP006758|37915979|37920542
ATGGCCGAGTACAAGAAGGTTTACTTTTCCGAGCTGTGCCGCCTGTGCGCGAGCAGTAATGTGGCGCGGGTGGGCATCTACTCGGAGGAGGGCCGCAGGAAGAAAATACACAACAAGATTACCGAATCGTTGCGTATAAATATCAACGAGACGGATCGTCTGCCGAAATCAGTATGTACTGCCTGCCTAAAGCAGGTGGAAGCGCTCGAAGAGTTCCGCGAAACGGCCGTAAAGGCGCAAAGCTTGCTGGAAAGCTGTCTCAATTCCCCGAGCGTAGAGAACGGTGGAGAAGTTTACATCCGCGATGTGAAGGCGAAGGAGCTGCCCCAGACGGTGGCACGGCCGCAGACAAGTGTGGTACATATCTCACCCTCGGTGCCGGTGGTTAGAACAACGCAAGCGAAACAGCAGCAGCAGCAGCAGCAACAAAAACAACAGCAGCAACGGCAACAACAGCAGCAGCAGCAGCAGCAGCAACAGCAACAACCACAGCAGCAGCAGCAAAGACAACAGCAGCAGCAAATAAGTACCACGGCGCCGATACTGATAAACAGCGTGCCGAAAAGCGTGGTCCAAACGGTCAACGGCAGTACGGTGGGCACGGTAGTGAGCAATGCCGGCACAGCCATGCCAACGATTTCGCTAACAACCGTACAGCAGCCGCCTGCTCTGATGGCAGCAAACACCGGCAGTGACTTTCTCAGCTCGATCATACAGGCGGTTGGCATCAAGACCGATGGTGACAATGGTAACCGAGCGGTACAGGCGACGGTACAGCCACAACAGCTTCCGCAGTTAAACCAACCGCAAATGCTGACCATCCAGAATCAGCAGCAACCAAACCAGCAGTACACGATCATGTTCGATGGGCAGACGACGATAAAAACGAACAACAACGTGCACTACAAGCTGGAGAAGGGTGCCCTCGTGCCGGTTACACCGAAACCGGCCGACGCACAACCGCAGACCACCTTTACACAGGTGGATGAGTTTATAAAAATTAAAGCGAGTCCACCGAAAGCGGTCAAACGTGATTCTACGCAAAGCCTGAAGACTGACGACGCGAAAAAGAGACGAATCATACAGATCGTCAAACACCAGTCCCCGACCCAGCCGTCGCCGCAGAAAGTGACCCCCAGCGTCGGTACCTTTACGATCGAGGCGCCCACCATCACGTCGCCCGTTGCAGCCACGCCCGTCTCCTCGTCCGGCATGATCGTGTCCGGCAGCAACGCGACGGGAACGATCTACACCAGCACACCGCAGAAGACGACGTACGCTTTGCCGGAAGTGAAGATTGTGCAGGGCAACAACAACAGATGCATTGTGCCGATCGTGGTAAAGAACGACAGCGGCACGGTCGATGCTGGTGGGGCTGTCAGCAATGCGACCAACGTTACCGTCACCGGCCAGCAGGTAATAAACAGTGCGCCGCAAAACCAGCAGATACAGCTGTACATGAAGGTCGAAACCGGCCCGGACGGTGTCGTGCGGTTGGCACCGGTGCAGCATCCACCGCTAGCGATGCAGCAAACGGCCATTCCGCAGTACGGTATGGCGACCATTGGTACCGCCGCCGCCGCCGGACAACCGGTCACTGCGACTATGCCACCGATGACGATTATAGGGCAGAGCCAGCCGATGGTGCAGGCGCAGCTGCAGGGCGGCAACTATGTGACGCTGGTGGGAAAGACGTCAACGCAGCAAACGCAAACGCTCACAGACGCGAATGGGCAGCAGACGAGCGTTGTCATGACGACGCAGGTGCCACAGGCAACGCTACAGCCGATACAGCAGCAACAGCAGCAGCAGCAACAGATGCAACAACAGCTATTACAACAACAGCAGCAACAACAACAACAACAACAGCAACAACAACAGCAACAGCAACAACAGCAGCAGCAGCAGCAGCAGCAGCAGCAGCAGCAGCAGCAGCAGCAGCAGCAGCAGCAGCAGCAGCTACAGCAACAACAGCAGCAGCAACAACAGCAGCAGCAACAACAACAACAACTGCAACAACAACAACTGCAACAACAACAACAGCAACAACAACAGCAACAACAGCAACAACAGCAACAACAACAGCAGCAGCAGCAACAGCAACAGCAACAACAACAACAGCAGCAGATACAAACACACATCATTAAGAAACCACAGCAAACCACCAACGTTGCCACGCTGCAGAACCAACAGCAGCGTACCATCATATCCCTCTCTACCGGCAGCAGTGTTACGATCCAGAAGCAAGAGCAACGAACGGTCGCAACACCACGCAAAGCCGTTCCACCCCGCCAGCCTACATCGACCCCGCCAAAGCTAGCGCACGCCTCCACTGCCCCCAAGCAGACCGCCGCAACGAACGGTCAGGGTGCGAGCAGTCATAAAGCGTCCAGCAGCAACAACTCCGCACAGGGTGGCAAAGCCATCATCACGACTGGTCGTGCTGGTCACGTCATCACGTCGACAACCAACAACAACAACAACAACAACAGCGGCAGCGCGTCACTAAACAACAGTGCGTCGAGCGATCACGATAGCAGCGGCAACGAGAACTCCGAATCGGAAGCGAACCGCAACGCCCAGTCGCTGATGGCGTCGCAGCAGATGAGTGCCATCTCGGCGATGTCGAGCAAGCAGGACGCCGTATCGACCGATCCGCAGGCGAAAGCCGGTGCCGGCGGGGGCGAGCGGGGGGCCGGTGGCCCGGGTGGCCGCACGGCGGGCGAGGTCAGCATAACGACGTGTGACGTGTGCCGGAAGACGTTCGGGCGGAAGGAGCATCTGGTGCAGCATCTGAAATCGCACATCGGGCTGCGGCCGTTCAAGTGCGATTCGGAGGGCTGCAACAAGAGCTTCAGCCGGAAGGAGCACCTGCTGCGGCACACCGTCTCCCACACCGGGCAGAAGATGTTCAACTGTGACAAGTGCCATAAGCTGTTCTCGCGCAAGGATAATCTCAACAAGCACAGAAAGACGCATCAAGACCAAGGCAACCCGGCGGCGTACAGCTGCAATGTGTGCAATAAGGACTTTTCGACCAAGAGTCAATTTCTGAAGCACAGGGACACGGATGGCTGCTACGAGGAGGAGGTTGATACGCCGAAGCCGGTACCGCAGAAAAAACAACCACCAACGGTCAAGCAAGAGCCGAAACAGGAACGGGTGAATACGGTCACCATCCTCGAGACGAAACCATCGCAACCACCGCCCTTAGCACACGTACCCGTCACGAATGTCACCGTCTCCTCCGATACGTCCCAACCGACGACGATCGTGCAAACCGTTCCCATAACCCTCTCCCAAGTGCCCAACTCCACGACCACGATTCAGTTACCCATTCCTGCGCAAGTTCAACAGCTGATCCAGCAGCAGCAGCAGCAACAGCATCAGCAGCACCAACAACAGCACCATCAGCAACAAAACGGTACAACCACACAGCAGCAAATATTTACCATCCCCGCCCATATACCCAACGCCAACGGGAAGCCGATCATTCACCAGCTGCAGATCGCACTGCCGAGCGGCGTGACCGGCCAATCGCTGACCGTGTCCGGCACCAACACGGGCAACGTGCAGACGATAACGAACGCACAGGGCGCTACGCTGGCCAACCTGGGCGGCCGGGCGACAATAATAAACTCGGTGGACGGCAACACGGTGTACACGCTGCCGTCGAACTTTGTCTTCGACACGTCGCCGATCATCACGACCAGCCGGCAGTCGTAA
>2L|AGAP005485|16126998|16128318
ATGGTGGAGGAGAAAGGTAGGGAATTAGATGATGAAAAGGTAAAGCATACTCAAGTAATCTCATCACGAGAGCCAACTGTGGAGCCAAAAGGACGGGAAGTGGAAGATGTTAAACATTGCCATTCACTGACAAAGCCTGTCCTCGATCAAGAATCTGAAACAAATGAAAAAAAGCTCAACAGCTGGATGATGACTTTTCCTCTGACGACAACAACAACACACACCGATGACAAAACCCCGAACAGTTGCAGCAAAAAGCCCGACCTGCACGAGAACGATCGCATCATTATGGAGTTTTTCGAGATGCGCTGCGAGCTCTGCCCGAAACAGGCCGAACAAAGCTTCGATCGGTTCTACACGCTGCAGCGGCACTATCGCGTGGCGCACCAGTGTCGCGGATTTTTGCGCTGCTGCGGCAGAAAGCTTTACCGTCGGTTTCGCGTCATGGAACACATCCAGTCACATCGCGGCACGATCCGGTGCGGGATTTGCGACAAGCCGTTCAAAAGCAAGAGCTACCTGATGCGCCACAATGCCGAGCAGCACGTGGCCGAGGGACCGTCCTTCGCCTGCCAGCACTGTGAGCGAACGTTTCACACCCAGCGGCAGCTGAATCAGCACCTGCCCGCACACGAAACGACGGTGTGCAAGATCTGCGGCAAAACGGTGAACGTCCGGTACCTGAAGCAGCATACCGCACTGATACACGGCACGGTACGCCAGGGCTACATGTGCGATCTGTGCGGGAAGAACTTTTCCAGCAGCTTGGCGCTGGACCGGCACATCAAGCAGCACCAGGGCATCGAGACGATCGAGAAGCTAGACTGTCCGCACTGTGGCAAGCAGCTGAACGGGAAGTACAACCTGCAGAAGCACGTGCGCTGCATGCATGTGGAGGCGGGCAAGAGCTACCGGTGCGAGGTGTGCGGCCACTTCAGCCCGAACAGTGTGGCGCTGGAGAACCACAAAAAGCGGGTGCACACGGGCGAACACTTTGAGTGTGGGGAGTGTGGCAAGCGGTTCAAGCAGAAGATTTATCTGACGGAGCACGTGGCGGCGCTGCACACGCGCAAACCGCTGTACGCGTGCGAGTTTTGCGAGGCTACGTTCAAGTCGAGGGCGAACTACTACACGCACCGGAAGACCCGGCACCGGGCAGAGTGGGAAGCGCTCAGGGAGGAGAGGAAACAAGGGGAGGGCAAGAGATTGTTTGCCGCGGCGGATGTGATCACTGGAGTCGTCTAG
>2L|AGAP005568|17317911|17319877
ATGGAGACGCTGGACACGCATCGTCCACTGCTGGACGGAACGATTGGAACCTTCCTGCAGGACATTACGTTTCGACTGCCCGCGAATGTCCTGCCCTACCTGCCTGGCTCCGTGTGCATAGCCTGTTTGGAGGTGATGGAATTTTTCAGCAAATATCGCCGAAAGATGCATCATCTGCACGAGTTCCTTGTCGCGCTGGTGCGTGTGAAGCTGGGCGATGAAATGCCGCTCAGGGAGCTGTTCGAGAGCCGAACGGAACAGCTTGAACTATTGTTTCGCGATCTCGACCTGTGCAACGCGACGGAGGCTGGCGTGGAGGATCTCTTGCAGGAGTACGATCAGTACATGATTGCTTCCATGAAGCAAGATGATGGTGATAGCAACGAGCAGGGGGACAGCTTGGAGGACCAGATTACACTAGCAGAGTCGGTGCAGTTGGAAGAGCTGGTCCCGTTCGAGGAATCGGCCATGGTGGACGAGCCTGTGATATTGGAACAGCTGGTGCCATTGGATGATCCATCCGAAGAAGAGGTCACTCCGGATGATAACTCGATAGTGGAAGACGAAGTAGAAGAAGAGTCGATTCCGGCAAAGCATAATGAAAAGAAGAAACGGAAAGTTATCCAAACAAGCAAACGCGGTCGATTGAAAATAGAGCTCGAAGTGGATGTGGAAAAGGATGCAACCGCGACGGATGATAGCGAGGGCGGGAAGGAGAAAAGCAATCTCGATCGGGAACGCTATCAGTGCGAAAAATGCCCTTACAAATCGTACCACACCGTTGCGTTCACTATGCACACGAAAAAGCACCAGCTGAACGAGGGAAAGGTCGGGTACGTGTGCAACAATCCGTTCTGCTTGCAGCTGTTTGGTACGGTGAACGAGCTAGAGCAGCACAAGGCCAGCAACCCGCACAGCCGGTACAGGTGCGAAATTTGCGGCAACGAGCTGAAGCATCGCGTCTCGCTCGAGGTGCACATGGAGCGCCACGTCGGCATCACGCGCTATGAGTGCCAGTACTGTTCGGCGTCGTTTCACACGCGCACCGAGCTGACCAACCATCTGGCCGCCATTCACATCAGCGAGGATCGGGCCGAGTGCGTGCAGTGTGGGGCGGTGTTTACGAGCAAGAAGCTGCTGAAGCAGCACCTGGAATCGCACACCCTGGTGCGCAAATTTGGCTGTGCGGTGTGTGGACGACCGTTCAAGACGCAGCACCATTTGAATCGACACGTGAAAGCGGTCCACACCGAGGACGCCCGGTTCCAGTGTGAGCACTGCGATGCGTCGTACAGCCGGCGGGACAAGTGGCGAATGCACGTGGAGAGCTTTCATGGGATACAAACATACTTCGTGTGCGACATTTGTGTCCGATCGTTCGACACTAGTGAAGCACTGCAGGAGCACCGCCATCGTCACGAGCATCCGAAAAAGCTGGAATGTGGCACGTGTCTGATCGTTTGCCTCACACAGGAAAGCTTCGACCGGCACACGTGCATCACGTACCAGGAGGATTATGTTTGCTGTGGGCGCGATTTTAAGTACCACATGCTGTACAACAAGCACATGATGAGCCACGGCATTAAGGTGAACGCTAGGGTAAAACCGAAGACGAATCTGCTGCTGGGACAGGAAAGGGCTATGCGAGCGGCACAATTGTCTAAGCAGAGTTATCAGCGGAAGATAAATAAGATGAAATCTTCCAAGCAAACTAGCACGCAGCAACGTGGCCAAAAGCATGTCCAGAAAGGCGAAAACAGTGTAGAAATAATAGAAATCAAGGAAGAGGAGCTTTTCCCAAACGATGCACAGCAGCACCGTATGGATTGA
>3R|AGAP008340|9416378|9418615
AAACGCTTTCAGTGCGACATCTGCAACCGATTCTACGCAACTCCGATCACACTGAAAGTACACCGCTCTCAACATACGGCCGACAAGAAGGAGCTGTGCGATTTCTGTGGCGCCAGCTTCAAGACCCGGGGCCAATTGAAAATACACAGACGCGTGCATACCGGCGAAAAGCCGTACAAATGTGATAAATGTGGCAAAACATTCGCATACCGGGAGAGCCTGATCACGCATTCGACGACCCACACGAACGACAAACCGTTTGTGTGCGTGGTCTGTAATGCAACGTTTTCCTGCATCGGCAATCTGCTGAAGCATCGGAAGGTGCGGCCAGATAAGTGTGGGGCGGAGAGTGTGCCGATTAAGCGGATTGGACCACGGTTGACTAGAAAAAAAAAGCTGCAGTACGCGCGAAATACCACACTAAAAGAGTGCAAATATCGCTGCAAGTACTGCGACCAGCCGTACGTAAATGCAGCCTGTCTGGCCAAACACCTACCAAAGCACGGCCAGGATGGACGGTTAATACACAAATGCCCCTGCTGCGATCGGTACTTCGCAACGGAGACGGAGCGAACGAAGCACACTCTCGAACAGCATCGTGAGCGGGTGGAGTGCACCCTTTGCCAGAAGCTGTTCACAAAGCCCGACTGTCTGCAACGGCACGTGCGTTATGCGCACAAGACGAAACGCCGCTCGAAGTACATCTGCTCCAAGTGTGGCAAAAGCTTCCACTCGGTCACCAGTCTGTCCGATCACGAGCGTGCCAACTGTGGCACGGAACCGATCTATCAGTGTGCACGGTGCGAGAAGCACTACGCCAGCTACAGCTCGCTCAAGATGCACCAAACCGTGCACGACAATGTGCTACCGTACGTGTGTGGCTGCTGTGGGAAAGCGTTCCGCACGAAGGGACAGCTGAAGGTGCACGAACGGGCCCATACGGGTGAGCGACCGTTTGAGTGCGACATTTGCTCGCGATCGTTTCCTTACCGCGAGTCGCTGATGACGCACCGGACGATACATACGGGCGTGACGCGGCACGAGTGTACGGAGTGTTTGAGGAAGTTTTCGTGCTACGGGAATTTGAAGAAGCATCGACAGATACACCATGGT
>2R|AGAP003537|39224804|39234652
GTAAAAATGACATCCCAAAGATTCTGCCTCCGGTGGAACAACCACCAAACCAACCTGCTCGCCGTGTTCGACCAGCTTTTGCACGATGAAACTTTCATCGATGTAACGCTGGCCGTTGAAGGTCAGCACCTGAAAGCACACAAGATGGTGCTGTCCGCCTGCAGTCCTTACTTCCAGCAGCTTTTCGTCAGCCATCCCGAGAAGCACCCGATCGTAATCTTGCGCGATGTACCGTTCAAAGACATGAAGTGTCTGCTGGACTTTATGTACCGCGGCGAGGTGTCGGTCGACCAGGATCGGCTGGCCGCCTTTCTGCGCGTCGCGGAAAGCCTCCGGATAAAGGGGCTCACCGAGGTGAACGACGACAAACCGAATGCGCCCTCTGGCTCGGCCTCCGGCCAGGCGCAGGGCGGCCATCTAAAGCCGCTACCCCCACTGCTCTCCTCCACCGGCATCGTTACCCGCAGCCACAGCAACAGCTTGCTGCAGCAAGGTGGCAGTAGCGCCGCCAGTGGCAGTGCGATGGTGCAAACGAATCCGCTGCTCGGTACTGCCCTCTCGCAACAGAAGCGCAAGCGCGGTCGTCCGCGAAAGCTATCCGGAAGCGATGCAGGCGAGGGTGAAACGGAGGGAAATTTCGTCGGCGGCGGGGGTGCGCCCGGTGAAGAGTACGACAGCAGCTCGATGGATATTATGGATGTGAAAATTGCCAGCAGTGGCGCGTCCAACTCGGGTGACGACGACCAGCAGCTAAGAATTGTGAGCAGCCGCACGGACGACGACGATACCCTGATGCACGAAAAGGCCGAACAGCTGGACGACGAGGACGACGAGGTAATGGACGATGAGGCGGACGAGCTGGTGGACGATGTCGATTTGGAGGCGGGCGACGAACCGCGGGGTACCTCGCCGTCACTGGACGAATCGATGGAAGATACCATCGGCAACATGGACGGCACGACCAACAACAATGGCAACACGAATCGATCCGGCAGGCAGCATCAGAAGCAGGGCACCGCGGCAGCCAAGCCATCGCGAGCGTCCAAGCGCAGCCGAACGCGGAACAACGAAAACAGCTTATCCGGTGAGTACGGCGAACGCCTTTTTGGCCAAGCCTCGCCGGCGGCTGCAGCCACAACAGCAGGATCAGCCGGCAGTGGCACGGTCGGGACGATTACCATCAAGAAAGAATTTCAAGAGAAGTCATCGTCCTCATCAGGTGCCAATTCTCCGACCGGTTCGGTTTCGTCCAGCTCCAGCGGTCTCGCTGCGCAACCGGCCACCGCAACCGTCAGCCACACCAATGCAGTAGTAACAAATCCGATCAATGGGGCAGAAGAAGAGGAAGAGAGTGATGAGGAAATTGAGTTTATTCTTCCTAAGGCGTACTGTGCGAAATTCTCAGACGAGGCTGCTTCAAACCCGTCGGAGTCACGCGATGGTGATACATTACCGCCACTGCTGCAAGAGTTGAAACGGAATGGGCATCTGCAGGATGTCACGATAATCGAACGGCGAAGATCGTTTGACGTGCCCTTGGTACACCAGACTGTAAACGGGACTGAGGATTCACCGAAGGAAGCTAAAGCACTGAAACTCGACGAAACAGACAACGACGAACCTAGTGATCTTCGTGTGCGTGCCACTGCTCAGGACACGCCGACACCAGACGCGGAAGCGATAACCGAGCTGGAAAACCGTACGGATCACATAAATATGCTGAGCGGTGCATTTTCCGCTAAACCAATGAGAATACCTGCTACGGCAGTTACGAAACGTCGAACACGCCACACCATATCGCCGAACGATCCGGCCAAAGCACTCACAGAGATGTCCGTTCGCGGGCTTGATTTGTTCCAGTACGCCACGATCAACGGTGGAATGTACTGCATGGAGTGCGCTAAGGATGGCTTTGAAAAAACGTTCAAAAACAAATACAGCTTCCAGCGGCACGCTTTCCTATACCACGAGGGCAAACAGCGCAAGGTGTTTCCGTGCACAGTGTGCGACAAGCAATTTTCACGTCCGGACAAAATGAAGAACCACTTGCGTTTGGCGCACGAAACG
>2L|AGAP005274|13526307|13530503
ATGGAAAACGATGATAATGCCAAATCCAAAAACCGACACGCGAAACGAGTTAGCTATGAATGTAAAACGTGCTGCAAGACGGTCTACTCCAAATCGCACAAGCAGTTCCACGAAGAAGTGCACCGTACTTCCCGCTACGCCTGCAATCGCTGCAACAAAACCTACGTGCACAAGCGCGATCTGGAGCTGCACCACAAGGTGCACGATGCACCCGGTCGGCATCATTGCACGCGCTGTACGGCCAGCTTCGACAGTGCGGCCCAGTTGCAGACGCACAAGGACTCGAAGCACGTGCCGAAGGAAAAGTTTGCTTGCCAGCTGTGCCCGTTGAAGTTTACCCTCAAAGGTAACCTTACCAAGCACCTGATCGTGCACGATGGCAATCGTTCGTTTTCCTGTGATGTCTGTGGCAAAACATTTTTGCGCACCAATGCGCTAAAGCACCACATGCTGAGCCATCGCGTAAAGCGCTACCAATGCCAGTCCTGCAACAAAGAGTTCATCGACGCCCGAAACCTGGAGCGGCATCTAAAAACCCATTCCCGGTTGAAGGGTTTCAAGTGCTCGATCTGTGGAGTAACGAGTACGCGCAAGGACAACATCGTGCGGCATGCCAAAAGTTTTCACCCGGAGAGCGATTTGAAGGAAATTGTGCTTGCAAATGGCAACGTTAGTGAAGACCAGATGGAAGCAATTAAACGGGAAGCACAAACAAGCACCAAACCGGAACTGTCCGTGCCGACCAATCGTATTAGCGTCATACAGGTGATTGGAACGCCAAAGACATCGATCACGCTGGTTCAGCCAAGCGGTGATCGAGCGCCGTCAACCGATCGGACTACGGGGCGCGAACCGAACCAAATCAATGCACTGCCCACCACCAGACAGGAAGCGCCGAAAGTCGGTTTCGCCGCCCGTCTAGACAATCTAGAAATCTATCGAAAAATCTTGCAACCTGCGAGTACGCACAGCAGCACAACTGCCAACAGTAGCCGGTTGTCGGAACAAGATCAACAGTTGATTGTGAGTTTTATGAAAACGAAAAAGTGGCGCAAAATACTCGAACTCGGACAAGAATTAGCTCCCGCGCAACGTTCCAACCTCCTCTGGGCCTGGCCGCTCGAGCAGGACGTGGAACGGCTCGGTGAGGTGCTGGCGCGATGTGGAATACGAAATATTGCTAGCATAGGCTGTGGTACTGGTTTGCTTGAGTGGATCATCGACTGTGCAAATGAGGCTATCAGTGTAATCGGTATAGAAATCGACGAAGAATGGTGGAGCTCCAAGTACGCGCCCGTTCGGTACATTCCATTAGCGTTCGTCAGCGGATCGGAAAGCTCGTTACGAGAGGTAACGGCCAAATGGCAGGACGAGCAGCCAGATGCGTTGATGTTTTGCTACTTCAACAACGGTGCTGCGTTCGAGCAGTATGTAAAGGAGTTTACTGGTCGTTTCGTGATACTAATTGGACCGGGCCAGGGAAAGGGCGTACACACAAACCCATTGCCTTTGGCACCCGGTGAGTCGTTTGAGCGTGATTGGAAACTGCTGGAACAGTTCGCGATCGGAAGCGAAAATGTCAATTGCATTGCCATCTATGAGCGAACAAAGTTATAA
>X|AGAP000984|18905661|18912564
GAGTACACCTGCCCGATCTGTAACGCGGTGTCGCACACGCAGCGCGCCTTCACCGATCACCTCCGGCTGCACAATGCCGAGTCCGAGTCGGCGGCGACGGCCGTCGCGTCCGCCATCTTCTGCTGCAAGATCTGCTCGAAGGTGCTATCGTCGGCGTCCTCGCTCGACCGGCACTTGCTGGTGCACACGGGCGAGCGGCCGTTCAACTGCAAGTACTGCAGCCTCACGTTCACCACCAACGGGAACATGCACCGGCACATGCGCACCCACAAGTACCCGTCCGGGCGGGACAGCTTCGAGAGCGATGCGGGCGGCGTCGGCACCGTCGGTACTGGTGGCGGCGGGTCCTCGTCCGATGGAAGCGGCGGCGGTGGACACAAAGCTGGGCGTGGACGCGGTGGTCCGCCGGCAGGTCGTCACTATCGCAAGAAGAAGGAGGAGGAGGAGGTGGACGAGGACGAGGACGCCGACGAGGAGGAGGACTATCGGCAGCCAAAGAAGAGGAAGCGCGCCCTGTTTGATGCCGGCGAGCAGCAGCAGCAGCAGCAGCAGCAGGACGAGGACGAGGGCGAGTTCGAGGAGGGTGACGAGGAGCTGGTCGGTGGCGGCAAGCGGAAGGCGACGCTGGGAGGCGAGCGGACCGCGCAGCAGTATCGCAAGGTGCGCACCATTAACAACAACCTGCTCGAGGGCTCGGTGGTGGAGAGCGGCCAGCGCTACTGCTGTCCGGTGTGCGTGCGGAACGATTTCGCGAGCATGCTCAGCCTGGAGCAGCACCTCGACCGGGAGCATCCGACCATCCCGGCCAAGTGCCGGCACTGCGAGATCGTGTTCCGCAGCCACAAGGCGCTGAATGCGCACCGGTGCAGCAACAACAACTACCAGAACATTACGCCCGGCTTCAAGGATCTCACCACGGTGTCGGAAGCTCCGACGACGCCCTCCTCCCTGGACAAGTCGTTCTCGTCGCCAGTGCCGGCCCTGAAGCAGGAACCGCTCGCTTCGCCGACCGGTGCCGGCGCGACCTCCACCGCCCTGCCCTCCTACTACTCCTCCAACATGGCGCTCTACCACGCGCACCAGCAGCAGCAGCAGCAGCACCAGCAGATGGTCGACAGCGGCAAAGATCTGGCCGACATTCAGTCCATCCTGAACGTGACCAAGCTGGGCGGAGGCGTCATTGGCCGCCAGCTGGACGGGGGCAGCCAGACGCCCCTTGGCATGTACGCCCACTCGACCGGGTCGCGCGACGAGCCGGAGGAGGCGCAGGACGCGTTCACGGCCGAGTTTCGCCGCATGAAGCTGCGCGGCCAGTTCCCGTGCCGCATCTGCACCGCCGTCTTCCCGAACCTGCGCGCCCTCAAGGGCCACAACCGGACGCACGTGTCGGCGGCCGGCCCGGGCCCGTACCAGTGCAACATGTGCCGGTACGTCGTGAGCGACAAGGCGACGCTCGTGCGCCACATGCGCACGCACAACGGTGACCGGCCGTACGAGTGTGCGATCTGCAACTACGCGTTCACGACCAAGGCGAACTGCGAGCGGCACCTGCGCAATCGGCACGGCCAGACGACGCGCGAGGACGTGAAGCGCGCCATCATCTACCACCCGTCCGAGGATTCGTCCTGTGACGATCCGCTCAAGAAGCTGCAGCTGTTCAACACGCCGCCGCTCGACGGTACCTACACGCCGGGGACGATGCTTGCGGGCAAGGAAGAGGAGGAGGAGGAGCAGGAGGAGGAGCAGCACGACGGCGGCGGCGAGCCGTTGGAGCAAAAGCCGACACTGTTGGGCCAGAAGGCGTCGGCAGAGGACGCAGCCGTGCCGTCGCACCGTGCCGGAAAGCAGTCGGCAGTGGAGGCCGCGACCGTGCACCCGCGGCCAATCGATCTGAGTATGGATGCGCTCGATCTGAGCAAGAAATCGACCCATGCGGCCAGCGGCGGCACCAAAGCTCAGCAGCCGCTGCCGAAGGAGCCGACCGAGCTGGACGAGGGCAGGGCGGAGCTGCCTAAGCTTTCCAAGGTCAATCTCGCCCAGCAGCAGCAACAGTTCCAGCTGTTCAACGACACGTTCGCGAAGCTCGATCCGATGAACTTCTTCCAGTTCTACCAGCTGTACAACTCGCTGCAGCTGCCCTCTTTCCCGCTGCACGCGTCCCCCTTCCTGCAGAACCACATGCTGGCGGGGTCGGCGGCCGCGCTTGGTGAGCTCTTTGGCGTCTCGGCCGGTGGCGCTAGCGGTCCCGGTTCGGCCGGCGTCGGTCCAGTGAAGATGGTGATCAAAAATGGCGTCCTGATACCGAAGCAGAAGCAGCGCCGCTACCGCACCGAGCGGCCGTTTGCGTGCGAGCACTGTTCCGCGCGGTTCACGCTGCGCTCGAACATGGAGCGGCACATCAAGCAGCAGCACCCGCAGTTTTGGTCCCAGCGGCAGCGCGGCGGCCATCTGATTCGTCGCAGTGCCGGCGGCGGTGGAGGAGGAGGAGGAGGAGGAGGAGGAGCAGGAGGAGCAGGAGGAGGAGGAGGAGCAGGATCCGGTAGCAACAGTAGTGCGAGCATGGGCGCTTTCGGTGGGGCAGGCATGCACGGTGGCAACGCCGGAGGCGGCGCGGGCGCCATCTCAGACCAGGTGAAGTACGCCATCCTGGCCCAGCAGTCGGGCAAGGGGTCGGGTGCTATGCGCGGTAGCGGTGGCAGCGGCAGTGGGCAGGATGCGAGCCATCTGAACCCACTGCTGCACAACATGATCCAGACAGTAAGGCAAGAACAGCGGGAGACACTGCTAGAGGAGCAGCAGCAGCAGCACTACGACCAAGAGCACGATGAAGAGGAAGAGGAGGAGGAGGAGGGTGCAGCACCAGGTGCGCTGGAAGAAGGCGACGAGGAGGACGAGGAGGAAGATGCGCAGCTCGTGATTGACGAGGAAGAGCGGGACGAGTGTGGGGAGAAGAAGATGGCGAAGTTGCAGATGCAGGATGTGCCGCCCACGCCGGCCACCTCGGAGCAAGAGCTCGGACCGACCGGCGGTAGCGTTGGTCACGAGCAGCAGCAGCACGGCAGCACCTTGAACCGCATCCTGAAGCAGAAGCTGGAAGAGCATCGCTCAATCGGGGACGCTGGGGATACTAATAAGGGGCAGGAACAGAAGCCGACAGTTCCGCAGCAGCTCGCAGGCAAGCGGCAGCATCAATCGTCGGCGGCTACCGGTTCGGCCACCGGATCCCGCAAGGCATCGTGTGGCAGTACCGGCAGCGTGACCAATGCCGACGAAGCTGGCAGCGCGAGCAGCGACCTGGTGCCCGTGTCTAAGCTGCTCGACAACGCAACGAACCCCGCGCTGGAAAGCTACTTCAGCCGACCCGAGGTGCAGGTGCCACTGTCGCAGGATCACAGCGATGAGGAGGGCCTGGTGGCGTCCGGTTCCGCGTCCGAGAGCAACAACTCCGGCACGGACGACCCGAACCCGTCGGCGGTGGCCCTCGCGCACCAGGAGCAGAAGAAGAAGTCGGCCTACAGCCTGGCGCCGAACCGGGTCAGCTGCCCGTACTGCCAGCGCATGTTCCCGTGGTCGAGCTCGCTGCGCCGGCACATCCTCACGCACACCGGCCAGAAGCCGTTCAAGTGCTCCCAGTGCACGCTGCTCTTCACGACAAAGTCGAACTGCGACCGGCATCTGCTGCGCAAGCACGGTGACGTCGAGTCGGCCGTCTCCATACCGGTGCCGATCGACGATCTGCTCGATCCGAAACCGGAACCGATCCCGGTGGCGGTGGCCGAAGCGATGTGCAAGATGATAACCGGCAAGGGCAGCCGGTCCGGTGCTTCTTCTTCTTCCAGGACAGAGTCACAGCAGCAGCAGCAGCAACATCAGGCACTTCCGCAGCTGAAGGAAAATGGCGACGGCGAAGCGGAACCTGCCCGGCACCACCACCAGCCGGACCAGGAAGACGAGTCCGACGGTGCCGCCCGGGATACGGCGATGGAGGATGAAGACGAGGGCAAGGAGGATGGCCGGTTATCGGCGGCGGGAGGCTTCTCCGATCTGCCGTACAAGTGCCACCTGTGCGATGTGTCCACCGCCGAGCGTGTGTCCTGCCTGGAGCACATCAAGCAGGCGCACCCGCAGGAGTTCACCACGCTGATGGCGAAGGTGTCGCTGGAGACTGCGTCCGCGTCGGCGACCGAGAGCGAGGCGCACACCGGCTCCCCGGACGACGACGAGAGTGGCACCAACAACAACAATAACAACAATAACAATAATAACAACAACAACAACGGTGGCAAGTATCTCGACTATGCCAATCGGAAGGTTATCTGCGCATTCTGTGTGCGTCGCTTCTGGTCGGCGGAAGACCTGAGACGGCATATGCGGACGCACTCCGGCGAGCGCCCGTTCCAGTGCGACGTCTGCGACCGGCGCTTCACCCTCAAGCACAGCATGCTGCGCCACCGGAAGAAGCACTCGACCGGAAGCGGCGGCGGCGGCAGTAATGGAAAT
>2L|AGAP004714|2573498|2574460
AAAAACTACAAATGTGAAATCTGCCAACAAGTGTTCATGATGAAAAAACACCTTCGGGAGCATCATGTAATTGAGCATCCGGGAGAAAACTGTAACAAATGTGCCATATGTGAAAAAACGTTCAAACTACGGTCGAATCTTCGGCAGCATCTTCGTATCCATACGGGTGAACGTCCATTTCGATGTGACATTTGCGGCAAGACATTTGTACAGGGCAGCGCTCTAACTGTCCATCGGGAATTACATAAGGAGCAGCGTGACTATGAGTGCTCAGTTTGCAAAAAAGCATTTAAATCGAAGTTTGCCTTCAAAAAACACGAAAAAGTACACATTGGACTGCGGCCATTCAAGTGTGATGAGTGTGGAAAATCATTCACCCAATCATGTAACCTGAAAGCACACCAAAAATTGCATACAGGAAATCACGCATATCATTGCACGACCTGTTCAAAGACCTTTCGCTTCAAATCCCACTACCAAGATCATCTAATGACGCACACCAAGGAGAAAAAATACTGCTGTGCCCAGTGCGGTCGTACGTTTGCTTACAAAAACTCCTTCCAGCGGCACACCCTAATCCACCGGGATGAAGCTCAACACCAGTGTATGGGATGCGGGAAACAGTTCAGCAAACTAAAGAAGGAATTGCGTACCCATTTCAAGTTGCACGAAGCCGACGATTGTCCTTTTCAGTGTGGGATGTGTGGAATCCTTAATTTAAACAATACCTAA
>3L|AGAP011566|27872083|27898153
ATGTGTGCAGCGCAGACGAACGCACCGGCCAGCTTTAACTACACCTGGGGCTTTACGGAGAACCCGCGCCCCGACTCGGTGGTGGAGATCAGCCCAAACATCAACTACACCGTGGGCGATGGAACAACGACGATGCCATACTTGCAGCTTCCGGACGGGGCTAGCATTTTACTGAAGGATGGGAAAGGTTCCATTTCGCACGCCGGCGGCAAAAGCGTCCGGCGGATGATCGTCGTGAACGATGCGTCCGCCCTGCCGCAGGGAACGCAGCGGATAATTACCACCGGCGGTACCGCGACGGCCGTTGCCACTGGCCACCAGAAGAAGCACGAAGTTATAAGTAAGAAGCATACCACCAAATTCGTTTATTTATTAAGCGCACGAATCTTAAGTAGGTTTGGGGGTTTAGTTAACCAATCCAATACTACCACTCTAGCGAATGGGCTGATCGATACGAAGACGAAGGCCATCCTCACGACGAGCGGTGCGAGCGCGTTCATGTCCCCGATCGGGCCGATCCAGCTGACGGCGGAAGAGTGCAACGACATACTGATGAAGCGGGCGGCCGCGGCCGTCGCTGCGAACAATCAGCACGCCCCCATCAACAACAACGATGGCCAGCATACCTGTAAGCAATTGTGGAGTGGTTTGATTGTAGAAAGGAGAATGGCGATTTCGGTACAGGTGCAGAAGGTGATTCAAGGGCTGGAGGAGGGAGATGACTCACAGGCCACCACGTCCAACCATCAGATGAAGATCGAGCCCACGCTGAGCATCTCGCCGAAGCTGGAAGCGCAGGAGGCCACCACACCGACCCCGAACGTCGTGCCGAAGGAGCGCCCGTACTCGTGCGACCAGTGCGGCAAGTCCTTCCTGCTCAAGCACCATCTGACCACCCACGCCCGGGTCCATACAGGAGAGCGGCCCCACGTGTGCGTGCACTGCGGCAAGGACTTTGCCCACAAGCACTGTCTCAACACGCACCTGCTGCTGCACTCGACCGAGCGGCCCTACCAGTGCCAGGAGTGCAAGAAGAGCTTCACGCTGAAGCACCATCTGCTGACCCATTCGCGGGTGCACTCGCGCGAGCGGCCGTTCGTGTGCGACCAGTGCGGCCGATCGTTCCCGCTGAAGCGCCACCTGGTAACGCACAGCAAGTTCCATGCCGGCGAGCGGCCGTACGTGTGCGCGGACTGTGGGGAAAGCTTTGCGCAGGACGAGCATCTGGTGATGCACTCCCGGTTCCACGGCTCGGTCAATCCGTTCCACTGCCGGGACTGTGGTGCGACCTTCCCGCGCAAGTTCCAGCTGGTAAACCACGGCAAGATCCACGGCCGAGTGCCGCACTCGTGCACGCTGTGTGGCAAAGAGTTCCTGCAGAAGCGCACCCTAGCGGCACATATGAGAATCCACACCGGCGACCAGCCATTCCCGTGCATTGCGTGCGGCGAGGGTTTCCGCACCAAGTCGGAGCTGAACGCGCACAACCGCCACACGCACAGCGGTGTCAATCCGAACGCGTCCAACACCACCATCATCACGACCAACACCGTCCACCAGCAGCAGCACATCGAGGTGAAGCAGATCCAGCACTACCAGGGCCAGCAGCAGGTGCAGGACGTGTCGAACGGTAACATCATCACGACGATCGCCGCCACCGGCCAGGGCTCGCCCGAAAACGCGGGCAAGCCGCAGTTCGCGTGCCGCGAGTGTGGCAGTGCGTTCAACAGCCGGGAAGCGCTGGCACTCCATCTGCGCCTGCACACCGGTGACAAGAGCCTTATGACGGACCTGTGTGCGCTGACCGCGGCCCTGCCCGGCCACCTGTTTCCGGCCGTCAATCAAGGTAACGCGATCATGGCGACCAACAACCCCATAATACAAAACTCTTCCTTTCCAGTACAAATAATTACCTCCTCGGGGCAGGTG
>UNKN|AGAP012585|17786620|17787720
GCCGCATTCCTGTACCAGCAACAACAGCAGCAGCAGCAACAGCAACAGCAACAACAGCAGCATCAGCAACAGCAGCGTCTCTGGCAGCAACATCTCCAGCAAACCGGTTATCATCCAGCGGCGGCAGCAGCGGCCGCCGCAGCCGCCGCAACCCTGCCCGGTGCCTATGCCCATCCGCACGCCGCCCTCATGCAGCACTGGATTCGCAATGCCGCCCTGTACCAGCAGCGCTTGCATCCGCATGCCCACGCCCACCCGCACGCACCGGCCGTCGGACACCATGGGCACCATCCCTACCCGATGCTGGCTGGCGGTCGTCCCGGCTTGAAGCTGCCCGGGCACCACCACGGTGGACCGGGAGGTGGAGGTGGCAGCTCACGCCCGAAGAAACAGTTCATCTGCAAGTACTGCAACCGACAGTTCACCAAGTCGTACAATCTGCTGATCCACGAGCGCACGCACACGGACGAGCGGCCGTACTCGTGCGACATCTGCGGCAAGGCGTTCCGGCGCCAGGACCATCTGCGCGACCATCGGTACATCCACTCGAAGGAGAAACCCTTCAAGTGTTCGGATTGCGGTAAAGGCTTCTGCCAATCGCGTACCCTTGCCGTGCACAAGGTGACCCATCTGGAGGAGGCGCCGCACAAGTGCACGATCTGCAACCGCACGTTCAACCAGCGGGCGAACCTGAAGACGCACATGCAAAGCCACAGCCAACCGCAGGGCTCGGCAGGTCTTCCACTGGGCGGATCGATCGAACCGGAACAGCTCGACCTGGAAGGTGATGGCGATGGTATGGGGGTGGATGTGCGGCAGATGCTGCTGCTGGAGCATGCCAACAGTGCTGCAGCGAATTTGCATACACCCAGGCGCAACGCAACGACTTCGGCCACCGCGACGAGTGCACCGGCCGGTCCAACAACGGTGACCCCAAAGCGATCG
>3R|AGAP007915|2774366|2775928
CGACCCTACAAGTGCCACATCTGCGACCGTTCGTACCGCAACCAGAAGAACCTGAGGTCCCATCTGAAGGTGCACGAAGGCATTCGGGCGTACCAGTGCGAGATCTGTGGCAAGAATTTCTCCGGCTCCAGCTATCTGGTGATCCACCGGCGGCGCCATACGGGCGAACGGCCATTCAAGTGCGTCACCTGCGGGAAGGCGTTCGTCGATTCGCGAGCGCTGGCCGTGCACGCGCGCTTGCACAGCGGCGAGCGGCTCAAGTGCGAAAAGTGCGAGAAAACTTTCTCCAGCGTGAGTGCCCTGACTGTGCACAATCGGCTGCACACCGGCATACACCCTTACCGGTGTGAGCTGTGTGGCAAAACATTCCCACAGTACAACAACCTGAAGCACCACATGAAGAAGCACGAGCAGCCGAGCGATGCAGAGCAGCTGCTGCCCCAAGCAATGGCGACCTCAACCGGTGGCCCCACACCACCGTCCAATGGGGTGAGCACTACGACGAGCGGCTCCGGCACTGTACTGGCGCGCATCAGTCTCTCGATACAGGCCGACACCACCGGCAAAGGAACGGTGCACATGATAGCCAGCTCGACCACCGGTCCGGCCTCCGAGTACAAATGCCACATCTGCAACAAGCTGTACAAATCCTCCGACGACCTGCAGGAGCACCTGAGCCAGCACAGCAAGGATCGGCCGAACCAGTGCGAGTTTTGCTCGAAAGTGTTTCCGCGCTCTTCCCATCTCATCATCCACCGGCGTCGGCACACGGGCGAGCGGCCCTTCAAGTGCAAATACTGCGACAAAGCGTTCGTTGACTCGCGCGCCCTCTCCGTCCACACGCGCCTGCACACGGGCGAGCGGGTCAAGTGCGAAATCTGTGAGAAAACGTTCGCCAGCTCTAGCGGTCTCATAGTGCACCGGCGCATCCACACCGGGGTGCATCCGTACAAGTGTGACTACTGCGAAAAGTCCTTCGCCCAATCGACGGCACTCAAGTACCATCTGAAAAAGCACGACACCGCCCTGCTACCAACCACGACCACGCCCGAGGCGTTCCGATCCTCCGAGTACCTGGTGCGCCATCGTCGGACGCACAGCGGTGAGCGACCGTACCAGTGCGAGATTTGCGGCAAGAACTTCTCCACCATGAGCTACCTAGTGATCCACCGGCGTCGGCACACCTCGGAGCGGCCGTACAAGTGTACCTCCTGCGAGAAAGCGTTTGTCGACTCGCGTGCGCTCCAGGAGCACGCCCGGCTACACACGGGCGATCGGGTGCGTTGTGAGATCTGCCAGAAAACGTACTCCAGCGTCAGCAACCTGATCGTGCACCGGCGCATCCACAGTGGCATTCATCCCTTCGAGTGTGACAGCTGTGGCAAATCGTTTGCGCAGAAAAATGCCCTCAAATATCACCTCAAGAAGCACGCC
>3R|AGAP008032|4748166|4754923
GAGGCGCTCGCCCTGCGACGGTCCACTGCGACAAACCACACCGAAGTGCCAGCTCGGCAAAAGCCGACCTACAGTGACGGAGAGGAGGAGGAGGAGGAGGACGACGACGACGAGGAGAACAATGGCAATGGGGAGCGGCGCGTGCCGGCGGCTAGCCACGCCACACCCGACAATGGTGGCTTGCGGACGCCCTTGCGCGACGAGGACGACGAGGATGAGGAAGACATCGACGGTGGAAGCGAAGAGAACGAGCTCGATCTGAAGGTGGACGGACGGCTGTCTGCCATCGCCACCACGCTCGACAGCGAGTATCACAAGCGGATGGCGGCTGCTGGGGTGCTAGCAGCAGCCGCCGCTGCCAGTGCTAGTGCGCTGGGTGATGCCGGTAGTGAGCAGGCGGCGGCCGATTTCTTTGCCGCCCATCACAAGGCCGGCACGCACGAGCTCGCCCTCAAGCAACACTTCCTCAACGAGAAGGTTCGGCTGCAGGCGCTGCTGCAGCGGCAGGCTCAGCAGCACCAGCACCACCACCAGAAGCTGGCCGGCTTTTTGCTGTCGACGGCCAGCACACCGCCAACACCTACCCTCACACCAACGAACGTGCTCAATCTTGGCCAGTCGGGCGGCGGCTCGGATCATCAGCGCGGTGGATCAGCGTCTCCGGCGGCAGCCGCTGGCGGGCGTTCGTCCGTCGCCGCTGGTAACGATTCCGGGAGCGGCAAATCATCCAACAGCAAGCAACAGCCCGCCTGCAGCTCTTCGCCATCGTCGGCCTCGTCGGCGGCTGCCGTAGCCGCTGCAGCCGCCGCTGCTGATCGGTTGTTTGCAGCCGCCTACAGCAACAGTGCCAACGCGTCCAATGCTGGAGGCGGCAGTAGCGGCGGCAATGGCAGTGGAAGCTCCTCCAACGTGGCCTCGGGTAGCGCGGGTAATGGGCAGGTTTATCTGCTGCCCTGCCCACTTTTATTAATACAAATGGCGAAAGGAAACGGCAACGCGTTTTCTCGCCGTTCTCTAGAAATGCGCGTCCGTGCAACGGATCCACGGCCCTGCCCGAAGTGCGGCAAGATCTACCGGTCGGCACACACGCTGCGCACCCATCTGGAGGACAAGCACACGGTCTGCCCGGGCTATCGGTGCGTGCTGTGCGGCACGGTCGCCAAGTCGCGCAACTCGCTCCATTCGCACATGTCCCGCCAGCACCGCGGCATCTCAACGAAGGATCTGCCGGTACTGCCGATGCCTAGCCCGTTCGATCCGGAGCTCGCGTCACGCCTGCTGGCCAAGGCGGGTGTGAAGATTTCGCCGGCCGAGCTGCGCGCCCGTGCCTCACCGACCGGCACGCGACGCAACGATGGCATGAAGCTGGAGCTACGGTCCGGCGAGGGTGGTGAAGACTTTGACGATCCGGAAGATCTGACCATGTCGCAGAGCAGTCACAGCGAGACGCAACGGCGCTTCCACGAAAGCATGATGGGAATGTCACCGACGGGTAAGTTGGGAGGCAATGGAATGGGCGGTGCGGATCGTCATGGAGGCGGTGGTGGTGGTGGTGGACCGGGTGGCCCGATGAATCACATGCAAGCGAACCCAACCGGATCGGCCATCTTGGACACTTATTTGCAGTTTATCACCGAGAATGCTTTTGGTAATGGCATGACACAGGAGCAGGCAGCGGCAGCAGCACTGCAGGCAGCCAAAATTGCACACCTCAAGACGCTCGGTCACAATCTCGACCAGCTACCGCCGGGATTCCTACCTCCCCAGCTCGATCTGGCCAAGCTGACGAGCAATAACAACCAGAACAACCCGGACCTATCAACGCTGGCAAAGCTACACAACCATCAGAAGCTTCTTGCACTCGCCGCCAGCGGTGCTGGTGGCGGTCCCGGTGGTAACGGTGGCAACCATGGACTGAACAACAACAACAGCATACTGAACAGTGATGCGATCCGGCGCGGCAGCTCCTCCGAACCGATGGATCTCGGGCTGGACGGGTCCGGTGCGCACGATGACGACGGTAACAGTTCGGCCGACGAGCGAAACTACTCGGACGACGAAAGCATCGCCACACACTAA
>3R|AGAP009566|36297895|36333175
ATCCGTCCGGGGCCTACGGGCGAATCTCCATTCAAATGTAGCTACTGCGCGAAAAGCTTCACCCGTAAGGAACACCTGACTAACCACGTTCGCCAGCATACCGGTGAATCGCCTTACCGATGTCCGTACTGCGGTAAAACGTTCACCCGAAAGGAACATCTAACGAACCATGTCAGGTTGCACACCGGCGAGACACCTTTTCAGTGTTCTTATTGCCAGAAGAAGTTCACTCGCAAAGAACATTTAACGTACCACGTCAGGTTACATACCGGCGAAACTCCTTACCAGTGTACCTACTGCGACAAGAAATTCACTCGCAAAGAGCATTTAACCAACCATGTCAGATGGCATACGGGAGAGACACCGTACCATTGCACGTACTGCGAGAAAAAGTTCGCCCGCAAAGAGCACCTTACTAATCACGTCAGATTGCACACAGGAGAGACCCCTTATCAATGCACATATTGTGAAAAGAAATTCAGTAGAAGAGAGCGTTTAACGATTCACACAAGAATCCATACCGGAGAGACTCCGTACGCATGCACATATTGTGATAAAAAATTTAGCCGCAAAGAACGATTAACGTATCACATAAGATTACACACCGGAGAAACTCCCTATCAGTGCACGTACTGCGAGAAGAAATTCACTCGCAAAGAGCACCTTACAAATCACGTCAGATTGCATACCGGAGAAACTCCGTACCAATGTACGTACTGCCAGAAGAAATTCACGCGAAAAGAGCATTTAACAAACCACACCAGATTGCATACGGGCGAAACTCCTTACCAGTGTTCTTATTGCCAGAAGAAGTTCACCCGCAAAGAACATCTCACAAATCACGTCAGATTGCACACTGGCGAGACTCCCTTCCAGTGCACGTATTGCCAGAAGAAATTTACGCGAAAAGAACATTTGACCAACCATACCAGATTACACACCGGTGAGACTCCGTATCATTGCACCTATTGCGAGAAGAAGTTCATGAGAAAAGAACACCTTACGAACCATATCAGACTGCATACGGGGGACTCACCGCACAAATGTGAGTACTGCAACAAAACGTTCACGCGGAAGGAGCATCTCAACAATCACATGCGTCAGCACAGTGGAGACAATCCGCACTGTTGCAATGTGTGCAACAAGACCTTCACGCGGAAGGAGCATCTGATCAACCATATGAGTCGATCACACACCGGAGAGCGTCCCTTTCAGTGTGACGAGTGTGGCAAATCTTTCCCGCTGAAGGGCAATCTGCTGTTCCACCAGCGCAGCCACACCAAGGGCCAACCGATGGATCGTCCGTTCCGGTGCGACATGTGTCCGAAGGATTTCATCTGCAAGGGCCACCTGGTATCGCACCAGCGGTCGCACACGGGCGAGAAGAACCACCACTGTCCGCAGTGCAGCAAGTCGTACGTCGAGCGGGGCAACATGCTGCGGCACATGAAGAAGACGCACCCGGATGCGGTCATTCCGGTGCTGCCGAAGCTGCCCCACATCAAGGTCGAACCGAAGTCTACCGTATCTCAGCCCGCGTCCGTGGTGACGTCGCCGGCTCAGGCCACGTCAACAATAACGTCGATTATCTCCAACAATACTCATCCATCGCAGCATCATCATCACATTCAACCGAAAATGGAACAGAAATCTCAGATACATCATCTTCCGCTTCCTCATCAGCATCCAGCTCACCAGCTGCACCACCACATCTCGGCGGGCCCCCCGCCGCCGCCGCCATCGATGCATCTGCCGCCGCCAAAT
>3L|AGAP012007|36194291|36213777
GCAACATTCCGTGATCGTGCCTCACTCGAATGGCATCGGAACTACCATCGCTCGAAGAACCAGCCTCCGAAAGTACGCTACATCTGCGACGTCTGTCGAAAAGAATGCAACAGTTCGAGTCATCTGCATCTACATCGGAAGATTCATCTGGAGCACAAACCGTACCCCTGTACGTATGGCTGTAATCGTAGCTTCTCCTCGTCCGGCAACCGGCAGAAACATGTCGCACGCATGCATACGCACGAAAAGAAGTTCCACTGCGCACAATGCGGTGAATCGTTTATCTACGCACGACAGCTACACACCCATCGGGAGCGGAAACACGCAGAACATACCAAGAATACCAACGGTCTTTTCAGATGCGCTCGTTGCAAGGATACTTTTGATACGGAGGATGCTTTTCGGCAGCATCTAAAGACGAGTGGCTGCCTAGAGCTTCGTGCGTTTGAGTGTGTACTGTGCGCAAAACGCTTCAAGCAAAGCACCCATCTGCGCAACCATCTGCTCACTCACACGAACGGTGTACGGGCACACGGTTGTGAGCACTGTTCGAAGCGATTTACACTTCTCGGCGATCTAAAGGTACATCGCCGCACGCACACTAAAGAGAAGCCGTTCCGATGGACCAAAATAACGCAAAAAAAACCAGCGTCACTCGCCAACGTGAAAGAAAAACATACACATTCTCCCCATCATATGTCCGGTTCAAAGCGCCTTTCGAGCGCTGAAGTTATTGCGACGTATTTCTCCGGCCGACTACGATCGATCTTC
>2L|AGAP006544|34094335|34095547
ATGAAAAAGTTTTGCTGCGAAGTGTGCGGAAGAGGCTTTACGCAAAAGATCAACCTAACCATCCACCTGCGCACGCACACGGGCGAAAGTGGGAACAAAAAGTTCACCTGTCAGATCTGCGGGAAGAAGTGCATCCGAATGAGCGAGCTCGAGGCGCACATGACCGCCCATCTGCGCAAGTTCCCGCACGTGTGTCCGCTCTGCCAGGAGCGCTATTCGGACGCGACCGGGCTGTACGACCACTTCCAGGTGGAGCACCGGAGCGAGATGACGCTGCGCGAGCTGATCGATCTTCTGTCCGAGAACGAAAACGCAATCGTCATCTCGGACAAGGAGGCACCGTCTAACATTCGGCGGGACGATGGGTCGTACGAGTGTCCCGTGTGCAGCAAGACGTACCGCATGGAGGCCAACCTCGAGCGGCACAAGCGCAAGATGCATGTGAAAATTTACAACTGCCCACACTGTCCGCGCAAATTTCTGTACAAAAGCCTGCTGCACAAGCATCTGCCATCGCACACGCTCGAGAAGCCGTACCAGTGTCCGCACTGTGCGCTTTCCTACACGCAGCGCGTCAACCTGCGGGTGCACATGGAGCGCAAGCACGCGCAGCAGCTGAAGCAGCCGAAGAAGGAACCGAAGGCCGCCAGCGAGCCGTCCTTTGTTGTCGCGACGCTCAACGCTGACGGTGACGTTGTGGAGAGCATTGAGACTGCCCAGTCGCCGGCGCCGCCGCCGCCACGGATCACCGGGCCGCGAACACACGACTGTGAGGAGTGTGGGAAAAAGTTCCCCCGCAGGGCATCGCTGTTGCAGCATGCAGCGGCCCACAAAAAGGTGCACAACCCGACCACGTTTGACTGTGAGGTGTGCGGCATTTCCCTGGCCGCTCGCGTAGCGCTCGAGAAACATCGGTGGCGGGTGCACGGCGAGCAGAAGAACAACATGAACGTGATCAGCAACCTCGATCTGCGGAACGTTACGATTTTACCAACCGCCGACAACCGGTACCTGGAGCTTGACGTGCCGGACACTATATCGGAAGATTACGAACACGAAGATTAA
>2L|AGAP005978|24431266|24443506
ATGTTCTACCCGCTGCAAACCCAATTCGATGATGGTGTGATAGAGCTAACACGGTCGGAAATGCTCCAGCAGGATCATCTGGTTGACAATAAGCATTTTGTCGTGTCGCTATCCCTGGGCAATACGCTTATCAATCTCAACAAAATCAAGTGTCCTCAGTGCCGGAAGCGTTTCGATACGATGGAGGAAATGGAACAGCACCGGACGAAGCATTTGACGGAGAACAAGTTCAAGTGCGAAATATGCAGCAAAGAATTTCCCAGCCATAGTTCCATGTGGAAGCACACCAAGGCACACACGGGCGAACGTCCTTTCGTTTGTCAGATTTGTAACAAAGGCTTCACCCAACTGGCCAACCTGCAACGACATGATCTCGTCCACAATGGACTAAAGCCGTTCAAGTGTCCCATCTGTGAAAAATGCTTTACCCAGCAAGCTAACATGCTGAAACATCAACTTCTGCATACCGGTCTTAAGCCGTACAAATGTCCGGTGTGCGAGAAAGCGTTCTCGCAACATGCAAACATGGTCAAACATCAAATGCTTCATACAGGATTAAAGCCGTACAAGTGTCCCGTTTGCGAAAAGGCATTTACGCAACACGCCAACATGATTAAACATCAAATGTTACATACTGGTCTCAAGCCATACAAATGTCCTGTTTGTGATAAAGCCTTTACGCAGCAGGCCAACATGGTGAAACATCAAATGTTGCACACCGGCCTTAAACCGTACAAATGTTCCACCTGTGGCAAGGCGTTCGCCCAGCAGGCCAACATGGTCAAACACGAGATGCTTCATACCGGATTGAAGCCGTACAAGTGCGGCACGTGCGACAAAGCGTTTGCCCAGCAGGCCAATATGGTCAAGCATCAGATGCTGCATACCGGTTTAAAACCGTACAAATGCAATACCTGTGGCAAGGCATTCGCCCAGCAGGCCAACATGGTCAAACACGAGATGCTTCATACCGGAATAAAGCCATACAAATGCTCGGTTTGTGATAAAGCCTTTGCCCAGCAGGCCAACATGGTCAAACATCAGATGCTCCACAGCGGAATCAAACCATACAAATGTCCTACCTGCGACAAAGCATTTGCCCAGCAGGCGAACATGGTGAAGCATCAGATGCTCCATACGGGAGAGAAACCATTCAAATGCAAAAGCTGTGATAAGGCTTTCTCACAAAACGCCAATCTGAAAAAGCACGAAATGGTACATCTCGGCATACGGCCCCACACCTGCCCGCTGTGCACGAAGTCCTACTCGCAGTATTCGAACCTGAAGAAGCATTTGCTGAGCCACCAGAAGCAGGCGATCAAGCAGGAGCAACAGAACGGTCAGGTGATGGCGTAA
>3L|AGAP010981|14450099|14452080
ATGGCGGAGGAGCTGCTGGCGCCGGCGGAACCGCAAACGTTCGATTGCAACTTTTGCGGCGAATCGTTCGACTCGAAACCTCTGCTAACGGCACACGTGCACACGTTGCACCGAGGCGAGAAGCCGTTCCAGTGTGACAAGTGTCCGGCTACGTTTAGCTATAAGAAATCTTACGAAACTCACCGAGAGGAACATTACTTGAAAGCCAGTAATGGAGCCTTCAAGTGCAGCTTCTGCAAGAAAACTTTCAACAGCGCACAAAAAGTAGACAACCATGTTTGCATTCAATAG
>3R|AGAP008616|13713768|13714365
ATGTCCAGTTTTAGAAAACCAACCGAATGCTCCGTTTGTGGCAAGCAGGTAAAATCGATGTCGGATCATATGAAAGTTCACAGCACAGACAAAAAGTACAAATGCACCTTCAGTGATAAATCGTTCGCCCAAAGCAACAATCTCGCGTACCACTTGCGGAAACATACGGGCGAAAAGCCGTACAAGTGTGATAAATGTGATAAACAGTTCATCAATGAGCCGCACCTACTGTCTCATTTGAAGCTACATTACGACCAGAAGGTATTCCAGTGCGAAGTATGTTCGAAGCTGTTCAATCATATAGGAAACTTCAACAAACACCGGCGAGTGCACTGCGGTGAAAAACCGTACGCTTGCGAGTACTGTGAGATGCGCTTCAGCAACAGTTCCAACAAGAAAGCGCACGAAAAGCGGCACCGCGACGAAAGAACTATTGTCTGTGAGGTGTGCTCGAAACGCTTCCACGATATGCACCATCTGGAACGCCACAGAACGGTGCATCGGAAGAGCCGGAAAGGAGAAAACTGA
>3L|AGAP011256|20278164|20324411
AGGCCTTTCCGGTGTGCCATCTGTCCCAAGGCGTTCCGGCTTTCCTCCACACTGTCCGCGCACAAGAAGCTGCACGACCAAAGAGGACCCAGTCTACGGTGTGAGACGTGTGGACGAGCCTTCACGCAACCCAGCGCTCTCTCCAGCCATCGACTGTTGCATCGGTCGGATCGGCCACACAGCTGCAGCCTCTGTGGAAAGCAGTTCGTTCGGCTGCATGCCCTCAAGACACACGTGCTTAGTCACGCGAACGAACGACCCTACGAGTGTGACCAGTGTGGAAAAGCTTTTACCGAAAAGCACGTGCTCGTACGTCATCGCAAGACGCACAGTAACGAGCAGCCCCATGAATGTGCCGTTTGCTCGAAGGCCTTCAAGGAGCGGTATGACCTACTGCGCCACACGCTCATTCACAGTGGACTGCGGCCGCACAAGTGTCCTGATTGCCCCAAAACCTTCGTCCAATCCAATGCACTGGTTAAACATCGAAAGTGTCACGAACGGGAACGCACCGTTGGCCGTCATCAGTTGAACGCAGCTTCCTTTGCTGTAACTAGGTTGTCCGACACAACGTCCTGTTTAGAGGTATGCAACCTTCTCTTATCATATTTACTACTTCAACCACCGATCTGTTTATCATTTCAATCCCTTTTCACCCTTCAGGAGATGGAAGTACTACGCGACATCGCTCTCTCCAGCCATCGACTGTTGCATCGGTCGGATCGGCCACACAGCTGCAGTCTCTGTGAAAAGCAGTTCGTTCGGCTGCATGCCCTCAAGACACACGTGCTTAGTCACGCGAACGAACGACCCTACGAGTGTGACCAGTGTGGAAAAGCTTTTACCGAAAAGCACGTGCTCGTACGCCATCGCAAGACGCACAGTGACGACCGGCCCCATGAGTGTGCCGTTTGCTCGAAGACCTTCAAGGAGCGGTATGACCTGCTGCGCCACACACTCATTCACAGTGGACTGCGGCCGCACAAGTGTCCCGATTGCTCCAAAACCTTCGTCCAATCCAATGCACTGGTTAAGCATCGAAAGTGTCACGAACGGGAACGCACCACGTGTGGACGAGCCTTCACGCAACCCAGCGCTCTCTCCAGCCATCGACTGTTGCATCGGTCGGATCGGCCACATAGCTGCAGCCTCTGTGGAAAGCAGTTCGTTCGGCTGCATACCCTCAAGACACACGTGCTTAGTCACGCGAACGAACGACCCTACGAGTGTGACCAGTGTGGAAAAGCTTTTACCGAAAAGCACGTGCTCGTACGCCATCGCAAGACGCACAGTAACGAGCGACCCCATGAGTGTGCCGATTGCTCGAAGGCCTTCAAGGAGCGGTATGACCTGCTGCGCCACACGCTCATTCACAGTGGACTGCGGCCGCACAAGTGTCCCGATTGCTCCAAAACCTTCGTCCAATCCAATGCACTGATTAAACATCGAAAGTGTCACGAA
>3R|AGAP009482|34576921|34579363
ATAACCATATATTCTGCTTTTTCGCTACAGATTCGACACCGGTTTGGACTGTACGACGAGATCACCAGCATTAATGGACGAACGGTACGCCACTGCAACTGGATCCGGTTCCTGCGAGTGTCGGAAACGTACGGGCCGCAGGTGAACGTGGTCTGCGCCAAGGTGAAGGGTGAGCCGATCTACGAGATCGTGAAGCCGATCCCGTCGCACCAGGAGCTGGTCGTCTACTACCTGCCCGAGGGCCCGGAGGAGCTCTTCTTCATCCGGATGCGCAGTCAGCTGTACCGCCAAACGATGGACTCGATCCTCGAAGACTCACCGCTGGACCTTTCGACGTCGCTCCTGTCGCGGGTGATGCTACCGATCTCACCGTCCTCGGGCGCCGAAGATGAGCACAAGTCGGTGTCGGGCGACGACTCATCGATCTCGATCTCGTCCGGAGCCAGCACGGGCGGCGGCGATCGCTGCGAAGGTGCACTGGATCTGGAGCTGGCCGCCATCTCGAGCGGACCCGGATCGAGAGCTTCCCCCAAGGCGCGCCCCTCAGCACGGTCCGAGCGGGCCATGCTACCGTGCGAGGTGTGCGGCAAGGCGTTCGATCGGCCCAGCCTGCTGAAGCGCCATATGCGCACGCACACCGGCGAAAAGCCGCACGTGTGTGGCGTGTGCGGCAAGGGCTTCAGCACGTCCAGCTCGCTCAACACGCACGTCCGGATACACTCCGGGGAGAAGCCGCACCAGTGTCAGGTGTGCGGCAAACGGTTCACCGCCAGCTCCAACCTCTACTACCACCGGATGACGCACATCAAGGACAAACCACACAAATGCAGCCTCTGCTCCAAGTCCTTCCCGACGCCGGGTGATCTCAAGTCGCACATGTACGTCCACAACGGGTCCTGGCCGTTCAAGTGTCACATCTGCTCCCGAGGCTTCTCCAAGCAAACGAACCTGAAGAATCACCTCTTCCTGCACACAGGTAAGCGCAGTCCGTGTTTCGTGCTTTGTTCTCGCACA
>2L|AGAP005482|16084710|16085888
ATGTGGGAAAAATGTCGTTTATGTTTAAAGAAAATAGGTGCCAGAAAGGGAGCGTCCATCACCGACGACGAATTCGGCGCCATGCTGAGCCGTGTGTTCACCTTCCCGGTTGCCGTTACCGAATCCGTTTTGCTGGTAAATGTTTGTGCCAAATGTGCGTTGATGGTGCGAAACTTTAACGCCTTTAGTGAAGAGGTCGAGGCAAATCAGAACGTTTTGTTAAGCGAGTTAATGGTGGAGCAGAAAGGTAGGAAACTGGATGATGTTCCACATGGCACGGTGGAAAAGGAAGAGCATACTCAAGTAATCTCATCACGAGAGCTAACTGTGAAGCCAAAAGGACGGGAAGTGGAAGATGTTAAACATGACCATTCACTGACAAAGCCTGTCCTAGATCAAGAATCTGAAACAAATAAAAAAAAGCCTGTGGAAAATCTCGCTGATGATGATGATGGGACCGCCAGTATGCTGCCCATAGAGGATATGGAAGTGCTGCTAAAAGAACAGCTGGATGATGACTTTTCGACGGACGACAACAACAGCACAACACACACCGATGACAAAGCTCCGAACAGTCGCAGCAAAAAGCCCGACCTGCACGAGAACGATCGCATCATTATGGAGTTTTTGGCGCTGGACCGGCACATCAAGCAGCACCAGGGCATCGAGACGATCGAGAAGCTAGACTGTCCGCACTGTGGCAAGCAGCTGAACGGGAAGTACAACCTGCAGAAGCACGTGCGCTGCATGCATGTGGAGGCGGGCAAGAGCTACCGGTGCGAGGTGTGCGGCCACTTCAGCCCGAACAGTGTGGCGCTGGAGAACCACAAAAAGCGGGTGCACACCGGCGAACACTTTGAGTGTGGGGAGTGTGGCAAGCGGTTCAAGCAGAAGATTTACCTGACGGAGCACGTGGCGGCGCTGCACACGCGCAAACCGCTGTACGCGTGCGAGTTTTGCGAGGCTACGTTCAAGTCGAGGGCGAACTACTACACGCACCGGAAGACCCGGCACCGGGCAGAGTGGGAAGCGCTCAGGGAGGAGAGGAAACAAGGGGAGGGCAAGAGATTGTTTGCCGCGGCGGATGTGATCACTGGAGTCGTCTAG
>3R|AGAP009108|25653379|25654425
CTTCACAGCATGTGCTTCGATTACGATCACTACTTCGCGGAAGAAACGTTCATCATCGACGATTTCGGTGAGATCTGCGAGGATGTGGTCCGGATTGCCGGTGCGAACTCGCTGCACCTTTGCAAGGATTTCGATGCGGAACTGCGCCGGCAGGAAAGCCCCCCTCCCGGTGGCTTTAACGCTGGCTCGAGCCGCTGCTTCGACAAGGAGGTATCGTCACTCTTCTCCGAGATGGAATACCTTACCGAAGTGTCGCCCGGGACGGATGTGGTGCTGTCGGACACGAGCGCCATTACGATTGCCGTCAATCCTAGCGAGTTTTCCTGCAAACGGCCCATCCGGCGGGAACCACCGGACGGAACGGGCGCACAGGAAGGTGGTGGGCAAAATGATGGTAAGGAAGCTTCAGCCCAGGAACCGGCGGCGCACGGCAATCTGTCCCCTCCGGTAGAGTATCAGCGCATTTTGAACAATTACATTCAAAAGGGCCGCCGAAAGCTGGAAGCTAGCTCGTACTCCAAGATGAAAGCGTCCTGCCCGACCGGGGACCGATGGACGGCATCGGCACGACTATCTACCTCAGCGCTCGAAACGGTAACGGCGTCAATGCAACCGTCCGCTAAGACCACTTCCGGGTCCAGCCCAGCACCTCCGGCTGCCCAGAGCCGGACTGCTTCGTCGGTGCTGCTCAAACCGACACGATTGCATCACTGCCGGGATTGTGGGCTGTCGTACGCGTCCAGCGAGTCGCTGCGGAAGCACTGCTGCATCATCGCGGAACAGTACCAGTGCCATCTGTGCTTGCGTGAGTTTAAAAAGCGCAAAACGCTGGACCATCACATGAAATCTCACGACAAAGTATTTTCCACCGATGACGATTTGCGGAAGTAG
>3L|AGAP011877|34604863|34605842
ATGGAAAGTGTGGCCGCAAAACTACCGGACGTTTGCCGTGTTTGTCTGCTGGACGAAACCGACGGTCAGACGGAACTGTACACCATCGACGATGTGTACGTGCAGCCAAACAGTTTTACTTTGCTTCCATTACTTCAATTCACTCACAATTTGCCCATTTTTCAGCTCGAATCGTGCAACGAATCGCTGCTGCCCAAGCACATCTGCACCAAGTGTGTGACTCGGGCACAGGAAGCGTACCAGTTCATCGAGCAGTGCCAGCGGGCGGACAAACTTCTGGAGCAGTGCTTTGAAAGCCTTCACAGTAAAACGAAAACCAATGCCACCGTAGCATCCCCCGCAAAAAGGCCCACAGCCGAGGGCACAGTGATTAAGCTGGAAATAGCGAATGCCCGCCCGGCCTGTGACGACGCGGAGGACAGCAATGCGGAGGAAATGGAGCAACCCGTCAGCCAGCCACTGATGATACAGAAAGGCAAACGGTGGTACTGTGACAAGTGCAGCAAGAGCTTCAGCCAGCCGCAAACGCTGCGCCGGCACTACCGGATACACGACGAAACGGGCAGCAGTAAGATAGCGTGCCCGCAGTGTGACCGGCAGTTTTTGCGCTCGGACGATCTGACGCGCCACATACGGACGCACACCGGGGAGCGGCCGTACCGGTGCAAGCTGTGCCCGAAGAAGTACAAGCAGGGTTCGGAGCTGAAGGAGCACATGCTAACGCACAGCCAGGAGAAGCAGTTCCGGTGCGACGAGTGCAACAAACAGCTGGCCTCGCGCAATGGCCTGTACGTGCACATGAAGCTGCACCGGGGGGAAAAGCCGCACGCCTGTCCGCATTGCGACAAACGGTTTACCACGTCGAGCGAGCGCATCTCGCACGTTCGGCACATACACACGCCACGGAAATGA
>3R|AGAP009286|30818854|30820848
AGTCCCCGTGGCATGCAGGAACCGTGTAGCCCACCAGGAATACCGCTGACAGCGAAGAGTCCCACCATGGAAGGAGCCGTCCCGGACACGGAGTCCGCCGCGGACAATGGGCCTACCACCATCAGCCGGCCGGCCGCTAAAATTCAGCGACCGAGCGGCGGTGCCACACTCAAGTTCTCGATCGCCAACATTATGGGACAGGAGCATGAGGATGACGAGGAGGAAGATCGTGAAGAGGAACGGCATGATCAGGAGCATGAGGAAGAGGACGAAGAGGACGAGCTGGAGGACGATGTCGATGAGGACGATGAAGATGCGGTAGTGGATGTAGCGAGTGAGGATGAAACGATCGAACTTTCGATGGTTTCACCGGGCAGTGGAAGTTCGATGCTGCGGAAGCCGGCCAGCTCCGTTGCGGAAGCCTACGATTCCGCCTTCAAGAAGTATGTGCCCAACTCGATGCATCCGTTCGTGGCGAGCAACCGGCACCAGGAGTTGCTAAGTCAGTACCCGCTGCTGTACTACCCGGGACAGTTGATGTGTGCAGCGGCTCAGTATGCCGCCCTAACGCATCAGCAGCACCACCAGCAGCAGCATCACCATCACCATCATCATGCGGCGGCTGTGGCGGCTCTACACCCTTACGGAGCGCCCGGGCGGCTTCACAGTCCTACCCTATCGCCACCACCGACGGGTGCAAGCCTGCAGACGACGACCGTTGTGCAAAGTGCCAGCGTCCATGGTGCCCACGGTGCGATGAATGGACGCCATCTGCATGCGGGCGGTCATCATCAGCTACTGTCTGCGGCGGCTGCTGCGGCGGCTGCAGCTGCAGCGGCGGCTGCCACCGCCACCTCAGGCGGCAAAACAGGCTCGAAGCGTGCGAATCTGAACCACTCCACCAGCAGTACCTGCTCGTCACTAAGCTCCAGCGGTAGCTCGGTGGGTGGCTCCCCGGGCGGCACCGCAATGGCGGCTAAGCAGAAAACGTTCGCCTGTCCCGAGTGTGGCAAGGTGTTCAATGCGCACTACAACCTTACCCGCCACATGCCCGTCCATACCGGTGCACGGCCATTTATTTGTAAAATCTGTGGCAAGGGTTTCCGGCAGGCGTCGACGCTCTGCCGGCACAAGATCATCCACACCTCGGAGAAGCCGCACAAGTGTCAGACGTGCGGGAAGGCGTTCAATCGCTCCTCGACGCTGAACACGCACACGCGCATCCACGCGGGGTACAAGCCGTACATTTGTGAGTACTGTGGCAAGGGGTTCCATCAGAAGGGCAACTACAAGAACCACAAGCTCACGCACAGTGGCGATAAGGCGTACAAGTGTACGATCTGCAACAAGGCGTTCCACCAGATCTACAACCTTACGTTTCACATGCACACGCACAACGACAAGAAGCCGTTCACGTGTAAGATCTGTGCGAAGGGGTTCTGTCGGAACTTCGATCTGAAGAAGCATATGCGCAAGCTGCACGATGTTAGTATGGGCGGAGGGCACAAGCGATCGAGAAGCTGTGGTACGCCTCAGCAGCATCATCACCATCATCATCATCATCGGGGTTCACCGCTTACGGCACGATCGCCAGTACATCAGCACGCTTCCTTGCCAGCCCCACCGGCACCCCCGGTGACGTCCGCATCTGCCCCTCCGATGATGTCGAGCCCTCCGAGCGGAACCGGATCACCTCCGGCACACCTTCATCCTGCTCAGCAACCTCCACCGCAACAACAACAACCGCCGCATCATCTGCACCATCCACTGCATCTGCACGCGTCCGCACTGTCTCACGTT
>2R|AGAP004438|56015802|56020732
ATGGATACGGGCCAGGGTGCATTGGCACCTGGGCAGGAAATACGAATCGTCAGTGCCTCGGTGGTGGCACATTTGCAAGCCCAAGGATTACAGGTCCGTTGCACGACAAGATATTTCTTACATTGTAACATTGCATTTATCGCTGCTTATCATCTTTTTGCACAACCTCAGGTTATCACCTTACAACAGCTTCAAAATTTTCTCCCACAACATCAGCTGAACGCTCTCACTACAGCCGATGGTACCGCTGTGCAAATGGCTGCATCGGCCGCTTCTGGTACAGCCGGAGCGACACCAGTCGGTACACCGATGAAAACGTTTGTCACTTCCTCGCCCCAGATGCAAGGGCACTCGCAAATTGTTAGCCTGCAAAGCTTACCGCAACAGTTCTTGCAAGGCGGCGGACAGCTGGTACAAAACCAGAATGGACTCTTTCAGATGATTCAACCAGTGCAAACGATTAGCCTCGATGTGCAGATTAATGGTCAGCCGGCGTATATTACACCGTCTGGACAGATTATCCGTGCGCCGAATGGGGTTTTACCAGCAAATTTTCTCCAAAACATGCCGCAGTCAGTTCAACTCCCTACTGGTAGAGCACCATGTCAATCATACAATCAAACACGTTTCGGCTTGCAATTTGTTTTATTCCATCTAGCTGGTCAGGCTACGCTAACCATACCGGGCACTAATATAACCATACCATTGGGAACATCTAATGCCCCTAACATACTTCATCAAGTGCCAGCGTCCACTATGACTGCGTTGAATCAACTCCCTGGCAACATAACAACGATTAAGTTAGAAGGAGGACAAAACGTGCAAGTACGTCCAGCAGGCACCGCACTTCCGCAAGTGGTTCAATTTCCGATGCAGCAAACTATCCCAGTACAAATGCCGATATCAACAGCAAACGGGCAGACTGTGTATCAAACTGTTCACGTCCCAGTGCAAACGTTTGGCTCATTGGTGCAACCCCAGATGCAGGTTATACCGCAGATACCACAGATGGCTAACATCATCACCCCCAGCGGCCAAATTCAGCAGATACAGTTGACGTCTCTAAATCCGTTGGCTGGGTTGCAAGCAGCATCAATGCATCCTAACATCATCCTTCAGCAGCCACAAGCTACCGCTCAACAAATTCAGAATGGCCCAAACGGACCAATGGTCGTGAGCACAGCTCAGGCGCAGGCTGCAGGGCAGGATCCCAACGCTCAGGATCCAAGCGAACCCGCTAAACACTTGGTGAAGCAGGAATCCTTGTCTACGCAACCGGCGACAGTTGGCAACGGGGCCACACTAGCTACCGGTGCTCTGTTCACGTCGGCCGTAGGCGCTCCTGCCCAGATAGTGGCAGTCAGTAGTGGCGCTGGGAGTTTGGGAGGGCTAGGAATACCTAGCAGTACGATCCCAGGTGCTGCTTCGACCGCAACGACTCCATCCTCCACCCAGGTAAACAGCGCGAAGGGAGATCTCGTAGGCGGTTCCCCTAATCAAGCTACCGGTAACGTGAACGTTGGTGCTAATGCTCGCGTTGCTTCTGAGACAGGAGGGAAAAGAGGAGTAGGGAAAGGAGGAAGAGCGGGAGCGGGAGCCGGAGCAGCCACAGCAATCGCAGGGGCAAAGCCAGGTGCAGGGATGGGGATGGAACTGGGCACAGCAGCAGGAAAGGAAGAGCCAGGTGAAATGGAAACCGAAACCACGATTATATCAGGAGAAAAGCGACGGCGGCACACGATACCGAAGGTAGTCTCGGCAACGCACACGATGAATGGGACCCCACGGCAGCGGGTGCGACGTGTTGCGTGTACGTGCCCAAACTGTGAGGTCAAGTCGAGTGGGCCGCCGGATCGGAAAAGGCAGCACATATGCCACGTAAGCGGCTGCAATAAGGTGTACGGAAAGACGTCTCATTTGAGAGCTCACCTGCGTTGGCATACAGGAGAAAGACCCTTCATATGCAACTGGGGCACGTGCGGGAAACGATTCACGCGATCAGACGAACTGCAGCGACACCGGCGGACACACACGGGTGAGAAGCGGTTCGAATGCGTCGAGTGCAACAAAAAGTTTATGCGCAGCGATCACCTGTCCAAGCACATACGGACCCACGGAAAGTTCAAGCGGGATCATGTAAGATACACATAT
>3L|AGAP011262|20332041|20389613
CTACGGTGTGAGACGTGTGGACGAGCCTTCACGCAACCCAGCGCTCTCTCGAGCCATCGACTGCTGCATCGGTCGGATCGGCCACATAGTTGCAGCCTCTGTGGAAAGCAGTTCGTTCGGCTGCATGCCCTCAAGACACACGTGCTTAGTCACGCGAACGAACGACCCTACGAGTGTGACCAGTGTGGAAAAGCTTTTACCGAAAAGCACGTGCTCGTACGCCATCGCAAGACGCACAGCGACGAGCGGCCGCATGAGTGTGCCGTTTGCTCGAAGGCCTTCAAGGAGCGGTATGACCTACTGCGCCACACGCTCATTCACAGTGGACTGCGGCCGCACAAGTGTCCCGATTGCTCCAAAACCTTCGTCCAATCCAATGCACTGGTTAAGCATCGAAAGTGTCACGAACGGGAACGCACCGTTGGCACAGTCGTGGACACGTCAATTTTTGCCAAGTATCCTGAGATGGCGCGACGATCGACGCAATCACATAACCTTCCGTCAGATCACGTACACTCCCTACTAAACTGCCATGTGCGACACAATACATTTCTCCATGAGACGGTCCAATCTGGAGGAATAGAATCGTTGACAAAAACTTGTGCGTCGAGATCCACGGTGCCGAGGGTACCAATCCGCGAAGTGTCCGTCACGATTTACGAGCATGGACAACAAAATACCAACACATTTGACCAAGAACCAGCGACCGTACTGAACTGCGAAGTGCGAACAGAACTGGCACGAAACGTCGGTGTAACCAGAAGGCCAGGATCACAGGAGAGCAGCTGCGCGGTAGGTGTAACGAAGGACGATTCGTTTGGGAGACGGCGGAACTTGGCAATTTCGGCGAGCGGCAACGGCACACAACACGAGTTTGCCAACACTCCCTTCACGCAACCCAGCGCTCTCTCGAGCCATCGACTGCTGCATCGGTCGCATCGGCCACACAGCTGCAGTCTCTGTGGAAAGCAGTTCGTTCGGCTGCATGCCCTCAAGACACACGTGCTTAGTCACGCGAACGAACGACCCTACGAGTTACTACGCGACATGTTCGAGGAACCCAACGACAGTTTGAACAAGGCTGCCGTTCCTATTTCACCTCCAGACAACTGCTCCAGAGACAACAACAACCTGCAGCCGAGGGACGAAAGGCCTTTCCGGTGTGCCATCTGTCCCAAGGCGTTCCGGCTTTCCTCCACACTGTCCGCACACAAGAAGCTGCACGACCAAAGAGGACCCAGTCTACGGTGTGAGACGTGTGGACGAGCCTTCACGCAACCCAGCGCTCTCTCGAGCCATCGACTGCTGCATCGGTCGGATCGGCCACACAGCTGCAGCCTCTGTGGAAAGCAGTTCGTTCGGCTGCATGCCCTCAAGACACACGTGCTTAGTCACGCGAACGAACGACCCTACGAGTGTGACCAGTGTGGAAAAGCTTTTACCGAAAAGCACGTGCTCGTACGCCATCGCAAGACGCACAGTAACGAGCGGCCCCATGAGTGTGCCGTTTGCTCGAAGGCCTTCAAGGAGCGGTATGACCTGCTGCGCCACACGCTCATTCACAGTGGACTGCGGCCGCACAAGTGTCCCGATTGCTCCAAAACCTTCGTCCAATCTAATGCACTGAAGCTGCACGACCACACAGGACCCAGTCTACGGTGTGAGACGTGTGGACGAGCCTTCACGCAACCCAGCGCTCTCTCCAGCCATCGACTGCTGCATCGGTCGGATCGGCCACACAACTGCAGCCTCTGTGGAAAGCAGTTCGTTCGGCTGCATGCCCTCAAGACACACGTGCTTAGTCACGCGAACGAACGACCCTACGAGTGTGACCAGTGTGGAAAAGCTTTTACCGAAAAGCACGTGCTCGTACGCCATCGCAAGACGCACAGTAACGAGCGGCCCCATGAATGTGCCGTTTGCTCGAAGGCCTTCAAGGAGCGGTATGACCTACTGCGCCACACGCTCATTCACAGTGGACTGCGGCCGCACAAGTGTCCCGATTGCTCCAAAACCTTCGTCCAATCCAATGCACTGGTTAAGCATCGAAAGTGTCACGAA
>2R|AGAP004081|49516120|49516954
AATCAGCTCATTTCGGACGACTATTCGATTGACTACGGAGACGATTCCTCTTCTGAAGAGTTTACGGGCAACCTGTCATCATCAAACAGGGGCGAGTATCGTGCTCCAGTTAAAAAGGATGCCACAACACCAATTACAGAAACCAAACACATTTGTGAAGTGTGCGGCAATGCATTTAAATCGCTTAACGGGCTTAAAGCACACCTACTCGTGCACAGTGAGCGTCGCGATCACCAGTGCACTATATGTGGCCACGAGTTTAAGCAGCGTCGGGCGCTGGTGGAGCACATCGAGTCGAAACACGAGCGCAAAACCTTTCCGTGTAAAATATGCGGCATGCCGTACAGCTGGAAAAAAGGATTGCAGCGTCACATGAATACCCACAAAGGAAACACACTGAAGCATGTGTGTAAAGTGTGCGGTAAAGCATTTCCCGTACCTCACAAGCTGAAGCTGCACATGATGCTGCACACAGGCGACCGGATTCACTGTGAATTCTGCGGCAAGGGATACAGGTTTAACTACATGTTGACGCAACACAAAATACGCGTGCACAATATGGTGATCGAGGGCGTCAAGCTTTATTCAACACCAAAGCAAAAAAGGTTGGGTGATCGTAAAAAATGA
>2R|AGAP004667|60777950|60780196
TATTTCAGTCATATCATCCCATCGAATAACGATGTAGAAGAGATCTATATTGTTAAAAAAGATGATAATTTACAGGATTTTGACAACAAGCCTATAGATTCTGGAAGTAGCTCAGAATGCGATAACACAGCCTCTCTAATAACGTGCGCTTTTCAAGGCAACTCAGAGCGTGTAAAAAAATATTCGTCGATGGAATATGATAGACAAGATCAAAGTGAAGATCAATCGGAGTATGTAGAATGTAAAACCTATCCGGCCCGAACCGAACATGATAGTGCAAATGATCATCAAAAATGTACATTTGAAACTGATATTAGCGAAGAGTACAATTCGACAGACTTAAAGAAGTTGTTGCAACAAAGTTTAAAACGGAAAAATGTCAGCAGACTACGGAAGGAAAGCTTGGAAATGAACAAAATGTCGAAGATGGCATGTTTAAACCGTAAAAATACAAACGGAAATGAAGAGACAGATGATATGAAAACGAACAATATAACGCAGTGTTATATTTGTAGAAAAAGATTCCGGTTTCGCATGGATTTGCATCAACACCTCCAAAATGAGCATGCGAAAGACATTCCATTCAACTGTAATATATGTGTATCGGAAACGATTACTAATTTGCATCGTTTAAATATGCATCATCAGCAGCATGATCTAGCGTTAAACCGACGCTGCCTTTATTGTCCCGCCCGCTTTTCTTGTGGACAAGCTGTAAGCAGACATATGCGTAATTTACATGAGCAGAAATACGATATCGATGCCGATAAGGGTAGACGGTTTGTGTGTCGATACTGTGCAACAACATTTTCGAATCAAATTGATCTAGATAAACACGAAAAAAAACATCACGTACAAAAAATTAAAAAAAAAGAAAATCGTAAGATGATTTGTTACATATGTAACGACTTCATTGGAAAATCGCATCAAGACCTTAATAATCATCTCGTATTGCATTCCGATTCGCTGCCGTTTCAGTGCGGTAAGTGTGATGACAAAATGATTAGCTCGATAAGAGTGCTTCAAGACCATCTTCGTCAACATGCGGAAGGCTTAGCTATCAAATGCTTTTACTGTGAGAAGCGTTTTGTGGCGCTAGCGGACTGTCAGCACCATGAAGGACAGGTACATTCTCAAGGGAACCAGCAAGACGAACATCAAGAAGCTGAAACACAATCTGAAATACACAATACTAGGGTAATAGAAGGGCACAAACGATTTATATGTCCGATCTGTGATCGATCTTACACAATGCTTAGTACCCTACGGCGTCATCAGGCCATACATGAGCAGGAAAATCAATTAGAATGTAAATATTGTGGTGAAGTGCGCAAAAAATCTACCACACTGATAATGAATGAAAAAAGAAATCAAAAAGAGAATAGTGTGTATGGTTGTAATGTTTGTGGAAACCCACTAAAACAAACAGACGAATTTATTGATCACCATCTTACACACAATAGAGGTAAACCGTTTATTTGTGAGGTGTGTGGAAAATCCTTCCGAGCGCAACAGGTATTGCGCGAACATAAACTAAACTGTCTTGGTGCAGAAGCTAGTCAACCATGCTACTGTGTGCTCTGTGCGCAAACTTTCGATAATCTTTCTATTGCTCTGGAACACGTAAAGAATTCTCACGAATCGAACATAACGGATAAAAAGTGTCGTTATTGTGATTTGATATTTCGGGAGGCAGAATCGTTGGTTGAACATGAGTTTCGTCATACAATACATGGTATCATTACATGTAAGGTTTGCAATCGTATTTTTAAACATCACAAAAATCTCATTCGCCATATTAAAATGCATGCCGACCAACCTGTACCATATATGTGTGATTTGTGTGGAAAGACATTTACACAAAAAGGATCGCTGACGATACATCGTCGCATACATACTGGTGAACGTCCATTCTCATGCCAGCTATGCCAGAAAGGGTTTGTTGATAAGAAGGAAATGCGTCGACACTACACATCCCACTTTAATCCCCAAAGTAAATTATACATACCGAACGCTCATGCAATAGCAATCCCACCAGAA
>2L|AGAP007513|47111200|47112840
ATGTCTGGTGAAACGGATGCGTGTGCGATGGAGGACAGCACGCGCAAGTGTACAGCGTGTTTCTCCTTCAGCGAGTCAGAATATTTGAACATCTTTGCCGAAGAAAATGTGGACAAGGACATTGCCACCGTCATTGCCATGCACCTTTGGTTTGAGGTCACTCCCACGGACGAATGCCAATGGATCTGCCGGACCTGTTGGACAAGCTTGGACTCGTTTCACAGCTTCTACGTCAGCATTGAGCAGCGGCACGAACGGCACACGGACAAGCTGCGTGTGGACAGTATCGTCGACAGTGAGCAAGCTGCGAGCCCGTCCCCTGCCAGTCCGACGTACAATACGGAGTTTCTGGAGATAAAGGGCGAACCGCTGGACGGCGACGACGAGCTGGAGGACCTGGACGACGAGGAGGAGGAGGAGTTCGATCTTACGGAAGATGGCGATGGCAGTTGCGGTGGAAGTGACAAAATGCTACCGAGCGAAGAGATCAAGAGCGAAAGTGATTCGGATGGAGAAGGAGGAAGCGTATCGCCCCGTGCGGATGAGGGCAGGAATAGGCAACGACCGTCCCGATCCCGCAATACGTCCCGCGCTCCCAAACGCGATGCCGAAGAGCAGCTGGCGAAACGGAAGGCCGGCGGTCGGTTTCCTGCCGATCCGGAGGAGGACAAGAACATCCTGCAGTTCTACAAGCGCATTGTGTGCGAGGTGTGCGACAACAAGCGGATGATGGTGGGCGAGCCGCTGATAGAGTACGCGACCTGGGGCGAGCTGCTGCGGCACACGAAGGAACTGCACGGCCATTACAAAATCTTCGTCCAGTGTCCGGTGTGCGAGATGAAGCTGCGCACGAAGGTGACGCTGGTGCAGCACATGGACATGCACCAGAACCCGGACAAGTATCGGTGCGAGGTGTGCGGCGAGGTGTTCCAGAACATGAAGGAGCACATGCAGAACAAGCACGAGGAGCGACAGTTTAGCTGCGATCAGTGCGGCAGCAAGTTCCCGTTCAAGAAGCGGCTCGTGGTGCACATGAAGAAAATGCACGGCGAAAAGGATGTCACGTGCGAGCAGTGCGGAAAATCCTTCACAAAGTACACGATCGAGGATCATCGGCGTTCGGTGCACATGGACCGGTTTGTGTGTGAGCATTGTCCGAAAACGTTCAAAATTCGGTTCCGCCTGCACAAGCACATGCAGGAGCACGATAAAAGCCTGCGCATCTCGACCTCCGTGCCGTGTCCGACCTGTGGGCAGGTGATGGGCGACAAGTACATCCTCCGCCAGCACATCAAGCATATGCACGTCGAGCAGCAGGCGGTGGATTGTGAGACGTGCGGGAAAACGTTTAAAAACCATCGCAACCTCAAGATACACCTCACGAACGTGTGCATGAAGCCGGTGCAGCTGCATCCGTGCGCAATCTGTGGCAAGCAGTTTCGGCACAAGAACAAGCTAAAGGACCATATGGCGTCCTGCACGCCGAATTGA
>3L|AGAP011404|23873829|23875331
ATGGAGGACGCGACTACGCTGAAAATGGTGAAAATTTGTCGATTTTGTCTCTCGCAGGACGAAGAATATCTTATCCCAATAGCGGAAGCGCCAGACTTTTCGCTGGAGATAGAGGATGTAGCACGGTTCACCGGGATAGACATAAACGAGGACAACAAAACGGTGTACGCCATGTGCTTGGAGTGTACGGAAAATCTAAAACACACCGCCATATTCCGGGACACCTGCCTGGGCAATGATGCCCTCTTCCACGAGCTGTACGATGCGATGGTTTCCAGCGTGAAGGAAATGTACGGCGATACGATTGAATATTTGGACAGCGATTTCGAAGACTTTGCAGAGGAAGTGAAACCGGTGGATACGGTTGAGGACGTTCCGATGAAGATTGAGAGTTTGACCAAAATAGAGACTTTGGAGGAAATTGAGATTTTAGCGAGTCCACAGCAGAGACCAGAGCCGACCTTCATTCAGCAGAAGCATTGTCCGGTGGTACAACCACAGCTACCACAGGAGCATTACCGTGCGTACAGTCCGCCAGCTGCTTCCTGCATTAGCAATGATGAGTCGATCGAGTATGTGTTCGCCGACGACGACGAAAATTTCGCCCACTCTGCCAACTACATTGAAATCGGTGAGCCAATGTCCTACGATGACCTCTGGATGGTAGACTATAATGAGCCGCCCCGCCGTAAACGTAAACAGCGCGTCAAAAAAGGATCGTTCGTGAAGCGAACGGAAGGCATCCCGGAACCGCTGGTGAACGATGGGTACGAGATGGAACCAATTTTCGCACCAATGCCGACACCGACGCCGAAGGAGGACGACTGCTGGTTATTGCAGGAGCGCCCACGCGTCAAAAGGAAGCGACACCTCTGCGATGAGTGTGGTGCCTTGACGAACCATCTGAAAAGCCACGTCCGGTACCATCGGGACGAAAGGTTGGAAGTGTGCCCGCACTGTCCGGCTACGTTCAGGCACGTGTCCAATCTACGAGGCCACATCCAGCAGATACACGTCAAAAAGATATGCAAAACGTGTGAAATATGCGGCAAAGGCTTCATCCATCACAAAACGTACCGATATCATATGCTTAACCACGCGAACGAGGGCAAAAGGTTCGAATGCAAGGACTGCGGGAAATCGTTCAGCAATGAAATATATCTGCGCGACCATTACAACAGGCTACACAATATCACGAAGACACTTGTAGCTAGCGATCCTGGAAGCTCGTAA
>X|AGAP000286|5120385|5121892
ATGGACCATCCAAACAGTAGAAGCGCTATCAACGATCCCAACCAGTGCCGGCTGTGTATGCGGGTGTGTGACGATAACTTCCTTGAGTGTATCTTCTCCGACAAGGAGTACAGCATAGCGCATCAAATCTTTGAATGTACCTCGATACGGGTGACGAAGCAGGATAATCTAACGAAGATATGCAAAAACTGTGCCGCACTGCTGTTTCTGACGACCGAGTTTCGCAACACGTGCTTCAAGACGAACCGGTTGCTGATGGAGGACTTTGTCATACTGGAGCTGGGAGATTGGGCGTCCGACAGCAACCGGGTGCTGCTGCGCGAATGCGAGAACTTTATCGTGCGGCACAAGCAGCAGGTAGACTACCTGTACGCCAGCATCGTATCGGAGGGCGAGCAGTATCTGGAAGGTTCGCTGGAGATCGAGCGAGAGCTGTTTGGCGGCGAGGGACAGCAGCAAGAGCATCTGGAGGAACATCAGCAGGAGCAGCAGCAGGATGAGGTGGATAAAACCAGTGGAAGTGAGACCCGAAGGCCCGGGCCGCAGTCTGGGCGGTTAGAACACATGAACGCGTCCAGCACGACGTCCTCCCCGGCGGAGCGTCAAAGCGTGCCGAGAAAAGCCTACAAACGGGCGAAGGTAACCTGCCACATCTGTGGCAAGCAGTACGACAGCTGGAAGCTGCAAACGCACCTGAACGAGCATGAGAACATTCGGCCGTACGTGTGCGATCAGGAAGGCTGCAGCAGCACTTTCGCCGGATTGGTGTTGCTAAATCGGCACAAGAAGCTGTGGCATACCGATTACTTCTACGCGGTGTGCAACGTGTGCGGGAAGAAGTGCAAAACGCAAGGCATCTACAAAACGCACCTCTCGTACCACGAAGAGCCAAAGCTACCGTGCACGGTTTGCGGGAAGCTGATGCGCAACAAGTGA
>X|AGAP000587|10499402|10500896
ACGGCGGCAGCAGCGTCCGGCACCGACACCGCCAAGTGTCACATCTGCATGGCCAACTTCCCATCCGCCTGGCTGCTGGAGCAGCACTCCGCCCTGCAGCACCCGCACCTGACGATCCACGACGACAAGCCGTACCTGTGCGGGCTGTGCGGGCAGAAGAGCCGGTACGCCTGCTGCCGGTACCGGACGGTGCTGGCGAAGCATCACCGGGGGGAGCCGGGCGGCGGCGGCGGCCGGAGCCGGGTCCCGGCCGACAAGCTCTTCACCTGCGACGTCGGGCCGGCCTCCTCGCTCAGCCACACGCTCAACAGTCTGATCAACGCGGAGACGATACCGCACCACCGGCTGCTCGGGCTCGATCCGCAGGAAGCCTCCATCCTGAACTTTCTGCGGGTGGACGCGGCCGAGAAGCAGCGGGACCGCCGGTTCGCCTGCCCGTTCTGCGGCAAGTGCGTCCGGTCGAAGGAAAACCTGAAGCTGCACGTCCGCAAGCACACCGGCGAGCGGCCGTTCGTCTGCCTGTTCTGTGGGCGCGCGTTCGGCGGCAAGTCCGACCTGACGCGCCACCTGCGCATCCACACCGGCGAGCGGCCGTACCACTGCGAGGCGTGCGGCAAGTGCTTCGCCCGGGCCGACTACCTCTCCAAGCATCTGACCACGCACGTCCACCAGCTGTCGCCGCGCCCGTGA
>2L|AGAP005747|20185911|20189559
ATGGCCTCCACGCCCGCCTACCACTGCATCGTCTGCACGCTCACCAAGATCCCGTTCGCGTCGCTGAGCAAGGAAAGCCAGCAGAAGATCGTGCGGACGGGGCGACCGGTAACGCAGATGCCCAACCTAACGTCCCGCTGCCTGAATTCGCTCAACCTGCACGTGACGGACTGGATGACGGGCTGCGACCGGGACCGGAAGCTGTTCTGCTGGCCCTGCCTGCTGTTCAACACCACCGAGTACGATGTGTGGGGCAAGCGGGGCTTTACCGACTTTGCCCGGCTGGCGACGGCCCGGGCGGAGCATGAGAAAAACGCGTCCCACCACGCGAAAAGCAAAACGCTCAAACTGTGGATCGAAACGGCCAGCGATCTTAGCGACAGCAGCGGGGAGGAAGACGTCGAATGCATACCGGAGCTGGACTTTCTGAACATGTCCGCGTCCGAGTTGGACGAGGAGATCGACGTGAAGCCGAACGTGGAGGCGCTTAACGCGAGCATTGCGTTCTCGCAGGCCGCCCTGGGGGTAACGCCCGTGGTGGATCTGTGCGAAACGGCCAAGGACGGTAGCGGCCCGGTAGTGCACTTTGAGCCGGCGGCAATCGTGGTGGATTGTGAGGAGGAGGATGATGCGCCACCGAACGAGCCGGGCGGGCCGGGCGAAAACAGTCAGGCAAGCAATAGCTCTTCGGTTGGGGCGGCGGCAAGTGTCGTTGGTGTCAGCAAAAGTGTGTCGTTGCAGGTGGATGATTTAGCGCGGATTTACAAAAACGGTCAGCAGGACACAGCCGGCGATAGCATAATGTCACACACGGCATTACAAACCGGCGCGGAGAAATATCAGCTCAAATGGCATTCGCACTATCAAAACATGAATGTGTCGCTATCGAATCTTTACAAAAATGACCGTTACGCGGATGTCATACTACTAACCTGCAACGGAGACGACAGCTATACGATACCTGCCCACAAGCTAATACTCGGCACTTCCAGTTTGTACTTTGCCAACATTTTCGACAAAACACCCGTACCGCTGAACGCGGTCACGTATATAGTGCTTCCACCCGATCTCACCTACCGCTCGATGCAGATTCTCATCCAGTACATGTACACCGGCGAGTCGACCGTTTCGACCGACGTCCTAAACGAAGTGCTGCGTGGTGGCGAAATACTGAAAATCCGCGGTCTGTGGCGCAACGATTGCCCCAAACCGGCAACGGCTGCCGGTGACGCCAGCAGTGGAAGCAATAGCAAAGAGCTGCCGCAGCACATTCCGTCGATGGATGGGTTGGGTTCCGGTCGGTTCGTCAGCCCGGTCACCGTTGCCGTACCGCCAGGCACACAGCCCGCCCCGTTTGCGCCCCATCACGTACTGTCATCTGCCACCGGACCGCTAATACACGTGAAGCGCGACATGGCGATCGATCCGGGCGAAGTGCGCCAGGGCGATGGTACCCGTACGCGCTCACTGTACGCGGCCAAAAGCCAAGAGATCGTTCACCAACGAACAAACGAAACAGCACAGCCATCGCTTCCCTTTCAAGAGCTGAGCGAGAACCACAGAAAAGAGCGTGAAAATCAGGAAAAGCAACAGCAAATCGGGTCGAGCGCTTCCGGCGACTGTGGAACTGCACCGTCGAGTACGAACAATGGGGACGCTAACAGTACGGCGACGAGCGTACCCGCGCAACGAGGCAGCATGCCACAGGCATTAAACTTTCTGGGCGTAAAAGCCGAACCGGTCGAGTGGAGTGATGTGCGGGCGGGCGAGCTAGCGATGCCAGGGAATGGTGAGCAGGCGCAAAGCAAGAACGACAGTCCCAGCGACCCAGCGAACCCGCCCAAGCTAATCAAGTCGGAGGAGTGTAACGCGTCCTCGGCGACGGATAATTCGCGCTCTTCGTGCTCCTCCACCGAGCAGCCGACGTACTCGCCGCTAACGTGCGAGCTGTGCAGCGAAACGTTTACCATACCGGGCGAATGGGTGCGACACATCGAGGGCCACAGTGACCCGTCCCAAACGCTGCCGAAACGAAGGCGTCGAGCGGAAGAGTCTGAAACCGCTGATGAAACGGCCGCATTACGGTGTGACCTGTGTGCCACGTTCTACGTCACGCCTGCCGACTGGGTGCGGCATGTGCAGAATGCGCACACCGAATCGGAACTGGCCGCCTGCAACAAACGTGTCTCGAATCACAAGCGCGCAGTTTCGTCCACCTCCCAGCATTCTCCGACGGGGGCGGCAGCACCGGCAGCCGTCGGCGATGGTGGCCCAGAGAAGCTGTGCAATATCTGCAATAAATCCTTCCCTTCCTATGCCAGCATGGTCATCCACAGACGGACCCATACAGGCCCTTACTGTTGTGACATTTGTAATAAGGGCTTCACAGTGAAATCAAACCTCATACGACACATGCGATCCGTGCACAGCCAGCCAGGATATCAGCCCGCTTCACCGCACACCGACCACGACAGTCAAACCTCCGAATGA
>UNKN|AGAP012741|26364870|26366219
TTGCATAGACATCTTTCATTGCAGATTCTTCCCGACGATGTGTTGCGTTGTGCGATATGTTTTGAATGCTTGGGCAGTCTGAAAAAGTCTACCGACTTCCGGTACGCATGCATTCGCAATGATGAAACCTTCCGTCGGCTGTGCGTTGGGCCATCCTCTGTTGGCAAAAAAGAACCGGTAAAACTCGGACACAATCCAATGGTGCACCCTGATGCAGATCCGTTGGAGTTGAAATTTGATATGCTCATCGATGAGGTCGTTGAAACTAAACTGTATGACGAAGACACAAGCATACAGATAATTGCCAACCAAGATGCCAGAGAAACAGTCTCCTGCGAAGAGGTCGCGGAAGCAGAAGAGTACAACGCGCCCTACTCAGCCAACTACATCGAGCTTGGAGAACCTTTCTCCGATGATACTGATACTGACGAACCGAAACGGAAGGGGAAACCACGACGAAGAAAAGCAGACTTGAATGGCACCCGGTCAGACGCCACCAAGCAGCCCAGTCGGACGCCAACGATACTAGAGAATGAAAGTGACCCATCTTTGAAACCCAAGGCCCCGAAGCACAAGAAAGTGCTCTGCTACGTGTGTGGCATCTGGATTACAAATATCGATGGGCATATCGCTAGCCACAACAAGCAGGCTAACTTTGCATGTCCACACTGTCCTGTGAAGATGATCAACAAGTGCAATTTGATGCGCCACGTTAAACAGGTGCACGAGAAGAGGATAATCATGTATTGCGAACTGTGTGGGAAAGGGTTTACGCACAAGAATAATTACGTTTCGCACATGGTAAGCCATAACATCGGCAGAACCTACGACTGCAGTGTGTGTTTCGTCAAATTCAGACATCAAGGTGCACTGCGAAACCATTTCCGAAGCGTTCATCTCAACGAGACGTTTCCTTGCGCTACCTGTGGCATGGTGTTTCGCACTCCCGAGAGACTGAAAAGACATCAGCCGGTCCACTCGACGGAGCAACCGTACGTGTGCCGACAATGCCCGAAGCGGTTTAAGTATCGCTATGCTAGGACAATACATGAGATTACCCATACGGGCGTTATTTTTCGCTGCAGACACTGCGACAAATCCTATCGGTACAAGGCCCAGCTCAAGGTGCATCAAAGGAAAACACATCCGGATAGCGAATCAGACAGTACT
>3R|AGAP008222|7095801|7116750
CCCAAGAAACAGTTCATCTGCAAGTTCTGCAACCGCCAGTTCACCAAATCGTACAACCTGCTCATCCACGAGCGGACGCACACGGACGAGCGGCCGTACTCGTGTGACATCTGTCTGAAGGCGTTCCGAAGGCAGGATCATCTACGCGATCACAGATACATCCACTCCAAGGAAAAGCCATTCAAATGCACCGAATGTGGCAAAGGCTTCTGCCAGTCGCGCACCCTCGCCGTCCACAAGATCCTGCACATGGAGGAATCGCCGCACAAGTGTCCCGTGTGCAACCGGAGCTTCAACCAGCGCTCCAACCTGAAGACGCACCTGCTCACCCACACCGACCACAAGCCGTACGAGTGCAACTCGTGCGGGAAAGTCTTCCGCCGGAACTGCGACCTGCGGCGCCATGCCCTAACGCAC
>2R|AGAP003991|47558951|47594679
GAACATCTGTGTGTGCCGTGCTATGATGATTTGAAGGTAGCATATCGCTTCAAACAGAGATGCATTCAGAACACGGCACTACGGTTATCGTCTCGGGCTAAAAAGACGACACATGCTCCTGCAGACCAGAGCGTCATTAGTAGTTGTACGGATGTTTACACAACGTATGATAAATCTGTTCCGGAATCAACTATAAATCAAAATACAGAAAACAATAGCAGCAATGGCAGGGCGAACACGTCTAATCTTACACCGGAAGATCCTTCGCCGCTTCCCAAGATAGAATTATGCATAGAAAATGAAACGATACAACAGGATGATGTTGAAATTAGCGAAGAACTCATTGACCCGCTACAAGACGAGGAAGATCAACCGTTAGCAAATTATATAATCGGGGTAATAGAAAGCTCAACTTATGACAATGCACCAAAAGACAATGTGGGTACCGATGCCGCTAAAGAACAAATCGGCGACCAAACCATAACTGCAGCCACCCAAGAGAGGGGTCAATCCTCTTCTCTTCTACCGAAACTGCATAGCCTGATGTGTGAGTACTGTTTCAAAGAGTTTACCCTGCTGACAGACAAGATCGAACATACCGAGTCACACAAATCGGAAGCGAAACCATTCAAATGTGTGCAGGAAGGTTGCGGGAAATCATTTAAAGACCGCGTAGGTTTGCGATCGCACGTGCGCATCCATTCCGCCGTAAGGCGGTTCGGGTGTCGGTACTGCCCGAGGCGATTCCACACGCTGGGCAATCAGATGGCGCACGAGCGAACACACAGCGGGGAGAAGCCATTTATCTGTCCAAAGTGTGGCAAAGGCTTCGCGGAGGTAGGCAATCTCAAGAATCACATTCGCTTCCACACTGGCGAACGGCCGTACGCTTGCAATCTGTGCGACAAATCGTACAGAACGTACTACTCTCGCACGATTCATATGCGCTCCCACACCAACGAACGACCGTATCTGTGCGGTGACTGCGGGAAAGGGTTCTATTCGAGCGGAAAGCTGACCATCCACCGCCGGACGCACACTGGCGAACGGCCCTACGAATGTACGAGCTGTACGGCAAGGTTTTCCGCAACGTCCTCGCTTAGGCGACACATGAGGGCGAAGGTGTCATGCCGCCCTGGATACAGCACTACGAGCAACAGCAACGCGCAAAGGAAGGGCGAAGGGTCATGCCGCCCTGGCTGCATCCGGTTCGGCTGTCGATACTGCCCGAGGCGATTCCACACGCTGGGCAATCAGATGGCGCACGAGCGAACACACAGCGGGGAGAAGCCATTTATCTGTCCAAAGTGTGGCAAAGGCTTCGCGGAGGGAGGCAATCTCAAGAATCATATTCGCTTCCACACCGGCGAACGGCCGTACGCTTGCAATCTGTGCGACAAATCGTACAGAACGCACTACTCTCGATCGGTTCATATGCGCTCACATACCAACGAACGACCGTATCTGTGCGGTGACTGCGGGAAAGGGTTCTATTCGAGCGGAAAGCTGACCATCCACCGCCGGACGCACACTGGCGAACGGCCCTACGAATGTACGAGCTGTACGGCAAGGTTTTCCGAAACGTCCTCGCTTAGGCGACACATGGTTAAAAAACACTTAAATAAGTGA
>UNKN|AGAP012931|40508846|40509568
ATGAAGCAGAAGAGCAACATCTCCCAGCACATACTGCAAGTTCATCTTCGAAAGCCGAATAAAACGTGCAAAATATGCGACAAAAGCTTCATTCATCACAAGACGTACCGATACCATATGCTCACACACGAGGGAGAAGGAAAAACGTTCGAATGCCCGGACTGTGAGAAAACGTTCCCGAACGCCATCTACTTACGGGATCACGTAAATCGGCTTCATAACGCAGCGAAGGCAGCGAAGAAACCCCAGGAACCAGGAGAAAAGGTGCAAAGTATTACTGTCGACGCGATCAACAATGATGATGAGTACCAGTTGTAA
>3R|AGAP008235|7546882|7550036
TGCGATCAATGCGAACGTACCTTTCCTACCAAAAAGCAGCGTACCAAGCACCAGTACCATCACAAAACGACAGAATGTCCGATCTGTGGGAAAGAGATAAAGCGCAAGTACCTGAAATCACACATTGCCGCTCACGAGGACGCATTTCGCTGTGAGATTTGCATGACCAGCTACTCAAGGATACACGAACTGCGCCGGCATAAGGCGGCGAAACATTTTATCCATGACACGTTTGCGTGTGCGGAGTGTAACCGCAGCTTTCCGAATGGGAAGATGCTGATCGCACACCGACAGAAGATGCACCGAACAAAGTGCACGCTCTGCGATCAAATGATAGGACGTACTTTCGCCAGCAAAAAGCAGCGAAATGATCATCGGTACCATCACACCCAGACACAGTGTCCGATCTGTGCGAAACAGATCAAACGCAAATACTTGGCTTCGCACGTTGCCGCTCACGAGGGTACATTTTGCTGTGAGATTTGCATGCGCACCTACTCTACGCGCAATCATCTGCGCAGGCATAATGCTGTGAAACATTACATCCGCACCACATTTCCATGCGCGTTGTGCAAGTGCAGCTTTCCCAATGCAAGTGCGCTGATCATACACCGGCAGAAGATGCACCGAATACAGAAGTGTTCGGGGTGCAATAAAATGATAGGACCAGCTAAGATGAAGGACTGTCTAGCTGCGCACGAAGGTGCGCACCGGTGTGGCATGTGCGGTAGAACGTTTGCCTCTAAAAAAGGTTTGAAGAGGCACACCCAAAAAGCTATACCT
>2R|AGAP001496|5639778|5642459
GCACGCCCGAACGCTTCAACCTCCGCCAGCTCCAAGGTGGACGACGATGAGGTAGAAATCCTGGAGAGCAAATCGGAAACGTACTGCGGCATAGAGACGGCGCCCGGGTACGGCGAGGTGACGAGCAAACTGGCCTCCAACGATCCGAACGCGACCGGGCTGATGAAGCGGGTGTTCAAGTGTCCGCACTGCTCGTTCTGGGCGTCGACGGCGTCCCGGTTTCACGTGCACATCGTGGGCCACCTGAACAAGAAACCGTTCGAGTGTTCGCTCTGCTCGTACCGCTCCAACTGGCGCTGGGACATTACGAAGCACATCCGGCTGAAAACGATCCGCGACCCGAGCCACAAGAATGCGGGCCTGATTCACTTCAACGGTGCCCTCATGCCTTCGACCGTCCTGGTGGACAGTGGGACGGTGGCGCCGGCCGTCCCAAGCGAGCAGCTGGAATGCATTTCCTGCCAGTTTCGGGCTGCAACGGTCGAGCAACTGACCGAGCATCTGGAGCAGCACATGAGCAACAGCCCGGCGGCGGGGACGGGCACAGCGTTCGACACGGCCGGACTGCTCGACCCCGGGCCCACCACCATGTACTACTGTGCCCGCTGTCCGGCCCGCTTCCTGCAGCACGCTCACATGCTGGAGCACGAGTCGAAGCATGGGGCGCCCGTGGGCCGTTCGTGCTCGTTCTGCACGTACCGCACCGCGGACGACGATGAGCGCAGCCGGCACGAGGAGGTCCACTCGGCCGCGTACAACATCAACACGGACAATTTGCAAATCTTTCTCGCGGAAAGCAAAGAGTACCCGAAGCCACCGCTCACGCTCAAGGAGACTGGTGGCAGGCAGCTGTTTTACGTCGAGCCGGTGGAAGTCCATGACTCCCCGGAAGGTGAGGTCTCGGCGACGCGCAAGATGCCGAGGAAATCGAAGCATCGCGTCCGTTCGCCCGACTCAGCAGCTACTGGGACCGAATCCGACCGACCACTGGCTCCTGGGGGCTCCTCCATCTTTCTGTGCGAATACTGTGATCAAACGTTCGACGCGGAGGCCGACCTGAACGCGCACGTACGGAACCACTTTTCGTCGATCCTGGCGCCGCAGGAGGTGCCCTACTACACGTCGCTCAGCAGCACGCTGGACAAGGAGCGCAAGTTGGAGCTGATCGTGTCCGGGGCGGCACCCGGGTCGGCCGCGATGGCCCTGCGCTACGTGTATGACAATGCGCGCCGCAAGGATTGGAGCGTTTACTCCAAGACGGAAAGCGTTTTGTTGAAGTTTTGA
>3R|AGAP009406|32318712|32320274
CACGATACGCTGCCGAGATGGATCTGCAAGCCGTGTCTGGAGAAGGTGGACGACTTTGCCGCCTTCCGGGAGCGCTGCAAGCAAAACGAACGGAAGCTACTGCTTGGGGAGGAAGACATACTGCACACGAAAGATGGTCCGGCAGTGGGACAGACTGGCGAGCAAACGGAGGAGGAAGAGGAGGAGGATGACGACGATGAGGAGATGGAAATGATTGTAATTGATCCATCGCGGGACTACGAAAGCTCCAACGATAGCCTGCTGCATCGCTCCGACGCAGACGAAGGCGATGAGGAGGAAGAAGAGGAGGAGGAAGACGAACTGAAATGTGATACAGCGCCGGGTGGGACAGCGCCGAACGGGCTGCCGGACACCAGCTTCCACACGGCAGCGTCGAACACGGCGCCCCAAAAAACGGTCGTTTTCACCTGCAAGTACTGTGACGTGGCGTTCGCAGCCGCATCCGCCTGCCAGCTGCACGAGATGCAGGACCACGATCTGCTCGCACCGTACGCGTGCATCTTCTGCCAGTACAAAACCTCCATCCGGATGTTTCTCATTACGCACATACGGGATTCGCACGCGGTCACCCGCCCGTATATTTGTATCCAGTGCAATAAGGGCTTTTTGCGGCGGTCCGACCTGAAGAAGCACACGTTCGTGCATACGGGCGTGCGGCCGTACGCGTGCGACCAGTGCGGTAAGAGCTTTTCGCGCAACACGAATCTCAAGAAGCACATGCGCACCCATCTGGGGGTGAAGCCGCACGGGTGCGATCTGTGCCCGCGATCGTTCGCGAACAAGGCGGATCTGATACGGCACCGCAGCTTTCATCATGCGCAGGAAACGCAGCACGCGTGCATACGGTGCGGTGCGGTGTACACGCAGAAGGACAAGCTGTACGATCACGAGCGGTACTGTATGGGGAAACCGTTGGCGTTCGGTATGGGTGAGATGGTGAAGCAGGAACCAGCACCATTTGGGTTGAGTGTAACTGCTCCCATACCACCACCACCACAACCAGCGCAACTTCTGCAAGCCTCCGAACCGATTGTAAGTGAACAGCCACCGAACGCGCGCCCGTACGAGTGTCCCGTGTGCCGGAAGCAAATCGTCGGCAAGCGCGAGTACGATCGGCACCAGCAAACGCACAGCGAGCTGAAACCGTTCGGCTGCGGTACGTGCGGGAAGCGGTTTTCGCGGCGGGACAAGCTGCACCGGCACGAGCGCATCCATCAGCAGGCGGAGCGCACCTTCACCTGTCCCCACTGTACGGCACGGTTCGTGCGGAAGGATGCTTACGAGTCGCATCTTAAGGTGCAC
>3R|AGAP009994|47339542|47340331
CACGAAAAGAGCCACAAAACACCCCGCTTCGAGTGTGAAGAGTGTGGTAAGGGATTTTCCCAGCTGCGCAACTACAAGTACCACGTGTCGGTGCACCGCGGAACGAAGGAGTTTGCCGCCAAGTGTCCGGAGTGTGGAAAAATGTTCAACGACAAGGGCTACCTTAGCAGCCATCTGAAGATCCATCGCAATAAAAAGGAATACTCGTGTCCCCACTGTCCCAAGTCGTTCAACCAGCGGGTGGCGTTTAATATGCATGTCCGAATACATACTGGTAAGTCGGGCGGTTGTGTTACATTTCGAAGGATCGTTTGCAACTCTCGTTTTGTTTCAACCCCTACAGGTGTTAAACCGCACAAGTGCAATGAGTGTGGAAAGCGCTTTTCGCGCAAAATGCTTCTCAAGCAGCACCTGCGCACCCACTCGGGAGAGAAACCTTACCAGTGTTCCGTGTGTGGTAAAAGCTTTGCCGATCGTAGCAATATGACACTGCATCATCGATTGCACTCCGGCATCAAACCGTTCGCGTGTCCCATCTGCCCAAAGGCGTTCACCAAAAAGCATCATCTCAAAACGCACCTCAACTATCACACCGGCTACAAACCGTACAAGTGTCCGCATCCAAACTGCGGCCAAAGCTTTACACAGTCAAGCAACATGAGGACGCACGCCAAGAAATGCCAGTTTAAGCCGCCAGATTCCGAGTTTGTCTGA
>2L|AGAP006061|25930982|25935080
ATGTCGACCACCGGAAGACGTCGGATAGTGTCACGGATCCGTGCGGAGTCGGTCGGGCTGAGAAGAATCGCGACCACTGCCGCCAGCCTGTACCCGATCGGTGCGGCAACAGCAGCAACCACAACAACAGCAGCGGGCAGCAGCCCCGAGGCGAGCGGAATGATGGAAACTTCCATCATGACCACGGCGGATGCACTTGCCACCGGTGCGGAGATGGTGGTCGTGGAGGATGTCTCATCATCGATCGAGCACCACCACCACCACCAAACGGCGCTGATGAACGGCATCACCGTCACGCTGGCGAACGGTGGCACCGTCACCGTCGGCGAGGAGGAGGAAGAGGAGGAGGAGGTGGTCGAGGGCGACGACGGCGATAGTAATAATAAGTACGATGTCGCTGATAAGGATGAGCACGATTTGGGTGCTATTGATTTTGCCAGCGCAGCGACCCACAACAATATGGAAGTGGAGTCGACGCCACCGCCGGGCGGCGGCGATAAGATGCGGTGCTACGGGGCGACCGCGGACGACGATAACGACGGGACGGGTGCGGCGATGATGATAGTGGATTCTGTGGGCGCTACCGAGACGGCCTGCAGCACCATCAGTAACAGCAGCAACAGCAGCAGCAGCAGCAACAGCAGTAGCAGCAGTTCGAGCAGCTCGAGCGGCTCTTCGAGCGGTAGCGCGCGGAGCGGCCTAGCCCAGCCCACCGAACCGGACGAACGCGTAGAGCAGGAGGACGAAGAAGAGGAAGAGGACGACGAGGGGGAGGAAGAGGAGGAGGTAGAGGAGGATGGGCAGGCGCCGGCGCAGGTCGCCGAGGAGCAGGGGCACGGCGGGGACGTGAAGCTCAGCGTGGACAAGCTGCAGCTGCAGATGATGCAGACGGACGACGATCCGCTGCTGCAGGAAACGATCAACGCGCTCATGAACGGGGCGGCCGGCATCGAGGTGGTCAACACGTCCGAGCACGATCCGAACGATCCGGCCGCATCGGCGATCGCGAGCGATCCGAACATCGCGACGGTCATCGCCACCAGCGGCCGACCGGCGAACGAAGAGGCGGGCGAGACGGACCGCAACTACGAGTGCACCTACTGCGGGAAGCTGTTTACGCGCTCCAACACGCTGTCCTACCATCTGAAGGTGCACACCGGCGAGCGGCCGTTCAAGTGCAAGCACTGCGCGAAAGCGTTCCGCGAGCAGTACCGGCTGATGAAGCACCTCAAGACCCACTCGAAGTACCGCAACCGGCGGTTGGAGCAGCAGCAGCAGGGTCAGCAGGGCCCGGAGCAGCGAGCAATGAGCGCACCCCGTATGCGGGTCCATCTGCAGCGCGGCCGGGGCGCAACGGTGACCGCAATGATGGCCGAAGCGAACGGGCTGGTGGCGACCGGGGAGGAAGACTACACCACCGGGGATAGTGAGCGGTTTTTCAAAAGCTACGATCTGCCCGACGGTTCCGTTGCGATGAAGCTGGAGCCGGACATTTCGCTGACGGAAGATGCGGACGTGTCGGAGGACGTCGGTCCGGAAGCGATGCTTGCGACCGAAGAGGTGGAGACGGTCGAGGAGCACCACCAACACCACCAGCAGCACCAGCAGGATCAGATAATTGTGGCGCAGGAACCGGACCCGAACATGCTGCAGGAGGACGTTGCTCACGGGGAAGGAAGCGAAATTCGATACCAAATCATGGAGGAGCGGATAAAGTCGCTGCAGCGTGAGGTGCACATGGTCAACCAGAGCCTGTCGCGGGTAGAATCGAAGGTGGACGGACTGACGCGCATCATTTCGCTGTTCATTGGCAAGTTTGAGGATGAGTCGGAACTCGCCAACCAAGCGGCCCAGCAGCAGCAGCAACAGCACGAACAGGAACAGGAACAAGTGCAGGAACAGGAACAGGAACAGGAGCAAGAGCAAGAACAGGACCAGGAGCTGACGACCGTTTCTGCCGACGGCGAAACAGTCGTGCCCGTCACCTCCCTTACCATGATGTCACCCGAGCAGCAGCAACCGCAGCACGCTTCCACCTCAACATCTCCCTCCTCGATACAGCCGAAAACGATCTTCCTCACCACGGCGGCACCACAGGGCACCCCGACCGCCCAGCTAAAGGTACAGCCGGTCGGGGTGTTTCAATCGTCGGCCACTCACCCCGCCCAGCACCGATCCGGACCGCTCGCAAAGGAACCGCGCACCTACACGCACTACTATCAGTTCACCGACCCGGCGACGGTGGTGCACGTGAAACCGGAAGGCGATCCGTCACCCTCGCCGACGCCACCGCCCGGTCACACGCAGCACCTAAAGCTGGCCAGCAACGGCGGCGGCGGTGGCGGCGGCGGCAATCAGCTGCTCGACACATTCCCCGACATACCGGAGCTGCCGATCCGGACCGTGAGCGACTTTCTCGACCTGAACGATCACTGTACCGATAACGAGCAGTTCCTGCTGCAGATGATGATACGCTTGCACCAAGAGGTACACAACTCGCAACCATTCCAGCGGAACGTGAAGCGCATGATGGAAGCGCTCGTGACATACGACGTGCTGTGCCAGTTTAGCTGGAGCGGCAAATCGGCCATCAATGGACAGTACACCAAGTACGTGTTTGGCAACAGCTTGGGCATCATCGATCTGCTGACGAAAACGCTCAACCTCGGCAAAAGTGCCGCGGAAGCGCAAGCCGACCAGAAGGCCATCTTTGCCGCGATACAAAGCTTCATCAAGCATTCGCGCCAGAATATGATACGCGACAGCCGGAAGCGGCGGGATCCGATGATGCGCGGTAGCGTTGCGTTTACCGGTGCCGGTGGAGAAATCATTGCTGGCATGCTGCCCGACACCACCACCACCGCATCCGCCATCACGTACCACGTGGCGAACGGGGGCGAACGGTTTCAGATCAAGCAGCTTAAAACGGAACGGCACCATCAGGAGCAGACGGAGCAGCAGCAGCAGCAGCAGCAGCTGGCGAATCCGTTCTAA
>UNKN|AGAP012686|23588386|23589474
ATGCACCTGCACGGGGACGATGTTGATGAGCCGGAAGAGGAAAGTTGGGAAACAAAACCGTCGCCCCTGGTGGACGACTATCCGGAGGGACCGGCAGCGGACGATGGCTACATCTACGAGGTACTGGAAACTGAGAGCGAGTCCGAAAATGCCGCTGATTGCAGCACAAAACCAAAGCCCCAACGGAAGCGCCGTAGCTTCTGCACGATATGTGGCAAGTATTTGAACAATCTTGCCGAACATCGCCGGATGCATCTGAACATTCGCACCCAGCAGTGCCCGTACTGCGAGAAAACGTTCGTCCATCGTACGAATCTGATCACGCACCTGAACATTCACACGCACGATCGCACTTACAAGTGCGAGTACTGTGGCAGCGAGTTTACGAGCGTGCAGGGACTGAAGCAGCACCGGGCGACACACTTCGAGGGCCAGTACGCGTGCACCATTTGCCACCGGAAGTACAACCGCAAATGCTACCTTCGCATCCACCATGAACGGGTACACAGGCCGAAGGAGAAGCACTGCTGTCTAATTTGCGACCGACAGTTTCTCAATCCCACGCTGAAGGAAAAGCACATGAAGATCCACGAGGACGGTACGCTACACGAATGCAGTCTGTGTCATCGAGCGTATAATGCAAAGCGAAATTTGCTAAGACACATACGGACGGCTCATCCGGAGCGAGGGCAGAGCGATAGCAGTAACACACCCCTGTCATGA
>3R|AGAP008984|22681520|22686005
ACGCCGGACGGCCGGGAGTACCTCGTGGACGAACGGTCGATACAGAACATCGATCAGATACCGCCGGAAAACTTGATCTACATGACCGCTTCCGAAGCGCTGTCGGTGGTCGATGCGGATGACGTCGGCCAGCTCGCGATTGTGGACGAAAGTCAGCTCGCGCTGCACGATTACTACGCGGAAGAGTGCGAGGTGACGGAGGAAGTGATTACGGACGATTGGGTGCAGCCGCAGGGCGAAGAGTGCGTGCAGGTGACGGTCGACCAGCTCGGTGTGAGTGCGGTCGTGGTGCAGGAGGAGGACGACATTTCCGTCCCGCTCGACCAGGACCAGTACACGCTGTCGCGCCCGTACCCGTGCGATTTCTGCAGCCGGCGGTTCCGCAAGAAGAGCAGCCTGCAGAACCATCTGATGGCGCACTCGAACGATCGGCCGCACTGTTGCAACCTGTGCGGGGCACAGTACAGCCACCGGGCGGATCTGATCAACCATCTGAAGCAGCACGCCGACGACGAAGACATGTACATCCAGAACTCGATGGTGAGCTACAACTCGCAACCACCGATGCAGCTGATTTCCACCACGCATTACGGTGCTTCTTCCTCGTCGACAATCGGCTCTTCCTCGTACGTGCATGACGTACCGATGGAGCAGCCGCCTTACCTCGAGAGCGTTCCTCCCGTGCTGGAGCAAAAGTATGCGCTCGGCAAAATGGATCCGACCGGCCCGGCAACACTTTCCAACACCACCGGCAAACGTACGCCGCGGAAAAAGCAATCCCAATCTACCCAGGATACGCGAACGGCACGGACAAAGCCCGTGTTTGCCTCAAAACTCGGCAGTCGGCAGATTAAAAAGGAACCCCTGGAGCATGGGGAAGGTGGTAACGCCATATCATCGCCACCTCCCACGAGGACGGTCGCAGCGGACTGGCGCAAACCGTTCGTCTGTCAGCAGTGTGGCGCATCGTTCGCGCGAGAGAAAGCGCTCCTTTCGCACGCCCGCACCCATGCCGGCAGCACGCGCTACGATTGCGCACTGTGCAATGCGCATTTTTGGGAGCAGTCGCTGCTGCGGGATCACGTGCAGCGAGCGCACCAGGCGCAGGAAGCTTGGGTGGCCGACCACGAGCCTTACGGCAGTGCGCACGGAGCGATAGAGCTGCCGGTGGTGACCACCACCACCACCACCAAGCAGTACAATTGTGATAGCTGCAGTGCAGTTTTCTTCCAGCTGGACCATCTACTGAATCATACGCACCAAGCGCACGGCACCTTCGAGCAGCATCAGCAATCGAGCTCGAACCGTAGTGTGCTGGTGAAGCAGGAACTGCTGCAAACCTCCAGCAAACGTTCGAACGAACCCGACCAGTCCGCGCTGACGTGTCGCGATTGTGGGGAGTCGTTCGACAGCGCGATGGACTTGCTCGACCACAGTGAGGTGCACGGTGGTGGCGCCGCCCAGTACGAACCGCTCGAGTGTCAGCTGTGCGGGGAGAAGTTCCCGGACGAGGCCAACATCAAGCAGCACGTGCAGGACCGGCACCGGGACGAGCTGACCGCAACGTCGTGCGCGATCTGCGGCAAGCGCTGCAAAAGCCAAACCACGCTGATGAAGCACGCGTGGGACCATTCGCGCGAGCGGGCCCACTCCTGCTCGAAGTGTGGCAAAACGTTCCACCACATGACGCGGCTGAAGCGGCACATGGACTCGCACCGCAACAAGGCGGTCCGGTGTGAGGTGTGCAAGGAAGAGTTCCCGGACGGCCGGACCCTGATGAACCATCGCCATTCGCACACGAAATCGAACGAGTATCCGTGCCACGAGTGTGGCAAAACGTTCGGTTCGCGCTCGTCGCAGCAGATCCACATGCGCATCCACACGGGGGAGCGGCCGTACGCGTGCCGGTTCTGCTGGAAAGCGTTCGCCGACGGGGGCACACTGCGCAAGCACGAGCGCATCCACACGGGGGAGAAACCGTACGCGTGCCCCGTCTGCCCGAAAGCGTTCAATCAGCGCGTGGTGCTGCGCGAACACATCCGGGCGCATCATTCGCAGGCGGACGCGAAGCGCGGCTCGCCGGACCAGCCGTACTACTGTACGGTTTGCAGCTCACCGTTCGGCACGACCGCCGATCTGGTGCAGCATCTGATCGAGCACAGTGACACGAACACGGCGATGAAGCGCAAACCGCCCACCTTCCCGCGCAAGTACAAGCGGCGCCGGAAGCTGAAACCGCACGAGCTCGAGCGGCTGCAGAGCGGCCGGCGGAAGCAGAAATCCAAGCGCCAGATGGACAACGAGGAGGAGGAGGAGGAAGAGGAGGAGGACGATGACGATGGGAGTGGGGGTAGTGGGAATCAATTCGAGGACGGTACGACAGCGCGCACAACGGATCGCACGGTGGTGGAACGTGCGCGCGGCGATGGCAAACCAACCGGCTCCTCGTTCGTTCGCTACCATCCGGACGGGACGCGCAAAGCAAGCACGCGCGAAATGTACCTTGAGTATGACGACATGGGAGGAGGGAGCGTCACGCATGCCCCCAAGGCATCCTCGCAAGGTATGCTGGACGTCAATGGGATCAATCTGCTGAGCAATGTTGTGCTGCTGCACGGACAGCAGGAAGAGCCGTCCCACGCGCACAACAACAACCATCTGCCCGAATCTCCTCCCCGGCACATGTTCGGGGAGTTGCCCAAAGCGAAACAGCAGCCACCGGGAAATTCGCGCATGATTTACACCCAAAAATCAGCCACAAAAGCAGCCCCAGCGTCGTCCCGCAAAACGCCATCCGCCCGGAAACGGCCCGCCGCCAAAGAGCAGCGCCCGGCGGCAGCGCCACCGCCGCCGGTGAAGCTGGAACCCGACGCGGATGATCCTGCCATCGCGATGGAAGCGTTGTTCCGCGGGCGCAAACGGAACGCTTCACTGCTGCCCGAGATCCCGCCGCACCGGATCTCGTCCGTCGGCTTCCCGCTGCTGGACGATGGCAACACGGACGACCCGCTGGACGAGCCGGAGCAGCGGGCGCGCCGCAGTACCGCCTCGTTCAGCGCCTCGGAGGACGATCTGCTCAGCCAGCAGCTGCTGATGGAGATTTCGCACAAGAGCAAGTACAGCGAGCGGTTCAACAGCGACACGCTGAACGATCTGGAGGAAATACTCCGCTCGCCCGTCAAGGGTGCCGGTTCGCCGGCACTGGCCAAACGTGCCACGACCGTTCCCTCCACCAGTGCTACCGGTAAGAAGCAACAGCAAAGTGCCGCTAAAAAGCCAACCAGCCAGCGTAAGCGAACGGCAGCACCGAAAGCAAAGGCTGCGGCGAAGGCGAAGAATAAACCTGCTGCTTCCTCCACTGCCAGTGGCGCCGGTTCCTCCAACAGCAGGCAGCCACCACAAAAGCCAGTGGAAAAGCGAGCGGCCCGGGAACCGCCGGCAGTCAGCAGCGGTGAGGGAAGTCGCCGTAGCAGTGTGATGTCCACCGCAGCGCGACAGACGCATAAGTACGGTCCGGAATCGTACGCAGAAGAATTGCAGATGATGGAAACGGCGGAGGAGGAACATGTGGTAAAGCAGGAGGATGACCAGGGGCAGGGTGAACATCACTACGAGCTGGGTGACGACGATGTGGGTGAACTGTATCTGGATGATAACGACACTACTACCTCAGCAACAACACCAGCCGCAGCCATTGGTGACGAATCGTTGCATCGATGTTCGATCTGTTGCGCCTGCTTCGATGATCGGGCACAGCTCATCCTGCACGTTCCGGTGCATATTTAG
>2R|AGAP001555|6147182|6148451
TCTCGTGCGGCGTATGAGCTGCACTATCGCACCAACTATCAACAGGAACCAGTTTACGAGTGTCCGGTGTGCGACAAGCGCATCAAACAGTACCGGGCGTACCAGCTGCATAGCTACCGGCACAGCGCCAACCAGCGCTTTACCTGTCCCGAATGCTCCAAAACGTTCCACCAAAAGTCTGATCTCACGCGCCACCAAAACATCCACCAGCCCCCTGGCAGCAACGGTTCCGGCACATTGCTTTCCACCGGTAGCCTTTACTCGCACCGTAAAATACACTCCGAAAGCCCAAAGTTCTCGTGCCCCGAGTGTGACCGCACATTCGTGCAGAAGATCAACCTCATTCATCACCACAAAACGCACCTCACCGAGCGGCCCTTCCAGTGCGGCCAGTGTGATAAAGCGTTCTGCGAAAAGGCACACCTGCAGCGGCACCTCAACTACCACTCCCAGGAGCGGCCCTACCGCTGTGAGCTGTGCGGCAAGTGCTACAAAACGGAGCGCTGCCTCAAGGTACACTCCGCCGTCCACAACAACGAGCGGCCGTTCGTGTGCACCGAGTGCAACAAAGGCTTTCTCAGCAGCTCCAAGCTGCGGCAGCACAGCAACATCCACTCGGGGCTGCGGCCGTTCAAGTGCAAATATTGTACGCGCGATTTCACCAACTTCCCGAACTGGCTGAAGCACATCCGTCGCCGGCACAAGGTGGACCACCGGACCGGCGAAAAGCTGGACAGTGTGCCGAAGTTTATGACGAAGAAAAAGCTACCCGTCGATCGGGGGGTGCGCAAGAAGGAGCAACCGCCGCGAGCAGCGGTTAAGCAACGGCCCATCATACCGCTGCCCGACGTGCTGAAGGACGAATCGTTGCCGTACTTTAGCGAAAGTTCCAACATTGATCTCAATCTAGTTTGTAAGGAAGATCTGCTGCAGCCGCTGGCAGATGAGATGGAGGACATCTTTCAGTGCTTACCG
>3L|AGAP011407|23895715|23896938
ATGTACGACGATTCACTGGTATACAGATCTGCCGACTTCCGGAATGCATGCATACGTAACGAACCCACCTTCCATCAGCTGTGCGTTGGGCCGTCTACCAGTGAAAACCACGGGCTGGCTAAAAACACACAGGATGTAGATCCGTTGGAGGTTCAAATAGAAGTTCTTCGAGTTGAAACTGAGCTGTTCGATGAGGACACGTTTGTGAATGGCAATCAAAATACAAGCACCGTCCCATCCCATCAAGAAATTGCGACAAAAAACAATGACCAGTACTCGGCCAACTGCATCGCCATAAACGAACCGCCGGCCGAAAGGCTCACTGTAAGGCAAGCTCCCGACAGCGAGAAGGAAACGCCGAATGACGATGATTTTACTTGGCACGAGAGCGAAACAGACCCAGCACGAGATGGAAAGCAAAAACTCGTCCGCAAAAAACGTCCCAATAGAAAACGAGCAGGTGCCGAACAGATCACAAGAAGGGACCCTGCACGCGAAGCGAAGTCGTCTTCCACAGGTGGTCGTAGTGCACGTGTGCTTTGCAGCATATGCGGCACGTTCGTAAGCAACCTGAATTTTCATCAAAACTATCACCACGCTAAAACGTCCATCAAGCTTTCCTGCCCACACTGTCCGGCCAAGATCACGCATCAGAAAAACCTGACGCGACACATCAATACGGTACATCTGAAGATAGTGGAGAAGACGTGTGAAATATGCGGCAAAGAGTTCACCACTAATAATAGCTACGTGTCCCACATGCGGACTGCTTAA
>3R|AGAP009481|34574420|34575624
ATGCTGCGCGTCCACATTCTCGGTGATAAACCGCACGTTTGTGAAATCTGCAACAAATCGTTCGCGCTTGCCTGCAACCTGAAGGCACACATGAAGACGCACGAAGACACCGGCTCGAGCCACGAAGGGGAATCGAACCGAAGCACCCACAGTCACAGCGAGGGCGAGGAATCCAACTCGTCGCCGTCGTCCCTGCCGAGCAGCAATGCGAGCACGTTCGAGAAGGCGGACGCCGATCGGCTGGCCAACTTCTCCAAGCACCTCCTGTTCTCGAGCTACACCAAACAGATGCTGTCCGGCGTTGGCTGA
>3R|AGAP009346|31573117|31574169
ATGTTTGAGCGCTTCGAACAACTGCAGGACGGCGAGCAGGAAGTTTCGTCCGCACAGGAACGAATGAGTTCGTCCGAAAGACGTGGCACGATGCCTACGGATGCATCGCTGCAGACTGATGAGCTTGAGCACATACAGCAAAGCGGTCATAAGTGCTGCGGGTGTGGCTTTACCGGCCGCACTGTGGAAGAACTTTACGAGCATATTGCCGCTGCCCATGGTCGGGAAAATGTTTCCCCCATTGTAATGTTCGTTTGTGCGCTGTGCCACGAGGCGTTTGAAGATTATGATGGCTTACGAAACCATCAACAGTGGTTTGAAAATTCTGAACTATTCGTTTGCCATCTTTGTTCGTGCGGATTCATAACGACGGCAAGTTTTGAGGATCACATGAGTGGATGCATCGAGCGGAGAAGTTTGATTGCTAAAAGCAATGTTGATGCAGATTCATCTTTAAAGAGTAAAGTGAGTACCGCAGGTGTCAAGAAACGATCGAAGAAACGATCGAAGAAACGCCGTGATCAAACCAAACTTTCCACCGGATACGCTTGCTGCAATGCAACGTTCGCCGAGGAGAAAGATCTACTCGATCACGTGCAGGAACGGCATGCCGCTCGTCTTGGGATGCACTACCGGAAGCGCACATCCGACCAGTCCGTAAGCTTCCGGAATCGGAAAACCCTCCGCCAGCATCGACACAATAGGCAAGCAGTGAAGCGGCAAAACAGTTGCCGCCACTGTGGCAGACGGGACAACATTCCTGGGCGAGATCTGTGTGCCAACCCATCCCGGCAGTTTTTGTGCGAGGTGTGCGGGAAGTGCTTCGGAAAGCAATCGCAGCTCCGGCTGCATGCTGTTTCGCACCGAGCGTATCGTCTGTACGGATGTGAGCATTGTGCGGCTCGGTTTCATTTCGCTTTCCGACTGAAGAAGCATCTGCAGTCGGTGCACGCGTCCGAGTACCGGTACGAGTGTCCGCATTGTGGACGGAAGATGGCGGACAAGGCGCGGTACGATTTGCACCTGCGGAAGCACATGGACCTGACGTTTTAG
>X|AGAP000914|17182847|17190716
GAGTCACTAACATGCAACGTGTGCGATCGGGCATTCCGCTGCCGCCGTCAGCTGGCGTCCCATCAACAGAAGAAGCGTCACTTCGGTTGCAGTGGCTGCGATAGCCTCTTCTCGTCGCTGATGCTGCTGGAGCACCACAAGGAAGAGTTCGAGCACTGGAGCGATTACGAGGACGACCGGCGACTACCGTGCTGCCGGCGTAACCGCCGGGACGAGGACGACTACACCGACACCGAGTCGGGCACCAGCGACGCGGAAAGTGAGGACCTCGAGCGGCTGCTGTAA
>X|AGAP001073|22750645|22776731
ATGAATCCACAGCAGTTTTCGTTGCGTTGGAACAATTACACTTCTTATATAGCTGGAGCATTCGATTCACTTCGTTATGAAGAAGATTTTGTTGATGTGACATTGTGTTGCGAAGGGCGAAAGATACGAGCTCATAAAATACTTCTCTCAGCATGCAGTCCATATTTTAAGGATGTTTTCAAAGAGAATCCCTGCCAGCATCCAGTTATAATTTTCAAAAATGTGCGTTACACCGATCTTATGTCCCTAGTTGAGTTTATGTATCAGGGTGAAGTGAGCGTGCCGCAGGAACAACTACCTTCCTTTCTTCACACAGCCGAAATTTTGGCAATAAGAGGACTCACCGACAACACAAGTGATTCGCGCCAACCGGCAAGCACAACTACATCAGCCATCGCTCAACAACTCATACAAAGTCAAGCGGTATTGGAAAAACCAGCTACAATTACCACTACTGACTCTCTGTATCTTACATTGCCATCAAATTCTACTATAGTCCATCAACCAAAGCTTGTACAAGCGCAGATTCAGACAACTCCTATCATAACTAAGCCACTGATCAAAAATACACCTACCGAAATGCCCTCCTTGGCTGCCTCATCAACACTTGCAGTGCCAATTGCTCAACAACAACAACCAGCTATCGCCAAAATACAGGTGCAAGCATCGTCCCAGTCACAACAGCCACAACAGGTACAAGTACAAGTACAACAAGTACAACAGACCCAAACACATCAAACACAGCAAGCGACAACTTCCCAGACTCAATCGCAATCCCAACAAGCTACTACTCTACAAGAAGTCGTTGAAAACGTAGTTCTCCCTAGAAAGAAGAAAGTAAAAGGTCAACAGATAATTGCATCACAGTCAAACACATCTATACCTTCTGGTTCTACGGTAACAGTTACTACAACGACGACAGGGCAATCTGGTGACAATGAAATGTATGAGACAGATACCTATACTATCACGACGAAGGATGCACGAGAAGATCACGAACAGGCCGAACAGTACGTAGAAAGTGGACAATCTTCTGGCACTACGTTAAAGATGGAAATTCCGGAGTTTATCAGCGTTGGAGAGCCGATAAATACTGGTAACGGCACAAATAATACATACCTCCAAGAAAGCTACGAACTTGTCTCAGAAAATATGGAAGATAAGGACGAGGAGGAAGATATGGCGCAGGATAATATTGAGCTAGAAGGATCTGAAGTGGATATGAGTCGTCTTTTCCAGGGATCAACTGATGAGCAGACGAAATCTAACATTTTACAAGATACAGAACTTCGCTTCCGGTGCAGTATCTGTTGGAAGGGCTTCAAGCACCCGATGTCGTTGACCCTGCACAAGGATTTACACTCGGGAAAAACCAAGTGTCCGGTTTGTTTGCGTTCTTTCTCTCGCAGTTACGACATGCGCATACACCTGAACAAAATCCACCAAGTGACACTGAAGCTAGATGCTCGTTTCAACTTTAAAAATATGAAATCAGAGTAA
>2R|AGAP003566|39539755|39542531
ATGGAACAGTTTGTAAATTGCGTACTGTGCTTGACTACCGAGCCGCAAAGCTTTCTCAAGGTGTACAATGAAGAGAAACAGGATACAGACATCGCGTCCGTAATAACAAAACATCTTTGGGTGAAACCGGCCAAGGATTCGTACGTATGTGATGAGTGCTGGAAATGTTTAAACGATTTCCACGAGTTCTACACCAAGCTCGAGAACATACACTATCCGCCCGATCCGGAGGATGCGTCATGCAATGCCAAAGACATCCGACAGTACCTTTTCGAATTTCATCCCGTGGAAGACGTGAAGATCGAGGAACTGTCTCAGAATGCGGAGGACATGGAAGAAATAGAGTACGAGTATTTGGAAGCATGTAACGAAGAAACCATAGAGAATGAGAACGCCGAACGTTCCAGCGGTCGTCCGAAACGAGCCAGTGCCGCACAGGCGAACTATAAAATTGAAGCGGCCGAATCGGAGTGGGAAAAGGATTACCTTGCGACCAACGAGGACGAGTACGACGACGACGACGACGACGACGACGAAGCGGACGCCGATTACAATGGCGATGAGAAGGAAGAGGAGCCAGCCAGCGAACCGACGTCACCACCGAAAAGGGGTAGAGGTAGGCCTCCGAAGGCAAAACCCGAGATCGAAATCAAACCGGAACCGAAATCAAAGCTGCGCCGCCGGGGTCGTAAAAGAAAGGTTTCGGTTAGCAGCAGCGACTCGGAGCTGGAATCCGACTTTGACGATTTTATTGACGGCGAAGACTGGAAGAAGTATCGCAACACGTCGAAGGATAAGGGGAGAAGGTCGCTCGGTTTTCGGCAGCTGCAGGAAAAGATATTTTCATACGTGGATGAATTTATCTGCTACTACTGTCCGGAAAAAATCGTCTTCGAACGGTTTCACCATGCGAATTTGCATTACAAGAAGGTACATAATGAGCCAGCCTTTCTGCGGTGTCCAAAGTGTGGCAAAAAGTGCTTCACACCGGGCGGATTTGTGAGCCACATGGAAACGCACGAAGATCCGGAGCGGAACAAGTGTAAAATCTGCGGCAAGGTTACGGATCAGGAAATCACGCTCAAGAAGCACATGCGAGCGCACCAGGAGAACCTGGAGAAGGACTTTCCGTACCCGTGCAGCCTGTGCAATCGGCGGTTCGAGGAGGAGGAGAAGCGAGAGAAACACGAACGGCTGCACGGACGGAAATTGATCATCAAGAAGGAGAAGGGTCGCGATCTGGAGCTGCTTGAGTTCTACAAACGCATCTACTGTGAAGTGTGTGAAGAGAAAAAGCCCGAATCAACCTCGTTCGATAACTTCTGGGATCTGAAGGTGCACATGGGTAATGAGCACAACAAAACGCCATTCCTAAAGTGTCCAATCTGCTTCAAGAAGAATGTGTGCCGCCAGCAGCTAATGGTGCACGTGGATGTACATAATAATCCAGAAAACTATCGCTGTGAGGTGTGTAAGGAAATCCATCAGAATCTTGAAAAGCACATGATAAAAGCACACACCCCGGAAACGTCGTTACCGGACGAGAAAAATTACAGCTGCGAACATTGCGGAAAGATGTTCAAATATCAAACGAATCTTAAAAGTCATATCGATCGTGTCCACGGTGTAAAGGATGTATCCTGTGACATCTGCCACAAATATTTCAATAGCAAAGCATTGAGCGCTCACAAACGTTCAGCCCACACGGACGAGATGTTTATGTGCGAACATTGTCCGAAAATGTTCAAAACGCGCAGCGGTCTCGAATCCCACAAGAGTGACCACGACGAAACGTTACGCAAATCGGTGCAGTGTCTCATCTGTGGCAAGGAGATGCGCCGCGGTGCCAGCATGGCGAAGCACATGAAAACGATCCACTCGCAGGAGGATCCGGTCAGCTGTGATCTATGCGGCAAGGTGTTCCGCACCACGTTCCACATGATGCGGCACCGCGCCAACACGTGCTCGGCCACGATCGACTCACGGCCGTACAAGTGCGAAGTGTGCGGCAAAGGCTTTGCCATGAAGCTCACGATGACCGAGCATATGACAACGCACACGCGCACAAGCCTGTATCAGTGCGCGTTCTGCTTCAAGACCTTCGGGTACATTTCGAATCTGTACAAACACCGAAAGAAGGCTCATCCGCTCGAATGGCAGGAGGTGCAGGCACGGCCTGAACAGGGAATTGCCACCGTAATCGAAATACGCAATTAG
>2L|AGAP007038|41287202|41308450
ATGGCAACCCTAGCAACGGAGACATGCTACGAAATGGAACGATACCTGAAGGATGAGCCGAAGCTGCAGAAATACAAGAAGCTGCCGACCGACACACCCTGGGACCTGTTCGCCGCACCCGGGCCCCTATCCGGCTCGTGGAAGGTCGAGGTCGAACCGTACTGCTTTGACGAGCTCAACCTGAACGACCGGGCGTCCGATTCGCGGTCCGAATCGTCATCCTCCTCCTCCTCGTCCTCCTGCTTCTCGTCCGACGGGCCACCCAGCTCGAACGGAGCGACGAACGGCTGGCAGGTCGGTGGCGCCAGCCTACTCAGCTGCGCCGTCATGGTGAAGAAGGAACCGATCGACGACCCGGACGATGATCCCGAGTCGGACAGCCAGGACGAGCGTAGTGAAAAGTACAGCAACCGCATCAATCCCACCACGGAACTAGCGAACCGGAGTAGCAGCAGCAGTAGTAACAGCAGCAGTAGTAGTAATAATAGTAGCAGTAACCACCATCACCATCATCATCACAGCAGTAGTGGCAGTGGCAGCAGCAGCAATCACCACACCAGTCTTCATCACGGTCACCATCGGCAGGCGATCGAGCTGCGGCTTGTCGCGCGAACGACGAGCAGCAACGATCTGCTGCCGACACTGACGCCCCCCTCCTCACCGGAGTCACACCTCAGCAAGGACAACTCGAACACCTCCAGCACGGCGACGGCCAACCCCACCACCACCACCACCACCACCACCAATGGCAGCAGTTTAGCCGGCGCGAACGGGCTCACCTCGATCAAGAAGGAACCGGCGGGCGAAATTGCGCTGCTCGATCGTCAGGGCGGGCAGATACTGCGCGTATCGGCGGGCCCGCACGTGGTCCGGCTGACGGCGGGGGTGGCCGGTGCGAACGGCAAGAATGTGGTGACGGGCGTGACGCGCGTGATACAGGTCAGCCCCGGGCTGCATGCGGCCATCGCGCAGCGTAACTCATCTGCCTCACCGAACGCGTCAGCACAACCGAGCTCGAAACATCACCACCGACAGCAGGACCACAGTCCGGACGCGAAACGAAGGATACACAAGTGTCAATTTCTCGGCTGCAAAAAGGTCTACACGAAAAGCTCCCATCTGAAGGCGCACCAGCGAACGCATACAGGAGAAAAACCGTACAAGTGTTCGTGGGAGGGTTGTGAATGGCGCTTCGCCCGAAGCGACGAGCTGACGCGCCACTACCGGAAGCACACCGGCGCCAAACCCTTCAAGTGCCGGCACTGCGATCGTTGCTTTTCCCGCTCCGATCATCTTGCGTTGCACATGAAACGGCACGCCTAA
>3R|AGAP009068|25405516|25407549
ATGGACCACATCCTCATCGAGCCGGACTGCTACAAGGTGTGCCGGATCTGCATGGAAAGCTGCGAGGACGACTGTGTGTGCGTGTACGACGAGTTCGAGGACGTGCTGCTGAGCGACGTGATCCGAGAGTGTGCCCGGGTCGAGATCCGCAAGAACGATGCACTGCCTCGCAACGCTTGCCGGAACTGTGCCGAGTATCTGATCATCGCGTACCACATCATACAGAAGTGTCGCGATTCGGACGTGACCCTGCGGTCCATCTTTAAGCACGAGCTAAACTTGCACCGCGAAGAGCGCAAACCGAACACGTCGTCGGTGGTCGGGTTGCGTGCGGACGATATGGACCCGTCAGGCTACGAGTTCCTGCTAGCGAACGGGTACGACACCATGATGCTGGAGGGTGAAGGTATGCTGCTGGAGAATGCGGACTGCGACTTTACCGCACCGAGCGATGAGAAAGCTGACAGCGTTCAGGAGGAAGAAAAGGCACTTGCAGCGCGGCGCCTGGTTACGGGTGAAACGGTTCACGAGTCGAGCGAAACCACCGAAGAGGACGGTTCGTGCAACGAGCAGAAGAAGTGTTGCGGCTGCCGGAAGCTGTTCAGCAGCGAACAAAGCTTACGGGAGCACTGCCAAACGGTCCACCTGCCGGTGGAATCGTCCGCATCGGATGGACCAGCCAGCGAGAGCAAACCGATCCGCTGCCCGGTATGCTTTAAACGGTTCAGCTCGCGCCAGTTGCTGAAAGAGCACGAACGCTCCGTCAACCGGAAGTATGTGTGTGCGCAGTGCGGCAAGCGTTTCATGACGCAGGCCAACCTGGACACCCACACCAAATGCCACAAGAACAAGGAAACGTACAAATGTTGCGGCTGCCGGATGGATTTCGAGCAGGAGCTGGATCTGCTCGTTCACTCGCAAAACGTGCACCGGCTGGAGCGGTCGGTCGATCCGGACAAACCGTTCGAGTGTGACACGTGCTATCGGCGCTACCCGACGCGCAAATCGCTCGCCACCCACAAACGCCAGATCCGCCAGTTCCAGTGCCCGCTGTGCGGTGCCATGTTTATGAAGCAGCTCTTCCTGCAGCTGCACCACGAGCGCGCTCACCAGCAGGAGGCGCAGGAGAAGCGCCGCCGGTGCTGTGGCGGTTGCCGCGAGGTGTTCGAGAATGCGGCCGCCCTGCGCGCTCACTCCGAGCGGGTGCACAAACCGGCCGACGGGTCGGCCGGCTCCGGCACGGACGACGGCAAACCGTTCGAGTGTAACGTGTGCCGGAAGCGGTTCGCGTCGATCTTTTTCCTACTTCAGCATCAGCAGAAGGTGGCGCGCGAAAAGTGCTACCCGTGCACCGTGTGTGGCCGCACGTTTGGGCGTGCGCACGATCTGTCCAACCACGAGACGACCCACTCGAACGAGATGCCGTTTGAGTGTAGCGTTTGCAGCCGGCGGTTCAAGAACAAGCTGTACCTGAAGAACCATCTTAAGCTGCACGCGAGCAGCGCCAAGGAGCAGGTGTGCGTCGAATGCGGCAAAGCGTTTCGCACGAAGGATCTGCTCAAGACGCACCTCATCAGCCACTCCCAGGTGCGCAAGTACGCTTGCACCGTGTGTCCGGCGACGTTCAAGCGGTTGCAGTGTTTGAAAATTCACACCCGCGTACATACGCGCGAGAAAGCGTTCGAGTGTGCGGTTTGTCGCAAGCGGTACGTGCAATCGTCGGATTTGAAGCGACACATGCGCACGCACAATCCGGGCGACGAGGGGAAACCGTTCCAGTGTGAGTACTGTTTGAGGCGGTACCCGCGCAAGGACTATCTGAAGGTGCACATTCGCAAGCAGCATCTGGAAAAGACG
>2R|AGAP004652|59550926|59552383
TTTTCAAAAGCGATATATTTAAAAGTACATACTCGAACCCATACGGGAGAAAAACCGTACGCGTGTGATATTTGCTTCAAGAGCTTCACGCAGGCGTCTAGTTTAAACACGCATAAGCGACTTCACTTCAACGTAAAGCCGTTTGTGTGCGAAATTTGTAACCAGCAATATACAAGTGCCGGAAACTATAAAGTACATCTTCGTACGCACACCCAGGAAAAACCATACGCTTGTAGCTATTGCGATAAACGATTTAGCCAGCACTCTAGCAAAAAAATGCACGAACGTGTGCATAGCCAGGAAAAGCCGTACCCTTGCCAGGTATGCCTAAAGGCGTTCAGCAATGTTAGCAATCTCACTGTTCATATGCGGATCCACCAGGGTTTGAAGCCGTACAAGTGTGATAAATGCGACAAAAGCTTCGCTCAGTCTCAAACACTCAAAACGCATTACATATCTGCGCATACCGACGTACGACCTTTCCAATGTGATCGATGCCCTAAATCGTATGCAACATTGTCGAATTTAAACAACCACAAACATACACACCTTGAAGAAAAACCGTTCGCCTGCGAAGAATGTGGGAAGCGATTTACTCAAAAATCTTCACTTAAAACCCATGCACTTTCGCACAACACCGAACGTCCCTACCCTTGTGAAGAATGTACCAAATCATTCAACACGCAGGCCATGTTGAATACACACCGTCGAAATATGCACAGTACAGAAAGACCGTTTGCTTGTACAAAGTGCAATAAATCATACGCACAGGAAACGAGACTTCGGCAACACATGTTGAGTCATGCAGAGGTTAAACCTTATCCGTGTGTAGAATGTGGAAAGACGTTTACGACTGCTACCAACCTACGTATACATCAGCGAGTCCATTCTGGCGAAAAACCATACCCAAAACAAAAAATTAAAATCGAATGTGGCGAATGTGGAAAAGTATTTACACTACGAGGACGCTACCGCAATCACATGAAACAGGTACACCAAAGAGATGTGCAAGACGTGGATGACGAAAAGTGCATGAGCCTGGAAGTTTCCGAAGAGAGTGACAACGACGCACCCATCGATACGGAAGTAGGTACGAAAGTAGTACAAGAGAAGCAAAACCAGTTAAGATCAGCTTCTGGGAATAATCGATCTGGTAAAGATCTTAGCCAACATCTGTCAGCTGCAGAAGAGGACGAGGACGATGAAACACATGAAGAAGATGATGAAGATTATGAAGACGAATACGAGGATGACGGTAACGACGACGACGAAGAAGATCGTGAACATGAGACAGGAGCAACGCATTTAAACAATTCCGCAGTTCCTTTGCTGGAA
>2R|AGAP004331|54670245|54678853
CACGAAGGTGGAGCCATGTATATATCATGTGGGAGTACGGATAGTACTCCCATGGAGCCGGAAACGGGCTATGTCCCGAACAATCCCCTCTTCGGGATGCCCCTCGACAGTCCACAGGAATGCCCATCGTCCTGTGGTGGTAGTGGCTGTTCCAGCTGTCAGGAGAACACAGCATCGTTGCCCCTTGCGGGACTGCACGGATCGGATTTCAGCGACTGCGGAAACTGTCTCGACCACAGCGGTGTACTGAGCGCAAAAAAAAAGGCGCAACATTTAGGCGCAGGCACACACGCACAAAAAAAAGACTTAAACCACAATGCAAAACCGTCGCAGCAAACCCGCTCACAAAGCAACCTTGGCAGCTACTGGAGCGAGGACATGAGCACATTTCCCGGCCTGCCTCCGCTGGACATCGATCCACTACCGAGCTTGTTTCCCTTTTCTCCCTGTGGTGCTTCCTACAATAGACCGGAGCGACCGACGCATGACGTTGCGGACGTGTTGCTGTCGCTGAAGCACGCCGTTCTGAAGCAGAGCCCAGACCCGCCACCGATCGGTCAGGGGCAGAGCTTTGCCACCCCGCAGGCCTCCCTCTCGTACACCGTCCATCCGCAGATGCTGCTGTCGCCGGCCAGTCACCATGGGCACGGATCGCATGCGCACTACAACCAGATGCCATCGCAGACGGGTGGCCCCTACAGCACCAACTATTACGACTCGTCCTGCGCACAACACTCCGCTCCTCCGATGTATCCCAGCATGAGCGTCAACGTCAGCATGAACATGACAATGCACGGGTACGGTGCGGAAGCGTCCGTCCCCATGCAGTGCTCCCAGATGCAGTGGGGAGCGCAGAATGCCGCCTCGTCCGTGAACGTGCTCTATCCGCCACTGCTCAGCCCGGTGCCGTACCCTCCCGGCACGACCTACTCCTTTACTGCGGACTTTCGCCCGCAAAGTCAGCCACCCCCTCCGCCTGCCTCCGGAGGCTCGCTCACCACCCCACCCGACTTTGGCACCGTCGTGGACCATCAGTCCACGCCGCCAACAACCACCACCTCGGCTGCGGCAGTTGCTGTGGCGGCGGCATCCGCCGTGGGATTCGCGGCCGCCCTCAAGATGAAGGCCGAAAGTCGTGTGCTTGGTCTGGGCTTTGCGGACACCGTCGACCAGCGGACAGCGGCCATTGGCGAGGACGACGAAGAGGAGGACGGCAGCGGCAGTGGCAGTGACGGTGCGGCAGGCGGTGACAGCAAGCCAAATCTCTGCCGACTCTGCGGCAAGACGTACGCACGGCCCAGCACGCTCAAGACGCACCTGCGCACACACTCGGGCGAACGGCCGTACCGCTGCCCGGACTGCAACAAGAGCTTCTCGCAGGCGGCCAACCTGACCGCACACGTCCGCACGCACACGGGCCAGAAACCGTTCCGGTGTCCCATTTGTGATAGGCGCTTCTCGCAAAGCTCCAGTGTTACGACGCACATGCGAACGCACTCTGGCGAACGGCCGTACCGGTGCCGGGCGTGCAAGAAGGCGTTCTCGGACAGTTCCACACTGACGAAGCATCTGAGGATACACAGCGGCGAAAAACCGTACCAGTGCAAACTTTGTCTACTAAGATTTTCACAATCCGGCAACCTGAACCGTCATATGCGCGTTCACGGCAACAACGGGCAAGCGCTGATTACTTGA
>3R|AGAP009069|25408581|25410248
CCATCATTAGACTGTGCATTATTTTTTCCCCCTCCTGTACAGCTTTCTTGTTCACCATCGTACCCGAACCAAGTGTGCCACGAATGTGTTCAAAGCCTAGAGTACAGCTTCGTCTTCCACCAGCAGCTGGTGAATGCGGAAACGCTGCTCCGTACGCTGCTTGAAAAGGGTCAGCTTGAGCAGCGTTTGCTGGAGAAGAAAGAGGCAGGAGAATCACTGCAGCCAGCGGTGGAGCTGTTGGAAGTGATTCCACTTTCCGATATGCCACATCACAGCGAGGCTGGCTATGCTGACCCACACGAACCAAAGAAGACCGTCGAGAGTTTAAGCGATGGGGGAGAATCACTGCCGGAAGAGAATGGCTGGCCCGATAAGTCGGCGGAAAAGGTGATCGAAATTAAGATCGAAGCCATCGAGGAGTTGGAAATTATAAGCAGCCCTCTAGAAGGCGGTGAAACAAGCGGTGTGCCATCTCAGGGAGCAACACATACGTGCGATGATGAAGAATCGCTTTTCCTGCATCGAAAAAACAGCAGCGAAGCAGCGTTAGAGCTAACGAACGAATCGAACCGCATTTCCAATGCCGAACAGAAAGCGATCCGTGCAATCGTGCCCAACAAATGTTACGTGTGCTACAAAGTGTACGCCAACGAGGCCGAACTGACGGCGCATCTGATCGAGCACAACGAGCTGCTTCCCTTCCGCTGCCGGCAGTGTAGTACAACCGACCGGGTGTTTGAGTATCGTACCATACGCGCCCTGAACAAGCATCTCGAATCGCACCGCTACCCGTTCGATTGTGGCGAGTGTCGGTTGCGCTTCCGCAAGATAACTGCCCGCAACGATCACTTTCTGCGCATGCACATGTCCGAGGGCGTGTACACGTGCGAACGGTGCGGTGTGGAGTTTCAAGATGCGCGCAAATTTCGCCTCCACATGGCCGCCCACCGGAACATGGAGCTGCAGCGGTACAAGTGCCCCGTCTGCTCGAAAGCCTTCCAAAGCAGCACACTGCTCGAGCGGCACAAACAGATACACGCTGCGAAACCACTGTTCCAGTGTCAGCACTGTATGCGTGGGTACTCGAACGCATCGGCCCTGCGGCAGCACGTGGAAATACGCCACGAAGGTGTGCGCCGGTTTGAGTGCGATCGGTGCGGCAAACGGTTTGCGTACCGGCATAAGTTGCGTGAACACGTTGCTGTCCATCTGGGGGTGCGTAGCTTCAAGTGTAAGCAGTGTCCGCGTAAGTTTACCAGCTCATCGAATCTGGCCGCGCACGGGAGTACGCATGCGAGCGAACAGGCCGCCAACAGCAGCCGGCGTTGTGCGCTGTGCGCAACGACG
>2R|AGAP004637|58792196|58799775
TTTCTTTACAGCTTGGCAAGTAATGCAAATTTTGCAGAACTACAGTTTTTAAGCGCACGTCGTGCGGCTGTCGCTGCGGCCGTTGCTAGCGTCGAAGTTGCACAAGGTAGCGGAACAGTATTATCTCCACATCCGCCTGCTCCAGCAACTGTAGTTCCGTTAACCATTTCGCCTCCGGCTACTTCTGCAGGAACAGGCACATCCAGTCCAGGACTACCTACGCCAAACGGCACCACTGGAACGACCGTGGGTCCTTCTGCTGGACAGACCAACATCCACTCCGTACCAGTACCACATCCAAGCGATTTTCATCCCGCCTATAGAATACCCGGCTACATGGAACACCTGTACTCGTTGCAACACGCTTCGGCGTCTCTACACGGTAAGGATAGTTATTGTCATAATTTAAACGGCACATGTCGAAAACTTTGTCTTGGATTGACATCGGAGTACATCAATGCTAGGAACGCCATCGCCGATCTACATCCAGCCAACTCCCTAGCCAGTGCGGATTTTCATTTCAGCATCGATGCAGCTAGTCGACTCAACAGTCCTCGCCCGGGCAGCATACGAGCTAGTGTTAGCCGGAAGCGAGCCCTTTCGTCATCGCCATACTCGGATTCATTCGACATTAGTTCTATGATACGATACTCTCCAAACTCTTTAGCATCTCTGGTGAACGCCTCTCGAAGCAGTAGTACAAGTGGTTCCTATGGCCATCTATCGGCCAGTGCGCTCAGTCCAGCACTTGGTATGCACAACGCAATGCCACCACACCTTCAACATCTCCTACGGAGTAGTGGATTCCTTCATTCACTCCCTGGTCACCATACGCCAGCAGCTAGTATGTTTTCATTATCTCACCATCCTCTTCATGCAGGACATTCGTTGACCAAACCACAGGTAAGCACAATTAAAATCCGTGTTAAACGTGAAGCTCCACAAGTATATTCACATAAACCAAATAGACAAGAAGATTGTTCGGACATGATTACATCAAACCATCTTCCAAGCCCTACATCGACACAAGGACCAACCAACGGAACTATTTCGACAACTTCTACTACTAAAAATGGAGGACTTAATCTAAGCCCTATGCAACGCGATTTGAATAACGGAGTCCAGGGAGCAGAGTGCAATGTCACCAACATTGGCAGTGCAATGGACGTTAGTTCTAATGGCAATGCAAGTGGCGATGGTGGACTTTATGGAGAGGACAATAGTTGTCGTGATGGTACTCGAGCGGATACCACTGACCCAAAAGATGAACCAGGCGATTTCATAGAGACGAATTGCCATTGGCGTGAGTGTTCTTTGGAGTTCAATACACAAGACGAGCTAGTTAAGCATATTAACAATGATCATATTCACGCAAACAAAAAATCATTTGTATGTCGCTGGGAAGATTGTTCGCGTGATGAAAAACCGTTTAAAGCACAATACATGCTTGTCGTACATATGCGTCGCCATACGGGAGAAAAACCACACAAGTGTACGTTTGAAGGGTGCTGCAAAGCGTATTCAAGACTGGAAAATCTTAAGACTCACCTTCGCTCACATACTGGTGAAAAGCCATACACCTGCGAATATCCCGGATGCAGCAAAGCATTCAGCAACGCATCTGATCGTGCGAAACATCAAAATCGAACGCACAGTAATGAGAAACCATACGTGTGCAAAGCCCCAGGATGCACCAAAAGATACACGGATCCCAGTTCGTTGCGTAAACACGTAAAAACTGTCCATGGCGCTGAATTTTATGCAAACAAAAAGCACAAAGGAAACAATTACGGTGGTGGTAGCAATGGTGGCGATGGTCCAGGGGAGGATGGTGAAGGATCTAACCACATGTTCGACAGTAGTCCGCACAGCGAAGACAAAACAACGAGCATGAGCAGTCCCAGCATCAAGTCAGAATCGGATGCAAATTCTCCCGGTCATCCACCAATTAACAGTCCGATGTCACTATCGGCACTTACTGCCGGACTCGGTGAAGACTATCACGACGGGAATAATATGCCACTGGGTAGTATCGTTGAAATAGATGATCCCGTTTGGCCGTATGTCGATGAAGATCTAGAAGTGGCTGATCTGCCGTATGTACTTCGTGAAATGGTTGATCTTGGAGGCCCTACAGGAACAGCGGCAATATCGACTCGTAATAATCCAAGGAATCGATTTAGAACCCGAATCAACAACAAAGGTTCTTTGCTGAGCAGCAGTCCATTGTCAAACATTCCGGAAATTAACAGTCAAAACACGCAAAATTACGGACTAGGAGACCTGAACAAAAAGATAACTGATCTCAAGATGGAACCAGGTGTGACGCCTCCTCCCCAGCCCGGGTCCCTTCCTTCAGCAACAGTTGGCAAGAGCGGACAGACCGATCAAATGCGTCCACTCTTGCATCCATCATCCACATCTACTACCATGATGATGATGAATGCATATCTAAATCCCGCTGCGGCGTTGAACAGGCGGGATAGCAATAACAGTACAACGAGTAGCTCATATTACAGCATGCGGTCGGCCGACATTAGCCGTCGCAGTAGCCAAACATCCCAACAAAGCAGTAATTCTACTATGCGGCCAAGCTACTATAATTCCTCTTCATTATATGATCCTATCTCACCTGGTAGTTCGCGTCGTTCAAGTTCCATGTCGACTACTACAACTGGGGGGCAAAGTTTACCTCCTCCACCTTCTTCTCATCTAATTTCAACACACCTGCAGCGGTTTGGTGCTAACAGTCAGTTGATTGGATCGATAAGTTCTGGAGGAGGACTAACTAATAGCAATGGCAGTGGAGCCCGACACTCGATACCGAACAATTTGACTAATAATTGTATGGGATTTTATGGTCATCAGCAAAACGTTACAGCTCAAACCGATCGGCGTATGTCAGAGCCTGTTGCTAGTGGATCGAACATAATGGCTGCGCCATCAATGGCTGGTCGATTAGGGTCGCAGTATTTAAACCGTCGGATGGGTTCTGTGAATAATGCAACAATTCGAGGCCCACAAAACTCAAACACCACTAATGCAACGAATTGTACTGTAACGTCGGCAGTACCATCAACAGCAAATAACAAGCCTATGATGTCTACAGCTACAAGTAAATTGCATCCTAATCAGGAAGTAGTGTTGGACGAAGTAGAGGAAGGAGAAATGGTAGAAAATAAGCTTGTTATACCAGATGACATGTTGCAGTATCTCAACCAAGTTGCAGATATGGCTGGAGAAACTGTATCATCAAATATAAATAATCCAACCAACCAAATTAATTCGTCAGCTAGCGTGCTTGCTAGTCCCAGCGGAAGCTCTTGGACAAATCCTCCGCATGAAAATGGAATGCAGAGTATTAACAACCATCCAATAGGACCATTAGAATCTGCCTCTAACTTGGCTGCAAACTTTATGCAACCACGAACTACAACAACGAACATTCTAATGAGTCCACAATCCCAGTACAGTAACGATGAGTCCAGTGTCATGAATCAAAGTGCACATCATTGTTGCTTGGCTATGATGATGCAAGGATCGCTTCACATTAATCAACCAACTAATGGTGCACCTAACCAACCGAATGGCAGTGGTCAGATTCAACCGCAATCGCAAATGAATCAATATAAGAATCCTTTCAGTCTTAACCTCGCTAGTTTCAATACGGATGACAGCTCCGTTCAAAATACTGTAGTTGGTGATCCAACTTCGAACATTGAGATACAATGTGGGGACATCAGTCAGTCCCAGATGTCGCCCGCGATCCAACAAGCCTTAGATATAGACACAGCACCTCAAATACGCCAGCAGCCAATGGAAAGTAGCCTTCAAACACCTCCATTGCCATCTACACCGACTGGTTTTGGAGAATCAACCGCAGGTCCTCAGCCAGCACCATTACCGATGTCTCTTACCGCCGATAACGGAATATCGATCGGACAAACTGATCAAGGAAGTGCCATGGGTTCAGATACGTATCAAAGAACCCTAGAATATGTTCAAAATTGTCAAAATTGGAATGAATCGGCGGACTTGGTCAGCAGTAGTACTCATCCTTCGTCAAATCTTGTCATCAACGATATGAGTACGTCGTTGAGCTCCTATTTTGAGGAAGATCGGTATCTACAAATGATTCAATAG
>2R|AGAP002601|23818872|23820416
CCGTCCCCAGCCGGTCTCCTGACCACGGTCGCCAGTCTGCCGCCCTCGTACAAGCTGCAGTATGATGAGGTGGCTGGAAGGCCGGTGCCCGCCACCGGCGACAGTCCGTTGGATTTGACCGTGCGCCAAGTGACGACGACGACGACGACGGTGGTGACGGGTCCCATCACACCCCCCGCCACACCTTCGCCGCTGAAGAAGCGGTACCGCGAGGACAATCAGTTAAACGTGCCGGCGGTGAAGGAGGAACCACTGGCCAAGCGCGCCAAACCGGCCCCGGAGCCGCTCCATATCGACATCAAGAAGGAGCTGGCCACACCGGCCAAAACGGCCAGCCCGAAGGGCGGCCAGCCCGATGGGCCACCGAAAAGTACGAAGAATCCCCCCGCCGCGCTGGCCCCGTCCAAGGAGCGGCGCGCCAAAGCCATCCGGAAGCTGAAGTTCGACGAGGAAAACTCATCGCCCGTGTCCGGCACGATCATCATCTCGCTCGAGGAGGCACTGAGCGGCGATACGCCGCGCGAATCGGGCGACATCGATCCACAGTTCAATCTGGTCGAGGTGTCGGACGAGGTGCGGGCCGAGCTGGCCGCCATCCCGAACGTGATCGGCGGCTACAACTGCAAGCTGTGCCGGCTGGAGTTTGAGGATGCGTTCGGGCTGGCGCAGCACCGCTGCTCCTGCATCGTGCTGCTCGAGTACCGCTGTCCCGAGTGTGGCAAGCGGTTCAACTGCCCGGCGAACCTGGCGTCGCATCGTCGCTGGCACAAACCGCGCGATCAGGTCGGCAAGAAGGGAGGAGTGGCGGCGGCGGCGGCAGCGACCCGTGCGGAACCGAGCAGCGATTCGACCGACTCGGACAGCGGAGGAGCTCAGGCGGGCAAGTTCCGGTGCGTCCAGTGCGACAAAACGTTCAAACGGCCGGCCTACCTCAAGAAGCATCAGCTAACGCACAGCAGACAGGCAGCCAGCAAGCAGGGCGGAAAGGGCGCGACCAAGCAGCAGCCCCGACCGGCAAGTCCGAGCCCGTCCACTGCCCAGTATCGCAGCGAAGACTCGAACCACTCCAACCACTCCAGCCAATCGGTGGAAAGCGGCACAGCAACGTACACTGCTGACAGCAGGCAGTCGCAAGACTACCGGGAGCACGTGCCGGAGCAGGAGGACGAGGACGATGAGATGGAGCGCCAGTACCGGTCGGCCTACTGCGATCGTTTCACCGAGGAGGAAAATCTGGCCGCCGCAGCACTGGCCCGACTGCGCAACGGACCGTCCGTCATTCGCCACACGACGGCACTGGTGGTGTAA
>3R|AGAP010009|47575080|47577538
CTCCTACCGCATAATCAGCGTACGATATTTACCGTTGCTGCTGATAGCTTAGCGGCATCGAAAAGTGTTGCCGCTAGCATTATGGAGTGTGAATCGCGCACACACGACGACGATATGGCGGAGTGTGTGGCATCGATCGAGAGTGTATCTTGCGCACAGTTGGGTAACATCAATCTTCCCCACAAGAAGCGTTTGGCAAAGAAGATGACCGATACAAAGGGCGCCAATCCAAATTACGGTCCTTCATCTTCGCTACATCCGGGAAATAATGGCAAAGGCAACACGCTCAAAGCACAGCAATCGCCATCGGCCTCGCAGCATCCGGGGAATTCTTTTTCCTGTCAACTTTGTGGCAAAGTAGTTCAAGATCAGCGGATGTTTTTTAACCACCTGAAGGAACATTACGAGCCCTCTTTGACACCTGTAGCGCTAGATGGTAAAAAAGCGAAGCCCAAGCTGCCTCGTGTGAAGCACACGAAAAAGCTAAAGAACGATCGTACCATGAAACAGGGCCAGGCGGCTGAAGAACAAAACCCGGCACAGAACAGTGACGCAAAAGCGTTACTGTCCACATCGACCAGCTCCAGTGCGAGCTGTGCAAAAACGGTGGACAGTTTGCTGCAACATCAGTCGCTAAACGATGCCATGATAGTGCTGGAATGTTCCGAGAATGGTGGAGAATTTAGCGAGACTGAAGACATGCTGGAAGGCATCCGGAATGTGGTACAAAAGGTGCAGGAAACGGTCGATACGGATACGACCGAGGAGCTGTGCATAGCGAACAGTGCAGACTGGTTTCCGAATCATGCTGATGATGCTAATAATGGCAGCGCTGTTGCCGCCGGTTCTACCACAACCACTGCCATGCAGCAACCTGAAAAGAGTGGCCAGCATATGGCACTGTCCCGAGAATCGCTCGACTCACATGAAATTCATATTCCAAGCGGAGGCGACAACTTTTTGCTGCTTCTTAGTAAAGCTCAATTTAACGATGCAGGTATGATATCGCCGCAAAATTTGCAACAACTGCAACCGTTACATTCGACACCATTTCCGTTGCTTTCTACCGTTGATGCACTCGCCGAGTCCCGTGCCGTTTCGTTCCAATCCACCGATAGCCTGAACCCCCTTACCTCCATTCTTCTCTCTTCCAATACGATCAGCAAACTGTCGGTGGCTTCATTTGCACCATCCCACTGTGGCCAAATATCGGATCTAAGAGAGACGAGACTGTTGAAACGAGAACAAAAATCCGACGAAGATGACGATTACGAACCGGAGCCGGAGGAGGAGGAGGAGGAGGAGAATGGTGAGGAAACGCCCCAATACAATGAAATGCAAATCATAGACCTTGGCGCATCGGGCGTTGAACCGCTCAACGATGAATCGACGGGCGCACGAAATGAACCACCAATCGACGACGATTATCAGTGTAGCGATGATGAGGGAGTCGCATCCCAGGTGCAGGGCAACGAAGACGAAGAAGTAGAAGAAGAAGAAGAAGAAATGTGTTCAAATGATAAGGAACGGCGGACAGCGACGGATGCTGGCAGTAATGCAAAAGTGTACAAATACCTGTGCCCGATCGAGGAGTGTGGACGGTGGTTTAAATCCAAGACTGCATTTTCCTACCACCATCTGCAGCACACGGGCGAACGGCCCTACCAATGCCAGACGTGCCAGAAGTGCTTTTTCACCTGCAGCGCCCTGAAGGTGCACGAGCGGCTCCATTCGGGCGAAAAGCCGTACAAATGTGAGGAGTGTGGGCACCACTTCCGGCAGTGGGGCGACCTAAAGTATCACAAAATTTCCAAACACTCCAACGAGAAGAGCCACAAGTGTGAGTTCTGCGGCAAAGAGTTTGCCCGCCGCTACTCGCTCGTGCTGCACCGGCGCATTCACACGAACGAGAAAAACTTTGTCTGCGAGTACTGCAACAAAGCGTTCCGGGCGAGTACGTACCTGCAGGCGCACCGGATGATACACACGGGCGAGAAACCGCACCAGTGCAGCTTATGTGATAAAAAGTTCCGCTGCCACGGCGATTTGAACAGGCATCAGAAAACACACTCCCGG
>2L|AGAP007640|48579449|48589292
ATGGAAGTAGCAAACCACCGCACCGAAGGCAAAGCGACGTCAGTGAGTCAGCGGCAGCAACAACAGCAACAGCAGCAACAGCAGCAGCAGCAGTATTTGTCCACCGCAGCGAGCACTAAGAGTGATGGTGGCGAGGACCGTCAGGGTCCACCAACGGCAGGGGTAGCCGGAGTAGCTGGGGCAGGGGCAGTAGCAACGCAGCAGACTTCCACGACCAACAGCACCACCAGCACGAACCTCAAGTACCTGCACAAGAAGTTCAAGCGTATCGCGAGCGCCACGCTAGCGGAAGAGGAAGAGCCGCAGCCGCAGCAGCAGCAGGCGGCGACTACAACAACAACAACAGCAGCAGCAGCAACAACTACATCATCCACAACACCATCTACCACCTCGTCCACGAGCACCACATCGAACGGGCGACCCGATGCCGTAGTAGATGCCGTTGCGTCAGCAGCTAGACCGTCGGTGGTGTCCACATGTTCAGCAAACTCGTTTCCCCCAGCCGGGCCGCCGACTACTGCTGCTACGACGCGATCATACGAGCCGTCGAGTGTCGTTGAAGCGAGCGTAGCGGACCGAGTCGCTGATGAATCGTCGCAAATTGTGACCGTGAGGACAGGCAGCAGCAGCGGTGAGACGACGGAGGGCAGTGATCGCGTGCTCTCCGTGCACTCAGGCCCTCCGTCCACCCCTAGTGTTGCGGGGGACAAATTCGGTCCATCGCTAGCACCACCACCACCACAGCCGTCAGTTGATAGGGGTGGGGCTCTTATCGGTATCACTGCCGCCTTCGATTATCACCAGCAGCAGCAGCAGCAGCAGCAGCAGCTCCACCACCAATATCATCAGCTCCATCCATCGCTGCATCCTGGAGTGGCGGCCGTCGCCGCATTCCCGCCCCAGTCGCTGCTCGTGCATCCGCACCATCAGCTGCTCTATGGCCACCATCCTCAGGGGCCATCCGCTGCGCAACAGCAGCACCAACAACAGCTCCAACATCCAACCAGTGCAAACAGTGTAGCGGGCAGCAGTAGTGCTAGTAGTAGTAGTGGTAGTGCGAGTGGTAGTAGTAACAGTGTTAGCGGTAACAACAGTGGTAGTAGCATTAGTACGCACGGTGCCGCGCTGCTGCCACCAGTGCCGGCCGTACCATCGTCTGGGACGTCGACGTCCCCAATCGGCGAGAACTGTGATTTAGGTGTCGGTGCGGTGAATCGCACCTCCACCCTCGACAAACCGGTCGGCGGTGTGCAGTACGTGGTGAGCTATCCGCCACCGTCCCAGCCTCACCATCTTCCCCATCATCACCCTTCCGCACTGCTGTACGTGAACGGAGCAGCAGGTGGTGGTGGTGGCGCTATTACTCCGATCCCGGTACGGTCGGCCATTTCTTCGTCTTCCGGTGCGTCCTCGGGCTCCCCGTCTCCACCGACGGCCGGGTCCGGTACGCTTCTGAGCACCAATACCACCGCGAACAGCAACAACGCCGCGGCAGCATCGACGACGACCATTATCAGCTCCAACCACGCATCGCCGACGGTGGCTGCGAACAGTAGTGGTCCGGCGACCGTCACCGTGACACCCACGGGCCGGTACGTGTGCCCGTACTGTTCGATGAACTGCAGCAAACCGTCCGTGCTGGAGAAACACATCCGACGGCACACGAACGAGCGGCCATTCAAGTGCGACCTGTGTGGGATCGCCTTCAAGACCAAGAGCAATCTCTACAAACACCGCCGCTCCCGTGCACACGCATCGAAAAGTCAGGGCGAAGATCCTTCCAGTTTGGGTCTGCTGGACGAGGACGGCGGTTCGCTTGGCGGGTCGGATATAGACGATAAGGAGCTCAGCAACAGTGGATCGGAAATCATGAACTATCGAGGATCTCCAATGGACGATCGGGTCAACTCACCCCAGCAATTGCTGCTGGAGAAGCCGTACAAACCTAAGTTTCACAATGCCGCACTGTATACCCGTGCTGATGGTAAGCCACATATAGGACTTACTTCCGCATCGCACCAACCGTCTGTAGGATCGTCATCGGCACATGGAGGAGGATCGTCTAATGCTACGGCCTCGACAGTACCGCATTATCTGAACGGCCAGAACGTGGAATCACTGGAGCAACACATCTCCAAGCTGATCTCGCAGAACGAAGCCATCGTGGAGGTGGTAGAAGCACCGCTACAGAAAAAGTACCACAAGATAACCGGCATCAGCCGTGGCATTTCGGTAAGCGGCACAAGCACTGCCGGATCGACAAGCACTACCGTTTCATCCAACATTGGTCACGGCGGTGGAGTCGGTCCCGGCAATAGTGCAATCGTTCCGATTCAACATGCCGCCGCTAGTCAAGACAGTGCGTCCTCCCGTTTGGCCAATGCGCTGCTACAGAAACGACAAACTGAAGAGTTGCAACAGCTGCAACTGCAACAGCAGCAACAGCAACACCTACTACATGTTCAACAGCAACATCATCAACAGCAGTACATCAACTACGTACAGCATCAACATCAGCAGCAACAGCAGCAGGCACAGCCGAATGTGATAAACTTGACCAGCAAACCGGGCGTGACGCCGAAATCGATGGTCATTTTACAGCAGCAACAGCAGCAGTTGCCTCCGACGCACGGGTCGTTGATTGCCCTCGGAGGCATCCCTCCGGCAGTTGGCAGTCAGCTGCAGCAACCGCACGATTTATCGAACGAACCGCACGAGAACGTGGCGCTGACCGGTAGTAACAGTTCCTCGATGAGCCATGCAGCCAACAATTATCAGCCACTGAATCTTACTAAAGCCAACACGGCCGAACCAGTGCCGACCATCGCTAGAGCAACGAATCCTACACCATCGCCAAGCGTGTCTTCGTCCTTGCTAGTAGCGATTCCTGCACCCACGCCACCGGAAGACGCGCCAGACGCAATTCAGCATCAGCAGCAGCAGCAGCATCATCCTTTGCCTCCGTACCGCAAACGAACACGCGAACCATCGCCAGTCGTCGTAGCGAGCAGCTCTTCCCATCCTGCTGCCATGTCTCTACCCTTGTCGACGGTTAGCAACACTTCCACGGTCTCCGTCGCGTCTAGCAGTAGTTCCGTTGCATCGCAACCCCCTCACGTTCCGCTACACATTCAAGTACCGACAGTACCATCGACGCAGCTAACGTCTGCCGATCGGCCCCATCGACCGACACCAACGCCGACGCCACCACTGACGGTAGCCAACCATCCTCAAAATCCCGAACGCTCGATCATCAAAGATCTGTTGCTAAACTCGCGTGGCTTCGGCGTGGTACAGAACCCGGACGGTGAGAATGGTGAAAACCTGTACACCTGCAAAATGTGCAACTGGTCCTTCCGCGACGTAGACTCGCTAAAGTACCACATGATCTGCTACTGTCAGGGTAGCGGCAGCAGCCTAAACAGTCCATCCGCTTCCTCCAGCGCACCGATCAGCCCAGTTGGTTCGCCGTCGGCTGCGGCTGCCTCCTACATCCGCTCGCGGTCCGTGAGCAGCTTGAAAAATCTAGCCCGTTCTTCGTTAAATCCGCCCGGCCGCAATCCATCGTCACTGTGTAAGCTTGCCAAATCGCAACTCACGCGTCCGAAGGTGAAACCGGATAACATTTCGCTTCCCGCGGCCGATTCACCGTCTTCCTCGTCGAGCTCATCGCAGACGGCTGGTCCTGCGGCTTCGGGGTCGAAAGGTGGCTTCGTTGAAACGGTTCAAAATCCTCTACCCTCACCGGGACCACTGCTCGGCAACACACGCTTGGTGGAGAGCGGAAAGTCACCCCGTAAAGCCGCCTCTAGCGGCGAGGCAAGCGAAGGCTCTTCGAAGCGGATGCGAGTAGCTAGCTCGGTTGAACCTTCAACTTCTTCTGCCATCGTGTCTGGCAGTGCAAGCAACACTCTACAGCTGTTTGGAGGAGAAGTTGAGGTGGTTGAACGTTCGCGTGAAGGTGAGTCAAAACCGAACGACGCTGCAACGGCACCTGCCAACGTGCTGCGCTATGGATCGGGAGGAACGTTTATGCAGTACAACAGCGGCGCCGAGCTAGAAGACGACGAGTCTCGTCAGCGGGAGCTGCACTTCCGTCGAACCCTGCACTCCGGTGGTACGCTTGTGGAGATTGCAAAGCAACAGGAAATGGCCCCAGCGTCTCGACCCCGTTCAAACACGGCCGTCGCACCGAAGCCCGTGGCAGCACCACCAACACATTTCCATTTTCCACCCATCAATTCAATCACTGCGTACAATCCGCTAACGCTGCCAGCTGCTCCAGCCCCGGGACAAGCATCGCAGATAGTGCACGGTGGGAAGCTGATACCGTTCGTTCAGGGTATGCCCGGACCGAACACGCTTTCCTCCGCCGGTGCGCAGATGGAGCTGATGCCACCGACGCGTACTAGCCAAGCGGGGCCGAACACACAATCGCTGTTAACCATTGTGGTCCCGGGAGCGAACGGTCCAGCCAACAGTGGCCACGACTCGTCAGCAATGCACTACAAAACGCAACATCAAATTGCAAGTTCCGCGTCGTTGCTAGCTACCGTTGGATCACGCGGTCCGTATGCGGTCACATCAGTAGAACAAGCACCTGCGCCACCACAACCACCGGTCGTTCCCGTGTCGCTGGAACCGCCAAAGAAAGCGCCCAAGAATGGTCTCACCCGGTCGGAGATATGGTCACCGGCGAAGCAACAGTCGCTTGAATTCAGCAGTCCTTCACCGCCAGCTCCGAAGAAGAGCTTCAACTTTACGCGCATGGCCGATAATATCAGTCCGCGTAAGAAGGAGACGGTGACTGCAACGAAAGCCGACGAGGTTCGTCACTTCCACTTCGACTCGGTCATTGCCAAATCGGACATACTGATCAAACCACCGCCACCGCCACCTCCACCACCTGCCGTTGTATCGCAGGATGGAAGCTCTTCGGCCTCACAGGACACCGGTCTTCCAGCGCCCCCTTCCAAACCTAACCGATTCCTGCGACCGAACACGTTGCCCCTCAAGCCAGGGACGTTCACGCCGAAGCGACATCATGGTATTACCCCCACCAACAACACGATGCCACTGATTTCGCCCGAGACGCCGCGCCCATCGAAGAGCTGCCGGGAGCTTTACTTCAACGGCCACGCGTACACCAACATCGGGCTGAAGTCGAGCACGAAACCGTTCTACTGCACCGTCAACAAAACGCAACCGTTCTGCTTTCAGACGCAGAAGCCACTGTCGATGTACAGCAACTGGCAGGTGCATCCGGAGAACGATCCCCATCCGCTCGGGCTGAAGCAGATCACTGTGATGTCACTGTACGACTCGAACCAGCACCGTGATCGACGGTATGCTATTGCAGGGCCAAAGACCGTTCCATTGACTGTCGTGAGCAGCAGCAGTAGTAGCAGTAGTAGTAGTGGTGGCAGCAACAGCAGTAAGCACATTGGAGCTGTCGCTCTGTCTTCTTCGCCACCTTGCGTTCGTGTCAGTCCGGTAGAGGTTAAATCCAACGTGCCCTGTCCACCAAGCTATGTGCTGGCAGCCCTGGCATCGCAACAGCCAAACAATGCAAACGCATCGACGCCCTCGTCTACGCTCGGTCAGTACGATCAGCACCGCCGATCACTGTCACCGTACAGCGAAAAGTCGAAACAATCGGACGTGCTTACCGGGGGCGGTGGTGGCGATGGTGGGGCAGTGGATAGAGCTTCATCCCGTCAGCAGTCACGCAGTGCCTCGGCGGAGCGGGCTTTGTCCGGTGGGTTCGAAAGCACCGAGGAGTACACGTACGTCCGTGGTCGAGGTCGGGGCAAGTACGTCTGCAACGAGTGTGGCATCCGCTGCAAGAAGCCATCGATGCTGAAGAAGCACATCCGCACGCATACTGATGTGCGGCCGTATTCGTGCCAGTATTGTAGCTTCCATTTCAAAACGAAGGGCAATCTGACGAAGCACATGAAATCGAAGAGTCACTACAAGAAGTGCACGGAGCTGGGCCTGAATCCGGTACCGGTGCATGTAGACGACGATGGAGCCGATATCGACATTGAGGGTGATCAACAATCGATATCCAGCGAGCGCACGTCGACGATTCCGGGCGATTCGGATACAGCAACGGATAGTGACGGTGACGATACTGATGATAGTGAGGAACTGAAGAGCCGTCTGCCAGAGCACGAGGCTGCCGAAGGATTGTTGTCGCTCTCGATGACACGTCCTACGTCGGCCTGCAGTAGCCTAGGAACGGGCCCACAACCAGGTGCTCCCGGGGGCGGAGGAGGCGAACCGGAAGCAGCTGCGGCCTACATAACTCAGCACATCAATTCGTATCTCACACCGGAACAACAGCAACGCCATGGTTACGTCGCTACAGGGTCTCCGAAGCCTCGCGCTCAATCGCCTTCCGTTGCAGCAAAGTCCGATCCACCGAGGCGCATCATAACGTACGGCGGTGGACCAAAGCTTGAGTTCAATCTGCTAAAACACGAACAGTACTATTCGGACCCCAATGTGGGCAAACGCAGACGCGACGGAGATCGATCCTTCCCGTCGGCTAGTGATGAAGCGGCAGCGCAAGCCGGGGACGCGGATGACGAGGATGACACAGCGCGACCTATTGATCTGACGAAGAAGCCGCGCACACAGTCGGTGGTACAACAACCTTCTGCCGCTTCTGCACCGCATCAGTATGATCGGGCTCCGCCGCAACCGCTCGCCATGGTAACGCCGTTACAATCGCAGCAAGCTCCAATAGAGCTACACCGCCAAACGGCTCAAATTCGGTACGATCGGGAACAAATACTGCAACCCCATCCGGTGGCGTACGAAGAGCGTCATCCTGCACAGCAGCATCAACAGCAGCAGCAGATTCATCACCAACAGGTGATTGTGCGTGTTTCGGATGTGCTGGCGCCAATAACCGGTGCAGCCAATTTGCTAACGACGCTCGTGTCGAACACGGACAAAATCCCGTTCGCAATGGGACCGTTCGAACCGACCGGAGGGGCAACACCCGGCGGTGCCGGTGTCGATGAGAATGCATACTTCCACGAGTACTTGAAAGAGCGTGCACTGCAGGACACCCGCATCAAGCAGAGCCAGATGAAACCGAGCACAATTGCCGGAGGCATCGCGATGCGTGACAGTCATCTGCAGGATCCACTGGCGAATCATCCGATGCACGAGGAGGTGTACAGGATTGTTCCTCAGGTGGCTGTTCCGATCATTGCCGCAAAGGCTACACCACCACCGGCAGTAATTCCACCACCTGCCTTAGGCGCTACCATACCTCCCAGCTGCCCACCGACTCCAACCAGTGTAGCAAACAGTCCAGTTTCGGTTGCTGCTCCGACAGTTGCAACGACATCCACCGAGCGCGTGTATCGAATCTTCAGTGGAAAGAATGAGCGTCATCGAGCGTCACCACTGGCCGTGGAAAGTGTAGCCCGTACCGAAGCGAAGAGTCCCTCATTGGCACTGGTGGAGCAGGATAAAAACAAACCGTCCGGTGAGATAGCTGTGCCTTCCAGCATCCCGACCGTTGCTTCCTCCCGCAATGACTGTCCGCTGGTGTCGGAGAATGCCTCACCGATGGACACACTGGCCGAAATAGCAGCGGGTTCGGTAAAACTTGACGTTTCACGAGCGCAACCGATCGTCGAGCCGGAACCAACGGCTACCTCGCGTCCTAGATGCAACAGTACCAATTCTACCAGCACAAAGGTACCGCCAACAGTCCCACTAGTGCCTGAAAGTGCTAAAACGCTCGCTTCCGAGTACCTGAAGCTGGCCCAAGCGGTGACAAACGTACGCAAGCGAACCGAAAGTGAAAGCGCCGTGGGAACGCTCGGAACTGTCGGCTCTTCTGATCAGGAAGCGGTGTCGGACGGTGTACCAACCTCGGTACCTTCTGCCGTTGCTTCTACGACAGCTCAGCAACAGCCATCAGCCGCCGGCAGTCTTCTACCACCAGTTCCGCCGACAGTTGCTGGACCGGCGCAAGGAGGAAGCGGCACGGGCGACGTCGGCGCAAGTCTCGTTGCCCCGGCCCGTAAGGTGGTGGTGGTCGGTGAGGAAAGCTTCAAGACGGCCGGTGTTCGAGGTGGCGCGGGTGGTGAGTTTGTCGGCACACCGCCGACCGCCTTCACGCCCATGCACCAGGAAGACGGTGGCCGGCCGGTGTGCGAGATCTGCAACAAAAAGTTCCACAAGCTGTCCCAGCTGAGCATTCACATGAACATCCACTACATGGAGCGGAAGTATCGGTGCGAGCCGTGCGGTACCAGCTTCCGGTCCCAGGGGCTCTACCTGAAGCACGAACGTTCGGCGACGCATCGCAACAAGGTGTCGATGACGACCACGTTTGGTGTGGCGACGGACAGCAACCCGCGGCCGTTCTATTGCCGGGACTGCGAGGTCGGGTTCCGCATTCACGGCCACCTGGCGAAGCATCTGCGCTCGAAGATGCACGTGCTGAAGCTGGAGTGTCTGGGCAAGCTGCCGTTCGGGACGTATACCGAGATCGAGCGGTCCGGCACGAATCTGACCGAGATCGACACATCGGACTGTGAGAATTCGTTGTCCAGCCTGAAGCGGCTCGCGACGCGCCTCAATGTGAAGGATCCGGCAAAGGTACTTCCCGGTGGAGGCGGAAATGGGTCCCACGGAGGTGGTAGCAGCAGCAGTAGCAGCAGTTCTTCTAGCAGTAGTGGTGGCGCTGGCACAGCCGGGGGCACGAGCGGGAACGAAACGGATAGCTGTGAAGATAACGAAGAAGACGCGGCCCAGCCGTCTCTGGTGAATGCGAATGGGGTGAATGGCAGTGCTGCTGCTGAACGGGACGACGACCAGCGCAACATAAACAACAATGTGAAGCGAAAAGCGGACGACAAACCGGGCTCGGATGAGGCGGCGGCGGCCACCGAGATGAAACGGGCTCGATATGGAGCGGAAGGAATGGAAGGGGGTGTGTCGGTACTGCAGCAAGCTCCCGTCGGCGGTACCTCGAACCATGCTCTGTCGGTAGAGGGAGCTGCGGCGAATAGCAATTGCTAG
>2R|AGAP002918|29607117|29608211
ATGGACCTCAAAGACGAATCCCAGATTGAGTTTACAATAACTAGCTTTACCACCTGCTGCCGGTTATGCTTATCGTGCAGCGAGAGCGAGGATTACTACGACATCTACCTTAGTTCGATCGCTTCCCACAGCGAGACAACCTTCGTGGAAGCCATACAGAAAATCACTAACGTAGAGGTAAGCACCGAAATTAAGCTACCGTCGAAAATTTGCAGAAATTGCGCGGCCCGAATAGATGATGCATTTTGTTTCGTGCGCGATTTTCATCGCACCAACGAGATGCTTCAGAACTATCTCGATAACGAAGAATGCGACAAAGAAGAGGCGGAAGAAATAGATCTAACCACCGTGCAAGAACTATGCGAACTGGACCTAACCGATCAGCAGATCGTGACGGACGAGGAGAACGAGAACGAGCAACGCGAAGGTAGCAAAGAGTCCGAACACCCGGACGACGAACAGCTCGTGCACCAGCGTCACGACACTCCCGAACAGCCGAGCGGGACAAACCGGGGCCTAACGGCGGTAGATTTCATCCTGCAGCAGATTACCACCTCGCCCCAGAAGAAAAAACGGCGCCCCGACAAGTCTGCGCTCAAGCACCAGTGTAACGAGTGTGACAAATCGTTTCTCCGCCGGTCGAACCTGGTCGATCATTTGCGCCTGCACGCACAGCTGAAGGTGTTCGCGTGCGATTTCTGCGACAAGCGGTTCGTGCAGTCGGGCAATCTGAAGTCGCACATGCGAACGCACACGGCGGAACGGCCGTACCGGTGCAGCATGTGCCAAAAGGGGTTCACCCAATCGAGCGCCCTCAAGACGCACATGTTAGCGCACACCAACACGAAGCCCTTCGCGTGCGACGTGTGCGACAAAGCGTTCGTAAGCAGCTCGGATCTGTGCAAGCACAAGCTGACCCATTCCGCCCAGAAGCGCTACCGGTGCGTCATCTGTCCGGAGCGGTTCTTCACGCAGAAGGTGCACCTGCGGAACCAT
>UNKN|AGAP012704|24390796|24392125
ATGTGTTTAGAATGTTTCGACAGTCTCAGAAGATCTGCCGACTTCCGGAATGCATGCATACGTAACGAACCCACCTTCCATCAGATGTGCATAGGGCCATCTACCAGTGACAACCACGGGCTGGCTAAAAACACACAGGATGTAGATCCGTTGGAGGTTCAAATAGAAGTTCTTCGAGTTGAAACTGAGCTGTTCGATGAGGACACGCAAGCTCCCGACAGCGAAAAGGAAACGCCACATGACGATGATTTTACTTGGCACGAGAGCGAAACAGACCCAGCACGAGATGGGAAGCAAAAACTCGTCCGTAAAAAACGTCCCAATAGAAAAAGAGCAGGTGCCGAACAGATCAAAAGAAGGGACCCTGCACGCGAAGCAAAGTCGTCGTCCACAGGTGGTCGTAGTACACGTGTGCTTTGCAGCATATGCGGGACGTTCGTAAGCAACCTGAATTTTCATCAAAACTATCACCACGCTAAAACGTCCATCAAGCTTTCCTGCCCACACTGTCCGGCCAAGATCACGCATCAGAAAAACCTGACGCGACACATCAATACGGTACATCTGAAGATAGTGGAGAAGACGTGTGAAATATGCGGCAAAGAGTTCACCACTAATAATAGCTACGTGTCCCACATGGTAAGGAGATATATCGCCCGCTGGCCGTACGCGTGTACCCAGTGCCCGAAGCGTTTCAAAAGCCGGTTTGCAAGAAAAACGCACGAATTGACACACAGTGGCGTTCTGTTTAAATGTACGCTTTGCGAAAAATCCTACCGTTATAAATCGCTGCTGAGCATGCATATGAGAAAGATGCACCCGGAGGAAAACACGCATAATGAGGAAGAATCAATATGA
>3L|AGAP010732|9018519|9020105
AAAAAGAAAGGCAAAGCGAACCGGAACATCGTCATCCCGCAGCTGCCGGAAGGGTTCATCGTGAAGGTGAAGGAAGAGTACACGGAAAACTACGTCCGCACCGTGACGAAAATCCCGGAAGAGCAGTTTATCCGCACGGTCAAGTCGCCCGGCAAGAAGGAGCGGAAGTACCATGATTACAACGCGGTCAGCGAGCACCAGTGCGATGTGTGCGGGAAGTATTTCAAGGATAAGTACAAGCTGAATTACCACGTGCGCATCCACGTGCCGGAACTGTCGCACCGGTGCGACGTTTGCGGCAAGGTGTTTGCGCACCAGTCGACGCTGCATAATCACAAGCGCATCCATACAGGTGAGCGTGCGTTCAAATGTCTAACCTGCGGCAAAGCGTTCGTACAATCGTCGGCCCTGTCGAACCACACGAAGATACACACCGGCGAGCGGCCGCACGAGTGCCTGATCTGTGGCATCAGCTTCATCCAGAAGATCAACCTTATCTACCACATCCGCATACACAACGGCGAGCGTCCGTACCGGTGCAACATCTGCCAGAAGTCGTTCATCCAGCAGAGCCATATAAAGAACCATATGAAGGTGCACAAGAAGGACAATCCGCTTGACTGCAGCATGTGCGGTAAAAACTACAGCGATCTCAACGAGCTGACCGAGCACTACGCGTCGCACCATACGGCCGAGCTGACGTACCGGTGCCAGGCCTGCGGCAAATCGTTCGCCCAAGCCAACCATCTCAAGATCCACAAGAAGAACTTCTGCAACAGCAAGTCGAACTAG
>3R|AGAP007972|3477622|3478722
GCCGCATTCCTGTACCAGCAACAACAGCAGCAGCAGCAACAGCAACAGCAACAACAGCAGCATCAGCAACAGCAGCGTCTCTGGCAGCAACATCTCCAGCAAACCGGTTATCATCCAGCGGCGGCAGCAGCGGCCGCCGCAGCCGCCGCAACCCTGCCCGGTGCCTATGCCCATCCGCACGCCGCCCTCATGCAGCACTGGATTCGCAATGCCGCCCTGTACCAGCAGCGCTTGCATCCGCATGCCCACGCCCACCCGCACGCACCGGCCGTCGGACACCATGGGCACCATCCCTACCCGATGCTGGCTGGCGGTCGTCCCGGCTTGAAGCTGCCCGGGCACCACCACGGTGGACCGGGAGGTGGAGGTGGCAGCTCACGCCCGAAGAAACAGTTCATCTGCAAGTACTGCAACCGACAGTTCACCAAGTCGTACAATCTGCTGATCCACGAGCGCACGCACACGGACGAGCGGCCGTACTCGTGCGACATCTGCGGCAAGGCGTTCCGGCGCCAGGACCATCTGCGCGACCATCGGTACATCCACTCGAAGGAGAAACCCTTCAAGTGTTCGGATTGCGGTAAAGGCTTCTGCCAATCGCGTACCCTTGCCGTGCACAAGGTGACCCATCTGGAGGAGGCGCCGCACAAGTGCACGATCTGCAACCGCACGTTCAACCAGCGGGCGAACCTGAAGACGCACATGCAAAGCCACAGCCAACCGCAGGGCTCGGCAGGTCTTCCACTGGGCGGATCGATCGAACCGGAACAGCTCGACCTGGAAGGTGATGGCGATGGTATGGGGGTGGATGTGCGGCAGATGCTGCTGCTGGAGCATGCCAACAGTGCTGCAGCGAATTTGCATACACCCAGGCGCAACGCAACGACTTCGGCCACCGCGACGAGTGCACCGGCCGGTCCAACAACGGTGACCCCAAAGCGATCG
>2R|AGAP003562|39532137|39533079
ATGCACAACAATCCGGACAAGTATCGATGCGAAGTCTGCAAGGAGGTGCACCAGAATCTGCATCAACACATGATGAAGGCCCATGCGCCAACTACGACGGACGAGGCGGACAAAAAGTACAAGTGCGACCAGTGTGGAAGGTCGTTCAACTTCCTGGCGAACTTAAAGATGCACGTGGATTGCGTCCACGGCGTGAAGGATGTGAAGTGCAATGTGTGCAACAAATTCTTCAACTACAGAGCCTATCGGACGCACAAGCGTACCGCGCACACCGACCTGATGCTGATGTGCGAGCTCTGCCCAAAGATGTTCAAAAATCGAAAGTCGTTCGAAGTGCACAAAGCTTCGCACGAGGGCCTGATGCTGCGGATGACGAACTGTGTGCTGTGCGGTAAGCTCATACGCACCTGCAGCATGTCGAAGCACATGAAAACGATCCACTCGGAGGAGGACCCGGTCAATTGCGATCTGTGCGGCAAAATGTTCCGCACCACGTTCCACATGAAGCGCCATCAGAAGAACACGTGCGAGGTGACGATGGATTCGCGCTCCTTCAAGTGCGAGGTGTGCGGCAAGGGTTTCTCCACCAAGCTGACGATGATGGAACATATGACGACGCACACGCGCACCAATCAGTATCAGTGCGCGTTCTGCTTCAAATCGTTCGGCTACATCTCGAACCTGTACAAGCACCGGAAGAAGGCACACCCGCTCGAGTGGCAGGAGGTGCAGGCGCACCCG
>3L|AGAP011763|32989585|32990865
GATTCATCCTCCCCTTCCACGATGATCCTGTTTCGGTGCGACTACTGTATGAAAATATTCCACTTCCTGGACGAGCTCAACGCTCACATGCTTCTGCACAATGGCGCAAAGAAAGGTAACGCTGCCACCGGACCTATAATGCTCGAGGAGCAGACGAAATCGATACCCGATGCAGTAAGTGACAGTTTGTTGCCCCCGGTGCCAGCGCCACCACCCGAGCACGTTTGCTCCAAGTGCCCGAAGATGTTCCGCACCGAGGAGCTGAAGCGTGTGCACGAGGCAACGCACGCAGACGACGAGCAGGCACACAAGGTGCGCAGCTGCCGCATCTGCAACAAGCTGTTCAAGTGTGAGCTAAACCTGCTGGCGCACATGCGAAAGCATTCGCTCTCGATACACCAGACCGGGCTGGCTGGGGAAGGGGCGGAATCCGGTGCCGGCGATAGCAGTGGCAACGATGAGTCCTGTTCCTCTTCCTCGAACGTTGGTGGTGGTGGTGGTGGCGGTGAACCGGCGGGAGAGGGAACTGATTCGGCCTCGCTTGCCGTGCTTTCGCGCAGCGCCTTCCGGAAGTGTGAAATCTGTGCCATCACGTTCAAGGATACGGTCGCGCTGGACCAACACATGCTGTGCCATTTCGAGCGCAAGGAGGCGATCGCGTTCGTGCCGCAGACGGACCGCCCTTTCCAGTGCACCGAGTGTCACAAGAGCTTCAAGCGAAAGGACTACCTGCTCATACACATCCGCACGCACACGGGCGAGCGGCGGTACAAGTGCGATCTCTGCTCGAGCGCGTTCGTGCACCCGTCGAACCTGATCACGCACCGGAAGCTCCACTCGAACGAACGGCCCTACCAGTGCACGCTGTGCGGGGCCACGTTTAAGCTGTTCGCGGGGCTTAAGATACACCGGCGGCGGTGCGAGCAGAAGCTACCGAAGGGTGGATCGCAGGAAAATGCC
>3R|AGAP008901|20581730|20589281
GATTATCCCTCATCCCCCAAGATTTATCCCGTCCCAAAACCACCCGTCCCAGGCAGCTCCGGCTTCTTTCCGGCCAATGATACCGCACCGTCACCGTTCCTTAAAGTGCCCAACCCACCGTACATCAAGCAGGAGACGGTCCCGGTGGGCGGAGAATCGGTTATCCCGGGTGGAACGGTAACACCGCCCGTCAACTACAGCCAGGATCATCATCATTATGGAACGGCGGGGAGTTACGGCGAACCGGGCGATGTGGAGAAGCCACCCCTGTTCTATCGCAAAGCGTTTGACATGCCGTACATGGCGACACCGTACGTGCAGTCCCATCTTGCCCAACAGTTTCCTCAACATCTTCCCTCACATCCTAACCAACTGCCGCCTCACCAGCACCATGCACCCAGTGAAACTGGTTCCCCGCTGCCTGCCTCATACCCGACCGCCTCGCCAGTTGCTCCACCAGCAGCAACACCTTCCCCGTACACCCCGCTGTGTGAGCCGCCGGACAGCAGCAAGGTACGCTTCAAGTGTGAAACCTGTCCGAAATCGTTCGACACGAAGCAGAAGCTGGAAAAACACAACCGCATCCATCAGCCGAACGGCGGGGGTGCGGCCGGGCTCGAGTTTAAATGCCGCATGTGCGACAAAACGTTCCGTACGAAGAGTACGCTCATCTGCCACGAGAAGGTGCACGGCGAGAGTGGCCTAGGCAGCAGCTGCTCCTGCGTCGAGTGCGGCAAGGTGTTTGCGACGGAGGAAAAGCTACAGGTGCACCGGCGGCTGCACACGGGCGAAAAACCGTACCAGTGCAAGGTGTGCCTGAAGTGCTTCAACCACCAATCGAACCTGATCGTGCACGCGCGCATCCATGACAAGGTGAAGCAGGCGCTCAAGTGTGCCCGGTGCAGCAAGGTGCTGGACAGCGAGGAGCGGCTCGCCGTCCATATGCGGCTGCACACGGGCGAAAAGCCGTACAAGTGTTCGTACTGCGACAAGCGCTTTAATCACAAGAGCACGGTCAGCACGCACGAGAAGGCGGCCCACATTGCGGCCAACTCGTACCGGTGTGGCCGCTGCCACAAGACGTTCAACCAGAAGTGCCAGCTGCAGTACCACGAGAAGCTGCAGGAGGAGCACACGATCGCGTGCGAGCACTGCGAGAAGGTGTTCTGCTACAAGGCGAGCCACAAGGAGCACCTGTTTAAGGTGCACTTCCCGCGGCCGAAAAAGAAAGCGCAGCGGAAGGGAGGGAGGGGTAATCAGGGCCGGAACAAGTTCAAATGTACAGTGTGCGATCGTCGGTTTTACTACGAGCGGGCGCTCGAGATGCATATGGGCGTGCACGATGCATCGCTGGACGTGAACGTGCTGTACTTTTCCTGCGACTACTGTCCGGAAACGTTCACCGAGGAGGAGACGCTGCAGCAGCACGAGGCCCGCCACGTGGCCGACGGGACGACCGATTTCCGCGCAAACATGAAACGGGCCGAGGAAGGGGGAAACGCCACCACCGGGCACAGGTGTCCGCTGTGCTTTAAGCAGTTTGAGGATGAGCCGTCCTTACGCGAACATCACCGTTCGCACCTGTGCCCATTTCCCGACTGTGCGCGGTGCGACCCAGTACGGCGCGATGATGCGTTCGATCTGACGCGCAGTACGTACGATCCGGCGGACGATACGCAACCGACGGTGTGTAACGTGTGCCATCGCGTACTGCCAACGTTCGAGGCGTACCAGAACCACTTCCACTACCATACGTCGCGCGTCCCGTTCTACTGCTACCACTGCCGGGAGGAGTTTAACGACAAGCGGGAGCTGTACAATCACACGCGGACGCATGCGCCGCGCGCACCGGAATCGTACACGTGCGAGGTGTGCGCGAAGGTGTTCTCGACTAAGGGGAACTTTAAGCGGCATTTGAAATCTCACGAAGCGGTCCGGGCGTTCGCGTGCGATCGCTGCTCGAAGCAGTACGACTACAAGAGTGCGCTCGAGGTGCATCTGAAGCGTTCGCACGGTATTGAGCTGTGA
>2L|AGAP005573|17334218|17336622
ATGACCAATTGTTCGTGTGCCGTAGCGGACTGCAACAACAACAGGCGGAATGTGAGAAAACGCATGCTCGACATTGGTTTCCACACGTTCCCGAGTGATCCGGTGCAGAGGCAGCGATGGGTGAAGTTTTGCCAGCGCGAACCATCCTGGCAGCCAAAGTCCTGCGATTCGATGTGTTCGGTCCATTTCAAAGACACCGATTATCAAATGTCCCACTCGCCGTTGATACGATTGGCAACGAATTTGAGAAGGCTCAAGCCGGATGTGATTCCCACTATCCGGAAGGGCCGTGCTATTCCAGTAGCAGCGCGAAATAAACTTGCCCGGGAAGCTCGGCAGAAGCTCGAGCAGGAGCTGTACAGCAAAGACGATCAGGATGTAGACATTGACGAAATATGTAAAACGAAATACAAGCGCAGCGGCAACAGCTCCTCTGTGCTGAGCAAAGTTGTGTACCGGTTGAACAAATTCCCCAACATTTGTGCATTCTGTTACAAAACCATCACGGACGAGAGCGTGTTCGTGCCGTTCGACTCGCAAAACGAGGAACTGCAATGTACGATCGGCCAGAAGTTTGACGAAATAACGGGCGAAACGATGGACCGAACGGAACGAATCACGCTGAATCATCTGCTGCCGGACAAGGTGTGCACGGAGTGTCTGGACGTTATGGTAAAATTTCACCAGTACCAAAGACAGCTGCAGTGTTTGCGCAAATTCAGCTACGGGCTGGCACGGCTGCTCAAGGGCAGCCGAAAGCCGCTGGAAACACTGTACCAGGAGCAGGGCAGCTACCTGGCCCGCGTGCTAAAGAACCTAAACATTTGCCCCGGGCCGGAAGAGAAAGTGACACTGGAACGGCTAGAGGCGGAGGTGGCAACGTACGGGCGCATCAAGAAGTACACGCTGTTCGTACCGAAACCCATGTCGATGTGCAGCCTACTGCACCAATATGCAGCGGTAGTGCAGCGGACGGACAAGTGTGCCCCAAAAAACAGCTCGGCCCCAGTCAACAAAGACCGTAACGAGCAGCGAGTGCAAATGATTCACGAGGTAAACATCGTGGAAAAGCCACCAGTTACTACTGCTTCCACCAGCCAGGTGGCAACCGCGCCCGCGCACAGAGACGAAGGACAAGGTTCACCGCCCGAGAAGAAAGCACGCAGCAGACCGCGGAAAGCGGAGAACGAGGCGAACCACGCTAGGCTCTGCCCGTACGCGGCCATCTGCAAGGAGAGGTTTGCGGATGAACAGTCGTTGCAGGAGCACATTGCGAATCGGCACAAATTTTTCCACTGCAACGCCTGTGGTGTTAAGATAAAGTTCTACGAGCTGTACACAAAGCATATTGAGAGTCACGCTATCGCACGTGCGTTGCTGCTGTCGCATAACAAGAAAGCGACGAACCAGGAGCTGGAGTGTAAAAACTGTGGCAAGACGTTCCAAAGCGAGCAGATTCTTCGACGCCACGAAACAACCCATGCCGGAGAGCGCAACTACGTGTGTGGCACCTGTTTGGGGGTGTTTTTAACGAGCGAGGAGTTTGGCAAACACAAATGTCCCACCGTAGAAATGAGGGTGGAAACGGCCGAGGATCCGTTCTCGGAAAATGTTGGAGTCGAACCGGCGCTTAAAAGGCCCGACTATAAACCGGACATTCAAGTTGTATCAACGCGTGCTATGCAAGAGTACAGTAGTACTGAGGAGATGATAACGGAGGAAGAATATTTGGAGGAAATCCTGGAGGACGATACCGACGAAAAGGAGATAGAAGATTGA
>3L|AGAP011181|18290107|18291601
TTTCAGCAAGATTTCTGTCGACTATGCCTTAGCCAGAACGGTGAGCAAACGGGGGTGTTTTCCAGCTCGTCAGCAGCGGCACTGTTTGAACGGATATTTCACTGCACCGGCGTAAGGCTAGCCGATTTTCCCGATGTACGCCCAACGGTGTGTGATGGATGCATTTCCCACCTCGTTATTTGCGAGAAGTTTGTGAAGCTATGCCGTGAGGTGGATCAGAAGTTATGGCACCGGAGACAGCACAGTGACAAGACTGAAGGGGCAGTGCAAGAGCAAGATCCAGCGAACACGCTCTCGCAATCGAATGATGAGCAAGCACCCGAATCCAAGGTACAGCATATGCACGTGAAATCGGACGAAGCATCGCCAAACCCTCCGTGCGATGGAAAGAGCACGAACGAGGAGTTTTACGTGGTCGAACTCACGGACGCGCATCACGAGTACGAGCTGGACCTACCTGGCAGCGAAAGTATACCCGTCCCACCGGCCACTACTACCTCGAACGCCACAGATAATCACATGCTTGTCCATACCGGAGAAAAGCGGTACGTGTGCCCCGTTTGCCAGCGCGCTTTTGCTCAGAAAGGTAACCTGACGTACCACCTGAACCAGCACACGGGCCACTGTCCGTACCGGTGCGATCAGTGTGATAAGGCGTTCAAAGATCCACACTCGCTGGTCGTCCACATGCGGTACCACACGCAGAGCAAACCGTTTGCATGCAGCGAGTGCGAAAGTTCGTTCGTGAACAGTTCCGGCTTAAAAAAGCACCTGCGAACGCACACCGGCGAAAGACCGTACCAATGTGGCGAGTGTAAGAAATCATTTAAATCTTCTCATAACCTGCGCCTGCACAAGCTTTCCCACACCAAAGAGCGACGGTTTCAGTGCGATCTGTGCGAACGCTGGTTTAGCTACAAGAATGTGCTACAGACGCACATGCAAGTGCACCGGAAAGGGCAGGGCACGTGCACCGGAAGCACCAGACCCGGAACGAAAAAGAGCACCGAGGGAGGGATGGAGAGCAAAAGTGAAGGATAA
>UNKN|AGAP012768|27970619|27972172
ACATTGGGCGGAGAAAATCACGATAAAAAGGAGGAAGCGGTGGAACATCACGAGGAAGAAATCGTCGAAGAGTTCGCGCTGGTCGAGGCAAGCGAACGTTTGGAGCAGCTGATCGAGCAAGCGGAAGATGTTGAGATCGAAACGCAAGAGCTGTCCGGGGAAGAAGATGAGGAAACCGCCAGCAGTGACGAGATGGAAGACGGCTCGCAGGAAAACGCCGAAAGCGGCGACGAGTCTGGGACGAACAATTTGCTGGATGAAAGCACCGACAGTGTAGAAAATAATCCGCCAGCTCGTACGAGACGGCTGTCCTCGCGGTCAGCCAGAAGCGCTCAAACGAACGACGCAACCCGCTCACGAAGGAAGGCAGACCACCACTATCAGCATTGCGATGCGTGCGGGAAGATGGTTTCGGATCTGAAAAGTCACATGCTAAGCCACACGAAGGAGAAACGGTTCTCCTGCCCGTACTGTGCCGTGACGATGACGTTCAAGTCGAATCTAAACATCCATATTAAGACGGTCCATTTGAAGGAGATTTCGAAATCGTGCGAGCTGTGCGGGCAAGGATTCGTCAATTACAATTCCTACAAGAACCATATGGCCTCACAGCACGGAACGGGTGAGTACAGCTGTGAAACGTGTGCGAAAAGGTTTACGCATCTGCGAACGTACAACATGCACGTGCGCCGGCACCATAAAGCCGATGCGACGTACAAGAAAAAGAAACAACTTTGTGGCACGTGCGGCGCCATGGTTACGCACATAGCGACGCACATGCTCACCCATACGCAGGAGAAGCGGTACGCCTGTCCGCACTGTCCGATCGAAATGGTGGACCGGGGGAATCTGATGCGCCATGTCCGGTCGCTCCGAGTGCACGGCATTGGGAAAACGTTCGACTGCCACATGTGTGCCAAAAAGTTCAACCACAACAGTGGGCTTAAATCGCACATTGCCCGTGTGCACAGCAATGAGCGAAAGTTTGAGTGCGAAACGTGTGGCATGCTGTTTAAAGTGAAAGTCGCCCTTACGAAGCATCAGCTAGTGCACTCGACGGAGCAACCGTACGCGTGCAATCAATGTCCGAAACGGTTTAAAAGTCGCCATGGACGCAATTCACACCAACTGACCCACAGTGGCATAGTGTTTCCGTGTCCGCACTGTGAAAAATCGTACCGGTACAAAGATGTGCTTGGCATTCACATTCGGCAGAACCATCCCGAAGCAAAGGAGGAGAAGTCGATAGCGTGTGAATAA
>3R|AGAP008135|6047335|6048711
CTGCCCAACACGGGCCACCTGATAGCGCACATGGTGGTGCACACCGGGGAAAATCCGTACGTGTGCAGCCTCTGCCAGCGTTCGTTCACCAACTCGACACGGCTCAAGCTGCACCTGAAGGTGCACTGCATCAAGAAGCTTCACCCCGGGTTGACGGTAACGCGCATCACGAAAACCGTTCCAGCGACCCCCGCCATACCGAGCACGAACATGGAGGTGGATGTGGACCAAACGTCACCCACGGTAAAGGTGGCCACCTTCCGCTGCATCGAATGCGAAGAGATACTCCCGAAGGACACGCTTTACCGGCACATGAAGCAGCACCTGCACGATAAGAACATTTTCGCCCAAAAGCCGCACCAATGCAACCGATGTGGGGATGCGTTTGCGAAGGCTTCGACACTGGAGAGCCACCAGGAAAGCTGCCAAGCTGCCATAACGAACAGCAGTAGCAGTGGAATCGGCTTCGTCATCAGCTCGGTCGCAACTGTGGACCAAAAGTTCCTCGAAGATCTCGCCCAAATGGAACTGCAGGCCCGCTCACCCGAGCTGGAGGAGATTGGGCCGGCCGACGAGCTGCCGGAAATGTCCGCCACACCCGCGACAGGGCTCGGTAGCTTTGGCAATCCGCTCTCCTCAACGACGTGCACGCTGTGCGGCAAAAGTTTCAGCGAACCGTTTGGTCTCCGCCAGCATATGCGCATAATGCACGCCGACACGAAACCGTTCAAATGTCCGGAGTGTCGCAAACGGTTCGCCAAAGAGCAGGCCATGCTGATACATCTGCGCGTGCACATCAGCAATCGGCCGTTCATGTGCATCGTGTGCTACAAAACGTTCACCCGGGCCACGGCACTGAACGGTCACCTGTCGTCGCATTCGCACGATTCGCTCAAATGCTTCGCCTGCCTGGAGATGCTGCCGAACGTGCAGAAGTACGCGCAGCACATCGAGCTGAATCATCCCGAGTTTCCGGAGGTGCTGTACCGCATACGGGCGGAAAAGCCCGAACACGAGCGAACGAAGCTGCTGAGGAGGCTG
>2L|AGAP005484|16121483|16130916
ATGGACGAAAAGTGTCGATTATGTTTGGCTCGGCTGGAAAATCTACGCTCAAACGCCACCATCGAGGAGGAGGGTTTTAGAGAAAAGCTTAAAACACTGTTCAGCTTCCCGATCACCTCAATCGAAGCATTCCCATCGACGGTGTGCGTGCAGTGTGAGGCAAGGGTGTCCGATTTCCACACCTACCATGAGCAGGTGAAAAGCAACCAGGATCAGCTGTGGTCGACCCAGCATCAGAAGTATTTCGAAAAGGTCAAGGTAGAGCCCGCCCCGGATGCCGACTATGACGTGTTTGAGCTGCCGTTCGTAGAAGTGAAACCGGTTGAAGGTGCGCCGAAGGAGAGCTGTAAAAATGACGAGCAGCTGGACGTGCTGGCCATAGACAGTGATCTCGACGATGGGATGAAGCTGGAGGATGAGTACAATCCTCCGAGCAGCAGCGCTGCTAGCAACAATAATTCAGACGACAGTGAGTACGAGGTGAAACCCCGGAGGTCGAAACGCGTGACGGACACGGCAGACCGCACGAGAACGACACGGCGCGGACGGTCCCCGAAAAGTGAGGCAGGCACGAGGTCGCCCGGTGAGCAGAAGAAAAAATCTCCCATCGTGGTGCGGCGGGGCCAGGCAACCAACCAAAAGCTGCGCGAGTTTTACGACATGAAGTGCGAGATGTGCGAGGAGCAGCTGGAATCGTTCAACGCACTGAAGAAACACTACTATCAAACGCACCGAACGCGTGGCTACATCAAATGCTGCGGGCGCACGTTCCACAAACAGTACCGGTTGCTGGAGCATCTGTCCTACCACGTCGGCTCGAGCATGGTGCGGTGCGAGGAGTGCAACAAAACGTTCAGCAGCCGAAGCTACCTGCTGGTGCACAGGAGCCGCGTCCACGGGCAGCCTGAAGATCGGCCGTACAAGTGCACCCAGTGCCATCAGTCGTACGCGTTGGAGTGCCACCTGAAGGCGCACATCGTGTCGCACGTGCGGGTCAACTGTACGATCTGCGGGAAGGAGCTGGCGAGTGCGCATTCCCTCCGCACGCACATGATCAACATGCACGGCAACAGGGAGAACCACATCTGTGACACCTGCGGGCGCGAGTTCCGCAGCCGGCCGGCGTTCGAGCGGCACGTCAAGCTACACCTCGGGCTGGAGGTGACCAAACAGATGCAGTGCGAGGTGTGCCACAAGTGGCTCAACAGCAAGCGGGCGCTCAAGGTGCACCTGCAGCTGGTGCACATGGAGGCGGGCCAAACGTTCCAGTGCGATATCTGCTCGCAGCAGTACCCGAACAGCCGGGCACTGGCCAACCACAAGCAGTTCGTGCACGTGGAGGAGCGGTTTAAGTGTGAGGAGTGCGGCAAGCTGTTCAAGCGGCAGCTCTACCTGAAGGAACACGTGGCCGCCCTGCACACCCGCAAACCGCTCTACTCCTGCGAGTTTCTGTAG
>3L|AGAP011758|32957587|32960877
CTCAATATGAACGTGTGCCGGTTGTGTCTGTCGGAAGGGCACGGGCACCTTCAGCCCGTTTACTACGCGCAGGACTCGCCGGACGAGATACTGCTGCAAAAGATACTGGAGCTGACCTCGGTGGAGATCACCTACGCGATCGATTTTCCCACCAGCGTGTGCTTGGAGTGTCTGGCCAAGCTGGACGAGTTTACCCACTTCCGGCGGCAGTGCATCGAGAACAATGAAATGCTGAAGCTGAAATACTACGAGCTGAAGGCGGAAGCGGAAGCGGAGGACGCACAGTACTGCTCGAAGCAGGAGCTGAAGGACGAGGAGGCGCTGCAGCTGGCGGGCGTGAAGCAGGAGGAAGAGTTCATCCAGCTCGAACGATCGGCCGTCATTGCGGAGGACGAGCAGAACGGTGCCCCGGTCGACGAGCAGGTGACGTACGTGGAGGAGGAGGAGCCGGCCGGCAATGAGATTATCATCGGCGATGGGGGGCAGGACGAGTACGGCGCGGACGAGCAGCCAGTGGCCGGCACGAAAATACAGTACGTCTCGGAGGACGGCACCATGACGGAGTACATTACGGCCGGTGCGATCGTGCGCCGGGAAGCCGGCAGTCCCGAGCTGGAGGAACCGGCCGGCGGTGTTGGTGAGGCGCCGCAGGAGATTTACTACACCGTTGGCACGGACACGTACGCCATTCCGGCGATGGGCGGTACGGAAGCGGCCGGCGGTGGTGGCTACGTGCCACAGGTGTACGCCGACCAAACCGAGATCGAGTGTACCACGATCGAGGACCATCTGCCGGAGGAGTACGTGGAGGAGGTACCCGCCGTCACGATGACGGCTCCAAACATGGCCCCGAACAGTGGCACCCATCCGGTGCTGGCTGCGTCCCGCGGCCGCCACGATCGCCCCTTCGTGTGCAAACACTGCAAAACGAGCTTCAAGTACGAGCACAACTACGACCGGCACATGAAAAACCACGCCAAGGTGCTGTACCGCTGTGGCAAGTGTTCGAAAACGTTCGTGAAGCTGCGCAAGTGCCAGCAGCACTTCCTGAAGGCGCACTCCTCCCAGCGGTACGAGTGTGACATCTGCTACCGGACGTACAGCTTGCCGACGCGGCTGGAAAACCACGTGATCGAGATGCACTCGGTGAACGGTATGTATCGGTGCGACCGGTGCCAGGGCGAGCTGTTCACCACCTACCTGGACTTTAAGGCGCACCGGTTGCGCTACCACCCGCGCACCGAGGAGTCCACGACGGTAGGGACGGCCGGCGCCGACACGACGCCCGCCATCATCAAGCAGACGTCGTTCTTCGATGCGGTGCACATGGAGCACGTGCTCATGTCGAACAATTCCTGCACATCACCGGGCGGCGGCAGTCCCACGCCCAGCTCGGAGGAAGACCAGCAGCAGCAGCAGCAGCAACCCGCGAAGGAACTACCGCCCGCCCGGGGCAAACGTCCATCCACGGGGAGTGGTCCTGCAACGCCCCGCACACGAACGCGCACCAATGGCCATAACAATCGCGCAGCGAAGGCGCAAAAACTGCACGCGACCATAACGACGACTCCGCAATCATCTGCACAGCACGAGGTCATCCTAATAGATGACGATGAACAGCACCATCAGCAGCAGCAGCAGCAACAGCACCAACTAGAAGATTCGCCACTCCCGAACGGCGGCGCCAGCACACCGACGGTGCACCGGGAGTTGCTGCAGCAGATCGAGGAGAGTGAGGCGAACTCGCTCGGTCCCAAAATGTACACCTGCGACAGCTGCCCGAAGCAGTTCGTCCATCTGAACAACCTGAAAGCGCACATCTACGCCGAGCACGACAATGACAAACCGTTCAAGTGCAAGGTCTGCCCGATTTCGTTCAAAACGAAAGAAATTCTCGTGATGCATATGCTACTCCACACACAGAACAACGGTACCACTTAA
>3R|AGAP009130|26440228|26441380
ATGGATTACAACATTAGTCGACTGTGCCGCGTGTGCCTGGAGGAGGGAGTGTTTACATCAATATTCAGCACCGATCTGGTCGCAATGGCACCGGCCAATATGCTCGTAATGTGTGCCAACATAAAGGTATCGAGAGACGATGGACTTCCCAGCACGATCTGCAACAACTGTATGTACCGGCTCGGGGTAGCATTTCACCTAAAGCAACAGTGTGAAAATTCCGACATGAGACTGCGCCAGTACATGAACGGAGGCTCGGCCATGAGCTACAGCTACACGCTGGACAAGGAAACGATGACGGACGACTCGTGGCTGCTGTCGGGCATGGACCATAAAGGCGACGATCAAAAGTCGCCGGAAAAAAAAACAAACAGCAAAAAACGATACAGAGTCAAACTGCCCGAAGAGCGCAAGAAGAGGGGGCCAAAACCGATGCCAAAAATTCCACAAACCTGCTACCAGTGCCACAAATCCTTCAAGTGTGCCGCTCAGCTGCAAATGCATCTACGCACACACTCGGGCGAAAAGCCGTACGCATGCAATCTCTGTCCCCGCCGGTTCGCCCAAAAGCACAACCTTGCCATCCACCTGCGCACGCACACGGGCGAACGGCCGTACCAGTGTGAGATCTGCAGCAAACAGTTCTCCGCCCTGGGGAACTTTCAGGCGCACAAAAAGATACACACGAACGAGCGGGATCACGTGTGCCCGTCCTGCAACAAGGGCTTCATCACGTCGGGCGACCTGACCCGGCACATGATCTCACACTCGGGCATCAAAAACTATCACTGTGATATATGTGCGAAAAGCTTCAGCCGGAACCGTGACATGATGGCACACAAGCGCAAGATGCATCTGGAAGAGTGTGGCAACGAGTGCTACAAGTGCCACGAGTGTCACAAAGTGTTCGCAACCCTGAACAATCTGAACGTTCACATGAGGGTGCAT
>3R|AGAP008796|17951113|17958430
ATGCACGGCTTTCCGCACAAGTGTGAGCACTGCTACCGGCGCTTCACGACCGTGTATCTGCTGAACCACCACCTGTGGAACTACCACCAGCACTCGAAGGAGGGTCTGACGTGCGAGTGGTGCGGCAAGCGGTACTACTCCCGGCGCCCGTTCCAGGAGCACGTGCGGCGCCACAAGCACTCCGTCACGGAGCGGTTCAAGTGCACGACGTGCGGGCGTGCGTTCGGCTCGAACGCGCTGCTGCGCCGCCACGAGATGGTGCACACGGGCGAGCGCAGCCACAAGTGCACCTACTGTCCGCGCCTGTTCAGCCGCCGGTGCAATCTGCTCGACCATCTGCGGCTGCACACGGGCGAACGGTGCCACAAGTGCAGCGAGTGTCCGCAATCGTTCAACACGAAATCGTCGCTCGAGAAGCACCAGCGCAACTACCACAGCGATCTGGCGGGTTTCACGTGTGACGTGTGCGGCGTAACGATGCAGTACCGTCCCTCCTTCATGTACCATATGCGCATCCACTACCACGAACAGATGGGCACGTTCCGGTGCCAGTACTGTGATCGTGTGTTTGGAACACGGGCCCGCCTAGAGCGTCACGAACGGGCACACACGGGCGAGCGGCCGTTCGCTTGCCATCTGTGCCCGAAAACGTTTGTGCACGCGGGCCAGCTGGCAACGCACATCGCGCGGCACAATAACGAGCGCGGCCACCGGTGCTCGCAGTGCGGCAAAGCGTTCTATAGCAAAGCGATGCTGCGGCAGCACCTGGAAACGCACGAAACGCACGAAACGCGCAAAGCGAGCAACGCGGCGAAATGTGGCCGCCGGTTTGCGCGAGCGTGCGAGCTGAGACGGCACCGGCGCATCTATCACTCCTCGGAACATCCGTTCCGGTGTGAGCCGTGCGGCAAAACGTTCCTTAGCTCGCAGAGCTACCGCGAGCACATGGACTCGCACGCCAATGTGCGCCGGTTCGAGTGCGAAGTGTGCGACAAAAAGTTTGTGCGCCGGCGCAACCTGGTCAACCATCGGATGTCGCACACGAACCAGCGGCCAATTTGCCAGGTGGAGGGTGGACCCGCCCGCACGCTCAAAACCATCTCCTCCCTGCAGAACCACTTCCGCTCGCACCACTACCCGTTCGGGTGCGGCACTTGCGGCAAGCGGTTCCTGCGCAAAGCGCACCTGATGACGCACATGGACAGCCACAACGAGGAGCACCTGGAGTGTGGCGAGTGCGGGCGACAGTTTACGCACCGCAAAACGTGGCAGAACCACCTGAAGCGCCACGTGGCCGTGCGGACTGGCGCGTTCAAGTGCGGCACCTGCGGCCGGGCGTTCGGCAACCGGGCCCGGTTGGATCGGCACGTGCGCTCGCACACCGGCGAGCGGCCGTTCGGGTGCAAGTACTGCGACAAGCGGTTCTACGACCGCCACCAGCAGCAGCGCCACACCGAGCGGCACTTCCGCGACCAGGAGTGCAGCTGCGAGATTTGTGGCGAAACGTTCCCGGGCGCCAAGAAGCGCGACCAGCACAAGGTCGAGCAGCATCTGAGCGGCCCGGAGCTGGAGGCGTTTTTGGCGCGCAAATCCAGACAGCGGTCGTACAAGAAGCCGGCCGTACTGAAGGATAAGAAGTGCCCGTTCGCAGGGTGCGATTACGTCGCCAACACGTACGGCGCGATGTACGTGCACAAGCGCACCAAGCATCAGCCGGTGCACAAGTGCGAGCTGTGCAACAAATCGTACGCTTTCCTCAACCAGCTGCGGGTGCACATGGCGCTGCACACGGGCGAGAAACCGTACCAGTGTGAGATTTGCGGGCGCAGCTTCCGCCGCGGGTTCAGCTACAAGGAGCACATGGAGATGCACAACCCGGAGGCGAGCTACAACTGTCCGACGTGCAACAAAAGCTTCAAGCGGCCCCGGTACCTGCAGGCGCAC
>3L|AGAP010979|14427459|14439915
ATGCTTACGCACACCGGTGAAAAGCCGTTCAAATGCACGTACTGTGAGCGCAGCTTCGCGCAAAGCAACGACATGGTGAAGCACATGAAAACGCACGTGGGCGAAAACCCGTACCAGTGCGATCGGTGTGAAGCATCCTTCGCGCAAAGCAACGTGCTCGTGAAGCACATGAAAACGCACGTCGGCGACCATCCGTACCAGTGCGATCGGTGTGACGCGTCCTTCCGGCTGCTGAAGGACCTGCGCAACCACTATCAGGAGCACTACGTGGAGAGTGAGAACGGTATCGGGCCGTCCCCGAGCAAGATAAATGATGGCAGGCGTTCAACGACGCGTGAAAAAGGCAACGCCACTCTAGACAACAGCACCACCTCCCGATCGGATGACGATACCGAACCAAATTGCAAGAAAAGTATCGAAAAATTGAACGATACGACAGCAGAAGAAGCGCTCCCGCACGAGGAGAAGCTCGAAACGAAAAAAGATCTCTACAAATGTGTGCTGTGCGATGTTCCGGCGTTCACCGGGCCGGACGCACTGACCGACCATCTGAAGGCGGCGCATCCGGACCAGATACGGGCCTACATGGTAAAGCGGCACATGCGGACCCACACGGGCGAAAAGCCCTACAAATGTACGTACTGTGAGCGCAGCTTCGCACAGAGCAACGACATGGTGAAGCACATGAAAACGCACAAAGGACCCGGCAGGAAGCCAAAGCAACCAAAGGAGGAAAGTGACAACGATACGGAGGAACCGAAAACGAAGGTCGACCTGTACCGCTGTCTGCTGTGCGATGCACCGACCTACACCTCGCCGAAGGAGCACACCGACCATCTGCTGAAGGAACATCCGGACCAGATACATTGCTGCAAGCAGTGCCCGAAGGTGTTCATGACCAAGGCGGCCTTCGAGCATCACCAGTACTGTCACGCGACGGGGCGTTCGTTCTTCTGCATGTTTTGCGACAAAGGCTTTCAGACGGAGCAGCTGCTGAAGAACCACATGCGGACGCATACGCACGGGACCGGGTTCCTGTGCTCGCACTGTGGGCAGGAGTTTAGCAATCGGAGCAATCTGCGCCAACACTTGATACGGCACACGGGTGAGAAGCCGTGGCAGTGTAATCTGTGCCCGAGTCGTTTCAGTATGAAGAGTAAATTCACCTCGAGCCACCACGTGAAACGGCACATGCTTACGCACACAGGCGAGAAACCGTTCAAGTGTACGTACTGTGAGCGCAGCTTCACGCAAAGCAACGACATGGTGAAGCACATGAAAACGCACGTGGGCGAAAATCCATACCAGTGCGATCGGTGTGAAGCATCGTTCCGGCTGCTCACCGATCTACGCAATCACTACAAGGACCACTATCTGCCGGGCGGCAAGGATGCACTGTCCGGTGAGGAGGACAAGGACCAAACCATGACGATACAGCTAACGTTCTGTCGTATCTGTGCCGTCCTCAGCACGGAGGAGCATTGCATCTACGAAGTGGCGTACAGTGCCGGCACACTCAGCATGCACGCGATGATGGAAAAGCTAGTTCCCTCGGTGTTCAACGCGGAGCAGGTAAAGGTGGACGAGTTTATGTCCTTTCCCACGAAAGTGTGCGGCAGTTGCAAAGCCAAAGTGCTCGAGGCGTACGGGCTGTACGAGCAGTGCGTGAGGAGTGGCGATCTGCTGCGCGACTGTTTAGCGCGTAAGAAAAACGCAACGTTCATCGTGAACATAACCGGTGCTGGCGGTGGTGGTGGTGGTGGTGGTGGTGGGGTGGATAGTTCCGAGGGCAAAATCATTGTCCCGCTGGCGTACGAAACGGAGGAAGTGTCGGTAGGTGGCAAACCTCACACTACAACGGTGGTTGAGATAACGACGGAAGAAATCGGCCCACACTGTAAGGTGGAAAGTGAAGGCGAAAGTGAGATGGTGGAAAAGCACGACGACACTGCCGACGTGCTGTTAGAAACAACGGAAGAACCAAAACTGAATCCCGTTCAATTGCGCTGCCTACTGTGCAATCGACCAGCGTTTGCCGCACCGGCGGAACTTACGCAGCACCTGCACAGCGAGCATGCGGATCAAATATTGCGCTGCACCCTCTGCCCGAAAGTGTTCATGACCAAGGCGGCCTTCGAGCATCACCAGTACTGTCACGCGACGGGGCGATCGTTCTTTTGCGCGCTGTGCGATAAAGGCTTTCAGTCGGAGCAGCTGCTGAAGAACCACATGCGGACGCACACGCACGGGACCGGGTTCCTGTGCTCGCAGTGTGGCAAAGAGTTTAGCGATCGAAGCAACCTACGCCAGCACGAGCAGCGCCACACCGGCGAGAAACCCTGGGCATGCAGCATGTGT
>2L|AGAP006930|40104182|40105484
ATGATGGATGCCGTTTTCTGCTTCCCAATAGTCTACAAAGAAGAGCTACCAAAGTTTGTCTGCACCGAATGTTCCATCACGGTACGTAAGTTCTACAACTACACCCTGGAAGTGCAGAACACTCAATCTTACCTCGAACGGGAATGCAACGTTGCATCAAAATCATCAATTACAATCACGAAACTCGAACCGATAGGCAATTGTGATGAGGAGAATGATTGCAACGATGCTGATATGGAAGAATATCTCGATGAGGAGAGCAGTACGGATGAATCCTGGAAGCTTTCATCCAGCTGCACGACTGATGATCCACCGTACGTGGACGATTCAAGGGTACAGCTCCCCGCACAACATATTAAAAACATAGAGAGTAAAAACACGCCAGAAGAAAGCGATACGACAACAAACTTTTTTACGAAACGCTTGCGATCGCGTGACATCAAATGTGCCACGGATTCGCCATCCCTCAGCCATCCCGATCTGCCGTACATCTGCGTGGACTGCGATCTGAAACTTGCCACCAAAGCACAGCTCACCAAACACCGGCGTGTGCATCAGAAGAAAGAGTGTCCGGTGTGTAGTCGGCTGTTGCGGGTAGATAAAATAAAGGACCACTGTGCAAGGATGCATCCACACTACAAGCTGTTGGTAGCGAGTAGAGAGATTCGGTGCGACAATTGTCTGGAACTGTTCGACACCGAAGCACAGCTGCACGATCATCTCTACCACGATCGGATGCAGCGCCTAGCATTGCCCGATGCCCGGCAAAACGAGATGGAAGATTCGGATGAGGCTGGCAGCACCGCCAAAGTTAAAACGAAACATATCTTCCACTGCCCCAAGCGGTACATGTGCCGTAATTGTGAGGAAAAATTCTTGGATAAGGTACAGCTAGCGAAGCATCAGCGGCTTCATCGGACGGTTGATTGTCCAATATGTGGCAAAACCTGTCGCACAGACCGTATCAAGCCGCATATAGCAAAGCATCGTCCAAACAGCGATGGACCACACAAGAAGCTGTACCATTGCACGGAGTGTAAGAAAAAATTTGCAAACGAGCTACAGCTAACGCTGCATTACAGAAGAATGCACAAGCAGCTGATTTGCCCGGTTTGTAAGGTAAGGGCCAGTTTCGCGCACGTTGAAAACCATTTGAAATTGCTAAAAGTAGAAGAATGTTCGGATGATTCTAACGATTTCCCAAACAACCTTTCGGAAGTGGATGTAACGGTAACGGAAAATTAG
>2L|AGAP006794|38539647|38543818
ATGCCCACCGGCACGGACTACTACAACAAGGGCAAGTCAACAGTTTTGTCTATTTCCATTGCTTACGGATTCACCATACCTCTGAGCGACTTCCGGACGTTCAAATGTGGGCCAAACAACAGCAACAGCAACACCAATCTAATCAACGTGAAGACCAACTCCTCCCGGCATCTGTCGGTAAGTGCTTCCCCTAGCCAGCCGCAACCGGACACGGGCGCCACTGCACCGGGCCCGATCGTGACGATACGGGCGGCCGCATCCAACGGTGGCCAGCAGCAGCCACCAGTGCTGCTCGCCTCGATAGGCGCTAAATCTGGCCGTAATAATCCTAATTATGGCATCGGCAGCAGTAACGCCAATGGGCCGAACAGCATCACACCGTCACCGTTGCCGGCGACGACCACGGCAACGCTAATTTATGCCGAAACGACCCCCGTTGCGCCGATTGTGGCGGCGGCCGCTGCAGCTCAAGTGTCCGATAAGAGGCAAGATAAATCATCGCTCGTTTCCTCGTACCACAAGTCCGTAACAGGTCGGCAACAGCCAGCCACGCTGCTGGTGCAAACTGCCGCCACGCAACACGCCCAGCAACAGCATCGCACGGAGCAACAGTCAAGTGCTGCCGCCATGTACCAGCCCCATTCGCAAACACCGGCGACGGTCGCATCCTCCACCACGACTGCGCCCGCCTGCTACGACACAACGGCGGCCATATTTCGCGATCGCAGCATAGAAGAAACGGAAGCCGCACATGATTTATTGTCACTGTCCCAAAGCCTACCGCCCCTGACGGCACCGTGCGTCGTTACGATCCTGCACCAGGGGGGCACTGGTGCGTCGAGCGAACCGCTGCCGCTGGTGGGATCCACCAGCCCGCAGCATACCCCGACCAATGGAGCACAAAATCATCATCCGCCACAGCAGCCGAACGCGCCCTGCCAGGGCGGCATCATCAGTATTGTGGAGGCGGCCACGGCAGCTAATTACCAGTGTCCGCCCGGATCGGGACCAATCTCGATGATAATACCCTGCTACGAGCTGACGACAACGATGTCTGCCTCGGCGCACAGTGACGGTGAAAGTGCAACGACGATAAAAACCATCTCACCGTCCACCGCCGGCCCGCTAACGCCGCCCACGTCCGAGCACTCGTCCGACACGGAATGTTCGGCCAGCTCCGTCTCACCCGGCACCTCCTGTTCGTCCTCCTCGAGCGTGTTCTCCTTCGTACACTCAAGTTCCTCGTCAATCGCTTCCAAATATTCACCCTCACGCTCGTCCAACGGTACACCGCCGGTCCCGGAGGCTCCCCCGACCGGCCGACGGACCAGTCGCCGGCCACACCAGCAACCATCGGCCAGCAGCTCCGTCACGTCGGTGATAGTCAATGGTTCCGCGCTTGCCGCTGGGACGGCGCCAGTAACTCGCAAGCATAAATCTTCCACACCTTCCACTTCCGGTGGCACGGCGGCCAAGGTGCCCGCCGTAAGCGCCAGCGCCAAGGTGGTTGCTCCCGCGCCCGGCCAAAAGCTCTCGGGCAGTAAGACGGCCGAGCTGTACACGTACGATGATCTGATATCGAGCGACGGTCGGTCGAAAAATCGCAAGAAAGCTTCCAAGGAAACCGCTCCGGTGCAGGCCGTGGCCGCTTCACACTCCTCCAAAGCGGGCCCGCCGGCTTCTGCCGCTTCGAAAGCGGACGGTACGGACCAATCAACGGCAGGGGATTGCGATTCGTCCGGCGAGTCGGCGACCGCCTCGAACGGAACGTCCAACGGTAAGGGCAAGTACAAGTGTCCCGAGTGTGGCAAGCAGTACGCCACCTCGAGCAATCTGTCGCGCCACAAGCAAACGCACCGCAGCCTGGACTCGCAGTCGGCCAAGAAGTGTGTAACCTGCGGCAAGGCTTACGTCTCCATGCCCGCGCTGGCAATGCATCTGCTTACGCACAAGCTGTCGCACAGCTGCGGCGTCTGTGGGAAGCTTTTCTCGCGGCCCTGGCTGCTCCAGGGCCATCTGCGGTCGCACACGGGCGAAAAGCCGTACGGCTGTGGTCATTGCGGCAAGGCGTTTGCCGATCGGTCCAACCTGCGCGCCCACATGCAGACACACTCCACGGACAAGAACTTTGAGTGTGGCCGGTGTCACAAAACGTTCGCGCTTAAGTCGTACCTCAACAAGCATCTGGAGTCGGCCTGCTACAAGGATGATGATCCGAACGGCCCTGGACCCGGGGAGGGTGACAACTCGCCTGTCAGTGTGATCGGTGGGCGGAAGATCTACCACAGCAGCCAGGACATCGATCGGGATGAGTACGCGATGCGTATGGCTAGCGGTAGGCAGAACTATCACAACGATGACAGTTGCTCGACGACCACGATCGATGTCGTGACGGCCGATCCGGGGGATGAGGACGACGATGAAGAAGATATCGATATCATTACGACGTAA
>3L|AGAP010340|1729138|1738174
AACAATGGCAACCGTAAGCTTTTTGAATGTGATGTTTGTAATATGAAGTTCTCCAATGGAGCAAACATGCGCCGGCATAAGATGCGCCATACTGGTGTAAAACCGTATGAATGCCGAGTATGCCAAAAACGATTCTTCCGTAAGGATCATTTGGCGGAACACTTCACGACGCACACGAAAACCCTACCGTACCATTGTCCAATTTGTAATCGAGGGTTTCAACGGCAGATTGCAATGCGTGCACATTTCCAAAACGAACACGTTGGTCAGCACGACCTCGTCAAGACCTGTCCCCTATGTAGCTATCGGGCAGGTACGATGAAATCACTGAGAGTGCATTTCTTCAATCGGCACGGTATCGATTTAGATAATCCGGGACCTGGAACGCCATCGTCATTGCTACTTGCCCTTGATCAACATAACCCGGCAAACTTGTTGCCGGCGGCACTGGCAGCTATGAACGCTGTCAATGCCTCGTTTAGCGATGGAAGTGCAGCAGCTGCGGCAGCTGCAGCAGCAGCCGATTCTATGCAGCGATCAATAGACAACGGCACACCGCCAATGCACTTTCTAACCCCGCATGTCGAAATCTCGATGGACAATGCGGATGATGACAACAGCTTACCACTTAACTGTAGTCGTGACGGCCCCACCGGTACTGGAAATTCCGCCGGAAATCAACAGGAATTACACCAAGGGAATAGATCGCACAACGGAACTCCTTTGCTGCATTCAAACGGGCCTAGCCCTGGGGGCAACAATGATCGCAACACACCGACAACATCATCTACATCTGCAACGATCTCTTCTGCGCTGGACATTCATGCAATTGTGCGGCCATCTAATGTACAAAGCTCAAGGCATATTATTTTTGATAACCCTATTACACCATCGATTAGCTTAATACCTATAAAGCAGGAACCAACAACGAACGATGAGTACAACGATATTAAACCAAGAAGCAGTAGTAGCGCCGAACCACCCTCTTCCAATATCAGTCATTCATCGGAATGTGTAACTCCTTCGTCTAGTTTGACATCATTAATCAAGGGAGCCACTTTATATAGACGTAGATTGGCAAGAAATAATATAAAAAATACTGATTTTCTAATGAAACATAACTATCCGTTTCAGGTATCACCATTGAAGTCATTGTTGCGAGAAGACCTAAAGCGAAGAATTTCGGCACGTGCCACAACTCGTGCAACCAGGAACGGAATACTGGCCAGTAGTTCACCCATTCCGACTAGTAGTCCCATTCCAAATAGTTCAAATACTGAAACCGACCTACTACTATCCCTGACCACCAAATCGACACGAAACTTACAGTGTCTCTTTTGTGGCATCGAGTTTCCGGATCAAACTCTTTATTTTCTGCACAAAGGATGTCACAGTGAAAGCAACCCATGGAAGTGCAATATTTGTGGAGAGCAAATGAACAATGTGTACGACTTCAACTCACACTTACTCAGTAAAAGTCATCAATGA
>3L|AGAP011548|27198541|27200012
ATGAACTTTTCACCGTTCGGGACACACTTTCCCGGTACGATACCGGGAATTCATCAGTTTGCCAGCTCGGGACTGGTCACGAGCGTACCGACGACGTCGCACGACTCCAGCAACCGCTACCATTCCATCAACTCGAACGTCAACATGGCCCACTTCAACCAGAGCCATGCCCCCATTCTGGGCAAGTTCCACCGGGACAGCCAGGAGTCGGGCGGGAACGGGGGGGCGGGCGGTGGAAGCGCCAGCTCGAACAAGTACAACGGGCACGGGGCCGGATCGGGCAACGCGTCCATCCCGACCACTACCGCGACGAGCGGCCAGTACTCGAACCCCTACAGCCAGCATGCGCACGTGCCGGAGCACAAGCAGCGCGGCAGCAACATGTACCATCAGTCGGCGGTCGGCAACAGTTCGGCCGGGGGCGGTGGCGGCAGCAGCAGCAGCAACGGTGCCGCCCAGAGCGCGCAGGAGCTGAGCCAAGACATTAGTGCGCTGCTGCAGCAGGCCGACAGCAAGCGTGTGCTGCAGAACCCGAGCTGGCAGTCGCTGACACCGGGCGCCTCCGTAGCGGACTATCTGTCCCATCTGCCCGGCAGTGCGCTGCCCCTGTCGCTGCACCACTTCCTCAAGTACTCGGCGGAGAACATCAAGAAGGAGGCCCAGAACCCACTCACCAGCCTGGACATGTCGCAGGCCCACATTCTGGGCCACCCGGGGCAGCAGGGACCAGGGCAGCACGGTCAGCCGCAGCAGCAGCAGCAGGGCGCCGGGCTCGGTGGCGGCCATCCGTCCGGGGTGCAGGCGGCGGCCGCTACCTCGTCGACCGGTGCGGCAGGAGCTGCGGCCGCTGACGCGTCGGGCGACAAGAAGAAGCGCAAGAAGAAGAAGAAACCGCCGAAGGAGCGCAAACCGCGCCCGAAGCCGGGCGAAATCCAGGTGCGGACGGCGCTGGACGGCAGCTTGCTGTTTCTCTGCCCGGAGTGCCAGATGGCGTACCCGGAGCGGGAGCTGCTCGAGCAGCACCTGATCGGGCACAATCTGGAGCGCCGCTTCATCTGCGACATCTGCAACGCGGCGCTGAAGCGGAAGGACCACCTGACCCGCCACAAGCAGAGCCACAACCCGGAGCGCCCGTTCGCCTGCACGATCTGTCTGAAGGCGTTCAAGCGCAAGGAGCAGCTGACGCTCCACTTTGTCATACACTCCGGCGAGAAGCGGCACGTGTGCCAGGAGTGTGGCAAGGGCTTCTACCGGAAGGATCACCTCCGAAAGCACACCCGATCGCACATTGCCCGCCGGCTGAAGGCGGAACTGAGCCAG
>2R|AGAP004178|51244742|51246200
TTTCTCCCAGTGGTCAATACACCGATGTCTTATGGTCAAAACATGTCACATCCTTACGGTGGAGGAGCCAATCAGCAAACTAGCAACGATCACACCTTCGGCAATGGAAATGCGTCGATGGGCAACGATCACCAGTCAAAAGTGAGCAAAGGCGGTAACACACTCAAGGTAGATCGGGACGACATGATCAATCAGCAAATTCTGCAGAACGTTAACCAGTCCTGGCAAACGCTGACCAACCCATCGAACACGGTCGACTACTCGTCGCACCTGCTGTCGGCCACTCTGCCCATCTCCATCCAGCACTTGCTAAAGTACTCTGACGCGATCAAGAAGGAACCGAACAGCGGATCCGTTGCCGGGTCGGGCATCAACTCGCCCGGCCCGCTCGGTGGTCTGATCGGCCAGCAGCAGCAGCACGCGGCCAATGCTAACCACCACACAGATAACGGGTTCGGCAACCAGCAGTCACTGGCGAACAGCATGGCAAACGGGGGTGGCCAAAATGTGGTTAGTTCCGATGCGCACAATTCGAGCAGCAGTACCGTGAACGGTGGACCGGCGGCCAATGGGGAGGAAGCGAACGGCGGGTCCAGCACGGGCAATGGTACGGGAAAGACCAAAACGAAAAAGCAGAAGAAACGCAAACCACCGAAGGAGAAGAAACCGCGCCCGAAACCGGGTCAGATACGGGAAACGAAGGCCCTGGATGGGTCGCCCCTGTTCTGCTGCCCCGAGTGCCAGATGGCGTACCCGGAGCGGGGCTTGATCGAGCAGCACGTCATTTCGCATGCCGTCGAGCGGCGCTTCGTGTGCGATATCTGTAATGCCGCGCTGAAGCGGAAGGATCATCTCACACGCCACAAACTGTCGCACATTCCCGATCGTCCGCATATTTGCAGCATTTGTCTCAAATCCTTTAAGCGTAAGGAGCAGTTGACGCTCCACGTCGTTATACATACGGGGGAAAAGAAACACATTTGTGGCGAGTGCGGTAAAGGATTCTATCGAAAAGATCATCTCCGCAAGCACACCCGCTCGCACATAGCACGGCGCGTCAAGTCGGAAATGTCTGCCTCGAATGGAACTGGCGGTGGCAGCGGAGGTGGATCGGGAAATGGCAATGCAGCGCAAAACAACAGTACGCTGGCAGGATCC
>3L|AGAP010777|10199284|10200909
ACGCCGACCCACACCCCACCGATGGACGTGACGCCACCAAAGTCCCCCAAGGAGTCGCTCGAAACACCCACCAAAGAGGAGGACGCCGGCTCGGACTGTGAGGATGGCTCGTACGATGGCAGCGAGGACGAGGACGGCATCCGCAAGCCGAAGGTGAACTCGCACGGTCAGGTGAAGAAGTTCCGCTGCAAGCAGTGCGAGTTTGTCGCGGTAACGAAGCTCAGCTTCTGGGAGCATACGCGCAGCCACATCAAGCCGGAAAAGATGCTCACCTGCCCAAAGTGTCCGTTCGTGACGGAGTACAAGCACCATCTCGAGTACCATCTGCGCAACCACCAGCGCTCCAAGCCGTTCCAGTGTCCGAAGTGTAGCTACAGCTGCGTCAACAAATCAATGCTGAACTCGCACATGAAGTCGCACTCGAACGTGTTCCAGTACCGGTGTGCGGATTGTAACTACGCCACCAAGTACTGCCACTCGCTCAAGCTGCATCTGCGCAAGTATGCGCACAAGCCGGACGTGGTGCTGAACCTGGACGGTACACCGAACCCGCTACCGATCATCGATGTGTACGGGACACGTCGTGGACCGAAAGCGAAACCGCAGAAGAACGCCGATAAGCATCTGCTCAAGCAAGAACAGGCTCAGCAGGAGCAGCAATCTCAACCACTCAAACAGCAAGAATTGACCAACTCCGGAGATCAATCGCCCGCACCACTAACGCCACTAAGTCAGCAGGGCATGGCAACGGCACCGACGACTCCGTTCACCCCTCCCGGAAGTGGCCAAACGAATGGGCTGATGCGCAACCTCTTCCCACACCAGCTCTTCCCGAACCCGCTCGCGCACATGTTCAAGAGTGCGGCGGCCAACGGCAGTCTGCCACTGTTCCCGTACCTGAACCTCAACTTCCAGATGTTTGCCGACCAGCAGGCCGGCTTGCAGCAGCAGCAGCAGCAACTCTCCCCCCGCACCTTCCAGCAGAACCTGATGAACCAGCTGGCGGGCGAAAAGCTGAACGGCAGTGCAACGAGCAGCGGCTCCGACCAGGACAATGATCTTTCGCACATTACGGCGGCGGCGGCTGACAGTTCGGCAGCGGTGGGACGCAATGCGCTCTCCCAGGAGGACAGTGAATCGGAGACGACCCAGGCTACACCGCTGCAGGCATCATTCGATGATCGCCGTAAGGGACGTGCCTTTAAGCTGGAGCGGCTTACAGAACCGGCCACTTCGTCGGGTGGCTCAAACGAAATGGACACACACTACGAGCACGCTGAGGAAGCGGCGGTCAGTACACCGGTGACAGTAGCTGTCACTCGAGAATCCCCTGCGCCGCCCAAGGAACGTTCACTCGAGTGCAAGTACTGCGACATTGCGTTCCGGGACGATGTGCTGTACACGATCCACATGGGCTATCACGGGTACGACGACGTGTTCAAGTGCAACATGTGCGGCGAGAAGAGTGACGATCGCATCGGCTTCTTCCTGCACATTGCCCGCAAGGCGCACTGA
>3R|AGAP009010|23508677|23510232
AAACACTTCTCTTTGCAGTTGATCGAAATCAAAGGCACAGCAGCGAACATATGCGAGGAATGTTTAGGCTTTGTCAACAAACTGGAACACTTCGAAGCGAGATGCCATCAAACGAACCAGCTGTTTACCTACCTGGCGAAGCACTTGCCGGACGAAACGCACCCGCTCGACCTGAAGCAGATCCGCAGCAAGTATCTCGACGAGATGCTTCCGAACGATGGAGATGAGGAGCTGTTTGAGGTGCTGGAAGCGGAGAGCGAACTGGCGGACGACAATACGGAAGTGCTGTACCAGGTGGAGTCGCTGACTGTTTCCAGCGTTCAAAATGAGCTGGAAAACAATGCGAACGAGACGGAACAGTGGGAAATGTTGGAGGTCGATATGGACGATTGTAGCAATGGTCTGGAGACGAACGATGAGAACGTGGAAGAGGAGGAGTTTGACAAATTTTCCGACTCGGATTACGAACCAGAGACGAGCGGATCGGCCAGCGGTACAAAGCGTGACGAGGGCAAGGGAAAAGATGACTCCGAGTCTCCGATCGACGGGGACGATGAAAGCGTACCTGCCAAGCAACCCCAAAAACGAAGGTACACGACGACCAGAGGCGCTTCCCCCAATCAGCAGGTGCATCAGTGTAAATACTGTCGGAAAACGTTCAAATGCAACAGTCAGCTAACGAGGCATGAGTACATCCATCTGACGCAGGATGGGAAGCCAGGCTACTCATGCGAAATTTGTCGCAAAGTGTTTACTAAATCCTCAATCCGGCGGGCGCACATGCGAATGATGCACGAGGGCGCAAAACCGTACATGTGCGAGGAGTGCGGCAAACCGTTCAGCTCGAAGGGAGCACTGAAGGAGCACTACATCGTGCACTCCGAGGAGCGACCGTTTAAGTGTGCGTACTGTCCGAAAAGCTTTAAAAATGCGCCACGTCTTAAGACACACGAAGATACCCACAACGATACGCTGTACGTGTGTCCGCACTGTGGCTTGAAGCTCAACACCAAGCGTACCCTCAACATGCATATGGTTGTGCATTCGGATCAGAAAAAGTTCAAATGCCAGGAGTGTGGCAACGAGTACAAGCGCTCCAAGGCGCTGAAGGCACACCTGATACTGCACACCGGGTTGCGGCCGTACCAGTGCCCGTTTTGTGATAAAACCTTTGCAAACGGATCGAACTGTCGCAGCCACAAGAAGAAGTTTCATCCGCGCGAGCTGGCCGCACTGGAGGCGGCGGGTGGGCAGAAACCGGCTGCCAACATTCCGAAACTGGAACACCTTCAGCGAAAGTGA
>3R|AGAP007804|1254709|1256344
ATGAGTCTTCAGTGTCGTGTTTGTTTGGACGCGCTGAGCAATGCTTACTATCTGTTCGAGGAGACCGGTGGCATCACACTGGCCGAAATTATACAATTCTGCGCCCAGGTTCAGATTGCCGAAGATGATGGACTGCCAACCTTTATCTGCCCAGTATGCTGTGAAGATGCCCAGCAAGCCTTTGCATTCATCCAGAAGGCTCGCCAATCGGACGAAAAACTACGAGCCTTACAGGTTGATCCCGAAAGTGTGGCAGAATCGAACGTGGAGATGCAAGAGCTGGTGGTGGAATTGCTAATGGATTCCGATGAAATCCACAACCAACTGCATCCGGTCGAGTCGCTGGAAGAACACTTTGATCTGACTAGTGACACAGAGTGTGCCCTTGATCTGACCAGTGAGCAGAGTGAGGAAAACTTGCCAGATTTGGAAATTGTTTCTGCTCTCGCGGACCAGGATCAGGAAGGGGTCAGCTTAGCGACAAACAACAGCAACGGTCCGTGCTATTACTGTTGCCACGAGGACTGTCTGCTAACGTTTCACACAAAGGAGGCGCTGAAACGTCACGCCGGTTTAAACCATCCAACAGAACAGCACAGTGCGCCGAACGTACAGCATCGTTGTGATAATTGTGATCGTGGATTTGCCACCGCGGAGGATCAACGCATACACCAGACGGCTTTCCACCTCAAACGGACCATAGTGAAGGCACTGCTAAAGCATGCTGTTCAGCAGCACTCCATTCGGAAAGCGGTGCACGATCCCACGCGTCCAGTGCGGTGCGAGGTGTGCTTCAAACTGTTCCGCTGCCGTACGAAGCGTAACTATCACCAGAGCATACCGTACAAACCGCTCCGGTACCGGTTTTGCAAGACGTGCGGGGTACGGTTTCACCGGAAGTCGAACCTGCGCATCCACGAGCGCGTCCACTCCAACACGTACTACGCGGTGTGCCCACACTGTGACAAGAAGTACAAAACTCAGTCGCAGCTGAAGCAACACCTGAAGGTGCACACGCAGGAACGATCGCTCGGCTGCCGGTACTGTGCGAAGCGGTTCATGTACACCAGCGATCGGAAGCGGCACGAGATGACGCACACGGGCGAGTATCCGTTCGTGTGTGGCGGTTGCTCGAGAAAGTTCAGTCGCAATAGGCCGTACACGCAGCATGTCGCCGTGTGTAAAGCTGCAGCAAAGGACGAAGCATAG
>2L|AGAP005480|16080494|16082326
ATGAACCAAGCCGAACCAGCCGCGGTATCGTCCGAAAACGAAATGGATGAAAAGTGTCGCCTGTGCTTAGAATGTTGCAATTCCACCAACGCGACACCGATCACGGACGGCGAGTTTGGTTCGAAGCTACAGAAGGTGTTCAAATTCCCGATACTGCCGGAAGATACGCTACCGGAACGGGTGTGTCACGAGTGCGTTACGATCGTGTCGGATTTTCACACGTACAGCCAGCGGATTCAGTCCAATCAGGAGCAGCTGCAGACACAGCTGAAGGAGCAAAAGTTTCAACCATTCGAGGTGGTTAAAATTGAAACGCTAGAAGACGACGATTTCTACGATGCCGAGATGGAGGAAGCGCGCGAACGGCTCGAAGAAGACGCAACGGAGCAAACGGTACATGTGAGCGCTACCCGCAAACCAGCCAAACGGGCCCCCAAACCCTCGGACACCGAAGCCGCCGACGTGAGTGACGCGTTGCGCGAGGAAGCGGAAGGGGAGGAGGACGAGGAGATTGATGATGAGGACGATGAAGATTTCGTGCCGAAGGTGGACCCCAAGGACGGTACGCTAAAAGTTCCCGTGCGGCGTCGCCGGCGGCTGGCGCAGGTAAAAGCGCCGCCGAAAAAGCGCACCACCCTGAAGACGGAAAAGCAGGTGGAAAAGCTCGAGCCGGAAGAGCTGGCGAAGCAGCACGAGGAGGACAGGCGGATACAGGAGTTTTACAAGTTTGAGTGTGAGCACTGCTCGCTGCCGATGGACAGCTTCGCCGATCTGCAGGTGCACTATCGGCGAGAGCACAGCACCAAGGGGTACGTGCGCTGCTGCGAGAAGGTGTTCTATCGGCGGTTCCAGCTGCTGGACCATATTGCGGCCCACCAGGGCACGATCAAGTGTGAGGTGTGCCAGAAGAGTTACAAGAGCAGCCGCTATCTGGCGCTGCACATGATGAAAAGCCACAGCCGCGAGGAGGACCGGCCGTTCAAGTGCGACAAGTGCCGGCAGTCGTTCCACAAGGAGCACCTGCTGAAGGCGCACCAGGCCAACCATCTGTCCGAGAAGTGCCCGATCTGCGAGAAGGTGGTCTCGTCCAAGTACGCGCTCAAGACGCACGTCGCGCACATGCACGGTAGCGATAGCAACCAGATCTGCGACGTGTGCGGGAAGGAGTTCCGCACCAAGCAGGCGATGGAGCGGCACATCAACGAGCACATGGGGGTGGACGTGGTGCAGAAGTTGCAGTGCAACGTGTGCCAGCGGTGGTTCCACGGGAAGTACAACCTGCGCAAGCACGTGCGCTTCATGCATCTGGAGGGCGGGCAGGTGTTTCGGTGCGACCTGTGCCCACACGAAAGCCCCAACAGCCGGGCCCTGCTTGACCACAAGAAGCGGGTGCACGTGGTGGAGCGGTTCGCGTGCGAGCTGTGCGGCAAGCGGTTCAAGCGGAAGCTGTACCTGAAAGAGCACATCGCGTCGCACACCGGCCAGCCGCTGTACGAGTGCGGTATTTGCGATGCCAAGTTTAACTCGAACGCGAACTGCTACAACCACCGGAAGAGCAAACATCCGGAGGAGTGGCAGGCGCGCCGGCAGGCCTTTTTCGAGGCCCAGCGTAAAGCGCCGGACAGTGAGCTGAAGAAGGAGGAAGTTGCTTAA
>2R|AGAP003885|45538229|45539572
ATGAACTACATTATGGAGTTCCTGGATACCTCGTTCTTGGAGCAGTACAGCAACACCACCAAGGCAGGCGATAGTTGCTGCAACCCGGTTGCCCAACCGGGTGACTCGGATCTTGCGACGCAAGATTCGTACAGCTATTCAACTGACAACTATTACAAACCGATCCAGGGCGCCGACAAACCGAACCGTGAGTTTAAGGACATCTGGCGTAACAGCGCCAGCAGCGTCACGTCCGGAAACCTCTCGCCGGATTGTAACCAAATGGGGCTGCTTGTGGCCAAACAGGAACCGCTGGATATGATTGATGAGCCGGCGGACGTGGATGAATCCTTCGTGTCGTCCAGCTCGCCGCGCGTATGCCTCTGGAGCGGTTGCAATATGGAGTTCGCTGACCAGCAGCAGCTGGTATCGCACATCGAGAAGCAGCACGTGGAACCGAAGCGTGGTGAAGTGTTCGGCTGCCAGTGGTTGGAGTGTCCGCGCCAGCATCGACCGTTCAATGCCCGCTACAAGCTGCTGATCCATATGCGCGTGCACAGCGGAGAAAAGCCCAATAAATGTCCGTTCCCCACTTGTAAGAAGGCTTTCTCTCGGCTGGAAAATCTGAAAATCCATCAACGATCGCATACCGGCGAACGGCCGTACAACTGCCAGTTCCAAGGCTGCGCCAAAGCGTTCAGCAACAGTTCCGATCGGGCAAAGCATCAGCGCACACATTACGATACGAAACCGTACGCATGTCAGCTGCCCGGGTGCAATAAGCGCTACACCGACCCATCCAGCTTGCGCAAACACGTCAAAAACCATGGCAACCGCCCGGCGGACGTCCCGGTGCGCAGAAAAACGCAAGACATTCCCGCAGCGAGGCGATTCTCCGAACCGATCATGTCGAGCCTGGATACGTTCCAGTTGGAATCC
>2R|AGAP003920|46267053|46267772
GACGAATCAACCGAGCTGTACTGTGAAGACGAGCCAGAGGATGAATCGGCCACGAAAGAGGAGACACAGTGCAGTAAAACTAGCGCATCCGAGCCGAAAGAAGCATTGGCAACGGAACAGCCCAAACCGAACCTGCCAACCCCTGGGCAGCTGCCACAACACAAGTGCTACTTTTGCGGTACCGTGTTCGAGAATTCGCTGCAATTTACCAACCATCTGCCGAGCCACTTCAGCGAGGTGCCCTACGCCTGCTCGGAATGTGACGGGCTGGTGTTCAAAACGGTACGGGAAGCGAGCAGACACATCGGTTTCCACGACGCACGCGAACGGCCGTTCAAGTGCCGCATCTGCCCGTTACGCTTTCCCAAGCGGACCAACACAAACAGCTCTATCAGCAGGGAGCAATCTGCCACTCCGAAGCGGGAACAGCCGGAGTGTGAAATTTGTACCAAAAAGTTTACGGCGAAGAAAAACCTTACCCGCCATTTAATGATTCACACCGGTGAGAAACCGTTCAAGTGTGAGCCGTGCGGCCTGTCGTACCGCCAGTCGGGGGAGCTGAAACGACACAGCTTGCTGCACGGGGAAGAAAAGCCCACCGACAACAGC
>X|AGAP000779|13969857|13977858
GTGTACGAGTGTGCCCAGTGTCCGACCACGTTCGCCAGTCGGGATCAGCTGGAGCGGCACGAGATGCATCACGCACCGTCGGCCGATGCGGTAAGTTCTAGCTGCAAGGTGTGCAACAAACCGTTCGCCAACGTGTACAGACTGCAGCGCCACATGATCTCCCACGACGAATCGTCGCAGCGGCGGAAATTCAAATGCAACGAATGTGATAAAGCGTTCAAATTCAAGCACCATCTGAAGGAGCACAAGCGCATCCACTCCGGCGAGAAGCCGTTCGTCTGCCCGAACTGCGGCAAGCGCTTCTCGCACTCCGGCGCTGGTGGGCTTGGCCGTTCGCCGATCGGTCTGCGACCGCAGGCGGCCCTCCATCGCGATCTGGACATTGCCGGACGACTCCGCCTAGTGACGTCACCGTCGCCCACCTCCTCCTGTTCCTCCGCGACCAAGCACGAGCTGGACGCGATCGGTCCGCAGCCAGGCGGTGTGGACCCGCTGCTGCTCACCAAGATACAGCAGGCGTCCTGGCTCGCCGTCGCCATGCACAACATGCAGGCCATGTGGGATCCGAATGTGCTGCGCCTGTTTGACCAATTCCAGCAGCAGCCACAGTCGACGTCGTCGTCTACTGACAGTGAAACGCACGAGCCTATGGAGGATGGCCTGCACCAGCAGCAGCACCAGCAGCAGCACCAGCAGCAGCACCAGCAGGGACCGCCACAGCCACCACCACCGCCGCCAGCCACAACCTCGCTGCTTGGCGACGAGGATGAGCAGCGGCCGGAATCGGCCCGGCGGCCTGCTTCGTCGATCGATGTCGTCACGATGCCGGAAGGTGTCGCCCAACAGAACCCGTCCGAACGCATGGAGATCGACGAAGAGGAGGAGGAGCACGAGGAGGACGAAAGCTGCGCGGAGGAGAAGGTTGAGCCCAAACTGAACGAGCGGGACATGGAACGGGCGCACTACTCGTCGCCCTCGGCCGCATCCTCCCTCTCGCCCTCGGTGTCCACTGCCCTGCTGCACTGCATCTACTGCAGCGAGGAGTTTGCGACCGAGCCGGAGATGCTGCAGCACGCGCGGATGTTCTGCAAGCGCTCCCTGTTACTCAACCCGTTCATGAGCGCGTCGGGTGCGCTGGCACAAACGGGCAACGGTGTGCCACCGGCGCACGGTGGACCGGGTGGCAGTGGCAAGGTGCGCGTCCGCACCTCCATCTCAGAAGAGCAGCAGAACGAGCTGAAAAAGTACTACGCCCGCAACAGCAAGCCGAGCCGGGACGAGTTCCAGGCGATCGCCCAGCACGTCAAGATGGAGGCGCGCGTTGTGCAGGTGTGGTTCCAGAACAACCGATCCCGGGAGCGCAAGATGGGCGTAACCGGTGGCAGGACGCCGAACTCGCCGCTGCACGCCGACCGCGCACCGTCGGTCGTAACCGGGCAGGACGCAACCGGCGACCAACCGCTCGACCTATCTGTCAAGAAGGGGCTGCTCACGGTCGGTGAGGCGCTGCTGAGTGCCGCCACCAACTCGCAGGCCGCCGCCACGGCGCTAGCCGCCGGCTCGCTTCCGGCCGTGCTGCTCCAGGCCGACACCATGTCCGCGCTGAACGAAGCGATCAACCTCAGCATCAAGGCGTCCTGTTCACCGACCGCCTACTTCTACCACGACATACACCCGATCCACGGCGTTACGGCCGGTCCGCAGGCGCACGCCATGCTTGGCCTCGGGACCGGGCTGCCGCGGGACACACCCTCGCCCCAGGACGGCCGGGGTCAGCACACGGCAGCGCCGTCGCTGCCGTCCCAGCCGTCGCCGCACGCGTACGGCAAGTATCCGCCGATGCACGGGCTCCATCCGCCGCACCATCCCGCCAGCCTGGCCGGCATGGACCAGCTGTTCCGGAAGTTCTCGCCGAAGCTATCAGCCGCGGTGTCGACCGCGGCCACTACCGGTACCATGGTTGGCCGGGCCAGCCTTAGCCCGGGCGCGCTCGACATGATGCCGGACGAGACCGGCGCGAGCTACTACGGCGCCTTCCCGGACAAGAAGCACCTGCTGCAGTCGATGCTGAACGATGCCGGTTCGCTGGCCCACCCTGCCCCGGATGCCGAGGGACAGTACGTCTGTGATCAGTGCGACAAGACGTTCAGCAAGCATAGCTCCCTGCAGCGACACAAGTACGAACACTCAGGTCAACGTCCTTACAAGTGCATGGAATGTCCGAAGGCGTTCAAGCACAAGCACCATCTGACCGAGCACAAGCGGCTGCACAGTGGGGAGAAGCCGTTCCAGTGCTGCAAGTGTCTGAAGCGCTTCTCGCACTCCGGCTCCTACAGCCAGCACATGAACCATCGCTACTCCTACTGCAAGCCCTACAGGGAGGGCAAATAA
>3R|AGAP009484|34644617|34645530
ATGTCCTACCAAATTATCGTCCCACAGGCACCGAACCTGATCTGGCCTGTCAGATGCTACTGCACCAATGCAATCGCAGAGTTTTGCCATCCCCAAGGATGGGACTGTGTGGCGGGTGGTGATAAGCCCCACGTTTGCGAGGTGTGCAAAAAATCGTTCGCACTCGCCTGCAACCTAAAAGCGCACATGAAAACCCACGAAGAAAATGCTTCCCAGGAGTCCGAGCTGGACGTGGACAGCGATCTGCGCAGCGATGGGGAAGAGATCGGGCCACTGTTTAGCTACGAAAAGCGGGAGGAAAGCCCTTCCCCGCTGGAAAGCTCCGACAGGCACGACAAGCTGAACGAACGGCTGCCCCGCTACCACTGGCGACACGCGAAAGCGGAACCGATCACGAGGAGTCGCTGA
>X|AGAP000585|10457540|10477782
CTCCCCTTCCAGGTTGTACTCTCGGCCTGCTCCTCCTACTTCCAGACGCTGTTTCTCGACCATCCGGCCCGGCACCCGATCGTCATACTGAAGGACGTTCGCTTTGCCGAGCTGCGCACGCTGATCGAATTCATGTACAAGGGCGAGGTAAATGTCGAATACTGTCAGCTTTCGGCACTGCTAAAGACGGCAAAATCGCTCAAGGTCAAAGGACTGACGGAGATGACAAATCAGAGCAGCCCGCTGACGGAACCGAAGCTAGAGCCGGAGCGACTCCGACCCCACAGCAGCCATGGTGCGGGCGGTGGCGTCGGCGCGACCGGCGGCAGCAACAGTGGCAGCGGGAGCGGCGGCACCACCCTGGCCGCCTCGGAAGCGATCCTGCCGACCAACCTCTCCACGACGCTCCCGACGGCAACGCTCGCGGGCGGCGGTGGCGGCCCGTATCTCACCTCAACGACCACCACCGCCACGCCGGGCGCTGCCGAGTGCCGCCGCCGTAACGTCGTCGGCCCGCACAGCTGCACGGTGGTGGCGGTGGTGCCGTCGGCAGCAAGGGCTCGAGTTCCTCCTTCACCTCGGTCGCTGCACTTAGCAGCAGTAGTAGCAGCAGCAGCAGCACCACCACCACCCACCGTCATCCAGCGGCCGGCGTCGGGCGATGGCATTCTCTCTTCCCAGCTGGCCGCGTCGGCAGTCAGCAGCGACGGCAGACGTAGCGCCACACCCCTGCACGACGAGCCGCCCAGCCGGGAGGAGGAAGAACCCGAGGAGATGGAGCAGGAGGTAAACGATCGCCATCCGCAGGATGCGCGGACTACACCGACAATCGGCGCCGCGCTAGACGACGAACGGGACACTACTACAACCGCCACCACCACCACCACCACGGTCAGCGATAAGGCAGACGCGCACCAAAGTGCTCACCAGGAGCGGGGAGCAAGGATAGGGACGGCGTCGCCCCCGGCCGGCAGCGGGGGCGATACGGACGAGTGCGCCGCAAGCGACGAACCCGCCGCCGCAGGCGACCCAGTAACCGCGTGCTGCTCCACCTCGATCGCGGAGCGGCAGCCATCGCCCGCACCGGCCGCCCTGATCCCCGACAGCAGCCTATCGCGCAGCAGCCCGCTCGGCGAGCTGGTGGACGAGGTGCGGCGGCCGGCAAGCAGTGCCGCTGCTGCGGCCGCCGCCGCCGCCGCTGCCGCCCTGATGGCAACCGATCTGCGCACGGACACAGACCATCATCACGCGATGCTGCTGCGGGACGTGACGATGGGAACCGCCGACTACGACGATGAGGAGGAAGAGGAGGAGGAGGACGAGGACGAGGGGGAGGACGTGGACGATGGGGCAGCGGAGATGCTGCTGGCAGCGGCCGCCGTCGCACAGGTAACCGGCGGCGGTGGTGGCACACTGCTCGGCCGGCACCACCACCACCACCACCATCACCAGCATCTGCTGCAGCTTGGCACCACCACAAACAACAACAATAACAGCAGCAGCGCCACCTACAACAACAACTCCGACGACGAGTATCAGCCACCGATGAAGATCAAAAACGAAGTCGGTAAGTACTTTTCAGCGTTCGCCGGTCTGAACATGACGATCAATGCGGCGGCAAGCGCCAACGCCAACCTGTCCGCCGCACTGAACGCGGCGTCGGCCGGTCCGGGCCCGATCCTGCTCGCGACCGATCTGCGGCCGGCATCGCGCGGCGGCAGCACCACCACCACAACCACCTCGGCCGAGGCCGCCGCCCAGAGCGGGAACAACGGCAGCAAGAACGGCGAGCAGCAGCAGCAGCGCGAGCGTGGTTCGCCCCAGCACCAGCATCTGCAGCACCATCACCATCAGCGGGCGGCGGCGGCCACCGCAGCCGCGCTGGCCGTCTTTAACGCGAGCGGCCTCTCCAGCCCCCTGGCCGAACCGATCGCGGGACCGTCCGGCATCATGGGCCCGGTCCAGCAAGTGCCTCTGTCGCTAAAGAAGGAGATCGACTGGGGCGACGACAAGTCTTCGGGCGAAAGCTCACTAGACTTCCGTCACGCGCACGACTCGGTCGGATTCGAATGCTCGTCGCACACCCTCGGTCTCTATGGAAACCATCGTTGCTATTTTCGTTTTCCCCCACCCACCCACTCGTACCCGCAAAACAAGCAAAAGGGGTGCGCAAAAGGAGTTGACGTACCTGCGGCTCGAACTTTGACACTTTCTCGGCTCGTCAAACGCTCTTCGAACGCCGGCTGGCATTCCTTCCGTCCAAAATATGCCCCACTACACTCTGGTATGTGTGTGTGTGTGCGTGTGTGCGTGCGTGTCTCACAGTCGCTTCAGGCAGCGAGAGAGCAAACGCACCATAGTGTATCGATTTCGAAATGTGCATTCTGCATCCCCGTATCGTCCGTTCGCAGTGTCATCCGTTTGTTGCCCTACATAATGGACTTGTCTGTATCACCCCTTCCCCCTACCCCTTACCCACACACACACACCGAGACTGATCCTGCTTCTTCGACCTGCCCGCTTGGCGACACTAACAGGCCGGCACAGGTGGAAGCGTCGGAAGGGCTGCATGGAAGCGTTGGTGGTGGTGTTGGTGGTGTTGGTGTCGGCGGCAGTGGCACGACCGGCGGTGTGAGTGCTAGTGGCCACGGCAGTGCGAACAGTGCAGGCAGCGGCGGCAGTGGCAGCAACAGTGGCGGCATCCTCGGGCTCTGTACCACCGCGCACCACGGGAGCGGTGACGCCCACAGTGGACGCAGGTCGGCGGGAGGCAGTGTGGGCAGTGGTGGCGGCGGCGGCACCAGTGGGAGGGAAAGCTCCGGTCCGGCCACTGCGACGGCGGGCGGCAGTGGGTCGGCGGCCCCGGCAGCCTCGGGGAGAAGTAGTAGTGGTGGTGGCGGCAACAGCGTGGTGCTGTGCAAGTTCTGCGGCAAGAGCTTCCCGGACGTGACGTCGCTGATCACGCACCTGCCGGTGCACACGGGCGACCGGCCGTTCAAGTGCGAGTTCTGCGGCAAGGCGTTCAAGCTGCGGCACCACATGAAGGACCACTGCCGAGTGCACACAGGCGAGCGGCCGTTTCGGTGCGGCATGTGCGGCAAGACGTTCTCGCGCTCGACCATACTGAAGGCGCACGAGAAGACGCACTATCCAAAGTACGCGCGAAAGTTCCTG
>2L|AGAP006927|40081078|40082362
ATGAGTGGTACTAAGAGTGTTCCGGTTGGTACAGTGATTCCGCCACCCCTTGTTCCTTTGCCTAGTTGCCACGAGCGCGTAAAACAGGTACAGACGCGCCTGCTCAACGATATTCCCTTTCCGACGAGATACATAGCCAACTGCCGGCTCTGCTTGGGCACCAAATTTGGAAACCATAGCACAACCATCATTGACGAGCCGCTAGCCACCATAATGAGGAATGTTTTTCCATTTCCGGTAACGAACCAAATAGGCCTACCGATGAATGTATGCAGTGCCTGCTTCCAGTCGGTACAAGCGTTTCACTCATACAGCAATCTGGTGTTGGCAAACCAGCAGAAGCTGCAAGAAGCACTCGCCTCAGCCAAGCATGGCATTGCTAACGAAGCTCCCCAAACCACCGTCTCCACGGGGGGGAAAGCGCAAGCGAATGTAGTAGAAATTGTGTCCGGCAGTGAGGATGAATTCCAGGAAGACTACGAACAACACATCCTAGACGAATCTGGGCTGCAGCTGGAAGTGGAAACGATTGAAGAAGGCCATGATCCGTTTTCGCCACCGCTGCGGGAAAGCACACCGGTGCGCGCTCCAGTCACCCCAGTCTCTACTGCTGCTGCTGCTGCTGCTGCTAGTGGCAAAAGCGGAAAAGCTGCAGTAGAGGATATCATTTTTATCGATTGCGAAACAAACGATAACGATAGCGATGTAGAAATACTGTCGGAAGTTTTGGTGCCATCCGCGACAGGGACACGCCTTACGCCCGGAAGCGACACGGGCCGTGCTGCCGCAAAGCTGCAAATCACACCCGACGCAACGAAACGGACGGGGACGAAAGCGGTATACATTTGCAGCACCTGCAATGAAACGTTCGACAAGCACTACGATCTGATGATCCATCAGAAAAAACACTTTATGAAAGTGTGCCCATTGTGCAAGCGGTCGTTCAAATATTCGGTTATCAGGGAACACATCATTAAGGATCACGGTGTGTTGAAAGAAAGTAACGGCCAAAAGAAAGCGTTTACATAG
>3L|AGAP011405|23876713|23878295
ATGGAAAACGGCGCTCCGCCAAACTTGCTGCTCATTTGTCGCTTTTGTCTGTGTCGGGACGATAATTGCTTGGTTCCCGTAAAAATCCTCACAGATTCTTCCATCACCCTGGAAGAAATAGATCATTTTACCGGCATTCTGCTCGATACAGATGAAGATTCCACCGTACGGGTGTGTGTTAATTGTATCATCAAGCTGAAACAGTCTGCCGAGTTCCGGAAGGCATGCATTAGCAAGGACGTGCTATTCCAACAGCTGCACGTGCTCGTGGCCTCAACCGGCGAACCGGAGGTAGACACCCCAACTGACACTCCGGACAATATCGATTCCGATTCAGCGAAGCAACAGGTCAGCGACGAGCCGTACGATGACATCGGCAATCTCGAGGATGAATCCAGCGATTATCTCGAAGAGGAATTCATTGTAGAGGTTATCCAGCACGGAAATGAGGAATTGGATAACGCAAATGTCGTATCGGAACTGCACGAAAAACAGCAAGAAGAGTTTAGTATCGATGAGCCTGTGACGGAAGATACCGATTTCTTCTACTCGGCCAACTACATTGTTCCGGGCGATCCGTCACTGTCAGACGAAAGCGAAATTGGCGAAGATGGTGTCAACGAGGAGCAAGCTTCATCCCCCCGACCGACCGAAACACGGGCACGGACGAGACCGAAGAAAAAGCAACGAAAATATCTGTGCGACACGTGCGGTGTACTGATCAACGATCTGCCCCGACACACGCTGAACCATTCCAAGCTTATCAAACACGCCTGCCCCCACTGTCCGGTGGAGATGGTGGAATACTCGAACCTGCTGCGGCACATCGAGGCAGTGCACGAGAAGAGGATACGCAAATCGTGCGAACTGTGTGGCAAAGGATTTACGCACAATAATTCCCTCGTGTCGCACATGGTCGTGCATCATGGCATCGGTGACACGCACAAGTGCAAAGTGTGCCCGAAAGTGTTTCGGCACGCGAGCGGCTTGCGAGGGCATGTGAAAAAGTGTCACAGCAATGCGACCAAATTTGAGTGCAGCTTATGCGGTGCATTTTTCTCCTCGAGGTATGATCTGAAGAAACACGGCCGATCGCACTCGTCGGAGCGACCGTACGAGTGTAGCGAATGTGGCAAACGTTTTAAAAGCCAGTATGCGAGGCGAATCCACGAACAAGCTCACAGTGGGCTCCTCTACGAGTGCGACGTCTGCCGTAGACCGTATCGCTATAAGGCTCTGATGAGAATGCATATGAAACGAACGCACCCGGAAGTGCTGGTAGAAAACGAGAATACGGTACCTGCCAGTAGCGCGTAG
>2R|AGAP002705|25828780|25830837
GTTGAAAACATTGTTGTTGCTGCTATTGGTACCCGAATTTTTTTGTTTGTTCTCTCTCCCTCTTACACCCAGCGCCAAGACAACCCGAGGCTTCCGGACAGATTGTGTTTCGTGTGTGCGGAACAGCTCCGGATCGCGTACGGCTTTCAGCAGATGTGTGACGATTCGTACCGGATTCTTCTCATCCAATTGGAGAAACAACCGGAGCCAGTAGTACCAAAGGAAGAACCCGTCATCATCGACGTGGCGAAGCCGATTGAGCCGAAACTGAGCGTGGTGGCGAAGCAGATTGAGCCGAAACAGAATGAGACGAAGCAGATTGAGCCGATACAGAGTGGGTCGAAACTGAATGAGACGCGGCAAGATGTGCCGAAACAGATTGAGCCGAAACAGATTGCGATGGAACCGATTGTGATGGGGCATGATGTCATAGAGCAGGATGCCATGGAGCAGGATGCCATGGAGCAGGATTTCATCGAGCAGGATGCCATGGAGCAGGATGGCACGGAACAGTACGACACGGAGCAATATGACACGGAGCAGTACGACACGGATCAGTACGACACAGATCAGTACGACACGGAGCAATACGACACGGAGCAATACGACACCGAGCAGGATGACACGGAGCAGGATGACACGGAGCAGAATGGCACGGAGCAGAATGGCATGAACCAATGCCACGTGTGCGGGCTCATTCTGAGCAAGCTGGCGCATCTGAAACGCCACATGAAGGCGCACGCCGGAACCAAACCGTTCAAGTGCAACGTGTGCTCGAAGTCGTTCTCCCGCGCGGACAATCTGCGGGCGCACCAAAGGATGCACACGGCGGAGAAGAACTACAAGTGTCCGCTGTGCGACGAACGCTTCAAGCGTGTCGATGCGGCCAAGGCGCACATGGGCTCGGCGCATCGCGACTTCGTGGAGGCCAACTACCACGTGTGCACGGTGTGTGACAACTTCTTCAAGACGGACGAGAAGCTGATCGCGCACATGGAGCTGCACAGGGGCGTCAACAGGCTGGTGTGTGACGTGTGCGGCAAGCAGTTCGTGGGCATGATGGCGTACGAGGCCCACCTGCAGCGGCACGCGGCCGAGTCGGAACAACCGACCACGTACTCATGTGCGCACTGTGACAAGAAGTTTTCCAGCAAAGCGTACCTGTTGATGCATATGCGCTACATGATGGCAAACAAATGCTTGGAGTGCAAGTACTGTGGTAAAAAATTTGCACGCCAGAGTGAGTTGAAGTCGCACGAAGATTACCATACCGGGATCAAGCCCTTCACCTGCAAGACCTGCGGGAAGAGCTTCCATCGTCAGTGTACGCTCGTCGTACACATGCGAACGCACACGGGAGAAAAACCGTTCCAATGTTCGTACTGTCCCAAAAGCTTCTACCAGAAGAACGACATGCTGACGCACGAGCGGCGCCATACGGGTGAGCGGTACCAGTGTGAATTTTGTGAGCAAAAGTTTATTCACCTGCACCTGCTGAATTCGCATCTGAAGGTAGTACACAACCATGACGTGGATTGCCGAAAGCGGGGTGTGAAGAAGTTTTTC
>UNKN|AGAP012602|19136051|19136398
ATGAAGCAGAAAAACAACATCTCCCAGCACATACTACAGGTGCACTACAAGGCCATCTGCAGGACGTGCAAAATATGCGGCAAAGGCTTCGTTCACCACAAAACGTACCGATATCATATGCTTACCCACGAGGGTGAAGGGAAACGGTTCGCCTGCCAGGATTGCTCGAAAACGTTCCCGAACGCCATCTACTTACGCGACCATTTTAATCGAATCCACAATGCGGCTAGAACGGGGAAGACGAATGGTGAATCGGGACCCAAAATGCCAAGGTAA
>3L|AGAP011087|16433170|16452458
ATGGCGCTGAAGATGCTCTACCGTGGCCCGAGCACCAGACTGGAAACGTTGATCGAGAAGATACAGCAAAACACGAACGCTTTCGAGCTATACTCGTCCCACACTTCGTCCAGCTTTTCGCCCTCAATTTCGGACGGCATGACAACGCCCAACTCGATCCCCGAGCCAAACGATGGGCCTACTACGATCGATTCGGGCGCCGCCGGTGAAAAGCAGTACCGGAACCATCACCCGCATCATCAGCTGCACCCGCGGCATGTACATCATCTGCATCATCGCCGGGCCGGTGGTATCGGTGGACATTCTTCGACCGGTGGCAAGTCAAACCCTTCCCCGGGAAGCGGGGGAGGGGCTACATATCCTGTCCAATTTGTATCTTCATGCTCATGCCAATCCCAATGCCCTTCGGTCACTTCTTACGAAACAAGACACTGGAATTGGGGTGGCGTCAGGGAAGGAAAGTTTGCTTGTAAAGTTGTCTCTTGGAGTTACAGTCGTCTTGAGTCGTCGGCAGCGCCTTCGAAGCGGGGTCGATTGTTGTCTTGGGTTTTGTGTGCCGCACCACACGACAGAGTGATTCATGTATTCGGCTGCGCTTGTTGGGTTGCTTGGAAAGGACGTTCCCGCGTTTGGGTGGTCGTTGGGTGTTCCGTCAGGGGGAGGAGCCACACGGAGCATATGCCATTCAAATGTGAGTACTGTGCCCGACTGTTCAAGCACAAAAGATCGCGGGATCGCCATACGAAGCTACATACCGGCGATCGACGCTATCGCTGTCTACACTGTGAGGCTGCATTCTCCCGAAGTGATCATCTGAAGATACACATGAAAACGCACGACAACCAGAAACCGTTCCAGTGTACGATCTGCAACCGAGGCTACAATACGGCCGCAGCGCTAACGAGCCATATGCAAAATCACAAGAAGCAGCTGGCCCTGACCGGGAGTCCCAACCTTACGTACAGTCCACGCTCCACCACAAGCTCCCTGTCGAGTGGAGGAGGAAGTGGAGGTGGTGGTAAGCGAGGGGCAAAGTTCTCGCCCTACTCCAACGACCCACTGATGCTGATGAGCCGCGGCAACTCCAAACTTGGTGCGGGAGGTGGTACCGGCACCAGCCATCATCAGCAGGATCTGCTCTCCTGTCCGTACTGTACGCGGACGGATTTTGGGACGCTCGAACAGCTCGGGCTCCATGTGCAGTCGATGCACGGGCATGTGACACCCGATGGGAGCAACGTCCCGCTCTCACTCGGTGGTCTCAGTCCGTATCCACCGATTAGCTGCGAGTTCTGCACGATGAAGTTCCCAACCGTTCCGCTCATGTTTGCCCATCTCAAGACGGCTCATCTGGATCGGTTGGCTGGCAGTGGTGGTGGTCATCAACGAAGCTCACCATCGAATGGTACCGGCAGTCCGCTCGGGTCACGTCCTCCCAGTGGTGGACGTGCCGGAAGTCACCCATCGGGACGTACAAGTCCAGCAGAGCAACTCACTCCAACAGACCTGAGTCAGCCGAAGCAGATGGGTGCCCCTAATTCTTCTGGATCATCATCGCAGCACCACCATCAACCACCCGGCGCATACCTCTGCAATCAATGCAATGCCGCACTGCCCGATTTCGAATCGTTCCGCACGCACCTCAAGGCACATCTCGAGCAGAGCGCGGCCAGTGCGGCGGCAGCCGCTGCAATGCGACTCTGTCAGGCGGAGTACGAACAGCACACGATTGGCCATTTTCTTGTGATGGCGGTCGAGTACCGTTGTCAGGGGTCAACCAGTACTGCAGGCCCTGCTAGTTGCAGTGGTAAGAGCACCTTTGGCAAGGTGGAGGACCTTCACAAACATCTGTACGAAGGGCATATGCAACTCCTCTACAAGTGTACGGTTTGTGGGGAGATGTTCGAATCCAAGGTTCAGGTGCAGGTACACTTTGCCGTGAGTCATTCAGTGGAGGTGAAGCTGTACCGCTGCTCAGCCTGTGCTGAAGTGTTCCGTTCGGAGCGTGATTTTAGGCAACACATTCGAAATCGTCACCTGACGGCAGGTGCCGTCCAGTGTATGTTCTGCCGGATGGTTTGCTCGTCCGAGCTTGAGATGCACTTCCATCTTGCGTCACACGCCAGGAAGTACAAATGTCCAGCCTGCCCAGAGTCGTTCCATGTGGAGTTTCTGCTCGATCGGCATATTCAAATGCACCACAGCCAGAAGGAGACGTCCTCACCGAACCGAGGCCGAGAGTCTGCCAACGGTGGCCACAACCTGTCAACTACATCCTCCTGCTCCACCAACTCAACGCCCTCAACAGCCACCGCAGTGTCGTCTACAGCTCAACCGACCTCAACAACAACAACCGTCACCGGGCTAGACTACCTTCACCTACACGGACAAATGGCGGCAATGGCAGCAGCTGCGGCTTGGCCCACCCTGTACCAAACGGCCGCCAACAAGTTCTACAGCAGCAACCCGCTGCAAGTGGACACACTATCTCAGCTGAAGCATCCACAGCAACTACTGCACGCTCACTCCTCACTAAGTTCACTGCCTGAACATCATCCCGAACAGCAGCAGTCGAGTAATCGAAAAACAGCCCAACAGCAGTCAGGTCCTAAGACATCATCCGGTACAATCACACCACAGCTGATTGCACCCGGCTCGAACAGCTGCTACAGCTGCGGTATCTGCGAACGGTCCGACTTTAGCACGGAGAGTGAGGTCCAAACTCATCGCAAGATTGTGCACAACTTGAAAACGGGCGTTAGTTTGCGGTGTGCGTACTGCAACGGAGACTTCCGGTCGAGGAATGAGCTCGAGAACCACATGAAGGTCGCACACAATACGGGCGGTGGCAAGCACAAGTGTTTGATCTGTGACGAAATCTTCCCATCGCCGGCAGTACTTGCCGAGCATAAGCTGACGCACTGTAAGGTGGGTGCTTCGGGACGCTGTTCGCACTGCAGTTTGCCCCTGCCCGATGCTCATACCTTCAAGCAGCATCTGCCGGCTCATAGCAGATCGGATCGCTTCCCTCAGCAGTGCATCTGTTGCCGACAAACGCTCAACTCTGAGTTTGAAATTAGTCTTCATGCCAAATTCCACACCAAAACCGCGGAGACTAACGAGCGCACGTGTGCTCTCTGCCTGGAGCCGTTACCTTCGCAACTCGAGTCCAACAACACCAAGATCTGTGATCCCTGCCTGAAACGGCACAATTTCCCAACGAAGCTCCTATCGATGAACTTCCTGAAGCCTGCCACCCCATCTCTGGTGCCAACACCAACCCACGGTTCATCCTCTGCCCTGTTCCAGTGCAATCTGTGCAAGAAACCGTTACCCTCCGCCCAAAAGCTCCAAGAACATCTGATCGATCATACGTTCGCGGGCTGTGAGGAGCGCGGCTACGTCTGCTACCTGTGCTCGGCCGTGTTTACCTCCTCGGCCGGACTGCAGACCCATCTGCCGCTGGCGCATTCCAACGCGGCCGCCAAACCGTACGACTGTGAGCGGTGCGGTGTGGCGTACTTCTTCCGGGCCGAGCTGGAGCACCATCTGATCGATCATGAGCTGGGCAAGGCGATAAGGCCCTCCTCCTTTGAGGTA
>3L|AGAP011544|27053804|27058001
GGCAATCATCCGAACGATCCGAACCAGCAGGGCAATCCATCGGCTCCCGGCTCCGGTGGTGGCGGTGGTGGTGGCGGCGGTGGCGGACCACCAGGACCGCCCGGGTGCTTCGGGAACGAGGCCGCCTCCCAGGCCGAGCTGAACTACTACGCGCAGCGGCATCACGCCGCCGGTCCGCAGGGCGCGATGCTACCGCCGCCCGGCTTTGCCCCACTGCACCACTATCTCAACCAGAAGGGCGTCCTGCCGGTGGGCATGCCGGCCGGGCTCGACCAGTCCGGGGCGCTCGAGCAGTACGGCATGCCGGACCTGCTGCACGGCGGCGCAAACGCACCCGGGAACGCTCCCGGTGCGCCCGGAGCAGCCGGCAACCAACAGCAGCAGCAGCAGCAGCAACTCCACCACTCACCCACCAACGGTGGTGTCGCTCCGAACGGTAATGCCGGCGCTGGCAGCACCACCGCCGGCGGCGGCGGCACTACCGGCGGCCACGCCAAGTCGAGCAAAAACTCCGACCTGCGGCTGTTCAAGTGTTTGACGTGCGGGAAGGACTTCAAGCAGAAGAGCACGCTGCTGCAGCACGAGCGCATCCACACGGACTCGCGCCCGTACGGCTGCCCCGAGTGTGGCAAGCGCTTCCGGCAGCAGTCCCACCTGACGCAGCACCTGCGGATACACGCGAACGAGAAGCCGTTCAGCTGCGCGTACTGTCCGCGCAGCTTCCGGCAGCGGGCGATCCTGAACCAGCACGTCCGCATTCACTCAGGTGATAAGCCGTTCGGCTGCCCGTATCCGGAGTGTGGCAAAAAGTTCCGACAAAAGGCCATACTGAACCAACATCATGTGTTACATCCCAATGTGTCTCCGCATTTGATCTTCAAGAACGGCCCGCATGCGACGCTCTGGCCCCAGGACGTGCCGTACCCGCCCGAGCTGGAGAACGCCCAGCCGAAGGACGAGCAAGCGTTCGGCGACGAGGCGTCCCAGGGCGGCGGCGAGTCGCGCGGCTGCTTCTCGCCCGACAACTATCCGGCCTACTTCAAGGACGGCAAGGGCGCGATGCTGCCGGACGTGATCCAGCACGGCCGGTCGGCCGGTATGCCGCTGTACGTGCGCTGCCCGATCTGCCAGAAGGAGTTCAAGCAGAAGAGCACGCTGCTGCAGCACGGCTGCATACACATCGAGTCCCGGCCGTACCCGTGCCCGGAGTGTGGCAAGCGCTTCCGGCAGCAGTCCCACCTGACGCAGCATCTGCGCATCCACACGAACGAGAAGCCGTTCGGGTGCATGTACTGTCCGCGGTTCTTCCGGCAGCGCACGATCCTGAATCAGCACATCCGTATACATACGGGCGAGAAACCGTACCGGTGTGGACAGTGCGGCAAAGACTTCCGGCAGAAGGCCATCCTTGATCAGCACACCCGGACGCACCAGGGCGATCGACCGTTCTGCTGCCCGATGCCAAACTGCAGGCGACGCTTCGGTACCGAGCAGGAGGTGAAGAAACATATCGACAACCACATGAACCCGCACTCTTCGAAATCGCGCAAGCAG
>3R|AGAP009899|45088535|45090088
AATCTGTTCCGCTCGGAGCAGAAGAAGCACAAGCGGAAACGACTGTCGGCCGTGCTGGACAAGCTGCACAACGGTAGCGGTACGGTGGTGAACCACAACAACAACAACGTCGGAGAGGCGCAAAACTTCAAGGTTAAGTGTACCGATTCGCGCTCGAGCGCTGAAGATTCGGCCGAAGACGTGTTCCCATACTCTGCAAGCCCTCGCATCAGCATCAGCCCACTGCGATTGAGCGAAGTGGACGAGAACAACCCGCTGCAGCAGCGGGCCACTCACCAGCAGCATGCACTACCTCAGGACCAACAACTGCCATCGCCCTCACAGCTTCCCCGTCAAACCAAACTGGATGCTTCCCCGCAGCAACCGGCGTTGCCACTGCAGCCGTCACAGATCAAGCAGGAGGATCAGCAGTACCTGTACAAGCAGCTTCAGTACTTCAACCCGCTCGCCCTGTTCAACTATCTCCCGGAACCGACCAAGCTGCTCTACCAAGATCTACTCGTCACCACTGTGATCAAGGAGGAGCCGCAGTTGGCCGACAGCCCACCGCCAGACTCTCCTCTGCCGCCCGTTTCGATCGGACAGAAGCTGCTACTGAAGCGGGAAGACATGCCGGACATCCGCCGGTCGCCCGCTTTCGAGCATCTCAACGGCCATGGCCCGCCCGGCTTCAATCTGAACGTTTCGCCCGTGGTGGAAGAAATGCCGCCCGGATCGGACGTTGCCTACATGTGCCCGGTGTGCGGTCAGCTGTTCTCGCTACAGGACCGGCTCGCGAAACACATGGCCTCCCGGCACAAGAGCCGCACCGGGGCAACCGACATCACCAAATCCTACATGTGCGAGGTGTGCCAACGATCGTTCGCCCGATCCGACATGCTGACGCGCCACATGCGTCTGCACACGGGTGTCAAGCCGTACTCGTGCAAAGTGTGTGGCCAAATCTTCTCCCGCTCGGACCATCTCTCCACCCATCAGCGGACGCACACCGGCGAGAAGCCCTACAAGTGCCCACAGTGTCCGTACGCGGCGTGCCGCCGGGACATGATCACGCGTCATATGCGCACGCACACGCGCTACGAATCGCAGCGAAGCGGCGGTAGTGGAGGAGGCTCCAGCGGAGGCAGCACCAGCCCGTCGATGGACCAGAAGCCGATACTGTTGCCGATGGTGGGCATGAGCACGGGCCGTACCATCAAGAAGGAGTCCGGCTTTGGAGGTGTCGGTGGTGGGTTCGTCCTTGAGGCAAAGACTGAATCGTAA
>2L|AGAP007518|47125004|47126800
ATGCGGCTGGTGCACGGGCAGCAGGCCGGTACGGTAAAGTGTCCACTGTGTGAGAAGAAGATCCGTACGCGCCCGAAGCTGCTCGAGCACAAGCGCATGCACCAGCCAAACGCGCTGCTGGAGGAAGATTCCGGCAAGTCGGGCAACCCGGGCGGCGAGCCGGGGCCCGAGCTGACCGAGGAGCAGAAGCAGACGCTAGATAGAGAAATATTCGATTTCTACAAACCCATCATATGTGAGATTTGCGATCCGGAAAAGGTCGCTGTGGCTGTCGCGGTGGCCGGCCCCGGCGGTGACCCGGGCAGTGTTGCCGCGGGAGCGGGCCATCCGGAAGCGGCAGCAGCAGCAACGACCCAGGAGGAGGAGTACCGGTCGCTGAAGCAGCTGAACCAGCACATGCGGACGGTGCACGGGCTCGAGTCGGGCACGGTCAAGTGTCAGCTGTGCGCGAAAAAGTTTCGCTCGCGCGTCAAGCTGGTCGAGCATAAGGATATGCACGAGAATCCGGAACGGTTCCGGTGCGGCGTGTGCCAGGAGGTGCACCAGAACCTGGAGGAGCACATGCAGAACAAGCACCAGGAGTGGGAGTTTGCTTGCGAGGAGTGCGGCAAGCGGTTTCCTTTCAAGAACAGACTCACTGCCCACATGGCCAAGGTGCACATGAAGAAGGACATTATCTGTGAGGAATGTAACAAACCATTTACAAAGTTCAGCATCGAGAAACATAAGAAAACGGTCCACGGTCACGGTGGGACGTTCATCTGTGAAAACTGCCCGAAAACGTTCAAGACGCGCGTCTCGCTCGAACGACACATGGAGGGGCACAACAACGGGGAGCAGCAGCAGCCGCCGCAGCAGCAACAACCGCAACCGCTCCCACTGCCGCTACCGCAGCAACAACCGAGCTCTGCCGCGACCGTCAGCTGCTCCCTGTGCAACTCCGTCCTGAAGGACGAGTACAACCTGAAGGCCCACATGAAGCGCATCCACGCGGAGCAGACGCCGGCGACGTGCAACACGTGCGGCAAGACGTTCAAATCGAAGCACAGTCTCAACACGCACACCGCGAACGTGTGCACGACCCGGCTCTTTGGCTGCACGACCTGCGGCAAGCAGTTTAAGAAGCGGACAAAGTTGAAACAACACATGACGATTCACCCACGCGGCGCCGACTAA
>X|AGAP000114|1857410|1861085
GTCCCGGTGGAGCGGGAGGGAGCGAGTGACAGCAAGAAGAAGGAGTCGTCGGGCAAGGTAATTGTGCGCGACGACCCCGCAACCATCCCGGGCGGCGAGCAGTACCAGCGCCGGCTGCGACTACCCTCCCCGACACCGCCCCCGCCCAAGGAGCGCGTCCCATCGCCGGCGGTCGTGCGCTGCTCGGTCATCCAGCGGACGCCAGCGGTGCGCAAGAGCCAGCCGGCGGAGGAGCTCCCAGCAGTGCGCCCGGTGGTGGTGCTGACGGTGGAGCCGGAGCAGGAGCAACCGATCGACTACCACATCGGACCGAAGCGCTCGGCAAGCGAGAAGGAGCGGGGCGAGGAGCGGGACGAGGAGCGCGACGAGCGGCCGGTCGGGCGGCGCGAGCGGGCGGCAGCCGTCGTCCTGCACAACCATCTGCCACCCTACCATCGGGGTGGGGGCGGTGCGTCGGCGGCTCGAGCCGCGGCGGCTGCCGCCGTCATCAGCGGCATCATGCAGGGAGCGGCCGGGCACGGTCGCTCCTCGAACGGGGGCGGCGGTAGCGGAGGTGCAGGCGGCGGTGGCCAATCGGGCGGCGGTTCCAATGGAGGCGGCGCGGGAACGGGTGGCGGAGCCGGCGGCGGCGGAATCAACTTTTCCGGTGGCGGCGGCGGAGGCGGTGGCGCCCTTGGCGCTGGCGGAGCGGGCGGCGGAATGGGCGGCCGGGATGGTCGCTCCAACTACGGCCCGAACAGTCCACCGACCGGGTCGCTGCCACCGTTCTACGAGAGCCTGAAGGGGGGCGGCGCCAGCGGCGGCCTGAACGGGTACAACGCGAACGGCGGCTTCCTGACGAACAGTGCGGCCAGCTACCAGCAGCTGCTGAGTTCGCTCGATGGCAACGGAGGCGGCAACGGTCAGCCGGGAAGCGTCGTCAACGGGACGTCGGCGGTGGCGGCGGCTGCCGCCGTCATGAGCAAGCACTGCTCGCTGATGCTGCACAATCACTTCGGGCTGGCGCTGAAGGACGAGGTCGACCTCGGGTACGATGCGAAAGTCGACCCGACGCTGCTGTACGCGAGCGCCACCGGCGATGGAGGCGCGGGAGCGGGCGGTAACGGCGGAAACGGAGGGGGCGGTGGCGGCGGCGGCGGCGGCTACGATATGGCCGACTCGATGATGGACATGGGCGACTCGATGCAGCTGACGGCGACGCTTACCACCTACCCGTCGTCGGCCGGCGGCAGCCCGAACGGCCTGCTCGACGGCTGCCTGAGCGATGCGGAGTTTTCGCTGTACTCGCGCGGCATCCCGGACGAGCAGTCGAGCAACTGCAACGATCTCGAGCTCAACTCGACGCCCTCGCTGACGCCCGACTCGGTGAACGCGTCGCTGCACCAGATCGACACCGTGCACGACACGCTGGCGGACGCGTTCCCGTCCTCGGCGTCCGCTGCCGACCAGCAGCAGCAGGGAGCGGCCGGCGGTGGCAACGGGCACGGCACCGCCCACCTGGTGCTGCCCCGCGAGTACACCAACATGGCGGCGGCCAGCTTCGGGGCGGGCCAGCAGCTCGGCGGCCATCAGCACACGACGCTGCACTCGCTCGCGAGCAAGTACCACCACGCGCAGGACGGCGGCCAGCCGCCGAGCTATCTGCAGACGGCGGCCAATGGAGGGGCTGGCTCGTACGGCACGTTCCAGCCGCTGCTGCGCTACGACCAGCTGGACAGCAACCTGTCGCTACCGTCGCCTGGCGGCGGTTCGTCGCTTGACTTCGATCTGCACCAGAGCCTGCAGCCGCTGCAGGGCCCGTTCGCGATGAACCTGCAGCTGGCGGCGGGTGCCGCCGGCGTGCGGTCGCCCGGCAGCAACTCGACCTCGTCCGTGTCCTCGTCGGCGTCGTCCGCAGCGGCCGTCGCAGCGGTGGCCAGCCTCGGTGCGCACAACGTGCCGGTGGCCGGTCCACCGCCCGCGGTACTCGCCACCACGATACAGAATTTGGGACTTCCGGCCGACTCGGAGCTGCAGTTCGTCAATGGGGGCCACGGCATCAAGAACCCGCTCGCGATCGAGAACCTGCGGTTCGCCGGCAGCACGGCCACCGGCAACGGCGCGAACGGAGGCGGCACCAACACGGACGACGACAAGGAGCGGTTCGTCTGCCGCATCTGCTCGAAAACGTTCAGCCTGCAGCGGCTGCTGAACCGGCACATGAAGTGCCACTCGGACGTGAAGCGCTACCTGTGCACGTTCTGCGCCAAGGGCTTCAACGACACGTTCGACCTGAAGCGGCACACCCGCACCCACACCGGCGTCCGGCCGTACAAGTGCAACCTGTGCGAGAAGTCGTTCACCCAGCGCTGCTCGCTCGAGTCGCACTGTCTGAAGGTGCACGGCGTCCAGCACCAGTACGCGTACAAGGAGCGTCGTACGAAGATGTACGTGTGCGAGGAGTGTGGCCACACGACCAACGAGCCGGAGGTGCACTACATGCACCTGAAGGAGAAGCATCCCTACTCGCCCGCGCTGCTCAAGTTCTACGACAAGCGGCACTTCAAGTTTAACAATGCGGCGTTCGCGAACAACCTGCTCGGCTCGCTGCCGATGCCGGTGCACAACTAG
>2L|AGAP007129|43112100|43124434
ATGGAGTTCCACGACGAGATCGTTATAGAACGCACCAAAATAATGGCCGTCAATGCGGACAATTCGTTCCAGTATGAGGAGGTACAAATCAAAGAAGAAATTGCATCTGATTCAGAGGAAATAGTACCGGTAATAAGCAACGGGAAGAAAGCAGGGGCACAACAACAAAGCAACAGCAAACATCACGTGCACGAAGAAGATATTCCGTGTGGCCTTTACCCATTGGAAGATAACAACAATAATGCAAAAGGCAGGGCTAAGCATCAATGCGAGAATTGCCTCGAATCGTTCGACAGTATCGTTCGCCTGCGTCGGCACGAGCGAAAGCATTGGTTGAAAAGCTGCCCAATATGCGACAAGACGGTGCAGGTGGATAATTTAAAGTTTCACATCGGTCGTATGCACGGTAGCGATGAGCGGTGTGCTGAAAAACGGCCCTTCCAGTGCACGGAATGCGATAAATCGTTTTTCCTCCCGAACCACCTGTTAGAGCATGGGCAGACGCACCAGAAGGCAAGCTGCCCGGTGTGTGGGGAATCGTTCAGACCGTCCTACCTCAAGAACCACATAGCTAGAAAGCATCCGGACGGTGACGCGGGACTTTCAAAAACCCCCACCGTGTACCGTTGCAGTGCATGCAAGCAAACGTTTGTCAGTAAATCCTTGCTCTGGACTCACCAGCAGATGCATAAGAAGCTTTCGTCGAACCATCTACACTCACCGCTGCACGATTCGCCCTGCTCGCCGACGAACCCGTACGCACCATCGTCGCCATACTTTTCCTCCATCTCGCAGCAGCCGACCGGCCACACCAGCGGACCAAACGATGTCATCCTGCCGAGCATTTTCGTCAAAATTCCGACCCAAATCAACCAGCAGTACCAGCAGCAGGAAAGCCGGCTGCTCCGGTCCACCCATCATAGTACCGCGAGCGAAATCAAGTGCGAGGAACGGTCGGACTCGATCAAGAGCGAGATAGCCGATACGCGGGTACGGCTGGCGGGGAATGGTCTTGCCAGCACCGACCACCGGCTGCCGGACGTGATCGATAACTATCTGAACGATACGGACCGGGTGGAGCCGGCGGAGGTGGAACCGAACGTGCGCACGTGTGACCGTTGCCCTTTTGCCACCCTTTCGGAGGTGCGGCTGAGCGAGCATCGACGCGAAAGGCATCCGGGGGGTGGTGTTGGTGTAGGGCCACAAGAGCCGCTGGCGGAAAAGCTAAGCTGTCCGGTGTGCGAGAACAAATTCTACAAAAAAGCCGTGCTAGAGCTGCATCTTACCGAGGACCATGAAATGTTGGCCAGTGAGGTCGCAGCATTGGGCCACAGTACCGTCACAACCCTCCAGTCGGAAAGGAGTACTGCTCCGGAAGTTAGAATCGAACCGGCGAGCCAGCAGAACTGTGTCGAGATTCCGCCGGGACCCCCGGCTGCTACCCCTACGGCAACATCGACGGCGACACACAGCAAAAGCCGGATCTACATAAAGGACGTACAGTTGCTGAAAAAGCCGGACGTGATTGCACAGGAAAGCCATGACGCGCAGGGCCAGCAGCTGCTGTCGACGGAGCAGGAACCGTCCGCGATAGCGCACGGTACGCTACAGGACAGCCATCAGCTGTCGCTCGGCGAGGACATGCTGCCATCGCTCGATCAGTCGCTGGAGCTACCGCCGCAGCAGCAACCATGCGCCGTCAGCGGGAACAAAATCTTCATCCGCAACGTGTCGCTGCTGCAGAATGTGAATTTCGTCGCCTCGGCGGAAAACATGCTCACGAATGGGAACGGGAATCGGTACGGTACGGCACCACCACCATCACCACAACCACCACCGCCGTCCTCCTACCTAAGCATGGACTGTGCGAACGATGGTTCCGGGGCGCTGCTGGACACGATCAACGGTGGGTATGGTGGAACGATTGCAGCACAACCTGCTCCATCCGCAGTAGCACAATCATCCCGGGGCAGTCGTATCTACATCAAAAACGTTGACATACTTCGGAACCACCCGCTCATAGCGCTCGATGACCCCGGGGTGCCGTGCACGAATTCGCTCTCCACGACGACGTTCAGCGAATCGATTGCGACGAGTAGGGCGAGTAGCTGCGAGAGTATCATCTGCACGTCCACACCACCGGCCACGGCGACGGAACAGCAGCAACCACCGACCGTGCCCGTACCATCGTCCATGACGAACAGCTCCTTAGGAGCAGTGTCACAAGCGAACGATCAACCGCTTTTGCATGGCACGGAAATAAGCTATGCCACCGTTGGAGCGGATGGGATGGGAAACCCGGCCCGGCCATTGCCACTATCCGTGGATCAAGGTTCGCAGAACTTGCTGATGCTGTTTTCCACCTCGCTGGACGGTACGCCGGGCGGTGGATCGGTTGGTGAGCCTAACGTTTCCTACCTGACCGCAAGCTCCAACATGAGCGTGCAGCAGGGTGGCGAGTACGGTTCGCTTCCACAACCACCACCACCACCGGCACAGTGCGATGTTCAGCAGCAAACCACCGACGACGTACCGCAGCAACAGCCAAGGAAGAGCAAAATATTCATCAAAAACATCAGCGTGCTCAAGCAGCCGACCATTCATCTGAAGTCGGTCGACGAGGTGAATCTGATGACGTACGACGAGCTGCAGAACATACTGCCTACCGTCGGCGGGATGTCCTCCCAGGTGGGGATGGACTGTGGAGGAGACACCATTGGTGGACCATTGGAGCAGCACGAAGCACACGAACAGCACACGCTGGACGGGGCGAACCGGTTGGACAAACCGTTCGGTGGGATGATTGAAATAAACGCGCACCATTCGCCCGAGCTGGTCGAGCACGGTAATGTCGAACAGCACGGCGATGGCGACGACGATGACGTTATGGATGGGTACCACGAGTCGGATCTCGGCTACAGTGAACTGAGCGATGTGTGCGACTTTACCGAAGGTTTCAACGATCGAGACGATCCCGGCGGAGGAGGAGGAGGAGGAGGAGCAGCAGGAGCCGGTGGTATCGATATGACGGCGTGCACAGCCAATGATGACACGAACCGTAACGGTCACTTGGTGGCGGAATCGACCCACTGTGAGCCAACGCTTCCGCCCGGGTCCGGCTTTACGGGCGACGTTATACTGCTGCAGGAAGAATCGGATGCAAGCGAGAAGATCACGCCGAACCACGAATGGGCCGCGATCGTCGAGCCGGCGAATGGCGGTGGGCCACCGTTGGGGCAGGACATTTTGCAGCAACCGATGGAAATGTCTGACGGCAACGAAGCTAATCCGTTGCGACGAGAGGAAGATCTGCTGCTTGGCAACTCTCACCCTCATGTGATCAATCTCGATCCTCCCAATGAGTATCATCCACCGGTTGGCGATAGTGAAGCGATCGTACTGGCGGCTGCTGTGAATCCATCGATCGGGGAGACCCAACAACCGGTGGATGCATTAACACCATCCCAAGAAGAGGCAAATGTGTCGGCTGTCACCGCGCTTGCTGAACCAGATCGTCCCCGTACCCGTGGACGGCCAAAGGGGGCGAAACAGACCGGCATCACCAAGCTGAAGAAGCTCTACACCAACCTAACGGTCGAGGAGGAAGGCTACAAGTGTGACCTGAAGGACTGTGGCGTGCGGTTTCGCCAGCCGGATCGGCTCGACTACCACCGCAAGTGTCACGTGGTGGCGCCCGACAGCCCCAATCCCATCCACTGTCCGGAGTGTGGTTCGCTCGAGTTCCGCAACTGGAACACGCTGCACACCCATCTGTGGCGGGAGCACGCGATCGACATGGAGCTGTACGCGTGCCATCTGTGCAGCTTCAAGACGCCCGTCCTGTGCCGGCTGAACAACACGCACATGAAGATCCACTCCGAGGAGCGCAACTTCAAGTGTGCCATCTGTGGGAAAGCGTTCAAGAACAACAAGCAGCTGCGCAATCACCGCCGGTGGCATCGGGAACCACAGCAGCAGCAGCAGCACCAGCAGCAGCAACCGCAACACCAAGAAGCACCCGTGGTGGAGGAGCAACAGCCGGTCAGTCAACCACCACCGGTGGAAGAACCTCCTGCGATCGGCCCAACCCAATCGAACGATGCGTCCCAGGGCGACAAACCGAAAGCGAAACCCACATCCATCCAGCAATCCACGATGAAGTGCGTCAAGTGTGGGCTGCGGTTCGCGGGCAAACGGCAGCTAAGGACGCACATGGACGCAAAGCATCCCACCGAGGCGGGCGAGCCGGGGTCGACCGGGGAGGTGAGCGCCGCCAAGCATCGCTGCCTACTGTGCGGTATGGTGTTCCGGACGCGCTACCTGCTCCAGTCACACGCGGCCAAGCACTCGGACGAGAAGCGGTTCAAGTGCGAGCATTGCGAGTACACCACCAACGACCACAACGCGTTCCGGCGGCACAAGATGCGCCACAGCACCAAGGGTGGCCATATGTACAAGTGCAGCTACTGCGATTACAGCAGCATCCAGAGCACGACCTACCGGAAGCACCTGGAGCGGATGCATGCGGAGGTCGCCTCGGCCCTGCTGTACAAGTGTGCCAAGTGTCCGTTCGTGTCGATCAGCGAGGCCAAGTATCAGCTGCATCGGACTAAACACCAGGAGGAGGGAGGGGAAGCGCGAGAGAAACCGGCGGCACTGGGGGTGGAACCGTTGCAGGGGAACGACCCTGAGCAGCAGCAGCGACAGTGCGAAAGCGTTAACTCGGACGTGGTGATAGTGGAGCAGCAGCAGCAGGATGCCGTTGCGGACGGGTTGAGTGCGTCACCGATGGATGTGGAGCTGCTGGGCTTGGATGCAGCTGGCGGGGGTCTACAAATCATTCAGCATCCCATCATCCGGCCGGCAATGTTTGCGAACAATTTCTCCAAGGTGGACAACTTCTACGGCTATCAACCGGCCCAGCAGCATGGTCAGCCCTTCGCGCCTTCGCCACGTGGTATGTGCCCTTCTCCGCAAGTGTCTTGCGCGGTCGGTTTGATGCCTACGCCAACCACTCCCATTCCTGTGCCAGTGTCCGGCCAGCTAGTAACCGAGCAGCACGAGTACGTGCATCTAGCTAACGCAGTAACCGGCGATGTCCTAATGAGGGAGCTTAATTAG
>2R|AGAP003223|34032174|34032767
TTACGGGATGCCAAACATCCCGCAGAAGGTGAAACTAGCAAACGAACGCCGACATTGACGACGGACCCTGCGTCCGGTGTGGCGCCACAGCAGAAAAAATCCCTCGTCTGCTCGTACTGCAACAAACGGTGGATCTCGCAATCCGCTCTGACGATACATCTGCGCACGCACACCGGCGAACGCCCGTTCGGCTGTCGGTTCTGTGATAAGCGGTTCAAAACTGCATCAGCCATGGATCTGCACGAACGTCGCCACTCCGGTATGAAGCCGTACGCTTGTTCCGTGTGCGACAAACGCTTTACCGAGGGTAGCAACCTGAAGGTGCACATGTTGCAGCACACGAACGAAAAATCCCACGTCTGCACAGTATGCAATCGTGCGTTCGGGCGCGTCTTTCTACTCCAGCTGCACATGCGAACGCACACGGGCGAGAAACCGTACGTGTGTGAGGTGTGTGGCCGAAAGTTTACACAGCAATGCGATCTAACAGCACACCGGCGCATTCACAGTGGCGACCGACCGTACGCTTGCAACCTTTGCGGGAAAAGCTTCATCAAGAGTAGCGCGCTGGGAACGCATCGTAGAAGCCATCAG
>3R|AGAP010063|48531854|48533449
ATGGCCAGCCAACAATCATTCTCGCTACGATGGAACGATTACTCGTCGCACATTGCCAGAGCGTTCGAGTCGCTGCGCTACGAGGAAGATCTCGTCGATGTGACGCTATACTGTGAGGGGCGCAGAATACGCGCCCACAAGATGGTACTGTCCGCGTGCAGCTCCTATTTTAAGGACATCTTCAAGGAGAACCCATCCCAGCATCCGATCATTATCTTTAAAAATGTGAAATACTCCGATCTGGTCTCGCTGGTGGAATTCATGTACCAGGGTGAGGTAGTGGTGCTGCAGGAGTCTTTGCCAAGCTTTCTGCATACGGCCGAGCTGCTCTCGGTCCGCGGTCTGGCCGATACGTGCGACACCATTGAACAGCACCTGCACAGTACGATCTCGGATCAGCCGACCTCCTCACTGGCCCAACAAATACTGCAAACGCAATCACGCAACATGAACAACGCCACGATCACGACGGAGCCCGTATACTTTACGCTACCCTCGAACTCCACCATCGTACCGCAGATAAAGATTCCAAACCTGGTTTTGAAAGCATCCCACAGCGTTACCATGCCGACACTGGGGCAACCGATCGTCGCTCACGGTTCCGCATCCCAGCCCGATCAAAACAAACAGCAGTCCGCGACTGCATTGCAAGACCTGGTGGAAAGCGTAATATCCATGCCTCGGCCGGTAAAAATAGAGCGCGTCTCCAAGCAAAAGGATACCTCAACGCTACCCACAACAACAGCAGCAACTAAGCAAGCGACCAGTACAGCGGCGGTGGAAATTAAGCCATCCACCAGCTATACATCGCTGTCAACTACGACGAACACTGCAAATCAAGCCGCAAACAGTGGAATGGACATGTACGAGCAGGTACCACAGAGCCACGAAACATCGTACACGGCAAACACGGGCAACGGTGAGGTGAAACTGCACATTTCTGAGTTTATCAATGTTGGTGAAAGTATGGCGACGACCAGCGGGGGAGACAGTAGCACCTACACCCACCCGGAAGGCTTCGAGCTGGTGAATGAGAACATTCCAAACCGATCGGAACCGGACGAAACCATCGAGCCGAGCAGCTTCGAGATGGAGATCGTTGATATGGACGTGGCTGGCATTTTCCCCGACGAAGGATCCACTACGAAGGAAACGACGAACCCGGCGGACGACAGCAGCACTGCAAAGACGCTGGATAAAAAATACAAATGTAAAGTGTGCGGCAAAGGCTTTGTCACCTGCAAATCGCTCAACATGCATCTGCACATACATAGCGGCCGCACCAAATGTGGCATCTGCGGTGCGGTGCTATCGCGCACTGCCAACCTCAAGCGGCATATGAAGCTGAAGCATGAACCATGA
>3R|AGAP007973|3545446|3550460
GCGGCAGCCGTTGCGGCCGGTGGTAGTGGCCAGCGACCTAAGAAGCAGTTCATCTGCAAATTTTGTAACCGACAGTTCACCAAGTCCTACAACCTGCTCATCCACGAGCGCACGCACACCGACGAGCGACCGTACTCGTGCGACATCTGTGGGAAAGCGTTCCGTCGCCAGGATCACCTGCGCGACCACCGATACATCCACTCGAAGGAGAAACCGTTCAAATGTCTGGAATGCGGAAAAGGATTCTGCCAGTCGCGAACGCTGGCCGTGCACAAGATCCTGCACATGGAGGAGTCGCCCCACAAGTGTCCGGTGTGCAGCCGCAGCTTCAACCAGCGCTCGAATCTCAAAACGCACCTGCTCACGCACACCGACATCAAGCCGTACCACTGCATCGCCTGCGGCAAGGTATTCCGACGGAATTGTGACCTCCGGCGGCACAGCCTCACGCAC
>X|AGAP000507|8960239|8961266
ATGGCTCCCTGCTCGACCACCGATCATCAGCACCAAGCAACCGGCCAGCAATCAGAGCAGGCGATGGAGGGTGCCGTCATCTTGGACGGCAGCGCCCAGCCGCCATTGAGCGCGCTTCTGCCGGTTCAATGTGCCGGCAACCGCAGCCATCGCTACAAGTGCGACCACTGCGAGCAAACGTTCAAGCGACGCGACGAGCACGATCGGCACCGCTACACGCACACCGGAGTGCACGCCTACCCCTGCCTGGAGCCGGACTGCGGCAAAGCCTACTCGAACCGGTCCCATCTGCTGCGGCACGTGCGGGCCTGCCATCTGGAGAGTGCCGGTACCGCCCGGCCCGAGGTCGACTGCAGCCATCCGAACTGTGCGATGAAGTTCACCAGCCGGCAGGCGATGAAGCGCCACTACCAGACGAAGCACGTGCTGGGCAAACCGTACGCGTGCGACGCGTGCGGCGAGCGGTTCTGGCGCAAGCTGCAGCTGAAGCTGCACAAGGTGCGCCACACCGGCGAGTATCCGCACCGGTGCGAGCACTGCGGCCAGGGGTTCGTGAACGCGCGCACGATGCGGAGCCACCGGTGCCGGCAGAACGCGCACCGCTGCCCGGACTGTGCGCGCGAGTTCCTGCGCTGGTCCGAGCTGGTGGTGCACCGGCGGCTCGAGCATCCGACCCAGTACCGGTGCGACCAGTGCGACAAGCAGTTCAGCACGAAGCGCAACCTGAACCTGCACGGCCGGGTCCATCGCAAGCAGCAGGAGGCTGCCGCCGGCAAGGACGGGGAG
>2R|AGAP003364|36854498|36856075
GAGCTGCACACCATTTGCCGCACATGTTTGCAACAGTCAAACGATACGCGGTCCATCTTCGACCTGGACCAAACTACCCAGCTTACCTACTCCGAGAAGGTGATGCAGTGCGTGGACGTCGAAATCTATCCGCACGATAGCCTCCCGAACCGGATCTGTCGGCAGTGCGTCGATGATCTCGATGTGGCGTGCCGGTTTCGGGCCAACTGCACCAGTTCCAGCGTCGTGCTGCAAACGTACCTTTCCTACAATGGGCTAGAAGAGAAGCAGCTCGATATGATGCTGCAACCAACGCTTGCACAATCGGTCCATTCCGATCCAGACGATGGTGATGAAATAGCAATACATCTCGATTCCGGTGTGATGTACACGTACAAACCACCGTCCGGATTGGACGTGAAGTTGGTGCACCATAGCGCGGAGGATGTGATATTCAACTCGGGAAACATGAAAATGGAATCTCTCAACGGGAATGCGAACGTTCCCGTGGAAGAACCGGTGAATTCGGTAGCTGAAACAATGGCGATGGTTGAACCGATGCATCATTCTAGCTTAGATGGAAATATCACTCTGGCGATGGAGAGTGCAGAGGCTACGAACAACGATCATATAGAGTATATGTTTGAAGTCGTAAATGAACCGGAAACTGATGATTCGATGTTAGAACCGGCGGTGGATGTGATGCATGTACAGAACACGGCTACTGCCGATCGAACGCTACGAAAGACCACAAACAGCATGACTCCCGACAGCACCAACACCCATTCCAATGGCAAACAGTATTCCTTCGCCAACCGTACCAACGCGGCCAGTGTGAAAACGTTACAAACCATCCGCAAATCACACACACCGAACGAGACGAAGCCCACGATCGAGGCGGTCACAACACAGCCAGCCGCCGACGGCAGCGGCGTCGAGACGGTAATTCGCGTAAAACGCAACCTGTCCGCCCCGAAACCATCGCTCGTCTGCAAGCTGTGCAACGTGACGTACAAGCATAAGCACGCGCTGGAAACGCACATGCGGCGGCATCGCGGTGATCGGCCACACAAGTGTGACTACTGCGAGAAATCGTTCGTCGTGCCGTTCGAGCTGCAGCGCCACATGCGCATCCATACAGGCCAAAAACCGTACAAATGTCAATACTGTGAACGGGCGTACTCGGACTTCGGTAGCAAAACGAAACACGAACGTACACACACGGGTGAACGACCTTATGCGTGCCACTATTGTGACAAGACGTTCTCATACTCGCACGTTCTTAATAGCCACCTGCTCGTACACACTGGTGTAAAGAAGTATTGTTGTTCGATCTGTGGGAAACGGTTCACAAAATCACACCACTTGAAAACCCACTACAACACACATCAG
>X|AGAP000062|973491|974507
AACCTGCTGCCGCAGCTAGCGGCACCGGAGAACAAGCCGCACCAGTGCCAGCAGTGCTTGAAGAGCTTCTCCTCCAACCACCAGCTGGTGCAGCACATCCGCGTGCACACGGGCGAGAAGCCCTACAAATGTTCCTACTGTGATCGGAAGTTCAAGCAGCTTTCCCACGTGCAGCAGCACACCCGCCTGCACACCGGTAAACGCTTCGGGGCCCGCCCGTTTCACTGCAACCTGTGCGGCAAGGGCTTCGCGACCGAGTCCAGCCTGCGCACGCAC
>2R|AGAP002993|30668927|30670810
ATGAGCTCGCAGAACGATTCGGTCGAGGTGGAAAGTTTGCTAATGAGCCCGTGCTGGAACCAGTCCACCAGCGTCTCCGATCAGTACCTGCTCGACGGTCACAAGCTGCTGCTCGAGGCCGAACTCGACTCGCTGCCGAGCGATGGCGAAACGCAGAAGAGCTCGATGGACAACGGGCACATTGGGGGCGGCGGTCTCGGCAGCGGTGACGTGAAGCCGCTACCCTCCTTTACCTCCTTCAACACGGGCCACCTGTCGATCAACGGGATCTCGGGCTACCACTACACGGCGATTGCCCAGCGCTTGCCGGAAGAGAACAACAACTACACGCAGAACACGTACGCGAATGCGGCCACGAGCGGGACGAACGGCCACCTCGGTGGCAGCAGTGGGAACACGAACGGCAATGGTGGAGCGCCCGGCACCGGCAACAGCGTCGGTTCGACCGGCAGCGACAACAACATCGTGTCCTCCACGTCCACCTGCCTGCCCGACTCGGTGCTCAACCCGGACGGCACGAGTGCGGACAACGGGGGCTCGCAGACGTGCAGCCTGGCCGACGTGAAGCTGTTCTCGGACGGCTCGCTGGACGGTGCCAAAATCTACAGCGCACCCGCCGACAGCTGCGTCATGAACGGGGCCGACTCGGTGTCGGGCGCGCGGATATTCGTCGACACGAAGGAGCTGTCCGAGTACGACATGAGCTCGATCGAGGACATTGCGGCGATCATCGGGTCGGCGATCGCCGACACGACCGTGCCGAGCAGCAAGGTGGAGAAGGAGGACGGCAACGACACGCGCGACTCCTGGATGGATTTGGACGCGTGGATCGAGGGCACCTGCAACGGTGTGCCGGACGGGGGCAAGCTGATCGTCACGCAGCAGGACTCGCTCAGCGAGCTGATCCTACCGAACTCGCCCGTCCACACGTCCACCGGTACCAGCTCCACCCTGCAGAGCCTGCTGACGCACGGCTACATGCCGCTGCTCCAGAACCGGCTGCAGCACGGGCCGCCGATCAAGCTGGAAGCGCCCAGCTCAACGTCCTACTGCGGCGAGCTCATCTCCACCTCCACTAGTCCACCCGGGTCGGTCGTCTCGACCTCCACCGACAATCTCATACTCAACGGCCGGTACCTGCAGCAGACCGGGCACCATCACCATCAGAACGGGCACACGCACTTCGGGCTCGGCTCGATCGGATCGACGCTCGGCAAACCGGACGGCCTGTGCAGTCCCGAGCTGGGGCTCGGCAACTATCCCCACACCACCACCACCACCTCCACTTCCTCCTCGAGCGCCAGCAACTCCCCGACGACACCAAAAAGCAAGCGACGAACCCACAAGCAGCAGTCGAAGCAGCCGGGCAGCACGCTCGCGGCGAACGATCTCAGCGGGCTTCTCGGCAAGGAGAAACCGGTCCACCGGTGCAACATCTGCAACCGGGGCTTCCTGAACAAGAGCAACATCAAGGTACACCTGCGGACGCACACAGGGGAGAAACCGTTCCGGTGCGAGGTCTGCGCGAAAGCGTTCCGGCAGAAGGCGCACCTGATCAAGCACCAGCAGATCCACAAGCGGATCGGGCGCGATTGA
>2R|AGAP004285|53873202|53874705
ATGGATAACGCACGGAAACAGGCGACCAGCACGGCGACGGCCACGAGTGATTCTAGCATGGCCCTTATCGATTTCAAGAAGATTTGTCGCATCTGCGGAAAATCGGAGGATACGCTCACCTCGGTACATTCCCGCTATCAGAACGATTTACGGGGCAAAATAGCTAAATATCTTAACATTGATGTCGAGGAAAATGACACACTTCCCACGAAAATTTGCTTTTGCTGTAAGGATATTATTACCAAGTGGCATGATTTGTTTGAGAAGTGCCGTGTAATGGACGAACGGTTTGCATCGATAGTGAAATCACGCGAAGAGCAACTTCACAAGGAATTGACGGTGGATGGTGAGAATGAAGAGTTCAACGAGAAGAATGGTCGATCATCGCTGGAAGATGGTGAATCTAATGGAAGACTTGCCAGTACTGCTAATGCCCCAACACAGGAATCAGCTGCATCTCCTCCTGATCAACAATCGAAGAAAAGAGCTGTTACCTGCACGTTTTGTCAAACGAATGCTACCACAAACGGTAACACACGATACGATTCTCAATCTGCGCTCGTGGATCATATGAAAGAGCAACACTGGGATCAGATATTTCATTGTGAGCAGTGCGACAACTATCTGGATCGGGCTATCCTAATCGAGCACATGACGATGCACGCCCTGAGCTTGCTTCAACCCGGCTCGGCTACTGAAGGAACGGAACAGGAGCCAGACAGCATGGCATCCGGCTCGGGGCTGGGAGAGGACGAACCGGAAGGCGAAATGGAAGAAGCCGAAGGTAGCCAGCAAACGACGGAGCTAAAATCGGGAGAGGGGCGCAATCTGTACTGCTACATATGTGAAAAAACGCTCGGAAATCGTAGCGCCTATTCATACCACGTTAATCAGGTGCATCTAAACATCAAAAAGTTCGATTGCACATTCTGTGAGAAAAAGTTCGGCAACCAGCGACTGCTGAACAACCACATTGCCAATTTGCACTCGCGGGAACGAAACTTCGGCTGCACCGTGTGTGATAAGCGCTTCAAGACGAACGTCGCCCTGTACAACCACATGCGGGTGCATGACGATAAGCTGCAGTTCAGCTGCCGGTTTTGCGACAAAAAGTTTCGGTTCCGGAATCATCTGGTCAGCCACGAGCTGGTCCACCTGGATGAGCGGAGTTTCTCTTGCAACCAGTGCGAAAAGAAGTTCAACACGGCGGAATGTCTGCAGAAGCACAAACTAACGCACGTTACGACAGAACCATTCCAGTGTCCACTGTGCGGTTTTAGCACGAAGCAAAAGCGCTATCTGGTGCTGCATGCGAAGCGCATCCACATGGTGCGATAG
>2R|AGAP002163|16655331|16658641
ATGATCAAGTGCGCCGGTGTATTGTTCCGTCTGGATTTGTATCTGTACCTGAGGATCTCCCGCCCAGGAGGCGGCGTCGGCGGCGGTAGTGGTGGAAGCGGTAGCGGCGGCCAAGGATCACCGTCCGGATCGGCCGGATCGCCGTCGCAGCTGATGCCGTTGCGCATGCCACCGCCGACGAGCGGCGGCATTAACGAGCCCCAGGAGTGTCCGTACTGTCGGCGCACCTTCTCCTGCTACTACTCGCTCAAGCGCCACTTCCAGGACAAGCACGAGCAGTCGGACACGCTGTACGTGTGCGAGTTCTGCCATCGGCGGTACCGGACGAAAAACTCGCTCACCACGCACAAGAGCCTGCAGCACCGGGGGTCGAGCGGCATGCTCAAGCGGCTGCTCAAAACGTCCGCCATCAAGACGGTGCTGTCCGGCAATGGGAGCAACGTCGGGGCCGGCCTGCACCACGGTGCCCATCCGCATGCCGCCCATCCGCATCTGTTCGATTTTGCGGCCGAGCTGGGGCAACCGCCACCGGGCATTCAGTAA
>3R|AGAP009066|25388668|25396447
ATGAACGGCGGTGGAACGGAGGGAGGAGGCAGTGCACAGGACACAAAACCACCCTGCCCCGAGACGGAAATGGGGGCGAGCGAGCGGGGCAGTGCATCACCGCACCGGACGGCGACGGACGAACGTTGCGAAACGCCGGCGGATGAAACGATGCCGCTGCGCGAAATCAAGCAGGAACCGAACGCAGAGCAGGAAGCGGCACGGCACGACCATCGGCCGGCATCGAGCAGTTCCTCCTCCCAGGGGGCACCGCACACACCGTCCCCGACGCCGATGCCGATGCTGCGCCTGAACGTGGCCCTGGCCGCCGATCCGGCCGCCAACCCGGACGCGAAGGATCTCAAGAACCTCAGCGATGCCGAGGCGGCCCTCGAGGAGAAGCAATCTCAGCAGCTGCACCAGCAGCAGCACGCACTCAACATGGCGATCGGAGGACCTCCGCCACCGCCCGCCCTTCAGCAGCTGGCCAGCAGCACACCGCCCGCCCTGCTCGCCCGCAAATCGAAGGAGCTGGCCCTGCCGGTCGAGCTACCCCCGCGGCTTCCCATGTTCATCTGCGGCCCGTGCGGCATTCGCTTCTCGTCCGCGTCGACGCTCGAGGCGCACCAGACGTACTACTGCTCCCACCGTAAAGATGCGGACGAGGGGGCGAACGCCACCGTCACTGGCGGCCCCTCGTCGGGCGGCGTAAAGAACGCACATCCGGGCGGCGAGGGCGGTGAGCAACCGCCGGCAAAGGCGCTCAAGACGGGCAAACAGTACGCCTGCTCGCAGTGCTCGTACAGTGCGGACAAGAAGGTGTCGCTGAACCGGCACATGCGCATGCACCAGTCGTCGCCCTCGCCGTCCCCGGTCGGTGCGATCGTGAACGGAGACGAAGCGATCGTCGACCGTTACTGCTCGGACTGTGATATACGATTCTCCAGCACCAAGACATATCGGGCGCACAAGCAACACTACTGCAGCTCGCGCCATCGGGAAGGCAATCAGTCAAACAACTCCACACCCAAACCGGCGTCGGCACCGAAATCGGGCTCGCAAAGCCCGCCGGACGTGCCGAAAACGCCACCGGTCGGGTCGGCGGCCGCAGCGGCCGCCAGCAGTCAGCAACCGTTCCTGGCGTTGCCCACCAACCCGATTATCGTGATACCGTACTCGCTGATTCGGGGCGCGAGCGTTATTCCGGGACTGCTCTCATCGCTCGCACCAGGCGTGGCCAATCCCGAGTCGGCTTGTTTCATCCTACAGAACGGCAGCCTGCAGCCAATTGCGATGTCGCTCGCGTCCCAGGTGCAAGCCGTTACGGCCGCCATCGTGCCGAGCGGGTTCGAAGGGCTGATCGGATCGCCCGGTGGTCCAGCAGCAACGCGAGATGCTCCGACTGGTTCCACACCGTTGGATCTTTCCGTGCGTCGCCTCTCGCCCGGTGCCATCGGTAGCTTAAGTTTGCGCGAACGATCGCTCTCGCTGTCGTCCGCCGTTTCCGCCGACCCGCGGCTCGACTTTGACAGTCTGATGGAGGGCAAGGAGAATCTGTCCGTCAGCGGCGACTCGCTCACACCGGAACAGATCGTCTGTGCGCCGTCCCTTCCGGGCAGTCCGCCGCTAACTCCTTCCCCGAAGCGTCGCTCTAACAGTCCCCGGAGAGGTGGTGCGGCTGCTGCTCATGCGGCTGCCGCCGCCGGTCAACACGGACTCGGCGGCCCAGTCGGAGGCTTATCCCTCTCCCCGCTAACGCTCCAGCAGCAGCTGATGCGGCCGCTGCTCCCGGCGGACATTGCCCTGCGCCTCTCGGCCGTCGGTGATCCGGGCGTCAATCTGAACCTCAACATCCTGCCCAACACTCATCCGCTGCTGACGAAGCAAAGCGTCGAGCTGGCCCTGCGGCTTTCCTCGTCCGCCGGTGTCCCTGTCGGCGACGGGGGACTAGCGAAGCCACAGATTTCTCCCCTGCTGAACAGCATCTCGCCGACCGGGTCGGTGGGCGGCGGAGGGCCGGCCGCTGCCGTACTGGCGGCTGCCGCCCAAACGCCGCAAATCTTCGTCAAGCAGGGCGACTCCAAGTGCAAGGAGTGTAACATCGTGTTCTGCAAGTACGAGAACTATCTCGCCCACAAGAAGCACTACTGCTCCGCCCGCAACCAGGACGGCGGTGGCGATGGGGAGCTGCCCAAGGTTAGCCCACCGATATCACCGCAAGCGATGGGTGGTGGTGGTGGTGCTGGAGGCGGTGGAGTATCGTCGGGGGGCAGTCCGGCCATTGGTGTAGGAGCGGTTGCGTACCAGCAGCTGATCTGTGCGGCGTGCGGCATCAAGTTTACGTCGTTGGATAATCTCAGCGCGCATCAGATGTACTACTGCCCGAAGCGTATCGATGCCACGCTGCCAGTGGTAACGCAACCGCACAAGGAACGCTGCTCGAAGTGCAAAAGCATGCACGAGCCGGGCCAACCGTGCACGGTGGCCGGGCACGGCGCCTACAAGTGTCCGATCTGTGAGGTCATCAGCCCGAACTCGACCGAGGCACGGCGCCACATGGATACGCACGGTGGGGTGAAAGCGTTTCGCTGCACGATCTGCCGGTACAAGGGCAACACGTTACGTGGCATGCGCACCCACATCCGGATGCACTTTGACAAGAAGACGAGCGAATTCAATGAGGAAAACTTTATCACCTGCATACTGGAGGAGGACGGTATTGAGATACCGCCGGCCGGCGCACAGAATGCAGCCGCCATGGCCGCAGCCGCTGCAGCCGCCGCCGCCCATGCACTCGCCTCGCAGAAGAGTTTTGCGCCACCGCCACCGTCGGAAGCGGACGGGATGGCACGCATCTCACCACCAACGGCCGGCAATGGGCAATCGGTGCGGCACCACTGTGAGTTTTGCCCGTACAGCTCAAGCTATCGCGTGAATGTGGCCAAACATATCAAGCACGTGCACGGCCGGGACGGGCCTTCGCCCGGTAGTTCGCCCCTGATCGGCGAGGGAGGTGAATCGCTGCTGTACAACGGTACCGGACCGGTGGCAGGAGACTCGGGCAGCGTCATCGCACGGCCCCCGATCGCCGTCACGCCCGGGCTAACCATGGCCAATAGTCAAGTGATCAAAACGGAACCAAAGGACGAAGCGGGCCACGCGCCCAGCCCGGACGCACCGGACGCGCTCGACATCAACGTGGACATCGTGCTGGAGGAGCCGCCGGCGATCAAGAGCGAAGTGTTCGATCCGCACATGCCGTCGCTCAACTCACCACTCACTTCGCCGGTCACACCTTCTCCTCCTGCTGCTGCTGCGGCTCCGGCAGCAGTGCCATCGACCACCGTGAAACAGAAATCTCACCCCACCAACGCCGCCAGCTCACCGGGGGGCCGGACGGAGCACGGCATTAAAACGCCGTCACCGCCGGTGGAAGTGTCGGCCGGTGGTTCGCCCCAGCTGCCACCCGGGCCCAAGTACTGCGACACGTGTGATATTACCTTCAACTACACCAACACGTACATTGCGCACAAAAAGTTCTACTGCAAGGCGGCAGTGGCAGCAGCGGCAGCAGCGGCAGGGACAGCAAGTGCATCCGCCGGGTCCGGCGTTGGTCGGCGCAGTGCATCCGCTTCACCGAGCCGGGCAGCATCGACCAGCCCGGCCGTCACCGTGGCCGTGAATCGGGCGACGGAAACGTCCGTTTAA
>2L|AGAP007515|47116116|47116999
ATGGCTACGATGTTGGACGGTATCGAGCATCCACAGATATGTGTGGACTGTTGGAGTACTTTGGAAAGCTTCGAGCGATTTTACCTCTCTGTAGAAGAGCTGCATCAACCCCAACCGGACAGTTCCGATGAGGACGAGCGTGATGAAATCGTCACCGTGCATGAAGCAGATTGCAACGACACAGCTGAGCTGGAAGTATCGGAAGTAGCGTATGAAACGGAGCAGCTCGATAATGCGGCATGTGAATCGATACATGCAACCGACACCCAAATACGCAGTACAGAAAGTTCCCCGGAAGATGAGGCGGAAGAGCGTGAGATAATTGATTTCTACGGCCCTTTGATTTGTACGATCTGCGAAACGGATCGTATCGAGGTGCAGTACCAAAGTTTCGCCCTTCTGAAACGACATCAGCAGAAGGTTCATCGCATCAGCCGACCCAGTCTAACGTGTCAACTGTGCACCAGGCGGTTGTACTTCCGCTCTCGACTGCTGCAGCACATCGCCATGCACCGTAATCCGGATGCGTTTCGTTGTTCCATCTGTGGAGAGGTTCATCAGGATCTGGCGTTTCATCGCAAAGTCAAACATCATACTAAACGCCTGGAGTGTCCGAAATGTGGCAAACGCTTCTCGGTGCGGAACCGGTTGATGGTACATTTGAAGATTGCACACGCACCGAAGGACTCTGAGTGCGGTGTGTGCCACAAGTTGTAG
>3L|AGAP010882|12411892|12412951
GATGCGCACGAATACGACGAGGAACGGCCCCAGGACACAGCGAGCGAGGAAGAATTCGTCCCACCGGAGCCGAAAAGACGGGGAAGAAAAAAGTTGGTCACCAAAGAGAAGAGTGCCCCGGTAACACGCCGGGTCGAGCTGGCGTGCCATTTGTGCGACGATAAGTTCCGCACCCAGAACCGGCTCGACGGGCATCTGCGGATGCACCAGGGGCTGAAGCCGGCACTGTGCAAAGAGTGCGGCAAAGAGTTTGCCGGCTGGCGGAGCTTGCGGCGCCACATGAAGGAGAAGCACCTGAAGCTGGACATTGGATACTTTCCGTGCGATTACGAGGGCTGCACCTACTCGTACACCACCCGGAAGGTGCTGCTGCAGCATAAGAAAAAGCACGAGCCGGGCTGGGTGAAACCGGTGCCGAAGAAGTGTGTCTGCGAAACGTGCGGCAAAACGTTTTCCTCCGCTGGTTCGCTGAAGGTAAGGACTATTTTCATATTGGTTTTAAAATTTAAACATACACTCATCCACACGGGAGAGCTACAGTTCCGGTGCGAAATCTGCGACAAGCGGTACTGCACCGCGTACAAGCTGAAGGTGCACGTGATGCGCCACCAGGGCATCAAGAACTACGAGTGTACCTACTGCGGGCAGAAGAAAACCACCCCGGACGAGCTGAAGCGGCACATGAACTTCCACACCAAGGAGAAGGTGCTGAAATGTGACCTGTGCGGACAGGTGTTTCTCTCGTCTGGCAATTATTCGCGACACCTGAAGATTGTGCACTGCGGAATAAAGAACTTTAAGTGCCCACACTGTGAGCGTAGCTTCGGGAAGGCGGAAACGCTCAAAAACCACATCATGACGCACACGGGCGAAAAGCCGTACGAGTGTTCGATCTGCTCGAAGCGCTTCATCCAACAGTGCGCACTGAAAACGCACCTCAAAACGCACGACAAG
>2R|AGAP004269|53507779|53508665
GCAAAAGATTTGCCAAACGATAAAACGTGCGAGATTTGCTTTAAGACGTTTCGCACCCGCCAGAAGCTGACGGTGCACAGAAATACGCACCTGCGGCTGGCACCGTTCAAGTGTACGTTCGAAGGATGCGCCAAAGCGTTCAAATCACGCATCGGGCTCGATGAGCATGTGGCTCGGCACACAAACAGCTTCGAATATACGTGCGACATCTGCTCGAAAGGTTTCCAGCACCGCAGCTACCTTTCCGCTCACCGGCGGGCGCACAACACGGAGCGAAACTTCCAGTGTGGACTGTGTGGGCAATCGTTCAAGGCGAAGCAAGCGCTACTAGATCACAAAAATCGACATCTCGGCGTGAAACCGTTCGCTTGTGAGCAGTGCGACAAGCAGTACACGAAGAACTCGCTGCTGCAGTCGCATATTCAGCAACATCATGGCAAGCGGGATGAAGCGATAACGCGCTATCCTTGCTCGGAGTGCGGGAAACAGTTCACTTCCAAAAGCTATCTCAACGTGCACATGCGAATACATCGAAATGAGCGACCGTTCGTTTGTAAGTGTTTGTCGAGCATTAACCAGCGACCTAAGCACATGGTGCACGTACATACTTCTACTTCTACGTCACTCGCTTTATTTTTGCAGGTCTGTAATAAGGGTCACATTACGCGGAAAGATCTCGCCGTGCACATGCTGAGCCACACGGGCGAGAAACCCCATACATGCGAGTTTTGCGGCAAGGCCTACGCACGACGCAATGCCTTAGACTGGCATCGCCGGTCACACACTAAGGAACGTCCTTACATCTGTGATATCTGTGGTCAAACGTTTTCCCAGCCAACACCGTTACAGGTTCACCGGAAGCTACACGATACAGCAGATCGT
>2R|AGAP003594|40375345|40376985
ATGGGTGAAATATGTCGTCTTTGCCTGGACTCGCTGCCCAAATGTACCGGAATATCGATAAAAAATGAACAATTTAAGGAAGAGTTGAAGGCTGCTTTTCGTTTTGAAATTGATTATAAATCTAACCTACCGGAGCTTGTGTGTGATCGATGCCGAGATACAGTTTCGCATATACACACCTACATCCAGGATGTGTGGTCCAACCAGCAGAGTTTGCTCTTAGAGGCTAACACTACTGTCGTTCAGCCAGAGGAATATTTGGTCGAGAAAGACGTAAGTGACACAAAGTTGTTTGAAAAGGAAGAACTGCCAAAGATACAGGAACCCGGCGTAGTACAGGATCTGCAGATTGAGTTCGTTCAGCCTGATCCGGATCCGATCGGTTTGAATGATGACGATGCTAACGAAAAACGCAACATTGCCAGTAGTGAGGACGACGATGATACGCTGCAAGTGAAGGAAAAGGAACCGGCGGAAACGGCGGAAACGGCGGATCAACCCAGAAGCAAGAGGGCTAAGACATCGGTCTCCGATAAACCGAAAAAGACGCGTGCAAATCGAAAGGAAAACGACAAGATCATCGACGAGTTTTACACCATGGAGTGTGAGATCTGTTCGGCACCTGCAAATAACTTTGGGACGTTGGTAAACCATTACCGTGCGGAGCACGATATGAAGGGCTACGTGCGGTGCTGCGATAAGCAGTACTTTAATCGGTCCTACCTGGTAGACCACATTGCATCGCACAAAGGATTAACGCGGTGCGAGATTTGCGACCGTACTTACAAAACAATGCGCTACCTGAACCAGCACATGAGCGAGAGTCACAGCCAGCGAGATGCAAAACCATTCAAATGTACCCAATGCCATATGGCCTACTCGAAGGAGCATCTGTTGCGAGCGCACATGCAGATGCACGTGAAGAAACAGTGCCAGTTTTGCCAGAAGATGTTGTCCAACCATTACTCGCTGAAGTTGCACATCTCTCAGGTGCACAGCGGTGACAATCATCAGATCTGCGCCACGTGCGGCAAACTATTTCGCACCAGTTTTGCCATGGAACGGCACATCAGGCTCCATCATCAGCCGCAGCTGGTTAACTGGGAGCAGTGTGAGCAGTGCGAGAAATGGTTCGACTGCAAGGAGAATCTAAAGAAGCACGTTCGACTTAGGCACGACGAAAGGGGCCAGTTTCCCTGCGACAAATGTGAGCACGTGAGCGTTAATCGCCGGTCGCTGGTGTTCCACAAAAACCGTATACACAAGGAAAGACAGTTGTTTGACTGCAAGCACTGTGGCAAGCAGCTGCTGTCGAAGCTTGGCCTGCGCGAACACTTGGCTACGCATTCGAATGTTCCGCTCTACTCGTGCGAGTTCTGTGACGTGACCTTCAACTCGAGTGCTAACAAATATAAGCATTACAAGAGCAAGCACAACAAAGAGTGGCAAGATCAGAAACACCAAAAACTGTTAGATAAAATGTCTGCTGCCCCAGTAGACGTTGAACAATTGTAA
>2R|AGAP001258|2065249|2067177
ATGTTGCCCGGTACTCCGAAAGAGCCTTTCGATTGTTTGTACAATACCATACCGGAGATAGCCGAGGGCATTGCAATAGAGGTAGAGGAAACCAAAGAAGGTGAATTGTTTAAATCGGAGGACTTGTCGAACGTAGAAAGTTATTCACTGCCAGAATATAAAACTACACTGTTGAAGGTTGATGATTGCAATCAAGTAATCGACCAGGACGCCCGGGAAGATGTTGAAGAGTTTGTGCTCGAAGACACGGTAGAATATCTGGAGGATACGGGCAAGGAAATGTGTCCGGCACAGGACAGCACTCCGGAAACGCACAACGAGGATGTATCGATTGAAGTCATCAAAAGTGAATCGAAATTGCCCATCTCGCGTTCGGTACGGCATTCTTGCCCCGACTGTGGCAAACAATTCTCGTCCAGAACTAACGTGGTACGGCACCAGCATTCACACAGAGACTCAAAACCGTACCAATGCGACATCTGCAAGAAAGAGTTCACGCAAAGCGGTACGCTGAAAACGCACCGATACTCTCACTTCGACATAAAACCGTTCGTGTGTAACGTGTGCGGCAAACGATTTACGCAGAGCAAATCAGTGAAACTTCACCTTCGTTGCCATACCGGTGAAAAGCCATACGCTTGTGATATGTGTAGTGCGGCATTCCGGCAGAAGAATGGACTGCAAAGGCACATGAAGGAGGTACGACGTCAGCAGCAGCGTGAAGCGGCGGAACGGCGACGAATAGAGCAGGAATCGCGTGGCATCAAGGATATGGATAAAGTTCGCCGCCAGCAGCAACGAGCGATGGAGCAAGAACGCCGTGAGCAAGAGGCCAGTCGTATGGGAGGACAACCTACCTTGAAGTGGCAACAAGATTAA
>2L|AGAP007514|47113511|47115461
ATGGCCTCGGTCACAAGATGCGAGATTTGCTTCTCCACAGCGGACAGCGATCGAAAGGCAATTTTCGCAGAGGAAAACAGCCATATTGTTGGGATCGTAGCGAAACATTTGGGGTTTGAGATTACACCGACAGTGGAAAATGCCTCGATGTGCAGCAAATGCTGGAGTGCGTTGCAAGAATTTCACAAATATTACTGTGAAATAGAGGCAGTCAGGCAGCAGCATGAGCATGAGCTACTGGCAATTGGCGACAAACAGCAGGAAGAGGTCACTGTCGTTTGCGACAGCTTAGAGCCGAGCTATAGGACTGAATTTTTCGAGGTGAAGGTAGAACCATTCGAACAGACGGACGTGTTTGAGCAGGAAAATTCCAACTGTTCCGATGAGAAGCCGCTGCACTGTGCGTTCGTAAAATGTGAAGAACCACCGATCGATCTCGATCCAACCGCCCCGTCCTCGGATGAGGACTCTGCAGTGCCGCAGGGCAGCAGGTCAGACTCGTCCTCACCGGATAGGAGGAAGCCGAAGCGGGAGAGGAACCCGAAACGGCCACAAACGAGCGACAACGAGACGAAGCAAAGTAAAGTGGCCGCCCAGAAGGAGGAGGATGAAAGTTTGCACAACTTCTACAAACGGATCGTGTGCGAGGTGTGCGACATTCAGCGCATGCTGGTGGGTGAACCGCAGATCGACTTCGGCACCTGGCGAGCGCTGTTGCGCCACACGAAGGAGGTGCACAAGCACGACAAGGTGTACGTAAAGTGTCCGGTGTGCGAGATGAAGATGCGCACGAAGCAAACGCTGCTGCAGCACATGGATTGGCACGAAAATCCGGAAAAGTATCGGTGCGAACTGTGCGGCGAGAAGCACCAGAACATGAAGGAGCACATCCAGAACAAGCACCAGGAGCGGCAGTTTTGTTGTGACGTTTGTGGGAAAAAGTTCCCGTTCAAGAAGAGACTTACAGTGCATATGAAAAAGATGCACGTGGAAAAGGACATCATTTGTGATCAGTGTCAGAAGCCCTTCACAAAGTACACGATAGAAGATCACAAACGGTCCGTCCATTCGGCGCGGTTTGTCTGTGAACACTGTCCGAAAACGTTCAACAGTCGCTTCCGGTTGCTGCAGCACATGGAGGAGCACGATGAAAGCTTGCGCAACTCCACCTCCGTACCGTGCACGATCTGTGGGCAGGTGATGCGCGACAAGTACATCCTGACCAGACACATCAAGCTGATGCACACGGTCCAGCCGGCGGTCAGCTGCGAAACGTGTGGGAAAACGTTCAAATGCAAGCGCAACCTTTCGGTGCACATGACGAACGTGTGCATGGAACCGACCCGCCTCTACCCGTGCACCATCTGTGGGAAGGAGTTTCGGCGCAAGAACAAGCTGAAGGAGCACATGTCGACGCACACGGGCAAACCGTTGTACATGTGCTCCTTCTGTCCGGAAACATTCCGCCAGGATACGCATCTGTACCACCATCGGAAGAATGCGCACTACGAGCGATGGTTGGAGATGCAGCAGCAGCGCAAGGAGGGTGTACGCTTCAAATTGAATGAACTGCCGTAG
>2L|AGAP005269|13495891|13500324
ATGGAGCGGTTTTCGATCAATATTCTTCGCCAGCAAGTGTACAACATTTGCCGTCTGTGCGGGGTCGACAATCCGGATAAGATTGCCATACTCAGCGAGGAGGAGGAGGATGTAATTCTAGTAACGGAGGACGAGGAACCATCGCTTGCCAAAAAGATTGAAGAATGCGTTGGAATAAGGGTACACGCGAACGATCAAATGCCGCAAAACGTTTGCACCCTCTGCGTGGATAAGGTGAACGATTTCTACGAGTATCGGCTGATGTGCGCATCGACAAACCTTCAGACACGCTCTATCTTGAATCTGCCCGTCGTGAATCCTTCTATTTCTTTGGTGAAATCCGAAGTACGAGCCACACCGGAATTGCCGCCGGACGAGGACACGGTTGACACGAAGCCTTCGCTGAAGCGCGGCCCAAAGACGAGAAACCGAAAGAAGCAGGATGCGCCGGGGTCAGACGAGCCGGGCAGCAGCGAGGACGCCGATACGAAACCGTTCCAGGATGGGCCGACGGAGAAGCGCGTCAAGTTCGAGTTTGCCTGCCAGTACTGCAACGAAGCGTACAGCCAAAGCACCGAGCTGGAGCGGCATCTCGTTGTGAAGCATACGCCTCTCATACACAAGTTCGGCTGTGGCGCCTGCATGGAGTACTTTGACACGGCGTCCGAGTACAAGGACCACAACCTGTGGCACAAGCTGAGCCGCACTACGTTCAGCTGCTTCCGGTGTAACAGAAAGTTTGTAAAAGTCGGAACGCTCAACAAGCACATCGAGACGAACAGCTGCGTGAAAGGGCCCCGAACAGCGTACGACGTTGCGCTGGTGCCCGACATGAGCTGCACGCTGTGCAACAAGGTGTTCAAAACGCGCAACCTCTACGAATGGCACGGTTGCTTCATGCGCGCCCGCGCCAGCTGTCCAAAGTGTGGCAAGCATTTCGTGAAGAAAAATCTGCTCCTCCGCCATTACATGCTGTACTGTACCGGCACGCTGCCGCTGATCGAGCCGGCGTTTCTGCCGAAGATTGAACCGGGCCCGCTGGCCAATGGTTTGATGGAGGGTGTGGCGGCGCGCGGTACGGGGCTACCTCCGGGCGGCACCAGTACGGAAGTGAAGCGAAGAGGCCGACCGACGATACGGGAAAAAATGAAGGAAGAAACGTTAGAGCTGCCACTTTCGCCCTCGATGATGATGGACTCGCCGGACGCGATGAAGTCGGAGACGAACTCGATCGCGGATGCGGACGAAACGCACGATAACGGGATGGAGGGTGAGCGGAAGCGCCTAAAGTCGACGCTGGTAGAGGAGACGGACAAAATTACGACCCTGCTGCGCAGCGGGGCGACGGTCGATGGCAATTCGGACATAGCCACCATCAACAGCATGCTCTCGTCGGTGAACGAAGCCATCGCAACCATTTCGAAGGTGCGCAAAAAGAAAAAGAAGCGCGATCGTTCCGGTTCGACCAGTGCCGCTGATAAGCCGCCGGGCGACACGGCCTGCCAGCCGATGGTGGTGCTATCGATGGCCAATGTTAAGCAGGAAGCGCTTGACGATTCCAGCTTGCTGGCTAGTTTAACGAACAGTGCAGGCGTCGTACCGAATGGAATGGGTGAGAGTGAGCCGGCACCAGCGGACGACGGTCGTCGCGAAATGATGGAGGGTGAAGAGGCATCTGCCCCGACGGTAAGCCATTACGATACTGACATGGGAGACACCGCAGAGGACAATTTTGACCATCACGGTAATGATGGTAATGCCTCGGACACGGAATCTGTGGCCAATAATAGTGTTGAAGTGATCAACTTGGATAGCAGCGACGAGGAGGATGCGTCAAGTGCCGCGAGAAACACACACCAACCGAATCATACACGATCTCAAGCAGCGCAAAGCGCCGAATCGATACAGCCGACCACGGTGCAAATGGTCGCGGTGAAACAGGAGCAACATACGGACGGAGAGTCGGATTTCGAAGGGTACGCGGATGCTTCCGAGTACGTCATGGTTAAGCAAGAGCCGTCGGACGAAACGGACGCTAATGAGACGGTTCCGAGCGCGGACGTGCTGCAAAGTTATCCCGATTCGTCATACTCACCGTACCAAGCGCTGCGCATAAAGATCAAGAAGGAGAAGGGCTTGCTGAACGCGTCCGTGGTCGGCGAGGAATCCGCTCCGTCGCAGGTGGCAACCACCCCGCCTACCACTGCTCGAAAGCATAGCAGCCCGGGTGAAGGTAAAACTAAAAAGGCGAGCAAACCGGCGACGAAGCGAAACACTGTTCAGCCGCCGCCCCCGGTGGTCGATGCGCAACCGGAACCGATAGCGATGGAAGTTCGCATCAAGCAGGAACCGGTAGAATCGTACGACGAACTCCAGCCACATGCTTCCACAGACGGTTCGCCCTTCGATAGTACGGTACGGATCAAGCAAGAGCCGCAGGATGAATTCGCCCCTAGCACCCACAATGAACCTCCGGCCGATATTGTCGCATTCGATGGAACACGCATCAAGCGGGAGCGTGTCGACAATGGGGCAGAGAAAGCGCAACCACCATCCAGCAACGGTCTGGTCGGCAGGCAAGATCCGTCACGAAAGGCGCTCAATCCCTTGAGTCTTACGGGTGTCCGCCTGAGTGGGGGCAAAAAGTCGAGCCCGAGCGGCCAATCGAGCGCATCGGCCAGCGGCAAACCCAACGTGATGATTAATCCGTTTGCCTTGCTGAAGCAAAAATCGTCCGTGTCAGCGACCGCCGAGGGACAGGAATCCGCCGCCAAAGAGAGTGCAGAAGAGCCTGCCGAGCGACAAGAAGATCGGTACGCTTTGCCGGTGATTTCGCAGGTCAAATCCATCGATCCAAAGGACCACACATCGTCGTTAGCGTTTGAGGCGTCCCCGGAGCCGTCAAAAGCGTTGGAGCAGGAGCAGGTTGATACCGCAGCTGCCGGAGCTGCCGATAATTCTCGCGACACGTGTTTAGCAGACGATGGTTCGGCCAGCTTACCGGAAGCGGTTGTAAATAGTGTGCCAGTACCAGCAGCAGCAAATGTGAGTGAGCTAAAAATTGCCTCCGTAGCTTCGATTCCGCACGCTGCGGAAGGCTGTGCAGTTCCAGGGCTGGACAAATCGGAATGCGAACCACAACCATCAGCGATAGAAGCGGAAGCAAGCGACGACAATACTGTACATGACCAAGTAAATAATTTGCCAGACCTGCAGGCTACGCAACCTGTGTCAGATGTAGCAGAACGAGCGTCTGAACGGCCAGACCATTTAACTAATCATGAATCAGATGCTGATGTTGATCAGAAAAATGAGACAGAAACTGCAAAACCAACAATCGGCTGTGCAGTGGAACCGGAGTCGCCCGTGTCTTCCACATCGCCGGAGGAACCAGCACAGGTGGTAGATGTTCATAAAAATGAAACGGAAAGTAGACAACCAACTGTGGAATCGGAGTTGTCGCACCCTGTTTCTTCTGCATCGATTGAGGATGCTACACATGCAGACGAGTCCGAAAATGGGGCAGAAAACGGTCAACCTACACGGGACTGTGATGAAGAAGCACAACCACATCCCGTTCCTGGGGAAGAGCATATCCCTGACGATGTATCATCAGAGAGCGACGCTGCACCATCATTGCATGAGGCTAAAGAACAAACGAAGCACGAGCAACCTTCCCTAGACTGTGGTGTGGAAACGCAGCCACCGCTTCCTGTTCCTTCTCCATCGGTTGAGGATATTCCTGCTGTAACACCCTCCAACGTTGCTTCGGATGCTGCACTCGCGGAAGAGGACGATACAAACGAGTCGATCCAAACACCTGACTGTAGCGTGTCACTTCCTGTTGCTTCACAATCGGTTGAAAACATACGTTCAGCGGAGAAGGAGGAGGTGCCCGTGGAAGATGTTCAAAAGGATGAACAAACAAACTGTGAGACAGAAACAGCTGAGTTTAGTGGTAACCAAGACAGCTCTTCCGAACTCGCCACTGAACAACAGAGTACTACAACCTCCCAACAGCCTGAACAGCAGCAGCATGATAGCAGCGTCAATGCTTCTGAAACGACACAAGCTGACGTAAAAAACCCTGTCGAACGGTCAGCCGAGACCGATCATCCCGAAACGCAGCCAGAGCGTCATACTGTACCCAGCAGCAGTGAAGTTCCGGTGGTGAAATAA
>3R|AGAP009764|42476246|42477017
CATTTCTTCACCGGCCTGTCGGAAGCTGCAATCCCGGAAGCGGTAACGCAGAAGAATGATTTTGTCTCTAAACAACTACCGAGCAATGACGAAGGCGATGCTGCCTCTTCTCAGCCAATAACTAAAGCGACCCCAAAATCGCCCTCAGTTGGTTCAACTAAAAGCTTTCAGGCTATTGTAACATCCTCCTCCGGCAAGAAGCGGTACGTTTACGACTGCAAGCAAACGTACCGGAAGCAGCTCGTCGAATGTGCAATTTGTCACAAAAAGCTACCCAAAACACGCCTCGACGGTCACCGCAATGTGCATCTCGGACTGCGACCATGGAACTGTGAGCGAGGATGTGAGCAGCGTTTTCACTGCAAGCAACTGCTCCTGCATCACTACAGGAACGTCCACAATGGGGAAGCACACTGTTGCGATGTTTGTGGAAAGGTGTTACGCTCAAAACGTAGCCTCGGA
>3L|AGAP011759|32964876|32969643
ATGGCAGAAGATTTATCGATCAATAAAAATAAGATTTTTACCCAACGGTACGGCAACAGTAATAACGACATCTGTCGGCTCTGTTTAAAAAATGAAGCCCACATGGAGCCACTGTTCTACGCGAACCTGTTCCCGAACATTTTACTCACGAAAAAGATATACGATTGCACCTCAATACAGATTATCTACGAGCGCAACCTGCCAATGTTTGTGTGCAAACTGTGCGCCAACAAGCTGGACGAGTACGTGCGATTTCGGGACCGGTGCATCGCGAACGACGAGTTCCTGCGCAATGCGCTGGCCGCCTTCGATGCGAACGGTGGGGGCAGCTGTCCCGGTGCGATAAAAATGGAACCGGATGACACTGCCCACCCCGCCGTACCACCTCAACCACCAGCCAGCGCCAAGTTTGCCCAATGCCTTGCGGTAACACCGCTCGAGCTTAACTGTGCCCTGGTGGAGGCTGCTGCAGCCGCCGCCGGCAAGCGAGAGCCGCCCGACATCGAGGAGGAAGACGAGGAGCGGGGCTATGGGCACGGATCCGGAGCACCGTCTCCCGATCGGTCGGCCTGTGGCCGGGTGGACGAGCTTACGGTCAAACGGCCGCACAGCGACGAGCCCCACTATCACAGTGGGGACGAAGACGACGAACTGCTAGCGGACGATGGGTACGACGGTGAACCCAACCAAACGCCGGCGGAGCACGCCGACCAGCAGCAGTACGTGTGCGAGGTGTGCTCGAAATCGTTCAAAATCCGGCACCATTTGCTGGTGCACCGGCACACGCACGTGGACAGCCACGCGCCAACGGCGGACATGCTGCACGAACGGGCCGACTTTAACGGTGCTACGCCCGGTGCCGGTGGGGCCGGCGGCAAACCGTCGTACAGCTGCCCCAAGTGCCCGAAAGCGTTCGTCAACAAGGGCAACCTGCTGAACCATCTCGAGACGCACACGCACGAGAAGAGCTACGCGTGCGACATCTGTACGAAAACGTTCAAGTACAACGTGCAGCTGCGGCTGCATATGCGCATCCATACCGGCGAGCGGCCGCACAAGTGCGAGATCTGCAATCGCGGCTTTTCCCAGCTGTCGAACCTGCGATCGCACCGGAAAACGCACTCCAAAGTCAAACCGTACAAATGCCACCTTTGCCTCAAAAGCTTCACCATGCTGGACAACCTGACCGCGCACAGCGCCAAGTGTCTGAAGGACAAGTTCCGCTGCACGCTCTGCTCGAAATCGTTCGCGAAGGAGGGCAACCTGCTGTCCCATCTGCAGTCGCACAGCGACGGCATCGTGGAGAAGATGTTCAAGTGCGAGATGTGCCCGAAAAGCTTCAAGAACAAGGAGGACTGGAAGCGGCACGTCCGCGTGCACACGGGCGAAAAGCCGTACACGTGCGACATCTGCTCGAAGGGGTTCGCGCAGAAGGCGAACCTGCTGTCCCACCGGAAGACACACCTCAAGCCAAACGTTACGTACAGCTGCGACCGGTGCGCCCGGACGTTCCGCTCGCAGAAGGTGCTGCAAATGCACGTGCCAAAGTGTACCGGTGGGGCGGGACCGATCGAGGGTGCGAGTGTGCCGCCCTCGGCACCGGTGACCCCCGTGTCCGAATCAATCCCGGACTCGCCCAGCCCCGGTGCGGGCGTGTCGCTGACGACGACATCTTCTTCGGCGGTGGAGGCGGCCGCCAACAGTACACCGCCGACCCTGTCCGAAGCGCTGTCCGATCTGTTGCGGTACGAGATTGCACTGCGGGCACCGCTCGAGCTGCAGCAGATGCTGCTGGGGCACATCGACCGGAAGGGCAAACCGGCGCAGGCCGGTCCGGGTGGTAAGGCGGCCGGGCGGCGGTACCGGTGTGACGTCTGCTTCAAGGGCTACTCGCAGTACCCGTCGCTGATCAAGCACCGCAAGCTACACTTCAAGGTACCTCCGCTGGTAAAGGTCCTGGCAGGGAAGGCGGGCCACCATCACCAGCAGGACTACGAGGACGGGGAGATGGAAGAGCCGAGCGACGGTCTCGTGCAGCCAACGGGGGAGCTCCACTGTCGGGGAGTTGGAGGGATCGGAGATGCACCACCACAACCATCGCCACTACCACTACCACCACCACACCACCAACCGACTGGCGAACCGATCGAGCGGCCGTACAGCTGTGATATATGCGGTAAGACCTTTAAATACAATCGTAACCTGAAGGTGCACGCCAAGCTGCACGTCAGAGCGAACCGTTTTAAGTGTGACAAGTGTACCACCACCTTTGCGCAGGCGGAAGATTTGCGGCGGCATCTGCCCACCCACCCGACCGCTGCCGGCAGGAGCTTCAGCTGCGACTACTGTGCGAACCGGTTCCGGTCGAGCGAGGACCTGAAGCGGCACCGCCGGTCGCACACCGGCGAGCGGCCGTACCGGTGCACCCGCTGTCCGAAGGCGTTTACGCAGCAGTCGAACCTGCGGGCCCACGCGAGGATCCACGACCGATAG
>2R|AGAP002433|21350494|21351984
GTCATCAAACAGGAAGAGAACGAAGAGGAGGACCATCTGGTGGAGGAACTGGTGTACGAGGAGCTAACACTGGACGAAACGGAACTCGACGAGGGTGAGATCATAGAAGAGGACAAGGATACGCTGGAGGGTGAACATGAGGGCGAAATGGTAGAGGAACACATCATGGAACATGAGGAAGGCGTGATTGCGGCAGGAGACGAATCGGACGACCAAATTGAGCACCAGCTGTACGAGATTGCAGACAGTGAGGATGGAGAGCAAAAACAGCAGCAGGAGCAACAGCAGGACGACTGTTATTACGACGAAACGGTTAGCCGATGCTACATCTGCATGGAAACGCTAGAATCGGAGAGCGTACTGCAAGAGCACCTGGGTGCGGTGCATCTTAAATTGCTCCCATTTCACTGCGACAAATGTTTGCAATACTATCGCACAATCGACGAGGTAAATCAACATCTCATCTCGCACGAGTACCCGTTCGTTTGCATGTACTGCCCGCGCAAGTACAGCTCCGAGCGGCAGCTAGAGAACCACAATAAAGACTGCAACACCTACCGGTGCCTGTACTGCCCGGCGGAGTTCGAGGTGCTGTCCCACCTGAACACACACAAGCGGCAACATGCGGCCCAGCTGCGGGGCAAGCTAAAGTGCAAGGCTTGCGGCCGTCAGTTCACACAGTCGTCCCATCTGAAGCGCCATCTACGGTCGGGAAGCTGTAACAAAAATCTACTCTACTGTCAGGTGTGCGATCGGAAGTTTGTCAGCAACTCCTACCTGGCGCGGCACTTCGAGCGGGACCATTCCGAGCTACGGTTTCCCCTGTTTCCCTGTGACGTCTGTACGAAGAAGTTTACCTCGTTCGAAAAGTCCGTCCTGCACCGACGGTATCACCGCCGGCAGCCAGCCATCAAACCGAAGGAGCTAAAGAAACCGAAGGAAACGGTGTGCAAAATCTGCGACAAAGAGTTCCGCGTCGACCATCAGCTGCTGCGCCATCTGACGGAGGAGCATTCGCTCGCGCTCGAGCTGTTCCAGTGCGACCAGTGTCCGCGCAAGTTTTCCACCGAGTTCAAGCTGCGCAAGCACCATTACAACAGCCACCGGGAGAACAAGACGCTGTACGTTTGCTCGCACTGCGGGCAGAAGTTCGAGAAGAAGCTGACGCTGAAGGACCACGAAACGAAGCACCTGGGTATGCCGGCCTATCGGTGCGCGGTGTGCGACAAGACGTTCATTCACAAGCACAGCCTGGACCGGCACGCGCTCGTGCACAGTGACGAGAAGCAGTTCGCGTGCGAGTTTTGCGCGAAAACGTTCAAGCGCAACACCACGCTGGTGATCCACCGGCGGATACACACCGGGGAGAAGCCGTACCAGTGCGAA
>3R|AGAP008827|19086566|19094152
CAAGCAATGTTCACCGCCAACAACATCCAAACGGCAACGGGCACCCCAATCGGCATCCAGTATCAGACCGCGACCGCCACCGACATCAACAAGGGCACCAAGCTGGAGGGCCAAAAGACGAACCAGCAGGCGCCGGAGTTTTCGACGTTCTACGCTAATGCGTTGAGCACCGTGAATCTGGCGCAGCTGTCCGATGACTCCAAAACGGTACAGTACCTGCAGCCGTTCGGGTACGCCAACTGTGCCCTGGTCAACCAGATGCCGATCCCGAACGGCGTCACCGGGATCACGGTCGATGGCAGACAGCTGGTCGTGAACAAACCCATCACGAACACCATATCCAACATCAGCTTCAAGTGCGATGTGTGCGGTTTGATGTTCAACCATCTCACCCTGCTGAACCATCACAAGCGCACCCACAACCAGGATGGGGAAACGACATCGGATGCCATTACGGTAGTAACGCAAGCGCAGAATTTAGTCCAGGCACAAAATCTCATCTCAGAAACGGGTCAAAACCTTGGCGGACAAATCGCAGAAGTGCATCTCGTGCAACGGGCCCATCCACAGCAACCCGAAGCGAAAGGGCCCGAAGCTGATCCGGTGCGAAACCTGCATCAGCAACGATGGCGCCCAGCCTTACTCCAACGCGGGCAAGCGGGTTTTGGTAGCAAAAACCAATTAATTCCCATCTTTCTCCTCCCCACAGCGACCCAAATCTTCGTCGCGCCCGACGGTGACATCAAGTTCGAGATCGGCGAAATCCCGAACGCCTCCAACAGCAACTCGTCGATGGACTCGCTGATGCCGGGACAGATGCATCCGATCAAGGCGGAGCACGCGCTCGTACCGCAGCAGAATGCGCATCCGGTTAAAAAACGTAATTTAGCAACTGTCACAAAATGTAACAAATGTAACGGTTCTGGTGTAATTATAGTTGGAGGCCAGAAGAAGCTGATCCAATCGTCCATGCATCAACAGTGGGTATTCCTTTTTTGTTTGCGCTCGGTTCACGTAACTCTCCCACGCGAGCCGGAAAAACCATTCACCTGCAACACGTGCGGAGGGCGGTTCTCGCGCTACTCCAGCCTCTGGTCGCACAAGAAGCTGCACACGGGCGAAAAGAACTACAAGTGTAACGTGTGCGGTATAGCGTTCGCCAAGGCCGTCTACTTGAAGAACCATATGCGCATCCATACCGGCGAAAAACCATACAAGTGCGGCACCTGTGGCATGCAATTCTCCCAGTCGCCCCATCTGAAGAACCACGAGCGAACTCACAGCGGGGAAAAGCCATACGTTTGTGAGGTCTGTGACAAAGGATTCGCCCGTCACGCAACGCTCTGGAACCATCGGCGCATCCACACCGGCGAAAAACCGTACAAATGTAACCGCTGCCAGTCCGCGTTCAGTCAGGCTGCGCATCTCAAGAATCACGAAAAGGTGCACTCCGGTTTGAAACCATTCAAGTGTGACATCTGCTCCGCGGCGTTTGCCGATCGGTTCGCGCTGAAGAGGCATCGTGGCATTCACGAGAAATATGGTACGCCACGGTTGGCCTCAATTGAATGCTGA
>X|AGAP001083|23498809|23501429
ATGACTCCCGCACAAAAAAATGCCTATCTCGAAGCTCATATGGCCGTACAACAGCAGATGGCTCAAGCTGCATTGCAGCTTCAACATCAGCATCACCAACAACAACTGCAACAGCAGCATCTCCAGCAACAACATAGCCTTAGCTATAATCGAGCTGCAAAGAAAACCAAAATCAGCCACGACCCTCATCAACTTCTACAGCAAGGATCGCATCAATCACAGCAGCATCAGCATCAACCGGGGAGTTCGCCCTCTGCCCATCCGAATCCGACTGTCAGCCATTACATAAACACGATAAAGGTGCCGCAAATTAACGCCGGTACGCACGCAAGTGCTTCCAATGCGGTCATTAACACTGCTGCTCCTGCTGGAACGGTTACCAGCACCACCACTGCCACTAGTTCCGCAAGAATTACTTCTACAGGAAGTACTAGCGGAAACAGTATTGGCCGTGACGGTGGCGGTTGTAGCAGTGGTAGCAGTGGAAGCAGCACCTTCACCGTGCCTGATGACGTCGGGATGGGATTTGAAGGTGGAGTACGCGTTCTTCAAAGTTTAGGGAATTGGTCACCGGAGATTCCACCCAACATACCGCGACCGAACCTGATACCATTCACGGAACCGTATGCCGAGGGTGGTTCTATGCACCCGGCAACGCGACTAAAGGCCTTGCAGCAAGTGCACCAGTCATCAGCTGCTGCTGTTGCAGCTGCAACAGTCGCTACTTCTAGCGCCTTACGTTCAAAAGCGTCTTCAGTGAAAAGCAAGGCATCCGGGACGACAGCGGACCCTACTGCCTCGTCTAAACCGGTATTCGAGTGCTCCGTGTGTGGAAAAGGGTTAGCACGCAAGGATAAATTGACCATCCACATGCGCATACATACCGGCGAAAAGCCGTACGTCTGCGAAGTGTGCGATCGAGCGTTTGCGCGCCGTGACAAACTGGTGATACACATGAATAAGTTCAAACACATAACCCCAACGAATATAGCTCCACTCGGCAAGCGTCAGAATCGTTCATTCACGATAGGTTTGAATCCAGAATAA
>3R|AGAP009483|34634943|34641218
TTACAGATTCGACACCGGTTTGGACTGTACGACGAGATCACCAGCATTAATGGACGAACGGTACGCCACTGCAACTGGATCCGGTTTCTGCGAGTGTCGGAAACGTACGGGCCGCAGGTGAACGTGGTCTGCGCCAAGGTGAAGGGTGAGCCGATCTACGAGATCGTGAAGCCGATCCCGTCGCACCAGGAGCTGGTCGTCTACTACCTGCCCGAGGGCCCGGAGGAGCTCTTCTTCATCCGGATGCGCAGTCAGCTGTACCGCCAAACGATGGACTCGATCCTCGAAGACTCACCGCTGGACCTTTCGACGTCGCTCCTGTCGCGGGTGATGCTACCGATCTCACCGTCATCGGGCGCCGAAGATGAGCACAAGTCGGTGTCGGGCGACGACTCATCGATCTCGATCTCGTCCGGAGCCAGCACGGGCGGCGGCGATCGCTGCGAAGGTGCACTGGATCTGGAGCTGGCCGCCATCTCGAGCGGACCCGGATCGAGAGCATCCCCCAAGGCGCGCCCCTCAGCACGGTCCGAGCGGGCCATGCTACCGTGCGAGGTGTGCGGCAAGGCGTTCGATCGGCCCAGCCTGCTGAAGCGCCATATGCGCACGCACACCGGCGAAAAGCCGCACGTGTGTGGCGTGTGCGGCAAGGGCTTCAGCACGTCCAGCTCGCTCAACACGCACGTCCGGATACACTCCGGGGAGAAGCCGCACCAGTGTCAGGTGTGCGGCAAACGGTTCACCGCCAGCTCCAACCTCTACTACCACCGAATGACACACATCAAGGATAAACCGCACAAATGCAGCCTCTGCTCCAAGTCCTTCCCGACGCCGGGCGACCTGAAATCGCACACCTACGTCCACAACGGGTCCTGGCCGTTCAAGTGTCACATCTGCAACCGTGGCTTCTCCAAGCAGACCAATCTCAAGAACCATCTCTTCCTGCACACCGGTAAGTACGGGACCGTATGCAAT
>X|AGAP000141|2158828|2162134
TCCGGTTCGTCGCACGCGTCCACCAGCATGGAGCGGGCACCCTCGACCGAGAGCTTGAACATCCGCACGGACGAAAAGATGCCGGCGAAGGGGGAAATTTCCGAGCAGGAAAGCAACGGCGACATGGACATGACGTCGTGGAACCATCGGATGTACGCCGTGGTCGAGAATATGCCCATCTATCCGAGCTCGTACGATTTATCGACCGCACAGGACTTAGCCTGTGAGCCAAAGTATAGACGGTTGACTCAAGCACACGCATGTCGTATTCGGCATGTCATGAATGTCATTGAGTATCACGATAGCGGGGAGGTGATGCCGAAGCTGCCGTTTGCGGACATGATGGTAGCGCGCATGCACGAGCCACCGGGTGCATACGATGAGGTGGGCAGCAGCCACCACCATCACCACCAGCAGCAGCAGCAGCAACAAACGCTGCACCAGCCGTGTGAAGCCAAGTACGAGGAAACGATCGGTACGACGTCCTACTTTGGTGTTGCGACCTGCTCCGCCGTACCGGTGATGCAGCAGCCGACGGACGATCCCGTGCGGCCCAACCGACCGAAACCGTCCGGCAGCGGTGTCGCGCGCACCTACCGCTGTACGCTCTGCGCCAAGGTGTTCAGCTCGATCAAGCAACGGCGGCTGCACCAGCAGTGCGAGCACGAGATAGAGCGAAAGAGTGAGGCGGCGCTGCGTAGCAGCCGGTTGCTGATGGCGGGCAGCAGCGCTGGCAGCAGCACGACTGTCGTCCTGCCCGGCACGAGCAGCGGGGAGGCGGCACCGGGCCAGCAGCAGCAGCAGCAGCTAGTGCTAGAGCAGCACGTGCAGGTGCAGGTGCAGCTGCAGACCGACGGTGGAACCGTCGCGGCGTTGAGCGCGTCCGCTGAGAGCGCGCTGCTGCCGGCGGCTCACTGCTCGGTAGCGGCACGCAACCGTTCGTACGTGTGCAGCACCTGCAGCCGGGAGTTCGACCGGTTCAACCTGTTCAACGAGCATCTGCTGGAGCATCCGGTGGAGTGTTCCGCGTGCGGGCGGCACTTCAAGCAGTGGCGCAACTTTTCGCTCCACATCAAGCGGCACCTCGGCATCAAGGAGCACCAGTGCCGGATGTGCGGCAAGCGGTTCGTCATCAAGCAGAAGCTGATCGAGCACATGCGGGTGCACACGGGGCACGCGCCGATCAAGTGCAAGCTGTGCAACCGGACGTTCAAGCGGTTCTCCAACCTGGCCCAGCACCGGAAGCGCTACCATCTGAACCGCACCGTCGTGAAGGAGGAGTACGTGTGCCAGCTGTGCGGCGAGGTGTTCCACACGATGGCCAAGATGGAGTGGCACAAGGAGACGCACGAGAAGAAGCCAAAATCGTGCCCGTACTGTCGGGAGAAGTTCATACACCGCAACAGCTTGACGCGCCACATCCGGCTGTCCCACACGGACAAGTACGCGAAGCTGGAGAACAAAACCGAACCGTGCAGCATCTGCCAGCAGCCGTACACGAAGACGAGCATGCGGCGCCACCTGGAGACGCACACCAAGGAGCGGATGGCGTACGCGTGCGGCATCTGCAACAAGCGGTTCACCACCAACTGGAACCTGAAGCAGCACAAGTGGACGCACACGAACCCGACGATGAAACCGTTCCAGTGCACGTACTGCCCGAGCGCGTTCGTGCGCGAGTCGGACTTTGTCACGCACGTCAATGCGCACCGGTCGATCCGGCCGTACACGTGCAATCACTGTGGCAGCCAGTTCATCCGGAAGTACAACTGGATCCGGCACACGCGCGAGCACGAGATCGACAAGGGGCACCGGTGCGACGTGTGCGGCCGCCAGTTCCACCGGAAGTACTACCTGACCGAGCACAAGCGCATCCACACGGGCGAGCGGCCGTTCGCGTGCAACATCTGCGGCAAGACGTCCGCGACCAAGACGAACCACAACAAGCACGTGCGGATACATCACGCGCGCGACCCGCTCACGGCGGAAGGGTAA
>3L|AGAP010684|8354043|8355630
TCCTCCATCGACTCCAAAATGGACACAAATCCTGAGCCGACGGGGAGTAAAATGGCTGTTGATTGGCAATCCTATGTCGGCGATTTTGATCGTTTATGCCGGCTCTGCCTATCCCGGGAGCGGTTGATCTCTATCTACTGCAACGTACAGGGACGGAATGTGTACTTTATAAGAAACTTTGTAAAGTTTGCACTCGATTTACTGAAGATAAAGGTAAGCACGGCATGTAGATGTAGTTTTAAAATGAATAATCCCCTCGTTTCCCCGAAACAGATAAACAAGAACGATGCGTTGCCAAACTTTCTGTGTGAAGCATGTGAGAAGAACCTGAACGTTATTGTAAATTTCAAACGCAAATGCGACGATTCAATACAAATTCTGCATCGAATTCGGGAAGAGAAAGCTAAAACAAATCGTTCCGAGAAGACTGATGTTTTGCCACGCAAAAGCAAAAGAAAATCGGCTACCAAACGAGTGAAGCAAAATTGTGAAGAAATACTTAAAAAGTTACCCCATGGAATACGGGTACAGAAGAGATCAGCCAATCTAACTCAAAAATATGTCGAAGAAAACACCGATAATGGAGGATTTTCTTCAGAGCGCATCACATCGTCGGGAGCAACTATGTGTGCATTGATTGAGGACCAAAACAAACCGGAAGTACAAAATGAAGTTGCAGTTCCAGAGCAGGATCGGGTGACAGAGGCATTAAATGACGATGGAAAATGTGCAACATTCGAAGAGGAAATAGAGTTCACCTATACGGATGATAATTTAGAAGAAGACGATCATCCCGAAGAAGTTACAATCATCATACAAAACGAATGTCCAATCGGCACTAGTGATGCGACAGCTTTAGAATCAAAGAAACCCGTTACCAAGGAGAAGATAGCGTGCTCCGTATGTGGAACATCGGTGAACAATATCCGGTCGCACATGGCCATCCATTCGGTACGGTCGCACCGATGCGACCAATGTCCAAAAAGCTTTACCTCGCGCCACAAGCTACAATCGCACATTAACGGTGTACACTTGCGCAAGCGTGACTTTAAGTGCGAAATCTGTGGCAAAGCCTTTCTGGAGAACAACAACCTGAAGGGACATATGCGAATACACAGCGGGGAGCGAAAGTATGCGTGCGATCTCTGCCCGAAGCGGTTCCTGTTTGCCGGAACGCTACGCAGCCACATGCTGACGCATTCGCAGGAGAAGCACCACAAGTGCGAGATTTGCGACAAACTGTTCCTGTTGCGCACGACGCTCAACAAGCATCTGCGAGTGCATACGGGTGAAAAGCCCCACAGCTGCAGTGTGTGTGATAAGAGCTTCCGAACCACCACGCACCTGGCCGTGCATATGCGTACACACACTGGGGAGAAGCCGTTGTGCTGCCGAATTTGTGGAATGGCTTTTGCGCATCATAAGGGTCGTAGCGTGCATATGAAAGCCAAACATCCCCAAGAGCTGGTGGCGCTCGGTTTGATCGATGATAAAGGGCATTTAAAGTGT
>3L|AGAP011875|34589783|34595758
AAAAAGAAGGTGTTCCTCTGTTCGCCGTGTGGTACGCACTACGAGAATTGGAACTTGTTCCTGCACATGCGGGAGGTCCATCGTAAGCACATTTGTCTCTACTGCTTGGGCATCTTCCCGTCGGCGGAGCGGTTGGTAAGCCATCTTGGCACGAAGCACGGCGTGCTGAAGAAGCATCACGGAAGTTTGGAAGAGTATCTGAGGCAGTGCCACTACGACGATGCCGATCGGACGCACATGTTCGAAAGCAACGTGAACGATGTGCAGCAACGGGAGGAACAGCTCCGGGCCCACGATTGTGCGAACTATCTCGAAACGTGTGGTAGTTGTGGCCAGCTGAAGCAGGCCAAACATCGGTGCGATGGTGTGAACGGTACGCTGGCGGGTGGCAAAAAGAAAGCACCGAAAAACTACGGTCATTTGCAGTACCCTACACCAGTGATGAACGGTGAACTAACGCATCAGAAGGAATTCGTTCCACCCGTCATCAATGCAACGACTCCACCAGCGCACGAACCTAGTGAGTCCACTTCATTGACATGCGTTGTTGATCAGCAAGCGAACGAACCGCCTCCTCCACCGCCAGCAGTGACTCCTCTAGTGCCAAAGTTAAAGGTAAAAATACCGATCCAGTATCTGACGCCGATGGAAAGCGAAGAATCGTCCGCAGAAAGTGACGATGAGGAGGAGGACGAAGAGGAGGAAGAGGAAGAAGAAGACGAAGAAGAGGAAGAGGAAGAGGAAGAGGTCAAGGAAGATGGCGAAGAACCGGCAGAAACGAAAATCGAAACAGATCGTGAACATCTAGAAGAGCCCCAGGAAGCATTTGACGAGAACAAACCTGACCACACACATCAAGCAGCGGAAGAACAAGAGCAAATAAAACAGGACAATGTGGAAGTGGCGGAAGATACGGCACTGCAGGAGCCAATCCCTATGGATATCGATGAAAGCCTCATGATCGAGCGAAGGCGCGATGTACCAACCAGAGCGTCGACCGATGCAAAACAAACGCCGGAAGAGATTGGTGGTGCTGCTGCTGATGAAGCATCCGCCGTGGCGGAAGGAAACGAAATTGCTCCCACGGACGGACCATCGGATGGTTCTACCTCTCTCGCGGCTTCCGTCGAGGCAAGTGCAAATGTGGAGGATAAAACGGAACCGATGGACGCTGTGCCCACTTCATTGGCGTCCGAAACGGAACAGAACGAACCGCCTCCGCAGTTTATGACAATGGACAGTATGCAACCGGAAAATGCGGAAGAAGCTCCCGAAAAAGATTCGATGGCAATAGCGGACAGTGAAGCTCAGCTGTTCACGCTAACGCTGGACGAACCGCTCGATCGTATCCCAATACGCGAGTTCATACGGATCTGTCTGCGCGCGACCGTTCCCTTCTGTCTGTACTGTAACCATGCCCGACGTATCGCCGTCAATGGCCGGCAACTCGTGCTGCATATAATTGCGATGCATCGGTTCCAGGCGACGGTGAACAGCATCACCGGCGAGGAGCTGCTTCCCGAGACGATTTTGCAGCGGTTTCTCAACACCCTCGACGAGCTCGGGACGGAGCAGGCCTACCTGAACGTGGAAACGTTCGACAACTCCTGGACGACGGAGCAACGGACGGCGGTACCGTTTGTGAAGGTGTTTGAGTGTTTCCAGTGTCGCTTCAGCACGGTGGTGCACAAGGAGCTGTACCTGCACAACCGCAAGATGCATCAAAAGTCGGTACTGCTCTGTCTGATGTGCAAGGGCAACTTCTTCAGCTACAGCGAGCTGCTCTGCCACATGTGCCCGGGCGTGTCCAACCATACGACCGCGCTGGATTACATGTTCCGATGCTGCGTCTGCAACGTGGACGGCATACCGTCCGCCTTCCGGCTGATGGTGCACCTGCGCAAACGCCACTACGCGTGTGACGTCTGTCTGGAGGAGTGCGTGGATCAGAGCCGGCTCTCGAACCACGTGTGGAAGCACAAGCTGCACCATTTGTGCTACCGGTGCGGCATCGGCTATCGCAACAAGGCGGACATCTTGAAGCATCTGTTCTGGAAGCACGGCACCGAGGGTGTGCTGTGCAAGCGGTGTCTGCAGAAGAAGTGGCCGCACGTGTATCACTTCTGCGTACCGCCGGCCCAGTTCGTGTGCGAGGTGTGCCAGGCAACGTTTAATCGCTCGGTAGCGCTGAAGGTGCACCGGCGCCTGCACAATGGCGAGGCGAAGTATCCGTGCACGGAAGATGGCTGTGAAAAGCGGTTCATTTCGAAAAAGCTGCTGCTGAAGCACTGCGCTGATGCTGGTGATAGAAAAGATCTACCGATGGAAGAATCTGCTGACAAGGACACGATTAAAAAGGAGTCAGCCGAGGATACCGACAGCGCAAAACCGTTGGAGGGCAAAGATGGCAGTGGGTCCGCAGATAGCAAGGACCAGCTTTCTGAGGATTCGAACAGAAAGGAAGAATCGGCGAAAGAGCAAGCACCAGAAGCGGCACCGGCTGCGGTGGAAGCGATGGACGTCTCAACACCGGCGAAGAAGTCAAAGAAGAAACGGAAGGCAAGGGACGACGATAAGTCTGTGGTTGATCTGATGAATTTGCCCGCGTTGAACCTTTCCGAGAGTGACAGTAGTGACGATTCGGATAACGAAAACTCGAACGCAAGTTTCAACTCGCGACGATTTGGGGACTGTATCGAAACGGAATCCGGTGCTCTCCGTGACGATCCAATGGAGTCTAAAGTGGATGGTGTGAATCTTATGCACGCCGAGGATGCTGTCGACCGCGAACAAACCCCGGAAGAAGGCCTGCAGCGGAAAGAGGGTGCAGCAAACGAAGACGACCAAGCGGAGCGGAGTGAGAATGCTTCGCAAGAGCTGGCGGCACCGCTGGACCCGATTGCAAACATCTGGAACAACTTCAAGCGCTACCAGGCGAATCATCGGACAGCCAGCCGGAAACAGTCGGCGGACGAGGAGCAGCGATTGGAGGACGAGCTAGTGGAGCGAATGCTGAAAACAACGATACTGCATGTGTCACAATCGGACCACGATTACTGCATGATGTTTAAGCCCATTTTATCCGAGGCGGAGCTGGAAGCAGAGCTGCAAAGCAAACCACAGCAAGATTCGAGCAAGCGCAATGACGACCAATCGTCCGACAGCGAGGACAGCAGCGATTCTGATTCAAGCTGTGAATGTGGCTCGAACTGTAGTTGCAGCTCAAGCTCCAGCAACAGCTCCAGCTCCAGCTCGGACGATTCCGACAGCTCCGACAACGAAGACGCACGAAAGGGTAGTAAGAAAGGGACGGATCAACCTAAGAAGGAAGAGGATGAAGCTATCTCACCGGCCGTTTCAGCTGCCGAGGCTGTCGCCCAACCGGTGCCGGAACCGGAAGAGGTGGAGGAGCTGCCACCGCCCGAGCCCGTCGATCCGGACAGCGTGATCGTGGATTCGGATTTGCACACGGACGAGTCGGAAACGGACGAAGAGTTCTACGACGAGCATCCGCAGAAGCTGGCCAACCAGCTGCTGGCAGAGAAACGGCGCCAGCTGCTGGCGCAGACGGGCGCCTCGATGAACTACGGCATGGTGGAAAACAGCCGCCCATCGACACCGTCGCTGCCGCCGGAGGAGGTGGCACCGGGCAAGAAGAAAGTGAAGCCGAAGAAGCGCAAACGGGAGAGGAAGTCCTCCAAGCGGTTCATGTCGCCGGCGGGTAGCACGTTCGTGGAACAGCAGCCCCAGCAAATGCAGCTGGCGTCAGCGATGGCACCGTTGGAGATGCCGGCCGTACCACCAGCGCTGCCCGTCCAGTCCGCCCTGCCAGCAGCCGTCGTCGCCGGTGACGATCTGGGCAAAATCAGTGCCCCTCGTCTCAGCACGGGCAATAGTTCGGAATCGGACGCACCGCTCAAGCGATCGCAACGCAGCCGTAAGCCGAACAAATTCTACGGCTACACGAGCGATGACGAGAGTGCGGCCGCTTCGCTACCACTCCCATCCGGCTTAACCCTGTCAACGAATCCGGAAAAATCGATCCTCTCGCTGATGAAGCCAACCCCGCCACCGAACCTGGTGTGGAGCAAGGAGGATCTTCCCTCGCCCCCAACAAAGTCCAGCAAAACGGCGGGCGGTGCTGGCGCCAGCAGCAAAGCGACGTCGGGCCAGCGGCGCAGTATCGATCACCTGACGCCGGTGTCATCGCGGCGAAACTCCGGCATCGGTATGACGCTGGAAGAGCTGGGCTCGGTGCCTCCAGCAGCTGCCGCCTTAGCCGAGCAGCAGTACCCGACCGTCCAGCAGCTCGCGACGCCGACGGTGATGATGCCGTCGTTCGATGCGAGCACTCCCACCACCCCGAGCCATCCGCCGCTGCCAAACCTGCATGGTTCGCCGATGCTGCTACCGACCGGTACCCCGGGAACGCCCGGTCCCCTGTCTGCCCCGCTCATACCGGCTGCCGGGGGCGTTGCATCGTCCGCCCTGTACCAAGCGCCGACCCTGTCTGCCGCTGAGCCACGGCCCAAAATTCCTCCGATCGGATCGTTTCCCAGCATACAGACGGATCTGTTCCGGCCGAATCAAATTCGCGTGCCGGCCGGGTGGCGCGCCCCGAAGGAGGGCGAATCGGTGTACTGTTACTGTCGCGCACCGTACGACGAGGTGTCG
>3R|AGAP008692|14945868|14946437
GTGACAAACAAACCGCCTACAATGGCGGCACCATCGCCATCGGCGGGAAATCCACCGAAGCAGAGGCAGCAGCAGCAGCAACAGTTGGCAGCACCGAAACGCCCGGAGGGAGAAGAATCGAGCAACGAGCGGCCATATCTCTGCGAAAAGTGCGGCAAAACGTACACCCAGTCGAGCCATCTGTGGCAGCATCTGCGCTTTCACAACGGAGTGCGCCCGTTCGCCTGCGATCGGGACGGGTGCTCGCGCCGGTTCACGATACGGCCCGATCTGAGCGATCACATCCGGAAGTGCCACACCGGGGAGCGCCCGTACGAGTGCAACGTGTGCCACAAGCGTTTCCTGACCGGATCGGTGTACTATCAGCACCGGCTGATCCATCGCGGCGAGCGGCGGTACGGCTGTCCGGACTGTGATCGGCGCTTCTACCGGGCCGACGCACTGAAGAACCACCAGCGCATACACACGGGCGAGAAGCCGTACGAGTGTGGCCACTGTGAGCGCAAGTTCCGGCAGCGGGGCGATCGCGAAAAGCACGTGCGCGTGAAGCACAAGAAGTTTTGCAAATGA
>3R|AGAP007947|3255754|3263635
AAGGGGAATGTGTTGGTGCTGGAAAACTTAAAAACACAAGGATTCGAAACTATTCCCAGTGACGCTACAAGAACGTTTGATGAAGAGCATATAAAGTGCGCACTTGCTGCCTTGGCAAGATTCCATTCGGCAACCATTCTGTTGGAAAAAGAGACGGGAACAAGTGTACCGCTGCAATTTCCGGGGTTGTTGGAAGAAAATGCTTGGATTAGAAGGGATAATAATCCAAGAATAGAGGAACTCAACATTGCCGTCGATATTTTGCTCGCGTTTGTGTCCTGCTATAATCATGAGCTCAGAGTACACAGGAAGCTGTTAAAACCGAACGAAGAAAAAAAGAATGCTAAAAGGGAAAATTCGCTATCTTCTGTTAGCAAAAGAAAACTCACCAAACTTGAACCGCTTATCCAACAACAAAAGTTCCAGTGTGAACTCTGTGGCAACAGATTTACTAGGAAATCTTCATTGAAAGATCATAAGCTGATACTGCACGCTGGTGTGAAGCAACACTGTTGTAAGATATGTAATCGTACATTCGGCAGGGAAGATTCATTAAACACGCATATGGCATTGCATGTAGGGAAAAAATTTCGCTGCAAACTGTGCAGCAAATCGTTCGCAAAAGGCAACTTTTTGCGAAAACATCTCGAGGAACATGAGATGCCTGATAGCAAACGAAAGTATGCCTGCACAGTTTGCTCCAAAAAGTTCACCACAGTGAGTCATCTGAATGACCACGTGCTAATTCATAGCGACAAAAAGCCACACAAATGTAGCGATTGTGGTAGAAGTTTTCGTCAAAAGCAGCAGCTTAAAGTACATGCTTATCAACACGTAGGCAAACCTTTTCGA
>3L|AGAP011409|23904663|23905631
ATGGAGAACGCACCGCAGCAAACGGTTTCTGTTTGTCGGTTTTGTTTGTGCGAGGACGCAGAAAAACTCATCCCAGTGCTGGAGACAATCAATCCTACGCTTACAATTGAGGATGTAGAACACTGCACCGGGCTACAGATCGCAACGGACGACGAGCTAGCTTCCTGCGCAGTTTGCCTCGAATGTACGGACGCACTGAAATGTTCGGCCGACTTTCGCCGTACCTGCATGTACAATGATTCCCTGTACAAAGAGATGCGGTTAACGCGGCTTACTAAAACGGACGATACATGCGCCTTCGATTTGGTGGAAGAGTATTTGGAAAATCCGGACGAGATTGCTGGCGAGCTGCAGGCAGTTGTCCTGAAACCGGACCAAGAAATCAAACTCGAATACGTCGACGAGGAAGAGATTTACGGGAGGGCTATACGAGTGTTATCGACCCATGGTGAGGTTGGCTACTCTGCCAACTACATTGAACCTGGCGAAACGAACCCGGAAAACGATGAGGCGTACTATGCAACACCTCCAGCGAATATACCGAAGTACCAGCAAATCAAAAAAGCTACGCACACCAGCAAAGAACGCAGAGCGCAGAAAATGAAGCGAAAAAAGTCACTGTGCGATATGTGCGGCTCGATCGTGATCAACCTGCAGCGGCATACGCTAAATCACACGCAGGCAGTAATGCACGGCTGTCCCTACTGTCCCATCAAAATGACGCAGAAAACCAACATGGTGCAGCACATTGAAACAGTGCACTTTAAAACGATCGGCAAAACGTGCTGCATTTGCGGGAAGGGCTTCGTGCATCACAAAACGTACAGCTATCACATGGTCAGGGCAGGATGGACGAAACCGTACAGACGGGACAAAGCAAGCAATTTATTGGGCTAG
>2R|AGAP001106|224084|227671
ATGCCTTCCGTTACGGAACTATCTGCACATCCACTCAATCGGCTCCAATCGATGCAGCCCTTTGATTTCCGCAAACTTTCGGCTGCTGCTGCCAGTCTGAGTGGATTCACGGCGGCAGGTCTGCCACCACCGAGGCTAAGCCCCGAAGCAGCTGTTGCTCAGCATCATTTTAATCAGCAACAAGCAGCAGCCGCAGCCGCATACGCTGCCAACACGGTCAAACGACGTAACTCACAGACCTCCTTGGATGCGCAGGCGGCAGTATCTCGTGAGCATGCTGCAGCTGCGGCCAACTTCATGAATCTGTCCATGAGTGGCCATGGTTTACCCTTTCCCTTACCACCTCCACCACCATCATCGTCAGTCGCCATGTCGTTGGCAAACTCGCTCAACCACTCAGCTGCCGCAATGGCCGCAGCGGTCTCGGGCAACCCTTTGGCAGCTAGCTTCGTCGCTCAGTCATTTCCAAACCTGCTGGCTGCTTCAGCCGCCCGCGAGTCAACTCGTAGTAAATCACCTCACTCACACCACAAACTGCCGCATAAAGCAAGCTCCCATGAGCAACACAAAAACTCTTTGGACAACAGCACTTCGAATGAATCTGGAATCGTACGAGATCATCGGGCCGGAGACGGAGAAAGAGAGTCGTCAGCAGCACACCATCATCAGGAACAGCGTGATCGTGAACGAGAAAATCTTAAGAAGCCTCCTTCGTCTCCAAGCAGCAAGCGGCAATGGGGTGCAATCCCGCCCAACCTTGGTACACAGTACGTCAACCCAGCGACAGGAAAGAAACGCGTTCAATGCAATGTTTGCTTCAAGACCTTTTGTGATAAGGGTGCCCTCAAGATCCATTTCTCGGCTGTACACCTGCGAGAGATGCACAAATGCACTGTTGAAGGCTGCAGCATGATGTTCAGTTCGCGTCGTTCCCGGAACCGGCATAGTGCCAATCCTAACCCAAAGCTACATTCTCCGCACCTTCGTCGCAAAATATCACCACATGACGGTCGCAGTGCACAGCCTCATCCTATTCTCCTTTCCACAGCGGGTATGCCACTTCCGAATGGACTTAGCCCGTTACACCCGTTCGGACCCGCGTTCCCTCTTATTCCACCCGGGGAACACCTACGAGGGCATCCATCGCTCTCGGCATTAGAGTTCAAGGCAAATATGGAGGCCAGCATGCATAGACGGCTCGCTGCCGAACATCATCATGCGCAAGTGGCAGCCGAAAAGCATAATCGTGAAAGTGCACGCGTTTCCCTGAGCCCCGAAAACTATCGGTACCGCAGCAGCCCCCATAGTGATACACCTGATCGATACATGGGCTCTTCTTCGGGGGCGTCGTCGGGAGCACCACATCTAAACAGTTCAGGAAGTCGACTGGACGACGAAGACGGCGATGAAGACGAAGACGATGATGATGATCGCAACGGAATCGTCATTGATGGTAACGATGTAGATGACGATGTCGAAGGGCACCAATTCGACATGTCACTAAGCTCAGAGTCAGAAGACGTGAAGTCATTTGGCCGACATGAAGACGATGAGGATGGATTTTCGGAACGAGGTGAGGAGGAGCCACAAGACTTCAGCCTGTCGAAACGCCACAACAGACCCTCTACGGATGCTGATGACATTGCTAGCAATAACGGCGATAGCAACGGTGAAGTAACTCGTGATGATGTTAATGCATTCCTCTCAAGCAATAAACGCAAACGCAAGAGTCTTAATCCCACCAAATGTGCCGTGGTTCCTTTGTCTCGGTTGTCAAACAACGAAGACAATGAGGAGAAAGAGCCAGCAGCGCGAACCGAAGAAGAAGCATGTGAAACATCGATTCCGCTGGTGAAAAAAATTAAGATAGAATCAATCGACGATGATCAACCTGTAGCTTTATTGAGGTCGGAACAAACAGTATCGCCAGGTCCAAAATCGCCAACCGAGCAGGATTCAGCAGTGGTTTCTCCTTCTCTGCAAAATGGAGATTGCGATAAAGAAGGACTTCAAGAACAATCCGCATCAGAAGCCACCGATTTGTCGTTAGATCTTTCCAAAAAACAATCTCGTTCCAGTCCTGATGTTAACGCGAATGAAAAATTCCAGAGCAAGTACTCGATTGATGTTCGACCATCGTCCGAGTTGCTAGAAAATCCGCTTTCATTAATACGCCCAAAGCAAGAAGTTTCCGAAAACGATCGCCAACGCCCGGGCTCGGCAGACAGTAAGAAAAGTGCAGGTGACAACTTTGATTCGGCTAACACACTACGGCGGCTAGAAAATCTTTCACATGGTCCATTGAATGATATTATGATTCAACGAGCTGCAGGGCTTCTTGGCGGACCACAGTTCCCCCCGCTAAGCTACTTGATGAATGCAGCGCCTCCGAGCCCGGCTAGGTCACGCAGTCCTTCTCCACCGACTTGCCAGGATCACGAGCTAGAAGATTCGGACGACAACGTGGATTATTGCGAGGAAGGAAACTGTTTCAGTGATCCCGACGTTCCATTAGACAAGGACAACCCAAAGAAATGCTCAGCCTGCGGCAAACTTTTCCAAAACCATTTCGCTGTGAAGACTCACTACCAAAATGTACACCTAAAATTGCTTCATAAGTGCAATATTGATGGATGTAACGCGGCTTTTCCTTCAAAGCGTAGCCGTGACCGCCACGCTTCAAATTTAAACCTTCATCGAAAACTTCTTTCAACCACAGCTGATAGCAATGAAACAGTTTTACCAATGGAAAAGCATCAACAGCAACAGTATACTGGAGCAGCAACTTTCCCCGGATCAGCTCTACCAGCTGAATTTTTGGCCCGTCTGTATGCCGATTCCCAAAAATTCCCTATGAACTTGGAAGCAGCGTTCAAGAATCATGCACTCGCTTCGGGCGGTTCCGCTTACTCTGATCATTTTCTAAATGGATCAAGTACCCAGCGCAGTTTCCAATCGGGTGCCACCAATCCCTTCCTGTTCCCTCCTCTTGGGGGCCTTGCCGGTTTCCCTGCGTTGTCTCAATTTTCTCACCTTCTACCGCACCCGTTAAATGGCATCGCTACACAATTATCGGTATCAGCGTCTAGATCCGAATCTCCTATATCCGCTTGTTCGCCACCAGTTACCACCAACATTCCATCACCTCTATCACAGCACGACAGGACGACACCGAATTCTGGCAATGGAGGATCATTTCACAGCTCAGCTTCAGAAACACGATCAACTATCCCAGCCAATAACAATCGATGCACGCCGGACTCGTTTTCGTGA
>2R|AGAP002845|28276666|28278782
ATGAACAGCGTAGACATTTCCAACCAGAGCCAAGGAATCCTACTGCCTTCGTACAGTACCACACTCGACTATCTCCAGAAGCAATCGCACCAGCAGGACACACCGTCCGAAGTTACGGCGGTCAGCTCGCCACCAGTGAGCTACTTCCAACAGTTCTTGTATCCTACCGACGGCGATCCGACACCCACCGGTCGTACTCTGCTACCCCGTGCACGGGAGTTTCCCAGTCCGCTGGATCTTTCCTTGCGCCCCACCAATGTTCCCATGACGCCACCCTCGACACCGTCTCCGCCGAGAAAGCGTTTAAAATCGTTCGACGAGTCGGCGGCCGTCATTCCGGCCACCGTACCACGTACGCTCGATAGCTGGCGAAGCAGCAGAAACCACTTCTCGGACACCGTTTGCATCGATGACAAACGATACTACGCCAACACGACGTTAAGCGAACGTGCGGATCGGACGGAAGCGTTCCAATACTTTGACGACAGTGCACGTTCGGTTCCGTTCAAGTATCCTTCCGTCGATGGTGGTGAAGCACCGGGCTCGAAAGAAGGTCCCGATAGGTCACGAGAAAAACCGGACGAGTTTATTGATGTTACTCGAGGTACCGAACAACACCCACAGCAATTGGAAGTTGAGAATCTGACCGATCACGACGAACGATTGACGCGCGATAAGTCTGATTCCTCAAACATTGACGTGGAGTCGCTGGACAACGATGGTGAGGATAGTAAAGAATCGATCAACATTGTTGACAGCGAGGAGAAAGAGAACGACGAAGCGGCCGTGCTCAACGATGGTCAACGTTACTTTGCCGACGAGCGGCTTCATCTGCAAGCGATTGAAGGATTCGCGCGGCTGTTCGAGCGAAGCTTCCCATCGGCGAGCGGTTCGAAAAAGGCACCAACCACATCCGGCGGATCCGGTGCACGCAGTTCAGCGTCCAAAAGTGAGCGCCGCCGGACGAAGGCCCGCCGCCAAGGGGTGATCGACGAGGACAACACTAGCCCCGTATCGGGTACGATCATCCGCAAGCTCCAGGACGGGGAAGAGCTCGTGGTGCGAAAGGGCGATATCGATCCAGCGTTCAACGTGGTCGAGATCACGGATGAGGCGAAGGAGATCCTGTCCAAGATTGACAACAAGATCGGGTCCTATCTGTGCCAGCTGTGCCGTGCGCTGTACGACGATGCGTTTGGTTTGGCGCAGCACCGTTGCTCGCGCATCGTACACATCGAGTACCGGTGTTCCGAGTGTGACAAAGTGTTCAACTGTCCGGCCAATCTGGCATCGCACAAGCGCTGGCACAAACCGCGCGGAATGGCGACCGATGGAAGGAAGGGGGGCGGTACGAGGAATGCTACCGCCCGCCAGGAAGAACGTGCGGCCGAGGAGGAACCGATCGAAATACTCGACAACTCGAACGATAACCATCAGCATCAGCAGCCGGTGCCAGCAGGTGCTACTACTGCAGCGCCGGAAGAAGAATCGTATCCCTGTGGCCAGTGTGGGAAAACTTTTCGCAGGCAAAGCTATCTAAAGAAGCACGCCGCCTCACACCAGATGGAGCCAGCGTTGCTTCGTAACATGGATGTACGATCAACGGCACTGAACAGTAGCACCTTCGGTGGTCCCGCAGTCTCTTCCAGCTCCGTCACAACCGTCACTTCCCTTGGTGCTCCATTCTCCACCGGTCATCATTTGTTGGCCACGCCAGGGTCTGCTGGCGGAAGCTTTGCTGCCGCGTTCGACAAACTGACGCGCCCACTGGCAGCACCGAGTTCCGTCGGTGCATCGGCTCTGTTTCCCTTTGCCGCCTGTTACGGTGGTATGGCCTCGCTGGCCAACGGGAGTGCTAGTGCCGTTGCTGGTGGAGCAAATGGTGGATCCATTGGTCCAAATGTTTCACCGTACAGTGAACTGGAAAAACGACGCTGGCAGTCACTCGGTAAGCTGTACCTGCAGCAAAGGGAACGGCTGTCCGCGTTCCAGTACGTCAGGCAGCATCAGTACGAGGATTACTTGAAATGGTGA
>UNKN|AGAP012598|19001113|19001943
TGTTACATCTGTGGCGAACAGTTCACGGCAGGGCCGGAGCTAGATCATCATCTGGACACACAGCATGCCGCGGGCCTGATACCGTATCGCTGTGCGACATGTGACACCGATCGATGCTTACCGATCCGTTCGATGCGTGCTATTAATAAACATTTCGCCCTGCACGATGCGAACGAGCGGATGCACCAGTGCAGCTACTGTTCGCTGCGCTTCCGCACCGAGCGCAATCGACAGTCCCACGTGCGGCTTGAAAAGGATCGCTTCCAGTGCTGCCACTGTGGCCGCACCTACACGTCCGCGAACGCACTCAAGCGGCACGAAAATACGCACACGCTGGGGGTGCGTTACGCCTGCCGGCAGTGTGGGAAGGTGTTTGCCAAGCTGGATTGCCGCGCGCAGCACGAGCGCATCCACAGCCAGACGCGACCGTACGGGTGCGATCAGTGTTCGCAGACGTTCATTCAGCTGGGCCATCTACGCATACACAAGCGCGCGCGGCACAGTGGCGAACGGCCCCACGTGTGCGCGGTCTGCAATCGGGGGTTTCGGTGCCGGACGGCACTAACCGTGCACGGGCGCACGCACACCGGCGAGAAGCCGTTCCGGTGTGCGGTCTGTTCGGTGCGGTTTACTGACGCGGGCACGTTGCGGAAGCATGGAGCGGTGCATCGCGAGAAGCTGGTGAGCAGTGCTGGTCGAGGAAGTCGCGATGCAGCTGCAAAGGGGTAA
>3L|AGAP010982|14466225|14472749
GACGACGCCAACTTGCTTGAGGAGTCGAAAGCCGACCTGCCCGATCCGATGGAAGCGTTCGTGGACGAGCACTACCAGCAGGACGAGGACAGTGGTAACCACGTGTGCGGGCTGTGCAAGCAGGACTTTGCGTACAAGAGCCAGTGCCGGATGCACATCGCGCAAAAGCACAACCCGGCCAAACCGTTCAAGTGCGACGTGTGCTACTGCACGCTTACCAGCCATCTGCGCCTGGTGCGGCACAAGATCGTGACGCACGGCGCCGGCCAGATCAAGCGGGAGGACGTGATCGAGGCGCAGAACGACAGCACCGGCGAGATGACGTACACGTGCCCGATCTGCCGGAAGGTGTTCAACTCGTCCGTGCGCTTCAAGCGCCACCGGAACGTGCACGTGGTGCACAATCGGCCGTTCAAGTGTGAGGTGTGCCTGTACCGGTTCGCCACCAAGCCGCAGCTGACGCAGCACGCCAAGGTGCACGACGAGAAGAGCGTGTCGCCGGGCAGCTCGGAGGTGGGCGAGTACCCGTGCGACCGCTGCGAGGAGGTGTTCGTGGCGAAGCGCGCCCTCACGATGCACCTGAAGAAGGCGCACCAGGTGTACCGGGTGCCGGGCGGGGCGCGGCCGGACGAGCAGCGCGAACGCAGCGAGTACGTGTGCATCATCTGCAAGGCGACGTTTGCGCGCGAAACCGTCCTCAACACGCACATGAAGATGCACGAGCTGCTGGCGGCGGAGAAGGAGAAGGAGCGGCGGCTCGATCTCGAGCGGCTGGTCAAGCAGGAGCTGCAGCAGCAGATGCAGCAGAGCGTGCCACCACTGCCGCCCCTCTCGCCGGAGCAAACCGATCCGCCGTCCTGCCGGAAACTGTCCCTGCCGCCGGCACCGCCGAGCGACATGGCGTACGTGTGTCCGGTGTGCGACACCGAGTTCGATGAGCGGGAAGCGCTGAAGAAGCACCAGAAGGAGCAGCACACCCGGCTGCAGGTTGGCATCGTGTCGTCGAGGATGGGTGAGTCCGGCACGCCGACCGATGATGACGTTGAGCTAATAGAGCACGACGATTCGCTAGACAACGACGGCCACAGCACTGGCGGCCTAATACCGATAGATGATAGCCCGCGGGGCCTTGAACGGCGGCAGACCGCATCCGGTGCTACCGCGTCATCGCCCACTGAAGAACCGTCCCAGTTCCAGTGCGACCTCTGCCATAAAAAGTTCCCCTACAACTGCTACCTAACGATGCACATGCGTAAAAATCACGACAAATCTAAACCGTACGGCTGCAAGGTGTGCCATTACCGTTTCGGGTACCGCGGTACGCTGCTGCGCCACCAGCTGATCCACTCGTCCCAGCGCGTCCAGCCCGGCAGCCACGGTTCAATCATCTTCAAGTGCCGCATCTGTTCGGCCAAATTTCTCGAGCTAAGGCAGCTGAATATGCATCTGAAAGGGCACCGGAAGGTGCCGGAAGAGCCAGAGCCCAACCAGCAGGTGCAGCTGATTCGCTGCAACGAGTGTCCGCAAATCTTTAGCAACCCGAACCAGCTCGCCCGGCACATGGTGAAGGAGCATCAGCAGGAGCAGCAAGAG
>3R|AGAP009096|25578233|25580290
ATGAGTTCAGTACATGCAAAAATAGAAAACATTTGCAGGCTCTGTTTGTCCGGCGATGACACTTTGGAGTCTATTTTTGGTGATAGTGGAAGCGATGCGCTTCAGACGATAATCTACGACTGCACATCGATTAGGATACTACCAAAGCTGGGCCTTCCGTCGGCGATTTGTGGTGAGTGCAAATCGAAGGTCGAAAACTTCCATCAGTTCCGCGAGCGGTGCCTACACAACGATGAGTACCTGCGCACGACGCTACTGCTGGTGGCCGCCGCACACACGCAGCCAGACGAAGCGGACGAAGATACGTACGGGGAAGAGAACGACAACGACGACGACGACGACGATGAGCAAGAGGAGGAGGAGGAGGACCCGGACGGACCAGACGAGTGGGATGAGGCCGGCTCAAACGATCTCGATTCGGTCGGCAACTCGTCGCTGGAATCGTTCCACTTCCCGTACCTGTCGCCCGATCCGGCGGTGTACGGGTCGCTGCTGAAGTGCGAGTACTGCTCGCTGGAGTTTTCCGTGCTCGAGCAGCTGAAGCGCCACATCACCAGCCACAAGGAGGAGCGAATCTTCCAGTGCCACTACTGCCCGAAAACGTTTCACTTTGCGAAGAACCTTAACATGCACGTGGAGTACATCCACTCGAAGGCGAAGTACACGCCGACGCAGGTGGCCAAAATGATTGCCCGCCAGCAGATTCTAGTCCATAGCAGTAGCAGTAACAATAGCAGCTCTTCGGTGCTGGGGCGCAACTTGAAACCGATTCGTTTGCCCTCATCGGCTGAAGGGCGGCGCGGATCGTCCGTCGCGTCCGCCGATCGACAGCAACAGCAGCAGCTGCAGCATGAGTGCCACGTGTGCCACAAAAGCTACGGTGAATCGGCCGCCCTGCGGCAGCACATGCTCGCCCACACCGGTGAAAAGCCGTACAAGTGTGATATCTGCTCGAAATCGTTCTACAACGCCAGCACGCTGAAGACGCACCAGCGTATCCATAGCGACCAAAATCCGTACCGGTGCGGCACGTGCACGAAGATGTTCGACAATGCGCGCAGCCTCGAGCTGCACCACCGCACGCATACGGGCGAAAAGCCGTACGCGTGCGACGTGTGTCTGAAGAAGTTTTCCTGCTCGTCCAATCTGAAGCGCCACCGGAAGCTGCACGATCGCGACTAA
>3L|AGAP011672|31259778|31260439
ATGCAGCTGCACATCAACAGCAACCACACGCAGGAGAAGAAGTATCCGTGCGACATCTGCGGCAAGGTGTACCTGCGGCCGACCTCGCTGAAGGACCACAAGCGGGTGAAGCACAGCACGGTCAAGCGGTACGACTGCTCCGACTGCGGGATGGCATTCGTGAGCTGGGCCCAGCGGTGGCACCATTTCAAGAAGGAGCACACCACGGCGAAACCGTTTGCCTGTACCTACTGTGATTGGGCGTTTAAATTTAAGGGCGATCTCACGCTGCACATTCGCAAGCACACGGGCGAAAAGCCGTTCAAGTGTGACATCTGTGGTAAAGCGTTCAACAAAAGCTACAACGTGGTGATACACAAAAAGTCGCACCGCAATCTACCGCCGCCGGAACAGTCGACGCTGCTGGCTGCGGAAACAGCGATGCTACCTCAAGGCGAGGTAAAACCGGAACATACGGCAATATAG
>3L|AGAP010751|9821899|9823373
TCCTTACAGTTTTACGTTAAAGTTGGAACCGACTACTACTGTACCGTTTGCTCTACGGACGATCCGGTTAAGGCGGACTGTCTGAAAAGCATGGCGCACCACTTGGCCGAAGAGCATGGTCAACAAACGCACCTGTGCGAGTTGTGTGATGTCATATTTTTCCAGAAACCATCTTACGTCGCCCATTTAGCCGAACACAGCGCCTCCGACGATCAGGACATGGAACGCGGCGTCTCATTAAGCTGCAACGTGTGCAGCGAAACGTTCACCAGCAAGCGCGCCCTTGAGCTGCACCGTAAAATGCACCCGCGAACGTCGCACGTCACGAACATGATCTGGAGCTGCGAGGTTTGCAACAAGAAGTATACCTCGAAAGCGTTCTACGAGGTACACATGAACAAGCACGCCGGGCTGCGACCGTACAAGTGTGACCTGTGTGCGAAAGACTTCTCCTCCAAGTATGCGCTAGCGGTGCACCAGAAAACGCACAACGAGCGTCCCCGCACCTTCGTGTGCAACGAGTGCGGCAATTCGTTCTACAGCCGGCACAATCTGGTACAGCACGAGCGGACGCATCGGGCGGTGCGCGAGTACGAGTGTGCCGTGTGCCGGAAGAAGTTCTTCACGCAGCACAATTTAAACGTGCACATGGTGATACACAGTGCGGATAAGGCGTTCGCTTGCCGGGAGTGTGGCAAAAAGTTTGCGCGCAAGGCGGAGCTGCTAGACCACGAGCGTATTCACACAGGTGAAAAACCGTTTGCGTGCGATATGTGCGATGCAAGCTTTGCGCAACGGTCAAATCTTCATTCGCACCGGCGGATGACGCATTTGAATGACAAACGGTTTAAGTGCGATCGATGTGATGCGGCCTTTAAACGGCGCCGATTGCTCACCTACCACATCAGGGCGATGCACACTGGTGAGCGACCGTACAAGTGTGATCTCTGCCACGCGACCTTCGTCTATCCGGAACACTTTCAAAAGCATAAGCGAATCCATACCGGCATCAAACCGTACGCCTGCGAGGTGTGCCATCGGACGTTCACCAGTCAGGACAATCGCAATGCGCACCGGTACGTGCACAGTGACAAGAAACCGTTCGAGTGTGTCACGTGCGGTGCCGGTTTTATGCGCAAATCGCATCTGTACACGCACATGCAGGAGGTGGGCCATCTGAGTGATACGATCGTGGTGAACCAGCCGCGCATTAGCGCCAACCGTACGCTGGAGTTTGAGACGGACACGTACGTGACCGATGGTACGGGTGAGGGCGAGCAGGGCCAGGAAATGGAGGGTTCGGATGAGGAGAACGTACAGTTAACGTACATTTGTGACGATGATAATGTGGACGGTGAGTTGGAAGCGGAATAG
>3L|AGAP010500|5056173|5058317
ATGGACACCCAAGAACTGGAATTAACAATCTCTGCCGAGGAAATTTGTCGAGCCTGTCTGGCTGCGGTCGATCGAACGCAGCTTAAACCGATATTTTGTAGTGAAATTTTGGATGGACGCATCGTACCGTTTCCAAGTGTGCTGGAACTGGCTACGGGAGAGAAGCCTATAAAACATGACAAACTGCCCAACAATGTTTGCACCGAGTGCAAAGGGAAGCTCCGGGATCTGTATCTGTTTGTTAACATGGCCAAAAAGTCCAGCAAACTTATGTATGAAATATTCACCGTTGAACCACCACCAAAACCGGCGGTGGTGGCGTCGAAAGCTTCTACCGACATCAAGCATGCACAGGTGCAAACGGAACCAGTGGCGGAACCAATTTCACCACAGGACATAGACAGTAGCTTACCGAAGGCCGCCAAATGCAATGACATGGGAACTCAGGTTGAACTGGAACACTTCTTGCCTTCCACCGCCGAATCGGGTTGTCAAACAGATGAGCAGATGGAGATGGAAAATATAATCATTTGTTCGGCATCGTCCGGATCGATCAAAGTCGACGACGGTACAACGACACCTACCGTACTGGGCGAAGAGGACGAATCGTCATCGCAGGAGCATGAAATTTTGAATGAAAACTCCATCGATAACACATTGATACACTTTGGCGACGATGAGAACGAGTACGAAATGATTCTGCTCGGGGACGAGCCGGACGAAGCGGAAAACTTTACGGAGTCAAAAATAATAAACCACCGCAACTCACTGCCGAAGCAGCTCACCAACGACAGACAGAAGCGTTCGTCGCGCAGTGTAAAGAGCGAACATTGCGGCTACTGCAACTTGACGGGCCGTCCAGCGCTGCTCGCGCAACATTTTCAGGTTCACAAGGAAACGCTCGAGCTTTGCTTGGAATCGACCGACTACTATCGATGTTCCGAATGCTTCATGGTATTCATCTCCCAGACACACTTTGTCGACCATGTGTGCCACCCGGTGCTGCCGACCGAGGAAGTTCTCTACCATTCCGATCTGCAGACGCACGAAGAGTTCTACCGTAACGGGATCGTCCTATGCATGCCACGGTTGAAGACGATCAAGAAGATCGGCAACAGGTATCAGTGTGGCCGCTGCATGAAGTACACCACGAACAGTTTCGAAACGATGCGCCTGCACAGTCTGACGCACGAGGCGGAGGACGAAAAAATCGACGATATCGATGTGGTGTGGAAGAGCAACCTGCTAAACGTGATGCACGTCTGTGGCGTGTGCAAAGGACACTTTCCGGACGCAACATACATACGGCAGCATCTGTACTTCCATCAGGACTCATACATGTGCGTGTACGACTGCGGCATGATCTTCGTAAGCTTTCTGCGCATGACGCGCCATTTCGAGCGCAAGCACTTGATGCAGGCGGAATGCGAGCTGACCGTGCCCGATGCTGGCCAGCAGCAGGAACCGGAAGTCGACTATCCGTGCAAACTGTGTGGCAAACTGCTGACCAGCGAAGAATCGCTCAAAAAGCACCTAAAGTACCACGTGCGACCGCGCAAGTACGTTTGCATGGAGTGCAAAAAGAGTTTCAGCCAGCGTAGTGATCTCAACAATCACCTACGCATCCACACAGACGAGCGCCCGTACGCGTGCAAGTTGTGTGATAAGAAATTTCGCACCAACAGCCACCTGCGGGATCACATGTTCACGCACGAGGAGGTGAACAAGTTCGAGTGCGACGTGTGCCACAAGATGTTCAAGGCAAAGCGGATCCTGGCCGAGCATGCACGGTTGCATTTGGGCAAGAAACCGTACCAGTGCAAGCAATGTTCCAAATCGTTCGTCCGCAAGCAGCATCTTATAGTGCACCAAAAAACACACGACAAGGCGGAAGGCACTGGG
>X|AGAP001074|22813751|22818168
CCCGCCATGCAATTGACAGCAATTTGCGAGGGCGCGCGAGGGCTCGCACGCCACACAAGTTCACCGTCTCAGAGCCCTCGCATTAAAGAGCTTGCGAGCCTAGGCAGTTTTTTCGCCGCTAATATTGTTAGCGAAAACAAATGGTCGAGATGTAAAATTTGTCGATTGGTAATCACTGCAAGCAATCTTTGGCGTCATGTGCGCACTCAGCATAGCCGCCTCGAACCAAAAAGATGTGAACACTGCAAGAAACAATTTAAGAACAAATATAGCTTACGTGAACATGTAAGAATTACTCACGAGTCGAAACAACCTCGGGAGGAGAAC
>2R|AGAP002164|16662380|16663718
ATGAGCCTAAGCTATCTGTCGCTCATACGTGGCTGCTCTCCTAAGAAACTGTTTTCATGCCAGCTGTGTGGCAAAGTGCTGTGCTCGAAAGCGTCGCTGAAGCGGCACATCGCCGACAAACATGCGGAAAGGCAGGAAGAGTATCGGTGCATCATATGCGAGCGCGTCTACTGTTCGCGCAACTCCTTGATGACGCATATCTACACCTACCACAAGTCCCGGCCCGGCGAGCTGGACATGAAGGATGTAAAGTTCTTCTAG
>2R|AGAP001291|2539949|2571288
GTTGGCGGCTCCTCGGCCACCTCCAATGCAAACGCGTCCGATGCAATGTTTTACCATCACCATCCGCATCATCACCACCACCACCAGGGCAGTCCGTCGAATGGGGCCGGTGGTGGTGGCGGGAGCGGAGGCAGTGGATCAGCCTACAACTCGCACCATCTCTCGCCTCCCTCGCACATGTCGTCGCACGCGATGGCCCCGTACCATTCGCGGGACTTTCTGTCGCTCAAGCGTGACAACGATTACTTCAGCACGGCCGCGCTGCCACCGCACCATCACCACCACCACCACCATCTCGGGCTGGGTCTGTCGGCGCTGGCCGCCAGCATTGGTGGGGCCGGGTCGGACGGCGGTAGCCGCAAGACGTGCAACAAAATCTTCAGCTCGATGCAGGAGATCGTCACGCACCTGACGGTGGACCACGTCGGTGGGCCGGAGTGTACGACGCACGCGTGCTTCTGGCTCGGCTGCACGCGCAACGGCCGGCCGTTCAAGGCGAAGTACAAGCTGGTCAATCATATCCGCGTGCACACGGGCGAGAAGCCGTTCCCGTGCCCGTTTCCGGCCTGCGGGAAGGTGTTTGCCCGTTCGGAGAACCTGAAAATCCACAAACGAACGCATACCGGTAAGTCACCGTCCTGGCGGATCTATATCCTACCGCACCCTGGGGGGTGGTGGACCTTTTCTTTACTTCCAAGAACAAAACGCAAGACCATAATAAGGAAAAATACCGACAAAAAAATAATAACAGCAAGACCTCAAGGAGAATGCGGACGGCGGAGGGATCACATTTCCTTCAGGTGTGCACTGGCTGTTTCTCGCTCTTGGGGAGCATCCCGCCCCTTATCGTGGGGTCCCGATCGATCCGGTTTCGCTCCTTTCTCACTGCGGTCATTTGTAATAATTAACGCACACTCATTAATTAAACCCTTATCTGGGGCCACTCATCACGATCGATCTCGTGGTGAAAAGCCGTTTAAGTGCGAGCACGAGGGATGCGATAGGCGATTCGCTAATTCATCCGATCGAAAGAAACATTCACACGTCCATACATCTGATAAGCCGTATAACTGTCGTGTTAATGGTTGTGATAAATCGTACACTCATCCATCATCGCTGAGGAAACACATGAAGTCATCTAGCCTTCTCTCACCGCCGCACAGTGGAAGTGGAGGTGGTGGTGGTGGTGGTGGCGGCAACAGTGGAACGTCATCTTCGACATCG
>X|AGAP000673|11887966|11921919
TCTATTTTTTCTCTCCTTGCGCTCTGTGCGCGCCTGCAGGAACATCCGGGATTGCGCGGCACACCGCTAGCGATGCTGGCGGCACAGTGCAACAAACTGTCCAGCAAGTCGCCGCCACCGTTGGCGGACGCGGCCGTCGGCAAAGGGTTCCACCCGTGGAAGAAGAGCCCGATCTCGTCCGGGCCCCACTCACCCTCGAACACACAGTCGGTCGGGCTGGGCGGCGGTGGCAACGGCTCGGGCGTTAGCAGCGCTGGCGGTGGAGGCGGCGGCGGCGGCGGAGGAGGTGGCGGTGGAGGAGGCGGTGGGGGAGGGCTGGGTGGCAATTCTGTGCTGCAGTCGTCGCTTGGGCGGCTCTCGTCGTCCGGAAGCTCGTCCACCATCAGCCCGATGGCGAATCTGACGTCCAGAGAGAGAGAGAAAGACAGTGAAAGTTTCAATATGTCAGTCAAGGTAGATAGTATGTTTGTTCAAGATGATCTATCAATTGGATCTAGTAGTTCTTTCCAGTTCTTTGATGTTGATCCAGAGACGATTCCTCTAGGGCAGGTTTTAGGTCTATGCGAGCTCGGCTCGGTGTACGGCCGCCACCCGTACGACTGGCATCCGTTCAACGCGGTCGGCAAGCCGGACGCGAACGGGCTGGGCGGCAACGGGGGCCACGGCACGCCGACCGGCTGGTGGGACATGCACGGGGCGGCCGGCAGCTGGCTGGACATCGGCACGAGCGCGGCCGCCGGCATGCACGCGGCCACGATGGCGAACTATGCCGCGTCGGCGGCGGCCGCCTCGGTGAGCGGCTCGGAGCATTACGCCTCGACGCTGACGCACGCGTCCCTCACCAACACCGCCCATCTGCTCGGCTCCGGCCAGCACCTGCTGCAGGACAGCTGCTACAAGAGCATGCTGCAGCCGGGCGGCGTGAGCGTCGGCCAGTCCGCGGCCGGCGGGTTCGGGCTCGGCCCGCACGCGGGAGGTTCGCCGGCACCGCCACCGAGCGCCCCGCAGGCACCGTCGCCGCGCAGCCAGCGGCGCTACTCCGGCCGGGCGACCTGCGACTGCCCCAACTGTCAGGAGGCGGAGCGGCTCGGGCCCGCCGGCGTGCACCTGCGCAAGAAGAACATCCACAGCTGCCACATACCCGGCTGCGGCAAGGTGTACGGGAAGACGAGCCACCTGAAGGCGCACCTCCGGTGGCATACCGGCGAGCGGCCGTTCGTCTGCAACTGGCTGTTCTGCGGCAAGCGCTTCACGCGCTCCGACGAGCTGCAGCGGCATCTGCGCACGCACACAGGTGAGAAACGATTTGCTTGCCCGGTTTGTAACAAACGATTCATGCGAAGTGATCATTTAGCGAAACACGTCAAAACCCACAACGGCGGCGGCGCGAGCGGCGGTGGCAGCGGCGGCGGCGGCGGCGGTGGTGCTAGCGGTGCTGGCGGCGGTGCTAGTGGTGGTGGTAGTGGTGGTGGTGGTGGTGGTGGTGGTGGTGGTGGTGGTGGTAGTGGAGGTGCAGGTAATGCTGGACCTGGATCGGGCACGAGCAGTGTTGGTGGAGGCAGCGGTTCCGGAGCGGCCAGCTCGGCCAGTGCCGGCGGAGGCGGCGGAAACAGCGCGGCCAGCGAGGGCAACAGTACGAGCGGCCGGTCCAGCGGCAACGGGAACGAGAGCACCAAAAAAGGCACTACCTCACAGGCCCAACAGCAACCGATGGACGCGCACTGCAGCGATGGGGAGGAGGGTGGCGCGGGTGGCGTCACCGGCGGCTCGGTCGCTGACCATCTGCACGGCGGACCGCTGGGCGGGCTGGCCGGGGCGCACGGCGGACTCGTCGCAGTCGGAAGAAAACAAAACAAACAACAGAAAAAAACCTCCCAGAGGACACAAGAGAGAATTCGAAAGGGTAACGAAACAAAACGAAAGCACTCCCAACAACAACAACCACAACAACAACAACAACAAAAACACAACAATTCAACCTATCGATATCGATGA
>2L|AGAP005135|10362528|10369557
ATGCAGCACCGGACACGGGCACATGCGTTCCAGATACAGGTCAAAGCGCTGATCAAAACGCTGAAATGTCTACAGTCAGACGATAAATACCAGGCGCTGCTGTTTCTCATCTCGGCCATCAAGCTGTACGTCAAGTTCCTGTACAACGATTGCCAGGAGCGTCTCTACAAACCAGCAATACTCAAAGAGTTGAACAATATCGAAAATGTGATTGTGGTGAACCTGCTGAAGACGCGCAGCGCGCCAGCGTCCGGCTCGTCCCTGTCGGTCGCCACCGGCCACACGACCGTGTCCTCGTTTGGTGGCGACATCGCGGGCAAGGCCTGTCTCGACATCGACACCAGCACCAGCGTCCGGTGCACGGATCTGTCGCTCGGTAGCGATGGTTTGTTGTTGATGCACCCGCACCGCACCCGCGAACCGCCGCTAGCCCCCTGGGACCTTCGGGGGAAGCTACTGCGGGGCAATCTGTTCGACGGTCTGCCACTGACCGGCAGCGTGCGGCTAGGACCAGAGTACAGCAGCAGAGGTGGAACGTTGCTCAAGGCGGGACAGCGAGCGGGCGGTGCAAATCGGTGGCTGGGGAACGTGCGGATGAATCGTGCGCTGGTTCGTATGATCGCCAATCACGATTTTAAGCTACTGTTCAACATGTTCGAGCAAAGCATCTTTCCCGCGTGGAAAATCTACAAAAACGAGCGAATATTTGTACGGAAACGGCCCGCCCTAACGACGGTCACGGTGCGCACCTCCCTTCCCGCCATTTGCTACGGAAGCGGTTCGTCCCACTCGCCACCTGCCACATACATCAAGAAGGAGGAGTTCGACTTCGACACGCCGTACTCGATCGCAGACGATCACTGCTTCGAGGAGATCAAGGACGAGGACGACGAGGACCTTCTGCTGATGAAGGAAGACGACTCGATAGACAATTCGAACGAAATCTTCTCGGAGGAGGAATCGTCCACCAACAACACCTCGCTGATGCTGTCGTCCGACACCAACACGCTGGACACGAACGATTCCAGCATGGTTTCGCACGAGCGCAACAAGGAACAGGTGTACCAGTGCTTACTTTGTGATAAAAGCTATAGGAAACGCAAATCTCTTGTCATCCACTTCAGCCACCATCCGGGATTTTGTCCCGATTGTGGCAAACAGCGAGGAGTAACCTCAGAGGAAATCGTTGAACACAATCGAATCTATCACAAAAACCGGCCTCACATATGTGAGCACTGCGGGGAAACCTTCACGCGAAATCAACAGTATCAGATACACGTCCAGGGTCATTTTATAAGCAAGGATAGGGTAGCGGAGCAAAACTGTAAAAAAACTCACAAGTACAGCTGTAAAACATGCGGTATCGTTTTTAACAATCAGAAATATCTCGAAAAGCACATCCAGAAAACCAACCACCAGGCGGAAGGTTTGGTGTGCGACATTTGTGGTGCAATATTTTGTAACAGTATCAAGCTCAGCCAGCACGTCAGCCGCACCCATCACAACGTATTTACTCAGAAAGCTACATTAGAGAGAAGTTTGCTCCTGCAGGGAACGAGTGTTACGGACAAAGCCTTCACCTGTGAGCAGTGCGGAGCCTCCTTTCTGTCGCAGCCCTCCCTACGGGAGCACATCAAACTATCACATTCCGTTCCGGAAAACAAATTCGAGTGCAATATCTGCAACAAGCTGTTCGCCGCCAAACGGTCTCTCAAACGCCATAAACTTTGCCATTCGGATGAGCGCGCCTTCCGCTGTACGGTGGAAAACTGCAAGGAATCGTACAAAAACCAATCGCACCTTGCCCGCCACATGAAGACCGCCCATCACATCGATCCGCCGTCGAAGCGACTGCAGAAAGCGAAAGCGGCTGCGGCGGCGGCGGCGGCAGCCGCAGCTGGGGCGGGCACAAGCACGGCCACTGCCTCATCGGCCGATCCCAGCTCGGCCAGCACGGACTTCATCACGCACGGTGACGTTGCGACGATGGGTGGCGGCTCGTGCGATTCGCTGAAGGGTATGGGCAGCAGCACGTTGAAAAAATCGCTCGGAAGCAGCGAAAAGTCGCTCGGCGACAGTAGCACCAACTTTAGCGACAATTTGTCGTCGTTTAATTACGAGTTTTCCGACACGACCGCAGGAACGTCGACGCCGGCGCTGGCAGCAGCGATGGGTACGGCGGGCAGTGACGGTAGCGTGCCGGGCGCGCTTACCCCTAGCAGTAGCGCCTTGGCGGGCCAGCGCCCATCCGCCCTAACCTGCTCCGTTACGGGCATACAGCAAAGCAGCGGTACGTTCAACGACCCTGCCATCAGCTTTGGTACGAACAAACAGCAGCAATCGCTGCAGCTGCAACAACAGCAGCAACAACAGCAGCAGCAACAACAACAGCAGCAACAACAGCAGCAACAACAGCAACAACAGCAACAGCAACAACAGCAGCAACAACAACAGCAACAACAACAGCAACAACAGCTACAGCTACAACAGCAACAGCTACAACATCAACAACAACCACAACACCTCGGGGGTGGGTGGCAGAATCTCGAGTTTGGTGCAGGGACAGCGACGGCACACCGATCGGCAGCACTTCCCGGTAGTGTCGTTGGTGGTATGCAACCGTTACAGGATCCACTGGCGGCCACGACGGGTAGCTTTATGGACGGTGGACACCATCACCTGCAGAATCATCAGAACCTTCAACACCCCACAGCACACCATCACGGGCTTGGACCAATGGCAAATCCGATGGCCAGCACAGCGGGCAGCTTTATGGGCAGTGGCAGCTTAGCGGGCGGCACGAGGCGTTTCCCTCTGCCGGAGGGTAACTTTATGTGTGAGCACTGCGATGAAACCAACTTCATAAATGCACAACAGTACCATCTTCATGTGCAGGACCATTTTGCGGCCAAGGATGGTAAAGATCACCCGAGCAAAAAGCTGCTGCGGTTAAATTGTAAAACATGCAATCTGGTGTTCGCTACGGGAGCGCAGCTCGATCGGCACATTCACAAAACAAACCATCACACCGAAAGCATAGCGTGTGAAATATGTAGTGCAATATTCAACTCCAACCTAAAAGTTTACCAGCACATGCTGAAGTGTCACAAGAATGACGTTTGGTTTGCTTGTGAACAGTGCTCGAAGGTTTTCATATTGAAACAGGACTACGACAAGCATCAGCTGGTGCACCAGACGGTGACGGATCGGTCCATCATCTGTGAGCACTGCGCCTCGTCCTTCCTCACGCAGGAAGCACTAAAGGAACATATCAAAATAGCCCATTCGATGGACAAAAAATACAAATGTAACATTTGCAACAAGCTCTTTGCTGCCCGTCGATCGCTCAAACGCCATAAACTGTGCCACGAAGAGGAGGCCGCTTTCCGATGCCCGATCGATGGTTGCAAGGAAGCATTCCGGACGGCGGCAAACCTGGCGAAGCACAAAAAGATGGCACACCCGGCCGGGCTGTCGACGGTTCCCGTACCTGTAGGCAATGTGTTGGCCCACGAGCCAATGGCGGATAAGGTCGTTGCCGGTATCGGTATGCCAGGCGGAGTCAAGCTGCTGCCGGGCACAATGGCGTCAGGAACGTCCAATGCTCCGGGTGGCTCCGGTGCGCTGAAAGGCATGGAGAAAGCAATGCACCATCCGGATCCACTGCCGGGTGTGACAATGCCGGCGGGAGGGCAGCCGAATGTGATGGGCCAGATGGGCGGCTCGAACCCGATGATGGCGATGGGAAATCCTGCAGCTGGGCTGAAAACAGACGGTCGATCATCCGCTGGCGGTATGATGGTGGTGCCTCCGTCGAGAACGAGCAGCGCCGGCAGCAGCACAGGAATGAGTGGTATTAACAATGGTAGCGGTGGTGCTAATATACCTTACAATCCTTACGATGCTAGTGGATTGAACTACAACAGTGTGCTGGGACCGCCTGGTGCGGGTGTCGTCGCTTCCAGCGGCCCTCATCATCCTCATCATCATCACCATCAGCATCATCTCCAACAACAGCAACAGCAACAGCAACAGCAGCAACAGCAACAGCCTACACAGCAACAATCACAAGCTCAGCTAGTGCAACATCATTCACAAGCCCATGCTCACCACCATGCCGCTCAAGCTCAGTTTATCGGAATGGGCAATCCGGGCAGTTCTGCGGGGCTTCACTACAGTGGTCGCTCCGGCGGCACGGCATCGGCAGCCAACCCCGAACAACAGTCGGTGTCTATGGCATACCGAATGGGTGACACAGCAGTGCCAGGAACCAGCGGAACGGCAAGCGGCAGCGCAACCAACATTCCCTACGGCTATGGCCAGATGAATAATGCGTTCGATTGGCAGAGCATGGAGATGGGAACTCCGACCAATGCTGAACCAGGCCTAATAAGTGGGTCGGCAGGACAAGCGCAGGCAGCATCTGGTAGCGGGACGATGAAAAGTGCTACCGCCAACAAATACTACAACGCAATGCATGAGCCTGGTTCGGCCGGAAGTCCAGGAGTGGGTGGTGGTAACACAACGGCTGGCTTCCTTTCACCCCAACAACTGCAGCACCAATCTCCCCATCATGCACAGCAGCATCTACAACATCAGCATGCACAACAGTCACAGCTTCAACAGCAACAGCAGCAGCAACATCTTCCTCATCATTCTCACCATGCGCAGGTTGCTGGGCTGCAAAATAAATCTGTGCAAGAACAACACACCCATCAGCAGCAGCAGCAGCAGCAACAGCAGCAACAGCACATGATGAATATGAACAGCCAAGAAATGATGGGATATCAGGACATGTGGAATGCGAACATGATGAAGATGGAATTCCAAGACGAAGGAAGCGGTGCAAATACGGGCAGCACTGTTGGTGCTTACAACAGTCTAGGGAACATTTTAAACAATCTAGAAATGATGGGCAGTAGCAACAGTAGCTTCGAACAACAGCAGACGCAGCAACAGCAGTCGCAACAGCAGCAGCAAGGCTATGAAATGGTTTCCACACCACGTACCAGTTCCGATACTCATCCACAATCGAGAGGGCAGTCTGCCCAATCGCCTGCGTTAACGTCACAGCAAGTACAACATCATCAGCACCATCAACAGCAGCAGCAGCACCAACAACAGCTACATCAGCAACAGCAGCAACAGCAGCAGCCGCATGCGAAAGGAACCCATTTTCACAAACAGCAACATCCATCGCACAGTCACGCGCAGATGCTGCCGGGCGTAGAACCAGGCCAAATGGTGAACCAGCACCATCATCAGCAACACCAGCAGCAACAGCAGCAGCAGCAGCAATATTTTCCAGATCATCACGGGGCACATCAGCAGGTACCACATTCTCATCATACCGGTACGATGGGCCATTCGATGGGAATCCCTCATGGCCATGGTCAGATGCAGCATAGCCATGGACATTCGGCACAGCAAACTCCCAGTCCGCATCATCCTCATCATCAGCACCACTTGCAGCAGCAGCAGCAGCAGCAAATGCAACAACAGTACAACGCCCATCTACCACATCATCCCCAGATGATGCAACATCATCCACACGCACCCGGACCACCCGGGCAAGTGCCCAGTGGAAGCGGTGGTGGTGGAGGTGGTGGTAGCAGTTTGTCTGGCGGTGGTCCCACTCATATGGCACATCACAATCCAGCACATGCTGGCGTACCCGGCCAGCAGCAGCAGCAACAACAACCTCCCCAACAGCCCGGTATGAGTTTTAATCCCTCCCAGAACGCAGCCGATCATGCCAATGCTGGTGCAAATCCTTCTGCGTTGCCCACGGATATCGCGAAAACGCCGAACAATCTACCCTTTGTCGACAGTTTTACGGAATCGATCGACTATCTGCAACAATCCTTTCAGTACGTGTAA
>3R|AGAP008274|8430477|8432372
ACCATGCCAACATCGATCATGCAGAAAAACTACAGCCACTGCCCGCTTAAGAAGCGCCCCGTCTTCATGTCGAAGGACGACGCAATGAAAAATGATTCCGATGGTGAGATGGAGCCGGAAAACCTCAGCACCAAACCGCAGGACCTCTCGATGAAGTCCATGAAGAAGAAGGCCCGCTCGGAGTCGCCCGAGGAGCTGGTCGTGATCAAGGCGGAGGACACTCTGCCCACCCCGCCGCCCTCCTCCTCGCCTTGCCCGAGCGACACCAAGTCGCCGCTGTCCATCCCCACCCCCACCTACGGTTCGCTGTCCTCGATCTACTTCCCCGGATCGCGATCGCCCGCCGCCTCCTTCCCCGCCGTCTACCCTGGCTTCCCGTACGCGATGCCCTACAGTTCCGAGTTCTACAGCGCCTACCAGACCCAAAGCCCCCACCATCCGGCTGCCCCGCTGCCCCTCCACCCGCACCATCCGCATCATCTGCATCCGCACCACAGCCAGATCTCGCCGCCGCGCTCCGAGCCGCTGTCGCCGTACAGTGCCGGCCAGCACGACACGTCCGGCAGCCCATCGGCCTCCCCGACGCATCTCTTCCGCCCGGACCGCCACTCGCTGTCGCCGCCGCCCTCGATGGTCGTCTCGGCCTACCCGACCGAGCTGCGCCTCAACCAGAACAACAACATCATCAAGTCGGAGTCGGCCTTTGCCCGGGCGCAGCACCGCTTCATGCCCCACCCGCACCATCCGGCCCACCATCATCCGCTGATGGCGATGTCGTCCGTTGCCGAGCATCCGTCCCTGTCGCCCGCCTCCAGCCACACCTCGTTCAACTCGTACCTTTCGTCGCGCGGCCGCTCGCTGTCACCGATCTCCTCCGCCGCCAACGGCAACAGCACCTCCCTCTCGTCCTCGTCCGGCTGCTCCTCCATCCTGACGGAGAAATCGACCTCGAGCGCGAACATCCTGCAGAAGAAGGACGGTGGCGGCGAGAAGGGAGCGTCGCCGGCGGGTGGCAACGGTGCCCCGCGCTACCAGTGCCCGGACTGCGGTAAGTCGTACTCGACCTACTCGGGCCTGTCGAAGCACCAGCAGTTCCACTGCCCGGCGGCCGAGGGCAACCAGGCGCAGAAGACGTTCGTGTGCAAGGAGTGCGACAAGCCGTACAAGACGCTCGGTGCGCTGAAGATGCACATCCGCACGCACACGCTACCGTGCAAGTGTACGCACTGTGACAAGGCGTTCTCGCGCCCGTGGCTGCTGCAGGGCCACATCCGCACGCACACCGGCGAGAAGCCGTTCGTGTGCAAGCTGTGCTCGCGCGCGTTCGCCGACCGGTCGAATCTGCGCGCGCACCAGCAGACGCACGAGGACGTGAAGCGCTTCAAGTGTCCGACGTGCACGAAGTCGTTCTCGCGGCTGCCGCTGCTGACGAAGCATGCCGAGTCCGGGTGTCCCGGTGGTTCCGGTCCGCATTCGCAGAGCGGAGGTTCGTCCGCTGCCTGCAACATCTCGGAGGACAGCTTCATGCCAACGGTGCTCCCGCACGGTGGTAACATTGCCGTGTACTAG
>3L|AGAP011655|30931491|30933137
CAAGGTATGAACCGTGACGAGGAGCGCAGCCTGTCGGTATCGCCACCGCTCACCGGCCAGCGCCAGCAGCACCATCTCGCCATGAGCTTCCAGCACACGCCCTCCCTGTACGGTGGGTTCCACCCGGCGACCGCGTCCGCCATGGGCATGCTCGCGCCCCAGCTGCTCGCCGCCAACCAGACGGCCGCCGCCCTAATGGCCGCCGGTCTGCCCATGTCCCTGCGGGCATCGCTCGCCACCGGCCTGTTCCCCCCGCATGCCGCCCTGTTCGGTGCGTGGGCACCACCGACGCCGACCAGCAACAACAGCAGCCCACCGCCGCCCCAGAGCCCGATCTCGCCCGCCCTCAGCCACAAGAGCTCCAAATCCCTCAAGCTGAGTGTCGCCAACAACAACAACAACAGCAGCAGCACAAACAACAATCACATCGTGTCCACCACCTCGGAGATTGTGCCGCAGACGAAGAAGCTGACCAAGCGCAAGCACCAGGCCTCGCTGCGGAAGGAATTCCCGGGACCGATCTCGCCCCCGACCTCCGGCTCATCCCCCCAGTCGAACGGGAGCGTCGAGCTGCCGGCAACGATCACCACCACGACCGGGGCGGCCGGTGCCGCCGCCGGCATCAACAACTCCTCCTCCTCCACCTCCTGCTCGTCGGTGGCGTCGCGGGATCCGTCGCGCGACAAGGTGTTTACCTGCAAGATCTGCAGCCGCTCGTTCGGCTACAAGCACGTACTGCAGAACCACGAGCGGACGCACACGGGCGAAAAGCCGTTCGAGTGTCCGGAGTGCCACAAGCGGTTCACGCGCGACCACCATCTCAAGACGCACATGCGGCTGCACACGGGCGAAAAGCCGTACTCCTGCACGCACTGCGACCGGCAGTTCGTGCAGGTGGCGAACCTGCGCCGGCATCTGCGGGTGCACACCGGCGAGAAGCCGTACGAGTGCGAGATGTGCGACCAGAAGTTCAGCGACTCGAACCAGCTGAAGGCGCACATGCTCAGCCACAGCGGCCAGAAACCGTTCCACTGTGATAGGTGCAACTCGAGCTACCGGCGGCGGCACCATCTGCTGCACCACAAGTGCGGCCTGCCGAGCCCGCCGACGCCCGCGGTCAGCCCGGCGGCGAGCGGCGACCAGCTGTCCGACCATGCCAAGTCCGTGTGCGGCGGGTCCGAATCGAGCGACCTGTCGCTCGACCGGCTGACGAAGATTCCGACCCCGCCCGGCATGCTGCTGCACCACAAGTTCCCCGGCCTAACGCTGCCGCTCAGCTTCGGCCCGCTGCCGGCGGGCGATGGGGCGAAGGCGGACGCGGCCTCGGCGATGGATCTGCGCGCCACCAGCCGGTCCCGCACGCCGCAGCAGATCGTGCACATCAAGAGCGAGCTGCCGGAGCAGACGGAGCCGGAAGATCTGAGCATGCATTCGCCCCGCTCGCCCGTCTCGATGGAGGAGCTGGACGAGCTGGACGATGCGGCGACACTCTACCTCAAGCAGCGCCAGCAGCTGCTGCAGCAG
>3L|AGAP010501|5059281|5060825
CAGTTTCACGTTTTTAAACAAAAGTGTAGTCGAGCGGAAAGTGTATTGCGAGAGATGCTGTTACACCGAACATCAATTAATGAACACATAGAAGAAGGTGGTTTCCTTGATAGTGACTATTTGGAGGAAAGTAAATCAGTCCATTCACCTTTGGTGGAATACATTGAAGAAACCATCGAGGAGGCGCAGGAGCAGGAGGAGGAGGTGGGTATTGTGTTAAGCAATGACAGTGAATCCGTAACTACCGATGGGATGTGGGAATGTCTCATCAGCCAATCTCCGGAAGGGGTTGAAGATTCGGATAAAGATACTACAATCATTCATACAGAGGAATATATGTCCGATATGGGAGACGGAAATTTTGTGTCCGCGTTGGAAATGGCACCCAGCGTCGAACGAGCGGTGGCCAAACATGAACCAACTGCATTGGATGATTTAAAATCAGTGCAAAGCAATCGTCATGTATGCAACATATGCGGAAAGATAGCCCTCTCAAAATCACGCCTGGCAAAACACATGCAGCTTCATATTGATTCTAAAATAGTGCTCGATCATATGAACTTTTTCATTTGCACCTTCTGCCGATATGTATTTCTGCGAGAACAAGATTTGAGTGACCACAGCGTGCAGTGTTCCGGATGCCTAAACTTTCCGGTTGTTAGGAATGAGCCGTGCCGTGTTCGTGACAATGTAGAACCTGCCAAGCGCATTGTGGGAGGCAGTGGCGTCTGCGGAATCTGTGACGCAGGGTATGATGATCTGTTGCACGTGAAACAGCATATCATTAGTCATTTGGAAAAGTTTCCATGCCCGTTGGAGGGTTGTGGATGCGAGTACTCCTCACTGGCACGGTTGACCATACATATCAGCAATCAGCATGTCGATTATCTTTCGCCAAACTGTCCCCACTGTAAGGAGGAAATCGATCGAGTCGATTTAAGGCAACATGTAAGACTCTACTGCAAAGCGAAACAGTTTGAGTGTACACATTGTGATAAAAAGTTTCTCTCTTGGAAAGCATTATCACAACATCTGAAAAAATTAGACCAAAAGTTTCACTGTTCGCAATGTGATAAATCATTTTCATCGCAAGCCTCGTTGAAACTACATGAACGTACACACAGTGGAGAACGACCGTACGTATGCACGATTTGCAACAAGTCGTATAAAACATCCAGCTTGCGAACAGCGCACATGGATACGCACATCGAAGGGAAAACGTTCAAATGCGAAATGTGCGGCAAAAGTCTCCAGACGCGTGCCTGCTACAGGAACCACGTGAAACGACATTTGGAACAACGCAATCATGAATGTCCCGTGTGTGGAAAGAAATTCTTCCAAAAATGTACACTTCGTGTGCATCTGAAAATGGTGCACCGATTATCGGGCGATATGTTGGATGTGTAA
>2R|AGAP002082|14907030|14935354
CTGGAGGGCAGAACGATCGAGTACCGGCCCGGTGGCGGGCTGGACTACCACAACTCGCCCCTGATGGCGGAGATACCGACCGGGGACTACAGCCACATCCACCGGTCGATCGATCAGCTCCGCTCGATGAACGAGCGGGGCGTGCTGGGGCAGCTGAACGCGCTGCAGCACGCGGCCGCCGCCGTCGGCAACGGGACCGACCTGCGGTCCGCGCTCAAACGAAACGAAACGAAAAAAAAAAACACACAATCAAAACAACAGCAAAATCAACAGAAAAACCAAAAACAACACATCAGCCAAGTGACAAAAAAGAAGGGGTTGGTCGGTGGTGGAAGCACCAGGAAGAAGATAGATGGTGGGCGCTGGGTGAGCGGAAATAATAACAAAAACAAAACACGAGTAGGTGTGGGCGGGTTGGAGTGGGAAGCGGTGAAGAGGTGGGAAGGAAGGTCTAGGAGCAACAGCGCATCAGCAGTGGCCAATATATCCCACTCGTCGTCCACCAGCGCCTCAATCCCTCAGTCACCTGTTCCGTTGCGGCCCTTTTCCGTGTGTGAGAGAAAGAGAGAGAGAGAGGCAGAGTGTATGGCCGTTGGGTCACTGCGTATAGTTGCCGGTGAAGGAAACACCAACACTACACAACAGCGCTCCGGACCAAGACGCTCAGAGCAAGGTGTTGGTGAAATCTTCTCCGCGAAGGCGAACCTGGAGCTGCACGGCGGCACGCTGCAGATGCGCGAAACCAAACCGTACAAATGCACCCAGTGCACGAAATCGTTCGCCAACTCGAGCTACCTGTCGCAGCACACGCGGATACATCTCGGCATCAAGCCGTACCGGTGCGAGATCTGCCAGCGCAAGTTCACCCAGCTCTCCCATCTGCAGCAGCACATCCGGACGCACACCGGCGACAAGCCGTACAAGTGCCGCCATCCGGGCTGCCCGAAAGCGTTCTCCCAGCTGTCCAACCTGCAGTCCCACTCGCGGTGCCATCAGACGGACAAACCGTTCAAGTGCAACTCGTGCTACAAGTGCTTCACCGACGAGGCGTCCCTGCTCGAGCACATCCCCAAGCACAAGGACTCGAAGCATCTGAAGACGCACATCTGCCAGCTGTGCGGCAAATCGTACACGCAGGAAACGTACCTGGCGAAGCACATGCAGAAGCACGCGGAAAAGGAGGAAAAGCGCCGCAACCGGGCCGCCGGTGGCGGTGGTGGTGGCGGGGGTGGGGGCAGTGGCGGCAGCGGTGGCGGTGCCGGCGCAGCGGCAGCGAGTGGCGCCAACGCTTCGGCCGGTTCCGGAGCGGCAAACGGAGGCAGCAATAACGCGAGCAGTAACGCCAACAGTAACGCTAACAACAACAGTGGCGCCGGCAGCCCCAATGGGGGTGGTGCAGGTGATCTGGTCGTCATCCGGCACAACAACTCCCAGCAGCAGCAGCAGCAGCAGCAGCACGTTAACAACCAATCGAACTCCTCATCCGCCGCCTCGAACACGTCCGCCTTTACGCCGATCAACGTGATGCCGCCGCACCTGAACAGTCTGGCGGCGGCCCACCAGCACCACCAGCAGCAGCTGGTTGCGGCGGCCCAGCAGCGGGCGGCGGTGGCGCCACCCTCG
>UNKN|AGAP012669|22985563|22986069
ATGGACATGTACGAGCAGGTACCACAGAGCCACGAAACATCGTACACGGCAAACACGGGCAACGGTGAGGTGAAACTGCACATTTCTGAGTTTATCAATGTTGGTGAAAGTATGGCGACGACCAGCGGGGGAGACAGTAGCACCTACACCCACCCGGAAGGCTTCGAGCTGGTGAATGAGAACATTCCAAACCGATCGGAACCGGACGAAACCATCGAGCCGAGCAGCTTCGAGATGGAGATCGTTGATATGGACGTGGCTGGCATTTTCCCGGACGAAGGATCCACTACGAAGGAAACGACGAACCCGGCGGACGACAGCAGCACTGCAAAGACGCTGGATAAAAAATACAAATGTAAAGTGTGCGGCAAAGGCTTTGTCACCTGCAAATCGCTCAACATGCATCTGCACATACATAGCGGCCGCACCAAATGTGGCATCTGCGGTGCGGTGCTATCGCGCACTGCCAACCTCAAGCGGCATATGAAGCTGAAGCATGAACCATGA
>2L|AGAP004729|2844659|2847575
ATGGAGCAATTAACGACACGGAACATCGAACTGGATAAAATTTGTCGCATTTGTTTAGTGGTGAAGAAGGAAATGCGGCCGCTATTCGGAGAGATGATTGCTGAAATGTTGATGGAAATCGCCAAGATACAGATTGAACAAATGGATGGGTGGCCGGACAAAATTTGTGTCCAGTGCATACACCAAGTAAGTCGCTGCCATGCGTTTAAGACTCGTGTGGAAAAGTCAGATGTAACATTGAGACAATATATCAAAGGTATCACGGTAACCGAGGATCAAGATCACAAAGAATGTATACAAAAAGAGATACAAAATATAACCCTAAGTCCACCCAAGCTCCAACAAATGGCTCCGACGATGATCGCTCCGCAGTTGCACGAGTTACACATCCAGCGAACGGATATGCAAGCAATTCAGACTGAAGCTCCACTGGCCGCTCCTGCAATGATATTGACTAGTGCTCAGCTTATTAATGCTGGTGCACAAATTATAAATACAGGCCATATAATCACAACGGCTACTGGTCAGCAGATCATTCAGACCACACCACAATTTCAAGCTGCCTCAATCGGTCAGTTTATACAAGGTCCAAATAATACCGTACAAATGATTACTCAGAACGGGCATCCAGCACACGTACTGCAAATTCAGCGTACTGCAGATGATCGCTGCGAGATAATAGTGCAACCAGAAATGACAGAGGCACAATACCTGGAAAATGGTAAGATTTCATCAGTTCCCTTGATGGTCACGGCACCAGCAGCAACTACAGCCATACCTACCGACGCAATCCATGCACATCAGCTACATCACCATCATCACATGGCAGTGGAGCAAACGGAGCCCACAGAACTTGAGGAAAGTGAAACAGAAACACAAATACATGAGAAGCTGGAAGAGGATGTTGACTATTTGTTACCGGATGATGAAACAGTCGAGACAGATGAAATTATTGAAGAGACTGGGGGCGTAGAAGAAGGAGAGATGGAATATTATGCCGAAACAGAATGTGAGGATTCGGACGATGAAGAAAAACTGATAGCGGAGTTTCTAACCTATCAGACATCTTGCCCTAGTCCTGGCCGGTATGTCTGCAATCTTTGTCACAAAGAGTTTAATCAACCGAAATGGTTGCATCTTCACATGTCATCGCATACCAACTGGATAAAGGCGAACTGTAAAAAACAACCAGAATGTGAAATTTGCCATAAAAGTTTTCGGGGCCCGGGAATGTTGCGAATGCATATGAAAACACATGAGAAGGTAAACAAAATACCCACATGCAGTATTTGCAACAAAGAGTTTAAATCGAAATCGATATTGTATCGCCATCGACAGACGCATTTTGAGAAAAATTTTGAATGTTCTATGTGCGAGAAGAAGTTTAGCTCAAAATACCAACTAAACATCCACGAGCAACGCCACAAAAAACAGAAAAGTCACAAATGTCCCCACTGTGACAAGTCATTCTTCAACGAGACGGAACTGAAGAACCACATTCAGCACCATTTGGGAACAAAGATGAAACAGAACAACAAAATAGCCATTAGTAGGAGTTAA
>X|AGAP000196|3211890|3214319
ATGGACTTCGGAAGAGTGGAGCCTGAGCCGGTTAGCTGCGATCAATGCCTGCTGTGTCAGTTAAACAGTACCGATCGAAATTTGGTAACCGAGCGGCTCGACTCCGGCCAAGGCACCGTAGCGGATGTTATCTGTAAACATTTTTGGCTTTCGGCAACGGCTTGCACAGGCCGATACATCTGCACCACCTGCTGGGATGTGACGTATTCGTTTCACAAATTCTATCTCGAAGTGGAACGGTTGCATTCACCACTAGATCCAGCCGCGGTTAAGCAAGAGCCACCAGCTGCACCAACCCAAACAAAGCAGCAAGCGGACACAACGAAAGCCGACCAGCTCGTCTGGCTGAACGAGGGCAGCACGCTCATCACGAACGTGAACGAAGTTTTCGTGAAGGAGAGCTTACCAGAAAGCGACGATGAACCGGCCGAAGAGGACGAAGATTCCGACGAGGATGCAAACATTCCTTTGGCAACGCTCAAGCAGGCAGCGGAACCGACCGCCACGAAAACGCTCTCGAACAATGCGAACAGCGGCGAGCGAAGCAAGGAGGGAGCGCGCTTTACCTTTGCCGCACTGCTGAAACACTACCGGCAGGTACACGGCAAGCCGGGGTACGCGGTGTGCTGCAATCGAAAGTACACGCGGCGACGGTCGCTCAAGATGCACCTGCAGACGCACGGCCGGAAGTTGGTGTACCGGTGCGTGCCCTGCGGCATCAAGTTCCGCAAGCAGGAGTCGCTGGACGAGCACAACCTGCTGATCCACACGTCGGAGGAGGAGAAGCGGTACCGGTGCGACAAGTGCGACAAAGCGTTCGCCACGGAGCATCTGCTCAACTCGCACGGCCTGTGGCATGAAAATGTGGCCAGAAAGAACATCACCTGCAGCGTGTGCAACATATTCTTCACCAGCCAACCGTCGCTGAAAAAGCATCGCGCACTGCACCACCCTTCGATGGAGAGCAGCGATGTGAGCGTACCCTCCACCAACGGCAGCACTGCAGAGGCGGTCGACGATGAAAAATTAGTCGCCTCGCAGTATCGCACCCGCATTTCGGCCACGGAAATCGGCGAACAGGAGAAGCTGATCCGGCGCCACTGTCTGCTGCACTGCAGCCGGTGCGCCTTCTTCGGCGAAAGCTTCACCCAGCTCAAGGAGCACGCGGCCGAGGCGCACGGGCTGCGCAGCTGCGACGTCGTGTGCTGCGAGCGCACGTACAGCAAGCGGCAGTCGCTGTACGAGCACTGTCTGGTGCACGAGAATCCCGACTGCTTCCGGTGCGACGTGTGCGGCAAGAGCTACTCCAGCAGCCGGAGCTTGCAAAACCACAAGTGGCGCATACACACGCCCGCGGCCGAGCGCCCGTTTCGCTGCGACGTCTGCGGCGAAACGTTCGTGAAGGATTATCTGCTCAAGCAGCATCTCGTGCATCATTTGGCGAAGCACAAAAAGCTAAACCACTGCGACGTGTGCGAGCGCTCGTTCACGACCGCGACGGTGCTCAAGTGCCACCAGCAGACGTACCATGGCGGCGGCTTCGCCCTGATCTGTGATATCTGCGCGAAGGGTTTCAACAGCCGGGCGTTGTTCGAAAACCATCGCCTGACACACTCGGTGGAAGGCAAGTCGCAGCTGAAGCATCAGTGCGAACAGTGCAAGAAATGGTTGCGCAACAAGAAATCCTACCAGCAGCATCGCATCCGCTGCCACACGAACGACGGTCCGGTGACGTGCAAGTTCTGCGGCAAGGTGTCGGTGAACGCGAGCGCCCTCAAGTCGCACGTGCATCTGCATCACGCGGCCCGGCCCGAATACCCCTGCACGCTGTGCGACAAACGGTTCAAGACGGCACTGCGGTTGCGGGAGCACGAGGCGACGCACACGGGCACGGCACTGTACCGGTGTCCCTGGTGTCCGCGCACGTTCGCCTGCGGCTCGAACATGTACAAGCACAAAAAGGCGGGCCACCCGCTCGAGTGGGCTGCCTCGGTGAAGCAACGGTTCGGCGAGCGATGA
>3L|AGAP011485|25306385|25307427
ATGATTGTGCATGGCGAGGAGCTGGAGAAATGTCTTGCCGCGTACTACGGACTGGCGTGTGAGCTCTGCCACCAGCGGAACTGGGCCACGATCGGGGAACTGTTCGCCCATCACCAGGCAGCTCACGATCGGGAGGGTTTTGTGAACTGTTGCGGACGTACGATTGAAAAGAAATCGCAGATGGCCATGCACATGGCAAAACATGTGCAACCGGAAGCGTTTGAATGTCCAATATGCAAGAAGATGATGACCACGCCACGCATACTGAAGGCGCACATGCAGAACCACCTGCCGGAGGAGGAGCGACCGCTCAAGTGCGATCTCTGCCCAAGGCGCTTCAGCTACGTTAGCGCACTGCTCATACACGCCTCGACCCATCGGGAAGAGAACGAGGGCAAGTGTGCGTACCATCTGTGCCACAGCTGCGGGCGGGCGTTCCGCTCCGGGGACAAGCTGGCGGAGCACATTGCCCTGTCGCACAGGACGGACGGCACCAGCAACTGTGTGATGTGCGACACGTGCGGCAAAAAGTTCATCTCGAAAAGCAACCTAAACTACCACCTGACCACGCACCAGCCGAAGGTGCTGCATCAGGTGCAGTGTGAGCATTGCGGAAAGTGGCTAAAGAACAAGCTCTGCCTGCGGAAGCACATGCTGCAGCACTCCCAGGTGCGGCATGCCTGCGACCAGTGCGACTACACCACCATCAACGTGCAGAGCCTGCAGAACCATCGCCGGGTGCAGCACACGGACGAGAAACCGTTCGTTTGTCCTACCTGTGGGAAGTCGTTCAAGGTAAAGAGCAACCTGCGGGAGCATCTGGCACAGCACCGGCAGGGGCAGAAGTATTCGTGCGAGTTCTGCTCGCGAAAGTTCACGTCGAAAAGCAACTACTACTGCCACCGGAAGCGGATGCATCCGAACGAGTTGGAACTGGAAAGGCGAAAAAAGGAGCAGGAGGAAAGGTAA
>3R|AGAP009025|23787411|23825290
ATGCTCGCCGAAGAGGAGGACACCGAGCTGGACGACACCCATCTCTGCATCAAGTGTGGCAGCACCGTGGAGGGAATTGAAAATTACATCAAGCACCGTAAGGCGAACTGCACGCAGCAGCAGCAGCAGCAGCAACCGGCCGGCAAATCTTCAGGTGATGGTACCGTGCCGAGCTATGACTACCATAACTACGAGCTGGAGTCTCATCATCATCATCATCACCATGAGCATCATGAGCACCACGCTGACCCGGTGCATCACCGGTCGGACGGGTCGAAAGCCGCCGGTGCCGACTACAAGAACGAGGTGAACTTTGAGTACGAGCTGGGAGCGGATCTGTTCTTTTACTCGCTTGAGCTGCAGAGCAGCAGCAAGCAGAAGCAGCAAGCAGCCACCCAGCCGGGTCCGAGTGCCGGCGGTGTTACTGGAGCCGGTTGCATCCCGTCCGATAAGCTTATGAAAGCTGTCAGCGCTATCAGTGGCCACAAAAAGGTGGAGCTGTACCCGATATTCCACCAGGAGTCGCCGGAACCGTCGGACGACGACAGCGAGGACGAGGAGTGCGACTACAATGCGCCGCCCCGCACGCACACCGGCGGCAAGTGGAAGCCGGAAAACCGTCCATCACCGAACGCACTGCGCAGCACGTCGCAGTGGCGCCACTGGCCGCCCGGCTCGCCGCTGGACAAGTGCGCCACCGGCGAGCCGGACGAGGAGGACACTGATTGCTTCAAGAGTTTCCCACCGCCGCCCGGGCACACGCGCGGCAAGTGGGTGCCCGGGTCGAAGATTACGCGGCTGGAGTACAAGCGGAGCGAGGCGCCGGTCAGAGGCTACGAGGACAATTACTGGTGCAGCATTTGCAACCGGCGGCTCGCCTCGCGCCACGTGTACGAGCGACATCTTCAATCAAATCTGCACCTGAAGCGGGCCCAGGAGGAATGCGAGCTGGAGCGTGCGATTAAGCCGACGCTTAGCACCGTCGTAAAGCCGTTGGAAGAAACGGACACCACCGCCGCCCGGGACGAGGGAAAGCGAAAGCGCAAATGCTACTACACCAAGTGCGCCGTCTGTAAGACGCGGCTGCCGACACACCTGCTCGGCAAGCATCTGATCTCGCGCTACCACTACCGGCGGATGCTGAACCACCCGCGGCACAGCTTTGACGTGGTGCTGAAAAACATGCACCGCATCGTGCTGCAGGCTCCGTTCCAGTGTCAGCCGTGCCGGTTCTACGCGAACAGCGAGCACTACTTCATGGAGCATTGGCGGTCGGGCGAGCATGAGGCGCGTGTGGCCGGCAGTGGGGGCAAGTTTTGGTGCAGCTTCTGTAAGTTTGAGTGTGAGGGTAACTTCCAGATGACGGCACACTTGATGGGTGCGAACCATCGGGAGGTGATTGCCGTTATCAATCGGTCGGTGCCGATCATTATAAGGAAGATTACGCGCATCCGGTGCAGCTGCTGCGAGCAGGAGTTTCGCTACAATGCTGAGCTGCGGCAGCATCAACGGCACTGTGGCGCGGTTAGTGAGCAGGTGATTGACGAGGTGCGGGTGCAGGTGCAGAACACGTTCGCGTGTGAGCTGTGTCCGGCTAGCTTTCCCGATCGGACGCGGTTGCTGCAGCACGGGCAGAAGCTGCACCGGCTGGGGAACTATTACTGTTCCATTTGTGAGTGTTTGTTCGAGACGGCTCGGGAGTCGGTGCAGCATCGGAGGACTTCGAAACATAAAATTATGTCGGCGAGAAAGCCCACTAATACCTGTCCACCGTTTCCTCCCCTCTCTCCACCGATTTCTTTTCATGCCCGGATGCCTTCGCGGACGGGGGAGTCAAAAATCTCATCAAATCACGTCACAAAACCGCTACGGCCGCGCGCTGTACAAACAGTTGATATGATGGAAAATTATTCACCCACCACCGGGCCACCGGGCCAACGCTCCTCCGCATCGACGCCGCTCGGGATTAAATTGGAATCGCTCCGGCCGACCGTCCGACAGCCTTCGCCCACTGTCCAACGCCCGGCAGCCACCACCAGCGCCGCCGCCGCCGCCACCTCAGCCCCATCGACAGTGGTATCAAATTCGGATTGCGATAATATTGTTGCCGGCCGGAGCCCGCAAGCGTCAGCAGAAATCTTTTTCACCATGGCTAATAATGCGCCCGCCCCGCCCGCCAAAATCACCTGCCCGCTGTGCGGGAAAGCATTCTCCAAGGCGTCCCTGCGCTGCCACCTGCGCCAGCACACGGACGAGCGGCTGTACCGCTGCCCGCACTGTCCGATGGCGTTCACGCGCAAGGCCAATCGCAAAAATCACATTGATAACATACACCACGAGCAGAGGCCGGTGGGGACTGCCGGTGCACCGGGCGACGAACCGAACGAGGACGCAGGCCCATCCCGCCGGGCGATCTGTACTAGCTGCGGCAAATCGTTCGCCAATCGCCACATTATGCTGCAGCACAGCCGGGTCCATCACGACCAGCGATCCGTCAGGGAGTTTGCCTGCCAGCACGAAGGCTGCCACTATCTCGCCCGTTCCGCGACCGATGCCCGCCGCCATCTGGTGTCCCACACGAGCGAGCGGAACTTTGCCTGCAGCGAGCCCGGCTGCGACTACCGGGGGAAATCACTCGCCCAGTTGCGTAGACATGCACTTTTTCGGCACGAGGAGCTGGAGAAAAAGTACAAATGTGATCAGTGTGACTTTGCGACGCACATTCCCGGACACCTGCGCCGGCATCTGCTGGTGCACTCCGGCAGCAAACCATTCTCCTGTCCACACTGTGACTATTCCTGCAACAACATTGAAAATTTACGCAAGCACGTTATTTCTACCGCGAAGCATAAGGGGAAATTTTTGTACGAGTGTAAATTTTGCCCCAGCGGCGCGGCGAATGAAGCAAGCAGCACGCCACCGTACGGTACCAATTTTCAGAAAGAGTTCAAGGACCATCTACAGCAC
>UNKN|AGAP012546|14252703|14253354
ATGTCCTACGATGACCTCTGGATGGTAGACTATAATGAGCCGCCCCGCCGTAAACGTAAACAGCGCGTCAAAAAAGGATCGTTCGTGAAGCGAACGGAAGGCATCCCGGAACCGCTGGTGAACGATGGGTACGAGATGGAACCAATTTTCGCACCAATGCCGACACCGACGCCGAAGGAGGACGACTGCTGGTTATTGCAGGAGCGCCCACGCGTCAAAAGGAAGCGACACCTCTGCGATGAGTGTGGTGCCTTGACGAACCATCTGAAAAGCCACGTCCGGTACCATCGGGACGAAAGGTTGGAAGTGTGCCCGCACTGTCCGGCTACGTTCAGGCACGTGTCCAATCTACGAGGCCACATCCAGCAGATACACGTCAAAAAGATATGCAAAACATGTGAAATATGCGGCAAAGGCTTCATCCATCACAAAACGTACCGATATCATATGCTTAACCACGCGAACGAGGGCAAAAGGTTCGAATGCAAGGACTGCGGGAAATCGTTCAGCAATGAAATCTATCTGCGCGACCATTACAACAGGCTACACAATATCACGAAGACACTTGTAGCTAGCGATCCTGGAAGCTCGTAA
>2L|AGAP006129|27029025|27030481
ATGCTCCCCGAAGGAACGAACGATCGCGATGAAGATGATATTGCTGAAGACTCTGTCGACGTGTTGGAGGTAATAAGCGTTGCAAAATCGGCGGAAAATAAGTCTACCAGAACCCTACGAAGTAGGCGACAGAAAGAAGAAATGCATCAGTGTCAACATTGTCCATTTACAACACATCTGCTGAAAGCGTTTAAGCAGCACACGAAGAACCATGAAAGCAAAGAACCCACCCAACACACCTGCAAGCGTTGCAACGAAACGTACACCACAAAGCGCGACTTGCTGCAGCACAAACGGTCCACCCATCGGGATCACATGTGCGATACGTGCGGGTTAGCGTTCGACACCAAGTTTGCGCTGGAAACGCACCGCAAACGGCACGAACCAGTACGCCCGTACAAGTGCGAATACTGCCCGCTGGAGTACTACACCAAGGCGGAACAGCTGCTGCACGTTCGCCGGCTGCATCTGAAAGCGTTCGAGGTACGCTGCACCGAATGTGCGCTAACGTTCCGCACGAAGCAAATGCTTGCGCAGCATATGAAAACGCACACGAACCAACGGACGCACACGTGCACTGTTTGTGGGTTTAGCTTTAAATCACATACGCACCTGAACCGCCACACGAAGGAACTGCACCGGGGGGTGGTGTATGAGTGTGATCATTGCAGTGCGTCGTACCGGCGCAAGGATAAGCTCCGAATGCACGTGGAAAAGATGCATAATATTCAAACGTACTTTGTCTGTGATATTTGTCTCCAATCGTACGATACGGATGAAAAGCTGCAAGAGCACAAAGCGCACCATCAAAATCCGAAAGATTTACAGTGTGGAGTGTGTCTGGGAGCGTACAAGACGAGGGAGGAATTCGACCACCATCTATGTATCACGTATCGTGAAAACTACGTATGCTGCGAGCGCGATTTTAGGTATCACTTTTTCTACAACAAACACATGTTCCTGGCGCACGGACAGCAGACGAACGTGCGCGTCAAACCCGCAGATGGCATGCTGCTGGGACAGTATCGTGCAAAGCGGAAACAAGCAGAACGCTGTCCAAAATGTGAGCAAGAGTTCCCAACCCGGCAGCAGAAGAAAAAACACATGCAAAGCTGTGGCGCGCTGGAGTACGAGATCGTTGAGGTTTTTGCGTCCGAGGACAATGGGAGTGCTACCATCGGTGGGGAATAG
>2R|AGAP003922|46290782|46291357
GTGAATCTCGCCGACATCCAGTACGAATGTCCGCACTGTTCGGTTTCGTACGAACAGGATAGTCAACTGCTACAGCACTGCCGCTTATACCATCTGGATGAGTTTGAAGCTTTTCGTTGCACCATATGTATGGCCGAGTATGCCACACAGGCCGCACTGACCGATCACAGCGAGTCGCAGCATCCGACCGGGTATCGGTGTCGATTTTGCAATAAAAAGCTTTTGAACTCGTACGCGCTGAAGAGCCACGAAAACGTGCACACCCGGCAGCAGTCGTTCAGATGTACCGTGTGCAGCAAGAAGTTTGCCCAGTACACCAGCCTGTGGCGCCATATGGCGATACACAATGATATAAAGGCGTACGAGTGTGACATCTGCGAGAAACGGTTCCGACAGAAATCGGTGATGATAGCGCATCGCCGCACGCACACCGGTGAGAAACCGTATGCGTGTGAGGTGTGTTCGAAATGTTTCCGGGACCATAGCACACTGGCCAAGCACAGGCGTGTGCATGCAAAAGATAAAAAAGAAACGTGTAAAACCAAAAAAGGGAACACGATTTGGAGTACATCTTGA
>3R|AGAP008722|16059913|16060666
ATGAACAATTTTTCAACTGTTTGTCGATTGTGCTTTAATCCCACCGCTTCAAACGTTGAGGACGATCAGATTTATCAGCAAATAAACCTTTGCCTTGGTTTGGTTATAAATCCAACGAATAAATCATGGCCATGTCGTATCTGCGGCAGCTGTGCTGAAAAGGTGAAAGAATTTCACAAATATCGTGAATTGTGTTGGGATGTACATAATATGTTGCTGAATGTGTTGAACGGCGAAAATACGGTGGATACACAGAATGGAAAATCCACCATCAAAAAAGTCATGAAAAAAGACAACGAAACCACGAATAGTTGCAGTGATGAAGTAACAGACGACTCCTGTGATACAAAAGCGCAAGCGGAGCCCAGCAAAGCACAATCAAACGTGGTAATATGTGAGATATGTGGTAAAACAATGCTACCCACCTACTACCAGGGCCATCTGAACGAACACAATGGGCTTAAACCTTTCGCCTGTGTCGCGCCTGGCTGTAGCAAAATGTTTTCCTGTCGGCATGGACTACGCCGCCATAGCTACTATCGGCACAGTGGACAAATGTTCCTCTGTCAGGATTGTGGAAAAGCATACAAATCAAAGCTGGAACTAAGCACACACCGA
>2R|AGAP001725|8936529|8937945
ATGGCTACCATAACGCTCCCCAGCGCAGACTGTACGAAGTTTTGCCGCTTCTGTCTGTCGGAGATTAATCTGCTGAACGTGATCGGTCCCAGCGCGGCCGAACAAGAATCTCACGCGGAGTTGTTCCGGCTGGTGAAAACCTATCTGAAGCTGGAGCTGGTGCCCGCCAAGGACTTCCCGAGCGCGGTGTGCGAGATGTGTATCGCGCTGCTGCACGATTTCGACACGCTGTACCAGAACGTGCACGACCACCGGTACGCGCTGCGGTTGCTTCTGGAGACGCAGAAAAGCGAGGACGTAGAGTCGTCGATTCCGGTGAGCACGATCGAACCGAACCTGGTGGAGGTGTACGAACCGCCGCCGGTGGTGCTGATCGACACCGGGAACAACGTGGTGGAGGTGAACACGGACGATCAGATTGTGCTGGAGGATGGTAGTGTGGAGGGCGAATCTAACGAACAGGAGGAGGCACAGATCGATGTGTACCATGTCGATGGTCAGCTGCAGCACATCGTCATGGAGGGTGGCACTTACATCGATTTACAGCCTTACCGGCCACCGAAACCAGCACCTGTACCAATCGTAACACCAGTACCACGATCACTACGTAATAATAATGTACTGAACACTTCCCTCCCGAACCGCGGTTCGCAGATGCAGAGTAGAAAGCGAACCAACGCAGCGAATGCTCCTGCTGGGGCGGCTCATTATTCTAAAAAATCCACGACAGTCTCCTATCAACCGGTTCCGACGGGCACGCCAACCCGGATGCTGAACGGAGAACCGGCCAGCCAGCGCCCATCGTCGTCCCAGATGCAACGACCGAAAGTGCAGCAGCTCGACACGACCGCTGCTCCGACGAACCATCATCTGTACCGTTGTCCCGCCTGCGGCAATCTGTTTGTCGAGCTAACCAACTTTTACAACCACAGCTGCACGAAGGCACCCGCGCAGGATGGTGTCGCCGTTGCCAGCAGCAACAACCAAAGCCAACCGGCCCGGACGGGGGGCTCGGCCGTCACCATCACGAGCGAGGGCCAGCGGTTTCAGTGCAACCTGTGCGATATGTCCTACCGCACGAAGCTCCAGTACCAGAAGCACGAGTACGAGGTGCACAGAATAAGCAATGAAAACTTTGGCATCAAGTGTACGATTTGCCACAAGCTGTTCTCCCAGCGGCAGGACTATCAGCTGCACATGCGAGCAATACACCCGAAGCCGGGCGTGAGCTTCGTGAAGATTCTGTAA
>2R|AGAP002702|25771194|25774682
TCGTCCACGACGCCCACCTCCTCCGACACGGAGAACAACAACCAGCCCGGGTCGCTTACCCCCACGGGCGGCTTGAAGCCGGTCGCTTCGCCGCAGCAGCAGCAGCAGCACCATACGACGATAGCAGCGGCCGCTGACTCGAGTGATAATCAGCCGCCAACGCCACAGCCCACCATCACGGAGCCCGGAACTCCGCAAAGCTACAGTGGTGGTGGTGGTGGACTGCCGAGCGGTGCGCCCGGCAGCGAGATGCACTATCCGAGCTACATCCATCCCGGGTACGATTACGCGTACGCCGGCGGCCCGGGGCTCGACTATGGCGGTGGTGGTGTGCTCGGTGCACCGCTTCAGCCGACCGACTACAAGTCCAGCTCGTCGGTCGTGTCGTCCGCCCGGTACCATCCGTACGGTGGCCCGGGAAGCAACGGTCCGGCGGACGGTTCGTCGCCCGCCGTGGTCAGCAGCAACGGTTCGGCTGGCATGAGCCCGCAGGTGGTAAGTTCTTCCAACGGGGTCAGCGTGGCGGGAAGTGGCAGTGTTGGAGCGGGCAGTGTAACGACGGTCGCCAGCACCACCTCCCAGTCGCAGTCGTCGCACTCGCCGCAGAATGGGACGGGCGGGTCGAACATTCCGCCGACTCCGTCCCCATCGCCGATCCAGTGCGAGAAGTGCGGGCTGGTGTGCGAGTCCGACGAGGCGCTGAACGAGCACGAGGCGACGGTACATTCGAGCGTGTCGGTACAGTCGGCGCAGGACCAGCAGCAGCAGCAGCAGCAGCAGCGTGTCGATCAGGTCGATCTACAAACTGGCGGTGGTGCGAACTGCTATCCGTACGGAGGTGGCGGCGGTACGCCCGGCTACCCCGTGAAGGAAGAGACGCCCGCCAGCGACATCCTCGACCTTGATTCGCAGAAGATGGTAGGCTATGGGGCGGGCGCGGACGGCGGGCTACTGCCACCGATGAACTCGCTCCACCCGCTGCAGTCGATGCAGCGCCACCCGATGATGGCCTGGCCGCACCACGACCCGCACAACTTCATGGGGCCGCCGCCGCCGCTGCCCCCGCCACCGCACCATGCCGGTGCCGACATGAAGCATTCCGCGGCGGCAGCAGCAGCGGCCGCCGCCGCCTACTACCACCACCCGATCAAGTCCGAGTACTCGGCCACCCCGTCGATCAAGTCCGAGTATCTCGGCGGCGGCGGAGGCATCGGTGGCGGTGGCCATTACGGTGCGCCCGGCGGTCCAATGGTGAAGAACGAGTACAGCCTCGCGCCCACGCTGCCGCCGCCGGCCGTTGCGCCACAGGCGACGAACCCGCAGTCGATGAAGCAGTACGCGGACGAGATGCACGACAATCAGCTCGCGACCAGCCCGTCCGACTTCCCGAGCACGACGACGCCGCAGGAAAGTGGCTCCCAGTATCGGACGTTCGAGCCGGCCACCTCCTCGCTGCCGGGGACGGGCTCGGGCCCAACCAAGGGCACCGCGTGGAAGTCGAACGAGGCGCGCCGCCCCAAAACGTACAACTGCACCGCGTGCAACAAGTGGTTCACCAGCTCGGGCCACCTGAAGCGGCACTACAACACGACGCTGCACAAGAACGCGGTCAAGTCGAGCGGCCAGCCCGACCCGGCGACGCTGCCGATCAGTGTGCACCATCATCCGGGGCGCGATCCGAACTACGCCAACAAGGGGCGGCGCGGCGGAGCAACGCTGCAGCAAACGATACAGCAGCCGGTACCGCCGCCCGACCCGCCCAGAAGTCCCGAGTACGGGGCGGCCGGCCAGCAGTACGCGGGGGCGGGGTTTCCAGCGGCCGGGACATCGCCCGGCCAGCAGCAGCATCCGGGCGGCGGCCAGCTAGTCAGCACGAACCAATCGGCGGGGTTTCACCACCCGTACGCCGGCGCGACCAGCGCGAACGGCGGCAGCACGTCGGCGAGCAGCTCCACTTCTTCAGCGGTTCCCCCAAACGGGTCGACGACGGGCGGACGCACGCCGTTGGGGTTTCCCCGATGTGCGGGGGGCGCCGAGGTGTATCAGGGCGATACGGCGCCCCCCTTCTCACCTAACTACAAGGACTACCTGCAGTCCGAGGTCGACCCGTACCAGGAGCAGCTGCTGTACCGGGTGGCCACCCCGCAGCTGGGCGCCACCGCACCATCCATCTCGCCCGCGCCCTGCTCCCCGAGCGTCACCTCGACGGACGTCGGGCAGACGCAGCTAGCACGAGCGCGGGGCCAGAAAGCGGCCCAAAACGGCAGCGCGAACGGACAGGCGCCGGAGATCCACCGGTGCATCGAGTGCGACAAGGTGTTCAACAAGGTGTGCTACCTGACGCAGCACAACAAAACGTTCCACTCGGGCGACAAACCGTACAAGTGTCACCGGTGCGGCAAGCGCTTCCCCTGCAACCAGTCGTACGAGGAGCATCTGGCGAAGCACGGGGGCGAAAAACCGTTCAAGTGCGAGCAGTGCCCGAAGCAGTTCAACCACAAGACCGACCTGCGGCGGCACATGTGCCTGCACAGCGGCTCGAAACCGTACGCCTGCGAGCAGTGCGGCAAGGGCTTCATCCGGAAGGACCACATGATGAAGCACGCGGAAACGCACCGGAAGAATGCGGCGGCGGCA
>3L|AGAP011406|23880452|23894980
TGCTTGAATTTGCAGATAAACGACGACAACAAGGCAACGTTCTCAGTATGTATGGAATGTACCAGCAAGCTGAAAGTAGCATCCACCTTCCGCAACACGTGCCTCAAAAATGACCCGCTTTTTCGCGATCTGTACCAAGTGCTGGTTGCTAGCGGCAAGGAAAGGCTACAGAAAGTCGTCGCTCGTATCGAGCTATCCGATACAGACGATGGAATGGACGATGAAGACGCTCAAACCAAACCGGTGGTGATATATCTAAACGACCCCCTGTGGAAACCATCGAAACAAAGCGTACCGGAAGTAGCTCCCGAGCCGAAGCTGCCGAAACGGTCAATGTTTATCAATTGGGGCGATAGCTTAAACCCACCATATCCCGAGGTCCGTGAACTGGGCAAGAAAAAGAAAAAGCGCTACCTGTGCGACATATGTGGCATTTCTATGAGTTGCATTCTGCGCCATTATGACAATCACAGCGAGGAGCAAATACACAGCTGTCCCCACTGTCCGGTAAAAATGAAGCAAAAGAGCAACATTGCCCAGCACATACTTACGGTGCACTTGAAGCAAAACACCAGAAAGTGTGCAATATGCGGCAAGGGCTTCATTCATCACAAAACGTACCGATATCATATGTACGTGCGCGAGCGCGGCAAGCGAAAGAAGCATCTGTGCGAAATCTGTGGCGTAATAGTGTTCCACATGCCGTCCCACTATGAGAAACACCGCGAGCCCTCGTTCGAGTGTTCGCTGTGCCCGTACGACCGTCGGAAAGTGCTGTGCCATTTATGTGGCAAAACGGTAGCCGATATTTCGGTTCACCTTGTAAGTCATAAACAAGAAGCAAATCACCAGTGTCCTCACTGCCCAACTAAAATGACACACCCCAGCAACTTGCTGCGTCACGTCGAGTCCGTGCACATGAAGAAGATAATAAAAACCTGTGCATTGTGCGGCGAAGGGGGTGTATTAAAAAGACACGCAACGGTACACTCAACGGACACACCGTACCATTGCAAGCACTGCCCCAAACAGTTCAAAAGCGGTGAAGCTAAAAAAGCGCATGAGCTGACACACAGTGGCGTCAAATTTGACTGCAAGTTCTGCAATAAGTCCTATCGGTACAGAACGCAGCTCTGTACACACGTTACACGAACTCACCGGATTAAAGTGGAGGAAAATGCGTCGGGCAGTGACTGA
>3L|AGAP012027|36643494|36679474
TTTACATGGCCAGAAGCTCCCTCGCCAAAGGTAGAGAAGATCGTCCGCCGAAGGCTGCCAAAAACAGAATCCACTTCTCGACGAAAAAAGACAATAAACAGGAAATGGCTTTGTACTATTTGTGGTTTGTTCATGACGAATTACACCAAACATATGCAAAGGCATATTGATCCAACTCCGTTTGCGTGCCCGCACTGTGATAAGAAAATGAGCGACTCTGCAAATATGAAGCGCCACATTGATGCCGTGCATTTGAAAATAGTCGTTGCAACGTGTGAAGAATGTAATTTGCCATTCTATGTAAAACCTGAATATAAATGGCATATGGTGCGCGTGCATGGTCAAGGGGACATGACACCGCGTTATAAATGCCAGTTTTGCCCGAAGGCGTTTTATTTCCATACCCGCATGCGGGTGCACATGGAACAGAAGCACTACGAACATCGAAACTACGTGTGTAAAATTTGTGGCATGCGATTTAAAACAAACAATGCTCTTCTCGTACATAAGAAAATACATTCGTCTGAAGCGCACTACCAGTGCCGTATCCCAATGTGTTCGAGGCGATTCAGGAGCGCGAACGGTCGCAAACAGCACGAAATGACACACAGCGGCATCATTTTCGGATGCGACCAGTGCGACAAGCAGTATCGTAGCAGTGGGTTGCTTAAAGCACACGTGAGAAAATGCCATCCAAATCCATTGAAGGAAGAGGCTCCCTCGCCAAAGGTAGAGAAGATCGTCCGCCCAAGGGTGTCGAAAACAGAATCCACTTCTGGACGAAAAAAGAAAATACGCAGAAGATGGCTTTGTTCTATTTGTGGTTTGTTCACGCTGAAATATACCAAGCATATGCAAAAGCACATTGATCCAACTCCGTTCGCCTGCCCGCACTGTGATAAGAAAATGAGTGACCCTTGCAATATGAAGCGCCACATTGCTGTCGTGCATTTGAAAATAGTCGAAATGAGGTACGCGTGCCCGCACTGCCCGGTGAGGATGGCCAACCATGCGAATCTGTACCGCCACGTGCAGGCCGTCCATCTGAAGCGGGTGGTAAAATCGTGCGAAATTTGCGCCAAGGGATTCACCAGCAACGCGTCGTACAAATCACACATGCGAGTACACTCGGACGACAAACCCTTCGGCTGCAGCCAGTGCCCGAAGCTGTTCAAAAGCGATTACGCCAGGAAAACGCACGAACTGACGCACAGCGGTCTTGTCCGGCGTGTGGAAGGCGTATGTCATGCACACGATGAATGGGCAATCGACCTGCACGAGCAGCAGCAGCAGCATCAGCAACACGACGACGACGATGATGATGATGGGGTTTATGAAGAGGACATCCATCCATTC
>UNKN|AGAP012619|21063584|21063931
ATGAAGCAGAAGAGCAACATCTCCCAGCACATACTGCAAGTTCATCTCCGAAAGCCGAATAAAACGTGCAAAATATGCGACAAAAGCTTCATTCATCACAAGACGTACCGATACCATATGCTCACACACGAGGGAGAAGGAAAAACGTTCGAATGCCCGGACTGTGAGAAAACGTTCCCGAACGCCATCTACTTACGGGATCACGTAAATCGGCTTCATAACGCAGCGAAGGCAGCGAAGAAACCCCAGGAACCTGGAGATAAGGTGCAAAGGTAA
>3R|AGAP009841|44091758|44093030
ATGTCCGACATACAAATGCTGATCGATATGGGATTTCCCAAAGAGAAGGCTGAACGGGCGCTCGAGGTGACCAACAACAAAGGGGTGGAACAGGCAATGGAGTGGCTGCTGGCCCATGCGGACGAACCACTGCCCCCAGCGTCGATGGCCGCCGCCGCCAGTGCTGCCGGCGACAGTTCCAGCTCCACGGCCGCTGGCGGTGCAACGACAGAACCCTCCACGGAGGAAGGTGCCGCCGCGGCGGAGGAACCCGTAGCAAAATCGCTCAAATGTGACGAGTGTGGCAAGCTGTTCAAATCCCAGGAGGAGGTCGAATTTCACGCTGCCAAAACGGAGCACAGCAGCTTCTCCGAATCGACCGAGGAGAAGAAACCGCTGACGGAGGAGGAGAAGAAAGCGCAGCTCGCCCTGCTGGAGGAGAAGATGCGCCGCAAGCGCCAGGAGCGGGAGGAGAACGAAAAGAAGGAAGCGATGGAGCGGGAGCGGCTGCGCATCAAGTCGGGCAAGGACATGCTCGAGGCGCGCCGCAAAATGGAGGAGCAGGAGATGAAGAAGCTGATGGACCAGCGGAAGCGCGAGAAGCTGGAAAGTCAGCAGGCGCGGGACCGTGTCCGGGCCCAGATCGAGGCCGACCGTGCCGCCCGCAAGGCCAAAGAGTCTGGTAGTCCTCCGGCGGCAGCGGCGAACCCGACGTCCACCACCACCACTACTACACCCAGCAAACCGGCAGAGGCGAAAAGCTACACCACAGCCAAGATTGCGATCCGCATGATGGACGGGACGCAGCTCGTGCAGACGTTCCAGGCGGGCGAGCAGCTGGCGGCGGTGCGGCTGTTCGTGCAGCTGAAGATGGACTCGGTCGACGCGGCGTTCGGACTGATGACCAACTTCCCGAAGAAGGTGTTCACCGCGGAGGAGTACGAGATGCCGCTGGACAAGCTGGGGCTGGTACCGAACGCGGTGCTGATCGTGACGAAGGCACCGTAG
>3R|AGAP007971|3436031|3444235
ATGCTGATATTCGATACTGACGCAGACCTTCAACAGCATTCGGAAACCGTACATGCCTCCAACGCTTTGCAAGTGGACGGTGATAACGCGTGGCAATGTAATGTTTGCTATAAATTGTTTACATGCTCAACTGCCCTAGAAAACCATCAAAATACTGTATATTTTCTGCGATACCAATGTTACACCTGTGGGCTGCTTTTCGGAACGCAAGCTCATTTGGCGCGGCATGAATTTAAGCATATGCGTGGCAAGTTCACCTGCGAACCTTGTGAGAAGATTTTCTCCAACCCCCAATCGATGAGGAGACACATGCAACGGTTTCATGACAAATCGCGCACATTGCGAACGCAGGAAAAGCACATTTGCAGCGAGTGCGGCAAAGCTTGTGCAGTTTGTGGCGTGATGTTTGGTAGACTAAATCAATGCAATGCTCACGAAAGAAACCACACAGCCCGAAAAGTAAATTGTGTCGCTTGTGGGAAAGAATTTAACAATAGCAAGAGTTTATACAGACATGAGCAAATTGTCCACGTAGATCCAAACTCAAGGAAGAAGTATATTTGCAATTGCAACATATGCTATCAAACGTTCACCACGGCGTGCGGTATGCGAGTCCATCAAAGGGCTATGCGCGTATTACGCTATCAGTGCGCTGTATGCGGCAAGCTGTTTGGAAATCGGGCAGCCTGTATTATTCACGAAACCAACCATGAAGATCATCAACTGTCGTGCGACCTTTGCGCAAAGAAATTCACAAATCGGAAGTATCTAAACATTCATAAGCAAAATGTGCACACAGATCCGGAGACCAGGAAGAAGTACGTGTGCAATGTGTGCGGTACGAGCCTTTGCTGCACACTGAAACATCTAATGCATCACGAGCGGACCCATAGCGAACCTTCCTACAGCTGTGCCGACTGTGGTAAGGAATTTGTGCACGAGATGCAACTCCGTAACCACCGGGAAGCCAAGCACCTTGATAAAAGCGCAAGAAAGAAGTACGTTTGCGATGTATGCGGCAAGGAGTTGCTTGCGAAGGTGTCGCTTAGAAAGCATACGTTGGTAATGCATTCTGGGGAACGCCCGTACGCCTGCAACCTGTGCGACGCTCGATTTCAGATCAAGGCGTACCTGACGAGCCATATGACGGTACACAATCGT
>2L|AGAP004764|3154590|3156095
ATGAACGAACTTACGCTAGAAAATCTACGAACGAGATTCAATCTTGTCTGCCGATTTTGTTTATCGGACAATGACTGTTTTCCACTGTTTTTGCCCGATGGAAATATCAACAAACGTTTGCAAAAAGGCATCGAAATCATTATGTCGAAAGTGGACGAAAACGACGGACTGCCCAACAACATCTGCAGTATGTGCTTGCAACGAATCGAGGATTTTGTGGACTACGAAGCAACGTGTATCAAGTCGTACGAAATTCTGCTGAAATGTATAACCGAATCGACGGGTGTTAAAAACGGCGACAAGCAGCTAACCGTTGAAGTGCTTATGGTGGACACAGAACAACCGGATTACATCGACGATGGCGATGGTCCACATTTTGTTGCCGAAGAAGAACAAAGCGCACAATACATTGAATACATTGGAACGCGGCAAGATTCAGTAGACAAGCATGAAGAACTGAGCACGGCCACCGTCGAGGTACATGATAAAAGGGACGTGCTTGAGACTCCAGCAACTGAAATAGGAAAAGAAGTGTCCCATACTTCCCCTGTTGAACGGGAATCAGTTCATTGCATTACTGAAGACATGAATATCAAAGCCATCAATGCCAAAGTGGTGGATTATTGTTATCGCAACAATCGAAAAATACCGATTGTTCAGTGCATGTTTTGCGACGGAACATACCGTGGCAGGAATACACTTCGAAAGCATTTAAAGATACATTATCAAATCAAAAACTATTCATGTTCTTACTGCGAGCGAACCTTCGCCGATCGGACGTCACTGCGTCTGCATGAAGTGCGACACTCGGAAAAGAAATCTTTCAAGTGTACCCACTGTGGCCGGGCCTACTATAGTCAAATTGAGCTGAACCAGCATTGCATAGCAAAGCACGGAGGTAGGAAATACCTTTGTGTAGTATGCAGCAAACAGTTCCCTTCCAAAGCAACCCTGCACGATCACTCACGCGTACATCAAACCGATCGCCCATTCGTTTGCAGCACATGTGGCAAAAGCTTCAAACGTAACCGCAATCTTGTACGACATTTCAACAGTCATCAGAAAAACGAAATCGCAGCTCAGAGCAAATCGCTAGAGCGAACTGCTACAGTTGCCATCAGTTGTCAATACTGTGAAGAAGTATTTAAAATACCTTCCGAGCTGTTAGAACACTTAATACAGATGCATTCTCAAGAGTACGAGCAAAGTCATGAAGGCACCCATTACTGTTCGCTTTGCCAGAGCAAGTTCAATGATATGAAGGACTACCTGGCACACCAGGCAGAACATAACTTGATGGTGATCACTGTTGGAGAAAAAACAGTATACCAGTGCTTAGATTGTGGTAAACAGTTACGGTACCGATCTTTGGCAGAAAAACACGTTCAGTCGCACAGCACTGAACGTCGTTTTCAATGTAATGTTAGTGATTGTTTGAAAACGTACAAATTTAAAGTACATTTAACTCGCCATATGCGCTCAGCTCACAGCGAATATCAAACGTAA
>2L|AGAP005555|17000992|17003289
ATGGAGGACGTGGAGCTGATATCGGCCGGGCTGGAGGACGACGACGAAGGCGGGTGCTATTTCGTGGACCAGAAGGGCAACTACTACTTCCAAGCCAACGAGGACGCGGAGCTGACGGCGGTGGATGCAGGTCAAACAGAATTCGAGGGGCTAACAGACGAGCCGGACAAATCGGAGGAAGGTGTCAGCTACGTGCTGATCATGAATGATGCGGACAAGTCGACGCTCGTCCTAAATGATGAGCCGAGCCAGGGCGACAGTAAGGATAACGAGATCTACGATTTCGAAGATCCGGACTACATCGTGCAGGAAGAGCAGGAGCCGGCGAAAAAGACGCAAACGCGCGGTAAGCGCACCCAGCAGAGCACTGGCTCGACGTACATGTGCAATTACTGCAACTACACCAGCAACAAGCTGTTTCTGCTGTCGCGCCACCTCAAAACGCACTCCGAGGACCGGCCGCACAAGTGTGTGGTGTGCGAGCGGGGCTTCAAAACGCTGGCCTCGCTGCAGAACCACGTCAACACGCACACGGGCACGAAACCGCACCGGTGCAAGCACTGCGACAACTGCTTCACGACCTCGGGCGAGCTGATCCGGCACATCCGCTATCGGCACACGCACGAACGGCCGCACAAGTGCACGGAGTGCGATTACGCGAGCGTGGAGCTAAGCAAGCTGAAGCGCCACATCCGCACGCACACGGGCGAGAAACCGTTCCAGTGTCCGCACTGTACGTACGCGTCGCCGGACAAGTTCAAGCTGACGCGGCACATGCGTATCCATACCGGCGAGAAGCCGTACTCCTGTGACGTTTGCTTTGCCCGGTTTACGCAGTCCAACTCGCTGAAGGCTCACAAGATGATACACCAAGTTGGCAACAAGCCCGTTTTCCAGTGCAAACTCTGCCCGACGACCTGTGGCCGCAAGACGGATCTGCGCATTCACGTGCAGAATCTGCACACCGCGGACAAGCCGATCAAGTGCAAGCGGTGCGACAGCACGTTCCCCGACCGGTACAGCTACAAGATGCACGCGAAAACGCACGAGGGCGAGAAGTGCTACCGGTGCGAGTACTGTCCGTACGCTTCGATCTCGATGCGCCATCTGGAATCGCATCTGCTGCTGCACACGGACCAGAAACCGTACAAGTGTGACCAGTGCGCCCAAACGTTCCGCCAGAAGCAGCTGCTGAAGCGGCACATGAACTACTACCACAATCCGGACTACGTGGCGCCGACGCCGAAAGCGAAGACGCACATCTGTCCCACCTGCAAGCGCCCGTTCCGGCACAAGGGAAACCTGATCCGGCACATGGCAATGCACGATCCCGAGTCGACGGTGAGCAAGGAGATGGAGGCGTTGCGCGAGGGCCGCCAGAAGAAGGTGCAGATCACGTTCGAGGAGGAGATCTACAAGGGCGAGGAAGACTACGAAGGGGAGGAGGACGAGGAGGATGAGGAAGATGAATACGAGGGCGACGATACGGAGGAGGATGAAGAGGACGAGGACGACGAGCTGGCAGCGGGACCGTTGGGTACGAGCGACGTCGTAACGGTCGAGGACGGGGACGGCCAGTACGTGGTGCTGGAGGTGATACAGCTGCAGGACAAAGATAGCAAAGCGGCCGGCATGGAGAAGTCGCGCAAGAAGCGGGGCGCACCGAAGCGAAAGGCAACGTCTCCACCCGCCGTCGCTACACCTCCGTCGACTTCCAGGGCGAGAACGGCCACGAGGACGGCGACCACGACAACGCGCGCGCTGCGGAGTGCGAAAAAAGAACCGGCGGAGTCGCTCGATATGGACGGAATAAATCTGGTGATGGTGACCGGGGAACCGGAGGACGAAAAGCACGAGATAGAAATCGAGCATCAGGGTGCCGACTCGGGGGATGAGTTTATCCTCTCCACGGAAGATTTGCAGGAAGCGGAAATGATGATGTCAACGTTTGAAGATACAAAGCGATCGCGCTATGATGTTACCATTAGCCAGGCCGAGTTGGAGAAAAACATGAGCAACTGCTTCGGATTCGATGACGATGATGACGAAGATTTAGACACCAAAGCAACAATAACGCTGCTGAATTAA
>2L|AGAP005479|16078708|16080239
ATGAGTGAAAAATGTCGCCTTTGTCTGGGAAGTTTATCGTCCACCGGGCCGAAGATATCGATACGCGACGCTGAATTTCAAGAGGAGTTAAAAACGGTGTTTCATTTCGATATAATCCTCGATACGGCGCTTCCGGAACACGTGTGCAATGAATGCAGAAGTACCGTGTCTTACTGCCACTCGTACTGCCTACAGGTTCAGGCCAATCAGTTCCAACTGCTCGGGGAGGCGAACGAAAATGTCCTTAAGCCGGTGGAAAATGTTATGGTGGAATCACTAGTCGAGGAGGATGACTGTACCAAGACGGAAAAGCATTTACAGAAGGAAGAGCTGGCTGTGAATCAAGAGGCAACGATGTGTTTGGAGGACCGGGAAGGATTGAGCGTAGACGAGGATTGCGTTCGAGGGAAGAACGATAAACAGCGACGACGAGCGCGCCAAAGTATTAAAAACAAGCCCGATCTACAAAAAGAGACCGAAAATCAGGACACGTCCTCAAAAGAAGTATCACAAGCAAATCAGTTAGAGAACGATAAAATCATAACCCAATTCTTCACTCTAGAGTGTGAGATCTGTGCGGCAACGGCGGAAAGCTTCGTCCAGCTGCTGGACCACTACCGAACCGCGCACAAAACGAAAGGTTACGTGCGATGCTGCGGTAAGCAGTTCTTTCGTCGATACATTCTGGTAGATCACATTGCAGCGCACCGCGGCACGATACGGTGCGAAATTTGCCATAAAACGTACAAAACGAAGCGCTACCTGGCGCTACACTTTGCCAAAAGTCACAGCGGCGAAACGGATCGACCGTTCAAGTGCGGCAAGTGTCACGTATCCTACCCGAAGCAGTATTTGCTGCGGGCGCACGAACTGATGCACGTCCAGCAGCAGTGCCATGTCTGCGAGAAGGTTCTCTCCAACACTCAGTCGCTGAGGGTGCACATCGCCCAGATGCACGGCGGCGATGGGCATCACATCTGTGACACGTGCGGGAAGGTGTTCCGCACCAAACCGGCCATGGAGCGGCACATCAACGAGCATATGGGGGTGGACGTGGTAGAACGGTTGCAGTGCGACCACTGCCAGAAATGGTTCAGCGGGAAGTACAACCTGCGCAAGCACGTGCGCTTTATGCATCTGGAGGGCGGGCAGGTGTTTTGGTGCGAGCTATGTCCGCACGAAAGTCCCAACAGTCGGGCACTGGCGAACCACAAGCTACGAGTGCACGTGGAGGAACGGTTCGAGTGCGAGTACTGTGGCAAGCGGTTTAAACGGCGGCCCAACTTGCGGGAACACATCGCATCGCACACGAACATGCCGCTGTATTCGTGCGAGATATGCCAGAATCGAACGTTCAACTCGAAGGCCAACTACTTTACGCATCGAAAACACAAGCATCCGCAGGAATGGGAGGCTCAGAAACGGTTGCGGACGGAGCGGGAAATGAGCAAACATTAA
>3R|AGAP008232|7436852|7478544
AGTGCGGAACAGTTCCTTCTTCAGATGGCGAGACTGCAACGATCACCACCCGATTTGGACATCCAGGCGGGATCGGTTGTGGCGCTCAAAACCATCCCCAAGGGCACACAGTACGGACCATTCGAAGGGAAGCTGTTACGTGAGCCAATGGATCGACGGTTCGCCTGGGAGGTGATAGATTTAGACGTTCGTGGATGGCTAGACGCCACGCTGGAACCAACGAACTGGATGAAGCACATACGCTGCGGCTCCAGTTCGGCCGACGCGAACGTGCAGCACTTTCTGAAAGATGGTCATGTGAGTCTGGCAGCGAGAAAGATAGAAAACTGTTTTGCTCGTTTTGTTCATTGTCCAAAATCAACAACCCCTGTAGAGGGGTTAAATCCTGACTCGATGCGTAATGTCCAACACATTACTGGAAAACCGTTGCTCGTGCGCGTATTTGACTTTTCCGGTTCCATGGGGTCAAAAAAAACCACCGGAAAGGACCATTCTGTGCGGGGCCGAAGCAGTGCCCCAGACATTTCCATTATCTGTTTTCGGGGGTCCGTTTTCGGGTGTAGTAAATGTGGTTCTGCAATCCTGAGGACTGAGCGGGGTGACCTGCTGGGGTTGGACGACGAGCACGGTATCGACGCGCGGTGTGTCGTCTGTGATCGCCAGTGTCACGATATTGATCAGCTCGACGATCATCTCGTGATCTCGCACCATTATCCAAAGGACGCCTACAGGTGTGAGCTTTGTCCGAGAGCGTACAGCTACAGACCGTCGTTGCTCCGTCACCGGGCGATCGTGCACGGCGAGCTAAGGCGCTTTCCGTGCGAAAACTGTCCCAAGGTTTTTACCGACCCGTCGAACCTTCAGCGCCACATCCGGACGCACCACGTGGGAGCCCGCAGTCACGCGTGTCCAGAGTGTGGCAAGACGTTCGCCACCTCGTCCGGTCTGAAGCAGCACACGCACATCCACTCGTCGGTGAAGCCGTTCCAGTGCGAGGTGTGCTTCAAGTCGTACACCCAGTTCTCCAACCTGTGCCGCCATCGGCGCATGCACGCCGACTGCCAGGTGCAGATAAAGTGTAACAAGTGCGGCGACAGCTTCAGCACTACGACGTCCCTGTCGAAGCATAAGCGATTCTGTGACTCGACCGCCGTCACCCGTGGCTCACTCCATCCCGGAGCGCATCCATCGCAGCTGCGTCATCCACACGACCCCTATCCGCACGGCACACGGTCACATTCGGGTGGCAGTCAGCCTGGTACACCCGGCGGTAGTGCAGGAGCATCAGCAGCAGCAGCAGCAGCGGCAAGTGGAGGACCAGGAGCACTTCATTCGCTACCACCCGGTATGGCGACGCCACCGAACCCATTCCTGATGTTCCCGGGCGCTCCGTTCTTTGCTCCGGGCTTCCGACCATATCCCGGAATGCCTGGAATATTCCCACCCGCACCCGGGCAGGTTCCTCAGTTCCCGCTGTCCTTCTTTCCAAAGCCGGCAGGACCTGGCCCACTGTCGGATCAGGAACGTCGCACACCATCGCCAGCCTCTCGGCATCTCAGTCTGCTCGAAAGCTACGGCCAGCAGTCGATGAAGATCTCTCCACCGACTGGCGAGGAAGCGACAAACCATCTGCGTCCCTCACCAGCACGTCCAATTCCGCCAATGCAGCCCGAACGCGGCACCAATAACAATCACATCAAGGAGAACAACAATCACAATCAAACGAATGGCACTAGTTCCTACGGTGGACAGACACAGCAGCAACAGCACCAGAGACGAACCTCGAGCCGCAGCAGCTCGGTGACTGCTGTGAAGGAGGAATTCAACCGCGAGTCTTCGGATGTTGAAGAAGGAGAGGCTGGAGTTTCTACGATTCGTGTGAAAAATTTCTCCACCCGGTCGAAGAATGCATCGGGCGATTCGAGCAAGTCGCCGGCATTGTCTGAGGATAGAGGTTCAGTCCACCGTCGGAGAAGTCGCACGGTGGAGGATGGTGACACGTCTGAATCTGAGGAAGCACGTGCCCGCAACAACACTGGATCTTCAATTTCTCCGAAAGCTGCGTCTCCACTAGCAGATGCGTTCACACTACCAAGTCCTTCTCCGTCACTCTCACCACGTCCCTCTCCGTCGCCCTCATCACCGGGAGCCGGAGTCACTGGAGCCGGAGCGCACCATCAACCCATCTCCTACCCACGACCGATCTACCCGCTTCTTCTCGAAGCCATGTACCACCGTGGACCGGGCGGAATGGGTGGCTTTCAGCGGCCCGCCTTCAACTTCCTGGACTCGCTGGAATCGAACCTAGATCTGCTCAAGCGTAGCCGTCAGTACATGCCCTCGAAAGCGTTTCATCAAGCGGCAATGATGCCACCGGGCTTCGGTGTTGGTGGTGCTGGCCCGGCCGTTCCTGGCAGCGCTGGAGGACCCGTCCCGGCGGGCAAAGTAAAGGATCGGTACTCGTGCAAGTACTGCGGCAAGGTGTTCCCTCGTTCGGCCAACCTTACACGCCATCTGCGTACGCATACGGGCGAACAGCCGTACAAGTGTCGGTACTGTGAGCGTTCGTTCAGCATCTCGAGCAACCTGCAGCGACACGTCCGCAACATCCACAACAAGGAACGTCCATTTAAATGTCACCTGTGTGAGCGTTGCTTTGGCCAGCAGACGAATCTGGACCGGCATCTGAAGAAGCACGATGCGGATGCGGCCGGGCTTGTGCTGGGTGACTCACCTTCCTCCAACGAAGCGGAACGTGGGGAAGATGTGTTCTTCGATGAGATCCGCTCGTTCATGGGCAAGGTTACGTACTCGGGCCCGACGTCCTTGCTGCCTGCTGGAGCGGGACTTTCCGGAGCTTCTGAGGTGGAACCGACCCTGAAGGGCGATGGAGATGAT
>X|AGAP000080|1283384|1325039
AGGAACAGCACCGACACCGGCATCATGGACCAGCAATACTGTCTGCGCTGGAACAATCATCAGTCTAACTTAACCACCGTGCTCACCACGCTCCTACAAGATGAGAAACTGTGCGACGTCACGCTCGCCTGCGAGAAGGGCATGGTCAAAGCACACCAAGCGATCCTGTCCGCCTGCAGCCCGTACTTCGAGCAGATATTCGTCGAGAACAAGCATCCCCATCCGATCATCTATCTGCGCGACGTGGAGGTGAACGAGATGCGCGCCCTGCTCGACTTCATGTACCAGGGCGAGGTGAACGTGGGCCAGCACAACTTGCAGAACTTTCTCAAGACGGCCGAAAGTTTGAAGGTACGGGGACTGACCGAAAGCAGTGCCGACCGGTATTCGGCCGATACGGACAGCAAGCTGCGCTCGGAGCGGATCCGGGACTCGCGGGACGAGCGCGACTCGCTACCAAACGCATCCAGCAACAACAGCAACAACAACAACAACAACAGTAGCAGCAACAACAATAACAACAACACGATCAGCAGTAACAACAACAACAACTCCCTGCACCATGGGCCGCTGCGCGACAAGGAGCTGACCGAGCACGAGCAGCTCGAGCGGCTTCAGCAGCAGCAGCAGCAAACGCACCACCAACAGCAGCAGCATCCGTCGTCGCACCAGCAACAGTCGCAGCAGCATCCGTCGTCGCAGCATCAGCAACCGACGCACCAAACGCACCATCACCACCATCACCATCAGCACGGTGGTGGCGTCGGTGGTGGCGGCGGTGGCGGCGGTGGCGGTGGAGGCGGCGGTAGTGCCGGCCCGGTGCAGCAACCGTCCCGGAGCGCGAGCATCGATCTGATGCAGTCGGCGCTGGTGGACGAGCGCGACTATCTGGCGGCGGAGGATCGCGAGATCAGCACGGTAGAGAATAAGAAGAAGCGCAAAATGTCCACCACCTGTGATAACTCATCGCCCTCGACGCCGTCCCTGATGAACGAACGGCAAGGGGGGTACGAATCGCAGGCCTCGTCACACAGTAGCTTCAAGCAGAGCCCGAAACCGGAGGACGAGTTTAAGGTGAGCTCGCCGGCCCCGGTCCATCCGCTGGCGGGCCATCCGCTGAGCGGCATCAAGCAGGAGCTGCCCGAGCTGCCGGTGCGCCATTCGCTGTCCTCCGAGCTGATGCAGCCAATTCCGATCAACATGAACGCGGACGATATGAACAATATCCTAGCACCCGGCAACATGGGATCGCTCAACGAGAGCGGTGACAGTGACGCCCACCTGTCACATCCGGATCATCCAGACAATATCGATGGTGACCGTATGTTGCGTCTAGCGATGGCGTCACGTCACCACCATCATCGTGCCGGTTTGCATCATCACGATCTCGCCTCTGGAGTGGTTGTGAATGCCGTTTTGGCAGCCGGAGGAGGAGGAGGAGGAGGAAGCGGCTGCGTTAATGGGAGCCGCACTGTTGGCGCAGGAGGCATGGCAGGAGGAGGCAGTGATGGGCCAGAGTATGAAGGTGCAGGTCGCGGTGGGGTAGGGTCAGGGATAGGAGGAGGAGGAGGAGGAGGAGGAGGTAGGGCGGGAGGAGGAGTAGGTGCGACGGGAGCAGAGAAACAGCAGCAGAACCGCAGCAACCATCACCGGACCACCGAGCAAGCGGATCGTGAGGCGAGCGTATGTGCCGCAGGAGGAGTAGGACCAGCAGCAGCAGCAGCAGGTGTAGGAGGGTTAGGGTGCGATAGTGGTGCGGCAGCAGCGGCTGCAGCAGCAGCAGCAGCAGCAGCGGCCAGTATGCTTGGCTTCAGTGGCGTTCCGCTTCCGCTCGGCGGTAGTAGTAGTCTCGTCGAGTCGCTGGTCGAACATCACCGCCTGGCCGCGAGCCTAGGAGGAGGTGCAGTAGGAGGCGGTAGTGGAGCTGGCGGTGGGGCAGGCAGCTCAGGAGGTAGTGGAGGAGGTCTCGCGAACGGGTCACCGTACGGTGGAGGAGGGCATCATCTGTCCCACCATCATGGTGGAGCCGGGGCCGCCACCGGTCACCACCATCATCAGCACCACGCCGCACCGCACCACCATTCCCTGCAGCAGCAGCATGCGAGCAGTGCCTTCAACAGTGCCGGCGATGCCCGCTCGGGAGTGGCGGTAGCGGCCGCCCTCAACACCGGTGGTGGTGGGCCCCCGCCGGATGGCAGCGGCAGCGGTAGCCGGTGTAGCAAACCATCCGTCACGTCGACGACTCCACCGACACCGGCGTCCCTGTCGTCGTCCTCGTCGTCCTCATCCTCTGCCTCCTCAACGTCACTGTGCGGGGGTAATGGCGGTGGAGGCGGTGCAGGAGCATCTGGCGGTGGCTTTCTCATCACCGGTGACCCATCCGACACCATAGGGGCTGGAGGTGGTGGAGCGGGCGGTCCACTCCGTGGTAGTAGCGGTGGTGCCGGTGGTGGCAGCAGCGGCGGTGGCGGCAACGGTGGCACTTCCGGCGGTGGATCAAGCACGACGCGGCGCGACCACAACATCGACTACTCGTCGCTGTTCATACAGCTGACCGGCACCTTCCCGACGCTGTACAGCTGCGTCAGCTGTCACAAGACCGTCTCGAACCGGTGGCACCACGCAAACATACACCGGCCCCAGAGCCACGAGTGTCCGGTGTGCGGGCAGAAGTTCACCCGGCGCGACAATATGAAGGCTCACTGCAAGGTGAAGCACCCGGAGCTGAGGGACCGCTTCTACAACCACATCGTACACATGTGA
>2L|AGAP006014|24665045|24666509
ATGTTCCCCTCAACAACGTTCGCCACAACGCCGACTGCCGACGGATCGCCTCCGTTCGTGCGCAAGTTCCGGCCGGAGATCGATCTGCACCTTAGCAACGTTAGCCCCGAACCAATGTCCAACGATGGGTACGAGGGCTATGCCGATCTGTCATCCCAGTCATCCACCTCGGCCCCGATCCCTCGACGTGCTCCATCTCCTTCCACGTCTGTCTGTGCGCTCGGATTCCTACCGATCGATTCCGTATCGAAGGGCTACACTCCGGAGGAAGTGTGCCTGAGGGTGGGCCACCATACCGCCCACGGTGCTGCCTCGTCGACCGCCCGCACCACGCTGATACGCAAATCGTCCTCCACCGGGCTGCTCACGACGAACGAGTCGACCGGTGGCATGAAAAGCTCGAACTGGATACGCACGATCAGGCTGGCGAGTGATGTGCGCAGCTTTAACGCACTGCTGGAGCTGACCGCAACGCAGCTGCTGCGCATAAGACTGACCGCCGACGTCGGCAACGGGGAGGAGTTGAAGCTGTGGTTCTCCGAGGATGTGATAGCGCACATGCAAATCCCCTTCCTGACACCGGTCAACATTCAACGTCAAAACTGCTACGTGTGCCACCTCTGCCAGAAGTCGTACGAGTATCCGAACCCGCTGAAAATCCATCTCGCCACCAGCTGCAACCGCGAGCCGCTGGCGACCCTGTGGCACCGGCTGCACCAAGCCCTTGCGGCACGCTACGGTGCCCCCTTCGCGCCCCTGTACGACTTCCAGCCGTGGCGCAATTCCGCCTTCCGGCCCGTACTGAGCGCGCACGTCGTCAAGCTGGACCATCACCTGTCGCCACCCCCGGCAGCCCATCGGCGGCTGCATCATGCGCCCGCCCCGGCAGTGGAGCGGGCAGCGGTGGCCGCGGACGAACCGACGGCGGGCGCTACCCATCTCGTCACCGCGGCGCACCTCGAAACGATCGTCAGCAACATGGGCTCCTCGAAGCAGGGCCACGTGTGCATCTACTGCGGCAAGCTGTACTCGCGCAAGTACGGGCTAAAGATACACATCCGCACGCACACCGGGTTTAAGCCGCTCAAGTGCCAGTACTGTTTGCGCCCGTTCGGCGATCCGAGCAATCTGAACAAACACATCCGGCTGCACCGGCAGCACGATGGGTCGCTGTACGAGTGCAGCCTGTGCGGGAAGAAGCTGGCCCGGCGGAGGGATTTGCAGCGCCATCTGCAGGCAAGGCACAATAGCACGCAAATCATCGACCAGTCGACGACCTCCGAGGAGGAGGAGGAGGAGGAGGACGAGGAGGTGGAGGTGCGGCAGAGGAGAGGTGCTTCGGTCGGTGGTGGACGCCGGGAGCCAAACAGTTGA
>3R|AGAP007883|2465391|2467379
CTGCTCCAGAGCGAAAGCAAAGCTCCCATTATCTGTAGTTTTTGCGATAAGACGTTCAAATACCCGACGATGTTGCGACAGCACGAAAAGATTCACTACGGCATCAAGCAGCACGAATGCGAGGTGTGCCATCGCCGTTTTCTGCACAAAAGCACCCTAACGTGCCACATGCGGCTGCACACGGGCGAAAAGCCGTACAAGTGTCCGCACTGTCCGAAAACATTCCGTGGCCAAACGGCACTCAACTGTCATGTCTTCCGGCACACGAACGAGGGTGCCAAATGTCCCGTATGCTCCAAAGTCTTTGCCACCGGCTCGGTTGTGAAACAGCATCTGAAGCAGGTGCACACCGACGAGCGGCAAAATGTGTGCAATCTTTGCGGTGTGACTTACAAGCATCTGAAGAGCTTGAGGCTGCATCTACGCAACCACCAGAAGCGGATGTGTCCGGAGTGTGGCGTGGGATTTGACAATGTGCATTCTAAGCTGAAGCACCGCAAGCACGCGCATGTCAAAGAGAACCTTCCCTTCAGATGCGATCACTGCGATCGAGCGTTTGAGCAACGTGCCAAACTTGCTTCCCACGAAAAGCTGCGAGGCCGACCGTTCCAGTGTGAGCTATGTTGCCATAGCTTTAACAAGCAACACTACCTAACGAACCACCAGCGGCGTGCTCACTGGCAGGAGATGGGACTGGAGCGGTTGAAAGCGTTAATCTGCGAACTCTGCGGAAACTGGTACGCATCCGCATCAACCCTTGCCATACACCGTGCCAAACACCATCGTGCTGCTCGCTTCCAGTGCGACCAGTGTCCCAAAACGTTCGTTTTTCGGTGCTTCCTTGAGAAGCACATCAAAACCGATCATCAACACGAGCGCGTTTCGTGTGAGCTTTGCGGGAAAGCGTTCAAATACGGACAAGATTTGAAGGTGCACATGCTGCAACACGAGGATCCCAAACCGTACAAATGCGACCAGTGCTCTTCCGCCTTTCGGTTTCGCGGTGCATTGAGATCGCACAAACTGCTGCACCAGAAAGACCTGCCGTTCCGATGCGATATTTGTGCGAAATATTTTCGCTTCGCCAACAGTCTGCGCGTGCACAAACGTCTGCACAGTGGCGTTAAACAATTCATGTGTGAGGTTTGTGATCGTGAGTTTGCCACAAAAGCGCCACTGTTACGACACATGAAGGTGCACGATGCTGGCAGGGAGTTGGCTTGCGGAGTTTGTGGGGCAGTGTTTTACAAAAAGGTTGATCTACAGATACACCAAAGCAAGGAACATTCCGCCCACCAGGCGTTGGGGAAGGTGAAACCCATCTACAGCTGTGAGCACTGCGGGAGAGAATTTATCCGGAAAAGTAACCTGAAAGCGCATGCGTACATTCACGAGGAAGTGTACCGGTTTGCATGTGATCTGTGTGGTCAATCGTTCAAGCAACATTCCGGTCTACGAAATCACATGATCAACATTCAC
>2R|AGAP004517|57283450|57284338
ATGTCGGCCAAAGCACTAACGCCACCTCAGACGTACTCACGGCTGTTCCGTCCATGGGACGGTAAGGAGGCAAAGTTGGAAGTGCCTTCGGGAACGCGCAGTGAGCCAAGCCCAAGCCGTGTTAGTGATGAAGAGTCGGACTGTTACAGTGACAGTGAAAGTGAACAGACGATTAAATCGGAACCAATGGACTACAATCACAGTCCCGTGAAATTAAGTGCTAATCTCGGAACAAATGTTGCAATCCCGTCGGATCCCTCCATGTTGCATTATCCTTCAGCGGATGTGGCCGCGTACTACCACTACTGTTATCAGCAGCAGCAGCTCCAGCTTGCCGAACATCCACTCCCGACGCAAATACACGCGGAGGCACCGCGAGTTTCGGGGCCAATGGGAGCTTTCGGAGCCGCCGGTTTACCGCCAATGATCGATCCACTCGGATTTACGTACGACCAAATGGAGCAAGAGTATATGCGTGTTCTGAGTGAGGATGCTAAGGCAAAACTGCTGGCCAGTCGCAAACAGCGGCCAAAGAAGTTTAAATGTCCGCACTGTGATGTAGCATTTTCCAACAATGGCCAGCTCAAGGGACATATTCGAATTCATACTGGAGAGCGACCGTTCAAGTGTGATGAGCCCAGTTGCAGTAAAACCTTCACCCGGAATGAGGAGCTAACGCGCCATAAACGTATTCATACCGGTATCCGACCCTACGGATGTCAGACATGTGGGAAAAAGTTTGGCCGCCGGGATCATCTCAAGAAGCATAGTAAAACTCACTTGCCTCAGGAACGG
>3R|AGAP009656|37634749|37635899
CCAACAATGAGTGACGCGGTGTGCAGATTGTGTTTGCGTGACGTCGATCCAGACGATAGTGGCTCCTCCGTATTGGACGCAGCGTTCCAAAAGGCACTTGCAGCTGTATTTAGGTTTAAGATAAAGTTCAATGAGGATTTACCTGAGTACACTTGCAAGCAATGTTCGTGGAACGTATTAGATTTTCACAGCTACAGCGAGATAGTGAAAAACAATCAGGAAAAGCTTCTCCAGGATACGTCGCAAACGAATCGATCAAATAACACCTTCACCGAAGACTCCTTCGAAGGCTTCGAAGATCAGGAGTTCATAATCTCTAATTTAAATAATGAAAACGATTCATCGAACAGCGATACAGTCGAAACACCCTTCGAAAGGGATATCCTTACTGCCGATGACCGTTTGATATCAGCGGGTGATGACAATGAGGAACGTGAAATTCATGACGCAAATGCAAAACGAAAACGTGTAAATAGTCCTAAAGATAAGGATACTGCCTCGGCAACAAACGGTTTGAAATTACATCAAGAACCGTCGGCTGGCAAAACTGACGAATCGTACGCCTGCGAAGATTGTGGAAAAACATTCGAAACCAAATGGCAAACTGAATATCATAGCCAGAAGCATCATACCACCGTAAAGTGTCCCTGTTGCAACAAGTCTATACTGGCGAAGGACCTTAATTCACACATACTGACCCATCAGCGAGACTTTCGGTGTAGTTTATGTAAAAATAATTTTTTAAGCAAATAT
>UNKN|AGAP012722|25157836|25158687
TACAGCTGTGAAACGTGTGCGAAAAGGTTTACGCATCTGCGAACGTACAACATGCACGTGCGCCGGCACCATAAAGCCGATGCGACGTACAAGAAAAAGAAACAACTTTGTGGCACGTGCGGCGCCATGGTTACGCACATAGCGACGCACATGCTCACCCATACGCAGGAGAAGCGGTACGCCTGTCCGCACTGTCCGATCGAAATGGTGGACCGGGGGAATCTGATGCGCCATGTCCGGTCGGTCCATCTGCAGAGTGAGGTGAAGTCGTGCGAAACGTGCGGCATAGGCTTCAAGTATCCCAGCTCGCACAGATCTCACATGCTCCGAGTGCACGGCATTGGGAAAACGTTCGACTGCCACATGTGTGCCAAAAAGTTCAACCACAACAGTGGGCTTAAATCGCACATTGCCCGTGTGCACAGCAATGAGCGAAAGTTTGAGTGCGAAACGTGTGGCATGCTGTTTAAAGTGAAAGTCGCCCTTACGAAGCATCAGCTAGTGCACTCGACGGAGCAACCGTACGCGTGCAATCAATGTCCGAAACGGTTTAAAAGTCGCCATGGACGCAATTCACACCAACTGACCCACAGTGGCATAGTGTTTCCGTGTCCGCACTGTGAAAAATCGTACCGGTACAAAGATGTGCTTGGCATTCACATTCGGCAGAACCATCCCGAAGCAAAGGAGGAGAAGTCGATAGCGTGTGAATAA
>2R|AGAP001781|10255865|10258897
AACCAACCAGCCGAATGGCACTGTGAGCTGTGCAACAAGCGCTTCGCCCGACGGATCGGTCTCAACCAGCACAACAAGGTGCGCCACTCGGTCGAAAGGCCGTTCCGGTGCGACAAGTGCGGCAAGCGGTTCACGCACCTGGAGCTGCTCGGCCAGCACGCCCTGCAGCACGTGCGGCAGAACAAACCGCACAAGTGTGAGCACTGCCCGAAGCAGTTCTGCCATCCGATGGATCTGCGGCGCCATCAGTACCGTCACACGGGCGCGCTGCCGTACCTTTGCACGATCTGCCGGAAAGGGTTCACCCGGCGCGATCACTTGCAGGCGCACGAGCAAACGCACCGCAACAAGCGATACAAGCGAGCCGTGTCCTCCATGGGGTACGAGGAGAGTGGGACGCCGGCGTTTTCTGCCGCCGCACTCTCCCCGGCAATGGAATCCACGCTGGCACCGCAAAAGTATGAAGCATGGAGCTCGGAATCGTCCGTCATGCAGCCGATGATGTCACCGATGGGCTACCCGCTGCTCGGCCATGCCCATTCGCTAGCGATAAAGCAGGAGTACATTCCGCCGGCCTACATCAGCCCATCGCCCTCCTCGATGGCCGGCGGGAGCAGCATCAAGACGGAGCTCATGTCCGAAACTTCCCGCTCACCACCGCCGGAGAGTGATCGGCCGCCGGCGGACGGAATTGTGATGGCCCAGCAGCCCCAACCACTACCATCGACAGCCTGCCCTTCGCCCCAGCCGCTGCCAGTGGTGAAAGCAAAACGAGCACCGTCGGCCAAACCGACCGACACACCGACGGCGGGAAAGAAATCTACACGAAACAGCAACAACTACGGCGACCAGTTTGCGTGCCCCGAGTGCAGGCGTACGTTCGCGCGGCAGTGCGGCCTCACGCAGCACACCAAGTGGCACCATTCGGGCGAGAAGCCGTTCCGCTGCCTCACATGTGGCAAGTGCTTCAGCGCCCAGACTGCGCTGGACGATCATCTCGAGCGGCACACGACCACGGACAAGCCGTACCGGTGCCAGCACTGCCCGAAAGCGTTCTTCCACAAGAACGATCTGCGCCGGCACGGGTTTCAGCACACGGGCACCGCACCGCACGCCTGCCGGTACTGTTTGAAAACGTTCGCCCGCAAGGACCACTGCCACAGCCACGAGTGCTCGCACGAGCGGAAAATTCAGCGCAAGGAGCGGAAATCGAAAGGGTCGCGGTCCGGCGTC
>3R|AGAP009120|26182094|26183457
TTCGATCTGCACAAAATATGTCGCCTGTGCCTGCAGGGGCTACAGGACGGTTCCTGTGTCGACCTGTTTGCAATAAACCATCTCTCAGTCAGCCCACTGGCCATGATTACCCGCTGTGCTTCGATACAGATTTACGAAAAGGATGGTTTTCCGACGACGATATGCAACGATTGCTACTGCAAGCTGGAGATGGCGTACGAGTTCCGCAATCGGTGTGAAGCGTCCGACCAGAAGCTACGCGAAATGTTAAACATTCCGACTGGCAATGACAAAAGTGCGCATACGAAGGTGAAAATCATTTGCCAGAAAAGGGCCGCCCGGAAGCAACCAATGCTGGGCCGGAAGCGAGCGACTGCAAAGGAAAATCAAGAGCAGCAGCAGCAGCAGCAGCAGGAAACGCAACCCGGCGACGCAGAGAATCCCTTCCAGTGTACCGTTTGCCAGCGACGGTTCAACCGTGCCGGCAATCTCCGGCTGCACATGCGAGTACACAGCAACGAGCGACAGTTTCAGTGCGAAATCTGCAGCAAACTGTTTCGCACCTCGAGCAATCTGCACGCGCACCGGAAAACGCACACGGACGAGCGCAACTTCCCTTGCACCGTGTGTGAGCGAGCGTTCCGGACGGCCCGGGAGCTGGTGAGCCACGGCAAAACGCACAGCGACGTCAAAGGGTACGTGTGTCGCGTATGTAGCAAAGGGTTCGTGAAACAATCATACCTGAACACGCACATGAACACGGTGCACGTCGGGCTGAAGCGCTACCGCTGCCAGGAGTGTGGCAAACAGTTTTCCAACAGCTCCAACCTGATCGCGCACCGGCGGGTACACACCGGCGAGAAGCCGTACAAGTGCGGCGAGTGTGACGGGAAGTTTAACCAATCGTCCGCCCTGACGCGCCACATACGGCAGCAGCATCGGCCGAAGGAGCCAAGCCCCGAACCGCCGGCGCCGGAGCAACCG
>2L|AGAP005483|16086488|16088224
ATGGACGAAAAGTGTCGATTATGTTTGGCTCGGCTGGAAAATCTACGCTCAAACGCCACCATCGAGGAGGAGGGTTTTAGAGAAAAGCTTAAAACACTGTTCAGCTTCCCGATCACCTCAATCGAAGCATTCCCATCGACGGTGTGCGTGCAGTGTGAGGCAAGGGTGTCCGATTTCCACACCTACCATGAGCAGGTGAAAAGCAACCAGGATCAGCTGTGGTCGACCCAGCATCAGAAGTATTTCGAAGAGGTCAAGGTAGAGCCCGCCCCGGATGCCGACTATGACGTGTTTGAGCTGCCGTTCGTAGAAGTGGAACCGGTTGAAGGTGCGCAGAAGGAGAGCTGTAAAAATGAACCCGATTCAAAGTGCCAACAGCAGCAGCTGCAGCAGCTGGACGAGCAGACCATAGACAGTGATCTCGATGATGGGATGAAGCTGGAGGATGAGTACAATCCTCCGAGCAGCAGCGCTGCTAGCAACAATAATTCAGACGACAGTGAGTACGAGGTGAAACCCCGGAGGTCGAAACGCGTGACGGACACGGCAGACCGCACGAGAACGACACGGCGCGGACGGCCCCCGAAAAGTGAGGCAGGCACGAGGTCGCCCGGTCAGCAGAAGAAAAAATCTCCCATCGTGGTGCGGCGGTGCCAGGCAACCAACGAAACCAACCAAAAGCTGCGCGAGTTTTACGACATGAAGTGCGAGATGTGCGAGGAGCAGCTGGAATCGTTCACCGCACTGAAGAACCACTACTATCGAACGCACCGAACGCCCGGCTACATCAAGTGCTGCGGGCGCACGTTCCACAGCCGGTACCGGTTGCTGGAGCATCTGTCCTACCACGTCGGCTCGAGCATGGTGCGGTGCGAGGAGTGCAACAAAACGTTCAGCAGCCGCAGCTACCTGCTGGTGCACAGGAGCCGCGTCCACGGGCAGGCCGAGGATCGGCCGTACAAGTGCACCCAGTGCCATCAGTCGTACGCGATGGAGTGCCACCTGAAGGCGCACATCGTGTCGCACGTGCGGGTCAACTGTACGATCTGCGGGAAGGAGCTGGCGAGTGCGCTTTCCCTCCGCACGCACATGATCAACATGCACGGCAACAGGGAGAACCACATCTGCGATAGCTGCGGGCGCGAGTTCCGCAGCCGGCAGGCCTTCGAGCGGCACGTCAAGCTACACCTCGGGCTGGAGGTGGCCGAACAGGTGCAGTGCGAGGTGTGCCACAAGTGGCTCAACAGCAAGCGGGCGCTCAAGATGCACGTGAAGCTGGTGCACATGGAGGCGGGCCAAACGTTCCAGTGCGATATCTGCTCGCAGCAGTGCCCGAACAGCCGAGCGCTGGCCAACCACAAGCAGCGCGTGCACGTGGAGGAGCGGTTTAAGTGTGAGGAGTGCGGCAAGCTGTTCAAGCGGCAGCTCTACCTGAAGGAGCACGTGGCCGCCCTGCACACCCGCAAACCGCTCTACTCCTGCGAGGTGTGCGGTGCTACATTCAACTCGAACGCGAACAAATACTCCCACCGCAAGAACAAACATCCGGTGGAGTGGGAAGAGCGCCGGAAACAGCAGCTGCAGCAGCAACAGGAGCAGCAGCAGCAGCACCAGCAACAGCAGCAGGAACAGGCAGTTAGTTTGTAA
>2L|AGAP004767|3194035|3196599
ATGCTGATGCTGCACTATAGCAAACACGGCGAGTGCATACTCCAGGAAATTGGTGCAGCATTTCGCGGAGAGCATGCGACAGATCTGCTACTCATCTGTGATGGCAAGGAGACTGTGCGAGCACACAAGTTGGTACTGGCGGCTGCCAGTCCACTCATACGAATGATTTTGGAAGAGACTCCGATGCTGGAGGGCGAAACCACCGTTTACTTCCCGGATGTGCAGGTGTGTTACTTCCGGCTGCTGCTCGACTTCCTGTACTCCGGGCAAGTGTACGTGCCCGCAAACGAGGTGCACCACCTGCAAGATCTCTTAGCGTTACTACAAATTAAGCCCAGCATCTGGAAAAACTCCGATTGCTCCAACGACAGTGGTAAGTGGTGGTCACTGGATCATCGTCGGAGGCGCACAAAGAGTCAGGATCATTCGGGTTCGCGCGACGCCAGTCCAGCCAGCCGAAGGATAAACGTTAAACGAGAGCACCATTCTGCGGGCAGCTCGGAGGATGGTGGTGACCGTGAGGATACCGATTACATGGACGAGGTCGATGAAGCGATCATCAAGAGCAACAACAACTTGCAGCAAATCAATCGGCACGATGAAGATGACGGTGGCGGAAGTGCAACCGGTGGGGGTGGGAGTGGTATCGCGGGCGACGAAGCGGGCAGTACTGCCGGGGAGGCAAGGAGTGAATCGAGCAGCAGTCGTGGGGGTGATGTGACGGTTGAAGCTTCCCGCTCTCGAACGCCCAACAGTGCCGGTGGCAGTGATACGTTGCGCAGTCGAAGACGCAGCTCGTCCGATCCCGTCAATCTGTCCATCGTAAAGCAGCAGCAGCAGCAGCAGCAGCAACAGGATGGAGATTCAGATGACGCAAACATCGATGTCGAAACGATAGGCAATGCACCGACGAAGCGGAAAGCGTACTACATACATTCCGATGCCGAATCGCTGAAGCCACTCGAGCACGAACTGCTGCACGGCTCGCCGGACAACTATGTCGTGACTCCGCACCGGAAGCGACGGCCCGGATTTCACAACTCGCCGGCACAGAATCCACCCTTCGTGCCCAGCTATTTGGAGGATATTCGGACACGCAAGTGCTTCCTCTCTGCACCGCCGACGTATTTGCCAGGTAAGTTTTGCCGAGTAGAAGGATGCGCTCGAAATTTCAATAACAACAACAACAACAACAACACAAGCAGCAACAACAACAATCGGATACGTCCGCCCAGCGCGGACAACAAGCTTGCGGTTGCGCCGTTCGTCTATCCTTGGCCGTCCGCTGCACTGGCAGCATTGCCTGGTGGGCCGGCGGATTTGCTGGCGGTGCCTGGGGCTAGTGCGGCCAGTAGCCTCGCCGGTACCGGTTCCGGTTCCACGGCCAGTGGTGGCGGTGGAACGGTAGGAGGCGGGCTGAGCAGTGGCAACACGCCAGTGCGCGAGTATCGTTGCGAGTACTGTGGCAAACAGTTTGGCATGTCCTGGAACCTAAAAACGCATCTGCGGGTGCACACGGGCGAAAAACCGTTTGCATGTCGGCTGTGCGTGGCAATGTTTAAGCAAAAGGCGCATCTGCTAAAGCACCTTTGCTCGGTGCATCGGAACATCATCAACTCACCGGAAGCGGGCGGACGGTATACCTGCTGCTTCTGTACACTGTACTTCGAGACGCTGCAGGAGCTGGTCCGCCATCTTTCCGGGCATCATAACAACCTGCTGCTGAGTAAAAATCTGCACGAATGA
>2R|AGAP003565|39535979|39538885
ATGGCCCACATCACCAGTTGTGCGCTTTGTTTAACAGCCGAGTCCCAGTGGTTCGTTCGAGTATTTGACGAAGCTAACACGACGCTCAATATGGCACAGATCATATCGAAATATTTATGGTTTGATCTAAAACCGGCCGCCCAGCCGTGCGTGTGCGGTGAATGCTGGAGCAGTGTGCACGATTTCCATCAATTCTACACCAAACTGGAGAACATTCATTGTGACGAGTTAGTTGCAGCGGACAGTACAGAGCAACAACCGCCTGAATTTGAGCTGCCAGAAGAAACCCACCAAAAGGAAGATCAGTTGCAGAAAAGCATCAATGATGGGTATGAAAGGAAGCATGTTCCCACAGTTGAAGTCATTGACAGCAGCGAGAAGAGAAACAACTCAGACAGCGCTGCGAACGAACCAGTGAAACCCCACACGCAAACAGACGCCATGGACACTATGGACAAAGGAGACAAGAAACATTTCGTGGAGGTGGAAGACTATGCTAGCAATGATGATGACACCGGCGGCTATTGCCCGTCGGATGACAACATGCTGGATGGTGATACACTTAACACCGAAGGCAGGGATGAATCTATCGATAAAAAGCCTACGATGAATAACGTAACCGTTGTCGCCATACCTGTGGAACAGCTCTCCGTAAAGCGTGGTAGAGGCCGTCCACCAAAGCCAAAGCTGGAACAGCAAAGCATAGCAGTAGATGCAAAAGAATCTCCAAAGGATACGAGCGCCTCGGAGCAAACACCTGCGAAACGTCCCAGGGGTCGTCCACCAAAGCGAAAGCTGGACATTTCAAGCGCCTCGCCGAACGTTGCTCAGAAAAGTGAAGCACCGCCTGCTGTAATTGAAACGTCACTTGTTGCCACCACGACCGAACCCGCTAAGCGACGCAGAGGTAGACCTCCGAAAAATGCCCTTACCGCCGTTGCGGTACATTCTGGCCGTGGGAGGAAAGCTCACTCTGTTACTGGCAACAAACGGTCGATCGCGCTGCGCACGAAAGTGAAGAAAGAAATAATACGTGGACAGGAGCCAACATACACGGATAGCGGTGAGAGCGAATCGGAGAATGGTTCGGATTATGAAGCGGCGAGTGCTAAAAAAAAGCCGCCAAAGCGTGAGAAGAGCGACCGGGACGAGCGAATATTTAAGTACGTCGATGAGTTTTGCTGCCATTACTGTGTGGAAAATGTGACGTTCAAGCGGTTCGTCGATGCGGACCGCCACTACAAGCTGGTGCACAACGAGCCGGGCTTTCTGAAGTGTACGAAATGCGAGAAGAAGTGTTTTACGCCCGGCATGTTCGTGAGCCACATGGAGACGCACGAAGATCCGGAAAAGTATAAATGCAACATTTGCGGCAAAATAACGGACTGTAACATCTCGCTCAAGAAGCACATGCGAGTGCATTTGAGTCAGCTGGAGGAGAACCTACCCTTCCCTTGCAGTCGTTGCAAACGAAAGTTTGAATCGGAGGAGCAGCGCAACAAGCACGAAAAGCTGCACGTGCCCAAACCGCTGGTCAAGCGGGAAAAGGGCCCGGATCTGGAAGTGCTGGCGTTCTACAAACGCATCTACTGCGATGTGTGCGAAGAGCAAACCCCCGAGTCGACATCGTTCGAGAACTTCTGGGACCTGCGGGTGCACATGGAGCAGGAGCACAACAAGGGAGCGTACCTGAAATGCCCGATCTGCAACAAGAGGAATCTGTACCGGCAGCATCTCATCACGCATATCGATATGCACAATAATCCGGAGAAGTATCGCTTCAATCTCAAAGCGTTCCAGGTGCACAAGCGAACAGCTCACACCGACCAGATGCTGATGTGCGAACATTGTCCCAAAATGTTCAAAACACGCGGCGCGCTAGAGGTGCACAAGGGCATTCACGATGATACGCTGGTGCAGTTTACGACCTGCAAGCTCTGCAACAAGCAGATACGGCTTACCAACATGAAGAAGCACATGACCTCGCAGCACTCCGACGATGGGCCGGTCAGCTGCGAAATGTGTGGCAAATCGTTCCGCTCCATGTTCCACATGAAGCGGCACCAGAAGAACACGTGCGAAGCGACGATCGATTCGCGCAAACACAAGTGCGAAATCTGTGGCAAGGGCTTCTGTTTGAAGCTGACGATGATCGAGCACATGACGACACACACGCGCACGAACAAGTACCAGTGTGCGTTTTGTTTTAAATCGTTTGGCTACATTTCGAATCTGTACAAGCATCGCAAGAAGGCACATCCGCTCGAATGGCAAGAGATACAGGCACGTCCGGAGGAAAATATTGCTTCGGTTATAGTTGTACGAACGAATTGA
>2R|AGAP003961|47016006|47019072
GACTATCGGCTGCCGAGCGTGCGCCGCCGCAGCACGGACTCGGTCGAATCGCGGCCCAAGCGGCGCCGGATGGAGTATCCCTGTCTGCTGTGCGGGCGATCGTTCGCCGGCAAGACGAGGCTGGTGCTGCACATGCGCACCCACATGATGCTGGACGGCGGCGGTGCGGATGGATCGACGCTTTCGAGCGGAGGCGGAGCGGCCACTATATCCCTGCCGGCCGTTTCCCCTGCTGCCATCTTTCGCGAAGAGTGTCTCAGGCAGGATGTGCTTATCCGCACGAGACGCACGATACTGCTGGAGCAACAAAGACAGCAGCAGGAGCAGCTTGTACAGCAGCAGCAGCAGACGTTTTTTAGTCAACAGCAGAGTCTATCGCTCCTGCACCCGGTAGTGGAGATAAAGGTGGAAGATGTGGAACCGGTTGCAGCGATCGAGCCGGAGGAGATTCTTTGCACACCTGTGCATCAGTTTGCAGAGCTGGAAGATTGTAAAGAGGAGGAGGAAACGCTACCGATAACAGCGGAACCATTTCTAGTCACGAACGAATCACCAACGGTCTCGGTAGTAAGTCAACCAGTACTG
>2L|AGAP006592|34429460|34436165
ATGTCTGGAGCGAATCCCCCTCGAAGCGTTACGCCAAACGCGCAGCAGGACTACGATGTTACGCGTATGCGCGAGGAAGACTTCGAGCGGCTGGCGGTGTACATCGTGCCGGACATGCCCTGCGAGAAGGGTGTGCCCGGCCGGGCGGAGAAAACGCTCCCCCGCAGCCTGACGCTCAAGCCCTCCCTCGTCCTGTCGACGCCCACCTCCACGACTGAGGGCGTATGGAGTACGGGTGTCATCCCGCGCGGCACCCGGTTCGGCCCGTTCGAGGGCGTCCGCACACCGAGCCACCCGAGCGATAAGCAGCTGTGGCGGTACTTCTGGAGGATATTCAAAGACAGTGATTTCTACTATCTCGACGGGTCGGATACGGCCCAATCGAACTGGATGCGGTACGTCGCGTCCGCGTACAGCTTCTCCGTGATGAATCTGGTCGCCTGCCAGCACCAGGAGCACATCTACTTCTACACGATACGCGACATCATGCCGAACGAGGAGCTGATGGTGTGGTACTGTCGCGACTTTGCCAAGCGGCTCGGCTACGACATCGATCCCGAGCGGGCGACCTACTCGATCTGCCGCGAGGAGGTCGTGAAGAAGACGTACAAGCAGCCCGTCCCGCCGGAGATCGCCTACAACCACGTGAAGCACGTGATGGGCCTCTACCTGCCGGCGATGGTGCGCAGTACGCCAACGCCCAGTCCCTCACCACCGGCGCCCGCAACCGTCGGTGGTCATGTTCCTTCCGCGAAGCATCACGCCCTGCACCAGACGGTACTGCGCGAGCCTCGCAATAGCAGCTCGGCGGCGGCTGTCACCGGCGATGAGTCCCTGCGGGACCGGTCGCCCATCAGGATAGTGATCCGCGAGCAGAGCCCACTGTTGCGCGAAAGCGTCAAGGAGGTCGATGCCGACTCTCCGATCTCACAGACGAAAGAGACGGCGTACGAGCATCAGCTGACGCCGAACGATGGGTCGGTACGGTCGGACGAGGGCTACCACAGCCACGGGTACCACGAGGATGGCTTCACGCCCCCGGAGGACTCGAGCGACAGCGAGAGCGAGCACAACTACGTGCTCGACTGCTCGAAGAAAGCGATCGAGCCGAAGGAGACGAGCGTCGGCCAGCACAAGGTGAGCACGAGCGAACCGTGCGACAAGAACGAGTACCGCAAGGTGAAGATGAAGATGCCGCTCAAGTACGAGTTTAAGAACAACAGCAAAAACTTCAAGGTAGAGCCGGAGCTGGAGCCAACCGAGCGCGAGGTGGAGCCGGCGGTGCCCGCGAGCAGCGAACCGGTGGTGGTGGGGGCGAGCATGCGGGAAGTAACGCCCGCCACCAGCACCGTGATCGTGCTCGACACGACACCGGAGTCGTCGGTGGTAGTGCCGCTCACCAAGAGCTACTACGAAGCCGAACCGACCTCGACCTCGCCCGCGACCTTCATCCGCTACACGCCGCCCAGCTCGAGCTCGATCCTGGAAACCATCCTGACCGGCAGCCAGCGAGCGTCCCCGTCGGTGGACGATCCGCACCGGCGGCAGCCGAACGCGACCCCGCCCCCGACCTCCCCGACCGAGATGGCCTACTCGTACAAGAAGTCGCAGCGGTACGGGACGGCCTGCAGCCCCGACTCGAGCTCGCAGAACCCGCAGGCCCCCGAACCGGCCGAACCGGGCCACGGGCCGAACCGATCTCAGCCGCACCATCACGGCGCCGCCGCGGCGGCCGCCACCTCTCCCTCGCCCTCGCCCATCGTCAGCAGCGGCAGCCTCTACTCCACCTCGAACGGGTCGGCCAGTGTGATCAACAGCGCTTCCAGCTCCACCTACAGCCCGCCGCTGAACGGTGGCCACTACGAGAGACTGACGACCTCGTCGACCACGCCAACCATCCGCTCGGTGTCGCCGCCGCCGCCGCCACCAACGCAACCAGCGCCGGCCCCGGGCTACGTGCAGCTCCAGTCGAAGGGGCAGCTACCGCTGGGCCACCCGCTCATGCAGCCGCTAACGCCACTCACGCACATGTCCCCGGGGCGTATCTCGCCCCCGAGCAGCCTCAGCCCGGACGGTGGTTCGTACTCGCGCAGCGGCAGTCCCATGTCCCCGGGCAGCCCGAACTCGCGCGGCTACCGCAGCCTGCCGTACCCGCTGCGCAAGCGCGACGGCAAGATGCACTACGAGTGTAACGTGTGCAGCAAAACGTTCGGCCAGCTGTCCAACCTGAAGGTGCACCTGCGGACGCACTCGGGCGAGCGGCCGTTCAAGTGCAACGTCTGCACGAAATCCTTCACCCAGCTCGCCCATCTGCAGAAGCACCATCTGGTGCATACGGGCGAAAAGCCGCACCAGTGCGACATCTGCAAGAAGCGGTTCAGCTCCACCTCGAACCTGAAGACGCATCTGCGGCTGCACAGCGGCCAGAAGCCGTACGCGTGCGACCTGTGCCCGCAGAAGTTCACCCAGTTCGTGCACCTGAAGCTGCACAAGCGGCTGCACACGAACGACCGGCCGTACGTGTGCCAGGGCTGTGATAAGAAGTACATCAGTGCGTCCGGGCTGCGCACGCACTGGAAGACGACCAGCTGCAAGCCGAACAATCTCGAGGAGGAGCTAGCGATGGCGGCGGCCGCCACCTCGGAGTGTTTGGATAAGGACGGCCAGCCCGACGGGGAAGGTGGCCGCGAGTTCTACGAAATGTCTCACCACGGTTCGCCGGGCGGCGTTGTCGTACAGCAGACGGCGGCCGCACTGTCACCAGCGTCGCACCACCAGCATCACCAGCACGCCGGCCATCACCACGGTACCGAGCAGGTCATACACAAGGTGTCGGCCGGGAAGATCCAGCAGCAGCAGCACCAGGGACCGTCCCCGCCGAACAGCAGCAACAACAACAGCCCCAACAGTACCAACCACAATCTAGCACCGTCGCCGCACCTACACTACGGTGGCCATTTGGTGCAGTCGGGTGGCGGTGGGAATGGTACGGCGAACGGTGGGCCCGGTCCGGCCCAAAGCCAGCACGAACCGGCCAACCGGCCGAGCGTGATCGAGTCAAGCCAGCCGATGGTGATCGAGTGCACGTAG
>2R|AGAP004259|53433593|53435095
ACAATGAAAACGTGTCGTGCTTGTCTGCAGAAGGAAGCAGATGAATATTGTTCGATTTTTAAGAAAATCAACCAGGCGACTCTTGACGAAATGTTTCATTCGCTTACCGGTATAAGAGTTTCCCGAGGTGACGGTTTGCCCGATTGTGTCTGCCAGGAGTGTTCCGATTTTATTGTAATGTGTAACAACTTTCGGAAAAAATGTTTAAAGTCAGACGTACAGCTTCGGGCTCTTCTTCCCACAGAGGATAGCGAGGGCGAGCGCCAAAGTGTTCAAGAAACGGACTGTTCGGAAGAGAATCCTCTAACAGAAGAGGAATGCCAGCTAGTTATCAAAGATCATGCAGATATATACGAAGAAGATTTATGTTCTGAAACAGAAATTTTGGTAGAACAACTGGATGTAGAAGATGGGAAAAGTATCATAGAACAGACAGCTGACCATGAGTCTTACTACGAGCTTTATGATGTTGTGGAGGATGTTGAATTTGGTGAAATAGAAGCGCTTAATGAATGTGAAGATGATGATTCACAGGATGCAATAATAGAACGCATCGAAAGCACACAGGAAACCAATGAATCCTCCGTGGACGACCCGGTAGAAAGCACGGTTCAAGCCACCGAGTTCGTTATTGAGTGCTGCGGCTGTCCTGGTGTGCAGTTCCCTTCCGCTGACGAGCTGAAGCAACACTCCGCCCAAGTGCACGAAAACGAACGAATCCTCACCAACCTACGGCCCTACGAGTGCGACATTTGCTACAAACGCTTCATCAGCCATGCTGCCCTATCCAAGCACCAGGCCGCACCGTATCGCAAGAAAAAGTATGGTTGCCAAACCTGCGGCGCTAGCTTCTGCAGTCGCAGTGCTCTACACGGCCACACCAACAGTGCACACACGCGCGACCGTAAGTACGTGTGCGACGTGTGTCAGAAAGGGTTCTACACCAGCAGTACGATGCTGTCGCACCGGCAGATACACGGCGAAAAGAAGTACCAATGCAGCACGTGCGCGAAAAAGTTTCTGCGCCAGTCGGACCTGCTGAGCCACCAGATGACCCACTCCGACGAGCGACCGTACGGTTGTGGCGAATGTGAGATGCGTTTTAAGTGCCGTAGCCACCTGCGCGATCATCAAACCGTGCACACGGGCGAACGTACGAAGAAGTGTAGGATTTGCGGGAAAGGATTTGGTACGTACGGCGATCGGCGTGTGCACGAGCTGCGGCACGAAAATGTACATCCCTTCAAGTGTGGCTATTGCAGCAAAACGTACGGCCGGAACTACAAGCTGCAGGTGCACATACGGAAAGAGCACACCAAGGAGCGTCCGTTTGCGTGTAGCGATTGTCCGGAGCGTTTCTTCCAACGGTGGGAAATGTTGGGCCATCAGAGGGTTGTGCACGGCAAG
>2L|AGAP005938|23865040|23866758
ATGGAAAACCCTGACCGCGTGTGTCACTTTTGTCTCGAGGGCAGTAACTTGAGCGCGCTGAACGATGAGGAGCTTACGGTTACGTTCCCGTCCGACTCGAGCGGCCTTATCTGTGGCCGATGCAGACAAATTATAGAAGATTTTTACTACTACGCGGAACGTGTAGCCCGCAATCAGGAACAGCTGAGAGCGAAGCTGCTTAACAGACAGCTCAAACAGGAAACTTTGGAAGAAATAGTGATATGTCCCGATCCATCCAGTGAAACTCGTCCGGAGAACAGTGTGGAAAGCGTCGACAGGAAGAGCGTGCCAATCGCGATGACCATCGAAACGGTAGACGACGTGGATCATCAACGTTGGGGTATCAAAGAGGAGGAACACGATGTGCATAACGAGGAGAATGAGGAAGAGGAGGATGAGGAGAATGAAGACGAGGATGATCAGGAATATGTTCCACCAGATTCTAGAAGCGAACAGTCCTCACCCGAGCCAGACACCATCGATGAATTGCCAAAAACCAAAGCTAAACCAAGAGCAGCAACGAGCAGTACGAAAAAGCCAGCAGCTAGCGATGCAAGTGCAGCAAAGGAAAAAGAAACCAACCCCAGCACGGAACAGATGGTCCTCGAGCATTACAAACTGTCGTGCGATATCTGCTCGGCACCGTTGACCGATTTCAGCGATCTCGGCAAACACTACCGGCAGCAGCACAATGTGGCGGGCTATCTGCGCTGCTGCAACAAGAAGATCGTCAAAAAGTGCTGGATGATTGAGCATCTGCAGCTGCACCTGAATCCGGACGCGTTCCGGTGCGAGCAGTGTGCGAGAAGCTACTCCTCCAGCAAGGTGCTGAAGGAGCACCTGAAGGAGGTGCACGCAGCGGCCGCCGAGCGCTCCTTTCCCTGCGAAACGTGCCGAAAGGCGTTCGTTTCGCGCGCCCACCTGAACGCCCACGTGATGGTGGCGCACGGTTCGGTGTCGTGTCCCCAGTGCGACAAGGTGCTGGCCAGCCAGGGCTCGCTGCGCAAGCATCTGGTCGCCGTTCATGGCGAGGGAGAGAAGCATGTATGTGAGGTGTGTGCGCGAGTGTTTCGCTCGAAGCAGAGCTTCGACACGCACCGCAAGGTGCACGCGGGTAGCCGGCTGGAGAGCAAGGTACAGTGCGACCTGTGCCAGGCGTGGCTGATGGACAAGTACTGCCTCACCAAGCACGTGCGGCGTATGCACTCGGATCAGGACGGGGAGCCGGTGGCGTGCGCCGAGTGCGGGAAATCGTTCCGCAACCAGAACGCACTGAACGGGCACATGTGGCGGGCGCACCAGGAGAGCCGGTTCGAATGCGAACGTTGCCACAAGCGGTTCAAACGGCCACATCACATGCGGGAACACATCGCTATTCATCATACCGGCGACGAGCTGTACGGTTGCAAGTACTGCTCGGAACGGTTCAACACGAGGAACAAACAGCTGTCCCACCGGAAAACAGCTCACCCGGAAGAATTTGCCGAAGAGCTTCGGAAACGTACGTTGAAAGAGTGA
>2R|AGAP002920|29612918|29614756
ATGGATAAGCGCTCGAAAAAGCGTAAAAGTCAACCAAGCAGCAAGCTGTCTACCGAATCGAAGAAGCTTAAGCTCGCGGAAGAGGAGCAGACGAAGGAGCCAGCAGCTTCCGATAATGTTTCAAAAGAGGCGGTGGCAGCAGTGCCATCAAGCGTTGATCAATTACACGACCTACAAGCAGACATCAGCAGTTGGCTCGAGAAGCAGGAAGAGTTCGACCAAATGGACCTGGAAGCGCTGGAGGAAGCGAGTAACCATGACGATGAACCGGAGGATGACATTGATTTGGAAGCGCTCGATGTTCCCGTTGGCGTAAGGTGTGCGAAATTCACCGATACTGAGATGCGAAAAAGCTACAAGTACGAGTGCGAGTGGGGCAAGTGCAAGTTCATGAGCGGCACGGATCGGAAATACTTCTTGCACGTCGAATCGCACGCCGAGCTAGCGCTGGAGACGGAGGCCGGAAAGTATACATGCCGGTGGGATCTCTGCGAGTACAGCACCGAGGATGGGTACGAGTTTGTCGGGCACGTGCACTACCATGCGTACCATACGAAGCTGAAGGTGCACGGGGCCAGCCTGCATTTGCTGCTGAAGCTGCCGAACTGTAACAACGACAGCCGGACGCGGAACACGATCACCAACCGGCCGGTCACGTTCCAGTGCGAATGGAACGAGTGCAGCGATCGGTTCAACAAGGCACTGCATTTCTTTCACCACGTGAAGGGCCACATTGACGATATGTGGCCAGCCGGAAAGTGGTCAAGCCAAAAATTTAGTTGCAAGTGGGCGCTCTGCACCACGAAAAGCAAGCTGACGAGTCGGAAGGATTTGATGAAGCACCTCGTATCGCACACGACGGAGCGGCTCATTGCGTGCTTTAACTGTGGTACACACTTCCGGATTCGCGATAAGTTCGTCGACCATTGCAACCGACAGCTGGAAATAGCACATCGCAAGTATCAGTGCGACCAGTGCGGTCGTTACTATGCCACCAAACCGCTGCTGAACAATCACATGCAGTATCACAGACAGGCGCACGCGTGCGAATTGTGTCCAGCCAAATTTTCCAGCCCGGGCTTGCTGGCGGCACACATCCGCATCAAGCACCTGAACCAGCGTGACTTCAAGTGCCCGCAGTGTGATTATGCGTCCCATTACAAGAAAGATCTGGTGGCTCACATACTTGGCCACGAAGGGAAGCTGTTCCGGTGCGAGGAGTTTGGCTGCAATGTCGTCTACCGGACGTTACTTGGTTTGAAAAAGCACATCAGCTGGCACTATAATTTACCAACACCGGTGTACGCGTGTCATCTTTGCGATAATCATTTACGCTACAAATCATCGACTTCCCTGAAGAAGCATTTTCTCTTTAAGCACGATATGGCACGGCCGCCGGGGATGTCGCGGTTTCGCTTCAAGCCCGACACTGACGGCATGTACCGCCTGCAATCGTTCGTGGACGAAAAGCTGAGGAAACACCACGAAGAGCAGCAGCCTCTGGAACAGCAACAGAATAGT
>2L|AGAP007308|45241788|45245632
ATGGATGTGGCACCGTCGATGGTGCAACGGTCCGGCGACAAGCTGATAGTGCGCCGGGTGGTAAGCGGCGAGCAAGTACACCTGAGCGATCAGAACCCACCCGTCCAGTCGGACGATGGGGAGTCCACCGACCAGCAGCTGCTGCTCGACCGTTGGCGACGCTTTTCCACCGACGCGTCGGCCAACTACGACGAGCCGCTAACCGATGGGGAAGGAACCCAACCAGGGCCATCGTCCCAAGGGGCGACCGATCACGATCAACAGCAGCAGCAGCAGCTGCCCCAGTGCAAAATCAAGCGCAACTACTCGTGCGGCCGGTGTACTTACTTCACGCAGAACCCGCGCAAATATCTAACCCATCTGCGGGACACGCACGGCGAAAAGATCGTGATCAATGAGTGCAAACGGTGTCTGTACGCGTCGCGCCACTACCAGAAGCTGGTACGGCACATGAAGATGGTGCACGGGTCGGTGGATGGCATTCGGAAGTCGGCGTTCGGTGCGAGCCGGCGCCGGGTACAGAAGAGCTACGGGGGGCAGATGCATCTGGGGCAGGTTATGCCGGCTGCGGTGCCGAAGCTGTCTGACAGTGAGGCACTGACGACGGCGTACGTGCAGCAGTTGGTGGCGTCCGGGTTGCCGAAGTTGCTGGAGGAGATGGAAAAGTCTGGAGCAGCACTTGCGGGTGAGTTGGAACGCGAAATTGTGGAACTTTCTGGAGATCTTGGTGTTAGCGAAGGTGACAGAATAGACAGCAAACCTTCGGAAGAGCCTAAAAAGCGATCCCGACCAGTGCCTAATCTTATCCCACTGAACATGTCCACGTCCGGGTCATCGGCGACACCCAAGACGACGCCCCAAAAGTTCGTCAAACCAATCCCAATCGCCGCCCTAAAGGCAGAGAATGGCGAAAGTGATCGAACGTCAGAAGATTACCCGCTCAGCCTGACCAAGCACCAGCAACCCGTGGCCACCCACCCCGACGACATCATGACCAAGTGTATGTACTGTGAGCTGTCGTTCAAGCCGGTCGAAGCACTGGCCAATCACATCAAGCTAGCGCACAAAAACGACCTGATAGCGTTCCTGCTCGCCAACTCCTTCGACAACGCAACGGACGCAGCGGACAAACCGGTCCCACAGCACCCAGCGGAACCCGCGGAACGCACCACGGTCAACGAAATATGGAAACGTTTGCTGGAGCGCAGTGCCGAATCTTCGGTACAAACGCCGCGGAAGTACGAAGCAGGCGGTAGTAGTGGTAGTGCAAAAGACCTCTCGAACGACACGGACACGGACGATGACAACCGGGAGGAGTCGCATCAGTCGCAAACGTTCTGCGGCGTGGAGACGGCACCCGGGTACGGTGAGGTAACGAACCGGCTGCCAACGATCGATCCATCAGCCGTTGGTAGGACTGGCTCCGGCGGTAGCTCCGGTGGTTCCGGACTGATGAAGAAAGTCTTCAAGTGTCCGCACTGCTCGTTCTGGGCGTCGACGGCGTCCCGCTTTCACGTGCACATCGTGGGCCACCTGAACAAGAAGCCGTTCGAGTGTTCGCTGTGCGCGTACCGGTCGAACTGGCGCTGGGACATTACGAAGCATATCCGCCTGAAGACGATACGCGACCCAAGCCACAAGAATGCGGGCGTCCTGATGAACGACGAGACGGGGCGAAGGAACTACACCAAGTACAACAAGTACATCGCACTGATGCAGATTACGGACAAGTAG
>2R|AGAP002241|18061979|18063733
ATGGCGCTCGTTGCGCGAAAGAAAGAATGTGGAATTTGCGGAAACATACGGCCAATGGTTCAGCATAACCTGCAGAAGGTGAAGACGAAGTTTTCCAGCACAACGGTGGTGCAGCTGCTGGAGCGTTTCTTCGAACGTGAGCTGTCCGATCGGGCCATCGAACTGGAGCAATCGGGTGTGTGCAAAGAGTGCTACACCAAGCTAAACGACTACGATGCGGCCTACACGAAAGCTCTAATTATCCAGCAAGAGCTGACGGATCTGCTGCAAAACAGCAACTTGCGATTATTCGAAGAGTTGCACGTCCAGTCGGACGACGATGAGAAGGTAAAGGTGGATGAGCAGCATGGCGAGATAAAATGGGAGCAATCGGGAGAGGTTGAACAGTCGGGTGATGCGAACCCCACGGCCAGGATGCTTTCCGTCGATGCCCTGCCCACCATTCGCATTTGCATGGAGTGTGCTGTATGCGGGGAGACATTTAACAACCTACAGGATGCGGATCTGCACACCCATGACGAGGTTTCCGAAGAGGAGCAGCCGCCGATTAAGGAATCGTCCAACTCTTCGCCTATGCTAGTTATTGAAACGATCGGAACGGAGCACATACACGCCGACGCAGCTCCGGAAGAGAGTGACGAGCCTGGCGACTCGATGTACACTGAGGATGGTTGTGTGCAACCGTATTACAAAACGGAAATGAAGGATGAGGAGGAAGCGGGAGATGAAACTCGTCCCGAACAGAACCGCCGAATGGCATGTTTCTACTGTGAAGCCACGTTTGACGATAAAGTTAGTCTTAAGGTAATTAGAAGAGCGCCCGGTCATCATGCTCTTATAATCGGAATTGTGTTTCATTGCTTTCAGGAACACTTCAAAACAAGCCACCCGATCGATCTGGAAAAGAACATATGCAAAGTGTGTGGCCTTACGATGAAAACTCGCGCTGCCCTAGCCAGTCACCTGGGCAAGCATGTGCGCGAATCGCAGCTAACCTGTAACGTGTGCAGCAAAAAGTTCACCCAGAAAACTTCCCTCCAGCGGCACATGGCGATACACACGGGCGAAAAGGCTTACCAGTGCGACCAGTGCGGGAAGCAGTACATTCACTACTCATCCTTCTACATGCATCAGCTGGCGCACAAGGATGTGCGGGCGAAAAAGTGTACCATCTGTGGGAATTCGTTCACATCGAATTCCCATTTAAAGCGACACATGCGGACCCATTCCGGTGAAAAACCGTTCGATTGCCCCGTGTGTGGTCAAAAATTTTCACAAAGGTACAACATGGTCCAGCACCTGAATGCACACAGCGGCAAGACGAAACGAAGCGTGAAAATGTTAAAATGTCCTCACTGTGATCAATGCAGCGATCGGTATACTCAGCTGAAAAAACATTTGGAAAAGTATCACCCGGACAAGGCAGCCAGCACGCTGGAATCGATGCAGAAAGCAAAGATCAAACCTAGTATGGCAGGAACGTAA
>2R|AGAP001294|2623887|2625825
ATGTGCACCAAAAGTTTGTCGTGCATCCTGTGCGGACAGCCCAATTTTCCCAGCATCGATGCATTGCGCGTTAGCTTGCTGAAAGTGACGGCCCGTCCCTTGAAGTGTCCGATCTGTGGTGACGAGCTGCTCGGTTTGGACAAGCTGACGATCCACCTGTTCGGCCATTCGTTGCTCGAGGACCAGCAGGCGGAGCGCACACCAGCGACGGAGCAGGCGACGAACGATGGCATCGGCAGCAGTCAGTCCAGCACCACCACCTTTGCCTCGAGCTCGTTCAAAACGTTGCGCAAAGTTCCTGCTGCTGGTTGTTCCACGAACGCGAACCACTGTTCCGAGTGTGACGTGGTGTTTCGTAACTCGGCCCTGCTCAAGATGCATCGGGAGGTGTTCCACGACAGCAGCAACATTGCCCCGGTGACACCGACCCGGGACGGTGTGTTCGATAAACGATTCCACTGCCACATCTGCCCGAAGGAGTTCAAGATGAAGGGTTCGCTGAAGATACACATGCGAGTGGTACACGAGGCTGGTTCGAAGAAGATTTGCTTAGACGCTGACAGTGCAACTACCTCGCGTGCGATCGAATCTAGTAGCCACATGGCAACGAACGCGTCGGGTGTGGTGTATCTGCCACCGAACTCCGACACCCAGCAGATTAGTCTACCTTCGACCGCTGGAGTAACGCAGCAAGCCAGGGATAGCTTTTCACTGCCCTCGTCTCCACAGCAACCGCACCAGCAACAGCAGCACGGACAGCAAGGACACGAAAATGCAAAGCAATGGGAATGCGAAGTGTGCCGCAAATCCTTCACGACCAAGTATTTCCTCAAGAAACACAACCGACTTCATACGGGTGAGATGCCTTATACCTGTGGAATCTGCCACAAATCGTTCACGTTTCAGCAGTCCTACCACAAGCATCTGCTTTACCACAGCGACGAGAAGCCGCACGTGTGTTCGGTTTGCAACCGTGCGTTCAAAGAGCTGTCCACGCTGCACAACCACCAGCGGATACATTCTGGCGAAAAGCCGTTTGCCTGCGAAACGTGTGGGAAGTGTTTCCGGCAGCGCGTGTCCTATCTGGTTCACCGGCGAATACACACCGGACTAATGCCGTACAAATGTTCCGGTTGTGAGAAAAGTTTTCGCTACAAAGTGTCCCAACGTACCCACAAATGTCCAGCGAGTCCACCCGGGACG
>3R|AGAP008515|11684422|11693298
ATGAACCTGGCACTGAACGTGGCGCGGAAGTGTCGCATCTGCGGCATGGACATACTCGATCTCACGTGCGCCTTCCCGATCTTTGGCAACGATCGGGTGGATCAGAAACTGGAGCGCTACCTGCAGCTGAATATACAAATCGATGACCTGCTCCCGAAGTGCATCTGTGGATCGTGCTATCTGAAGCTCGAAAGCATCGACCAGTTCGCGCTGATGGCCAGCCGCACCGAGGAAGCGTTCCGCGCCTGGCTCGGTCGTCTCCGCGGTCTCAACAGCCCGGCCGAGGCGGCCAAAAACGTCAACGTAATGTTGCCCCTGTTTCGACTCGATCCCGACGGTGGTGCCGATTCGAAAAAGGGACACAACGCATCGGCCGCCAAAGACGCACGAAGCAATCCTTCCCCGACCGTATCGACCGCTACACCACCGGCCAGCGTCAGCCCGCCCGAGAAGGGCATCATCTCGTACAGCGATCTGAAGCTGGGGCTGCTGATTAAAGACCAAGAGCTGCTGAAGCTGATCCTGAAGGCGCTCCGGTGGGCGGAGAACGATCGCCGTGCGTCGTTCGAGGTGCTGATACAGCGGTTGAAGAATTCGAGCTTCCGGGAGATCCTCTCCAACCGCAACCTGCTGAATGATAGTGATCTGACGCAGCTGCTCAAATCGTACATCGGGCAGGGCGTGATGAACAGCTTTGCTGCGATGCCTCCTTCGGCAGCATCAACGCCGCTGAACAATAATAATGTTGTGCCGCCAGCGGTTATGTTTCAACCACCCATCAATCCGACTGGAGGCGTTAAATCCGGAAATCAATCCGGTTTTGTGGCACCGGTTGGACCGATTGCGGGTGTTAATGTGAATGAGTATCGAATCGATGAGGCCAGCGTCACGCAAATGGAGGTAGGGGTAGATCCCGATCTGTATCTTCCGTACGAGGACGAGGATAGCAGCAGTACGAACAAGTTTGAGGGAACAAGGATCGAGGATCGGCAGGAAAACACGGTCACGATCAAGCTGGTGACGACGAACGTTGCCGGAGATATGATTGAAAACAAAAGGATGATTCCTGCAATCCTGAACGTCCGCGGCACCAAGCGCTTCCAGTGCAGTGCTTGCCCGGAGTGCTTCGAAACGAACGGCGAACTGCAACAGCACATCGTACGGCGACATCTGCCCCGAACCAATCGCACCGTTATCACCGAACAGGGCAAACCGGCGATCAAAATTCGTGTTCGCAAGAACAAACCCATCGCCGGTCCTTTGCTACCGCCGAAATTGATCCCCCCTTCAGCACCGGTCACCCTTACGGCAACGACTCCCTCACCGACCAAAGAACCATCTTCGGCGCCTGCATCTCCCGCCAAGGGAGAGCTTCTGGTGCGCAAATCGAAACGAAAGACCTCGCTCAAACCGGAAGTCAGTTCGCTCATACTGGAGAAGCAGCAGAAAAAGCGAAAGGTACAGAAAGGGGTGCAGAAACCGGTGCAGAAAGAGGCACAGACTCCTGCACCACCACCAGCACCACCAGCACCACCTTCGCCAAAACCGAAGACTTCACGCAAGTCCAACGCGTTCTGTGCGCTGTGCCGCAAGCGGCTAACGCCGAAGCAAACGATGCGCGTGCACATGCAGCAAGAGCACTCCCGGTATGAGTGTGAAAAGTGTGACCGTGCGTTCAAGAGTGCGTTGAATCTGAGCCGCCACCAGCAGTACCATGCCAGCAGCAGTAGTAGTAGTAGTAGTACCAGTACCGTGCCGACCGAGCTGGTGTCGTCGTCCGTCAGTACGAAAAGGGCACAGAAAGCAGCCCAGCAGGAGGAGGAGAAGGAACAAACGCACAAGTGTTCCTACTGCGAGAAAGCATTTAAACGGAGCCATCACCTAAAGGTGCGTTTTGGTGGTTTGCCTTTCCCTGATCGTTGA
>2R|AGAP004634|58680257|58681270
GTTCTTGCTTTTCTCGATTGTTACAGGCCCAACGATAACCCAGAGACCTACTGTCGATTGTGTTTCTCCGAAACCAATGTTCATCCGCTCTTCCCACAGAACGGGGGACTGATACGTGAAATGACCGAAAAGATACGGACCTGCGCCGGTATACATATTAGTGTGCGGGACGACTATCCAGCCGGACTATGTTTTGCGTGCCTGTCGATATTAGATGAGATTCATCAGTTTCAACAACGAAGTAAACATTGTGACGAAATCATTCGTACCAAGCGCGGTCTGCTGGAGCAGATTACAGTGAAAGTAGAAATGACGGAAGAAGATGGTGTACATTTTATCCCCCCTGGCGGAGGAAGTTGCACCGGCCTAGGAGCTAGTGAAGACTACGCAAATGATGATTGTCTTACGGAGAGCAGTATTATTGCAGAAGCTATAACTAGTTTGAATGGAATTGGAGAGCTAATGGGAGAATTTCACAGCAGCGAACATGCGGATGAACGACCATACCAGTGCATTGAATGCTTGGCTCAGTTTCGCGAAAAACGATCACTTGCAAGGCACATGAAGGCAGTCCACGAAGAAGTGCGTGATCGTCAGTGTCCATACTGCCCTAAGTCATTTAAATACAGTCATCATCTGCGGTATCATATACGGACGCACACCGGCGAAAAGCCGTATGTGTGTGAAATCTGTAACGATTGCTTCTCACAGCATATACAATGGAAACGACATATGTTAAAACATCAGCAAATTCGCAAACCTCCACCACCAATTACTATTACACCTCGAAATATACCAGTAGAGGAACCAAAAACAATCAAATGTGAATTTTGCCCGCGTGTCTTTTCCCGATTGCAAGACTATCGACGACATCAGCCAAGTCAC
>3L|AGAP011410|23907643|23946021
TGCGCGATGTGCCCGAAGCAATTCAAAAGTTTAAGTGCCAGAAGGACACACGAGCTGACCCATGTCGGGGTCGTGTTTCCGTGCTCGTTATGTGATAAATCCTATCAGTACAAATCTCTGCTTAATGCACATCACCATGGCACGGTACACTCGTCGAGCCGGCCCTACGCGTGCGGAATCTGTTCGAAACGATTTAAAAGTCAATTTGCCCGATCTACCCACGAACTAGCACACAGTGGGAACATGTTCCCGTGCTCGGTTTGCGATAAATCGTATCGCTACAATCGAGATCTAAGACACCACGGTCGAGTGCATTCCGAAAACCGGCCGTATGCCTGCAGCCTCTGTCCGAAGCAGTTTAAGAGCAGCTTCGCACGCAATACGCATCAACACACCCACTCAGGGGTTAGATTTTCCTGCCAGCATTGTGATAAGTCATATCCATATAAATGCCAGCTTAGCATACATATGCGAAAGCTTCACCCGGAGTCGAAATTTAAGTGCAAACTTTGCCCGAAAATATTCAACCACAAGGGCAGCTTGAGGGAGCACATCAGCCGAATGCACACCTATGAAAGTAAATACGAGTGCAAGCTGTGCAGCAAACGGTTTAAGACCAGACGGGCGTTGAACATACACGGCAGGGTACATTCGGACAATCAGCCGTACGCATGCAGCTACTGCCCTAAGCGGTTCAAGAGTGGGTACGCTCGCAATACGCATCAGCTCACGCACACCGGCATCACGTTCTCCTGCGAGCTTTGCCGAAAGTCCTATCGGTACAAATCCTTGCTCAATATACACATGCGAAAACACCACCCGGAGGCAAAATTTAAGTGCAAACTTTGCCCGAAAATATTCAACCACAAGGGCAGCTTGAGGGAGCACATCAGCCGAATGCACACCTATGAAAGTAAATACGAGTGCAAGCTGTGCAGCAAACGGTTTAAGACAAGCGATATCGTGTCGCACATCGTCAGCCACAAGCAGGAGGCCCGGTACGCGTGTCCGCACTGTCCCGTCCGCATGACGCACTCGGCCAACATGATGCGGCACGTGCAGGCGGTACACGAGCGCAGGATAGTGAAGACGTGCAAACCATGCGGCAAAGGATTTACGCACAAAAATGGCTACGATTCGCATATGCTATCACACCACGGCATCGGGACGCAGCATGAGTGCAAAGTGTGCGGAAAGAAGTTCAACCACAGGAGCAGCATGAGAGAGCACATCAGAAGGTATCACGAAATGGAGAGTTACAGCTGCTCGTTGTGTGACAAAACAACGTTCCCGGACGCCTGTGTGCTGCGAAAGCACGTGAAACGGTTTCATGGTGTGCAGGAGCTCGCCTGTCCCATCTGTGGCAAACTATTCAAGATGCTCGACATGCTCAAGCGTCACCAGCTAGTCCATTCTAAAGAGCAGCCGTTTATGTGCAGCCAGTGCCCGAAGCGCTTCAAAAGCGACACCTCCAGGAAAAAGCACGAGTTCACCCACAGCGGCATCCTGTTCGGTTGCTCCCTGTGTGGCAAAACGTACCGGTACAACGCCAAAACTAGAGCCACCCATTTACGCACGCACAGCGGCATCCAGTACAAATGCACGGTGTGCGACAAAGTCCTATCGCAGAAGAGCAACATCATGGCCCACATCAACACGGTGCACTTCAAAACGGTCGGCAAAACGTGCGGCATCTGTGGGAAGGGCTTCGTACACCACAAAACGTATCGATATCATATGTACGCACAGCACGGAATCGGTGAGCTGCACGAGTGCCGGGTGTGCTCAAGAACGTTCCCGGACGCCTGTGTGCTGCGAAAGCACGTGAAACGGTTTCATGGTGTGCAGGAGCACGCCTGTCCCATCTGTGGCAAACTATTCAAGATGCTCGACATGCTCAAGCGTCACCAGCTAGTCCATTCTAAAGAGCAGCCGTTTATGTGCAGCCAGTGCCCGAAGCGCTTCAAAAGCGACACCTCCAGGAAAAAGCACGAGTTCACCCACAGCGGCATCCTGTTCGGTTGCTCCCTGTGTGGCAAAACGTACCGGTACAACCAATCGTTAAAATTGCACGCTAATGTGCATACAACGCAAAAACCGTACTCCTGTCTGCACTGTCCCAAGAAGTTCAAAAGCCGAACCGCCAAAGCGGCACATCAGCTAACGCACAGCGGCGTCACGTTTGGCTGCACGTTCTGCGATAAGTTGTACAAGTACAAGGTGCAGCTCAATGCACACATGAAGAAGAGCCACGATGCGAGTATTACCGAGACCAGAAATGATAGCGATACGCACAAATGTAACGTCTGTAAGAAGGAATTCAATCACCCAGGCGGCTTAAGGGATCACTTTAAGCGGTTCCATAGCGATGAGTACAACTTCAAATGTGCGTTATGCGGGAAACAATTTAAACTGAAGTAA
>2L|AGAP005570|17326581|17327606
ATGGACGAAGCACGCATGCATCCAAACGCTGGCGCCGTGGGTAGATCACAACCGATGCCGAACTACGACCAATTCACGCCAGCCGATATGAAAAAGTATTACCCACCCGGTGCAATGGCGAATGTGCCGCCGAATGTAGCGGAAGGCTCCTCGATACCGCTACACTTTGCGTCGCTCGCCGGGCTAGATCTCGGCAAGCGGTTAGGCCAGCCGGATATGTACTTCAAAAACCCTTACAACACGGAAAGCGACGAAGATGGATCACCGGAGGCGGCCAACGGGATGCATCTGGCTGCGGCGGCGGCAGCGGCAGCAGCAGCTGCGGCTGCATCCGTCACTGGTGGCGGGGCGGCCCAAAAAACCAAACAACCTCGAAAACGGCAAAGTACCGGCAAGCGCAAGCCAAAGCTTCCGAAGGAGGAGTCACCGGCCGAGCTGGCGCTGCGCAAGTTCCCCTGTCCGGAGTGTCCCCTGTCGTTCAAGACGGGGTACCACCTGAAGCGCCACCATGCGACGATCCATCAGGACCAGCGGTTCCCCTGCACGGTGTGCCACACGTCGTACGGGCGGCGCGAGAAGCTTCGTGCGCACATGGAGCTCATACACAAGATTCAAAGCTACTTCGTGTGCGAAATCTGTCTGGTTTCGTACGAAAGCGAGGATCTGCTGCAGCGACACGTGTACCGCCACGAGCACCCGAAGCCGCTCGAGTGCGCCACGTGTCTCACGCCGAACGCGCGCACGTCCGACGGGAACTACAGCGGCAACCATATCTGCATCACGTACCAGAACAGCTACGAGTGTTGTGGGAAGGATTTCGGGTACCATTACTATTACAACCGGCACATGCTGACGGTGCACAACATTAAGACGAATGCGCGGGTCAAGATACCGAAGGGCACGCTGCTGAGCCAGTTTCGCGCAATGCGCTCCTCGCGAGGATCGTGA
>2R|AGAP002773|27010712|27016538
GGCGTTGCCCCTGGACCACCAGCAGCTGCCATGATCATGGAAGGGCTAGAAACGTTGGTTGCGCCATCGCATCACACATTCCTGCTGACCGAGTCGGCGGCCGCAGCACACTTCAACGTGCTGAGCTTCGATACGTGCGGTCTGTTCAAAACCGGCACCACCACCACCTCGCTCGGGCTGAACAACAACAGCACGACGACACCGAACAACAATCACCATCACCACCTGTACCATCCCACGATCGTGTCATCGTCGGCCGTCTCGTCGGCGATCGCCAGCGCGGCCAGCTCGACCGCGATCACTACGCACACGACCGCGACGACGAGTGTGACCGCGGCGTCCCATACGTCGCACGGCCACAGCCACCATCATCCTAACCATCCGCACCTGAGCCTGCTGAGTACGGGCGGCGGCGGTAGCACCAGCCACCACTCGAACGACAGCTCCACCCTGCACTCCGGCACCGGTGACGATCATTCGCAATCGCAAACCGACGCACAGGCCGGCGATCTCAACACACCCGTCACCACCTCCGGCGACATTCCGTCGTTCTTCGGACCGTCGACGGTTGTGGAGCCACCACCGATTACCGGTAAGTTCACACATGACAACCCCATCTGGGCACCCCAATCAGCACGCAAACCTTCCATGAAATACGATGAAGCCTATCCCTGTCCAGGGAAGGGGAGCAAGGAAAAACCTGTTCCGCCAAACCGCCATTCTCTTTCCGAAGCGCGTGGTTTTTACACTTTGACAAGCACGAGCACCCAGAAAACCCAAAGCCCATCCATTATTCGTCAGCATCACACCCTTGCTGGTCGGGTAGCCGCACACCTCGGCACACGCTGTGTGCGGTCCTTCGATCACTTCGAGCCCCGGGACCAGAGGCTCATTAACAGCCCAAGATTAATCAGCGGACCGGGAGATCTACCGCCCGGCGATCAGCGCCAGCGAAAAGCCTTCCCCGCTGCGGACCGATCGAACGTTGCGGAGCGAAAGTATCGAAAACATAAATTACGCTATCAGCATAAATTAAGCCCGTCGCCGGTCGAATGGGACGATGCGGAGCTGATTGCAGGATCACGGCAGGCCGCACCGCTGCGGCCTGTAGATCAAAACCGGGTTTTGGGTTGTACAACTGGATCATCCGAGTCAGCCCGCGCGTTGTACAAGCGCGTTTCGTCATCATCTCGTTTTCGTTGGCGAAAGATCGGAAGGGTCATATTTTACGTTCCTCAAAACGCCGCGATAAAACAACCGAGCAGAACGCCGGGGATAAAAAAGGGGGATTTACAGAATGGATTTTCGCAAGCTGCAGCTAAACCAATTTCCCCCAAAAGCGTCTCGCAAACACACGCCAACAACATGGGCCTGCAGGCGGGCAACGTGATGGCGGGCGCGGGTCAGATGTCACCGACCGCCGGACTGGGCGGCTGGGGTTTGCCCAGCCCCGACAAGACCCTCTTCCAGGCGCCCATGTTCGGGCTGCTCGGACCGCAGGCGACCAGCGCGTCCCAGGGTGTGTCGGCCACCTCGCCCTCGATCGGGCAGCACCATCAGCACCACTACGGGGGGGACGAGCGGGGGCACACCGGGGCCGGCCACGGCGGCGGTCACGGTGCCGAACTGCTCGGCCTCAACATGGACTGTGCGAGCATCATCCTGAAGCAGCCGCCGAGCTACAACAGCTGCGTCGGTTCGCTCGACATGCAGCAGGGGCAGGATATGCACGGGTACGGGCGGCCGGGTCAGGGCGCCGGGCTGGGACAGCAGATGAGCCAGAAGTACCAGTGGCTGGACTCGCCGGTCGACCCGTACGTCGGCAGCCCGCAGCACGGTTCGGTCGTCCTGCCCGGACCCTCGTCCACGCCCATCTCGGTGGGGCCGATCATTCCGAAGCAGGAGCCGTACTCGACGCCGAACGCCTGCACGTCCGACTCGAGCCAGCTCGGGGGGCTGACACCGGCCCAGGTCGCCCAGCAGGCCCAGTATGCCGTCCAGCTGGCCGAGTACAATCAGGCCACCAGCAAGGGCCACGAGATCCTGTCCCAGGTCTACCAGCAGAGCACGATGCCGCTCAAGCTGGTGCCGGTGAAGCCGCGCAAGTACCCGAACCGGCCGAGCAAGACGCCCGTGCACGAGCGCCCCTACGCCTGCCCGGTGGAGAACTGTGACCGACGGTTCTCGCGCTCGGACGAGCTGACCCGCCACATCCGGATCCACACCGGCCAGAAACCGTTCCAGTGTCGGATCTGCATGCGCTCGTTCAGCCGCTCCGACCACCTGACGACGCACATCCGCACGCACACCGGGGAGAAGCCGTTCTCGTGCGACATCTGCGGCCGCAAGTTTGCCCGCTCGGACGAGAAGAAGCGCCACGCCAAGGTGCATCTGAAGCAGCGCATCAAGAAGGAGAAA
>3R|AGAP008270|8121702|8123003
AAACTGGCGGAAGTGCTGGCCAAGATAGCGTCGCTGCAGAAAAGCACGGACAAGACGGACGGCATCGACCGGACAAAGGTGCGCACGTACAACGTGAAGCTGCGGCTGCGGAAGAGCCTGCTGTACAGGTGCTTCGACTGTGGCAGCTGCTTCGCCAATCCGGACTTTCTCGAGCTGCACGAAAAGTCGCACAAGTCGGAGCAGGGCAAGTGCGACATCGATCTGCGGCCGGAGCCGGGCACGGACGGGGAGGAGGGCGAGATGAATCTCAAGCAGAACGCATGGTTTGTGGGTGACTTTGGCGAGGAGGACGAGGAGGACGGCGACGGGGAGCATCACATACTGCAGCTCGACTGCACGGTCGAGGAGGGCGAGGACATCTTTGACATCACGTTCGATCGCACCAAGTGCGAGAAGACGTACACGATGAAGTACAAGGTGAAGAAGGAACCGGTCGGCAAGTGTGAGCACTGCGCGAAGCAGTTCTACTCGGCGGACTGCTTGAAGCAGCACGAGCTGGAGCACGAAAAGTTTCTCGACATTGCCAACATCGAGCCGAGCATTATTAACATTATCCGGTCGCCCCGGATCGAGGAGAGCACCATGACGCTGGACGAAAGCTTCTACGAGGCGCTGGACGTGAGCGATATTCTCGAGCACAGCAGCGGCACGATCGACTGCTCGGGCGGCGAGGGCCGGCTACCGGCCGGGGCAGGTATAATGCTCGAGTATCGCATCATTCCCCGGCGGTCGGCGAGCGGCGAGAAGGAGCTGGCGCAGCGAGCGCACCTTAACTTGCAGGCAAAGTATGAATGCCCGAGCTGCACTCGGCGGTTTCGCTTTCGGGCCGCCCTGCTCGTGCACGAGCGGACCCACACCGGCGTCAAAGCGCACCGGTGCAAGTACTGTCCGCAATCGTTCATCTCCAGAGGCAAGCTTTTCCTGCACACCTTTGCTCAGCACCGGAAGCGGGTGCCGTAA
>3L|AGAP012110|37756206|37759203
GATAAAGCACAGCAGGAAGATTGCATCGGTGAAGAAGAGGAAAAGTTGGAGCTGGATGAGGAGGAGGTTGGCATACAGATGGCTTCAGAATCGGAAACCTCTGACATTGTGCCAAAAGAGCAATCGAAACAGGACGTCCTGAAGAGTAATGCAGACACCCGTCCTACCATACGGAAGCAAGTTCACAAACCACTCGCCACAAAGGGAAAGCGTGGACGCCCTAAATCGTACCGGGAACGTGTGGAGTCGCCAAAAGCGGACCAAAAGAAAGAGAGCGTGGAGCAGCCAAAGCACGACCCACCCCAGCATGCAGCCCGAAAGCAGCGACCCATGCCAAAAATCTGCACCATATGCGGGGTGGCGCGAACCGACATGGCCGCCCATATGCGCTGGCACAACAACGAGCGCCCGTATCAGTGTCCGCACTGTCCGAAGATATTCCTGAACAGCTCCAATCTGAAGAATCACATCAATCTGCACACGCGCGAAAAGCTGTACAAGTGTGATCTCTGTGATAAGGAGTTTGCCAGCACGACCGGGCGCAGCAAGCATCGGGAAATACACGCGACGGAGCGGGTGCACCTGTGCACCGTCTGTGGCAAGCGGTTCAAGTACCGCGCATCGCTGGCACGCCACAAGCTGATCCATTTCGAGGAACCGAAGCAGAAGTGCTCCGTCTGCGATATGATGTTTCTAACGAAAACCCGTCTGACGAAACACTTTATGGTGCACATGAACGTAAAACCGTTCAGCTGTGAGGTTTGCGGGAAAGCGTTCAACCGGAAGGACAATCTCAAAACGCACATGAAAACGCATGCGGCACAGCGGAAGCGGGAGAAAAAGCAAGAGCCAGCAGGAATTGTCTATTTGAACAATCTTGCCGAACATCGCCGGATGCATCTGAACATTCGCACCCAGCAGTGCCCGTACTGCGAGAAAACGTTCGTCCATCGTACGAATCTGATCACGCACCTGAACATTCACACGCACGATCGCACGTACAAGTGCGAGTACTGTGGCAGCGAGTTTACGAGCTATTTGAACAATCTTGCCGAACATCGCCGGATGCATCTGAACATTCGCACCCAGCAGTGCCCGTACTGCGAGAAAACGTTCGTCCATCGTACGAATCTGATTACGCACCTGAACATTCACACGCACGATCGGACGTACAAGTGCGAGTACTGTGGCAGCGAGTTTACGAGCGTGCAGGGACTGAAGCAGCACCGGGCGACACACTTCGAGGGCCAGTACGCGTGCACCATTTGCCACCGGAAGTACAGCCGCAAATGCTACCTTCGCGTCCACCATGAACGGGTACACAGGCCGAAGGAGAAGCATTGCTGTCTGATTTGCGACCGACAGTTTCTCAATCCCACGCTGAAGGAAAAGCACATGAAGATCCACGAGGACGGTACGCTACACGAATGCAGTCTGTGTCATCGAGCGTATAATGCAAAGCGAAATTTGCTAAGACACATACGAACGGCTCATCCGGAGCGAGGGCAGAGCGATAGCAGTAGCACGCCCTTGTCATGA
>3L|AGAP011963|35653156|35656107
ATGTGTGAAAAGGAACCGACAGTAAGCGACAAACCTTCCCAGCCCGATGCTACGAATGGTAGCGACGAACCTGCCGACACGGTGGCGCAATCTGGCGAGCTGAAAAAGACTTCAAAGAAGAAAGGATACATATCAGTGGCGAGCCTTTTCGCGCCCGTAAAGACTGCACGCAAGGAGCAGCAGGCACCACAGCAGACTCCAAAACAGGAACCCCCGGTGGAGGAGAGCAATGATGAGTCGGCAGCAGCACCTGTTGTGGGGAGTGAAACGACTGAATCTGCATCGAACGACCAACACCAACAACTACCAACGAATGTAGCTGAAGTGAGTGCGAGCGTTGCCGAGGACGTAGCTGAAAATAAGACTGAGCAAAGCGTATCATCACCACAACCCGCGGTCGATACGGCACACGATGATATGATGGAAGTGAACGGGCTTAGCAACTTACCGGAAGCGACCAAAGTGCAGCCGGTTGTGCTTCCGGCGGAAGTGCCGAAAGAGAGCGGCCGGGAGGGCAGCGTTGCTAGTGGCGACAGTGGGGAGTCTTGCGCTTCGTCCTCATCCACAGAAGAAGCGGTCGGCGTAGCGATAGAGGTGACGAAACAGTCGACCGCAGGGCCGGTGGGTGTGGACACGCTGAAAGAATCTTCCCCTGCCAGTGACAGCGGTATCGAATCGGTGAACGAATCTGGCACGCCGGCAGCTAGCAGCAGTGTGCCGAAAAGGCCCCGGGGACGCCCAAAGTCCACCGTGAGCTTTGCGGGTGCGTCAGCCAAGGAAGACAAACCGTCCCAGCAGCCGGATCAGGCAAAGCTGCAGCAGCAGCAGCAACAGCCGCTGGTTAAGGAGGAAAAAGAGCTGAAACCACGCCCTGCCCGACGCAAATCCATCCACAATGCTAGCCTCGCCAGCGAGAAGGAAGACGGTGCAGAAGAGGAGGAATCGGCGGTGGTAGCGACGCCGGCTCGAACCGCCGGGAAGCGGGCAGTGCGTACCGCGCGCAAACCGTCCGTCAAAGCGAAGGAAGCGGCCGAATCGGCGGAGGTCGAACAGCAGGCTGCTGCAGAGGCGGTGGCGGTTGCGGTGGCAACGTCGGCAGGTGGCGAGGCCGGAACAAAGTGTAGTAAGTGTGAGCTGTGCTTCAAGACTGAGCTGTGGTACAGGAAGCATCTAATCAACGTTCACGGCATGGAGCCGGAGGAGGTAACACGATTGTTGTTGGCGGAGGGTAGCAGTGAGAGCAAAGGTTCGTCGCCTGCTGTTCCAGAAGTGGCAGCAGCAGCACCAGAACCAGCGATACTTACGAACGGTGGCGATGAGACAACGAAGCAAGTGTCGACCGTCGGTGAAACGGTGGAAGCAGCTGCTGCCGTTGCCGACGAAAGCTTACAAAACGGGCACAGCGACGAAGTGGCGCAAACGACGAACCTTTCACCAGTGGCCGCAGTTCCTTCCAAGCTTGCTCAAACGTCACCGTCGACGGGACGAAAAAGGAAATCAACGCCCTACCATGAAGAGGAGGAACCTTCTGTTCCAACCTCAACCGATGCGTTGGCAGGCAGCAATAACAGTGAGCCCGCACTGCCCGTAAAGGAATTAGTAGTCCTACCGCCGGCTGCCAAGGTGAAAGTGGAACATCGGGCACAAAAAGCGACCACCGAGGAGACCGAATCTCCCCCGACCGAGCTTGCCCCGGGGCAGCAGCTCGCGAAGCGGCGCAAATCGAGCATTACGCCCATCGCCACCGAAGCAACGAAGCAGGAGAAGCCCGACCCGGACGATCCGGACAAGCTGACGCCGTTCGAAAGCGCCAAGGTGACCGTGCTCGAGTCGGAGATGACGGGCGAAACGCACTACACGTGCACGATCTGTGGCGGCCAGTTCACGGGGAAGGCCACGATCAAGGAGCATCTCGACACGGTGCACGCGGCCATCAAGCGCCGGTCGTGCGAGTACTGCGGCCGCACCTTCCTGCAGACGGGCGATCTGACGCGCCACGTGCGCATCCACACGGGCCAGCGGCCGTTCAAGTGTCCGGTGGTGGAGTGCAGCTTCGCCTTCATCTCGTCCGGCGATCTGCACAAGCACGTGCGGCGCCACAACCAGCAGCCGATGCCGAAGCCGCACGTGTGCGACCAGTGCGGCAAAGACTTTGAGCGCTCGTACGATCTGAAGCGGCACAAGACGATGCACGCGAAGAGCGAACCCGACTTCAAGGGCATTACGTGCGGGGTGTGCGGGAAGGTGTTTGCCCGGCGCGACCAGTTCCGGGCGCACACGTACCGGCACATCGGCTATCGGCCGTACCAGTGCGAGATCTGTGGCAAATCGTTTACCGATCCGAGCAACTACTCCAAGCACGCCCGGCTGCACGAGATGGACGGGGTGGAGGTGGTGTGCAACTTCTGCAACCGGCCGTTCAAGAACAAGAGCGCCATCTCGAAGCACATCTTTCACTGTCAGCAGAAGATGGCCGGTGCTGCGACGAACAACAAGGGCGAAAAACGGGACGGTGCTTCGAAAAAGGGAGCCAGCAAGGAGGGAGGAGGCAAGAAAAGTCGCCGCGTTGGTGTGGCGATCGGGTACAGCAAGGATGGTGGTGCTAGTGGTGGGGGGATGATGGTTAAACCGAAGCAGGAAAAGGCGGCCGACGAGTCCGAGCAGCCGGTGGTGGCGATGGAAACGTCGCACGGAGGCGCAGCTATGAACGGTGCACGCACAAAGCAGGCGGCGAAGAAGAAGCACAAGCGGCGACGTATGCGAACGCCTTCCTCAACCGAGGAGGAGGACGATGAGGGCGAGGAGGAGGAGATGGATGATGACGACGACGACAGTGGGGACGATTTTCGACCCGACACATCCGAGCTGACCAGCTTGGGCGTGACGGTGAAGCGGGAACGGCGCAGCAGAAAGAGTGGTGGCGTTGCAGTAGCGGCTGCCACGGAGGCGTAA
>3R|AGAP009662|37749770|37752537
GCCAGTGCTACGCCAGTCGGTTCCAAATTTCGCTGCAACCAGTGCAACATTAGCTTCGGTAGCAAGAGCGCCCACACCAGCCATATGAAATCTCATGCCAAACAGCAGCAGGCGAGCGAAAAGCTCACCGCCGCTGCCAAGCTGGGAGAAACTACCATTACTGCGAGTGGGGGCAGTGGTGGTGGTACCGGCTCGCCGGCCGGCCCACAGCCCGACCCGTACCAGTGCGACGTGTGCAAGAAGACGTTCGCGGTGCCGGCACGGTTGGTGCGGCACTACCGCACACACACCGGCGAGCGGCCGTTCGAGTGCGAGTTCTGCCATAAGATGTTCAGCGTGAAGGAGAATCTGCAGGTGCACCGGCGGATCCACACGAAGGAGCGCCCGTACAAGTGTGAGATCTGTGGCCGAGCGTTCGAGCACAGCGGCAAGCTGCACCGGCACATGCGCATCCATACGGGCGAGCGGCCCCACAAGTGCAACGTGTGCGGGAAAACGTTCATCCAGTCCGGTCAGCTCGTCATACACATGCGAACACATACCGGTGAGAAGCCATACAAATGCCCGGTAGAGGGTTGCGGCAAGGGTTTTACGTGCAGCAAGCAGCTGAAGGTGCACTCCCGGACGCACACGGGCGAAAAGCCATACCATTGTGATATCTGCTTCCGGGACTTCGGCTACAACCACGTGCTGAAGCTGCACCGCGTGCAGCACTACGGGGCCAAGTGCTACAAGTGCACGATCTGCGACGAAACGTTCAAGAGCAAGAAGGAGATGGAGGCCCACATCAAGGGGCACGCGAACGAGCTGCCAGACGATGAGGAGGCAGCGGCGGCGGCGGCGGCATCGGATGCTGGAGGTGCCTGCAAGCTGGAGGACGTGTCCACCTCGGGCACGGAAGGTTCGATCAAGTTGTCGTCGTCAGCGCTGGAGGGTGCGAACGAAGCAGGTCAGCAGGTGGGTGCTGACGAGGAGGAGGAGGAGGACGAGGAGGAGAACGATGAAGAAGAAGACGAAACGACGGACGATGGTGATCGCAAACAAATGCCACGCTATGAGAGTATCGAACCGTCATCGTTCGATCAATCGTTACAGCGCGCCTACGGTGGCGGTGTCGCACCGGCACTGCTTGCTGCGGCCTCCATTGCGGCGGCGGTGGAGAATGGCTGCACGGAGGTGAAGTACTGTCCGGAGCTGAAGCAGCAGCGCTCGATCTCCCCTGTGCAACCGTCGGCCCTGTCGATCACGCGCAACACTCCACCACCGTCCTCGGGTTCGTCGTCATCCTCATCGTCCTCTTCAACGTCCTCCGTTCTGTCGATGACACCGTCCGGGGGTACTTCCTCCACGCTGCTCGAACCGGCCGGGTCCAGTGCACCATCCGGGCCCAGTGCGGGACAGTTTGTGTACGAGCCGATGGCGATCATGAAGCACCACGGATACTTTGCACCGGCATCGCAGATTACCGAGTTCCGCTCATCCAGTGACATTGTCCGGCAGGTGGAGGCGGCCATTGCGGGCACGGAGAACCTTCTCACACCGCCCCGCTCCTCGCCGGAGTCGCCCGATCGTTCCTCCTCGCCGGAATCCGATTCAGTATTAATGGCCGATCGGGACAACAACACGCTGCCGCCGCGCAAGCGAAAGCTCTACTTCAAGGACAGCCAG
>3L|AGAP010520|5637659|5638095
AAGAATCGGAAGATCCACCGCTGTGATGCAACTGGTTGTGATAAGGTGTACACGAAGAGCTCTCATCTGAAGGCACACAAACGAACACACACTGGTGAAAAACCATACATCTGCACATGGGAAGGCTGTGTTTGGAGATTTGCCCGATCGGACGAGCTCACCCGCCACTACCGGAAGCACACCGGATTGAAACCCTTCCGCTGTAAGCTCTGCACACGTTCCTTTAGCCGTTCGGATCATTTGTCGCTTCACATGAAACGACACTAA
>2R|AGAP003111|32505876|32508690
GACGATCGGGAAGGCGATGAGGAGGAATCGGACGAGCTGTCGGACAATCCGGACTCCGACCCGGACCTGCTGGAGACGGAGGACGGCCGGCTGATACTGGACATGAAGCGCAGCAAGCACTGTGGCAAGTGTAAAAAGCTGTTCAAATCGTCGGCGGAAAAGAAAGACCACAAATACAAGTGCCCGGGCGTGGTGGATGAGGTGCAGGACGTTATACTGAAGGAGCGCAAGGCGGCGAAGCACGCGAACCCGGGCGAAGAGTTCCACAAGTACTGCAACCCGAACCCGGACAATCCCTGCTACTGCTGCGGGGAGGATGTGAGCACCGCCCACGTCGGCCACATTCGGTGCAAGTTTTGCCCGAAATCGTTCAAAGCGTACGAGTACATGGAGCGGCACCTGAGCTCGGTCCACTCCGAGTCGGACGCGTTCCCGTGCGGCTACTGCAACGCCAAGTGCAGCACGCAGTCGGTGCTGGACGAGCACGTGAAGACGCACGACGAGGGCAAACCGTTCGCGTGCATGGCGTGCGGGAAAGATTTCACCCGCCGCTACCATCTGGACCGGCACGAGAAGCACACCAAGTGTGGCACGGTCACGAAAGAGATCGCGGTGCTGCCGTGCGAGGTGTGCGGGAAGGAGTTTACGCGCATCGACAATCTGCGCGAACACTTGCGCTCCCACATGGGACAGGGCGCCCGGAAGCGCGACTACCAGTGTCCGTACTGTGCGAAATCGTTCTACGGCTCGTCGCTGCTGAACATACACATCCGGACGCACACGGGCGAGAAGCCGTTCCCGTGCGATCTGTGCCCGATGTCGTTCCCGTCGACCGGTGCGCTGCGGAAGCATCGCCGCAAGCACACGGGCGAGCGGCCGTACCGCTGCGACGAATGTTCGGCCACGTTTGCGGCGCGCGAAACGCTCAACCGGCACCGGAAGACGCACACGGGCGAGAAGCCGCACGAGTGTGACCAGTGCGGCAAGCGGTTCATCCAGGCCACGCAGCTCCGGGCGCACGCACTGACGCACAGTGGCGAGAATGCGTTCCAGTGCAGCGAGTGCGACGCGTCGTTCAACCGGAAGGCGCGGCTGAACGATCACATCAAGTTTACGCACCGGGGCGAACACCCGCACGAGTGTGACCAGTGTCCGAAAACGTTCCTGCGCAAGGAGGATCTGGCGCGCCACCTGCTTATCCATTCGGAGAGCAAGCCGTTTGAATGTTTGGTGTGCAATAAGTTTTTCACCACCAAGCATGCAATCCAGCTGCACCAGCGAACGCACGACGAGGACAATCCGGTACAGTGCAAGGTTTGTTCGGGGACGTTCAAGCGGGAAGACTGCTTGCTGCGCCACATGCGCTCGAAACATCGTTGTTTAGCGGCCATTTTGATCAACCCATGCACTTCTTCCTCCAACAGTGACTACTTGGACCAAATCATCGAGGACACCGAGAAGGAAAAGATGAAAAAGCTGATCGCCAAGAGGGACGCGGAAAAGGAGGCGACGGTCGAAATTGACGGCGCCGTCTATCAGATCACAACGATGGAGGACAATCCAGCGCAGACGGTGGAAGTCGCAAGTGCTGCAACCTCACAACAAAAGCCGAAAGCTGTAACACCCCGTCCGGCAAAGGAGCTACCGACAAAGGCGGCAACTCCTTCCCCGAAGCAACCGAAAGAGCAATCGAACCTTCCCACCGTGCTGGCGGTGGAAAGTGTGAAGCGTGTCAAGCCGGAACCACAAGTGTCACCACCGCCAGTAGCACTACCGCCGGCAGCTTCGCGTCCGAAAGAAGCAAAGACAAAGCCGCTGCCGATGGCGGAGGAACCGAAAGCAAAGCGCAAACGGGAATCGAAATCGTCCACCACGCCGAAGCGTGCGCGCGTGATGGATGAGGACAGCATACCGATCTTCCTGAGCGATGATATGCTGGAGCAAAAGATATCGGAACTGCTGCAGATGCTGATGGGCGACGACATGCTGACCAGCTTCGGCTGGCCGGACGCACCGGTGGAGGAGGTGCTGGGCCGCGTCATCCGCGGTTGCGGACATCAGCCGGCAAAGGGCGAGGAGGTCGGCGACCATACGACGCGCATGCGGGAGAACACGAAAATACTGTTCTCCGTTACGATGGACGACGAAGACATTAAGGCGCTGCTGAACAATCACACGGTCGATGAGGTCATCATGCATGTACTGAAGAACAAATGA
>3R|AGAP009339|31540795|31543833
ATGCTGCGAAGACCGTCGAAGCGACGAAAAGTGTCCAACGTGGAGGAAGAAGAAACGGAATTCACGCCAGCGTCGGGTGAGCAGAAATGCTGCATCTGCTCCAAACATCCGAAGGGCGATTTGCTTGAACTTTCCACGGTTGTAGAATCGGGCAGCTCCCTTACCATTGCCACCGTTGTCGAACAGGTGGCCTCCATCAAGGTAAACAATGTCCAAAAGAGCATTTGCGGTGGTTGTTGGACCAAAATTCAGGCGGCCTACTCGATACAGAAGGAAATCCGTGGATCAGAATGTATTGCACAGCAGGATGTCGAGTGCTACAGCGAGACTGAGGAAGAGGAAGAGAACGCGGAAAATGCCAACCGTCCCGAAAAGGACGATCCGGACCCGCTCGTCGTAGATGGCATTGACGAGAGCGAATATTGTATCGAATATCTGGAGGAACAGGAGGAAGAGCAGCAACCACCAGCAAAGGAAGAAGCCGCAGACATTGAGATTGAAGCATGCTGCTCCGACGAGGAAGAGCACGAAGAGGTCCGAGTGGACGGTGGTAAGGTGACGCGTCAGTTCCAAATGCCAAATGAGGCCACGATCGTGGCCGACGTGCTGCACGAGCAGTATCGGATGGTGGAGGTCACCGGGGAACGGTGCTGCGGGTGCAGCTTTGTCGCACGATCACGCAAAGAGCTGTTGCAACACTCGGAAACGGTCCACTCGGTCGAGATGAACGACCACGGCGACTACTGTCCGATTTGTTTCTACAAATTCTCCACCGATCAGCAGCTCGAGCGCCACATCGATGAGTTTAAGCTGAACAAGATGTACGTGTGTTTGCGCTGCAATCGGTTCTACAACGTGAAGCGGAAGCTGTTTAACCACCTGCTCGAATGTGGTGGCATGGTTGAGGAGGTGGATGTGCAGGCAAGCGGAACGAACAATGATGATGCACTTACGATCGAAGCTCTGAAAGAGGAGGACGGGGACGAGGAGGAAGGGCTGGAGGAAGATAGTCAGTATGAGGAGTGTTATCTGCAGGAAGGCACGGACACGGACGAACAGCAAGAGCTGCACGCAGAGGACCGCCTACAGAACGCAACCGATCCACGTGTGATGCATCGCTACAAAGCGCTGTTCGAAGAGGTGCTGTCGAACGAAGAGCTTTACTGCCAGCTGAGCGAGAAGGAACTGAACGTGCAGGATGTGCAGATCGCGGAGCAGCACGTGTTCGAAACGTTCAAGTACATTCGGTTGCGGGGATTGCGCTGTTGCGGGTGCTCCTACACCTGCATGTCCAAGGCGCTGCTGATTGAGCACAGCAATCTGGCTCATCCGCCCGAAAATCCGCCGGAGCACGTTGATGAGCATTCGTGCGAGCTATGCCGGGCGGAGTTTCAAAACACGCTGAATCTCGTGAAGCATATCTGCTTCTTCACCACCCGGCAGCTGTTCCTGTGCACGGTGTGTGACGTATCGTTTCTGAACAAGGAAAGCTTGCGGAACCACCAGCGCCACAACGAACGGCACCGCGAACTGGAGAACTACAAGTTTGAGCAGGCCGGCATCGAGCTCGACACAGCGGAAGGGTTCGTCGAACTCGACCAGCCGGCCGTGGCCGACGAGCTGCGGAAGCTGGTGGTGGAAAAGATTAGCTACCGGCCGAAAGCGGTCACCTGCATTCCCATGCCGGACGAACGGTTCATCCGGCGGAGGAAGGAGTACAACAACTACAGCGTCCTGGTCGTGGCTGGCGAGTATTGCTGCGGGTGTGGCAGGTTCTTCGATACGACTTCCGAGCTGCAGCAGCACGCCGAGCAGGAGCACTATTTGCCGCTCAACTTTTGTGCCCGCACGTACGGCCACCAGTGCGAGATCTGTTACGCAGTGTTTGAGCTGGAACGGGGCTTCGCGGTGCACCGGTCGATGAGTCGCTCCAAGCAAAAGACGCTGTACCTCTGCAAACTCTGTGGGCTGCTGTTTTCGAAGAAGTTCTGCCTAGCGCGGCACATGCATTCGGCCCCGAACCATCTGTCGCGGCTGATCGTTGATGCAGCGGCTAATGCATACCGCACAGGGGAGGAGCACGATGCGCCGGAGGAAGCAGACGCGGAACCGGGTCCACCCGAGGCAGCCGTATCGGATCCACGCGTGAAGGAAGCGCTACAGTTGCACCGGTCGGTGGAAGCGAAAGGGCTGCGAAAGGTCGGCCATCTCGTCTGGTACCACTGCTGCTTTCCCAAGTGTCCGGAGACGTTCACGAGCGAAGCGGCCCTGCTGGAGCACGCCCAGGCCGAGCACTACGGGCAGCGGCGGGAAAACCAAAACGAGCGCCAGCAGGACACGAACGTGTGTCCCACCTGCTGCAAACCATTCCAAACGTTGGCGAAACTGTACTGGCATCGGGTGAAACGGTTCGTGCCGCGCGAGTATAAGTGCAAACAGTGCGCCAGCACCTTCGACCGGTGGGTGCAGCTGAAGATCCACGTGGAGCAGGAGCACAGCGCCACGCCGCCCAGCTTCGAGTGTGCCGAGTGCGGCAAATCGTTCGTGCTGCGGGCGAGACTGGTCGCCCACCAGAAGACGCACACCGACCGGAAGGACCACAAGTGCGACGTGTGCGGGTGTGCGTTCGTCAGCAAGGGGCTGCTGAAGCGGCACCGGCGAGCGCTCCACGCCACCGAGCTGCTGTTTGAGTGTAAGCTGTGCTCGAAAAAGTTTGCCGTGGTGGAAAAGCTGAAAATTCACCAGCGCGTCCACACGGGCGAACGCCCCTACGAGTGTACGTTCTGCTCGCGCACCTTCATACACTTTTCCGACCGGAAGCGGCACGAGATGGCAGCGCACACGATGGAACGCCCGTACAAGTGCACGCTCTGCCCGGCATCGTACATTCGCAACCGCGAGCTGAATCTGCACATGCAAAAGCACCAGTCGGATGGAAAGGGGAAAAACCTCGTTAAAAGTAGGGGGGAACCTTGA
>2L|AGAP007516|47117193|47118958
ATGGCGTCAGTGAAGGTGGAAAATAGTTCCAGGATCGTTGCCAACTCTCCACGGGATCATCCACGGTGCGATGTGTGTCTGCGCTGGGAAAGTGTTTGCTTCGGCAGATCGGATCCCATCTTCACTGGGAAAGATGTGTTGGCCATGGTAACGCAGTATCTCGACATGAACATCACCCTAACACTCGTCTGCGAACGCTGCTGGAGTAGATTGAAGGAGTTCGATGAGTTCTACCGGATGGTAAGCGAGCAGCACACCAGCAAAGCGGATCTGCGGCCCCCAGACCGGAAGGAAGCTGACCCGGTCGAACAGCGCGTGGAGGGAGTCGTTTATGGAATGGAATTTGTCGACATAAAGTACGAACCGCTGGGTGAAGACGCGAATGTAACGATAAAAGAGGAGAAGGAGGAGGAAGCGGAGGAGCATGAGAGAGAACCACTTCCGGACAGTGACGACTGTGACAAGCTGTTGCCCACCCAGTCGATGGAGTTGGACGATGAGGAACGCCTGGCGGATGACGATACGAACTCGTTGTCCTCCGACGATAGTGACGATTCCTCGGTGCCGGATCGAGTGAAGCGCGGCGGCAAAGCATCGGCCATCGGCAAGAAAGAGCCCAAGGTGGATAAGGAGATACTGGAGTTTTACCAGCGGCTGGTGTGCGAGATTTGTGATGCGGAGCGGATGCTGGCCGGCGAACCGTCGATCGAGTACAGCAATCTGAGGGAGCTGAACAAGCACATGCGAAAGGTGCACGAGCAGGTCGGCGCTACGCGCATCAAGTGTCCGATGTGTGACAAAAAGTTCCGCTATCGGGCGAAGCTGCTCGAGCATCGGGACATGCATCAGAATCCGGACCGGTTCCGGTGCGTGGTGTGCGAGGAGGTGCACCAGAACATGGCGGAGCACATGAAGAACAAGCACCAGGAGCGCACTTACTGCTGCGAGGAGTGTGGCAAGCGGTTCCCGTTCAAGGCTCGGCTTACGGCGCACGTGAAGAAAATGCACACCTCGAAGGATGTCGTCTGTGACCAGTGTCAGAAAAGCTTCAGCAGATACACGATCGAGGACCACAAGCGGGCAGTTCACGAATCGCGCTACATCTGCGAACACTGTCCGCGCACGTTCAAGTCGCGTCTTGCCCTCACGCAACACATGGAGGAACACGTGGAGGGATTGCGGAAGACGGTTTCCGCCACCTGCGAAAAGTGTGGCGTAGTGCTGCGGGACAAGTACACGCTGCAGACGCACATCAAGCGCATGCACACGGAACATCCGCCCGCCAGCTGCGGCACATGCGGGAAGGTGTTCAAGTCGAAGCACAATCTCAACGCGCACCTGGCCAACGTGTGCACGGAGCGTTCGTTCCCGTGCCCGATCTGTGCGAAGCAGTTTAAGAAGAAGATTAAACTGACCGAACACATGACGACGCACACGAAGAGTGTGCTGTACCAGTGTCCGTACTGTCCGAAGACGTTCAGCTTCGAGACGCAGCTGTACACGCACCGGAAGCAGGCGCACTACGAGCAGTGGCTGGAGATGCAGCGGAAGCGCAAGGAGGGTGTACGGTTTAAGGTTAACCGCATCACGGATATGCCCTCTACCTGA
>3R|AGAP008429|10602719|10603534
ATTGCATGTCCGGAATGTGGCAAAATGTTTGCCGATCGGAGTGGCCTTCGTCGGCACGAATCGGTCCACACGAAGGATAAGCCGTACCTGTGCGAAAAATGTTCCCGCTCGTTTACGCAGAAGACTAGCCTTGTGCGACACATGCTCATTCATTTGCGCGAGAAAAACTTTCCCTGCACGCACTGTACGATGAAGTTCCGGCAGAGGGTTAACCTGGACGCGCACGTCAAACAGGTGCATCCGCCGGCGGACGATCCGGAGTTGGAAAACCGGTTCCACTGCAAGAAGTGTCCGTCGGCGTTCAAAACGGCCGGACGGTTAAGGGATCACCGGGCCCGACTGCACGGCGAGATGGACACGGAGCAGGAGGACAGTGAGATAGTGCAAAAGGTAATCCCCAGCCGCCGGACCGAACATCTGAAGGGTAAAACGCCCCAGCGACGGCATGAGTGTGAGGTGTGCAAGGCAGCATTCCTGAAGAAGGCACACCTTGCCCAGCACATGGTGTCGCATCTCGGGTTTAAAGAGTTCCGGTGCGACGTTTGCGACAAAACGTTCTCCACCAAACAGTCGCTCAACAGCCACACCGTGCTGCACGCGCAAACCGAGTTGCCGTTCAGTTGCGACGCCTGCGGGGAATCGTTCAGTCGTCGCGCAACGCTGAAAAGGCATCAGACCATGCTGCATGAGGAGCAGAAACAT
>3L|AGAP011418|24194093|24215261
GAGCACCGCAAGAAACGGCAGCTGTGCGTCGAATGCGGCAAGATGGTGCTGCAGCTCTCCGCCCACCGGTTAACCCACACGCAGGAGAAACAGTTTTCCTGCCCCCACTGTCCGATGAAGATGAAAAGCAAGGGCAACATATGCCGGCACATCGAGGCGGTGCACTTGAAGAAGCCGGCGAAAACGTGCGAAACATGTGGGAGAGAGTTTGTGCACGCCAACATGTACAAGTACCATATGCGTGCCAAACACGGCTTCGGTGAACCATTTGAATGTACCATATGCAACATTAAATTTCGCCATAAAGGCGGATTGCGGGACCACATGCTGTCCCATACGAAGGAACCGAAGTTTTCCTGCCAGCACTGCCCGATGACGTGCAGCCGCAAATCGTACCTCAAGCTGCACGTGGACGCCGTGCACAAGAAGCGCATCATAAAGAGCTGCGAAATGTGCGACAAAGGCTTCAGTTATATCGAATCGTATGAGGCTCATATGCGATCGAAGCACAACTACGGAGAATCATTTGAATGTACCATATGCAACATTAAATTTCGCCATAAAGGCGGATTGCGGGGTCACAACAATCGCAAGCACAACGATCAAACCAACTGCTCCTGTGACATTTGTGGCATGAAGTTTCAGGACAAGAGAGGGTTACGCGCTCATGGTAGGGTACATTCGGACGAGAAACCCTTTGCCTGCCAGTTCTGCCCGAAGCGCTTCAAGAGTCCAAACGCGCACAGAACGCACGAGCTGATCCACAAGGGCGTTGTATTTCCTTGCACGATGTGCGATAAAACGTACACGTACAAATCGTTGCTCAATATGCACCGCGCCAAACACAACCTGGGAGAGTATTTTGAGTGTAAAATATGTTCGAAGAAATTTCGCCACCGTGGCGGACTGAATGGCCACCTAAACCGCAAGCACAACGAGGAGAGCAACTGTACCTGTCCGCTGTGCCCGATGTGCGGTAAGCTGGTGTACGACCTTCCGGTCCATATAGTATCGCACACGAAGGAGCGCAAGCACGTCTGTCCCCATTGTTCCATGGCTTATGGGCGCAAAACGTACCTGAAGATGCACGTGGAAGCGGTGCACCTGAAGAAGGTGGTCAAAACGTGCGAACTGTGCAATCGCGGTTTTACGCAACGAACCGGCTACGAAGCACACATGGTAAGCCACAACGAAAAATCCAACTGCTCGTGCCCGACCTGTGGCATGGAGTTTCAAAGCAAAGTTGGGCTGAAAAATCACAGCAGGGTGCACTCCGTGGTGCAGATGTTTGCGTGCAAGCACTGCCCGAAACGGTTCAAAAGTCCCAACGCGCACAAGCAACACGAGCTTACCCATTTGGGCGTTACCTTTCCCTGTCCGGTTTGTGCGAAAACGTACCGCTACGGATTGAAGAAACATGGCCGAGTGCACTCGAACGAGCAACCGTTTGCGTGTCGCTACTGTCCGAAGCGTTTCAAGAGCCCGAACGCGCACCGGGCACACGAGCTGATCCACCAGGGTGTCGTGTTCACGTGTGAATACTGTAAGAAAACCTATCGGTACAAATCGCTGCTCAATATGCATAAACCACGGAAACCGTACGTGCGACGGGCGACGATTGGTAAAGAGCAGGATAGTTCGGTGAAAAAACCACGGGTGTATAAGAAGCGACCAAATCGAAACAAGCTGCCCAAGAAGCTGTGCACGGTGTGTGGTAAGTTTGTGGCCCACTTGAACCATCACCTTCTATCGCACACAAAGGAACGAAGGTTCCCTTGCACATACTGTCCGAGGGCTTTCAGTCGCAGCTCGTTATTGAAGGTGCACGTAGAAACGGTACATCTGAAGAAGACGGCCAAGAGCTGTGAGCTGTGCGATAGGAGCTTTTCGTACAAATCCAGCTACACGATCCACATGAAACATGGCCGAGTACACTCGAACGAACAACCGTTTGCGTGTCGCTACTGTCCGAAGCGTTTCAAAAGCCCGAACGCGCATCGGGCACACGAGCTGATCCACCAGGGTGTTGTGTTCACGTGTGAGTACTGTGAGAAAACCTATCGGTACAAATCGCTGCTCAATATGCATCTCCGAGTGCACGGCATTGGGAAAACGTTCGACTGCCACATGTGTGCCAAAAAGTTCAACCACAACAGTGGGCTTAAATCGCACATTGCCCGTGTGCACAGCAATGAGCGAAAGTTTGAGTGCGAAACGTGTGGCATGCTGTTTAAAGTGAAGTAA
>2L|AGAP006701|37015106|37018053
ATGTCACAGCAGGCGGTGGAAAGTGGTGGTATGAAAATTTCCAACTGCTCGAAACCGTTCGCGTGCACCGAATGCAACAAATTGTTTCGCCAGCTGAGCACACTGACCAACCACATGAAGATACACACGGGCGAAAAACCGTACAAGTGCACGATCTGCATGAAGGAGTTCCGTCAAACGACGACACTCTCGAACCATATGAAAATTCATACCGGTGAAAAACCCTTCAACTGCAACTTTTGTGACAAACAGTTCCGCCAGCTGAGTACGCTTTCGAACCACAAGAAGATACACACCGGAGAAAAACCATTCGAATGTTCGGTGTGCGGCAAACAGTTCCGCCAGTCCAGCACGCTCAACAGCCACATCCGGATTCATTCGGATGATAAATTTTGCATAAAACCCTTCAAATGCAGCATCTGTCCGAAGGAGTTCCGGCAGACGACGACCCTAGCGAATCACATAAAAATCCACACAGGTGAAAAGCCGTACGCCTGCACGTACTGCAGCAAAACCTTTCGCCAGACGGGTACGCTTTCGAACCATCTGAAGATTCACACCGGGGAAAAGCCGTTCGAGTGCTCGGTGTGCGGCAAACAGTTCCGGCAGTCGAGCACACTGAACAGCCACATTCGCATCCACGCCGACGACAAGTATTGCAAACCTTCGCAAACGGAGCCACGGTCCATGGTGGCGCTAAATGGTGGGCTTAATTTAAAGGACGAGGACGTCAAACCCTTCTTTGCCATGATGTAA
>3R|AGAP007974|3593158|3604026
ATGTTTGCGGTAATGCGTATTGACAACGACGACCGTAGGGCCGACTTCCGTCGCAAGATGCGACCAAAGTGCGAATTCGTCTGCAAGTACTGCCAGCGGCGCTTCACCAAACCGTACAACCTGATGATCCACGAGCGCACGCACAAAAGCCCGGAGGTGACGTTCTCCTGCGAGGTTTGCGGCAAATACTTCAAGCGGCAGGACAATCTACGCTCGCACAGATGCAGTCAATGTATTTGGCGGTAA
>2R|AGAP003563|39533117|39533896
ATGGATGATTTTGCCTTCTACGAGTATCAGTGCAGTCTGGAGAACGATCACGGTGCGCGCGATAACAAGATCTTTCAGTATGTGGACGAGTTTGCGTGTCACGTGTGTGAGGAGAAAGTGACGTTCAAACGGTTTGCCGAAGCGCACTTGCACTACCGGGTGGAGCACAACCAGCCGCCGTATCTGAAGTGTCCCAGGTGTGAGAAGAAATGCCACACGCCGGGAATGTTCGTGAGTCACATGGAGACGCACGACGATCCGGAGAAGAATAAGTGCCAGATCTGCGGCAAGTACACGGACTGCAACATATCGCTGAAGAAGCACATGCGCGTGCACCAGAGCCAGCTGGAGGAGAACCTCCCGTATCCGTGCAGTTTGTGCAAGCGAAAGTTCGAGACGGAGGATCTGCGGGAGAAGCACGAGAAGCTGCACGTGCCGAAACCGCACGTACCGAAGGAGAAAGGACCCGACCACGAGGTGCTGGACTTTTACAAGGTCATCGCGTGCGATATATGCGAGGAGGAGCAGACCGACTCGCCGACGTACGACAACCTGAGCGACCTGCGCGCCCACATGGTGAAGGAGCACAAC
>X|AGAP000674|12012463|12014869
ATGATGGCATCACCCAGCTTCATGACGCAGTATCACAATCACCAGTGGAACAACGGCACAACACAGAGTCAGTTGTCAGCCTTGAACATCCTGCCATATCAGTATCCGCCGCAGCCACCGTCGGTAAGCAGCCTCGGCTCGGTCGCGTCCGTCGGTTCGGCCGGCCTGTCGCCCACGCAGTCGATCGCGTCCTCGAGCGGGGCGGCCAGCAACAGCAGCAGCTTCAGCGCCGTCGGTGGCCCCGCCGGCGGCCCCACCCATCACGGGCCGGCGGCTGCGATCGCGCTCAGCACGGCGGCGGCCGGCGGGGGCTGTGGCGCCGGCTCCTCCAACACGGCCAGCCCGGACGTGACGGTGACGACGGCGGCGGCGGCGGCTGCGGCCGCTGCGGCCGCCTCGAGTGCGGCCGCCGCCTCGTACGGCTTCGGGATGGTGCAGCAGTCCGGTGCGCTTGAGATGACCGCACGACCGCAAGCAATGCACTACCCATCGTACGCATCGTACAGCCCGGCCAGCTACTACAACAACGTCAGCATGGCGACCAGCCCGTGGTTCGCGCAGGAAACGATGTACGGTACGGCGGCCGGCTGGCACGGGGCCGCGGCAGACGCGTACGGCCTCAAGCTGGAGGAGTACTCGCACCAGACGCAGGCCCAGCGCCGCTGCGCCCGCTGCACCTGCCCGAACTGCATCAACGAGCTGTCCGGGCTGCCGCCGGTCGTCGGGCCGGACGAGAAGGGCAAGCGGCAGCACATCTGCCACATACCCGGGTGCGAGAAAATCTACGGCAAGACGAGTCACCTGAAGGCGCACCTCCGGTGGCACACGGGCGAGCGGCCCTTCCAGTGCAAGTGGCTGTTCTGCGGCAAGCGGTTCACGCGCTCGGACGAGCTGCAGCGCCACTTTCGCACGCACACGGGCGAGAAGCGG
>3R|AGAP007956|3296859|3297950
ATGGAATCGTTCGAAATTTGCCGAGTTTGCATGGAAGAAGTTAAACACGTTTGGCCATTGTTTGAGCACTGCGGCAAGATCCCACCGGAGCTAACGCCAGCGACGCTAATCAGCGAATGCGCGGGTATTGCAATCGATCCAAACGATGGACTGCCCGACTTGGTGTGCGATAGTTGTCTTGAAGCGATGGTGATAGCTTACAGTATCAGGCAGAAATGTATTTCCTCGGACAGAAAGCTGCGGAAAATACTGCTCCGCAGTAACGCTTGCAGTGTGGCACAAGAGGTGAAACAGCAGGAACATTCGACAGACGAAACCGTGGAAAGTGATCGAGAGTCCGAATCATGCGAGGCAAACGCAGTCAGTGAAAGTTTAGCGCATGAAAAGGAGTCTAGTGGGGCGGACGAGGACTCAACATCAGAAAACGCTATCGAAATTGTGTTAAAGGAAGAATTAGCTCCTGCGTACTTTGACGAGGAATACCTAATCGAAGCTACTTACACAGAGCAGCCCGAAGATGGTGACGGTGCAGAGCAACAAATCGCGGAAGATGAATCGAATGATGAGAAGCTTGAATTAGCAGATCTCGAACAATATCCACAGCACGGTGTGGAGAAACTGTTTACCTGCGAAATATGCGAGAAGCGTTTCACGACCAAGGGCAATATGAAAGCTCACGCGCTGCTGCACAGCAACCACAAACCGTTTAGCTGTGAGCTGTGCGGGGCAACGTTTGCCAAAAAGCATAACTACAACATGCACACGATGCGTCACGCCGGCAATCGAACCCACCCGTGTCCGGTGTGTGAAAAGTCGTTCGTGTGTGCGGTGAATTTGAAGAACCACATGCGCATACACTCGAGCGTAAAGCCGTTTCAGTGTGATTACTGTAGCAGAGAGTTTTGTCACCGAACGGATAAGGCACGGCATGAAGTTTCGCACACCGGTGAATATCCTTATAGGTGTGAGAAATGCCAGCGCAAGTTTTCCCGAAATACGAGCCTCACCAAACATCTGGTAAAATGCAACGGATCGAAATCGAAACATCCCAATTGGAAAAGAAAGTCAAAAATAGAACAACATACCGAATAA
>3R|AGAP008845|19386471|19387349
GGCGGTACCGTGTTCCCCTGCAGCGAGTGTCCGCGAACGTATCCGCTCAAGCAGCTGCTCGACATCCACCAGCTGTCGCACAAGCGGGAGCGCAAGCATCAGTGCGATCATTGCGACAAGCGGTTCTTCTCCAAGTACGATCTGGCCAAACACATCGCCACACACACTGGCGAGCGGCCGTACGTGTGCGTCATCTGTCGGGCGTCCTTCTCGCGCTCCTCGCTGCTAGTGCGCCATCAGGCCAAGCACCAGGACGAACCGAAGCACTTGTGCAAGCTGTGCGAGCGCTCCTTCCTAACCGTGGAAGATCTGCAAAAGCACATCGAAAACCACGAAAAGAGTCGCCCGTACCATTGCGCCCACTGCCCGAAAAGCTTCGCCTACAAGCAGGGCCTCGAGCGGCACGAGATAGTGCACCTGGGGAAGCTGCCGTTCCAGTGCGAGTACTGCGAGCAGAGCTTCCTTACCGCGGGCAAACTTTCGCGCCATCTGGCAACGCACGCGGGCGATCGGCCGTACCCGTGCCGGCTGTGCAACAAATCGTTCCTGCTGAGCCATCATCTGTCGCGGCACCTGCGCCGCCACAATGCGACGGGCCAGAGCGAGTACAAGTGTTCGGACTGTGGCGAGCTGTTCAACAGTCTCGGCGATCTGGTGTACCATTCGGCGAAGCACGCGATGGAGAGCCTGACGTGTCCGCTGTGTCTGGAACCGTTCGACAGTGTGGAAGCGGTTACCGAGCACATTCGGTCACACGCGGACCAGCAGCAGTACGCGTGCGACTATTGCGATCTGATGTACACGAGCGAGCAGAAGCTGGCCGACCACTGCCTGCAGCACCATGCGAACGAGCTGGCGTACGAGCTGCCGGATGACAAG
>2L|AGAP005473|16068087|16069792
ATGCCATTTGTTTACAAAAAAAAGACGCGCTGCGAATGCGAAAATGTGTTTCGTGCTCGCTCCAAAATAAATTCACATTTTACAATGAAAAATGAACCCCAAACGTGTCGCTTGTGCTTGCGCAGTTCGTTCCGTGGTCGCAAAATTGCCATCACGAACGGAGACTTTCAACAAAAGCTAAAAGCTATTGCGCCGGCTGAAAATCTCCCGGCAGATGCATGCCGTGGATGCCGAGAAACGGTCGAACAGTTCTACGAGTACAGTGAGAAAGTTCGAGCCAACCAGGACAGTCTGCAAGCTTCGATTACCGCCGCTGGAGCTGATCCTGACGGGAAGGTGAAGAAAGAATCGCCAGCGAAAGTCGCTTCCGAACCGAATGTACACACAGACCCTGCCGACAGCATTGTGCAGGTTGAGAATTATCATATTGAGCTGCTGAAGGTAGAACCATGCCTTCCCGCGACGAAACAGTCAGGCGATGTTTCAAGCGATGAACCGGTTGTGGAGTATTTGTCGGAAAGTTTAGTCAAAGCAGAATCGAACGACAGTTTAAATTACGACGATGATAACGGAGACGTGCTAGAAGACACTGAACCAGTACGGGAGGAGCCCACGACCGACGAAGACAAAGGCAAACAGAACAACACACCACAGCGGCGCAAGAGGGAAAATCGGCCCCGGGAGGAGGATGAAGAGCTGCTGCGCAAACATTTCCACCTGGGGTGTGAAAAGTGCCCCTTCAAGGCGGAAACGGTAGCGGCACTGTTTCACCATTACCGCCTGGACCACCAAACACCCGGCTACGTCGAGTGTTGCAATCGCAAGTTTTTCCGGCGCGCACGGCTGCTCGAGCATCTGGGCGCACACTTGGGATCGATCGTGTGCGACGTGTGCGGCAAAGTGTTCCGGAACGTGTGCTCGCTCAATCTGCACAAGCTGGACCACGAGCAGCCGAAGCACGCGCGGCAGTACAAGTGCGAGCGGTGCAACTATTCCTTCCACAAGCTGTACCACCTGAAGCAGCACCAGAAGCGCCACGAGCGGTTACGGTGCACCGTCTGCGATAAGGTGCTGGCCGGCGAGCAGGGGCTGAAGACGCACATGCAGAAAGTGCACGGCACGGACAACACACAGATCTGCCCCACCTGTGGCAAGGAGTTCCGCTGCCTGCTGGCCATGAAGCGGCATATCCGGGCGCACCTGGGCATCGTGACGGTCGAGCGGGTGCAGTGCGACCAGTGCGCGAAGTGGTTCGACAGCAAGCTGAACCTGCGCAACCATATCAAGGGCGTGCACGATGGGGCCGGCCCGATCCAGTGCGACGAGTGTCAGCACGTCAGCCCGAACCGGCGGGCACTGACGAACCATAAGCTGCGGACGCACGGCCGCAAGCAGACGTTTGAGTGCGAGCACTGCGGGAAGAAACTGAACACGAAGCTCACGCTGAAGGAGCACATGGCCACGCACACGAACATTCCGCTCTACTCGTGCGAGTTCTGCGGCATCACGTTCAATTCCAACGCGAACAAGTACGTGCACCGGAAGAGCAAACATCCGCAGGAATGGGAAGCGATGATGCAGCAAAAGCTCATGCAGCGAATGGGTCCAGCTGTAATATTGCCGGAATAA
>UNKN|AGAP012832|32681476|32682209
NCGACAACAGCACCTCTAACAACGCAACAAGATGATGTTTCAGGGACACACCAAGTACAAGAAAGTACTTTGCATCTTGATTGGCCGTATTTCACGAAACGTCTGTGTAACATATGTGGCCAGATGGTTACCAACTTGAAGCGTCACATGTTGAGTCACACCAAAAAAGCAATGTACGCTTGTCCACACTGTACCACGACACTGACTGATGGCTCCAATCTCGTGCGCCACATTAAGTCGGTTCATAAGAAAATGACCGTTAAAACGTGTGAAATATGCAAGAAAGGATTTACGTATCAGGTCACCTCCAGCCAGCATATGCTCATCACGCACGGTATCGGAGAAAAGTTTGAATGCAAAATGTGCCTTAAACAATTCAACGGGAAGAGTACATTAAGAGATCATATCAACCGGATACACAGCTCACTAAGAAGATACGAATGCACGTTTTGCAGCAAGCAATTTAAAACGAGTCGAGATCTAAGACACCACGGTCGAGTACATTCCGAAAACCGGCCGTATGCCTGCAGCCTCTGTCCGAAGCGGTTTAAGAGCAGCTTCGCACGCAATACCCATCAACACACCCACTCAGGGGTTAGA
>2R|AGAP002610|24053985|24056594
CTCTCTCTCTCTCTATTTATTCCTTTTTCTTCCTCCACACGAACAGAACCAAGCAACTACGTCTGCTCCACGTGCAAAACGAAGTACCATTCGGCCTGGCGGTTGGTCCAGCACGTCCAGCACGCGCACGGTGTGAAGATTTACGTCGAATCGTTGGCGAGCACGGGCAGCCAGGACGGGGATGGCGCCGCACCGACCGAAGAATCGGACGCACCGGAATCGGCCGCCGCATCGGAGGCGGCTAACAATGGCCCATCGACCGGGGAAGCCGTTCCGGCGGCACAGAAGCGAACGGACGAGCAGCCGGCACGAGCCCGCACGCCACGGTCCCGCTCTGCCAGCCGCAGTCCGAAAGCCGTATCCATCGAGCGGGAGCAACCGATCCGTTCGCCGGCGCCGAAAGACCGGAGCAATGGGCTGGAGGTGGCCTCGAAAGCGGCCAGTGAAAATGGCAGATCCGGCGAGTCGGACGATGAGCTGGAGCAGCAGTTCGAACGGAAGCCACGCCACGGTCAACCACACCGAGGAGGTAGCGCTGGCCCTTACCAGCCCGCAGCCACTCACTCAGACCGCCGCGACGACCACGACCCAGCAGCGACAATCGAGCACACCGCAGCCGCTGACCGTCTCCTCGGTTCAGTCACCGTCCCGGCCGCAACATTCGCCTCCCGCGGGCAGCGAGACCATCGCAGCGCCCTCCCTAGCACCGGCACGCAGCGAATCCACCCAGAGCCTTCCGCCGCCGTCGCTGCGGCCGCACCATTCGCTGCTGCCGCCGCCCGAGCTGCACCAGAACCCGTTCGGGCTGCTGCGCATGCCACCGCACCACCCGCACAGCCCGCTGTTCGGCCGCACGCATCACGACTTCCGCATGGAGCACCTGATGTCGGAACAGTTCCGCAGCCACTCAACCTGGCGGCGGCTGCCGTTGCCGCCGCGAACCAGCTCAAATCGCACGGCCAGCAGTTCAATCCGGCGACCGGCGCGACCGCATCCGAGCGGCCGCCGTCCGCCGGTGCGGCCACCTCCGCCCTTACCCTGACACCCGGCGGAGGCGGAGCCGGTGTTGTTGGCGGGCTCGAGCCACACATGGACTACTACTCGCAGCGCTTGCGGCAGCTCGCCGGCACGACCAGCCCCGGGGCGAACCTAACGTCCGCCTCGTCCAACTCACCCAGCCCGCGCAAGCAGCCCCACTCGCCCTCACACTTTGCCAGCCCGTCGCCCTCCCATCAGCTGCCACCGACACCGCTGACGAACAATTCGCGCCCGCAAAGTCTCACCCCGCCCGAGAAGCACACCGAGCAGCTGCTGGGGCTGGACGCGGGCAGCATCAGCAATACGCCCCGCTCGGCCTCGACCCCGCCCAACAAGCAGTCGGGCCAGTCCGCCTCGGACAGTGCGCTGTACTCGTGCGAGTACTGCGGCAAGAAGTTCCGGTTCCAGAGCAATCTGCTGGTGCACCGGCGCACGCACACGGCCGAGCTGCCGTACAAGTGCGCCAGCTGTGAGTTCGCCTGCGGCCAGGCGGCGAAGCTGAAGCAGCACATGAAGCTGGTGCACGGCCGGCGGCGGACGTCCGTGGCGGCCATGTCGGAACCGGACTCGGGCACCAGCAACGTCGACTCGATCGAGAGCGACCCGGACGATACGGACCACGAGCTGATGGATGCGGACGAGCTGGACGCGGACGGTGAGGCCGATCGGCGTACGGCGCACGGGGACGACGAGCACGCGGACGGTGAGGACGACGAGGAGGACGAGGACGAGGACGAGGACGAGGAGGACGACGAGGCGGAAGATTTGAGCATGAGCAGCACGCAGAGCCAGTCGAAGAAGGACGGGTCGGGCGGTTCGATGTCGATGTCGACCTCGCTCGTGGGGGAGCTGATGGACAAGTTCGGCCTGTCCAACATTGCGCAGTACTCGGAGGCGTACAAGCAGGCGCTGCAGGAGTCGGGCAATGCGCTGAAGCTGCAGCTGACGAGCAAGGACCGGGACAACAACAACAGCGCGATGGCCATCCCCGGGCTGGCGGAGAAGCTGAACGGGCTGCCGGCGGCACTGCGCATCAAGGAGGAGCTGGCGAAGAACATGCTGCAGCACCATAACGCGCAGCTGCCCCAGGTCCCGCTGTTCAACCCGTTCGAGAACCCGTTCGAGGCGTCCAAGCGCATGAAGCTCGAGGGCAGCGACAGCTGGTGGGGCCTGCCCGGGATGCACCGGGGCGACGCGCTGTTCGAGAACCTGAAGCCGGGCCGGGACGGGGGCCGCGGACCGGCCGCCGGCCTGCTGCAGCCGATGATGAAGAAGGAGAGCAAGCTGCGCAACGACACGTGCGAGTTCTGCGGCAAGGTGTTCAAGAACTGCTCCAACCTGACGGTGCACCGGCGCAGCCACACGGGCGAGAAGCCGTACAAGTGCGAGCTGTGCTCGTACGCGTGCGCCCAAAGCTCGAAGCTGACGCGCCACATGAAGACGCACGGCCGGCTCGGCAAGGACGTGTACCGGTGCCGGTTCTGCGAGATGCCGTTCAGCGTACCGTCCACGCTCGAGAAGCACATGCGCAAGTGCGTG
