# Supplementary material for: Adaptive Evolution in Zinc Finger Transcription Factors
Source: PLoS Genet. 2009 Jan 2;5(1):e1000325. doi: 10.1371/journal.pgen.1000325 (PMC2604467; doi:10.1371/journal.pgen.1000325)
Supplement: Dataset S1 — Sequence sets used for analysis; ZF amino acid frequencies; Codeml results for poly-ZF expansions; Zinc Finger counts, orthologs and paralogs. (3.77 MB ZIP) [file pgen.1000325.s009.zip › Supporting Information/ZF_Sequences/ciona_znf_cds.fa]

>3p|ENSCING00000001724|3676503|3696732
ATGCAGTCGTATTTTGAAACCTTAAACGTGAACGAAATTACCGCACATGGAAGTCTGGCATTCCTAGAAAGTGCGTCACTAACTGGAGAAAGTCAAAGTGGTCTGGCAAGTAATCTTGTTCAGTTATCCGGTGAAGAAAATATATCGCAACCACAAGGTTTGCAGGAAAATGCAATTGAAAATGTTGTGGAAGATGGAGATATATTCCAATGTGGAAGGTGCAAACAGCAGTTCAACAATTTGAATATATTTGTTCAACATAAAACGGACCACTGTTCCATGCAACGTCATATTTATGAACAAAATGGACCTCCACAAATTCTTGGTGGAAATCAACTATCATCTTCACTAGCAGACCATACATTGCTGTATGAACAGGCACATGTCGTATTAGCTGATAACTGTAATGATGTTCATGGTCGTCCTATCCATGGTGGAATGCTTCACCAGCAAAATATTTCATCAGCTCATCCCAATTCACTGCCCATCAATCCACGAACATCACAAACAAATGCATGTCAGTCCAATATACCAATCCACAGACGTATACTACCAATGCCATACAATGGCAACCATCCACATCCACCCCAACATAGAATACTTCTTCCACGGGCTCAACAAATGCCAATATCTGCCCCACATACACGGATCAATTTATCTGATGATCTTCTTGCATCGGAGCCAAGAGAAGCTACTGAGGATGACATGACTGTGGGTGGCAATGGACTCATATCTTCCTTACTGCAACAGATCCCACCGTTCCAACCTGTGGGTGCTCACCAATCTAACAGCAATGCTAACTTGCCTTCTGAACAGATGGCTATTACAACAACCACAACATCTACAGTGCAGATTATAGCGGAAACAGACAATACGAACCATGTAGACATGCAATCATCTATGCTTGAGGAACATTCCCAGCCTATCCGCACTCAAGCATCAAAATCAAGGGGCAAGACGTTAGAGACTATTTTACCTCGGTTATATGACCGAAACAATAATGCAACCTCCACATCGGGATCTGCTCAAACAATCCTGGAGTCTCCCGAATCAACCTCCGAGCAGAAAGATGACACAAAGAAAAAGTTTACATGTCAATTTTGTCAGAAAGTTTTCACAAAGAATTTTGATCTTGAGCAACACAAGAGAAGTCACACAGGTGAGAAGCCGTTTCAGTGTATAGTTTGTGGCAGAGCATTTGCTCAGAAGTCAAATGTAAAGAAACACATGGTGTCTCATAAAGTTTGGTTAAAAGGAACGGCCACATTTTCCCAAGCATGCAGTAAAGATAACAACAGTGGTGTTCCTGATAGTGTTGATGTTTCGTTTAATTGTCAATATTGTGGCGAGTCCTTCCCTTCATACAACAAGCGGAAATCTCACATGCAAGTTCATAAAGACCAACAAGTGTACAAATGTTTAAAAGAAGAATGCTCATTAACATTTCGTGATCTCGATGCGTTTATTGCTCACGTGAAAGGTCATGAGACAGGCATGACCTATCGGTGTCATCAGTGTCACAAAGTTTTTAAATCATTGCATGATCTTGGTTTGCATCAATACCAGGTTCATCTTAACAGCAGAAAGAAAAGTATACAAACCAAAACTTACCCTTGCCAGCTTTGCCCAAGTAAATTCAGCCACCCAACTGCATTACGTGAACATGTTATCAACGACCCGCATCACCATGTATGTAGAATATGTGATGCTACTTTCACCTGTGAGCGATATCTACGTAAGCATACTTTCATGCAACATAAGGAGGAAAATGCAAAAGGTGCCACATGTACAGTGTGTGGCAAATCACTCCGCAGTGTATACTACCTACGCCTCCACATGTTTATACACACCAAAGAACTACCTTACCGATGCACCAAGTGTGATGCAGCGTTTAATAGAAAAGACAAAGTGAAGAGACATATGCTAACTCATGACCCTGTTAAACGCTTTAAGTGTCCACTGCGTAATGTGCTTGAATGCAACAAAGAGTTCAGCAGAGCCGACAAACTGAAAGAACACATAATTAACCACAGTCGAACTAAGAGAACTTACAGCTGTAGTACGTGTTCGAAAAAATACAGCAGGGAGTCCTGCCTGATTCGTCACGAGAAAATCCACTCCTATCCTTTCCATTGTAATACTTGTACACAATCATTTCCCACTGAGTCAAAGTTAAAAGGACATAAATGCCACAAGCGCAGAAAGTCTCAAACTCCCAAAAAAGTTAAACCTTCACCCAAGAAAGTTCCTCCTTCCAACCAAGTTGTGGAAGAAACTTCAGAAACGAATTGTCATGACCGGTCTGAACCGGTTTATACTAGGTTGTGGCCATTGGTTAATCCACAATGCGAGCAGCCGACTTCGCCGGTAAAGGTTCAGATTACTATTGATGACGACAATGAAGTTACAATGACGCGAGATTGTGACGTAAGCCAAGTCGCGGAA
>12p|ENSCING00000000713|1619638|1631910
ATGGCACCAGTTAATGTGGAACAAGTATGTCCGATTTCTTGTGAACTAAAAAGTGAAGCATTAAAACATATTGATTCGGTTTGTTTTACCAGGTATGGCAAATATAACATATATCATACCACCATCTTACTCCAACCTACTATATTAAAACACAACATTTATATTTTATTAAACAGACAAACAGAAAGTACGAAGTTTGTAACCCGTAACCGTAACAACACATTTCCTTTTTGTGGAAAAGCGTATGCAAATGAAGTCGACTTACATCAACACATGACACGGCATACGTCACGGTCGAGTGATTCTATAGTCACGTGGGCTACGAAGCGGAAGAAAACCGGCAGAGCTCGCCACGTAAATAAAGTGCCAGGCATTCGACCACATATGTGCGAGACATGCGGGAAACGGTTTTCGCTGCTTGAAAACATGCACAGACACCAACTTATACATTCGAACGACCGCCCGTTTAAATGCCCACACTGCAGTAAAAACTTTCGGCTGTCGCAACACCTAAAAGAACACATCAGAATACATACAGGTGAGAAGCCGTTCAAATGCGACATCTGTGGACACGCATTTTGTCAGATTTCGAACCTTAAGTCGCACCAGAAGACACACAGTAAAGAGAAGAGTTTTAGTTGCGATATTTGCGGGAAAGGATTCAGGCGTTCATTTACACTCAAACAACACAAACTAATCCATCAAAGAAATAAATCGTTCAATGCGACCGACGGTGCAACAAAACCAAAATGCATAAACAAGATTGAAGACACGGATAAGGAATTCAGAAGAGATGAAAGTTATGTTTTCACCTCAAGCGATCGAAGTCGAACAAATGACACAATGACGTCATCAAATGCAAAATCTGTAACGTCAAACCCGAATGACGTAGCGGAAATTACGTCAACCTCGACTGTGGTGTCGCCAACGTGGAGCGAAAATTCGGTGCCGGATTATTTCGGCAACCAGGCGCATGGTGGCGCTACGGAGATGTGGCCGGAATTAAATGCCCTGGCTCGCTTGACGTGCCAGCAACATTTCTCACATAATAGGGGTCACTGTGTAAGCAAGGACGAAAACAATAATACCCATAGCGAGCAGAAGGTGCTTGGAGACTACAAATGGAAGCGAGACCTTAGCCGTGAGTGGATATGCGACGAACGAATAAAGATACAAGAAACCAATAATTCCGAGGAAAACTTATCCCCTGTCTCGATGGTGACGTCACAAACGTCTTGTGACGTCATAAGCAACTCCGAAATAAAAACATCCCGAAAAATCTCGTTC
>scaffold_127|ENSCING00000003015|58779|76919
ATGTCGAAAATTATCGGTGGAAATGTTGTTGAGTTGAAAGGAGATGAGATGACTCGGATCATTTGGGAACTTATCAAAGAAAAGTTGATTTTTCCCTATGTTGATCTTGAGGTGAAATGTTTTGATCTTTCTGTTGAGAATCGCGACGCCACCGAGGATAAAGTGACAGTTGAAGCAGCGGAAGCGATCAAGAAGTTTAACGTCGGTATCAAGTGTGCGACGATCACACCTGATGAAAATCGGGTTGTCGAGTTTAACTTAAAGAAAATGTGGAAGTCACCTAACGGGACCATTAGAAACATTTTGGGCGGAACTGTATTTCGTGAAGCGATCATTTGTAAGAATATCCCTCGCCTTGTGACGACATGGAAGAAACCGATTGTTATCGGCCGACACGCGCATGGGGACCAGTACAAAGCTACGGACTTTGTGGTTCCAGGGGAAGGGGAAGTAGTCATTAAGTTCACCCCAACTAACGGCTCGCCCCAGGAGTTTAAAGTATTTGATTTTAAAGATGGAGGTGGGGTTGCCATGGCCATGTACAACACAGATAAATCGATCCGTGACTTCGCTCATTCGTGTCTTAAGTTTGCGTTGCAGAAGAAGTGGCCGCTATACCTCAGCACTAAGAACACGATACTCAAGAAATACGACGGGAGGTTCAAAGATATTTTTCAAGAGGTCTACGAAAGCGAGTACAAGCCCCAATATGAGGGGAACGGCATCTGGTACGAACATCGGTTGATTGATGATATGGTGGCATATGCCATGAAGTCCGAGGGAGGGTTCGTTTGGGCGTGCAAGAATTATGATGGAGATGTTCAGTCAGACTCCGTGGCACAAGGTTACGGCTCGTTGGGCATGATGACTAGCGTCCTCGTGTGTCCCGACGGCAAGACAGTTGAAGCAGAAGCCGCTCATGGAACGGTGACGCGGCATTATCGGCAACATCAGAAAGGGTTGGAGACGTCGACCAATCCGATTGCTTCTATATTCGCATGGACACGTGGCCTTCTGCATCGAGCCAAGCTGGATTCAAACACGGAACTCGATCGATTTGCGAACACCCTTGAAAGGGTTTGTATTGAAACCATCGAGTCTGGTTCAATGACTAAGGACCTTGCTATCTGTATTAAAGGGTTGCCGGGGGTAACGAGATCGGATTATCTCAACACTTACGAGTTTTTGGACAAAATTGCGGAAAACTTGGGAACTGCGATGAAATCCGGGCAATCCCAACTT
>9p|ENSCING00000006765|85039|97669
ATGGCAGATGATGGAAAAGATAGCGTTGAAGTAACTTCACAAATTCAGTCGGTTAACGGCACTGTAGCGCCACCCAATGACTCGATTGAGCCCGAGGAAAATGAAGTGTCGGAAAAAAATGAAGAAAAAATTATTGAAGAAGTTTCGAATGAGGCTCCTGCCGAGGCCCCTGTGGAAGATGGGACAACGACAACCGTTCAATTCATCGCTGTATCAGCTGATGAACATGCTCGTATGGTCACCGCTGGCGAGTTACCGGAGAGCGTGCATGGGGCCGACGTACATATGCAGATACCAGGCGCTGAAGCACAACAAGTTCGATTAATCGCAGTAGACAGCAACGGTGTTCCCGTCACCGAGTCAGCGATACTGCAAGCAGCTGCGGAACAAGCGGGCATTGTTTTCATAACAAAGGACGACAATGGACATGATTCGCAGATAACTATTGACCAAGCCATGCAGTTGTCCATGAGGGAGAACCCCCCCATGATAACGGCGACCACTGCAGCCGTCGTGCTCGAACAAAAAGAGAAAGAAGTTCACCAGGATACCGATGGCAACGATACAGAAGACGAAAGCGAGACAAAGAAACCATCGGTACGGAAACCACGATTGAAACTTCGCGTGTACAGTCAGAAGGACGGTGGAGTTGACGAGGTGGCAACGTCGTTCCTCGATGACGGGAGCCTCGCTCTCACTGATGAAGTTGAAACTTTGGAAGAAAAACCAAACGATGAATCAGTTTACGAGTTCCAGGATCCACCAACGGGTGGCGACACAGAGCAACCCAGTGATGTCACAATGCTTGACCCAACCATGTTTAAAAAGAATTCGAAGCGAGCTACGGATAAAAGTCGCGACCGTCGTAAGATTTATCAGTGTCGGGAATGTTCGTTCTACAGCCATCGTCATAGTAACTTGGTTCGGCACATGAAGATCCACACCGATGAGCGACCTTATAAATGCCATCTTTGCGAACGATCGTTTCGTACGAACACATTACTTCGTAACCACATCAACACACATACAGGAGTGAAGCCGTACAAATGTACAGTTGATGGTTGTGTTATGGCATTCGTAACCAGTGGTGAGCTAACCCGACACACAAGGTACATTCACACCCACGAGAAACCTTTCCGATGTACGTTGTGCGATTATGCGAGCGTCGAAATCAGCAAACTACGCCGACATTTCCGTTCCCACACTGGGGAGCGACCTTATTCTTGCGAGGAGTGTGGCAAAGCGTTTGCTGATAGTTTTCATTTGAAACGACATCGAATGTCGCACACCGGTGAGAAACCTTACGAGTGTCCGGAATGTAACCAGCGTTTTACCCAGCGTGGTAGTGTGAAGATGCATATCATGCAGCAACACACGAAGACGGCTCCGAAGTTTAAATGCGAGATTTGTCGAACTTTGTTGGGAAGGAAAAGTGATTTAAATGTCCATATGCGGAAGCAACACGCTTTCCAGGTGATTATGATNNNNNNNNNNCGA
>scaffold_121|ENSCING00000002911|206052|207604
ATGCACACTGGCGAGCGACCCTACAAATGTCGACTCTGTGATTACGCATGCGCGCAGTCGAGCAAGTTAACACGTCACATGCGCACCCACGGTTTGAATGGTCGTGACGTATACCGATGTGAAATATGCGGAATGCCCTTCTCAGTTTACAGCACGCTTGAGAAACACGTGAAGAAACAGCATGGTGACAGTGTTCGTATGACGGTTGGAAAATTCGACCACGTGCCCATTAACTCGATGCCCTACAACGCTGAACAACAAGCGATCCAAGCGCGATCTCTAGCGGTGGCCGCACTCATGAAGGAACGCCCACTTGGTGGCGGTAGGCATGACGACGTTTCAACAGCCGACCACCCGATTCCCAGTGTTGGTCCTTACATCATGGGGGGAGGGGTTTACCACGGTCGGAAAAATTCAAACGGCAACAACAACAATGACGTCACCCCTGATGACGTAGAGAGCGGTTCCGCGCGGCCTAGCTATCCGGATCTGCTTTGCAAATCTGAAAATCTAAACGAAGAA
>scaffold_7309|ENSCING00000017468|630|1144
CATGTTTGTTATTACTGCGGGAAGTCGTTTGGTCGCAAACATACATTGAAACTCCACCAATCCTCCCATTTCCCTCCTTCCTTCCTCTGCCATACATGTGGTCGACCATTCAAAAGAAAGGATAAGTTGCATGAACATTAC
>5q|ENSCING00000004152|1655799|1665694
ATGGAAGAAAGCAAAAAATATGAAACACACAACACCAAGCAAGACATTAACATTTGGATGAATGGTTTTCAATCAGACAAAGAAATGAATTTCAACACATCTGAAGATAAAATGATTCAAATTACATTACTACAACCTGAGGGGAAGCTTCCTACCTTTGACGGTATTTTATTTGATGAGCCAACTAACAACGATAACTCCAGCACATGTTTGAAGCAGCAGAAGGACCTTGATATGAAAGGAACAGATTTTGAGATTCAGTGTATTTTAAATGCAGATGACCGTCCCTCCTCCAACCCTCTTCAACAAGAACTTCAAACAACCCATGATGTATCAAAAGGAAAATGTAAAAACGAAGTAAAAAATCAAAGGCAAGTATCAAACTTAGCAAAATCGAGCGATCCCAAGGTCTTCCCATGCATTAGGAAGGAATGGTTCACCAACCAACTTAACATAGATAAGTTGAACATAATCGAGCAATCAAAGGAGATAGACACATCCACGCTTGCTGCAGACATGAGGGCATATTTACGAAGTGTCAATATTTCTTTGGATAACTTTGCAAAGAATTATTTACTGCGGTCACAGGGAACACTCAGTGATTTATTGAACCATCCCAAACCATGGCATGGTCTATCATCTCGTGGAAGGGATATTTACATGAAGATGATTGAATTTCTATCAGCTGAAAACTTGAATGAGTTGGTTGCTGTGTTAAAGCAAGCTACAGTTGCAGTTCGTCCTGGTCCAGCCATACAGAACATACCAAGTGACGTGATGGATTTATTAAAAGAAGGAAAGATGCCAACCCAACCAAGGATAGTAGAGGTTGCTGCTCAGTTTAATATTCATGTGGAATATTTACAACAATATTGTGAGGAACAAAGTAATAAACAACTTGCTCTTAAGAAAGACAAAGAACATGGTACAAATACTAAACACTCCACTGAACTAATGGAAACCGGTAATAATATAAAACATCGTCGACATAAAGATAAAAGAATCTGCCCCCAACTTAATTGTGGAGTTGTACTTGGGTCAAAAGTTGCATTGGATAATCATATGCTTACACATACAGGGGAACGTCCGTTTAAATGTGAAATTTGTGGAAAAGGGTTTACCACGCACTCTAATGTTTTATCACACCAAAGAAGACACAATAATTCAAATTCATCAAATAAAATCAGTAAAAGAGCAAGAAAGGTAGCAATGATGCAAGATGTGACAGATATTGATGACTCTGAGGTTGAATCAACTGAAATTTCAAAATCTGCACCAAGCAACAAAGAAAGTTGTGATTTGGATGTCAAGCCAAGTGCGCCAAGTGCCATCATCATTGATTATGAAGAATATTCAGAGTTCGATACAAAATTATCGGAATCAACTCAACTTACATCATATTGTTGCCCGTTGTGCAAGAAATCAAGTTTTAAATCACTTTCCTCTCTAACAGCTCATGTTCGACGACACAACCCAAAGCAGCCGTATGTTTGTGATGTTTGTGGAAAAAGATTCAACAGTAAGTTCAACGCAACAAGACACGAACGAACGCACACGGGTGTTAAGCCATTCAAATGTCCAATTTGTCCGAGTAGATTTACTGAAGCAGGCTCCATTACTGCTCATTTACGAACACACACTGGAGAAAAACCTTTTCAATGTCAATTTTGTGGAAAAAGTTTCAGCCAGAAGGGTCCATTACAAACCCACTTATTACTTCATAATGGAAGTCGACCTTACTTGTGCGAAATATGTGGAAAATCATTCAACCAGAAAACGAACCTTAAAGCTCACGAAGCGCGACATAGTGGATTGAAACATCACGCATGCACAGTTTGCGCAATGTCATTTCAATATAAAAGTGATTTACATCGTCATATGTTAAAACACAGTGGTGATCGACCTTACCAATGTAGATTATGTTCATTCACTTTCACTAGGTTGCAATATCTCAGGGACCACATGCACAAAATACATGATGAACTAAGCTTAAAATCTGATGATGAAGATGAGTTGAAATGTGATGAAGACAAAGATGGTTTTGATGTGATGGAACATCAGCACCCTGATAGTAACTTGGAAGAGCTACCTGTATTATCTACCAATGATGGAGCGTCAAATAATCCAATTTCAACAACAAGTTACATTATGGAAGTTAACCCGACAAACAGCGATGATAAATTGGACAGCAGTGACTGCATATCCTCATGTTTAACATCTATATCAAGTGCAATGGCTAATGATAACGATCCATCTTTATCTTCATCGAATATCAACACATCTAATGACACCATGCATGCTGTGGCTATAATGACAGACCATGGTCTTATGTTTACCAACAATACAACTGTTGATCTGCTTGAACTGAGCAAGTTAGACAATGATGTAGAAGTTAATCGCTCTGATCACTCCGACATACAATCAGTGTTCGTTACCCCAACAAATGATGAGACTCGTTATGTTGTGGTTAATATTAGCAGGGAAAATTTTTTATAA
>scaffold_95|ENSCING00000003470|252854|253758
ATGTCAAACGTCACTTCAAAGTCAATGTCAAAGAAATTCTGTGAAAAAAATGAAGAAAAAGGTAATTGCTGCAAATACTGCGACAAAGTATTTCGTTTTCCTTCAAAGCTTGTTATTCACTTGAGAACACATACTGGAGAAAAACTTTTTCAATGCGATATTTGTGACAAATCATTTACAATAAATGGTAGCTTAAGACGTCACCAAAAAGTCCACACTGGTGAGAACCCATACACGTGCAATATTTGTGACAAACCGTTTACTACAACTAATAGATTAAACCACCAAAGGGTTCACACTGGTGAGAAGCCTTACAAATGCGCCTTTTGTGACAAATCTTTTTCTGTTAGTGGTAGCTTAAGATGCCACCAAAGGGTCCACACTGGTGAGAAGCCATACAAATGCGACATTTGTGAAAGGACGTTTTCTGAAAATGGTAGCTTAAGAAGCCACCAGAGAGTTCACACTGGTGAGAAGCCATACAAATGCGACATCTGTGACAAATCGTTTGTTCAACAATGTCATTTAAGAAGGCACCAAAGGGTTCACACTGGTGAGAAGCCTTACAAATGCGACATTTGTGAAAAATCTTTTGTTCAAAGTGGTAACCTAAAAACCCACCAAAGGGTTCACACTGGTGAGAAGCCATACAAGTGCGACATTTGTGGAAAATCGTTTTCTGATGGCAGCATCTTAAGAAGTCATCAAAGAACCCACACTGGTGAGAAGCTACACAAATGCAACATTTGTAAAAAATGTTTCGGTGAAAATAGTAAATTAAGAAGACACCAACGAGTTCACATTGGTGAAAAGCCATACAAATGCGACATTTGTGAAATATCGTTTGTTCAAAGTTGTAACTTAAGAAGGCATCAAGGAATTCATGGTGAGAAGCCATGTTAA
>3q|ENSCING00000005006|3599133|3622649
GTGATATATTACTCAATTATAAATAATAAACAAACTTATTGTTTCAGTGAGAAGCCGTTCATGTGTAATCACTGTGGCCGAAGTTTTAATCAGAAAAGTGCCCTCCAAGTTCATATGTTCAAACACTCAGGTCAAAAACCACACAAGTGTCCTTACTGTCCACAGGAGTTTAAAAAGCCGAGTGATTTAGTTCGTCATATCCGTGTACACACACAAGAACGCCCGTACAAATGCTCGACGTGCCACAAGAGCTTCAGTGTTAAGACATCATTGACAACCCATGCGCGAACACACCTTGGATACAAAGCATTCAAGTGCCAAATTTGTTTGAAATCCTTCTCGACGCCTGGCAGCCTCAAAATCCATCTTCGAGTTCACACGGGGTCACGACCCTTTAAATGCACGCAGTGTGAGTTGAGTTTCCGAACAGCGAGTCACCGACACAACCACATCCTATCACACATGCCAGCAGCTGAACATAAATGTCTCATCTGTAGTAAAGGATTTAAGAAAAGCAGCCATTTAAGACAACATATAAGAACTCACACAGGTGAAAAGCCGTACCAGTGCAACCAGTGTGGGCTTTCTGTCGCCTCTGCAAGTAATTTAAAGACACACATGTGTGTGCATACAGGTTTAAAAGCACACCAGTGCACCGTGTGTGGCCAGTATTTTGGCTCCAACAATACACTCAAGCGTCACATGACTACGCACAGTGACGCACGACCTTTTATGTGCCCCTACTGCCAAAAAACCTTCAAAACAAACGCAACATGCAAGAAACATATTGCAACTCATAAAAACGACATCGTGGAACAGTGCCACGTGTGTCAGAAGATTTTTCAGAAAGAAAGTCAGTTTAAACGCCACATGCTCATCCATACAGGTTGTAACGGCATACGTTGGCATCAGTGTATGTACTGTCAGAAGGAGTTTAAAAAGCCGAGTGATTTAGTTCGTCATATCCGTGTACACACACAAGAACGCCCGTACAAATGCTCGACGTGCCACAAGAGCTTCAGTGTTAAGACATCATTGACAACCCATGCGCGAACACACCTTGGATACAAAGCATTCAAGTGCCAAATTTGTTTGAAATCCTTCTCGACGCCTGGCAGCCTCAAAATCCATCTTCGAGTTCACACGGGGTCACGACCCTTTAAATGCACGCAGTGTGAGTTGAGTTTCCGAACAGCGAGTCACCGACACAACCACATCTTATCACACATGCCAGCAGCTGAACATAAATGTCTCATCTGTAGTAAAGGATTTAAGAAAAGCAGCCATTTAAGGCAACATATAAGAACTCACACAGGTGAAAAGCCGTACCAGTGCAACCAGTGTGGGCTTTCTGTCGCCTCTGCAAGTAATTTAAAGACACACATGTGTGTGCATACAGGTTTAAAAGCACACCAGTGCACCGTGTGTGGCCAGTATTTTGGCTCCAACAATACACTCAAGCGTCACATGACTACGCACAGTGACGCACGACCTTATATGTGCCCCTACTGCCAAAAAACCTTCAAAACAAACGCAACATGCAAGAAACATATTGCAACTCATAAAAACGACATTGCGATTGAATTCAAATGCAAAGTTTGTGGAAAAGTTTTTCAATCTGAATCTGTTCTTCAAATTCACACTTTTGAATTGAACGGACCCCTCCACTCAAATGTGTGCCAGTATTGTCCAAAAAGCTTCCAGAAACCCAGTGATCTTGCAAGGCATATTCGGATCCACACTGGAGATAAACCATACAAATGCAGTCAGTGTGGAAAAAGCTTTACACTCAAGTCCACCATGGTTGTACATGAGAGAGCTCATTTGCATAATAAAATGTTTCGTTGCCACATTTGTGATATGATGTACGCTTCCAAAGCAAGTTTAAAGGTTCATATGCGACTGCACACTGGAGCAAAACCTTACAAGTGTTCGGTGTGTCCGATGACTTTCAGAGCCTCCAGTCACAGAAAGAGTCACATGGCAACGCAT
>1q|ENSCING00000007687|6985050|6988621
CAGATCTGCGGAAAGACGTTCAAGGCACAATACAACTTGACCCGTCACATGCCTGTACACACAGGGGCGCGACCTTTCGTTTGTAAAGTTTGTGGGAAAGGATTCCGACAAGCGAGTACATTGTGCAGGCACAAGATTATACATACGAAGGAGAAACCTCACAAATGCGGGGTTTGTGATAAAGCTTTTAACAGAAGTTCGACGCTAAACACACATATGCGGATACATACAGGACTTCGGCCGTATACGTGTGATATTTGCGGTAAAGGGTTCCACCAGAAAGGAAACTATAAGAACCACAGATTAACACACAGCGCGGAAAAACAGTTCAAATGCTCTGTGTGCGGAAAGGCTTTTCACCAAATCTACAACCTTACGTTCCACATGCACACCCATAAGGAGATCAAACCGTTTACTTGCACCGTGTGCGGGAAGGGATTCTGCAGAAATTTCGACCTAAAGAAACACGCGAGAAAACTCCAC
>scaffold_137|ENSCING00000001750|251223|253647
ATGAATTCGTTTCGTTCGTTTAAACTTAAACTTCCCCGACATTCAACTGCTGATGGAAAGATTGAAGAAAATGAAGATTTGAACCAAAGTTGTGGATTTATAAAGCAAGGTGACAACTTTGGTGGGGACTCGGTTGCAAATGTTTCGAAGCCGCTTCCTCGTAAGCGAAGCTTTAACGAAATAAACGAAACATCTTGTCACAACACCGACCGCGTATTCCCAACAACTCCACCGTCATCGCCGGACGTTTATAAGAAAGTTGCGCTTGAACGAAGTTTTATTCCCGGTTTCGAATATAGGGGTCCGAACTACGAACCTGAACTTTGTGCTTTGCTATTGCCGGGCAAATATAGAAGCATCGGCGGCGAAAATCAAGAGAAAGAGAAACGGTTTCTCTCCCCAGTAACAACGGACGAAGAAGATGGATCGAACGTTGATTCTTCAGCCAAAGAAAGGAAGCCAACCACTGGTTTAATTCGGCAAGTGAATGAATACGATCAAAAAGCTGAGGTTTTTAAATGCAATTTCTGCGAGCGGACATTTTCGTATCTTTGCCACCTCAAAGTCCACGAACGAGTCCACACTGGTGAAAAACCATACGTTTGTAAGTTTTGTTCAACTCAGTTCAGTCAACTTGGATCGCTGACTGTCCACCTTCGAATCCACACCGGTGAGAAACCTTACAAATGCAACAACTGTGCGAAGAAGTTTCGACATATCAACAGTCTAAGACGTCATCAGCGACAGGTCCACGATGGAATCCTAACGAAAACTTTGCCGAAAGACGCCTCGCATAAAATGGTAAATTTACCTGGAGGATGGAGCCCGCACAAAGTAGAACACCGCCCAACCAGATATAACATTGACGGCTATAATGGTTCGATGTCCCATGTTTCCCATTCAAAGCTGCCTCTACATTTGCCCTCCTTGCACAGTAATGCTGATGTGAACCTGGCGAAGTTTATAAGCAGTCTACAACTTCCATACAATCCTACACCACCGATGGCATACAAGTTCAACCAAACTACGAACCATGAGAGTATATTTAAATCTATTGACCGACTTGTTGGGAATTCAAGCGCACATCAAACATGGGTCGCACCAATGAAACTTAATTGTCCAAACGTTGGGGAAAACACACGAACCATCATAACACCGGGTCGGCTACCATTAGTCTCAACGTATTGTGTGGATAAAGCTAAGTCAACAACATCAACCATAAACAACGCAAACGTGACATTAGGGTCATCAGATGAAGGATATTGTGGAGCAACAAGCGACGAAGAGGAGAGGAGAACGAGGAGCAATAATGAGGAAATGAATCCTCCTGAAACACGGGGTGGTCAGAATATTATTGCCACGAATCCTTGCAATAGTTTCGAAGCTCGGAAATGGTCAGAAGATTCAGGAATTGCTTTGCAAAATAACTCAGTCAACCGAACATACAGTTTTCCCGATCTATAA
>scaffold_55|ENSCING00000004545|203501|207336
ATGGAAAATAATGAGGACAGTGAAGTGCCTCAGCCTGACACAAGTAAGCCTACAAACAAACGAACAGACAGCGCTGAACATGCAGAAGAGTTGAGTTCTGTAAGTCGTGAACAACCAGTAGCCGGTTGCAGCACCTTCGCCATGGCAACTCCAATTGGAAATCGTAAACCATTGAGGAGAAAACGTAAACCATCTCGCTACCAAGATGCAATGTTTGATATTCCATCAAAGCTAATGAACATTAACCGGGAAATATCAAGCGAGGTATTTGAAGCCTGTCAGAAAAGTACTAAGACGCCTAAACCGAAGCCTGTGCGGGCAGAAAGACTGGACAAAATAGAAGAATGTAGTGGAACTATGGAGTGCCCACCAAGGATATGCATACCAGAAGAGGTTGGTGTAGGTTTTGATGAAAACGGCCACTTTAAGTTCAAGGTATGCAAGCAACATACTATACGGAGAAAGGGCAGTGGCCTGGCCTCGTACAGGTGTGATGTGTGCGAAATGGTGTTTCCTCGCTCCTTCAGTCTTCGCCGCCATTATGAACGAATTCATATTAATCCTCGCTTCGTGAAAAACAAACGAAAGAAGGATCTCGACATATTAAGCAAGATAATAGCACAGCAGAAAGCATCCACTGGTGGTACAGGAAAGACGAAATCTCATGTCGAGTTGGGCAAAAGTAACAACAGCAAAAGTAAGAAAGTCGCAGGCAAACCTAGAGTCGATGGAAACGAAAGCAGTAATAAGACAATTGCTTCCGACGGTCCCGAGGGGAACGAAAACGACCCTTCCTATTATCTCTATGCTTGTAAAATATGCGTCAGACAGCAGTTGTTTTTTAAAGACAAAGCTGGCATCACGGCGCATCATCAGGCAAAACACAGCAACGTGGTTCGCAAAATGGTGAACGCGTTCAAATGCGAAACGTGTGAAAGGACTTATTCCACACGCCATGAACTGCGCCGACATAAACGAAGTCACTCAGGGGAGCGACCTTACGCTTGCAGATTCTGTGCGAAACGTTTTCCAACATCCACAAATGCGAGAAGGCATGAGCGAACGCATACTGGTGACCGACCCCACGTTTGTAAAGTATGTGAGAAGGGTTTCATCCAGAAAAACGACATGGTCAAACACCTTCGTTCAATCCATAAGATGAAGGTGACGAAAACTAAAGCGGAAAGAGCCGAGAAGAAAAAAAATATAGCGAAAGAGAAAATACCAAAATTAGTTCAACAACCGAACAAGAACGAGGACAAAAGCAACCGTTTTGAAGAAAACATCGACTTTGCTGCTTATCTTAATCTTGATCGCTTCGAAAAGGGATCTTTAATGGGTGGAAAGAGCACAGAGCAGAAGTTATATAAGCAAAGGAACGGGAACGATCGGTGTACCGTTGAAGAAAGCGATAATCAAGAGCATGTGCAGAAACCTTCTTCATCTGATGCAGCATCAGTTGTTGCCTCAGAAGACACAAAAGAAGAACCACTGCGACAGTTCAAATGTTCGGATTGTGTCAAGTCTTTCTCCAGCGATGTAAACTTACGGCGCCACTACAGGCTTAAGCATGTTCGAAAAAAAATCGTACGATCAACCGTACCAGTGAGCATGGTAGTGAAAAAATACAAAATCCAAGACGAATTGAAAGAGACGTTGGATAAAGCAGCAGTTCAAACAAATAAGCCTGCACCAGTTGTGGAAATCGTATTCAAAGAAACAAATCTAGCAACTAACGAAGAACCTGCACATGTAATCACGGAA
>2q|ENSCING00000004863|2458977|2461743
TATGAGTGCACTGATTGTAAACAACAGTTCACCAGCGCAAGTGGGTGGCAAAGACACATGGAAATTTATCATTCCATTGATGCACACAAACTTGAATGCCAAAAATGCAAGTATACCTTTAAGGATAAACACTGTCTTGCACGACATATTCGGAGAGGAACTTGCAGTGGAAATATTTTTATAAAACACAATATTGTACTCGACCGAAGGCCTACAAAAAAAGCTGCTACAGAAATCCCAGTTAGCTGCCCTACCTGCAACCTCAATTTCAATATGCCACATTTAATGAAGAAACATGCTATAGCTGTTCATAATAATGATTCACCGTTTGTGTGTGAACATTGTGGACTATCATTCCAAACCTACAGTAATTGCAGAGTGCATAAACTAAGCCACAACGACGAAAGACCGTTTGCATGTGATCAGTGTGAAAAGAGGTTTAAGACAAAACAGCTTCTTACCTTGCACTCTTACATGCACACGGGTGAAAAACCATACTCGTGTGGTAAATGTGATGCAAAGTTTCGCTACAGAGGGACCTTGGTTCAACATCTGTCAACAGTCCATAAACAGCCAAAGCCTTATCTTTGCAATGAGTGTGGAAAATCATTCTGTCGAATAAATGTTTTCCGTTACCACCAGCACACTCACACTGGTTTCAAACCACACAAATGTAAGCACTGCGAAAAACGTTTCTACACCGCGCATCAATTGCTTCTACATCAGCACAATCATGATGGAAAGAAACTATTTCATTGTAAACTATGCACGGCATCTTATTGTCGTTCCTCTGCTTTGTCCAAGCACGTTATTTTAAAACATACAAGGAATTTCAAACATCGATGTCCTTCATGCAATAAGGGTTTTGTTTTTGCATCCATACTTAAGAAACACATGGAGAGTGTTCATAAAACAGATGAACCTCTAATTAAAACTGAATTAATTGAAAATCCAGTTCAATTAACTACAGTGGTGGCGGATGAAGAAAATAAAACCTGTCAAGCTTGTGGAATGCATTTCGAACGGAGACGTTTATTAAAAGAACATGCACTTGCTGTGCATGGGATTAAAAAGCCTTTCCACTGCTGGCAATGTGATTTTGTCACAGCCAAGTATGAGAGATTGAGACCGCATATGTCAGTTCACACAGGAGAAAAGCCTTATACATGTAGTTTCTGCCCACGTACTTTTAGAATGAAAGCAACTGCAGATCATCACATTCTGACACACACAAAGGAGCGACCATACAAGTGTTTAAAATGTGAAAAAAGTTTTCGCCACCCAAGTACACTTAAGAAGCACATCACAGCTGTTCATGAAAATCTTAAGCCCCACATATGTGAAACTTGTGGT
>9p|ENSCING00000006616|1504360|1511873
ATGACGATGGTGTCTAAACAAAATATAAAGTTAACCCCTGAGCTACAAAGCTTCCCGACATGTTTGGTCCCTAGTTTGGGACCATGGACGATGAACTGTTACGGAAAAGACTTTGAAAAATGGAATGCACCCAGGACTTCGGTAAATTTCGAAAAAGATTTTCGGGAAATTTCGGATGGTAAAACAATACAGAGCAAAGCCCATCTAACTGAGAACATGGAACAAAAAGATCTTGATGAAATAAAACCAATAATTAGCAATGATAAAAATCCCGACTCTGACATTGACCGACCGACGATCTGTTCGCCGGAATTTGGGTCTCATACTCCGGCAATGGAACTCAGAAACCAACCGAGGTGTTCGGATTCGCAATATGGCGCCGATCATAGAAAGAGTGTCGCTACCGATCTAACGTCAGAAGACCACGAAAGATTAATCGTCGCAAACCGACTTAAAGAAAAAAAAACCCCAGCAAAGCGACCTCATCACGGAAAAGTGAATTTTCGTTTCCTTGCCCAATCTTTGTCACTTGACGCAGAAACGAAAGCAGAGGATTCAGAGCTTTCACCCCCAAAGAAACAGTTACTCAACAATGACAGTTCTCCACGTGAAAATCCTGATAGTGACGTAAGCAGTACGTCATCACCACGTCATCCATATTTCCCGATCTCACCACCCGCGTGGCCGTTTGCTTCTATGATGTCACAAGGTGCAATGACGTCATCGCCCTACCTACTCAACAGTTACAACCCCTTTCTACGTCAAACAATGTTAGATGGCGGTAGAGTGCCCCCGTTGAATTTTTTCACCAACCCCCATCTTATGACGTCACGAATGCCATCTCACCCACTCAACTATGACGTCACAAACCAATATGCGAACCTATTACGTCATCTGCTAACCCTCCAAGCGCCTCCAGGTCTCGACCATTCCCAACATTTCAAACCACCGTCGTTTCCATTCCCGTTCAAGCCGCCCTATCTATACCCAGCCGGTTTCAATTTCCCGAACCCACTTCCGCTAGCTCGCGCTATGGAGCCTGATAATAAATTACCACCAGGTAGCGGTAGAGGCAGGGGAAGAAGAATTGGTAAAGGCCTTAAACCAAAAAGAGAATTTATTTGTAAATATTGTGGAAGACACTTCACAAAAAGCTACAACCTTCTAATCCATGAACGAACCCATACCGACGAGCGACCTTACGTTTGCGATATTTGTAAAAAGGCTTTCCGACGACAAGACCATCTACGAGACCACAGATACATCCACTCCAAAGAGAAGCCGTTCAAATGTACGGAGTGTGGGAAAGGGTTTTGTCAGTCTCGAACATTGGCCGTTCATAAAACACTGCATGGCCAACCACGA
>scaffold_44|ENSCING00000007195|830807|834473
ATGCTTGTTTGTTTTTGGTATGAACGTTGCAATATGATTGAAGTTTATGGAATTGAATTGTTAAGAAAATTATTGGAACAAAGAAATCGTGGTAGTTATTGTGACATTGAAATTCACATTGAAGATAATGTATTTTACGGTCACAAGTGCATTCTAGCTGCAGCTAGTCCTTATCTTGAGTCATATATTGTTGACGCTGAATCAAAATACATCGACCAGACAAGTTTACATCGCTCTAAAATACAACTTAATGGGATATCTCACTCGGGCTTTGAACGACTGTTTGATTTCATGTATACAGGGAAACTACAGATAAACGAGGAAACTGTTAATGATGTATCGGTAGCTGCTCTCATACTAGATATATCAGTTGCTCTGGATTGTTGCGCTGAATTTAAACGAAAAAAGTTTTCTGTTGCAAGCTTGTTCAAAAACAATGTTCTGCAAATCTCCAGTACAGAATGTTCATCTTCTGTTTCGCATCAGCAGTCTAAATCCAGTGTTGAAAACTTGATGCTCCAAGACGCACAACCAGCTCTTGTTAGCCCCAAGAATGAAATCCAAATCAATGAAGTTGTTTCATTTTCTGCAATGAAACCAAGAAGTGAGGAATTCACTGAAAACAGGGAAAACTTTTTAACAAGTCCTACAGATCGAATACCATCCCATTCAGAAAGTGACACAGAGAGCTTAGGAATTTCGCTCGGAAGAGAAAGTTATTATAACACAACATCTCAGGGCAATGACATGATCTCAGCTTGTGCAAACTTTATCCAGTCATTTGAAGCCATGAATAATGACCCTTCTGCTTTGCCCACATTGTTGCCACTTAATGGGAAAGATAGAATCATGCCAACCACAACCACTGAGAATGCAGGTTCAACCTCTATGTTGGAAAGTCCTCCAAATACGTTTGAATCCCTGGATGAAAGATTTAATGAAGTTTCATTTTATGCTGAACAAACGGAGAAGAATGGAGTGCCATCATGGAAATGTAAAGTTTGCAAAAAAGTGTTTCGAAAACTTTCCTATCTAAAGTATGTTCATGTAAGGCTGCATAATGGGAATCGTCCACATATATGCAACTTATGTGGAAAACCTTTTGCTACGAGGGGAAACTTGTTGCAACATCATAAAGTTCATCTTGCCAAAAACGGAGTCCTACCTTTCAAGTGTAAATTCTGCAAAAGAGCTTTTTCACTCAAAGGCAATTGCCAAAAACACGAGAAGACACACACCAAACCTTACAGATGCGAATTTTGCAGTAAAGTGTTTTCTGTAAAGAATGATTGTATGCAGCATTTGAATAAGCATCATGCTGAACAAAGTGAAAATCCCACCATTGGATTGAGATGCTCAAAATGTTTAACTTTATTTAACGAACGTTTTGGAGATGATTATTTTACTCACAAATGCTCC
>12q|ENSCING00000004642|3641004|3642713
GATACATTAACCGGGAAAGCTTTTGTTGAAATCAAAAATGAATCTTTGTCGCCTTCGAGTATTCCAAGCGTTTCACCGCATTCAACATACAGCGAACACCACCAGTCAACTAATGTATTGCGCTGCAAACGAGGTCCGAATTCTGGCTACAAGTCCCTGCCTTATCCCCTCCGCAAAGAAAACGGAAAGATTGTGTACGAATGCAACGTTTGCTATAAGAGGTTCGGACAGCTGTCCAATTTAAAAGTTCATCTACGAGTTCACACCGGCGAGCGTCCGTTCAAATGCGCTACTTGTTCAAAAGGCTTCACACAGTTGGCTCATCTACAGAAACACAACCTTGTACACACTGGTGAAAAACCACACGAATGTAATGTCTGTAACAAACGCTTCAGCTCGACGAGTAATCTCAAAACTCACATGAGACTCCACAACAGTAACGAATACACATGTGCTGGGTTAAACTCAATGCTCGGTAATGTCCCATCGTCACTTCAGTCTGCACTACACTTTCATACGGGCCAATCACCGTCGCTGAGGAGATGGTAT
>10q|ENSCING00000008291|119214|126552
ATGGAAACAATAAAATTGCCAAAGTTATCCCAAGTTAAGAAAGAACCAACTGAAAGTTTTCCGTTGGTCGAAAAACGAACTGTACAGAAACATTGGATTCGCAAACGCAAACCACGTGTATCCGCAAAAAAGATAAAAATGCCAGTTTCCAAAAAACAGGCTATTTCGCCAAAAGTAGTTAAAAACATAGAGATAAAAGAGGAGTTGTTTTCCAATGATGAGGATGAAGGATCAACATCACCTGGAAGTGATTCTTCAGATGAAAATGAAAGCCGAAGTGAAAACTTGTTGTCAGAAATGGCATGGATGAAAAAACTTCTCCCACAAGCAGAAGCAAAAACACAACAATGCAAACCACAAAAGTACATACCAACAATACTCAGAAGAACACGTCCACAACAGATACCAACTGGTTTATCAAATATTAAAATTGTTAACTGCATATCTTTGGCTGACAAATCTAATGAATGCCCCCAGGGGTCTCCAGAAAAAGTATCTCCAGCGAAAAGTTTTTCAATTTCATCAGAGAGTCTGGATCCCACTAATGCTCCCAATACAGACACAGGTTTATACAACAGTGATAATGAAACATCAGATGATACACAATCAGAAGGAGATATCAGAAGTGATAGCTCTGAGGAGGAGAGTGAAGAGGAGGTGTTGGAAAAAGATAATAAAGAGAAAGAAGCGAAAGAAGTTGAGAAACTTCCACCAATCGTTGATTCAAAACGGTTGCCAAGGAAACAAAGTTTAAAAATGAAGTCTGAAATCGTTAAGCCAAACTTTGGAAAATCAATGATTGGTATACAGAACGACCACGATTATACAGAATTTCCAACAACGTGGGTAGTCAGCGATAATATTTTGGAAGTTGAAACACAAGATGTAGACTCAAGTGAATGGAGACGTCAGAAACGATTAACGTTCAAAGTTAAATCAAATATTGAAGTTGTTCAATCTAAGGAATATGAACTACTAGGTCCCAGTAGTAAAAAGATTCCACCAGCTACAAGTCCTGCTATGAAGGCAAAAGCATTGCAACTTCTGAGTGAGTTACGGCACACACGACCCAAAGAAATTATGGTTTGTACTGAAAGAGTTTTAAACAACGGGCAATCATCTTTCATTGTACAAGATTTCTATTCTTGCGAATTATGCGGCAAAAAATTCTCAGCTCCTAATTCTTTATATGGTCATTACAGAGGTCACGCAGGCATTAAGCCATACAAATGTCAAGTTTGTGGAAAAACCTTTACAAGATCCCACAGTCTTACATACCATTCCATGATACACGAGAATAAAGCACGGTTTGAGTGTGAGTATTGTGATAGAAAGTTTCGTCATCCCACACATTACAAGGAGCATTTGAACCGCCACACTGGTCAAATGCCTTACAGATGTACCGACTGCCCACGTAGGTTCCGCACACGTAATACGTTTAGACGTCACGTAGTATCAAAACACGATCGCAAAGTTACTTCAATGGCGTCTCGTCTATTCCCTGGAACCGCTACAATAGTTCGGCAAACTGCTGTGGAAACAAGTGACAGTAAATCAGTAAAA
>scaffold_6880|ENSCING00000016671|175|1374
TTTCCATCCCAGGTCCACGGTAGACGAGCGCATTCAGGTGATCGAACATTCAACTGTGACGTTTGCAGCAAATCCTTTGGCCATGCTGTAACTCTGGGTCAGCATAAGGCAAGCCATAATAGGGAAAAGGTATTCGAATGCCATATCTGCCACAAAACCTTCAAACGTTCGTCTACTTTATCCACCCACCTCCTAATACACAGTGATACTCGTCCCTTCCCATGTCCTTACTGTGGGAAGAGGTTTCACCAAAACATTTTTCAAAGAGTAGAGAAAATACTTAGCACATGTGAGAAGCCGCACAAATGTCGTATTTGTGGAAAGGCCTTCAGTCAGAGCTCCAATCTCATTACTCACATGCGAAAACACACGGGTTACAAACCCTTTGCCTGTGATGCTTGCGACCGCGCTTTCCAAAGAAAAGTTGACCTTAGGCGGCACAAGGAATCACAGCAT
>scaffold_63|ENSCING00000007055|419902|427284
ATGGATTCGTCTGATAATTTCTTCTGGAATGCCGAAGTGGCGAATGGCAACGACAATGGTATTCTCCACAGCTCAATTGATGGCTTTATACAGCAACAGCAGATTATTATACAGGACCAAGACTCTCCACCCCCAAAGTCATCTCCATTAATTTCAACTGAAACTACATCCCAGTCCATTACATTCAGCCAGCAGAGCCATGTTACAATGGCAGAAGAAGAAAAACCAAAAGAGACGACAGTTACAGTGGCTGCAGACGGGATACTCCCGATGGGAATTGTGAACCCAGATGCAATTGAGCCCAAACCCCGTTCCTATACCTGCAGGATCTGCCAGATTACTTTTCCAAACAAAAGTGAGGTCACGGTTCATTCTCGTTTACATACTGACCACCAAGGAAAACCATACAGATGTAACTTTTGTGGAAAAGGTTTTTCGACCAACTTTTACCTGAAGCAACATGAAAGAATACACAGCGGACAGAAGCCATACAAATGCCCTATGTGTGATAACTCATTCAAACAACTGTCTCATGTGCAACAGCACGTCAGAACGCATACTGGTGTTCGCCCATACAAATGCCACTGGCCAGGCTGTGGAAAAGCTTTCTTGCAACAATCTCACTTGAAAAGCCATGAAGCACGTCATGAACCTAAGCCAACAACAGGAGCTAGACCATTCAAGTGTCACTGGCCGGACTGTGGTAAATCATTTGCCCAACTAACTAATCTCAAGTCCCACGTGGCAAGACATACACCTGGCAAATCTAAAGGCAAGAAGGGAAATGCGAAAAAGGCAGCTTCTGGTAACTCTGAGGATAATGTAATAAACCAAGCTGCAGCTGCCGCCAATATAGTACCAGGAATGGGCATAACTGTAAACGAAGAAGCTGAGATCCGTCCTTTTCTCTGTCCGGGCTGTTCAAAGTTGTACGTGCGAGAAGCCACCTTCAAAAAGCATCTGGAAGAATGCAAAACTAAACTCCAGCTCTCAATATCTGCCACCGCATCCGCCCTTGGGATTGCTCCTCCCCCAATGCCATCCTCCAGCGGAGGGATGCAGGATTTTGATCAGAATCTTCTGCAAGTTAACATAGTCGGTAACCAAAACCAACAACCAGCAAAAAGAGCTCGCATATCGCACGACGAGCAGCAAATGGGGATACAGGGCCAAACCATGACTGACGGGGACACCATTCAAGTAAAACAGGAGACCGTCATCTCCGAAAACGAGAATACAGTCTTCGTCACACGCGAAGATGGAGAATACAAACTTCCGGATGTCCTTTACTCCACAAATCAAGGCGATCAAATCAGCATTGAAGATGTGACGTTTCATCAAACCTCCTCTTCTGAGCATCCAACATCCAGCTCCCAGATCATTACAGCTGATTCCTCTGCTCCAGGGATCATACTCTCCCAGCCGACGAGTACATCCGCTTCAGGAAAAGATCCAGGCACATCCACAATTAATCAAGCCGCTTTAAGATGGCAGTGGGACAGTGGAAACACATCAATTCCTAGGCTTAATTTCCCA
>4q|ENSCING00000005289|6196446|6203033
ACTGCTGAAGAATCGCTTAGCAGGAGGTCGTGTCGCTTCTGCCAGAAGGTTTTCGGTAGCGAGAGTGCGCTGCAGATTCATCTGCGTTCACACACAGGCGAACGGCCGTTCAAATGCAACATCTGCGCAAATCGCTTCTCAACAAAGGGGAATCTAAAAGTCCATTTTTCTCGGCACCAAGAAAAATATCCTCACATTGAAATGAATGCCAACCCCATACCTGAATACTTAGACAACGTCCCTACGAGCTCTGGCATTCCGTACGGCATGTCAATTATCCCGGATTTCACAGAGGTTCCAGACCCCGACACCGCTCTTCCAGTGCCAGTACCTGACAAACACATCCCCCCACCTTTAATACACAAGTCTGATATTCTTCCAGCTCTCTACAGGCCCATTGAAACACAGAGTTCTGTGAATACAAATGCAACAAAAGATCTCTCACATCAAGACACAACCTCGAACACAAACGACCGACAGGCCAGCTTCGACCAACCTAAAGAAGAAAGGAGCAACAACGACGATCAAAGCGCTGGCTTCCCTTACATACAACACGGGTCAAAGTCTTCATCTGACATGGAGAACCAATATAACAGTTCAAGAATACTACACCAGTCATCGTCACCGCCAAGTTTTGCTCTTCCCCGCCACATGAGCGAGGGATCCCGGCCAACCTATGATGAAGAGCCGAGCAAAAGGCAAAATGCTCCTTCTGAGACATCGAAACTACAACAACTGGTTGACCAAATCGACAAGGGGAAGGAACTGGAAAAGAACGAGTGCCATATTTGCCATCGAGTTCTAAGCTGCCAAAGCGCTCTCAAACTGCACTACAGAACGCACACAGGCGAAAGACCATACAAGTGCGACCTATGCTCACGGGCTTTCACTACTCGAGGAAACTTGCGTACCCATTACAGCAGCGTTCATAGACAACAACTACGTTCATCTCCTCCCACCAACCCCTCAGTTATGCGTGGTGTGTCACTACAATGCCCATTGTGCGGGAGCCGGTTTATGGACCAGCAGTCAATGCGACAACACATGCAAATGCATCTCGAGGGACAAATACCTTTAGCGTTTGGAGGCAAATTCCCTCCCAGTATTGGTGAAAACGACATCCGCATGCCGGACCAAATAACTGAGATCGAGAATCAGCCTTTGAACCGAGGCGCCGATACATCAGAGCCAAGCGACGACGTTTTCGAAGAAAGGTCTCCGGATCGCGAAACCTTTTCGGAACCCGACGACAGAGTAGTTCCCGTTGGTTCTCCGCATTTGCGGCATGAATCTGAAGAACGTGTAAACCGCGAGCAAGAACCTAGCTCTCTATCCCCACCTGACGGTAAAGGAAGTGAGCGTCTACCGCTGCCTGGCACAAGCGACAGCATCGTGACCAAACCGCTTACCTCAGGGATATCAGCTCTCGACCTGACGCGCTCCAACTCCAACTCACCCGGTGTAATCACCTCATCAATGTACTCTAATGCGGGAATGATGGGACACGACAACCATCGCCCATCTTCTCAATCGCCACCTCAACTTGCATCCAACTCACTGAACGCTCTTGCGCACCTCGCGTCGAACAGCGCCATAATGCGGCCAAGCGGAATGCCACTAATGAACGTGCGGAACCCGCTAGAGGGCGAAATGCGGGCAAGAAAGATGACGACATCGTGTGAGATTTGCAACAAACCATTCACCTGCCAAAGCGCGTTAGAGATACATTTACGAATTCATACAAAGGAAAGACCATACTTGTGCCGAGTTTGCGAGCGAGGGTTTACCACCAAAGGTAACCTAAAGCAACATTTACTAACACACAATATCAACGAGGTGGACGACGACCTACTGGAGCCGGTTGAAACCTCTCCTATAACTGCTAACTCGAATTCAAACAGTCCTGTAAACTCGCCCGCTACCATCCGGACCTATCCTAGACATTGGTGCCATATATGCCAGAAACAGTTTTCATCGGCTAGTTCACTACAGATACACAACAGAACACATACAGGCGAAAAGCCGTTTGCTTGCAGCGTATGTGGACGAGCATTTACAACCAAAGGAAACCTAAAGGTCCATATGGGCACGCACGTCTGGGGAGCAGGGGGTTCACGGCGCGGTAGACGTATCTCGATGGACAACCCATTA
>9q|ENSCING00000009625|3187453|3190189
ATGCAAAGCCATGCTGAAGCCTCTATGTATAGATGCGAAATTTGTGGTTTGCATTTCAAGTTTCAAACAAATCTATTTAAACACAAGAAGCTTCATAATTCAGAACTCATCTGTCATATATGTGGACTGGAATTTAAGGTTGTGGAGCAGCTACAAAATCACATGCAAATCTTGCACCAACAAGATGGTACCTTCAGTGACAGAGAGAACACTCCATATTACAAGGAACCTCAGCCAGTACAACCTCCACAGAAAACAAAGCGGAAAACCACAATCATGGATACTTCAGACATTACGCCAATTGCTGTGAACGATATAATGAGAGGACCCAATGGTAAATACAACTGTCCTTTATGTGAAAGAGGTTTTGATAGAAGATGGAATCTCAAGTGTCATGTTCTTATCCACACTGCTGCGAGGAGAACCGGTGGTGAAACCATGAGTGACATGCGATACATTGAAGGAGGGTTTGACTGCCCTGTGTGCGGGAAAGCTTTCCGTAATTTGCACAACTTACGAAGACACGCGTCATCACAGCATGGGATGTCTGCTGCCGCATTATCTGAAGCAAGTGAATCAAAATTAAACGAGCATTCAGCAACCGTTGCAGCAAAGCGAGCGAAAACAGCAACTCAAAGGAAATCTGAAAATCCTCCAAGTCTAGATAACAACTTCAGG
>3q|ENSCING00000012496|4495830|4504767
ATGGAGGGTGACGAGATTCAAAGGTTAATGAGGTACGAAGAATCTGTGAATCCTCTTCCGGAGCTAGCTGACATCTTCCTCCCACATGAAGGATTTTGTGGAATTGATGCTTTGCAGAAGGAATCAGATCTACACAACTTCAGTATACCTGATTGCCTCCTTCAGTATACGCAGTTAGACCATCCTGATGCAACTGATTTGGTTCATGTCGCAAAACATGTTGTTGGCAACGACCACATCGTTGGTGTTCACCCATCATCAGTTCAAGAGAGCAATCCATTACCTTCTGCTGCATCAGTGGTGAAATCAGCAGACTATAGAGATAAAACTGCCGATGTCAAGCATAAAACAATCCAACAAAAGTTAAACGAGACAAAAAAGGTTTTGTTTAATTCCTCTTCATCATTGGACACAAGTGACTGTGGAAAGTCCAAATCCTCACCAGCCACAGACACAAAGCTACAAGATGTAACAGATGGAAAAGTTGTTGGTGTTTGTGGTGTTTGTCGTTTTACTTATTCAACTTACAAAGAGAAGCAAGCACATATGAAGGGGTCCGACCACATATGCAAACGAGAGGCACTTTCTGGGACCAATTTTAAAATGCTTGCTGATGAAACAGAACTACTAAAAGCAGTTGAAAACTTGCCGCAACCTTGTTCTGTTTGTAAGAAGCCACTTCCATCATTGCAAGAGTTTTTAGTCCACCATAGAAAACACAGCGGAAAAATTCCATTTGTTTGCATTCGATGCAAATCATCGTTTGCTAAACGTTCTGATCTTATTTATCACATCAAGAAACACCTTGGTGTGAACAACTTTATGTGTCCTCGATGTCCACAGTCGTTCCGCCAACAATCCCGACTGACATCACATATGATTGCGCAACATGGAGTGAAAGATACCCGGCCACGCAACTTTAATTGCACTGAATGCAATGAATCCTTCATGACCAAAAGTGCAGTGAACATGCACATGCAGTCACACACAGGTTATCGACCAATCATATGCACAGAATGTGGACATGGTTTTCGTTCCAATAATGCTCTTGCTGCCCACCAAAGAGTACATACAGGTGAAAAACCCTTCAAATGTGACATGTGTACGTTTTCAACCAAAACCAAACAACTACTTTCAAGACACATTCGTAAACACACCGGTGAGAAGCCGTACAAATGCGAACATTGTACGTTCTCCACTGCGTGTTCTGCTGGTCTGAAACGTCACATCTTACAACACACTGGCTCAAAACCTTTCAGATGCCCCTACTGTTCATACAGGAGTTCAAATATTGAAAACTTGCGAAAACACATAAAAAATACGACGAAACACACTGGTTTGAAGATATACCCTTGTCACCACTGTGACTTCTCTTGTGATCAAGGAAGTGATTATTTGAAGCACATGAAACAGCACTTTCCATACCTCGATGTTGATTCAGAATCAGCCACTAAACTTGCTGGTATCTTGGTTTCCGAACAAAATGATGAACTTGAGAAATCTCTTGCCAAACCACACACTGCATACACAAACTCTGAGATCCCGTTATCCTCCTGCAAAGATGAGGATGTTGAAATGATGGTGACTACGATGAAAGAGGATCAGAACAAAACTCAGGGGGGGACGAGCAACCTCGCTGAGCTGGATGCAGAGTTTTTGAATGCTCTGATAAAAATTCCCAATTTACAGCGTATCATATTACCTCAGGATAGTAGCAACGGACCAGTTACATTGGTTATAGGAAGCGACCAACCAATCAATGAAGTT
>1q|ENSCING00000012769|1782406|1783609
ATGGCCAGCACATGCGACGAGGAAAAGATCTCCAATGCAGAACAAAAGAAGAAAATGCACACCTGCAGTGCTTGTTCAAAACAATACAAGAAGCAAAGACATTTACGACTTCATTTTGCTAGAAAACACACAAATAAAGATGACTGGAGCCATAAATGCACTGAGTGTGGTAAAGTTTTCGCAGATCAGGAAATTTTGCAGCGTCACAAGCTGTCACATGATAAGACATACAAAGCAGTTTGCCAAATTGGTGATTGTAGGAAAGAGTACAAGAGCACATCTGCACTAAGCAAGCATCGCCAACAGGCCCATGGCATCAACAAACCTCCAAAAGAAAATAGAAAAAAGTATTGTTGCGAGGTTTCTGACTGTGATGCAAATTTTTCCAAGCACCATCTTTTAAAACAGCATTCCTATCAGCACACTGCTGTCCCACCTTTTCCATGCAGCAAGTGTGACAAGCGGTTTCTTACATTATCACATAAAGTGAGGCATGAAAAGATACACAATGGATATTCATGTAAGATGTGTTCAATAAACTGCAGTACTTGGTCCTTACTTCGAAGACATATTGCTACAGAACACAAAGAGGTCAACAAGTGTGACGAATGTGGGTTAAGTTTTAAACAGCCATCACAACTAAAGCAGCACCTGCAAGTCCACAGTGAAAAGCGGCAAGTTTTTAAATGCACAAAGTGTGAGAAAACATATGTAAACAAATACAATTTTAAAATGCATTTTAAGATAGTGCATCTC
>1q|ENSCING00000012505|4736801|4743255
ATGGAGTGTAACGAAAGTATACAAGAATTAATTCAAATTTCGTTTACTTGTAAACTATGTGGTTATGGTGGCCAAGCGGAAGACGACATTAAACAACACATTAAAACGGAACACAATGACAATGAAAAGGTCCAGACAGCGAACACAGACTCCACAGCCAAAGTGAAAGGGGAGAACCATGTATCAAATCAAAGAGGGAATTTAAAGAGAAAATGTAAAACGAAGAATGAAGACTTTGTATATTACGACCAGAAAACAAGCAAAACTCAACAAAACACCAGTGCTGAGATTACCTCATTGGAAAAGCAGCAATGTTCTAAAACAGATTCATGTACTGAGCTTGCTTCTGATAATTTGAAGTTTTCTGACTCAATGCAATGCCAAGTTTGTAAAAGAAAATTTAAATCAGATGAGGACCTAACAATACACATAGACTCACATTATGGTGACAAGTTTAAATGTGTGATGTGCGATTATGAAAACAAAAATTGGACCCAAGTGAAAATACACATGGAGATTCACAACCATCCTTCCACCAACCCTTGTAATGAATGTGGAGAAACCTTCGCAAGTTCTTTTACACTTTATAGTCATAGGAGATACACACATATGGGTGGCGAGCACTTATGTGATGAATGTGGTTTCCATGCAGCGTCTAAATATATTTTACTTCAACATCAGTTATCTAAGCATTCCAATCACCAGTGTTGCCAGTTCTGTCCATATACCTCAGATAATCAGAGAGATTTATTAGACCACATCAAACTACGACATGAGAATGGTTTCACTTGCAAGTATTGCGTGGCTTCAGTGGGGAATCCACAGTATAAGACAAAGGAGGATTTGATCACACACTGTAGTGTTGCACATCCTGGTTCTAAACATTTCTTCTGCCAGCAATGTAATTATGTAGCAAAATTGAGCCACCACTTACGGAAACACATGAATGTTCATACAGGAGCTCAACCTTACGCTTGTCGTTATGATGGGTGTAACTTTAGAACTAAAGACCATAAAAACAGGAAGCAGCATGAGTTAACAAAACATAAGAAACCCGGTGACTTGGTTTGCCGTTCATGTAGTTTTGTTACAACAAATCAAAATGAGTGGGACGTGCATAGAGCGATGTATCATATGCAGGAGTTTAAATGCGACACTTGTGATTTTAAATCAAATAGTCAAGCTTCAATACGTCGTCATCGTCTGTCAAAACACATTCCTGAAGATAAAATGAGATATCTATGTTCGTATGACGGCTGCAGTTACATCACTAATTTAAAAGAGAATTTACAAAAGCATTCCTTAACGCACCAGGAGAAAGATCAGCCATTTATGTGCCCTATATGTCGAAAAACTTTTGAAATCCGAGACAATTATAAAAATCACCTGCAAGAACATCACCCCGCAGTTAAGATATACGTCTGCGAGAAATGTTCGTTTTCAACCAAGAATAACCAAGGATATAAACGCCACATCCTACGTCACAATGCTACTAAAAGTTTCCATTGCAAGATATGCCGTTATAAAGGACGTACGAAACAATTATTACAAAGTCACATGAAATGTAGACATAATAATCATGTACCAAAGAATGAATTT
>5q|ENSCING00000007493|461011|463296
ATGCCTACAAACAGTTGCAACCAACTAGGAAGTTCATCCACTTCTATTCCCAGCAACACCTCCCATGATAAACCATCATCTGGTGCTTCAACCTCATGTTTAATGACAAACAACGATGCACAAAACAAAACTGATCAAAACTTTAAAAGAAATGAAGATATCTCCCAAAAAAACTTGGTTAAAATTGCCCCACTGCCAGTTATTAAAGCTCAACCAGGAAGTTGTGTTATGATTGCTGGTATTGCTTCAGGCAGTCACTTTGTAAATCAAGGTGGTTTACCCATGGATTACAATTTGCAGAAGCAAGTGAAAACAACAAAACCAAATGAAGATGCACTGCGGATACATGTATGTACTTATCCTGGATGTACCAAGAAATACACTAAAAGTTCACATTTGAAAGCGCATGTGAGGAGACATACAGGTGAGAAGCCTTACGTGTGTAAATGGCCATCTTGTGGTTGGAAATTCTCAAGATCAGATGAGTTGGCACGACATAAACGTTCTCATGAAGGAATAAAACCTTATCCCTGCCCAGTGTGCAATAAAAGATTTTCACGATCCGACCATTTAGCCAAACATGTTAAAATTCACAAAAACAAACAAAAAGTTCCAGCTTTGAATTCAAGTGAAGTTTCAAATCGACCGACTTCAGTTACAACAGTCGCAAGTATTTCAACTTTA
>3p|ENSCING00000005713|2521717|2524498
ATGGAAGAAAATGAAACGACCAAATCAACGATAATTTCATTGAAAGAAACAAGAACCCTACTTACTAAAACTGGTGAAGATTTAACAAGCAAATTTGGGGAATCTTTTCAAGAGTCTAGGGATGCCTTGGAAACATCTGTTGAAGATGATAAAAATTTAAACAGCATTGATCCGACAACGACATCTGTAACGCATAATCTTGAAGGCATGAACAATAATGAACATAGAAATGATGTAATTATAAAAGAAGAGGTACCACAATCGTTTAGTCAAATTCAACAGCTGCTAAGTAGTTTCACTTATCAGCAAAACAGTTTTAAACAGACTTTGAAGGAATACCAATGCACAGTTTGTGAAAGCCGGCTATCCTCCTCAAGAAATCTGAAACGACACATGACAATTCACTCCGATGAGAAGCCTCATACTTGCCATCAATGTGGTAAAGCATTTGCACGGACCGAGTATCTTTCTGCACATAGAGCAACTCATATGAAGGAGAAAATGTTCAAATGTTTGCTGTGTGACAAATCTTATACACAGTCTGGTACTCTAGCTGCTCATATGAATCTCCATGACAGAAACAATCCTTACAAATGCACTGTTTGTGATAAAGACTTCACAAGACCATCTGATGTTGTGCGACACATGCCTATTCATTGGAACAGGGGATGCTATGAGTGTGAAGCTTGTGGAGATGTCTTTTCTCGCTCTTCAGGTCTAAAGTTTCATATGTTAATGCACGATCCTAGTAACCCTTTAACTTGTATGTTATGTAAGAGCTCCTTTTTTGACGGGGAAAAATTTAAAGATCATACAAAACAACATGTACAACGTAGGCCTTACAAATGCTCAACATGTCGGATGGCTTTTTCAAAGAAGGAAAGTTTAGAAAAGCATGAGCCTGTACACACTGGTGACTCCAGCATGATTTCTCATAATTGTCCAACTTGCAACAAAGCTTGTGCCTTTTCTTCTGACTTGATACGGCATATGAGGGTACACACCAAAGAAAAACCATATTCTTGTCAAGTTTGCAATAAAACGTTCACAAGAGCTCATTCTAGGAATGTTCACATTCAAAATATGCACTGTAATAAAAACGTGGATAATAATAGCTTGAATGCAATGAATGTT
>scaffold_3578|ENSCING00000000010|1556|2729
NGAATGCATAATTCCAACAGTAGAGAGAATTTTCATCCAGTGCAATATCCGACGCATTCGACTCTCACCAATCCGATTGTTTGCAAGTGGAGAAATATGAAGAATGGCGGTCGCTCGTGTGACGTCATATTTCACGATATGCACGAGTTGGTAAACCACGTGACACGGGATCACGTGGGTGGTATGGATCAAACCGACCACACTTGCTACTGGGAAGATTGTTCAAGAAAACGCCAAGGTTTTAAAGCGAAGTACAAATTGGTGAATCATATTCGAGTTCATACTGGGGAGAAACCATTTGTTTGCCCTTTTCCTGATTGTGGAAAAACATTTGGAAGAAGCGAGAATTTAAAGATCCATCACAGAACACACACAGGTGAACGACCTTTTCCTTGCAAATTTCCCGGATGTGAAAGACGGTTTGCAAACAGTTCCGATCGTAAGAAGCATAGTTACATGCACAACACTGAAAAACTTTATGCGTGTAAGTACGAAGGTTGCGACCGAAGCTACACTCATCCCAGTTCACTACGTAAGCACATACGTATGCACGAATCCAATGGTGACGTAATCGACAACAGTTCCATTTATTCTCCCACGAGTTCGTGTGGTTCAGTAGAAGATGTAGCTCGAGAACAAAACTCCGTTAAAAATAATTCCGTTCAAACATATTTACCTCCACGATTTACGTCATCGCCGATTCATGCACCTTTAGCCACGTATGATGCTTCAGAAAGTTTAAAACAAAAGTTTCCCCCTATTGAGAAGCAAGCTAAATTCACAGAAGATTTTATAAACCACGGACAAGGTATGACATCATCAATACCTCAATTAAACTTGAACACAGCTTCAACCGAAGATTGTTACAACAATTACTATACACCTCAAATATCTAATGAAACTTATAAATCTTCCTTTTCTCCTGTGTCGTTTCAATTACCCACGCATTTTGTCGCGTAA
>9p|ENSCING00000006863|611804|620244
ATGGCTGACACTGCGTTCAATTGGTCTCGTGAAGTATGGCAGAATACGTCATACGAAGCTGATGACGTAACCTATGACGAAAGAGGGATTATTATGATGCCAGCTGCCAGTATGGAAGTTACACTCTCCCAACATACGTCATCCCAACATACGTCACCGCAACCATCGCCCAATTCTTCATGGATGGAAAAACAAGCTAGTGACGTCACAACACAAAACGCTGATGACGTCATTGATCGAAGCGTCGCGTCAAGTACGTCATCACCCTCGCGTCCAGATTCGGGAATGGCGATTGTCCTCAGCGAGAAAGACGACAGTGTGACGTCACCAAGACAAAATGCCGAAACTCCAGCAGTGTTGCCAGCAGCTTTTAAATCAAGTAGCCCTTCACAGTCATCTGCCGATTCTGGTATCGTGTCGTCATCAGGACAAGACGAAAGCCCTACGTCATCATCGTCCTTAACGACGTCATCATCTCGAAAAGATGCATCGAACAACGACAGTATCAACAAAGCTCAAGCACAAAGAAACTTGAACCTTATAGCTTGTGAAGAATGTGGTCTCATATGCGCTGGCCAAAGTCATTACCAAGTTCACATTAGATCCCACACCGGAGAACGCCCATTTAAATGCACTGTATGCGGAGTTGCGTTTACACAGAAGGGAAATCTGAGGCGACATTATAAGATCCACTCTGAAGAG
>8q|ENSCING00000013334|1181263|1183541
ATGCATTCTCAGCAATATTTTACATCCTGTGCCTCAAACACCTTGCAGTCAGCAGCACCCATTGTTTATTCTGAACCAAACACAGTTTCCGAAGCTTTTTCAATGGCAATGAAAGCTCTATCTGATTTCTCATATGATGACCTCTCTTTTTCTTCCACTGACTACTTGAGTGCGGGGCCATCAGTTTTCCAGTCCAACTCGCCACTGCCGAACTTTCACTACCCCAGCAGAGCCCGAATGCAAACAGACCAAGTTGATTCAAGGGATTACTACCAAGCCTCATCAGTGCAACAGGAAACTGGTGCAGCATATCCAGGCCAGGCTTTGTCTTATCCTGAAGTAAAAGTCTTCTCAGCACCAGTGTGCCATGATATTACAGTCATACCCCCCCTGCAGCAAGATTCACTCAATGGAGACAAAAGTTACGAAAATGGCTCGTTTCAAGTGAAGAGAGGAAGACCTAAGAAGAAACGGAGGAGAGATGAAGAAGAGGAAGATGATGATCAAGGACTTGGGATGATTACCAAAGATCCAGCCAGCGAGAATTTAAGTTACAACTGTACTGTATGCAGTGAGGTGTATGAGGGAATCGACAAGTTGATGCAACATGTAGAAGCAGTTCACTTGAGTCTCAACCCTCATGAATGTTGCATATGCAACAAGCGATTTGCGCAAGCCGGCAACGTAAAACGACACATAAGGTTCGTGCATCTACGAGAGCGACCGTTCCGATGCAGGGAATGTGATTCTACATTTGACCGGCTCTGCTACCTACAGCGACATATGCGAGCTCACATTGATTCGAAGGCAGACAGTCCGGTTGCTTCTCAATTAAACCCATGCAACTGCCCTGAGTGTGGCAAGCGTTGTTTGACCACCCATCATCTGAGAGGTCACATGCAGAGGAAGCATTTTGCGAAGAACAAGAACAGATCAGAAGACCTCCGGAGCAAATACGGATACTTGTTTAATGACCTTGATCAAGTAAATCAAGGAGAAAAGATGGGTTCAAAACCTTATGATCAAAATGAAAGCAAGAAAATGCTAAACAAACAGAACAATGAAGTACATGTTGTGTCAAATGCAACAATACAGCAAACGCCACAGCAGCAGATCGTCAATTTTTCAACTGTTCCGCTACAGCCCAACTTACACAACAGTGAAGTACAAGGACATGAACTGCATGAAGACAATTCACAACTATCAATGTTACTTACTGCTAATGATGATGAGAGCCATGACATTTCTTCAAAATTAAATATTAAGTCTAACCCTTTAACGTCTGAGGTCATTGGCCAAGGCAGATCAATCCAGTTTAAACTGAATCCACCAAAGAAGATGACTGCAGTTAAGATAAATACCAAACGAAAGAACAGA
>scaffold_867|ENSCING00000010796|1|3124
GACAAGTCTTTTCCTAGCAACTCGAACTTGGATAGGCATATGTTACTCCATTATAGAGAAAAACCTTATGAGTGTAAACTGTGTAGAAAGGGATTCATGCAAAATAAAGAGTTAAAGGCACATTATACCCAACATAACAATATGAAACCATTCAAGTGTGATAAATGTGACAAAGCATATTTACAAGAGGCTGGCCTGATAGTTCACCAACGCACTCATTCTGGAGATAAGCCATTCAAATGTAGCGCTTGTGACAAATCGTTTACTTCAAATAGTTTAAAGAGCCATCAAATAACCCACAGTGGTGAGAAGCCGTTTCAATGCAACATTTGCGACAAATCATTTGCTGCAAAACTTACTTTAAATTCAACGCTAAAGAAATCTAAGAAAAAAACTAAACAGAAAGAAATTTGCTGTAAATATTGTGATAAAATGTTTCGTTTTCCCTACATGCTTGTAACCCATTTGAGGACACATACTGGAGAGAAACCTTTTAAGTGCGATATTTGTGAAAAATGTTTTCATGGTCCTGGACACTTGAAAAATCATGAGAAAATTCATGAAGATAAAAAGCCATTTGAATGCATAAAATGTGAAAAAAGATTTCGCACTGTTTCTGATCTAAAAACCCATGAAAAAGTTCACACAGAAGAGAAACCATACAAATGTGATATATGTGACAAGTATTTTAAACTAAAGTCGAACATGAAAAGACATGTTATGTACATTCACTATAAAGATAAACCATATGAGTGTAAACTTTGTGGAAAGAGTTACACTCACCATACAGCTTTAACAAGACATTATTTTGTCCACACTAACACAAAACTATTTAAATGTGGTGAATGTGACGAAGCATATTTCGAACAGACAGACTTAGCAGCTCATCACTGCCTTCATACACGGAAAAGGCCGTACAAATGCAACATTTGTAAAAAGTCTTTTTCTGGTAATAGTAGCTTGAAAATTCACCAAAGAACCCACACTGGTGAGAAGCCATACATATGTAACATTTGTGAAAAAGCGTTTACCACAAACGGTCACCTAAAGTCTCACCAAAGAATGCACACTGGTGAAAAGCCATACCAATGCAAACTTTGTGAAAAATCATTTGCCGCAAATAGAACATTAAGGGATCACCAAGCAGTACACACTGGAAAGAAGGCGTATCAATGCAACATTTGTGAAAGACTGTTTACTACAAACAGCCACTTAAGAGATCACCAAAGACTCCACAGTGGTCAGAGGCCATACAAATGCAACCTTTGTGAAAAAGCGTTTACAAGAAGCAGTAACTTGAAAATCCACCAAAAATTTCATACTGGGGAGAAGCCATACAAATGTGACCTTTGTGAAAGGGCGTTTTCTGCAAGCAGTAACTTAAAGAGTCATAAAAGAACCCACACTGGTGAGAAGCCATATCAATGCAACATTTGCGACAAATTGTTTGCAGATTTTATAAAACATTATTCTGAACATAACAATATAAAACCATTCAAGTGTGATAAATGTGACAAAGCGTATTTCCAACACGCTGCTCTGAAAGTTCACCAACGTACTCACACTGGAGATAAGCCGTACAAATGTAACGTTTGTGATAAATCTTTTATTTCAAATACTGTTTTAAAAAATCACGAGTTAATCCACACTGGGGAAAAGCCTTATCAATGTAACATTTGTGGAAAATCATTCGCGAAAAATAGTTTCCTAAAAGGTCACCAAAAAGTCCACACTGGTGAGAAGCCCCACCAATGCAATATTTGTGATAGATCATTTTCTACAAATGGTATCCTAACAAGACACCATAAGGTTCACACTGGTGAAAAGCCATATCAATGCGAAATATGTCAAAAATCGTTTAGTACAACTACTAAATTAAAATATCACCAACGAGTTCACACT
>9q|ENSCING00000013027|1046767|1048416
ATGTATTGGTGTCGTCTTTGTAATTATGCATCTTTTGAAAAAAGCACAATTATGAGACATCAGCGTACACACACTGGCTTGCGACCTTACTCGTGCACTTTCTGCAACCTCGCTTTCACAACCAAAGCGAATTGTGAACGACACGTACGCAAACGACATCATCATAATATTCAACCCAACACTGACGTTAAAGAATTGGTGTATTGTGATTATGAGTTGCTGAGAAAAGCGAGAACTGGTTCGTTGAAGGAAGATCAAATGTCGAAAATAATTTCTCCGAACACTGGAAGATTCTTCAGCTCCCGAAGCAATGGAGCAAGACACGTCATGAGCAAACATGGAGTGGTTAATAGAAAAGGTGCAAACGAAGTTATAATGTGCATGAAGCTGAACAAA
>13q|ENSCING00000001563|2373821|2379488
ATGGATATCTTACCTTGTGGAAATATATTTAATGAGCTTCAGATAATCCACGACACAGGATATTTCTCAGCTTTGCCGAGCTTGGAGGAAAACTGGCAACAAGTAATTAACAACCCATATTTATGGTACGATTTTAAAAGTTTCATTTGTAAATCTAAAACCGTGAAAATAATAATACAAAAAATAAATTTGTACTTAATTTTTCAGACACGTTTTCAAATGGAGAGGTATCTACAGTCCGAACCATTGAACTACCAGACCCCTTTGCATTCTGGTAAAGATGGTATTAACCCCTGGAGCAAGTTCCTTGTACCCCCTGGGGTTAAAGGGGGTCCAGGTTTAAGTGTTGAAGATATACAAACTGCAAGGAAATGTTGTGGATTGGTTAGGAACTCATCATCGGGCGTTGGGTCAATGTCCTCCTGGGATATGTCTTCTGGTGAAGTCAGCCCTGTTCCTGGTGTTGTGTTAAAAGCTTCCACTCTTGCATTGGGGCTGACGCCACCCTCAAGCCCAGAGTTTGAACTCTCTTTATGCGGCTTTGGGGATAAATTTATAGAGAAAAAGATGGACTCTAACCAGACCTTAACATTTTCCGAAGTCGATTTGAGTGCGTTTACCGCACAAGTTGCGCAACGTGTAGCGTCAGGTGGCGCTACACAGCGCCGAAATCGCATCGGTATAAAATCCATCGACAGCAGTATCAGAGTAAAGTCACAAAGCGGAGAGGATTCAGATAATTGCAAGAAACGAATTCATAGATGCGATTATCCCAACTGTAGGAAAGTCTACACCAAAAGTTCACACCTCAAGGCTCATCAAAGAACTCATACTGGTGAGAAGCCGTATAAATGTAATTGGGAAGGTTGTGAATGGAGGTTTGCGAGAAGTGATGAATTGACGCGACATTATAGAAAGCATACGGGTGCCAAACCATTCAAATGTGGACAATGTGACAGATGTTTTTCTCGCTCCGACCACCTCGCTCTGCATATGAAGAGACACGCATAG
>7q|ENSCING00000011851|6565504|6575849
ATGGCGGGACAAACCATGTATTCGTCACCGTCTCGTTATTCACAAGGTATTGACCATAGTTACGAGATGGAGGAACAAAACTTCCAAAACCCAATTCCTGCTTTTCATTTCCGGAAGCGCTTTGGCGACATCAACTGGCGGAAGATAAGTTCGATCGACGTTGACCGAGTTGCAAGGGAACTCGATTTTGTTACTTTGCAAGAAAACATATCAACGGTTACCTTCTGCAATGTTGACGCTGTGTCTGACTTGGATCCTTTGTTCGTGAAGCTTTTCAAACTTGCCCAATATACCATTGAGTATCTACTGCATTCACAGGAATATCTACAATCTGTTGTGAACGACATGGAAACCCAAGCATCAAACACAGCTGCTGAGAAAGTTGGAGTTGAACAACAACTTGCAACAGCCAATGCTGAAATAGCAAAGTTAAAACAAGAAAACAAGAAGCGACGTAAAATGATTGAGCAACAACAACTTGTAATAGAGGCTGGTGCTTCTAGTTATTATAAGTGCCCACATTGCGACAAAGCTTTCATGAATGCGAGTTTCCTTCAAGGTCACATTCAACGGAGACACCCGGGCTCTGTTAGTTACATTGGCGATGTTATTGAACATTCCCAACGTGAACAATCAAAGTTATCGAACAACCTTAAACAACTGGAAGCAGATTTACAAAAAGAACGAGAGAATTTTGACAGCAAGCTTAGAGAGGCGGAGACAGAGAAGACACGCTGGGCCGAACAATCGCGGAGGGACATGGATCGTTGGAAAGAAGAGGAAGAGCAAAAGTGGAAAGAGGAACTCACCAAGATGAAGGAGACTTTCATACAAGATATTGAGGGACTTAAGAAGAAGGAAGAAGGTTATAGGAAGACAATCGACAACCTACAAACGACCATGGATGTCCGGCAATCCAACCTTGGTGACCTTGTGGATGAGGTAGAAGGTGAGAAGGTTCGGATGAAAGAATACGAGGAGAGAATGGAAACATTGGAGGGAATTAACCAGGATAAAACAAGACAGATTGAAGCTTTGTCCTCTGCGATGAAGAAACTTCGTAAAGAACAATCGTTGTCACTTTCCAGCCACCAAGAGGAGCTAAAGAGAGAGCAGGAACGACAAATGAGAATTCTTAAACAACAAGTAAAGAAAAGTGGTTCGGACGACAGAGTTGCAAAACTACAAGAACAAATCAAGAAGCTAAGTGCAAGGAAGCAGGAACCGAAACCAAAAGTGAGCTATGTCATAGAAGATGAAGAAGAGGAGATGGTTGGAGAGATGCCGGACAGGGAGGAGAGGATCAAAGAAGCTTCGGATCAAATACGACCCGTGCTTATAAACTTGTTGGATGAAAGAGTTGCTAAGTGTGGTGTAGACCCTACAGCAGCAGGCCTCACAAGTAAAACACTCACCAACAAACTAATGGTTTTGAAAACCGAGCGCCAACAGCAAGCTAAGGATATATCAGGGTACTACCAAATAAGGGAAGAAGCGAGAAGAAAGTTGGGATTAGCTGTGCAGAAGAGAACACCAGGTCGCAAAAGCTTCCCGAAATCGCACAAATCGTCAACTTTGCCCAGGAAAAAATTGAAACCGGTGGAAAAAGAAGTCATTTATAAATCGACGTCTCAACCCGACCTTACCCCCTCCGGTGGTTTAAAACGAGCAAAGCCTGTCCATAGAGATCATATAGAATCAACCCCCGTCGCCCCCACTCGATCCCCAAGAAGGAAGGAAGAAACAAAGCCTGTTACGTCACCTTGGGACAGCGAAGATGACGAAAGCGATATCACCCCCATAGCACCTCCTAGTGGCCGTAAAGACGAGGGGGATTGGGACGATGTTGAAGATTTGCTTTCAACCGACGAGAATAATTATCATAAAGAACAATCAAACGTTCAACGTCTCGGTTCAACAATCCAGAAACAATTATTCGCTCGTGGTCGCCCTCCTGTGGGAGCTGTGGATGTTGCTCCGACGCAAACCAAGATCGAGGATTTCGACGATGACGATTCCTTCCAAGTTTCCTCGCTTGAAGACGAACCAACCAAACCTACACCTGTTGCGCGACCCAAGAAAACACCTGCACCACGACACAGCGTCACTTCTAATTCATCGAATACCTTTGGAACAAGTGTTTGGGGTTCTGGAGGCAACAAAGCATCACATGACCCAGATTTTGACGAATCAGATTTGGACCTTGATGAGTTAATGACT
>5q|ENSCING00000012142|4915869|4918140
ATGATTAAAATTGATATGGGAAACTCAGACGAATTGCCAGGTTTCCCGCAAATAGGGATGCCGAGCGGTCGTGAAGGTATATTGTCTCAAGCTTCCACGGGAGATGTGTTACTGACGGACCTTGAGAATCTTTGGGAGGAAAACCCGGACTGCTTGGAATCAATACTGAACACTTCGAACAGCGAATGCGGGAGTGATATTGTAGGGTTAGGAGGTGTAGGGTCGACAGAGAAATTGGCCTCAATAGGAGAGACCTTTAGTAGGCAAAACCAAGGCTGTGAAATTGCCGATAATGGTTACTACTGCAGTGGGTTCACGACATGCAACTCGCTAACTGAACCAGCTACCTCTGGGTTGGGATCGGAGTTTTTTACTAACTATTCAAATTCTACCGATTCTGGAATGAAGAGAGAGCAGCACACTTCGCCGTTCATGTACGAAAGGTTAGGTTCCACAAGCCAAGAGATTGAATCTTACCAAAATTTTGAACAAAAATGCAGAAGCTTCGAAACTTTGCACGAAAAACTTCACTCCAGCGCTGCATACAAGTCAACTCAAACTATTAACAACGGTCAATGGCACCCCGCTACAGAATTTTACCATCAACAACTTGAACATTCGATATCGTTGCCCAATGGTTTAGTTACTCCACCGGTAAGCCCTGAAGAAGAAAGACGAAGATCGACACCACCCCAACACACACATAGCAGTTTTACTCCTTTACCGGAACACTGCATTAAAACCGAACACCCGAATATATACAATGGTTGTGAGCGCTTGTGTGAGACGAATTACCAAACCTCATGCGCGCAGTATACGACAGGGGCATACAACTCTTTAAATTCCACCACAACCGGTATAGGTGGTGTAGGGGTCCAACAGCATTTACCAAAATATCCGAAACCGATGTATTCGGAAGACATACAGACTCTGCAGCAAACGAATAAACCACCGTTTGCGCACACCGCACGCAGTAATAGTTGGCCACACCAGCAACCCAACGGCAATTGCGAACTTGTCTTTAACCCACACAGCGCAACAATGTTTACCCATCCTTCGTTTAAGCCAGAAGACGCGGCTTTTTCGATTCTCCCGCACTACCCAGTCAAACAAGCCGTCGTAGACGATAATACCGCTGTAGAAAAGACGAAACGCGGTCGACGATACTGGACCAGAAGGAAAGCCACCTTACACACTTGCGAGTATATTGGATGTGGAAAAACTTACACCAAGAGCTCACACCTCAAAGCTCACATGCGAACGCATACAGGTGAGAAGCCATATCACTGCACATGGGCGGGCTGCGGTTGGAGATTCGCTCGTTCTGATGAACTGACAAGACATTATCGGAAACACACTGGGCACCGACCGTTCAAATGCAACATGTGTGAGCGAGCGTTTAGTCGATCCGACCATTTAGCGTTGCACATGAAAAGACACATG
>scaffold_106|ENSCING00000014976|289415|311051
ATGGCTGACGAAATAAAAAGAGGCAGTACCGTTACTAGTATTTGTCGGAACTTAAAACTTGGGAAGTCGAATAATAAACGTTTAAACCTTGGCGAGGATTCAAAACAACGCAAGGGTATATCTAACTGTTCGTGGCTTTTAGTCGGGGAAGACGGTACAGTATTATTGGAAGCGCCCGCCGAACGGGAACAGATCCGTCAATGTAATTTCACAAGTATCAACCCAAAGCGTGGGTACCTCGATAAACGAGAGCAAAGTATTTTACGTAAAGATCGACGGTCAACACGGGAGCCCCCTGAGATACAAGAGAAACTTTCATTGAACCTTGACCTCCCTCTTGCACCGAATTACTTCGGGCCGAATGAGGATGAGAATGAACAAGCGCTGGATTTAACGAAAAACTCACGAAAACCAGATTCACCGTCAAGTTGTGATTCGAACCCACGGACATCGGCGTTTTCGATCCGTGACATCATATCATTGTCTCCTACCCCACCGTGTGGGGAGAATACACATAGAGATCGTATTAATGAAGGAAATATTGGAGAAACGACGGAATATAATCAAGACCAGTTTGAAGATTGTCTTCAAATAAAAACCGAACCTAGTTTTATGTCGACGCGCTCCACCGCACACAGCAAGGAATCGTTTCGATTAAAAACATCGAATGCTGACTCAGCATATGGGTCTTCCCCCGATGAGGTGACATGCCCTCCATTTCCCTCTAGTGGCCAAAGTGGTCGTGATTCGTTCCACATTCAACCTACGTCCGCACAACATCCAAGTTTCTTATCTGGAGGTTCCAACATGAGTGACTTGGATGCCCTGTATTTAACTTCTCGGAGGTTGGGAAGAGTGGGAGCAGGAGTGGGAGGAGATGAGGAGGAAGAAGCAGATGACCAAAACTTGGACCACCCTCATTCCAACACATCCAGGGAAACCCCCCGCTTATGTAACTTCTTCACCGGCCAATCACGCGTCCGGAAACATCGGCACCTGTCGTGTAGGAGCACCCCGACCCCAAGCATGAGGTACAGCGACCCGAGCTCCCCCGAGGAATCCATCTTCACATTATCCGAGTTAGAAGGAGGATTCTCATCCTCCAAAAAACGAAGGATTCATTTCTGTGACTTTGAAGGCTGTGAAAAAGCTTATACCAAAAGCTCACACCTGAAAGCTCATAGGAGAACGCACACTGGTGAGAAGCCGTACCGCTGTACATGGGAGGGTTGCACCTGGAAGTTTGCGCGATCCGACGAACTCACGAGACATTACAGGAAACACACGGGGTATAAGCCCTTCAGATGCCGCCAATGTGAAAGAGCGTTCTCGAGGTCCGACCACCTGGCTCTACACATGAAACGGCACCAACTTTCATCCGCTTGA
>4q|ENSCING00000009007|365425|371443
ATGAGAATGCATAAAAGAGTCCCACCTCATACATGCCCAGAGTGTGGCCAAAGCTTTGATGGCAATGGTATGGACTTTAATCTTCATCTAAGAATCCAGTGCTTTCACTTGAGTCGTGTGTCTTGTTTCAAATGCAAATTATGTAATGTATTGTTTCTTACTGATGACCAGCTCCGGAACCATCTCAGGATAAATCATGCACAAGTGTTTTACAAATGTCGTGAATGTCCGATGGCTTTCAAAACAATTGCGAATATAAGCAACCATCAAAGAACTGCTCACAATCAAACACCTGAACCAATGAACACATTGAAAACCATTTATAAATGCCCATTATGCGATTCAGTGTTTACAGACTGCAGTCATTCTCAACAGCTTTTTGTGCTACATAAGCATTTTGATAGCCACATCACATCTCTAAGGATTACTGCATATAAGTGCTACTTGTGCAGTAACGTGAGTGAAAGAAAGTCATCGTTGCGCGACCATCTACGCAACATACATGAAGTTTCATCGTTAACAGAAGTTGCCAATAAACTGGATCTTAGCAACACACTTGATGATGCTAGACAAAACCAAGATCGTAAGCAAATACCTGATAGCAGCAAGGATGGAGAAGTGATTTTAAAAAAGAAATCAGACAAGAAAGGGAGAAAATCAATTATGGAAACACCCAACCGGCAGACACCGAGTTTGGCTCCCCCTGGTGATGAGGAATCGGATTCTTCTTCGTCTTCTTCAGATAAACAACCCAAGCATGCACGACGAGCATTTAAAATCCGATTAAAAGGTTCAAATGAGTCACCAGATGTTAATAAAGCTGTCAAAGCTGGTTCAGTGCTTATCAGGTCTGGCAAGAAAGTGTTTCAGTGTGGAGAATGTGAAAAGGTGTTTCTATCAACACACAGTAGATCGAGTCATGTACGTACTGTACACCGAGGTATACGTGCGTTGTATTGCTGTCCATACTGCACTTCCGTACCAATCAAATATGCCAAGCGTATAACATTGGTGAAACATTTGCTCAAAGTTCATGATATAAGCACTCCACAAAAGGAAGATGTTAAAATTGTGCGTACATATATTCCACATAAGCTAGCAAGTAGTCCAACCACAAGCAAGATACACAACAATGAGACTACAACATTAAAAGATGATGCTGTTGGTGAACGTCGCTTCCCTCGTAAAAAGATCACCACTAGATGTCCTACTAAAGCTCGTGCACGGCGGTTAGCAAGGATGAAGGAAGAACAACTTGGATCCGATGAATCAGTTGGTGAGGTGGATGAGAGAATGGTGGAGGGTGGGGAGGTCATCCATGAGAGCATGGAGGAGCAGGATCATTCAGATGATGATAAGGAAGATGATGTTGCGGATATTGATGTTTCATCGCTACGGTTACCAACCATATACACATGCGTGAAGTGTGATTATTCACATGAGGATCGAATATTGTTTCAGGAACATATCACAGAGCATCGGTCCATGGATGCCACTAGTTCAGGTACAGCAGCAGCGCTCACCATGGTACAATGCACTGAATGTGGCTTGTGTTTTGCTTCAAATGCATCAAAAGAAAAACATCTTTTTATAAAGCATAAGATCAAAAATTTTAAGTTATTAGAGCGGTATGACGCTCGCTTACGTTTGGAACTACAGAATAACTCTTCCTCGCCGTCCGATGGAGGGCGCGAGATATCTGCGACGTCAGGCATGGGCGAACGGATCCATCGATGTCAGGTCTGCTTTAAAAAGTTTGACGCTGACACAGAGCTACGAACGCACATGCGAACTCATGGACTTGCCTTTGTCAAGTCCAAACAATTT
>6q|ENSCING00000002517|387151|387943
ATGTATTCTAATGTAATGGTTGATCGTCCCTATGCAGCATATGATCCAAGAGCAAGTCTAACAGCTCACGCATCGTTTCTTCAAGGACACCAACAACCCATTGATTCCAAGTCTTACTCGATGGCTAATCATCCAAGTGCGTCATATTACCCAGGATATGGGATGATTCCTCATTTTGCTCAATCCTTGGAGTCTCACCTTCAAGGAATGCACAACTTCAACAGTAGAGAAAATTTTCATCCAGTGCAATATCCGACGCATTCGACTCTCACGAATCCGATTGCTTGCAAGTGGAGAAATGTTAAGAATGGCGGTCGCTCGTGTGACGTCATATTTCACGATATGCACGAGTTGGTAAACCACGTGACACGGGATCACGTGGGTGGTATGGATCAAACCGACCACACTTGCTACTGGGAAGATTGTTCAAGAAAATGCAAAGGTTTTAAAGCGAAGTACAAATTGGTGAATCATATTCGAGTTCATACTGGGGAGAAACCATTTGTTTGCCCTTTTCCTGATTGTGGAAAAACGTTTGGAAGAAGCGAGAATTTAAAGATCCATCAAAGAACTCACACAGGTGAACGACCTTTTCCTTGCAAATTTCCCGGATGTGAAAGACGGTTTGCAAACAGTTCCGATCGTAAGAAGCATAGTTATATGCACAACACTGAAAAACTTTATGCGTGTAAG
>scaffold_636|ENSCING00000017218|4|5458
GTCCACACTGGTATTAAGCCTTATGAATGCCAGGAGTGTCATAAAACATTTGGAACAAGTGGTAACCTTAAATCACACATGAAAGCTCACTCTAAAAGCGTGGAAAATGAATTCGAAACCTGTGGAAAATGGTCCAGAGTTGGACAAGAATTTGGACGACATAGTTTCTATGTTGTGGAAAAAGCTCCTATTGTATGCGACGTGTGTGGAAAGGTATTCACGCAAGCTTTTCGCCTACGACAACATGCAGTGACCCATTCGGACGTTAAGCAGTTTACATGCGAAGTTTGTGGTACGAGCTTTAAGCAGTTTGGACACGTAAAGGAACATATGAGAATCCACACTAACTCGAAACCTTATAAATGTGATGTTTGTAACAAGGATTTTAGACGGGTTGGCGAAATGAACAGACATAAATTACTTCATACTGATGAAAAAAAGTATAAGTGTGACAAATGTGAAAAAATGTTTTATCGTGCGAGCCATGTGAAATCTCACATGCGAGTCCACACTGGTATTAAGCCTTATGAATGCCAGGAGTGTCATAAAACATTTGGGACAAGTGGTAACCTTAAATCACACATGAAAGCTCACTCTAAAGGTACAAACAAGAAGGCACCTTGTGTTTGTGACGTTTGTGGTAAATCCTGGGCAAATCCTACTAGTCTTAAGGTTCATTCAGTATCCCATACTGATGAGAAACCTTATACATGCGAGATGTGCGGTAAGGGCTTCAAATTGCCCGGCCATTTAAAACAACACATCATGATCCACACTGGTGAGAAGCCTTTTAAATGTGGGGTTTGTGACAAACCCTTTAACCATATTGGTGGTTTGAACAGACACCAAAAAACTCACACCGGTGAAACACGGTATAAATGCGATCAATGTGATTATTCTTTTTATCGACTAACTCATTTAAAGTCTCACCGACTAGTACATACTGGTGTCAAACCTTTCGAATGTGAGGTGTGTCATAAAATGTTCGGACAGGCAGGTAACCTAAAAATTCACATGCGAGTCCACACTGGGTTAAAGCCTTATGAATGTCATGTCTGTCATAGACCATTTAGTACAAGTGGTAACCTAAAAACCCACATGAAAATTCACTTTAAAAATCAATGGTTCCAATGCAGCTTCTGTGAAAAAGTGTTTTTAAATGTCAATACATTAAGAGAACACCATGAAATGCATGATATAGAAGAAAAATGTGGGAATAAGTCGAACATTGACAGCATTATCTCCACACCAACAAAAGTACTAAAGCCCCGGAAACATGATGCAACCAAAAAATGTGTGACTACTAAGGTAGTTAAGAAAACTATTAAAGTTTCAAAACCTGTAAAGAAAAAGGTTAGAGTGCGAAAAACTTACGTTTGTGATTTTTGTGGAAAGTCGTTTTCACAATCTTATAACCTCAAAGGACATGTGCTAACTCATACTGGTGAAAAACCTTATAAATGTGAAGTATGCGGTAAAGGGTTTAAACTGTCAGGACATATAAAAGAACATATGAGAATACACACTGGTGAGAAACCTTACAAATGTGGGGTTTGCGACAGAGCTTTTAATCAAATTGGTGTTTTAAACCGACACCAAAGACTCCACACTGGTGAGAAACGATTTACATGTGATGTATGTGATAAATCTTTCTATCATGCGAGCAATTTAAAATCTCACCAGAGAGTTCAC
>scaffold_299|ENSCING00000017072|37657|43354
ATGGCTGACGAAATAAAAAGAGGCAGTACCGTTACTAGTATTTGTCGGAACTTAAAACTTGGGAAGTCGAATAATAAACGTTTAAACCTTGGCGAGGATTCAAAACAACGCAAGGGTATATCTAACTGTTCGTGGCTTTTAGTCGGGGAAGACGGTACAGTATTATTGGAAGCGCCCGCCGAACGGGAACAGATCCGTCAATGTAATTTCACAAGTATCAACCCAAAGCGTTATCTCGATAAACGAGAGCAAAGTATTTTACGTAAAGATCGACGGTCAACACGGGAGCCCCCTGAGATACAAGAAAAACTTTCATTAAACCTTGACCTCCCCCTTGCACCGAATTACTTCGGGCCGAATGAGGATGAGAATGAACAAGCGCTGGATTTAACGAAAAACTCACGAAAACCAGATTCACCGTCAAGTTGTGATTTGAACCCACGGACATCGGCGTTTTCGATCCGTGACATCATATCATTGTCTCCTACCCCACCGTGTGGGGAGAATACACATAGAGATCGTATTAATGAAGGAAATATTGGAGAAACGACGGAATATAATCAAGACCAGTTTGAAGATTGTCTTCAAATAAAAACCGAACCTAGTTTTATGTCGACGCGCTCCACCGCACACAGCAAGGAATCAATTCCATTGTCCTCGAATAAACACAGGGGAAGCACGCCGCGGTCTCGACATTGTTCACCCATAGAGAGCTTTGTCTACCATTGTTTCGTCACAGTTAGTTTAATAAACGAAAGTTGGAAACCGCGAAAATGGAATGTCGATATTCGACGTCACAATATTCGTACTGTGATTGTATGTCGCCCGGGGCTGGGAAAGAATGAACGTGTCGCGATGTTATGTTCGACTAAGACACGCCCTTTGTTAAAATTACCAACTCATTATGACGTCACACTCGTGGTGGTTGTGACGTGTCAGAAGCCTCTGTTACGTGATTTATTCTTTCGTCAAATTGAAATATTTTACATTGCCTTTAAGTTTTTTTTGTTTGAATGTAATCTTCACTTCTGTGAGAAGCCGTACCGCTGTACATGGGAGGGGTGCACCTGGAAGTTTGCGCGATCCGACGAACTCACGAGACATTACAGGAAACACACGGGATATAAGCCCTTCAGATGCCGCCAATGTGAAAGAGCGTTCTCGAGGTCCGACCACCTGGCTCTACACATGAAACGGCACCAACTATCATCCGCTTGA
>scaffold_105|ENSCING00000017407|210347|211323
ATGTTCACGTGTAATGTATGCGATAAATGGTTCCGCAGATCTGATCATCATAAAAGACACATGCGAGTCCATACATTGGAAACCCCATACAGTTGTGAGGTGTGTGGGAAGACTTTTAAACAAAGAGTTGGGCTTGTAAGACACCGAACTATACATTCTAAGGATAAACCTCATGCTTGTTCTGTTTGTGGGAAGGCATTCGGGATTTTAAACGACCTAAAAATACACATGAGGTCTCATACTGGGGAGAAGCCATTCCAATGCGTGGTTTGTGATAAAGCTTTCTCTGTGCTCGGGAACTGTAAGAGACATGAAAGGACTCACTTTAAGCATGAAGTAATTGAACCTGATCAGATGCCGCAGAATACGCAACGAACAAAAAGGAAGTCCAATGAA
>scaffold_105|ENSCING00000001021|179106|185405
ATATGCGGTAAAGGGTTCAAGTTTTCTGGACACATAAAAGAACATATGAGAATACACACTGGTGAGAAACCTTACAAATGTGGGGTTTGCGACAGAGCTTTTAACCAGGTTGGTGTTTTAAATAGACACCAAAAACTTCACACTGGTGAAAAACGTTTTAAATGTGATGTATGCGGCAAACCATTTTATAGAGCAAGCCATTTAACGTCTCATATGCGTGTACATACCGGGTATAAACCTTATGAATGCAAAGAGTGTTTTAAATCGTTTAGTCAATCCAGTAACCTTAAACATCATATGAAAATAAAAACACTTAAGAAAAAAGTTAAAAAAGTCAAACCTGAAAAAAAGGTTGTGGAAAAAGCTCCTATTGTATGCGACGTGTGTGGAAAGGTATTCACGCAAGCTTTTCGCCTACGACAACATGCAGTGACCCATTCGGACGTTAAGCAGTTTACATGCGAAGTTTGTGGTACGAGCTTTAAGCAGTTTGGACACGTAAAGGAACATATGAGAATCCACACTAACTCGAAACCTTATAAATGTGATGTTTGTAACAAGGATTTTAGACGGGTTGGCGAAATGAACAGACACAAATTACTTCATACTGATGAAAAAAAGTATAAGTGTGACAAATGTGAAAAAATGTTTTATCGTGCGAGCCATGTAAAATCTCACATGCGAGTCCACACTGGTATTAAGCCTTATGAATGCCAGGAGTGTAATAAAACATTTGGGACAAATGGTAACCTTAAATCACACATGAAAGCTCACTCTAAAGGTACAAAATACAAATGCGATCAATGTGATTATTCTTTTTATCAGTTAACCCATTTAAAGTCTCACCGACTAGTACACACTGACGTGAAACCTTTCGAATGTGAGGTGTGTCATAAAACGTTTAGGAAACCAGGCACCCTTAAAATTCACATGCGTTCGCACACTGGTTTAAAGCCTTATGCATGCAAGGAGTGTCAAAGACCATTTAGCACAAGCAGTAACCTAAAAACCCACATGAAAGTTCATTCTAAAAATGTGAAAAATGGTGCTAACAAACACCAAAAAACTCACACCGGTGAAACACGGTATAAATGCGATCAATGTGATTATTCTTTTTATCGACTAACTCATTTAAAGTCTCACCGACTAGTACATACTGGTGTCAAACCTTTCGAATGTGAGGTGTGTCATAAAATGTTCGGACAGGCAGGTAACCTAAAAATTCACATGCGAGTCCACACTGGGTTAAAGCCTTATGAATGTCATGTCTGTCATAGACCATTTAGTACAAGTGGTAACCTAAAAACCCACATGAAAATTCACTTTAAAAATCAATGGTTCCAATGCAGCTTCTGTGAAAAAGTGTTTTTAAATGTCAATACATTAAGAGAACACCATGAAATGCATGATATAGAAGTGCGAAAAACTTACGTTTGTGATTTTTGTGGAAAGTCGTTTTCACAATCTTATAACCTCAAAGGACATGTGCTAACTCATACTGGTGAAAAACCTTATAAATGTGAAGTATGCGGTAAAGGGTTTAAACTGTCAGGACATATAAAAGAACATATGAGAATACACACTGGTGAGAAACCTTACAAATGTGGGGTTTGCGACAGAGCTTTTAATCAAATTGGTGTTTTAAACCGACACCAAAGACTCCACACTGGTGAGAAACGATTTACATGTGATGTATGTGATAAATCTTTCTATCATGCGAGCAATTTAAAATCTCACCAGAGAGTTCACACTGGGGTAAAACCTTATGAATGTGAGGTGTGTCATAAGACATTTAGGCAATCAAGTAATTTAAAATCTCATGTGAAAGTTCACTTT
>1q|ENSCING00000012713|2431120|2435004
ATGAAGAAAGAAATCAAGAGATTTAAGTGCCTCTACACCGGTTGCAAGCGTGTTTACACCACAGCTGGCAACTTGAAGTCACATCAGAAGACACATAGAGGTGAATACTACTTCATCTGTGATCAGGATGGTTGTGGGAAAGCGTTTCTTACTAGCTACAGTTTAAAAGTCCATGTACGTGTTCATACGAAGGAACGACCTTACCGATGTAGTGACCAAGATTGTGAAAAGTCATTTAACACATTATACAGGTTAAAGGCTCACCAGAGAATCCACAACGGGAAAACTTTCAACTGTAGTTCGGAAGGCTGCACAAAATTCTTTACTACACTAAGTGATTTGAAAAAACATTACCGAACCCACACAGGGGAGAGACCATTCAAATGTAACATTCCAGAATGTTCCAAATCTTTCACAGTGAGCCACCACCTAAAGTCACATATACGAACACACACAGGTGAAAAGCCATTTGTCTGTGAGGAAGGAGGATGTACGAAAGCATATGCAGCACAACACAGCTTGAAGCAACATAAGTCAAAAGATCATTCCAAT
>2q|ENSCING00000011612|1093852|1095378
ATGTTACAACAAACAAACGAGCACGAGCTTTCAAACAATAAGGGAGGGACAGAGGACCAAGATGACGTCACAACCATTGTTAATACAAATGATTCAACACAGACCTTCCACTCCGATGATCATAAACTAAATGAGAGTGATTCAATATATCAAGATTCCATGGTATTTGAAAGCGACGACGATCAAGAGCAAATTACTTCGGATGATGTTCGTGGATCTTCACTCGCTCGAAATTGCGACGATACAGCGCGCCCTTACAAATGTACTGAATGTAAAGTTGCCTTTCGAACAGGTGGACATCTTGCAAAGCATCTACGTTCAAAAGGCCATACTGTTGCCATGCAGAAGAAAACGCTTAACAGACTGAAGATGCACAAACTTGGTACTCCAGCACCACACCCGGGAGTTGCACACGATGATGTGAGAACCCCTCAACATGCTGATGGAGTCTTGTCATCAACTGTTCCTGTTACGACAAGTTGTAAAGCTTCGCCAGAGTTGTTGGATGGAACTGGTGGTTTAGCACGCGCACAAGTTCGTGCATTATTCGAAGGCAACGATGAATATGCTTGCGTTCCACACTGCGGCAGTTGCGATGACGTAATCACGACGGATAATGCCGATGAATTGCACAAT
>8q|ENSCING00000007956|1183592|1187016
ATGTACCAACAGCCACCCTCACATTCTAATAATGCATCCCCGCATAGAGGGCTACACAATGGTTATTCTAACTTCCCTGTCCCTCAAACAGGGTCTCCTCATGCCACAAACTTTGCCCCACAGCCCTATTCGTTACAGCATAAATCCCCATACAGCCCCAGCACCCAAAGCCACCATGATTTGCACAACAGACCATGCATGCCCCACCAAGCTGGAGTCCCACACCCGAATATATCCATGTCCAACCCTACACCCATGCAAGCCTCAACTCACAGTGGTTTTACTCAACCACAACACCTGATGCCAAATTCTGCATATCACCAACCCAACCCAGTTTCAACTGCACCTCCAAGTTTTGCATTAAAGAACAACAACAACAACAACCATTCCCTGCCCCAAACGTCCCCCATGTTTTACAACAACCCCACTAGCAGTGGTTACCCCATGCAAAATAATCCCTACCAAAGAATGTCTCAATACCCCAATCAAGCTCCAGTCTCCCAGCCCCCAACATGGGACAACACAACACACAACATACACCACCATCAACGCACTGCAAACCACCTCCAGTCTCCAAAATCTGACATGAGCAATAGTCCCACTTCCAACAGCAGCAATGACGGTAAAAGTTCTCGTGCAAACAGATCTTTCACATGTCCAAAATGTGCCAAGGTATTCAAAAGAGGAGATCACTTGAAAAGGCATCTTCTTTCTGTCCATGACCGTGAACACCCATACCAATGTGGAGAGTGCTCTAAGGGTTTCGCTTCAATAAGCACCCTTTTACGGCACGGACAAACCTCACACTCTGGCATAACAACAAAGGGACATTTATGTGTCAGGTGTAACATACGAATAGTGAACCTGCAGGAGTTTGAAAATCATGCTACTAGTTTACATGAAGCACAGGATTTGGAGTATATGAAAAATATCAACCAGTGTAGCAGGACATACTCATGTAGTTTATGCAACAAAACTGTCTCATCTGAAAAAAATTTAAAGCGGCATGTAAAGAAATTGCATGGAGACGTTATGGAAGAGAATAGTACAAGTGCAATCAGCAATACTTCAACTGCTGTAGCATCACCTAGTGTCAGCACACAATCACAACCTACAGTGAATACAACAGTTGCAAATGCTTTAAACCCTACTGCCCAACCAGAACCAGTACAAGCTCACCACCAAAGTGAACCTAATTTCCAAATAGAACTTCCAAAGGCTGTACCTGAAACTTTTCCATTTAATGTTGTCCCTCAAATAACAACTGCAAGTCAGAACATAGAGCATGCAGTGAAACCGATAAAATCTGAAAGTGTTCTTACCGCCCCAGCACCACATGCTGTGAAAGAAGAGAAGTTAACAGTGGAAAGTTACACTGCAAACCAAAAAGAAATAGAA
>1p|ENSCING00000006082|2005972|2008676
ATGAGATCATTACCTGCTTCTCCAACGAATTCTACATGCGAATTTGAGACTAGCTGTTGTACACCAAGTAACATGGAGCAATTCGCCCACCAATGCCAAAGAGCTGATCTTTCCGACTCGGACTCCAGGTCCAGACATAGTAGCGACTCGTGTACTGGATGCAACGATTGCGAAGCAGCCGACACCCTACTTTCACTATGTGGTGGACAAACCAACCAACTAAACGGGTCCAGAAAACCGGTGCTACCTCCACGACTACGATACAGGAAAAAGTACCGCCAAACGTTTTTGGACGAATCCGAAAATAACTCTCGATCAGCGTCGAGTCCAAGCCATCACACAGCTATTACTACGATGTCTACTCCACCGTACACACCCCCGCCCCCAGTCGTGGACACTCAACACGCCATAACACACCTCACTAACGCCCAACCAACCATGACGATGACTTCCAAGCCAGCGCACACAACCGTCACTGGTTCCCATGGCAACGACAGCTCGCATTCGGATACATGCAGCTGTTGTACAGACAATGAATTGTCGAACAAGGATTATTTATTGTACGCCCCTCCCTCTTTATCAGCCAGCTGCTGCGACTCCCCTACAATGGTTGACACCGCAACTACAAGACCGTACAGCCCAACATTAAACACACCAGTGTACCTCACCCCCGCAGCGTCACCAGCCAACAGCGAAGTAAGCCCAACTTCTGGGTCCGAAAGCACAAAGGATGAATGCTCGGACATGGATACAGACGACAGCGAAAATGACAAACCCGCCGAAAAACCCGAGCCAGAAACCCAATTCCCTTCGGATTCGAAACCGCCCACTTTTGCTCCATTCTTTATGCCAACTATATCTCAACCAACGGCAATCCCAGCTTCCTCAATCCAACCAATCAAACTTCTACACAACGGCAGTGGTCAGTTTCTCCCAATAACGGCCAACAGTAACATTCACACCATGCCCATAGTTATAATGGGCAACATGCAGGCGCTCCACCAATCTTCCAGCGCTGTTCTTCTCATGGTCAACCCACAAGACCAACAACAACAACACGCCAACTTTACATTACCGCCGGTAATAGACACAACAAAAGTGAAAACTGAGTATTTACCCCCGACGACACAACCCACTCAAAAACTATGTACCCTCGCACCTGCACCTCTAGCACTGCGAGTTACACCGCCAACTTCGCCCGTTGACTTCACCCAATCACCATACATGGCGACGGACAAGATATCTAGCGACACCAATCGCCGAAGGTCCCATATTTGTACCTACGAGAACTGCGGAAAGACCTATTTCAAAAGCAGCCATCTGAAAGCCCATTTGCGCACCCACACCGGCGAGAAACCGTTTAAATGCCAATGGGAAAACTGCGGTAAATGCTTTGCTCGTTCCGATGAACTATCACGTCATCGTCGTACCCACACCGGAGAAAAGCGATTTGCTTGCCCGATTTGCGACCGACGTTTCATGCGAAGCGACCACCTAACCAAACACATGAAACGCCACAACGGTAACCGCAAGATTCCCAACTGGCAGAAAGAAATCAACAAACTATCTTCCTCCCCCCGCACTTCCGACCCACCTACGTTGTTGCCTAGCAACACGTCATGTCCCACACCCGTTGGATATACCCCCACATCGATACCGACAACTCCTAGTTGCCGAAACCAAATTAAAATCGCCCCAAAAACAGTACAGGCATCAGCGCCGGCTAAAGTCATTCAATACGTCAGCCTCGCAACTACTACCCCTTGTAGGTTGCCATTGATGACGGCGACAACGTCATAA
>9q|ENSCING00000001258|1049785|1060114
ATGATGAATGGTTCCAATTCCTTCACACAGGATGATATAGCTAAAGATCCAGACTGTGACTATGCCCAATTATTTGCTGATGGCAAACTTAATTGTGTGGATGATGTGGGAGATAATGTATTACCAGCTATACAAGACACTTATTCATATTCAGCAAACTTTAGTAAAGAGTTCCCTGCAGAATCCTCAGTTAAACCTGTTGAACAAAACATGTTCAATTCCTCGTGGGAAACGAATGATTTTACGAGTGTTGAAGATTTGGTGGAATTTATTCAACATCCAAAAGTTAAACCTATTGGAGAAAGTCTCGATAATGATGAAATAATGGAAATACAGGGAGAAAAAAGTTTAAATTTTAGCGACAAACAGAAATCTCCACAGAGTTCTATTTCTTCATTAAAATCTGGGGATGGTTGGACTTCTATGTCCGATAATGCTGTACAACGAAGTCACAGATATTTAAAGGAAGTTTTAAATGAAGAAAACTCGATGACAAATGATTCAGTATATGAAGAAGCATTACCTACAATGGTACAAACCTCCAATAGGTTGTTTCGTAAAGGCAACCGAATTTCTAAGGTCGAAAATGAATCCAAAGCTATGTTGGTAACAAATAGAACACGAAAATGTCCGAAATGTAACAAAGTGTTTCCATGGGCGTCGTCGTTGCGTCGACATATTATGACACATACTGGCCTGAAGCCATTTATGTGCGGACAATGCTCAATGCAATTTACCACTCGCTCAAATTTGCTGCGTCATGTTTACCGCCGTCATGGTTTGGCACCTACGGAAAAAAATAATGATTACGTCATCACTTTGTCCATGAGTCAGCAAAAAAAGCTTGCGGAAGAATGCAGTAATTCAAATGTGACCAGCAAAGATTTGGAACACAAACCCATAGTTAGCAAAGAAGATGTGGTTTTACCTGAAAAGAATAAAATTGCGGTTGATCAAGTTAAAACACCCGAAGTAAAAAACGAGGGGGTGGTTTATAATAAGCGTTATGCTTGTGGTCTATGCGGCGTTCCGTTCGCAAATCGATCAAATCTTGTCCGACATTTGCAACGTTTACACGAGACAACCAAAGATCATCCAAACTTTAAGGAAATGTTGTTAAAACTAGACACTTCTCGTCATTCGGAATCGGAACTGGATTCATCAATAAGTGACATAGGCGGAAGAAAGTTCGATCGGAAACTTGGAATTGATCAAAATATCTTGAAAAAGAAAAACAGATACCTTCCAAATTCACCAAATACCACTGATTCCAAGGAATTTAAATGCGGGATTTGCTTTATTGGCTTCACAAAGAGAAACAACGCCGCTCGACACATACAACAACAACATAGTATTTCGAAAAACGGAACAAACTTTTGCAAGCTCATTATACATAGTAAACCTCAAACAGCCTCGTCATATGAGGAAGATTCTGACGCCAAACTGCAAACCAGTAAATCTACTGCTCCAGATTTAACGAAAGATATTCGTATTGAAGTGAAACAAGTGGACGAACCAAAAGTTGTCGTGAAAACTGAAAGCATGGAAGAAGAGATGAAAGAAGTGGAAAATGAAACACAAAAGGAAACTTTAGAAAAAAATAACTGTTCGACGGAAGATGACAAAACGAAGCCGGAGTCTCCAATTGAGGAAAAAACTTCTGATGTTTCCAAGTGGTCTGGTAGAAGAAGATTAACAACAAGAAAACATTTGATTAAT
>14q|ENSCING00000002332|3086789|3087682
ATGATCCGAAAATGCAATTATTGCGAACGAACGTTTACAAAGTTGGATCAATTTCGAATTCATGAACGAACGCACACAGGTGAGAGACCATATGTGTGCCAGCATTGTTCCGTTGCATTCATGTCAAGGAATAATCTTACAAGACATGAGAGAAGACACGGAGAGAAGGAATTTGAATGTGATTTATGCGGGAAGAAGTATTTCGAGAAATCAAGTTTGATAACTCATATGAAAACACATAGCAAGGGCAAACTGGATCTCAAACATCCGTGTACAATATGTGATAAAAGGTTTAACTGCAACAGTAGGCTTGTAATTCATATGCGAACTCACACAGGCGAGAAGCCTTTTGTTTGTAATGTTTGCGATCTTGCATTTATTGCAAAGTATCGTCTGCAACGACATTTGCAGCTGCATACAGATAACTTGTACGAG
>1q|ENSCING00000006930|6446460|6460236
ATGTTTCATTCGAAAATAACCAGCCAATCAGAAAGCTGCTATTTTGGTTCTTTTCGTTGGAGCAGAAAAAAGAAAGTTTTGAAGTTTTTTCTTCGAGAGGTTTGCAAAGTTTGCGGCAAAGCTTTCATCAACATTTATCGCCTACAACGTCATATGCTGACGCACAATGCAGGAAATCGTAAGTTTAGTTGTGACACGTGCGGCAAAGCTTTCAAATACAAACATCATCTGAAGGAACATAGTCGAATCCATAGCGGCGAAAAGCCGTACATGTGCCCGAATCCACGTTGCATGAAAAGGTTTTCGCATTCTGGCTCATACAGCTCACATGTAAGCAGCAAGAAATGCATCAACTCATCAAGAATGGAATTATCACGTCATCAAAACTCGTCTGTGACGTCACCATATGGCTTTGTGACGTCGAAACGTGAATGGAATGAAGGACAACCGGACGCGTCCAGTTTGGAAAAGGATGGAAATAATAGCATAATGATGCAGCTTGTGGAAAACACGAGCGTTATCGATAATGAAGAAACGCGGAAGCGCGATGAAGGTCAGAGAATGGAAGACGACGATTGGTCAGTGATTGAGAAAGAATCTTTCACGATTTCGAAGGAAAACGAAGTTCAAACGTCACAACAAACGTTTATTACGTCACGAGGGGATTTTATCTCGGACGAAAACGCGAGTGGAACCGTCAAGGACAACAACAACAATCCACTGGACACCCCGTCATATCACAACTCTGGAACAGAAAGCTCAGGCTCATCGAGCTCCGAAAACTTGAATAGTTTAAAACTGTTACGTCATAAAATTGTGACGTCAAATTACCCTGACGTCATTACATCGACCGCGGCATCCAGCGAATCCAATTTTGGGAATTGGAACGACTCACTGCGGGGACAAGACTCTTTTACCGCCCGCCGAATAATGAAAACCAGCCCAATCTCCGAAAACAACACCCAGGAACCGTTTGGCAAGCAGCAGCAGCGACATCGTCTGGACCAAAATATTCTCCAAGAGCTGAAAGGATCGGCTGATAACGTCACAAACAAAAGTTACGTCATGAATAACTTTCTCAGCAGTGTACAAGCAAATGGGGACCGACCTTGGATCCCGAACCTGTTTGACGAAAAGTCGCTCTCACCACGTCACAATACCGAGCCTACGTCACCGCCAAGATCTGTTACTACGTCATCACATAGTTATGACGTCACAAAAAGATACCGTGACGCATGGAGCAACAGCAACAGCAATAACTCAAACATAGCTCCGTACAACTTTATGCTGCAACAACAAATCATGCAAGCAGCGCTCGCTAACGCCGCAAGTGGCAGAGTGCCAATGATGCAGCCCAGTGTTCTACAACAGGCGCTCGCGATTGTATCGGCCAACAATTGGAACATGGAAAAGACGGAAAACCGCACGGAAGTTCCGGCCATGGAAAAACGACGGGATTCAGGAAACCACGCCAACAATCCTCAAAACGAACCGTTGGATCTTTCAGCTAAGAAAAGAAACGAACGAGTTTCGGAATCCGGTATCCCTTCTTCAGCTGTAATGACGACACCCAACACTGCAGTTCAAGCATTTCAGCAGATGATCCGTAACAATGCAATGTCATCGAATGCGTTCACGAGCCTCTTTCCCGGTGGAATCCCACTAAGTCCACAAACACTGACCAGCCCAGCCGCCTTATCGCCGCCAATACCCCCCGAAGTATTGTACGCACAACAGCTACAGCATTATCTATCCTCTGGATTGTACCCGTTAGATGGCGCCAATGTTTTACGAAATCAAATGAACCAATCAGCTGCAAGCAACTTCTCGGTCAAGCGAGGTCGGCCAAAGAAGAGGTCGTTTGGAGATGCCAACTCGCCAAATCGCCTCAATCCGAACAAACAGTTTCTGTACGACTCCATGCCAACTCGACGTGGGCCGCCATTTTCCGAGCGAGACATCGGCTTCTCACTGGCTGGTCCGCGGCAAAATGGCGACCGACTTTCGGCGGCAGTACCTCATATTTCCCCGATGCCAACAGACATGCCGTACAAGTGTGACATCTGCGACAAGTCATTCCAAAAACAAAGCTCCCTTACAAGACATAAATATGAACACACAGGCAAAAGACCCCACCATTGCAACGAATGCGGGAAGTCGTTTAAACACAAACATCATCTTATTGAACATCAGCGGCTTCATAGCGGGGAAAAGCCGTATCAGTGCGATAAATGCGGGAAGCGCTTTTCACATTCCGGCTCGTACTCCCAACATATGAACCATAGATATGCTTATTGCAAGCCAGAAGATGCGATAATGCAAGAATTACGTCAGCAGATGAAAAAGAACGGTGACGTCACATCACCAAGTCCAAACGTAGCCCCAAAGCAGAAAAAACGAAGGACTTCCCCACAATCTCCATACAACGCAGATGCTCCCCAAACCGGGAATTCCCCATCGCGTAACCACTTGCCTTCTTTCTTCGGTGGATTCTTCGGGAAAGACGCGATAGAGACTCCGCTAACAAAGGCTTCTGTTTCCGACGAAACACCGGCTGCAATCTATGAAAAGTTGATGCTACAAGCACAAGAGAAACTTCGCATATCCAGTATTTATTCAGGAAGTTCTTCACACGACCTAACCAGCGACCCTAACAGTAGCGGAGATGAAAAATCTGTGAAACGAAGCAAGACTGAGTCCCCAGTCAAAAAAGATTTTGAAGAGTCAGCGACACCAAGCGAGGACAATAACTCGATTAAACAGTCGCAAGGTGGCGCGTCACCTTTTAATTCTACTTCACCTCGCAAATCAAGCGAAGACAAGAAAACAAATTTCATTTCTGCCTCTGACGTCACAATTTCACCTTCTACGTCACCATCACATTCTATTATGTCGTCATCGCCGCAAGAAATGTCGATAATTGCGCCGGAAGACAGCCAAGTCACGCTGAAAGGTTCTGCTTCATTTCTTCACATTCCAGTTGCCGCTGACCTTTCATGA
>1q|ENSCING00000001955|3408359|3410440
TACACCTGCGATATCTGCAGCAAGGCATTTAAAACAAATTTTAAGTTAGTACGCCACTCTTACATTCACTTGGAGGTAAAACCATTTCCATGCGAGATGTGTGGGCGCAGGTTTAGCAGAAAAGATCACCGTAATGTTCACTATAAACTACATTACATTGAAAACAAAAACTGCACATGTCGAGTATGTGGACAGCTCTTCCATTCTGAGGCTAATGTGGTTAAGCACATTCAAAGGGTCCATAACGCTAATAATGAGCATGAAGATGTAATTTGCTATGATTGCGGTGAAACTTTTCAATATCAAGCTCAGTTAAAGCGCCACTACAATCTCTACCATAAGCTAAGATATTATTGCGAGATTTGTGGCTGTGAATCTCTATCTGATACTTCCTACCGCCGTCATATTAAAAAGCACGTTCTCAGTTTGCCATATACATGCGTAATGTGCCACAGTAACTTTCTTGTCAAAGGGAATAGAATAAAGAAAGGAAAAGTTTATAGAAGGGAAACAGATATGAAATTAATTTGCCAATATTGTGATCGGCCATTTGAAGAAGAAGCATTAAAACTTGCCCATGAAGCAGTTCATACTGATATAAACACTGCAAGACAGGGTAAAGGAAAAGGTTTGCTGGGCTGCAAGTTTTGCTCAAAGCTGTTTGTTGACCAGTCTAAGCTTGGTAGGCACTTGAGGATACACACAGAAGAACGGCCATTTGTGTGCCAGACCTGCAACAAAGCATTTTTTCGCATGGACCACTTGCAAAGACATGAAAAAATGCACACGATTGAAGGAGCAGCAGATTGCCATATTTGTGAGGATGAATTTGAAACTATAGAAGAGCTGGATGTTCATAGTTCAATTCACAGTGTGGAGAAAGCAGATGGCCGTGTTGATTCTTTGATTCATTTGTGTAGTTTTTGTGATGAATATTTCACAGACATGAATGATCTACAGGCTCATGTTGACCAACAGCATCCTAAGTGTCCTCAGCTTTTCAAATGTAGTTTCTGCCCCAGCAGTTTTACCCATCTATCTGCTCAGCTTGACCATCAGTGTTATTGCGATGAAAATCCATCTCCTATTAGTTTAGTCAATGGAAGTAAGAAGACTGATGTAGATGTGATTGATTTCTTAAACACGCATAGTGTTTGCAAATCATGTGGATTAAGATTTGAGTCCAAGCAAGAGCTCACAAAACATGAGTTTGAAATTCATCAACTGGGAGAATTTTCCTGCAAAACCTGTGAATTGACCTTCACTGACCAAAACGAATTGGACCTGCATGTCACATCATTTCATGAGGCGGTGGAATCCTTATCAGCTACCTCTAAGAAAAGTCCTAAGTTTTCAGCTCGCAAATATGCGTATGTCAAACAAGGCAAGGCGATACACCAATGCAAACATTGTTCCGAGTCTTTTAGTTCAATTCGTGATTATCTCATTCATATGAGAAAACACACATCCAATCATGAAGAGAATGCTTGCTTTGTGTGTGAGGAAAAATTCCCAACTGAGCAATCCCTCACTGAACACATGGCTGATCATAATGATGTCGTGGTTGAAGTA
>5q|ENSCING00000009984|451075|457950
ATGGAGAATTCATTTTATTTGAAGAGCATTCCTTTACATGTTGAGGGACATGGAGACAAACTCTTGAAGGCACTTTATGATCAGCAAAGAAACTGTCAGCTCTGTGATGTTTCATTGATTGTCGAAAACAATTCGTTTCCTGCCCACAAAGCTGTACTTGCATCATACAGTTCATATTTTCAAGCTTTGTTTGATCGAGGAAAACAATCTGATGATGTTGTATCTAAAGTTTGTAATGTGACAACCATTCATCTATCTTCTGTTTCATCGAAAACATTTATCCCGATTTTGCATTTCCTTTACACATCAAAACTTCATTTGTTTGAGGAAAATATTCGAGATGTCATGAAGACTGCTGGAAAACTTCAAATACATTCGATTGTACAGGCATGTGAGAGAGTAATAGATGATAAGATTGTACTTCCAAGTATTCATGAAATAAAGACTTTAAACATTCCGTGCACGAACGTGATAAATGAAAACTCAACACCAAGTGTTTTGTTCGTTGATTTAAAATCTGAGGATGATGATGAGAAATCTTGTGAAGCTGCAGATTCCACCAATGCTTCTTTCCTTCCATCCAGTAGCGATGACACTGAAAAGCAAAAGCTATGTGGAAATCGAACATTAAAAAAGAAAAGCAACCCAAAGAAAATTAAATTTAAAGAAAATGCAAGCACACCCGAAAACTGGAAATTAACCCGAAGTATTGACAATATATCCACAATCTCGCCGACTTCTATATTTGGTCGTATTGGAAGCCAAGCTGGTCGTCGCGTGGGGTTGTCACAGCAGGTGTCAACTTCAACTTCAGTTGACAGTGCAAATAAAACAATATCCAGCACCTCAGACTTTTCCATTGATCCGCTGATATTCGAACCGACCAATGAGAGTCTTGGAAATATATTTGATAATGACCCAGCCTTAATTGTAGATGACTTAGCATCTGAAAGTTGTTTGTTATCCAACAATTTTACTGAGCAATCTTCAACATCATTAGCAACACCGAAAACAACTGAAGCTTTGCAAGTTCAGTCAGTCTACTCCATATCCCCAAAACTTACAAAAAAAGTAAAGCTTTTTAACGAGAGGTCACCCCCAGAAATGAATAAAAATTATTTACTGCCAACTAGTGTTGATAAAAACCTTGTCCCATCTTTTTCATCATCGCTGTTCAACGAGCGTCACACCAAGCCGTCAGTTTACACCTGCAAAGAATGTTTGAAATATTTTACAAATATAACAGATGCTTTTCATCATTGCTATACGGAACATCAACAAAGTAAAAAAAGTTTGGATATTTCAAACCGGTTGCTTGATACAAAGAGTCACAGTTGCCAACATTGTGGACGGATATTTAACAACAAAAACAACCTGAAGCGTCATATATTGATCAAGCACACGGCGGACAAGAGATTTAAATGTAGCCATTGTGGAAGAAGATATGCAATTCGACAGTCTCTTCAATATCATATCAAGTCCGTTCATAATAAAAGTATCAATGACATAACAGTGGACAGTCCCCAAACCTCTTCGTTGATGATGGAAAATTTTAGTTCCCTGCTCGCCGCACCTACTGTTGCCCATCCCACAAGCAGGTTGAAACGGGAA
>8q|ENSCING00000013345|982646|983729
ATGTCTGATGTTCAACGGACAGGTCAGGAAATTTTGGACAGTGAATCACAATTAAATAATGGAACCAGATGCGTTGTTTGTGATAAGGAATTGAAACATCGAAGCAGACTGTTGGTGCATTTGCGAACTCACACGGGCGAAAGGCCGTTCAAATGTAAAATTTGTGAAAAGGCTTTTAATGAACTTCGTGATCTAAAAGATCACCATAAGAGAATTCACGAGAAACACAGACCTCACATGTGTGAATTTTGTGACAAATGTTTTGTTGATGTTGGTACGCTGAAGAAACACCGTCGAATTCACATTGGTGCAAAACCACACACGTGCAAACATTGCGACAAGTCATTTATACACCGAGGACACCTCAACTTACATGAGCTTATCCACACGGGGGAAAGACCATTTATGTGTGATTTGTGTCCAAAATCATTCAAACGCAAGGAACATGTTACAATTCACAAAGTATCTCATTCTGGAGAAAAGCCCTTTAAATGTAAAAACTGCAATAAAACATTCGGGATGATTGGTAGTTTAAGGGCACATAATAGAAAGGTTGATTGTGTACCAGTCAACGCCTCAGGTTTAAAAGAATTGACTTGT
>14q|ENSCING00000003436|375289|380526
ATGGCTGAACTTTCGGTGAGAAAAAGGCACCGAGACCAACCTAGAAATGGGGTTTGTCGAAGACGGTTAACGCACCGAATGAACGACACACCCAATTACCCCACCAACCCCCTACCCCCTTCTACCTCGAACCAAACCCCCGACAATACCTCCCCTCTTACCCCCACCGCAAATTCCTACGTCACACCTTCTTACGTCACGAACACGTCATCAAACGTCACCGAAGCCACTCCAGCGTGCCTAGAACCCTTAGATCTATGCAAGGATGGACAACAACAGCCCTCAAGCCCTCTACTTCCGTTGCTACGCGACAAACTCGACGTCTCTAGCACCGCAAGCGACGACGAGATGAACGTCGACAGCCCTGACTCCGGGTTCGAGTCAGCGACACCTAGCGGAATCTCAAACTCCGACTTTTTTGATGAATCTTCGAAAAGCGATGATTTCTCACGAGCTCCTAAAACTCCTGTTTCCCGCACCTCCTCCCTCGACTGTGACATCATAGAAGACAACCGCCTTTGTTTGATCCCTCCACCCAAACCTGAAGTGAAACCAAAACCACAAGCAGAGCGTATCGTCCACCGTTGTGCATGGGATGCCTGCTCATCCGTGTTCATTACGTCACGTGACCTTCACGACCACATTTGTAGTGTACACGTCGATACAACAACGAAAAGGTTTTGCTGCTTATGGTCAGGTTGCAAGGTGTACAACACACCCGCACGTAGCGTGGAATGGCTGAAGCAACACGTTGGTCGGCATACTGGTACCAAGAGGTTTCGTTGCCTGCTCGACGGATGTGACGCAAGCTTCAACTCACAAAACGGTTTGGCTCGTCACGTGCCGTCACACTTCAGTGACGTCAACCTGCCAAAAGCGAGAGTTCCCGGATACGAGAGAAAAGTTCTGGTTAAACGAAGGAAAATTAAAGACAAGAAAAAGGCACTCGCTAATATCCACGACTATTTGGACCAATACACCTCTGAGGTAATGGTCTCGCAACTCGTCACCATGCTACGTCATCCGGTGACGTCACTACCCACGCACACAAACGATTCAGTGACGTCACAAGACAATAAAGAAGCACAGGTGATCTGCAAGCGTACCAGCGGCAACGAGGTGTGGCATCTTACCACCAACCAAACATGGGTACGCACGGGCATGGTCAAACAACCAACTCTGTACTTTGCAACCCCAAGCCCTCATAGACGAAAATATAAGGCAGTGGTCGCTGATGTACGTAGCAATAATTAA
>scaffold_3518|ENSCING00000015676|346|2593
TGCAAGGTGTACAACACACCCGCACGTAGCGTGGAATGGCTGAAGCAACACGTTGGTCGGCATACTGGTACCAAGAGGTTTCGTTGCCTGCTCGACGGATGTGACGCAAGCTTCAACTCACAAAACGGTTTGGCTCGTCACGTGCCGTCACACTTCAGTGACGTCAACCTGCCAAAAGCGAGAGTCCCCGGATATGAGAGAAAAGTTCTCGTTAAACGAAGGAAAATTAAAGACAAGAAAAAGGCACTCGCTAATATCCACGAC
>8q|ENSCING00000008073|1478463|1488933
ATGGATAACTCTGAACTGACTCGCGGACCTTTCACATGTCCGAATTGCAATAAAGAATTTCAACAATTCTCTGTGTTCAATGCACACAGTCAAGAGAAATGTGTTCCGGCGGATTCCCAACCATTTTGCATCATTTTTAATCCAACCAGCAACAAAAATGCCAGACCACGTAAAAAGTTGCACCTTACAGTAGAAGAGTATTTCTATGGGAAATGTAACGGCAAGAAACATAAACAGGTAGCCAACTTCAACCCATCAAAGAAATATAAATGTTACAGCTGTGCAAAAGTTTTGAAGAACAACCTCCGATTTATGAGCCATGTTCGCCACAAGATTGAAAATCATTGGAAACAGAACGACAACATAAACGACTTCAACATATGTAGTCACTGCTACAGACATTATGATACACCTTTCCAACTACAATGTCATGTTGAAACTGTTCATTCTTCTGTAGCTGCATCGACCACATGCTGCATTTGTGAGCTCAACTTTCAAGACGAAGAAACTTTTCTATTTCACATGAAAAATCGTCATGGTTGTCAGGAAATGCCTTATGTGTGTAAGATCTGCTCTCATCGCTCTTCACTCTACTCTGACTTAATGCAGCATTTCAGAGAGTGCCATGAAAACAGCAATTCCTTGATGTGTCCCTTCTGCTTGTGTATTCACAACACTGGAAACTCCCATCTAAACCATGTAATTCAACATTTGAAAAAGTCGTACAGATGTTCACGTTGCCGTCTGCAGTTTTCCAGCAGTGTTGCGCAGTGCCAACATTTAACAATTGATCACATAAAGACAATGAGGTCTAAACTTCAATACCCCGTACCTCCTAATATTAATGAATACACGGTCTTTGTAAAACTTGGGAAAAAGACATCTTTACCACTTAAATCATTTTTCTTTGGTTCTCCAACTGCACGGGAAGTATTAGCAACAAGTTTTCCAAACTTTGTGGATACCAAAGAAAAAAGCAAAAGTTGCAAACGAAAATTAGATCAGACTCTCAAACAAAAGTTGGTTTCAATGAAAATCACAAAGTCTGCCTTACATCTGAACCTTAATCTAATAGACGATACCAGTGAGTTTACTTGTTGGGAATGTGCATTAACTTTCCAGCATGATGTTCAACATTATATACAGCATTTCCAGACAGAATACAAATGTAGGGAATGTTTTTATGCCTCACACTGTCTCTATGCTGCTGCAGATCACAGTGAAACACACACAAACAGATTTAGAAAAGAAGAAGACAGGATTAAAGAAACTAAAATAAACGTCGTTGTTTCACCAACTTGGCCATCAAAGTCACCAACAGTTAACAGCAAGAGGTTAAGAATTGGAGAGAAACATGGAGTAGAAGAAACTGGAAGAAATAATGACAACATTTCACCATCTAGCTTACCAGGAATGTCAGTTACAATAAACAGTATTGAATGGGATCTTGAAAATGAGGAGAAATTAGAAGAAAACTGGAAGCCAAATGAAGATCTTCCGCTTAACAACTCAGCTCAATCAGGAGAAGAGAAAACTAACAAAGAAAAAAATGTCTTCAAAAGAAAAAATCCTCGAAGAAAACAACTTTTACCACAGAAAGTTACCTTTGATGGCGAGGACTCACCACAGAACAACATTACACCAAATTCAGTTAACACAGTTGGTTCATCAGCCACCCATGTGCCAAATTCGCTTTCCTCTGCTCCAAAATCAAACAAAAAATCAGCAAAAAAAAGAAAATTATCTGAAGAAGCTTCAGCAACAGAAGAAAAGCCACAGCGCACCAGGGCAAAAAAGAAAACTTCACAACTAAATTTACTCTCAGAACCCCCAGCTAACCCTTTTAATTTTCAACGGAATGGTGTCGTCTCTTTGGGTTCCACAAACAAGCCTATACAAGCACCGGACAGTGCTAAGATAAAGGCAAAACCATTTCCCGCTAAACCATTTGATATTTCCCAAATGTCTTTTGGAAAAGTTTTTGCAAGTTCAAGAACCTTGAGTGAAAAACTTTATAATCCTTCAAAGAAAAGCAACAAGCAGTCTACAACACCCAGCAAAAATGTTCTGAAACCCAGTAAGCAGGTACCAGCCTCTCCAATGAATGTTGCAGAAACACCAAACCCACAACCTCCAGTAAAGGATTTTGTGTTTGAAAAAAATGCAAAAGGGAAATTGGTTTTG
>scaffold_105|ENSCING00000001014|211373|219948
ATGGATGGAGGAAACCTTGTCATCGTGGAGGAAGATTTCTCGGAGGACGAAGAACTTGAAGTTTTTGCGATTAAAGATAAAAAGTTCCAAAGCAAAGCGAGATCAACCCTGCCTGATATCCTTAGTGTTGTCCAGACAGAGACCTACAGTTGTGGAGTTGTAGCAAAGACACGAATACGAGCGCGAACGCAGTTTGGGCCGCTTGACGCACCTTTGGTATCCGAACAAGTTTCATCGTTTGTGTTAAAGCCAGGGCCAACAAGGTTAAATGAAGTCAATACAGCTGATGATAAAACGGATCTTTATTATGATACAAGGGAGGAGAATTCTTGTAACTGGATGTGCCTGGTTCGTGTTGCTCAAAACTCGGATGAGCAAAACTTGGTGGCCCAACTAGTGAAGCAAGATGTTTATTTCACAACTATTCGTAAAATAGAAGCAAAGGAAGAACTCAAGGTGTGGTACGCCCCTAAATACGCCAAGTTCCTCGGCAAGCCTCTCCTGCAACCAAACATCAACCAACATGAAGATAACGATGCAAGAAGTTTAAGAGGTCGTAAACTTCGCAAGTCGATCCGCGCATCTTTCAACGATCCCATAAGAGATGAAGAAGAAGTGGATGTAAGGAGCGTTCCTCCCAAGAAGAGGAACTGGGGGAGGACAAGTCGGCAGTTTGTTAAGAGCTCAGGTGTATTAAACCACATTGAATCTGTGAGGAACATATCACAAGAAAGCAGAGATATTCAACCGACTCCCATCAGCGATCCAGCCAGCGCCCCCCCTGACGTGCTCGACACTGCCATTGAGTTGATAATGGAGGTGGAAAAGACGAAAGTGAAAAACCGCCATGTTTGTTATTACTGCGGAAAGTCGTTTGGTCGCAAACATACATTGAAACTCCACCAATCCTCCCATTTCCCTCCTTCCTTCCTCTGCCATACATGTGGTCGACCATTCAAAAGAAAGGATAAGTTGCATGAACATTACAAACGCATGCATACTCCTGGGGTGGTTGCGAAAGTTAGAAAGATAAAGCAAACTGGCAAAACTTTTCAACCCCAGATCTCGCCCACCGACTACCAGAGGTTTCTTTACAAATGCATGCATTGTATGGTCGGCTTCCAACGCAGAGGAATGCTGGTCAACCATCTGCTGAAACGACATCCAGAAGTCAATGTTAATGCTGTTCCAGAGTTGCGCCTTCCAATTATGAAGAAAACAGTTGCTTATGTTTGTCCTTATTGTTCCAAATCCTACCAATCCATAACCAAGAGAAAGGATCACATACTTAAGCATCACCCCGGCCAACAAGTACCACCAGGTCTAAGGGAGGTTAGGAAGGCAAACTGTGCCGGGAATATAATAGACCCTGCAATAAAGAAGACGCCCACTGTTACAACTCAACCAGTCAATTGCCCGTATTGCCCCTCACAATATTCCGGCAGGGCGAAGATGGTGAACCATCTTACTGTGAAGCATCCTGATAAAGTGGGCGATTATGTCGGCAAGAAAAAGAAACCTTTCAACAAGAAAGTGGATAAAGTTGACACGATACCGACGTACCAACATAATGATAATGAGTTCAACAACCAACCTGATGCGGATATACATAACGTCAACTCATACCTTGAGCATGATATACTTGCGCAAGTTGACAGCACGATGGCGCCAGAGAATCAATATATTGTTGGTCGACAAATACAACCGCTCCAGCACATGCCACGCCTCCCTGCCCCGCCCCCCCAACCTGAGTACCTTCCTTCCACCATCAATGTTACCATGCCTACTGATTATGACAACCAATACATCACAAACACTGTTGATGATGTCACAAGCAACGTGACAACCGATATATTGTCTGAGTTCGAGAATGCAGTTGGAACCGAAATTCATGGAAACACGAACGAAAACTATCGAGTGATGAACAGCCAGTTGCCCCACCACCCCGCACAGCCACACAACACGCGTCAACTACCAATGACTTACCAACGCGGACGGAAACAACTTTTACTGCAAGCCATGAATGAGGAGCGACATAGAGATAATATGAACAGACAAACAAGGAACTACCATAACCAATTGATGAACCCACGTGATATTCAAACCGACCAATCACACAGCAGTATGAGCATTCAAGTTGATGACATCACAATGGACATTAACAGAACAAACACAACCAATTATTTACACAACAATCACCTTGAAAATCAGCATTCCACAACTTTAACGCAGCTCTCTACTCCCACCGATGGCTGGATTTGTCCTTCTTACGTCATTATACCCTCAGATAAACAAAAACCAGAAACATTAGAACAC
>scaffold_222|ENSCING00000007722|28326|32809
ATGGCACAAACTCTCATAGCAAAGAGAATTTTGTCCTATATAAATGAGATGCGAATGAATAAAAGGTTTTGTGATGTTGAATTCATCACGCGTTGTGGGAAAGTATTTGCTGCTCACAGTTGTGTGCTCACATGTGTATCGCCTTGTTTTGAAACCTGGATATTGAATGGAAACTATGACAAGGAAACAAGAGTTACTAAAGTCTTACTTCCGGAGTCGGTACATGCAAGTACATTTTCTGTGTTGCTTGACCTGATATATACGTGCAATGTGAAAGTGAGAAAATTGAATAATTGCAACCAAAATAGTTTGGATGAACTGACTTTAAACGTGAATGTAGAATTGGAAGAAACAGCAAGTGAATTGAGCCTTTCATTTGATGAAAATGTTTTGAAAAATATAAATATGAGTTCTGATAAAACATCACATGAAAGTAAAAACACAGAAAGCCGACAAAGGAGAAGCATAAGATTAAGTGATCCAAGTGATGACTTATTGCTGGAGAGTGTTGAGCCAGATGAAGTATCACTGGAGTTTGATGTGGGATCTTTACATAATGAAGTGACAGCGTCTGCTTCCAACGAGGTCCAAAAGTTACACAATGATGGTAAACAAAATGTTACTGCTGGAAAAAAAGTTTCATGTGATATCTGTTCAAGATTGTTTACAAACATCAATGGGCTTGAGCGACACAAAAAGTGTGTTCATCATGGGAAAACGAGTCCGATTCAATGCAGTGAGTGTAAAAAATTATTTAAGAGCAAAACGAAACTTTCCAAACATCAGTTGACTCCATGCCTTGGTAAACAAAAATCTCAGTGCTATATTTGCAAGAAGACCTTCGCAAGTAAATACATAATGGGGCTTCACTTGAAAATACACACAGGAGATGAACTGTTCAAATGTCACGTTTGCAACAAAAAATTTCCCTACAAAAGTAGTCTTACAAATCACCTAATTTTACACAATCATCAAAATTATTTTCTCTGTTCTGTTTGTGGAAAAAGTTTTTCACAGAAAGTTCGTGCCAAGGAACATGAATCAAAACATATAGGAGTAAAAAGTAGTTTATCTTGTTCTGAATGTAACAGCAAGTTCACCCAAAAAAGTGCATTAGCACGACATGTGTCCAGCGTGCACAATCAGCACCGACCATATGTCTGTGAAACATGTGGCAGATGTTTTGCAAGGAAGAATAAACTTTTGGAACACACAAGAACACACACTGGTGAGAAGCCCTATGTATGTTCATTGTGTGGCTCTTCATATAAAGCAAACCGAAGTCTTAAAATACACAAGCAACGAAGGCATGGAATCAAAGATTTAGTTGTAGATCAAGAACTTTCACCAAAAACAGGAACTGTTACAATACTCTCTTCTCCCCCAGGTGTCGTGAGGTCAGAGTTGACATCAATTGCTACTTTAGATTTAATGAGTCCACAAACATTAGATGTAAACAAACCTTGTCAGACCCTAAAAGACAACCCACATTCACTACAAGGAGAGCTAAACATTGGTTTG
>scaffold_63|ENSCING00000014980|666612|667382
ATGGCCAGAGCAAAACTCAAACGGCAAGTGAAAATAAAGCAAGAAAAAGAAGAATATGAATACCCATGTAAAAAGTGTGACAGGGTTTTCAAAAAAGCCGGTCACCTAAAATTGCACATGAGGGGACATAGGAATAAAAAGACTCTAACTTGTAATGTGTGTGATAAAACGTTTTCACAAAGTTATCACGTCGTTATACATATGAGGCAGCACACTGGCGAGAAGCCATTCCATTGTAATGTTTGTGATAAAGCATTCACGGATAAAAGCAATTATTTAAACCACAGAAGGGTCCATACTGGGGAAAAGCCATACAAATGCGATTTGTGTAGTAAGGCATACTCAGAATCTGGCCCTTTGCGGATACACCGTCGTGTACATACAGGGGAGAGGCCCTTTCCTTGTGGATTATGTGAAAAGGCTTTTGCGAGCCAAGCTAGGCTTCGTGTGCACTGCCGAGTCCACACAGGCGAGAAACCTTATAAGTGCGAGTTCTGTGAAAAATGTTTCGCTCAGAATGGTACGCTAAGAGCGCACAGAAGAATTCATCTTGGAGAGAAACCTTACAAATGCGAGTTCTGTGACAGAGCTTTTACTGAGGGTGGGGCTTTGAACAGACACAAAATGATGCATTTCGGAAAGAAACCTTTTAAATGCAAACTTTGCAAAAGAATCTACATCAAAAAAGATAGCTTTGACCTGCATATGAAAACACACAAAAAAGTGAGAAAATCAAAAAAATTTCCAATAGTCAACAAAAAGAATATAAAA
>5q|ENSCING00000003820|1245347|1263785
TTCAACTGTGAGCACTGCGAGAAGTCTTTCACCGACCCTAGCAACCTTCAACGTCATATCCGGCAGCAACACGTGGGCGCAAGAGCGCATCCATGTCCAGAATGCGGGAAGACGTTCGCTACATCTTCTGGACTCAAACAGCATCAGCATATACATAGTAGTGTGAAGCCTTTCACGTGTGAAGTGTGCCACAAATCCTACACACAGTTTAGTAACCTATGCCGACACAAGCGCATGAGGGCCGATTGTAGAACACAGATCAAATGTAGAAGCTGCAGCCAGTTGTTTCCAAATTCAAGTTCATTGAACAAACATCGTAGATTTTGTGAAAGTAAAGCCCTTTATCGACTTCGTCCTGGTATTTGGAACCCCACTGCTGAGCAAGTTCGTACCATGTACCCACTACACCCATACCCATTTGCATCAGGTACACCGTTGGGAAATTCCCTAATGGCATCAATGTTGCCCCACCACCCTTCACGGCTTCAAAAACCTCTTGCGTTCGACTCACGCGGGTTTGACTCACCAGCACCTACTAGCGGAAGCAATGAAATGAAAATGGGAAAACCTAGCATGGCGCATGCGCAGATTCAATGCTGTAACCCAAACACTGACAATGTAGACAACCTACCCACGCGTGCTGGCGTCCACTTTCCATACGCTTTGCGCACCAATGCCTCTAACTTTATCGGCCTTCCATCGCTGCCGATACCAATCTCACACGGGGTAAACAACATTGCAATCCAGGTTGATCTCAACAGCCATTTGTTACCAAAGCAGAGAAAGCAGTATCCAATATTTGTGCCAAGCGAGAGGAATTCCCATAAATTGGCTGCCAGTCACCGCTCCGAATTTTCTTTTCCACATCACCAAAGCGATGATTTGTCCCCTAGAGAGAGTCCTCATTTTAATCTTCCGCGTAACTCCGGCTCCAAGGATCTCTCAGATGAAAGAAGCTTCAACTTTCATAGAAATGTTGCATCTCCTCCGGATCAGAAGATAGATGATCAGGAACCTCCACGAAGCAAACGCGCAGGCATTTGGCATCCAATACTCTCGCCTCATTCAAGCAGTGGTAGTACAAACAGTGACAATCGAAGAGAACAGTCAGGAGAACAGAAAAATATCCCAACTCCACTACCTACCCCTAGCCCAACAAAATCACCACTGCCTATTAACAAGCGTCCATTCTATCCTGCTGCCTATCAGCCTTACTTGAATTGTAATCCACTCTACCCTTACTCTCTGGCTTTAGCAGCAGCCACGGCCTACCTACAACGTTTCCCCTTTGCTCCAAACGGCATGTTCAATTTTCCAAGAACTGGGGAACCGAATTGGCAAATGACGGAAAAGGCATTATCGTGCGTCAACTTCTTGAACCGGTGGCGACCCGATCTTGTGCGAGCTGCAGGCAACCAACCGACGCTACATCCACTACACATGCCACCGCAGTCAGCAAAGCCGATTTTATACGAGGCAATCCATCCGCTTTATTCCGGTCCAAACCGGTACCTGCGAGCACCGTCCGCACGCATTGGGAAAGAAAGGTATACCTGCAAGTTTTGTGGCAAAATCTTCCCTCGTAGTGCGAACCTCACTCGCCACGTGCGGACACACACCGGAGAGCAACCTTACCGATGTAAATACTGTGATCGAAGTTTTTCTATTTCCTCCAACCTACAAAGACATGTCCGCAACATTCATAACAAGGAACGACCTTACACATGCAATCTTTGCGGGAGAGCATTTGGGCAACAAACCAACTTAGAGAGGCATTTGAGAAAACACGAC
>4q|ENSCING00000007627|2203106|2211565
ATGGCCGACGTGATCCCGACTCTAAAGTCTCCTGAGAGGACAACCATTGTTCAAAATCTGGCTGATCTCCTAGCACGGGATGCAGCGGTCGTTTCCTCTTCGGACGACGTCAGTGAAAACGAAATACTTAAGGAAGACGGGGTGCCCGAAATGCACGGGGCGTCTATTTATTCCGAGAGACCGCGAACAGATCACCAGGATAGAATGGAGGAGGATCAACCGTTTGATCTTAGCACGCGACGAACCTCAGCGTCGGACATTTTGCCAAGAGAAGGGAAACCGACAACCGGACCTGATCCGAGTGAAACCGACGTCTCAAACGATGAACACTACGAAGCAAATACGAAGAAAGGCGAATTTAGTCGTTACCTTAACGGCATGATGTTAAGTCTAAACGACTTGCGTCTCCGATGCCTTCTATGCGATGTTATATTTAAAGTCCAAAACGAGACGTTCCACGCCCATAAGGCAGTAATGGCGTCTTGTAGTGAGTTCTGTAGGAAGAAATTTCTGCCCTTGTTGTACTCCCAAGACCACCGCGATTCGGAGATTTTGACACTGGAAATTCACAATGTATCTGTCCTTGGTTTCCGACTGCTACTAGATTTCATATACACCGGGCAACTGGACATAAACGATGTCACAGCCTCCCATATCGCACAAGCCGCTGCCACCATGGAAATGACAGAGATTGCTGACATTGTGGAAAAGCATGCAAGGGGTTCAATGAACAATTACCTTTCGAACTCAGATGGATCACCGTCAAAGCGAAGTGAGCTCCACGCACGGTCGTTGCCTTTGCAGGGAACTTCATATTCGCAATCGCTAGATCTTTCGGTAAAGCCGCATTGCAAGAAACGTACAAGCTGGAACGGAATGGACTCAGAGAGTAAAGAGAACCACTGTAAACCACGTCGATCATCGGATTCAGCGAGGTCAGTTCGCACACAAGAAATTGAACGGGTACCTGCAGTAGACCCAAGGTCCCCGGAGCGTGGGAATCCAGAAATATTTAACCTTAGAAGCGGAAACGGAATCATAAACCAAGCCAAACAGTTAAGCGAACAAAATGAACAGACATTTTCTTGCGACGATTCGCATACTCAACACTGGAAGAAGAAGTATCACTATCTCGAGCATGAAAACCAGCGCAATGAACGTAAAGAGCATGGCAGTAAAGGCGTATACGAACAAACGAGGTATCCTACAAAAGAAGAATCACAATACCAACAGTCGTTGCTTCATTATAGCAAGAACAATTCGCCTAATGCTCTCGCACCTCAAATGGGCAGCGGCCGATCGCCACAACAAGAATACCAGTTCCGACTTCAATTCAATCGACTGTTTAACTGGATGCCGCCGTTAAGTGGTGGGGAAAATCTACTGGCGCAAAGGGTGTCGGCATTCATGCAACCACAGTTGGCCAGTAAGCCGACGTTAGCGCAAACTCAGTGGGCGAACTTTCTGCGGAAACAGCCGAACAACTACCAAATTCCGATGAGTTTTCGACCAGACGTTCTTCCTTTTCAACCAAACTTTCTTTTCCCCCGTGTGGACGGTACAGACAATCGAAATGGTTGGCGCGTGCCTTTCGTCCCACCTCCGGCACTAAGTGTGATAAACAACCAATACCAACAGTCTACCGCCACAGGGACAAGACTAAGATCGCAAAGCTCAACCAACACTGAAGAGCCGATGAACGTCGATACCACCTTACCTCCGAAATTGGAAACCAAACAGTCACCTATCTACATTAACAGTGAAAGCAATGAGTCTCTCCCAAGTTTAGAATCGATGAATACGATGGAAGAACGGAGAAGTTCGGGAAGTGGAGAAGATAAATCAGATGACACGAAAAGCAAACCACCTTGTAACGCAAGAGTTCGGGCGACAGGATCCAGTAAGCCGTACAAATGCGAGTTCTGCGACGCTGACTTTAATCGGCCAGCTAACCTGAAAACTCACATGCGAATCCACAGTGGTGAGAAACCGTTTCAATGCGAAAGGTGCAATGCTCGCTTCGTGCAAGTGGCGCATCTCAGGGCCCACGTCCTCATACATACAGGGGAAAAGCCATACCCTTGCACAGTGTGCGGTACAAAGTTTCGGCACTTGCAAACCCTGAAGTCCCACCTTCGCATCCACACTGGTGAGAAACCATATTCCTGCCAAGAGTGCCGAGTTCACTTTCGCCACAAAAGTCAACTTCGTCTTCATTTGCGGCAAAAGCACGGAATACAAACAAACACAAAGAAAACTTACAAACAGGTACCCGGTCTCTGCAGCGCAGACATATGCGCACATATAAGAAGAGCGCAAGAAATTGCAAGATCTCAAACTAAAAACTCTAACAACGCTCCATTTATGGAGCAATCTTCTTCGTGCAGTGAAGCCATCAAGCAAACTGAACAACACCCAAAAAGCTTTGACAACCCGGGGGAAAAGATGCGAGGTCTTAACACAGCTTTCTCTCAT
>10q|ENSCING00000008254|529353|533355
ATGTCCCGTAGAAAGCAAAGTAATCCACAACACGTACATAACCACGATGATGATTTCATTGAAACGCATAAAAGCAAAAAAACAAAATACATGACCCGATTACAAGATGAAAGTCCTAAAGATCAACATTTGGAAAGTGCACCAACAACAAATGCAAACGAACTTGACTACAAATACTCAGATTCGAGTCAATCCTCGGGTGAACCAGGATCCCCTCTGCCGAACAGAATAAATGTTGAGAGAAAGTTTGGTTGCAGCAGATGTGGTGTTGCTTTTCTACAGAGGAGCTCACTTGAGGTACACCAGGAGAACTACTGCACTGGTCAGCGTTACAAGTTGGAATGCAAGATATGCGGAGCCAAATTTTCCGATAAAGACATGTTCGAGATGCACATGGAAGTACATTCGTGGAAATTTACTTGTCACCTATGCCAGACGCAATATGAGACCCAAGAGTCCTATGATAGACACTTCGCAGTGCATGTAACGAAACCAAATGGATCGTGCAAAATTTGTACTTACAAGTCACTTTCGCCAGAAGATATGACAAAGCATTTGAAAGTACATCGGAATTATTCTGGTAATCATTTTCCAACTGACTGTAAAAATGCTAGTCAAGGAAAAGTAAAAGAAGACTTACCATGTGCAACGGAGCGCGAAGAAACTGGAGACGCATGTGTGCAGAGTAGTAAGGCGATAACGAAGGTAAAACCACCTGAAAAATCGAATGAACCTAAAGAGGGTAGTTTTACATGCATTGTGTGTTCTGTATGTTTTGACGAGGTCGACTCGCTGCAGCAGCACTTACTAAATGTACATGCGTCTAACCAACCAAAGAAAGCTGTAATGAAACCTAAAGAAGCATCCATTCCGAACTTTCGTCGCCACAGCATTGCAGTGAACCGGATAGAACCAGAAATATCATCGAGCCCACATCATTCTGCTGTTGGGATAAAGCGCAAGTTTTCGGATGTTGAACAAAGAAATATTCCTGCTCGACGCAATGATATGTTTCTAAAGTTTGCTCAAGAAAACTCCTCTCGTAATGAAGGGGTGCTAATGGGGAGACCTATCATACGTTACCCGGGAACAAACAACCACGTCTCACCTGAAAGATATCGTTGCACAGATTGTGATATCAGCTTTGAGAGTTTAAACAATTTCAGAGTGCATAAAAAGTATTATTGTTCCGAAAGACGGGTAATAATGAAAGAAAGCGAAATTAACAGGGCAAATAAAAATCCAGCAAAGAAGAAGCGCGCGTCAAAAGCTGGTTCCCAAGAGGGAGAATCAATGCATCATGAACCAGACGAAGATAAACAAACATCACCAGAATCCAGTGTGAAGTCGACCAAGGAAACAGAGCAGCGACCACTTCGCAAAACCCCCGCGCGTCACTCTCGAAAAGTTAAGAAATACGAATGCAAGGAATGCAGTATCCGATTTTCCAAGTTTGACACCTACTTGGCCCATAAGAAGTATTACTGTGAGAGTCGAAGAAGTGAAAAATCGACAGGAAAACATCCCCACGTCATACCACATGACAAAAGCAGCGAATCATCGTCGGACGCTGATACACATCCAGTTGATAGGTCTAACCTCCGTAGGAATAGCCTTGGGACGAACCGTAGTCCATTCCAGGAGCCTCTTCGTCATGATTTGCTTCCCGACTTTCCATTTCCCTATCCTGATATACACATGATGTTGGGTGATCCAAACCAAGTTTCAGCTCTGCTTACGCCACTTGTAAAGCATTATATTTCATCCATGAAGTACAACATGCTCCAGTCAGAAAGGAAAGTTGGAAATCGTCGAGTCCCAAATTTGGATAACAATTCAGTGACCCGAGACGATGCTGCAGGGCATTCACCACGCGCACGAAGCGACAACCCTTCAGTTAAACTCCGCCCGATTAAAACAGAAAAGAACGAAGACGAACTTGTCCGTTCCGCGGCTCCAACGGAAACTTCCCGCGCCGAAAACGTTCACTCTTTAAAAACTTTAAACCCCTCTATTATTCAATTCCCTGTAAGCATAAAACAAGAAGCTGTGACAACAATA
>4q|ENSCING00000013467|4673873|4676569
ATGAACCCATGGATGCTTGAACTGCATGATAACCTTTACCATCGGCCAGTGCTGCGCAACTACTTTCCACCTCCTATCCAACGCACTTTGTCAGCACCAAACCCAACCACATCTGGCAACACTGAATCTTCTTCGTCAGATGATTCGAATATTACATCATCAGTTCGAGGGACTTCCCCCCAACAATCTAGCGACATAGAAATCGTAGATGAGGTTCCAAACAGAAATGAAGCAGTTGCCACAGATGCGCGACATAAACGCGCATACCAATGCGATTTATGTAACGCTAGTTTCCCAAGCAAAGCAGGCTTATCTGTTCACTTTCGGCTCCACACTGGTGAGCGGCCGTACCAATGTACCATATGCCATAAGTCATTCACACAACTGGGTCATGTGCAAAGACATCAAAAAGTTCATACTGGTGAGAAGCCGTACCAGTGTGGTATATGCCATGCTAGAGTTCGTGACAAAGCATCTATGAGGTATCACATACAAGCCCATAAAGGTGTCAAGCCGTTTCACTGTGATCAGTGTGATGCAAGGTTTACAAAGAGGTCAAGTCTTGTGAAGCATAAAAATGTCCATACTGGTGAATACATGCACCAATGTCAACAGTGTAAGGCAAGCTTCAGAGAAAAAGCAAGTCTAAGTCGCCATAAACGATGCCAACATAGTCAACATACTGATGAA
>6q|ENSCING00000000012|403855|405204
ATGTATTCTAATGTAATGGTTGATCGTCCCTATGCAGCATATGATCCAAGGGCAAGTCTAACAGCTCACGTATCGTTTCTTCAAGGACACCAACAACCCATTGATTCCAAGTCTTACCCGATGGCTAATCATCCAAGTGCGTCATATTACCCAGGATATGAGATGATTCCTCATTTTGCTCAATCCTTGGAGTCTCACCTTCAAGAAATGCACAATTCCAACAGTAGAAATTTTCATCCAGTGCAATATCCGACGAATTCGACTCTCACGAATCCGATAGCTTGCAAGTGGAGAAATGTTAAGAATGGCGGTCGCTCGTGTGACGTCATATTTCACGATATGCACGAGTTGGTAAACCACGTGACACGGGATCACGTGGGTGGTATGGATCAAACCGACCACACTTGCTACTGGGAAGATTGTTCAAGAAAATGCAAAGGTTTTAAAGCGAAGTACAAATTGGTGAATCATATTCGAGTTCATACTGGGGAGAAACCATTTGTTTGCCCTTTTCCTGATTGTGGAAAAACGTTTGGAAGAAGCGAGAATTTAAAGATCCATCAAAGAACTCACACAGGTGAACGACCTTTTCCTTGTAAATTTCCCGGATGTGAAAGACGGTTTGCAAACAGTTCCGATCGTAAGAAGCATAGTTATATGCACAACACTGAAAAACTTTATGCGTGTAAGTACGAAGGTTGCGACCGAAGCTACACTCATCCCAGTTCACTACGTAAGCACATACGTATGCACGAATCCAATGGTGACGTAATCGACAACAGTTCCATTTATTCTCCCACGAGTTCGTGTGGTTCAGTAGAAGATGTAGCTCGAGAACAAAACTCCGTTAAAAATAATTCCGTTCAAACATATTTACCTCCACGATTTACGTCATCGCCGATTCATGCACCTTTAGCCACTTATGATGCTTCAGAAAGTTTGAAACAAAAGTTTCCCCCTATTGAGAAGCAAGCTAAATTCACAGAAAATTTTATAAACCACGGACAAGATATGACATCATCTCTACCTCAATTAAACTTGAACACAGCTTCAACCGAAGATTGTTACAACAATTACTATATACCTCAAATATCTAATGTAACTTATAAATCTTCTTTTTCTCCTGTCTCGTTTCAATTACCTTCGCATTTTGTCGCTTAA
>3q|ENSCING00000004393|5686594|5695475
ATGGAGTTTGTGAAGAGTAGTAAAACTGAGGTAATGTCAGATCCTGTATTACAAGATCCACACATTATGATACATGGACAAAATGATAAGAAAAAAATGGATGAATTCTCACAAAGTACTATTAATTCTGTAGCTAATGATGACTTAACAGAGGAGCCACCATCCAGTGTGTCTTCCAGCCTTCCCATGTATCTACTAACAACAGAGGGTAGTGATGGTTGCACACAACGTTATATCGTCAGTGACCCATTTAAAGATTCGGAAATTGGTGATTCTTCAAATTTGTTCAAAGACAGTGAAATAACTGCTGGTACTTCATCCAACTTCACATCAAGCCTTGGTTACCCACTTTCATATTACACCTCTACCACCCCACCTAGTGATAATTCACAAATATTATCCATAATTAACAACGAGAACGAAGACAATGGAACAAGCAACGCTGTTACACAAGTGACCTCATCAGATTTATCGGAAGAAATGATCCGTAGCTTCGTTGTGGGTGGGGGGAATCCCCAGCATACCCAGACAGACGCCGCGGGGTCAAGTGAGGTCATTGACCCCACCCAAGTTGTCACAGCAATTATCACTGATGATGAAACTAATGTTGCGACCCCGACCGAAAAACAAGTTATAATCGTGACTGAAGGAGCGGAAGGTGAAGATATGGTCGTGGAGGATGACGATTATTTCCAAGATGCAGGAATGGCTGGATATGAAAATGGAGAGTTTATGGTCACGTTGCTTCCTAATAAAGAAGATATGAATGTATATGATGCATCTTATACAGGTGGGGTGACAACAAACGAACCTCCGTTAGACCTTCAGTTCGAAGTTGCGGCCGAAATCACTAATTTAGAAGGCCAACTTCTTCGTCGAGAAATTGTTACTCAAACCACCACTTGGAGGAAACCAAGAGCAACGAGAAAGCAAAAACAATCCTCATACAAAGGTGAAGGTTCTCTAGTGAATAATTCTACCAATAATAAGCAATTTAAATGCGACAGGTGTAGCTTGAAGTTCCAACAAAAAGACATGCTGGATATCCATGTTAAATGCCACACAGTGTTGGATAAAGTTTACAAATGTTTCCACTGCGGTGAAACACACAAGCATTGGGTTAAGATGTACCACCATCTTTTCAGTCATGGTATAGAGAAGCCACACAAATGTCCAGTGTGTTCTTTCTCATGTATAAGCAAAAGTGACTTAATAGCTCATGAGTTCGTTCATAGCAAAACTAAGAATTGGACATGTCCCAAATGTAAGCGAAGTTTTAAGCATCGGCGAAACATGGTCGCGCATGAACGAACTTGTCCTGGGGTCGATGAATCGGGGAAAATGAATCCAACGAAGAATGAGGAGAAATTTGTTTGTAGTGTTTGTTCGAAGCAGTTAAGCAATAAAAGAAATCTTGAAAAACATTTTGAAATTCATCTTGACGTGAAACCTTTTGTTTGTGACTTGTGTGGTCATTCTACAAGACTCAAGGAGTCGCTAATAATGCACAAGAGATTACACACAGGAGAAAAACCCTTCAAGTGCGACATATGTAATTATGCAACTCCTGATAAATCTTCATTAAGACGACATAAACGAAGACACTCAAATGAGAAGCCCTATAAGTGTTCCTATTGTGGTTATAAATGTATCCAGAAACATTGCCTCGAAAACCATATTCGTCGAAAACACACAGGTGAACAGTTTGTTTGTGGGTTGTGCCATTTCTCAACTCACGATCGATATGGGTTAAACCAGCATTTCAAACAACATCAGAATGGTGGGGTTACCAGTGAGATTACCCAGTCATCCGCCATTGTTAATATTTCAACTGATTGTGTTGTGAATTCCGCACCTAAAGAACAGGAATCAACAAAAACAGACACCAACATGAACTTAAATATGGAGAATGTTGTTCTTCAAATCCAACCAACGCAGGAAAACAACAAATCTGAAACTTGGGCAACAGCAAGCAGTGCAATGTCGGGCAGTGATGTTCTTACTTCAAATAAAAATCTTGAATCTCAAGAAATTAATGTTGAAGCTATTGCTGTTAATGCTGAACAGCATATGATTCAACTAACTGGACCTGAAGGAACTTTATTACAACAAATACAACAACCTGGGGACCTTGTATTTATTAGGGAAAATGGTGAAATTTTGATCAAGAAACCCGACGGTACTATTTTATTAATCCAACAACAAATGGATGAGAAAGACAACATGGAAGAGGTTTCACAGACACCTGAAACAACCGCA
>8q|ENSCING00000007456|5047988|5048905
AAATATTGTGATAAAAGTTTACATGGGCCGGGTTCACTTGCGTATCATTTAAGAACACATACGGGTGAAAAGCCTTTTAAGTGTGAAACTTGTGGCAAGGAATTTGCAAGTAAAGCAAATCTGAAAAGACATGGATTAATCCATCTTGGAGTGAAATCACATAAATGTGATGAATGTGGAAAGTCGTTTTTGGACAATCAAAGTTTGGTCGCGCACCAAAAATTTCATACTGGTAAACGAGACTATCAGTGCCCTGTGTGTGGTATGTGGTTATTTACCTTTTCTGGTTTAAAAACACACAAAAGAATGCACACTGGTGAAAAGCCATTTAAATGCAAGATATGTGACAAAGCATTTGGACAAAATCATAATGCGAAGCATCATTATCAAGTGCTGCATGTTAAAGAACACATCACACAGTACATTGCATTTACTCCTTACACATGCAATATATGTGATGCAAGGTACAGCCAGAAAAAAAATCTGCGATTCCATAAAATGAGTCATACCGGAGAGAAACCATTTAAATGTAAAGTATGTGGTATAAAATGCCGCCGGCCATCAGCTTTGAAAACACATATGCGGGTCCACAGTGACGAGAGGCCTTACAAGTGTCAAATTTGTGGGAGAGGTTTTAAAGATAGTGGTACTGCTGCATCACACCAAACTACACATTCTAAAGAATGTCGTTTTAAATGCTTGCTGTGTGATAAGCCCTTTAGGTGTAAAAGTAGTTTAAAGAATCATGAAAAAGTGCAC
>12p|ENSCING00000010195|1419432|1420305
ATGTTACATCACAATGAACCGTTTTTACCCCATAAAGAACCAGTATTACATCATAAGGTACCAGTTGTACATAATAGGAAACCAATTGTACATCATAAGGAGCCATTATTACGCCAAAATGAGCCATTGATGCAGCACAATGGTCCATTATTACATCACATTCCACCATTCATACATCACAGTAGCACCTACGATAAACAGATTTGTCCGGTATGCAAATTACATCTAGCAGGAGCTGACCAGTTTATTAAACATCTCAAAATATGTCATATCTTGAAGAAAAAGAATTTTCCGTGCATATTCACAAAGATGAAGTGTCTATTCTCATTCAGCACCTTCATTGAGCTACGTAACCACATACGCATACATGAAGGTTCCCACCCATTTCCATGTTTGTTCTGCACAATGTGGTTCGCAAACTTAGATGACATGAATACACACATGAGGAACACACATGCAATGCTACTGGAGAAGTTTAAAACTTCAATT
>7q|ENSCING00000008738|5769560|5787760
ATGAACGGCAGCGACACATCCATGGCAACTCGCATGTATGTGTGCGAGTCTGTTGAACACCCATCATCACTGCTGTCAGGACTTAATGAACAAAGACTAAAGGGCATACTGTGTGATGTCACGGTAAGAGTACAAGGACACCTCTTTAAAGCTCATGTAAATGTATTGGCTTCAGCAATGGGCTATTTCAGAGACTTATTCTGCAAGCCATCAAAGGAAAAGCAAGTCGGCATAATAGATATACCTATGATAGTAAATAGCGTGGGCTTTGCAAAAGTGATGGACTTTGTCTACACATCTCAACTTTGTCTTAGCCAAAGCACAGTGATGCAGGTGCTATGTTCAGCCTGCTACCTCCAGATACCATACGTGGTTGAGAAGTGCCAGGAGTTTATCAGCACCCACGGCCACGTCACTTCCGCCTCCAGCCTGGCAGCAGTAACAGCCCCACTGTTACAAGACTTACAACGAGATGGGGGAATTACAAACGGCACAAATACACAGAGTGCAAGCGCCAGTCTCTCCCTTCTATCCCAGTTAAACAAGGCCAGTGAAAAATCACGGGCTCGGGCAGACGCACTTCGCCACCAAAGTAGTCCACAACCAAGCAACCCAGAAAACGACGAACAGCACCAGGAATGCGAGCTGATCAACACCCCGCCTTCCCCAGCTAGCAGATCACCGACCACAGGCGACCGTGGTATAACAGACTCGCCCGTCGTTAGCGCTGGATCACCAAGCAACCTTAAGATCAAACAGGAACAAGTCGACTGCCGCAGGAACGACGAATTTCCAAATGAAACTTCATCGTCAGGAGACGACAAACAGCTTGTTGCTGTCTATTCACCACAAGAAGAACGTGGCGCCAACGAGCGAAGCCATCCTCAGCCGACCAGCATTAAGAATATTATCTTCACAACGAGTCGGTCTCGCATAGAGGGAAACGGTAATGATACCCAGCAAGACCGTGAGGCGATCGACCACAAATCGTTGGCTGAATACTTTTCTGGTGATCGGGATAAAATGGATACAAACGGAACTTACCCGTTTCGGTTTGAAACTCGATTGGAAGATCCCAACTCTACTGAACAGAGCTCATTTATGTTAGGAAATAATCAGGATCGGAACAATCAAGTTACTACATTGACGCATTATAGTTTGAACGTAAAACAACAAAAAGAAAAACCTAAAAAGGAATACAAATGCGACTACTGTGGTAAAATGTTTGGCCGCCAGCAGCATCTTAAACGTCATATACTCACACATACCGGTGAGCGGCCTTACCCGTGCCAGTACTGTGAAAAAAGGTTTCGACGATCCGAACACCTAAAGCATCATCTCGTGAGCCATGAGCAAATCATGGGAATACAGAATCCTCCATCACGAAAAAGGCAACGTCGCATGGAAAGAGAGGACGCCTACTCGATGTCCAAGATGATGCTCGATTCTTACAGCCAACCGGAACAAACCGGTATGAACATGATCATGTCAGCACCAGTGGTGTTGCCTTCAATGTACACGCCAAGCGATATACAAAGAACAAGCCCGACGTTGCAGATCACCGAATTGCATAGCGACCCTCAAGCGCCAGATAGCGGAATGATTGACCTAAATACTGGTCAACGGGTGTCGCCAGCGCACTCTGCCGCCTCCGCGTCTCCCGTGTCCGCACTGAACCTGTGTCGAGCCACCGTTAGAGACGACATGCAGCCCTCCCCTGTTAGTGGATTCTCCGATCAAATGTCGAATGAAGATAAAATTGAACAAAGTAATGCAGACGTTGAACATGACTTCACGCCAGCTGCGTTGAACGGTTATGAAGAGAATCCGTCAAGTCATGACATTATAGGTATGGAAGGTAGTGAGGTGCTTACCAGTGACCTCAAGCGGCTAATCGCCGCCATGGATGAG
>scaffold_71|ENSCING00000000609|530105|537363
AACGAACATTTGTGCAAATACTGCGACAAGAACTTTAGCAGTCACTGCAAACTGGTAATTCATATAAGGACACATACGGGGGAAAGGCCTTATGGTTGTGACATGTGTGGGAAAAACTTCCATTATCCTTTAGCTTTAAAAAGGCACAAGATTACTCATTTAAAAGAGAAGCCACATAAGTGCTCTAAATCTTCTGGAAAAAACAAACATTTGTGCAAATACTGCGACAAGAACTTTAGCAGTCACTGCAAACTGGTAATTCATATAAGGACACATACGGGGGAAAGGCCTTATGGTTGTGACGTGTGTGGGAAAAACTTCCATTATCCTTTAGCTTTAAAAAGGCACAAGATTACTCATTTAAAAGAGAAGCCACATAAGTGCTCTGTATGCCCGAAATCATGCATTTCAATTGCAGATCTTAAAAGGCATGAAAGAGTGCACACTGGAGAGAGACCATTTAAATGTGATACATGTGACAAGGCCTTTAAGCAGAAAATTGACTTAATCAGGCATACAAATGTCCACTTAAAAGAGAAACCTTTTATTTGTAACATTTGTGATAAAGGATTCTCAGTTAAGTATAATTTAGAAGCACATCTCGCAGTCCATACAAAAAAAAAGCTGTTTGTATGCCATATATGTGACAAAGCATTCTCTGGCAGGAGTGTTTTATCAGTACATTTACGTATACATTCCGAAAAACGGCCTTACGTATGCGACTTCTGCCCAAAAGCTTTTAGACAGAATTATTTAAACCACAGAAGGGTCCATACTGGGGAAAAGCCATACAAATGCGATTTGTGTAGTAAGGCATACTCAGAATCTGGCCCTTTGCGGATACACCGTCGTGTACATACAGGGGAGAGGCCCTTTCCTTGTGGATTATGTGAAAAGGCTTTTGCGAGCCAAGCTAGGCTTCGTGTGCACTGCCGAGTCCACACAGGCGAGAAACCTTATAAGTGCGAGTTCTGTGAAAAATGTTTCGCTCAGAATGGTACGCTAAGAGCGCACAGAAGAATTCATCTTGGAGAGAAACCTTACAAATGCGAGTTCTGTGACAGAGCTTTTACTGAGGGTGGGGCTTTGAACAGACACAAAATGATGCATTTCGGAAAGAAACCTTTTAAATGCAAACTTTGCAAAAGAATCTACATCAAAAAAGATAGCTTTGACCTGCATATGAAAACACACAAAAAAAAGCCACATAAGTGCTCTGTATGCCCGAAATCATGCATGTCAATTGCAGATCTTAAAAGGCATGAAAGAGTGCACACTGGAGAGAGACCATTTAAATGTGATACATGTGACAAGGCCTTTAAGCAGAAAATTGACTTAATCAGGCATACAAATGTCCACTTAAAAGAGAAACCTTTTATTTGTAACATTTGTGATAAAGGATTCTCAGTTAAGTATAATTTAGAAGCACATCTCGCAGTCCATACAAAAAAAAAGCTGTTTGTATGCCATATATGTGACAAAGCATTCTCTGGCAGGAGTGTTTTATCAGTACATTTACGTATACATTCCGAAAAACGGCCTTACGTATGCGACTTCTGCCCTAAAGCTTTTAGACAGATTGGTAATTTAAAGCGACATCATCTGACGCACACAAAAGAGAAACCGCACAAGTGTTTTGCATGTGATGCCGCGTTCGCTGATCTGAGAAGCATGAAAATTCACAGAATGATCCACACCGGTGAAAAACCTCACAAATGTAACACCTGCGAAGCTGCATTCATGAACGTAAGAAGCCTGAAAAAACACCAGAAGATTCACGTTGAAAAAAAGCGTTACATATGTGAAGTTTGTGAAAAATCGTTTTCTCTTCTTAATACTCTGAAAAATCACAGAAGAATCCACACTGGTGAAAAACCATTCAAATGTAAGACTTGTAACAGAGCTTTTGCAGGTCAAAGTAATATGCAAAGGCATAGTAAGATTCATTTAACTGAA
>scaffold_5208|ENSCING00000015544|899|3269
TACTTTGTTAATAACAGGAGCTGCTTAAAAATGACTGAAGATACAGGAGAACCTCTACAACTTGTTAAAGATGAAAAATTTACGTTGGTTGTTTCTGTTAAGGACACGAGTAAATGGAATAAACTATTATCACAGTGGGAATCAAATGGGGAGCAATGGTTCCAGTGCAAATTCTGTGAAAAAGTTTTCTTAAACGCAGCAGATTTCCACGAACATAATGAAACGCACGATACAGAAACTGCTACTTACATTTGTGAAGTTTGTGACAAGTCATTTTCCCAATCGTCAAACCTTAAAGGACACATGTTAACCCATACTGGGGAGAAGAGGTTCAAATGCAGCATATGCGGTAAAGGGTTCAAGTTTTCTGGACACATAAAAGAACATATGAGAATACACACTGGTGAGAAACCTTACAAATGTGGGGTTTGCGACAGAGCTTTTAACCAGGTTGGTGTTTTAAATAGACACCAAAAACTTCACACTGGTGAAAAACGTTTTAAATGTGATGTATGCGGCAAACCATTTTATAGAGCAAGCCATTTAACGTCTCATATGCGTGTACATACCGGGTATAAACCTTATGAATGCAAAGAGTGTTTTAAATCGTTTAGTCAATCCAGTAACCTTAAACATCATATGAAAAGTCACTTCAGCAATAAGGAATCTGCTCCTATTGTATGCGACGTGTGTGGAAAGGTATTCACGCAAGCTTTTCGCCTACGACAACATGCAGTGACCCATTCGGACGTTAAGCAGTTTACATGTGAAGTTTGTGGTACGAGCTTTAAGAAGTTTGGACACGTAAAGGAACACATGAGAATCCACACTAACTCGAAACCTTATAAATGTGATGTATGTAACAAGGATTTTAGACGGGTTGGCGAAATGAACAGACATAAATTACTTCATACTGGTGAAAAAAAGTACAAGTGTGACAAATGTGAAAAAACGTTTTACCAGGCAAGCCATGTGAAATCTCATATGCGAGTC
>13q|ENSCING00000001565|2358674|2366823
ATGAGTGCTCAAACGTCGTCTTTATTGCAAGCCAATCCTCCAACTGGACCTGGATCCGCACTGGGGGGCGCCATATTAGCCCATCATCACGCCAGTGCATTCGTCAGCAAGATGCAACATGTTCACGCAACTCCAACTGACCACCCCACATCTCCTATAGGAGGACCAGATTCCGGTTCGCCTGCTGAGAGTATTTGTTCAACTACGTCATCACCATACCACGTGACCCCTCCTCCGTCATCACCACCTGTGATGACGTATCCACATTCCATGACGTCATCAAGCTCTGTGCTCGGATCTTCCGTAACGTCACGTGGCTTTGTTAGCAACAGCCCCTACATGCGATCCTACGACCCCTGGTACCCCAAGCCCGTCCCTACTGACCCAATTAACCCAAGTTCGTCACCCTACGTCACTGCTACGTCACCCTGCCCCACCAACGTCATCGCTACGTCACCAGCTACGTCACCAAACTACGTCACAACAGGACCAACCTACCACCCCAACCCATGGGAGGCGGCTTTGCATTCAACAAACACTTGGTTGGAAATGCAATCCTTGCAACATCATCATAACCAGATGGCCGCTTACACGCCCGAATATCACCCGACCTTCCCCGCATCCACTTTAACCCCATTAGCTACAAATACTTCACTACTTACATCGGCAGCAGCCCAACATCATTCCCCCTACGAAACATTTAAACCAGTTCTCCCGAGCGCCGCGTACACAGACCCGACATCGAGTCTCCCACCGATGTTGGCGGCACCTACACTGCCCCCAGCCCCGCGGAATTCTCGCCGATACTCCGGCAGATCCAACTGTAACTGCCCAAACTGCCAGGAAGCTGAGCGCATAGGACCAGCAGCCGCCGCATTCAAACCCAAGGTCCACAGTTGTCATATACCTGGCTGTGGAAAAGTTTACAATAAGACTTCCCATCTTAAAGCCCATCTCAGATGGCATACAGGCGAAAAGAGATTCGCTTGCCCGGTTTGCAACAAAAGATTCCAACGAAGCGACCACCTTAGCAAACACGTTAAAGCACATACCTCCAACGGTGATACGTCATCGAATACGTCATCAATCATAACGTCATCCCAGCAGGACACAGGAGAGATCGTCAACCAGAAGATGCACGTCACATCCGCTCGTGACGTCAAACCAAAAATAGCAAAGTTGGTCAAG
>4q|ENSCING00000009916|944870|947700
ATGGTGAACGTGAAATACGAATGTTCAGAATGTGGGAAAGTCTTCGGTTGCCCAGCCAACTTAGCCTCCCATAAAAGGTGGCACAAACCTCAAGAAATGAACCGAAAGTGCGAAACCAGCAAGAAAAACAAACGTAAAAAAGTGACTAAAGATAATGATGACGTCACAGAGGGGTTGTTGCCGTTTGTTAATTTAAAAGCTGTCAAGGAGAAACATGAAGCATCCGTGTCACCGTCGTCTCCACTCAGCACAACGTCCGAAGCTTCACAAAAATTTGACAACGAACCGGGAAATTACGATAGTCGAATAAAAGCAATTTATCCATGCCCGGGTTGCAAGCGAAGGTTTCGTCGCCAATCCAACAGAAGGAAACACGCGTTAATTAAGCATGGCTTGGACCTTGGTGGCAGCCCAGCCCGAAGCCGCACTGCCAAACCACAGAACGCAAACGGTTCAAAGCAAGCAGGAGCTCGAACGAATGCTCACCGGTCATTGGATGCACCACCAAGCAACTGCAGTTTATCAACTCTAGCTTTAGCTGCAGAAACACTTGATAATGGCGAGTCTTCTGAAGACTACAACCCTTTAGCTCAGCAAAGCAGTTTTTCTTCGAAAACAAATCCAAGTGTACCACGTCACGAAGAATCCGATTACCCGCTCGATCTTCGAGTCAGAGCTCCAGCAAGCACAGCATCGAACATTGCCCATAGCGTTGCTAATATTACCAACAAGGGAAAATCATCGAAAAAACACGATCCTAGTTACACTGTCCACAGTTCTTTTATTGCTTACCCAGTACCAGAGTTAGTTTATCCAAATTCGCCAATGGCTCCCCATGCTTTTACAGGCTACCAAAATGTACAGCCTGTTGGCCAACTGTTGAACTCCGCGTACGTTCCCAGCCCAGTGGGCTGGCCTATGTCGAGGTACCCATATGGGGACGACGCCCTTTCTGTTTTAAATATGAGCCATTTGCTTGCATCTATACATTACCGCATG
>2q|ENSCING00000004861|2447134|2466535
AAAGTTAACTCAAAAAGAAAATTTCTAAAGTGTCAGATCTGCAATCGCTTGCATAAATCTGAAAGTGCTGCCATTCGTCATTATCAAATCTTCCATTCTGACAAACGGGTTGAACACAAATGTCCTCGATGTGGGAAAGTGTATTATGATAAAAAATCCCTTTATAAACACAATAAGAGGAAGAATGGGTCAAAACCTTTTCAATGCAGAATTTGCCTTAAAGATTTTAAAAGCATCAGTGGCCTAGATATCCATGTAAACCAGCACACTGAACAACACAAGTTTGAATGTTCATACTGCGGCAAGCAGTACCTTAACACTAGTGGTTTAAAGTATCATCTCAAAATATCCTCCCATACGGATGAAATGAAACCCTTTCAATGCAGGTTTTGCTACAAACATTTTAAAAGCATCCAAGGCCTAGATAGTCATGTAAACAGGCACATTGAAAAAAATGTGTATGTCTGTTCAATCTGCAGTAAGCAATACTTCCATGAAACTAGTTTAAGATCTCACCTCGAAGCGAAAAAGTCATTGCAATGCAAGCATTGTAAAAAAGTTTTTTGTTCAGAAAAAAAATATTTCAAACACGAGAAAAAACATAAAAAGCCATTTGGATGCAATGAGTGTAGAACTAGTTTTCTTAATGCTAAGAAGCTTAGATCCCATTATCCTTTGGATGCATCAAGTAGTTTCATTTGTTCGATATGTGGAAGGTTGTACAGCAAGAAATTGTACCTGAAGAAACATATGAAGCGCCATGCTGAGGATCTCGCTTGTAAAATCTGTGGTAAAGAACTTCTGACTAAAGAAGGCATGAAAAGCCACATGCGTGGTCATCAGGGTATCAAGAATTACACTTGTGAGATCTGCGCCAAGTCCTTTGTGACAAAGAAAACACTCTCTGTCCATCAAAACCTGCATACAACCAACCGTCCAACTTGTAAAGTGTGTGGGCGTGAGTTTACTCAAGAGAGTTCACTGATGCGCCATGTTAGAAACATCCATGAGCACCAGAAGAAATATGCTTGTCAAGAATGCGATAAATCCTTTGGTCAGTCGGGTGAGCTAAAGTCTCATATGCGGATCCACAATGAAGCTACTTTATGTAAGGACTGTAACCAGAAGTTCCCTGATGTGAGGTCATTCCGTCGTCATCGCCGATTCGTCCACTTTGATTACCCGGTTAAAACAATCCCGTGTAAAATGTGTGACAAGAAGTTTTCTACTGAACGAACTTTACACAACCATCTCAAAATTATACACCAGAAAAATAACCGCTTTGTGTGTGAAACTTGTGGCAAGAGCTTTGCGTACAAAGCTACATTGAAGTTGCATGCAGCAGTCCATGGAGAGGGAACAGATGAAGAGAAGAAAATTAAGCCAAAGAAATTCAAGTGTGAAACTTGTGGGAAAGAAATGTGGACTCACATCTCACTTCAGGATCATATCTCTGCTGTACATCATGGGAAGAAAAACTACAAGTGTGGCCAATGTGGGAAAGAGTTTGCTTTCCGTGGAAGTCTAATGATTCATCGTGATGTTCATCTGAACATAAGGAAATATAAATGCAACATTTGTTCGCGATCATTCAAACGTGTTGGAACATTGCAAACGCACAAGCGAACACACACTGGTGAGAAGCCATTCAAGTGTACCGAGTGCAAGTCTGCATTTGCACAGCAATCCACATTGAACAGTCACATGGTGTGCCAGCACACAAAAGAGTACCCACACATTTGCCTCATCTGTGGAAAAGGATTTATAAAACCAAATGAACTCACAAGACACATGGAAATCAAACATTGA
>2q|ENSCING00000011392|5887480|5889449
ATGGCTAAACATTACTTTAATCGTATGAAGAGTATTCAGCTTTCTGATGATACTTACTCGCTGTGGACATCTAGCAAGGAAAGTACCGGTTTAACTGATGATGATTTTGCAAAAACTTTGTTAGATGCTTTTGAAAAATATAAAGCATTGAAAAAGGAGGAAACATTGGAAGGTCATTATCGGAAAGTTGTAGATGGATTGAATCAACAGCGGTTGTCGGATAGTAAACACTGTAATCTTGAACTTCGTGTTTGTGAAAATGATTTGGAAGCTGGGGATGGCAGACACTTGCTTGTGCACAGTTGTGTGATGGAGGCAGTGCTGGGAGAATTGCCGATAAACATAGAACAAGTTAGTTGTGAAGGTACTGTGGCAAAGGAGACATTATATCAAGATGTTGCTGATTTACAAAATGGTCTTGAAGCGAGTTTAATAGAAAAACGAAGAACACTAGATGTTCCGAAAATCTTTGAATCGATTGTGGAATATTGTTACACTGGTTTAATTTCAAACTGTGCTGATTCTTTAAACGAAAACCCAAATCAAATAATTGAAATGCTGAAGGATAACAGTAAAGATGAAGAAATAAGAAAGACTTTGTTACAAAAGTTAATTACGTTTGATCCGAATGTTGGGTTACTACTAAACTCATTTGGTGTTGAGAAAGAACGGGTTTGCAAAAAGAAGACCGAAAGTTTTATTATAAAACATTCAATGGAAACGACTTTTGCATCAAATAAAGAAGTTCAGAATGATAGCAAAGATGTGGATTTTGTCCCAAAGGAAATAGAGACTGAGAAAAGTTCAGATGATTCAAGTTTTGAAATAGAAAAAGAAAGTGATTCTGAAATTGTAATGAAAAAACAACGCCGATCGAAAAGAAATCTGAAAAAAAGGGAAAAGTTTGGGGGAAAGCGAAATAAAAATGATGATCGAATATACAAGACGCCGGTCGGTTCGTGCTGTGAAGAAAAGTTTTTCAACAAATTTCTATTCGCTCTTCATGTTTTTAAACACCATTCAAATGCTTTAGCACATTGTCCACTCTGCAAAACAAATGTCAGTGTGAAAGAATTCACAAAACATTGTCAGGATATTCACAATTTGCCTGATTTTTCTGCTTTGCCAAAACCAATAGTTGTCACTGTATCTGGTAGCTTGGAAGAATTGGAACATAATGATGTCCCATTAGAAACAACATCTTCCCAGTTCAACGTTACTTTGCTTCATCAGAAACCGGATGAAGTTAGTATGGATGCAGTGCTTTCTGCTGCTCAACTTTTGGTTGCAGGTTGGGAACAGAATACGGAATGTAGAACATGCAAGCAATCTATGACATTGGCTTTTTATTTCAGACATTTGCAGGATCAGCTTAGTAAAGCAATGGAAATCTCGAATATTGAAAATTGTAGCACTGCTGCTAAGTGCCTACTGTTTGAATGCAACTTATGCTTAGAATCAAGATCAGTTGCTCTCAAACCGTGTCGGCTTATCCCAATGATAAGAAACCATGCGGACCGTTACCACGGCAAAAACGCCGTCGGTAGCCAGAAGGTGAAATGCCAAATTTGTAAATTTATAATGAAATTTAACATTAACAAGCACTTACGATACCATGATAGCAATCCAGGGGAGATTTTAACAGCAACGTGCGATATTTGTGGCAAGTTGGTTTCGAAGCGCCGCATTTCCATGCATCGCCGAATTCACTTTGACAAATTCCCATGCCCACAGTGCGACAAAATCTTCAACCGTAAAGAAAACTTGCAAGTCCACCAGCGTATTCACAGCGGTGAGAAGCCCTATATTTGTGACATGTGCGGCAAAAGTTTTAACCAATACGTCGAACTACGCTTGCACAATCGAAAACACCAACGTGAGCAGAGCAAGATGGAAAGTGAAGAAATGCAGCAACAAACAATTGTGTTCACACAAAACTTGCAAGACCGAAGCACTATCATTTATAAT
>scaffold_3132|ENSCING00000015078|1515|5552
AACCCGATTCCTGCTTTTCATTTCCGGAAGCGCTTTGGCGACATCAACTGGCGGAAGATAAGTTCGATCGACGTTGACCGAGTTGCAAGGGAACTTGATTTTGTTACTTTGCAAGAAAACATATCAACGGTTACCTTCTGCAATGTTGACGCTGTGTCTGACTTGGATCCTTTGTTCGTGAAGCTTTTCAAACTTGCCCAATATACCATTGAGTATCTACTGCATTCACAGGAATATCTACAATCTGTTGTGAACGACATGGAAACCCAAGCATCAAACACAGCTGCTGAGAAAGTTGGAGTTGAACAACAACTTGCAACAGCCAATGCTGAAATAGCAAAGTTAAAACAAGAAAACAAGAAGCGACGTAAAATGATTGAGCAACAACAACTTGTAATAGAGGCTGGTGCTTCTAGTTATTATAAGTGCCCACATTGCGACAAAGCTTTCATGAATGCGAGTTTCCTTCAAGGTCACATTCAACGGAGACACCCGGGCTCTGTTAGTTACATTGGAGATTTATCGAACAACCTTAAACAACTGGAAGCAGATTTACAAAAAGAACGAGAGAACTTTGACAGCAAGCTTAGAGAGGCGGAGACAGAGAAGACACGTTGGGCGGAACAATCGCGGAGGGACATGGATCGTTGGAAAGAAGAGGAAGAGCAAAAGTGGAAAGAGGAACTCACCAAGATGAAGGAGACTTTCATACAAGATATTGAGGGACTTAAGAAGAAG
>2q|ENSCING00000011342|7498413|7499375
TGTGTATTTCCATCCCAGGTCCACGGTAGACGAGCGCATTCAGGTGATCGAACATTCAACTGTGACGTTTGCAGCAAATCCTTTGGCCATGCTGTAACTCTGGGTCAGCATAAGGCAAGCCATAATAGGGAAAAGGTATTCGAATGCCATATCTGCCACAAAACCTTCAAACGTTCGTCTACTTTATCCACCCACCTCCTAATACACAGTGATACTCGTCCCTTCCCATGTCCTTACTGTGGGAAGAGGTTTCACCAAAAGTCAGACATGAAGAAACATACCTTCATACATACAGGTGAGAAGCCGCACAAATGTCGTATTTGTGGAAAGGCCTTCAGTCAGAGCTCCAATCTCATTACTCACATGCGAAAACACACGGGTTACAAACCCTTTGCCTGTGATGCTTGCGACCGCGCTTTCCAAAGAAAAGTTGACCTTAGGCGGCACAAGGAATCACAGCAT
>scaffold_126|ENSCING00000015714|137651|138758
ATGAATTATGAACATAATCCGAACGAAGCGCTTGATTTATCGATACGTGGACGGAACTCTTTGATACCGAGACCAAACTTTTCACTTTTGCATAACTTTAACTATCCGCAATTATTGCAACAGCCACCAGAGAAAGAAGAAGCGTTGAACTTGAGTATTAACCGATGTTCGAAACCTAAGAGCGGTCGACATCATTGTGGTTGGTGTGAATACTCCAGTGTTCATAAGCATTGTGTGGTACAACATGAACGCACCCACACTGGTGAGAAGCCATACCGATGTACAGTATGTGGAAGGCATTTCACACTTTCAGGAAACCTTGCCCGGCACATGCGAACCCACACCGGTGAGAAACCTTACAAATGTGATTTCTGTGACCGAAGGTTTACACAAGACAGTGACATGCGCACACATGCACGAACCCACACCGGGGAAAGACCATTCAAATGCCCGATCTGTGGCAAGAGCTTCAATCAATCTGGGCACAGAGCGGCGCATATACGTACTGTGCATGAACGTTGCCAGCCTTATCAATGCGTGGTTTGCGAAAGAAAGTTTGGTATATTATCCAACCTGCGTCAACATATGCGCACACATACGGGCGAAAGACCTTTCAACTGCTATAGCTGCGACAAAAAGTTCGCCAAAGCTGCCACACTTCGGCTGCACGAGAAAACGCACCCAGGATCCGTAAGCTGCTCCACAAATTACACAGATTCAAAGCGT
>10p|ENSCING00000005726|1661202|1674670
CATGATTCAAGTAACTCCATGAAACATCACACGAAACACTGCGTGAAAGTGGTTTCTGGTTCATATGAAGCAGGAACCCTCATGAAATATTCTCATGACCCAACCACATTCACATGCATACTTGATGATGGGAATTGTGACGTGAAATGTAAAAAACAGCATGAGATGTGCCAGCATTTACTGAACACCCACGGCATAACAAGTTTCCCCTGCAAATACTGTCCCGCAGTATTAAAAGACTCTGCCTCACTACAAAGCCACAAACTGCTGCATCAAACTTATATTTGCTTATACTGTGATTATTCAACTACCTCTAAGAATAGATTTGTAAAACATTATTTCCAGAAGCATGGAACAGATTTTAAGTGTTCTTTCTGCAATAAGAAATGTAATTCGAAATTTGAATTAGACAGTCATGAAACATTGCACATTCTACAGCCTATTGATAGCAACAGCATTTGTTATAAATGTTTATTATGTTCTTATGTTACACCACACCAGGAAGTTAGCCTGCTTAAGAAACACATCATGCGAAAGCACGTCGCTAATGAGACATTTCAATGCACCAAGTGCTCATATACATGTAATGAGAAAAGTCAATTAAATTTACACATGAGGAAGCATAGTCAGGAGAAGCCTTACTTATGCCAACTATGTGGCTTCATGTGCAAATGGTCAAGTCAGATGAATTTACACCAGGCTTACCACACAGGTTTAAAGCTGCATAAGTGCCCACACTGTCAATATAAATCATACAGAGCAGACACACTGAAGATACACCTTAAACATAAGCATGGGTTTGCTCGAACCAAGTTATGCGATAAGTGTGGATATGCTGCTACTTGTGCAAGTGCATTTAAAGTCCATGTGGCCGGCCATTCTAAACAACGACCATATACATGCCAATTTTGCCGAAAAACTTACAAAACAAGAGGTAACTTGCGTGCTCACCAGCGTAAAGCACACAAGGAGTTGGTTCGAATAAAACTTCAATCTCAAACAACCACCACCACTGATATAGTGCCTGCCATGCTGCCTTGCCATCAAAATAATTCAATAAATAGTGAACCTCTTGATATAATTGGTGCTGAGGTGGACACTGAATCTATAGATCAAGGTGAAGATACAAGACCTAAACCACATCTACATTCACCCAGCATAGAGGAAGTACATAACCCTGAAGCAGTAACTACATTACCATCTCATATAAACCCAATTTCATGTTCTTTCTGTTCACACCAAGCCAAGTCATTAAGTGCCTTGTATAAACATATGTGTGGAAATCATAAGAAGCAATCATTTGAATGCACGCAATGTAATGTTAAAGTGAAATACTTATCCCAGTTCCTTGTGCACAGGTTTAAACATGAAAACATCCGTTTGTTTCCATGTGCAGTAGAACAATGTGACTATGTTGGACTCACTAAAAAGCATTTACAAATGCACTCTCGTAGACACAGTGATGATATGAAATACAAATGTGAGCAATGTAACTTCACATGCAAGTGGTCTAACATGCTTACATTGCATGAGTTGCAGAAACATTTTAACAAAAAGAAGTATGAATGCAACTTATGCGAATATAAATCATTCAGAAAGGATCTCTTACAACAACATACACTAAACAAACATTCCAACCACCGACCCCATACGTGCACTGTGTGTGGCAACTCATTCAAACATAGAGGAACTCTTCTTATGCATTACAACACTCATAAGAACAATAGGGAATGGGTTTGTGATCAATGCGGGAAACGCTTCAAAACAAAGAGAGTGCTTGAAACTCACAGGAAGACACACACTGTAGGTTATTTGTTTCGATGCAATTTCTGTAAATTTCGATCGAATGATAAAACACAAACCATCAACCACCATAAGAAACATCTGCTAGCCTTCACCAGGTTGCCCTTCCAATGTAATACTTGTGAATATGCAGCAAATACTATGAAGATACTTAATGCTCATAAAAAAAAGAAGCATTCAACATTGAAGGTACCCACCACACAAACGCAACAACATACACCAACTCTTGCTGACCATGAACAACCTAAACAACAAATACAAGCTCATGATAACCATCCAAAATCATATGAAGACCCCTGGCCCCCCAACCCGCACTACATACACCCTGTGTTCACACAGCTGGTAACAGTGACCCCTAACCTTACCCCGCTGCATTTGCCACCCTCCCATTACCCCAATTTGCCTCCAAATCAAGAATACGGGAGCAGAGGGCCGGTGATGACAACAGTGCACGGGGTGCACACACCACTACCAAGTAGTACATCTCTGTTACCTAGCAACACGATATTGCTGGCAGGCACTAGTCGTCACGAAAATCAAACAATTTCAAATGAATTTAAGACAAAAAATAATTTCTGA
>scaffold_4167|ENSCING00000009363|427|1272
TTTACTTGTAGGTTATGTGGTCGAGCATTCGAGACAAAAAGAGGATTAAGTCAACATCGACGACGAGGCGATACTGAACACCGAGACCAATACCATCAGGAAAATGTCAAGATCTTCAACAAGAAACGATGGGACGAAGAAGAACTCCACATACTGGCTAAGACTGAACTAGCGATCAGACACGAGAAGATACGGTTTGTAAACAAAGAATTGGCATTACGTTTTCCCTCCCGGACAATTGAAAGCATAAAGGGTGCCCGAAATAAAAATCCCAGATACAAAGCTATATTTCAGAAACTTCAGCAGGATCAATCCCAACATCTCCTCCAACCTGAGCCTGCACCCACAACTCAATCGACGGAGCCCGCTCAACAGCCCCAGAATTCGCCACCCACTATTCCTTTACCCCCAAATCCCGATCAGCTAATATCTAGAGCAGCTTCCCCTCTACCCCAGTCCCCCAATAGGAATTGGAGAGAGCTAATGGTTTCGGCCTTAGCTGATTCACCATTACGAGCATTCTTAGACCTAGACCTATTGTTAAGCGGCGGGCAAGACTTTAACATCGAAGCAGTGATCGAAACAACTTCTAAGCAACCAGGACCACCTCCAAAACTAACAAAGAGACAGCGCCGCAGAGGGCAATTTGCAGAAATGCAAAAGCTCTATAAGAAGAACCGGAAGCTGGCTGCCCAAAAGGTACTGTCAGGGAATTGGAGAGTGGAAAAAGCAGCAGGACCACCCCTAAAACGCTTAGAGCCTTTCTGGCGTAAAATCTTTGAGAGGCCATCC
>scaffold_55|ENSCING00000016467|395212|396346
ATGAGAAAAACAAAAGACGTTCGAAAACTTGAGGATTGTGTAATAGGTGGGAATGCAATCGTAGTTCCGTATGACCAAAGGTTCGAAAAAGACGAGAAAGACGACCCGCAATATGAAGCGGATGAATTGCCTAAAGGTAAAGATACTTTTCAAAACCAAGTAAACCGTGACGACATTTCAAATAGAGTGTCACATTCTTTAAATGATGCAAAATCGCCAAAGCCTTTGAAGTTAAAGTTTTTCATCTGTAAGGAATGCGGTAAAGTGTTTAAAAGGAGATACAGACTTACTAATCACATTGAGAGCATTCACAGAGGGAAGAAGAAGTATCACTGTGACGTATGTGATTTTAAAACCGCCTACAGGCTCTCGTTGCAACAGCATAAGCGACTGCACACAAAAGAGAAGCCACACATTTGCAAGTACTGTGATAAACCGTTCACTACTGGCTCCATGCTAATTGAGCATCTACGCATGCATACCAACACGAAACCGCATAAGTGTAAGTGGTGTTCGAAACGTTTTACTGCAAAATCAAACTACAACAAACATATTCGCATACACTCGCTTGAAAGGCCATTTAGTTGCACTGAGTGTGGCAAAACGTTTAACCACTCTACGCACAGAAACAGGCACATGAAGAGCGTGCATTTAACCAGTGATAATCATTCAAAAGTGATTTGTATGATATGCGATAAAGTGTTGGCTCGAAAAGACCACCTTGTAAGCCACCTAAAACGTGTTCATTACGGCATGCCGACGAAGTTCGAATGTGATGTTTGTGGAAAAGCTTACTCTAGGGCGAGTGACATGCGCCGGCATCGACGGTTGATGCAT
>8q|ENSCING00000003384|2966408|2977018
ATGATGGAATCTACAAAATATTGGCTTCCATCCTCAAGTGAAGGGACTCACAACATTCCAATTGAAGTCAATAACTCTAAACCTAAAGATTCAGACATCACCGTAATCAGTCAAACTTCAATGGTGAACTTTGCGAATATATTTGCTGGAGCTACAGCAGCAGTTGCTAGCAGTGGAGCTGCTGAATCTGGTTCAATGAACGGCAACAATGCCAAGAACTTCATGGTTGGCCAAGGGGTCCCTTCATTGAACCAAATATCCATACCATCAGCCAACCAGTTGTCTAAGCGTGGAACTGTCTTCTCCGGTACATTACCAGGCATGGGAACCATTAATAACATAGGGATGGTAAATTCTAATGTTATCATTTCAACCACTACACCACAGATAGATAATAACATACAATGTGGATCATCAGTACAATCTATGTACACTTCATCTGCACCCATGTCAATCACTATAAGGAAGGACTTTATTGAACAGGCTGCTGCTGAAAGTGGTGTTACTATGATACAACACTCAATTCCCACCATTATGACACCAATATATGCAACACAGCAACAACAGCAGCAGCAACAGGGTGAAAGGTCAATGACACGAAGTGTTATGAGCGTTCCAATAAATCAAGTCCAAGCTTCTATTTCAACTGAGATTGAGGGGGAAATGACGCACAAGTGTAATGAATGCAACGAAGTGTTTGGAAGTGCTGGTAAACTTAGTTTCCACAACTTTAAATGTCACGCCGAGTTGCATGCACGTCCATACAAGTGTTCAGCTTGCCCAGAAAGTTTCTTAGCCCCTCATCATTTACAGGACCATATGAAAGCTGTACACTTACATAATGAGAATCAAAATTCTTCTGTTGTGTTTACATGTAGTGACTGCCAAGCTTGTTTTATGAATGGTGGACAACTTAATTATCATATATACATGGCACATACTGTACAAGGACCAAGAGCAATACACCATAAATGTTTAGAATGTGGGAAAAATTTCATGAAATCAAGTCTTCTATCGTCTCATATGAGGAACGTGCATGGTGTGAATGCTATGGCTGTGCAATCTAATACTTCTGTCTCTGTGCCTACTACTGTGCAAAACACTGATGCGGCGAAACCTTTTGCTTGCGTTGAATGTGATAAGAGCTTCAAAACCAACCCTTACTTGAAGCAGCATGTTTTAGCTGTGCATAACAAGCCCAACAAATGCGAGCAGTGTGGAAAAGGTTTTGGTCGTCGAAGTGATTTAAACCGCCATCTTAGAAGCGTTCACATGCGAGAACGGAACCATTCGTGTTCTAAATGTGGATGGACATTCGCAGAGGCTGGCAACCTTAAGCACCATATACAGGCCGTCCATACGAAAGAAAAGAACTTTCAATGTTTAATTTGCTCCAAGCAGTTTTCCATTTCATCTTATCTTAAAACTCACATGATACGAGTGCATGGTGTGGATGAAAGTACTAAGAATGCAGTCCAAACAGCATTAGCGATCCAAAACCACAACCATTTCAACCTTCAGCAACCAACAAGCACAGTTGTTGTACCTGTAGCACAAGTCAACCGATGTTTTGAGTGCGGGCAAATGTTTGAAAATGCAGCCATGTTGCAGCACCATGTTATGTCAACTCATCCACAGCCGTTCTGGTGCACAGTATGTGGGGAAGGTTTTTCACAAGCGTCACAACTACAGTCTCATCTTCAAGTGCGCCACAGTGACAACAACAACAATCAACAACCGACCAATCCCATTACAGCTGTGATCCAATCGACCAATCAGAGCCAAGGTGTTAGTTCAAACCGACCAATGGGATTGGTTGGACAACAAATAGATTTGAACCAACTTCCAGATAATTTGAACAAATCTTGTCTTGAATGTGGGGCAGTTATTGATAAGACAATAAAAAGACATGTGTGCCATGGGGTAAAGTTCCAGCAACAAACCACTTTACCTGGAGTAGCAGCTGTTGCGTTGGCTACAGAGAGACCTCATCTATGTACAAAGTGTGGGAAAGGCTTCAAAACTGCCACCCATCTAAAACAACACGTTAGATGTGTGCATACAAATGATAGACCACATAAATGCACACAGTGTTCAAAAACTTTTGCAAGAATGAGTGACTTAAATAGGCACCGACGAGGGGTCCACGAAAGAGACAAAGGAACCTCAAAATCTCTTCGTATGTTAAGTTTAAAATGCACACAGTGTGGAGCGACCTTTCCCGAGACGATACAACTCAAACGTCATGTGTTAACTGTGCATATGAATCAACTGCCATGTTATAAATGTGCAGACTGCCAGGAGGGATTTGCGGACGAATCTCAATTCAAAAGTCACATATGTTATGAGGAGGAACGTCCTCATGTATGCCACATATGTTCGAAACGTTTCAGCGCACCAACTCAACTAAGGCGCCATGTTCGTTCCGCTCATAACCCAGGGAACCCACAAACAACACATCAACTTCATAAATGTTTTGAATGTTCGCGAAGTTTCACAAGACCAGTTGATCTTGAGCGTCATATACATGCTGTTCATTTGAAGGAAAAGCCCCACAAATGCCATGTTTGTGGAAAACACTTTGGTCTTCATGGTAATCTAAACAAGCACATACGAGCAGTTCACATGCTGGAGAAGCCACACCAGTGTGTAGAATGTGGAAAGTGTTTTGCTCATATAGGAGTGCTTAAGAGACATTTAAGAGATATCCATTTTTACGACAAACGACCGGGTAGTAAAAAGAACACTGCAGCAATCATAAACATACAACAAACACAAGAACAAGAAGACCAACAACAGACAGAGCAGGTCAGCCATCTTAGTGTGTTGCAAGCAATAGAAGCAATGCAACAACAAGAACAACAGCAACAACAACAACAGCAACAACAATTGGTCCATTCCCAACAACAACAACAACAACATGTACATAACGTCACAAACGACTTAAATATGACGTCATCACCTCAACTGATTCAAGAAAACATGACAAATCATAAACAGAAT
>scaffold_200|ENSCING00000016176|144395|150369
ATGACAACACCAGAAACAAATAAAATCGTTGCAGAATTTAACGAACCGGGGCTTACAGCAGAAGAAAAAACGAAACGAGTGAAGCAGTTTATTGAGACATGCATTGAGCAAAGCACCCACACTCACATAGATGAAAAGTTTATGATCACAAAAGGTTATGTGATGCAATCGCATGATAAGCTTTTCACGTGCACAAAGTGTGATTACAAAACTAGAAGGGTAGATCATATGAGACAACATCTGGCTTCACATTTCAAGGAATTGTGTTATAAATGCCAGTTTTGTGAAACTACGTGTACATCCAAGTCACATTTCAGAATTCACATTCGTAAGCATACGGGGGTTGCAACTCATTCGTGTCAACATTGTTCGTTTGCCACTTTCACTCACAACTCCTTGCAACGTCACGTTGAGTATATGCATAACGATGTTGTCAAATATGTCTGCCCTGCTTGTCACTTGCCCCATGATTCAAGTAACTCCATGAAACATCACACGAAACACTGCGTGAAAGTGGTTTCTGGTTCATATGAAGCAGGAACCCTCATGAAATATTCTCATGAC
>1q|ENSCING00000005223|715605|726496
ATGAACTGTGCTGTGGAGCCTGATCTTGAGAGAGATGAACTACAAATAGATGTATCCGTATCTGGAGAATCTGTCGTGTCCTTTCAAGATGGACAAGAAGTTCAGTTGGATGATGGAAGCACAGCTTTAATATTTCATCAAGCAAAAGATTCATATCCTTTAGAGCTTGGACAACCAATTCAACTCGAAAATGGTTCGACAGCCTATTTGTATCACACGAAAGCAAACACAGTGAATATAGGTCAGACCAGATTGGGGTACAATTGCAGACCAGATTGGGGTACAAAGCTTGGCATTGGTACTGTTTTGGCATTTTTTTTGCCATTGCTTATTGGGCTACATTTAAAAATAGCAAGTGGAAACAAAACAAAAACATTATACACTGGTCCGGTATTCAAGTGCGACTTCGGTACCTGCAACAAAGTATATACCACTGCTCACCATTTAAAAGTTCATAAGAGAGTCCACACTGGTGAGAAGCCATACAAATGCAATTGGAAAAACTGTGAAAAAGTTTTTATGACAAGTTACTCTCTAAAGTCACACCATAGAGTGCACACTGGAGAGAAGCCATACCCATGCCCTCACACTTCGTGCTCCAAAGCTTTCAAAACTGCTGGTGATCTTCAGAAACATATTCGCACACATACTGGTGAGAAGCCGTTCAAATGTCCATTCGAAGGATGTGAAAAGGCATTCACAACATCAAATATTTGTAAAGTTCACATCCGAACTCACACTGGTGAACGACCTTATACTTGCCCTTACGAAGATTGTAAGAAATCATTCTCCAACATCACTAACTATAGAAATCATACACGAATCCACACAGGTGAGAAACCATATGTTTGCGCTGTGGGAAACTGCAAGAAACAATTCACTGAATATTCTTCACTTTATAAACATCAGATTGTTCATTCGATCGCGAAACCTTATGCTTGTCACTACTGTGGTAAATTGTACAGACAAACCAGCACACTTGTCATTCATAAACGTAAAGTACACAAAGATGACTCCGGTGTTACTGAGGAAGATTTCGTGCAAATTCCAAACAACATTGGAAAAGAAGGTTCGGCAAAAAGTTATGAAAACACAAGAATGGATCATATGCATAGCATGAACAATGCTAATAACAAAGTAGAATCGCCGGTTGCATCAGTGGTTGTTCTTCCAATGAACAATACACAGAATCCCGTCATAATAAACCCATCAACACCAACCCAGTCACAGTTACCAACTTCCATTACAACGATGTCATCGAATAATACCAACCGTGACCAGCAACTAGTTGTCACTTTGAATGATAACGTGACACTTGCTACTGCAGCTTCGGACAAAGTAACGAATCAGTTTTTACAGGATTTTGCTTCAAATAAAAAGGACGAAGGGGAGCTTTTCATAAGTGAAGACCCCGATAATGTAGCTGTGGATATTTCATCTAATGCTGGGATATCTGAAGCTGCAACAAGTTCATTTAACTCAGATATTTGGGTCAATTATTCAACTGAAAATCAAGATATAAATAAACAGGTTGAAGAAGACCAGTATTCAGTGGCAACATTAGTGATCGATGGTACAAACTACCTCGTGCAAGTTGTAAATGAACCTGACCAATCACAATGCTCCGTTGATCAGGAAAGCATAGTAAATGCTCTCACGTCATCAGTGCTCACTACACCACTTGGTGGCAGCAAAGGTCCAGATGTAGAACTCCCTCTTGTGGGCAACTTAATCTTGCACACGCAACCCTCCGGCGAAATTTCGACTGGAAATGATATTTCTATCGACTTGAACTCTAGCACCACCTCGTGTGCAACAGGCAGTCGTTTAATCTCGGACATGATACAGGATGTTTCACAAATAAATTCACAATGCGATGTGAACTTCCAACAAGCCACCACCACGTTCTTGTGCAATCAACCAACCAACCCTATATTAACTTTTACAAATCAGAATTCTGTGACATCATCAATGTTAACGACTCCAGTAACAACAGACCAACAAATCAAGTTAGATACTGACAAGAGTTATTCCAAAGTTGTGAAAAAGAGAGGTTTACATGCCAAAGGTCAAAGACTTCCCTCTTCAACATCAAAATCGAAGATCACGGTTAAACTACCAATTTCTAGTTCATCTCGGCAGCGCCATCATGTGACTCAATAA
>3q|ENSCING00000008903|4122269|4125485
ATGACCTCCGTCGAGCCCATGCTTTATCAAGGCAAGCACGCCGTTCAGAAAAATGAAGGCGAATCTACCCGTCCTTGCACTTTGAGTGGAGATGACAGTTTTTACTGCAGCGGCGAATCAACAAATTCGACGTCATCTCCCACGTCATCCATTACGTCATCGCGTTCATGTGGACCTGACAGCGACGAAGGTTTTCCGAGACAGGATGACCTGGATTTGCGTGACAAAGCCAGCAAAAACTTGCAACATAGCGTTGAGCTTTTTTGCCCTATTAAGAGCAAGTCAGTTGATCATGATAACGATTTAATGCCTATGGATCTCTCGTGCAAAAAGAGAACTTTCCCAAAACAAAATTGCAAAACTGCTAGCATGCCTAAAACGAGCCCAACCATAAAATCAGAACCGATTGATGACTATCCAGCTTCACTTACACGCAACGCTCCACCTTCAAGTATGCCTTCCGTTTCACCCCCTTCATCAAACATCACACGAGAATTTCCACCCTCTATGTTTCCATCATGGCCTTATTTTTCCACTCCAATAACTTCAAGCGTTGGTGGATTTCCGTCTTTTCCGTCGTCCTATATTCCTGGAAAATATCTTCATCCAGCGTTATTCCTTCCACCACCAGCGACGTCTTGCCAAACCGTCCCAACCAACAGCCCTCTCGGTTTTTCTGTAGGAAATTCCATGCTGCCAGGACTTCACCAGCTCGCAGCTAGCCATTTCCAACCATCAATGATCAAACCAGTTGCTCAGCCACAGGGTGTACCGCAAGAGCAGAATTCGCTCAATCACGATGACCAGAAGTTCGCTCAAAATTCCCCACAGCCTCGGTTTTCCCCGACCAACCTGGTCCAAGACCCTTCTCTGTTAGCTGAGTTTGCACGGGTTTTCAGCCGACAAGTCGAACAGTTCCGCCCAAAACCAGGTTTCGAGGAAAACAACACGAAGAATCAAAACTCAGAGCGTCGCCGCAAAAATGCGAAACCGTTGAAGATTTCCGCTGATGTATCGCCACCACAACCTCAACTTAACGACATGCGATCAATTTCGTTTAAAGATTTACCCACCATGGTTTCTCAAACTCACGACCACAACGCCTTCTACGGAGCGCAGAAAAACCGACAGGAACTGAAGAGAAAATCCTCTGGCGAAGATAATTCTGAAAGTCCATCTGGAAAAAAGGTATGCTTGGATTCCAAAACTACTTGGAGGCAAATTGACGCACCGGCGTTTCAGATATCTGATGCAATTGAAGAACAAAATAAAACTCCGCAGCCTGTCAGTTTTAAACCATGTCGTATTCCATGTACTGAATGTGGAAGAACGTACGCGACCATCGGTGCCCTCGCTAAACACGCCAAAACACACGAGGACCCGGAATCTGGTAGCAAATTCAATTGCAAAATATGCAAGAAAGAGTGCAGTTCTCTTGGAGCACTTCGAATGCACATCCGCACCCATACGCTTCCGTGCGAATGCCATATTTGTGGTAAAGCGTTCTCACGTACCTGGCTGTTGCAGGGACACATACGCACACATACCGGTGAGAAACCATACCAATGCACTGTGTGCTCTAGGGCTTTCGCCGACCGATCAAACCTTCGTGCTCATATGCAAACTCACGAAACTGTTAAACGATACAGCTGTGTTACCTGCGAGAAAACGTTCTCTCGGATTTCGTTGCTAAAACGTCACCAAGTACATTGTGAAACAGCCTCACAAACTGCACAACGCAAGACAGCATCC
>9q|ENSCING00000001240|1037266|1043387
ATGACTTCTAGGCGCAAGCAGCTAGCACCGTGTAAAGTCAGAGAACAACCAAGCTCCACTAGTAATGTGAACAATTGTGAACCAACCGTTAAGTTAGAACGTGAAGAAATATGGAAATACAGCGTCAGTCCGAAAAAGATCGGAGAAGACAATTTGAAAATCGGGAAAACTGATTCAACGCAACAAAGATTTTCTGCAAGGATTCGTGCTCGTGCAAACGATGATGTTAACAGTAAAAATGAGGTTGAAACAAAATCTACAGCTTCTGTTACAGTACAAAATAACACTATTAAAATGGAAGATGGTAGTTCGAACGATGAGCAATTCGTTTCGCCCAAGCCTTCCCAAACCACATCAGCCAAGGATGAAGAACTGACTTGCCCTATTTGTTTCAAATCTTTTCTTTCCAAATATGGGTTACTAACTCATTCTGAAGTGCATAGTTCCTCAGAATTGAAATGCGGTTTATGTGATCAAGTGTTCAGCCACCGATCGGAGTTGGTTTCTCATCAATGCAACGACAACTCTGATTTAAAAGTTGACCCAATTCAAGTGACTTCTGTTCCGTACAAAGTTACTGGCTTCACAAATAACTGCCATGTTGATTTTACTTGT
>12q|ENSCING00000014259|830942|835755
ATGAACATGCTAGCGGGCCCTAACCACTCTGGTGTGTACACGGTCAGTATCAATCCCTCAGTGGCTTCACATGTCCTGAGTCAGTCCGGTACAGTACCTGTCTCACAGCTTGGTATTATTACCCAGCCCAACCAACAGCAAGGCCAGAGACGCATCCCACAAATAATGCAAACCGGGCAAGTTGTTAATCTTGCCCCAGCACGAACTCCACAGATTGTAAAGCCCTATACATGCAGACACTGCCAGAAAACCTTAAGCTCAAGGTACAATGTTGTTCGTCATGAGAAAATCTGCAAGTCCAACACAGCTGCCCAAATGCAACAAGAACAACCCCAACCTCAAGTGCCTCAACAACAACAACAACAACAGCAGCCGCAACAAACACAACAACAACAACTTGAAGGGAAAACCACATTTCAATGCTACTTTTGCCACAAAACTGGCTTCACCAGCCAAGAGAGCCTTACCAAGCATCAGAAGAAATGCAAGAACAACCCTGCCAACCACGTCCAGCGTGATCGCCATGAACACGGACGACGCGTGCATATTTGTAAATACTGTGCCAAAGAGTTTAGCACCAAGTGGAATGTGATCAGACACGAGCGACTTTTCCACAGCCCCAATGACCCCGTGATTGTCCCTCATTCAGTAGCAAATGGAATGGCAGTTACTGTGGCTGCTGCTGCTCCTGTTGGCAAACCAGAAAGATATTGTCGTTTCTGTGGAAACTACTTCAGCTCAAAGTACAATGCGATACGACATGAGAAAATCTGCACCAGGGTAAATGAAAACCCTTCAACCCAGGATCCCCCTGCCTCTGCTCAAAAACCAATACAGGTAACCACCAACCCCATTACTGCACAACCCATGGCTCTTACTCTCCCTACAACACAACAACATCCCAGTAATCAACAACAACTATTACAACAACAACTCTCACAACAAACACAACAGATTCAACAACAACAACCTCAAAGCAACATTCAAACCCATCAACAAACAAGCTTACAAAATCAACAACAACAACAACAACAGCAACAAAGACAACAAATTATACCACAACAGACCATGGTACTTATCGAGCCACCAACCACCCCTTATCATGTATGCAAATATTGTAACAAGCAGTTATCAACAAGATGCGATCCGATAGGAATCACCAACACTGGCTTACAGAATGGACAAACTGTGGCAACTGTAACAGGGCAACACATGCAGCTTCCTATATGTTCCTCAACCACACCATTAGGACTTGTAACGCCTGTCATGGCCTCTTTACCACAAGTTGCATTTGTACAACCGCCTCTGCAGCAACTTCATCAAACCCAACCAATGGTTCAACATCAACAACCACAACAACAACAAAACCATCTTCAACCAGAGAAGCTACAGGGCAACAACCAAAACCATCAACATCAAATCAACATTCAACACCTAAATTTACAACAACAACCGAGAATTCAACAACAACAACAGCAACAACATTTAAGGCAGCAGCTACAACCTGCTCAGCAACAACAACAACAACAACAACATCATCAACAACAAGAACCCACGCAGGCTGGACAACACACAGATCGCCCGCATGGTTGTAAATATTGCGAGAAACATTTCGCAACAAAGTGGTATCTTGATCAACATGAGAAGATACATACAGGGGAGGCAGATATGTGCAAGCAGTGCGGAAAATACTTCGTTACAAGGTGGCATTTGGATAAACACATGCGGGTACATATGTCTGGGGGATCTACTTCATCAAAACGCTTAAAAAAAGAGGCGCAATCGACCACTACGACGGCAATGACCACTGATAGTGATAACACATTAGTCCAACATGTACCTGCAATTGAGTTCCAGCAACAGATTTTAGTTGAACCACCGGCAACTTCTATCAGACAAATCATTTCATCGGCCGCGACTGTTACAGTGAGCGCTGACCCAGAACGGGGGCCCCCATCCACCCATGTTGTGTCAGCGAGCTACCCCCACCCCACGGACAACACCCAGGTTTTTCTACAAACAATAAACCAACAACAAATCAGTCAAGAATCTGCTGGAGTGAGCGGCTCACGAGAAAACACAGAACAGCAACAACAACAGACAAACCAAGATAAAAACCAGCAACAACAACATACACACCAGATGTCTATTTCTTATGCT
>scaffold_181|ENSCING00000008207|99955|102076
ATGCAACAAACCAACGACGTCTCCACATTTGGATTAAACAACAGTTCTGTTTCAAACTCGTTTGTTGAAACTTTTAACTTGCAAACACAAGAAGCATCTAATAGTTTTAAGGATTCGGAGAAAGAAAGAAACAAATGCCCGCATTGCCCTTTTACAACGGCATGGAAAAGCAGTTTGTCTGTTCATATCAAAACCCACACTAATGAGCGACCATGGAAATGCGCTTTGTGTAACAAACACTTCAAGTTAAAACATCATTTGAAATGCCATCTTTTAACACATTCCAACAAACAAGCAAAGTGTAATTTATGCAGTTTTAGATGCTCAGACAGTCGGATGCTACAACGTCACAAACTGCTGAGTCATAAAGTTGGATTCAAGAAACGAATGACACCGAGGCCGACTTTAACCATGCCGATGACCAAGGAGTTTGCAGCAACAGCAGATAACACATTTAATTCATTCTTTGGACATTCTAACGATCAAGCAGCGACATTAGGTCAACCTGCCAATGTACTCGATACACCTGGGTTTGGGTACAAAGTGCCCGCTATACCAACCCAGAACGAATCCTTTCAGCCGCCTGAAATAAGAAAATCTCCGAATCGTGTCTTGTGGCAACGTAGCGTTCCAACCCATCAGTTCAACCAACAACCAAACGCGATCTCATCATCTAACTTGCACCAACGATGGCCCATAATAACCACATGCGCGTCAACGCAGGATTGTTTACCACCTGAGAAGGCGATGTATCGTCGCAAGTCGTCCGACCTCGCATCTGTCTCATCAACCGACAGCACGCCAATCTTGGTAAAACAAGAGCGCCCACACGTGGTTGAAAGTTCATCGGAACCCACTCCAACGTGCTTTGCTTTTCCATCCCAATCATCCGACCTTCAACAAATCGTTTCTGCTGACGAATCTAATACTTCAGATTGCCGAATCGTTTCGCCGCAGTCAGCCACCCCATCCGACGCAAATAATGAAGTTGTTTCAAAAAGATCTCGTTCATTGAGTGCTCGATCAATCGCAAGCGTGAACATTGAGGAGCCATTGGTGCTTGAAGATGAAACTAAAGTTGAAAGCAAATGGGAATGTTCACATTGTGGAATAATATTTCCCGATAATATAATGTACGGCTTACACATGGCTTGCCATTCTGTGGGCCACGCTTACAAATGCAATGTTTGTGGTTTAATTTGCCGCGACAGACATGATTTTTCTTTCCATTTTTCCCTTGGCCAGCATAAAGTTGACTTGAAAAAAAAACATGTGAAT
>scaffold_36|ENSCING00000004878|128545|130651
ATGGAAAACGGGGAGCAAGAAGAAGATATGTCAACAGTAGCAATTTATATTGATGATGAGGACCAGGAATATCAGGATCCAGATGAAAAAGATGTAAAAAAGAAACGACTCTTCGCGAAATGTTTTAGTTGCCACTATTGTCATAAGCGATTTACTTCTCAGAAGTCAAAGAAAACACATTTAAGGACCTGTAAAGTGAAGTTACATCGACAGAACAAAGTTGATGGGGAAGAAGAAGATGATGAGGGGAAGAGAAAGCGTGGATGGAGGGTTAAGGCTGTTCGGAAATCTAAAGCTGTGCCAACGAAAATGTGGTTGTGTCCAGAATGCCCAACATTGGTGTTTTACAAGAAGCGTGACCAAACAGCGCACATGCGCACACAACATGGAAATACAAAGCAATTTGTTTGCGAGGAATGCGGTAAAAAGTTTCAGGGTAAAAGTGCTCTTAACTGGCACAGTCGGATACACAGTGGTGAGAAGCCTTATGTTTGCCATCATTGTGGTAAAGCATTTACTGAGCTAAGGAGTCAGTTAGCTCATGAGAGAGTTCATACAGGGGAACGACCTTTTCTCTGCACAATCTGTGGCAAAGACTTTTCTTTCCGACAATCCCTTTCCCGTCATATGAAGTTTCATGCTGGAGTAAGACCTTACCAATGTAGCATTTGTGGAAAATCGTTTGTCTTAAAACACAACCTCACTGAGCACCAAATTCGACACGAAAAGCACAAGCTCGTCAAGTGCCAGTCGTGCCTCGAGTCGTTCTATAATCAAGAACTCCTTATGGAACACCGTCGGCATCATCATATGTCAGAAACTGGACCTGATGTCATTGATATGACAGTGCCCCCACACAAGAGACTACAGATTTCTGATGGAACTGAGCAAGACCAGTACAACATGACGCTTGAAGACGCAATTCTAGAAACATAC
>2q|ENSCING00000004359|6713100|6715658
GGATCTAAGATAAAACATAACAATGTTCATTTTGGGGATAAACTGTTTCAGTGTCCTAAATGTGGTAAATGTTTATCGAGCGAGGCTGGGTTAAGGCGGCATATCAACAGAGAAAAGAAGGGGAAACAGTTTAAATGCTCCACGTGTGATCGTAGGTTTTCCATGAAAGCCCGACGTGACAAACATCAGAAAAAGCATTTGGGGATTGTGGATACACTCTACTCCTGCGAGTTTTGCCCAAGGACCTTTGGGCAAAGCAATCATTTCACGGTGCATATGAAACGTCATCACACCGGGAAAACAGTAAAAAGTACCACTTGCAAGATATGCCATAAAGTGCTTGCCAGCACCGCCAGTTTAAAGAATCATCAGAAAGTGCATACCGGAGAAAAAAATCACAAATGTAAAACCTGTGGCGCCCAGTTTACCCAATCACATTCTTTGAATCGTCATCAGGTAATACATAGCGGGAAGAAGGAGTTTAAATGTTGCGTGTGTAAGAAGTCGTTTAACCAGTTCGGTACATTAAAAAGACACAGAGAAATACATTCAGGCGAGAATGCGTACGAGTGTCCAAAGTGCAAGAAACAAAAGTTCAAAGGACGTTCCATGATAAAACGCTACAAAGTGCATGATGGAGATGAAACCTTTCAGTGCCGCAAATGTGATGAGTGTTATTCAATATGCAGGCTATGTAAGCGGCAGTACGAGTATGGTACTAAGAAAGAACATTACAAGATTCATTTTGGAGACAAACCGTTACAGTGCCGTAAATGCGGTATCTGTTTCTCGCGCTTGGACAGTTTGATGCGGCATATCAGGAGAGAAATAAAAGGAAAACAATTCAAATGTTCAACATGTGACCTAATGTTTTCCACGGAGGTCCAGCGCGACACACACCAGAATAAGCATTTAGGGTACGTGGACAAAACCTATTCATGCGAGCACTGCCCAAGGACCTTTACACAGAGCAACCTGTTCAAGATGCATATGAACAATGCACATAACGACAAGCCAAAGGAACACGTTTGTAAAGTTTGTAACAAAGTGTTTGCTAACAGCTTTAGCCTGAAGAGTCACAAGACAGTTCACACCGGAGAAAAACCCCACAAGTGTGAAACCTGTGGCGCCAATTTTACCCAATCACATTCTTTACGTCGTCACCAGCTTATACATAGTGGAGAGAAGCCGTTTAAATGCTCCGTGTGCAACAAGTCCTTTAACCAATTAGACACATTGAAAAGGCACGAAGAGATACACACTGGCGAGAATTCTTACAAGTGTTCCCAGTGCAAGATCGTTTTCAGTCAAAAAGCTGCTTTGAAACTTCACCAAAGA
>scaffold_157|ENSCING00000009885|199400|200782
ATGAACTTGAAACCTGGCACATTGTGCAATTATGCAACTAGCGTAGATCATATACAACAAATAAAACCTACTAAAGACATCGTCGAAAACGAAAAAATATCGATAAAACCAAACCAACATTGGATTTGTCCAAAATGCAAAGTCGTTTTTGAAACAAGGGGAAAATTTGATTACCATAAACGTATGCATAAAGAGAGAGTTTTCAAGAGATTTTCATGTTCAATTTGCGCAAAACTTTTTCCCACCAAGCAATCATTACAAGTTCACTCTGTTGTTCATTCACAACCACAAGATCGACCTTTCAGCTGCAAAACTTGCTTGAAAACTTTTCAAACTAAACAAAATTTACAAAACCACATGAACATTCATTTAGATATTAAACCGTTTAAATGCAAGAAATGCAACAAGAGTTTTCGGGAGCAGTCAACCCTTACTAAACACTTGGCAACACACACTAAGGAAAAACACCATTCATGCAGTACGTGCAACATGAAGTTTTCACAGGCAAGTTCACTACAGAGACATGTCAATAAGTTCCACCAAAACTTTGACAACTTCTCAGGTTTCTTGCCGGCCCTGGGAGCTGAGATAGTGGCCAACCAACTAATGCTGCTCGAAAACAAACTTGATCCT
>3q|ENSCING00000012499|4404420|4411719
ATGGAGGGTGACGAGATTCAAAGGTTAATGAGATATGAAGAATCTGTGAATCCTCTTCCGGAGCTAGCTGACATCTTCCTCCCACATGAAGGATTTTGTGGAATTGATGCTTTGCAAAAGGAATCAGATCTACACAACTTCAGTATACCTGATTGCCTCCTTCAGTATACGCAGTTAGACCATCCTGATGCAACTGATTTGGTTCATGTCGCAAAACATGTTGTTGGCAACGACCACACTGTTGGTGTTCACCCATCATCAGTTCAAGAGAGCAATCCATTACCTTCTGCTGCATCAGTGGTGAAATCAACAGACTATAGAGATAAAACTGCCGATGTCAAGCATAAAACAATCCAACAAAAGTTAAACGAGACAAAAAAGGTTTTGTTTAATTCCTCTTCATCATTGGACACAAGTGACTGTGGAAAGTCCAAATCCTCACCAACCACAGACACAAAGCTACAAGATGTAACAGATGGAAAAGTTGTTGGTGTTTGTGGTGTTTGTCGTTTTACTTATTCAACTTACAAAGAGAAGCAAGCACATATGAAGGGGTCCGACCACATATGCAAACGAGAGGCACTTTCTGGGACCAATTTTAAAATGCTTGCTGATGAAACAGAACTACTAAAAGCAGTTGAAAACTTGCCGCAACCTTGTTCTGTTTGTAAGAAGCCACTTCCATCATTGCAAGAGTTTTTAGTCCACCATAGAAAACACAGCGGAAAAATTCCATTTGTTTGCATTCGATGCAAATCATCGTTTGCTAAACGTTCTGATCTTATTTATCACATCAAGAAACACCTTGGTGTGAACAACTTTATGTGTCCTCGATGTCCACAGTCGTTCCGTCAACAATCCCGACTGACATCACATATGATTGCGCAACATGGAGTGAAAGATACACGGCCACGCAACTTTAATTGCACTGAATGCAATGAATCCTTCATGACCAAAAGTGCAGTGAACATGCATATGCAGTCACATACAGGTTATCGACCAATCATATGCACAGAATGTGGTCATGGTTTTCGTTCCAATAATGCTCTTGCTGCCCATCAAAGAGTACATACAGGTGAAAAACCCTTCAAATGTGACATGTGTACGTTTTCAACCAAAACCAAACAACTACTTTCAAGACACATTCGTAAACACACCGGTGAGAAGCCGTACAAATGCGAACATTGTACGTTCTCCACTGCGTGTTCTGCTGGTCTGAAACGTCACATCTTACAACACACTGGCTCAAAACCTTTCAGATGCCCCTACTGTTCATACAGGAGTTCAAATATTGAAAACTTGCGAAAACACATCAAAAATACGACGAAACACACTGGTTTGAAGATATACCCTTGTCATCACTGTGACTTCTCTTGTGATCAAGGAAGTGATTATTTGAAGCACATGAAACAGCACTTTCCATACCTCGATGTTGATTCAGAATCAGCCACTAAACTTGCTGGTATCTTGGTTTCCGAACAAAATGATGAACTTGAGAAATCTCCTGCCCAACCACACACTGCATACACAAACTCTGAGATCCCGTTATCCTCCTGCAAAGATGAGGATGTTGAAATGATGGTGACTACGATGAAAGAGGATCAGAACAAAACTCGTGGGGAGACGAGCAACCTCGCTGAGCTTGATGCAGAGTTTTTGAATGCTCTCATAAAAATTCCCAATTTACAGCGTATCATATTACCTCAGGATAGTAGCAACGGACCAGTTACATTGGTTATAGGAAGCGACCAACCAATCAATGAAGTTTTCCAAGAAGGTACGAATATTTCAAGTGAAGTTTTAAATCCTACAACCAAAGTGCAATCTACTGGATTCCAAAAACCATTTCACCTCAGG
>scaffold_65|ENSCING00000002128|584284|586322
ATGACGGAAGTTCGAATGGAAGCTCATCTTCGTTATCATAATGGGGAAAACCCCGTTACTTGTGGTTGGTGTGGAAGGTCATTCGCGAATATTTATAATCTTAAAATACATGAACGGATCCATACCGGTGAACGACCCCACAAATGCCAGGTTTGCTCGAAAACCTTTTCGGACCCTTCAAGTTTAAGCAAGCACAAACTGTGGCACGCCGGGGTGAAGAAGAAGAGTTGTCCCGTTTGCCGAAGAATGTTCGCTACGGCAACACAAGTCAGAGATCATATACGAACGCACACCAAAGAGAAACCTTTCGTATGCCAACAATGTGGAAAAAGTTACGGATATAAATGTGATCTTACTCGCCACATGAGGGAGCATAATGGTAACTTGTTCGGTCCATGCCCCGATTGTGGGCGATTGTTCAACCATAACGGAAACTACAAGGCTCATCTAAAAACGCATCTCAAGAAACAGAACCCACTGCAAGTTTTCTTTGTTGAAGAGAACGAGGTGATTGTGACATCACAAGACAGGCAAGTGTCACCTCCTAGTGGTGAGAATGGGAAGAATCTCGATACTTCGATGAACAATGGATCGTGTGTGATGTCACAAGAAGAGGAAGTGATGTCGGCAACAACGTCATTGGAGCAAAACATGCTGAGTCATGATGACATCGTGAAAAACGAGAACTCGTTGGTGATTGTCGACCAAACAATGGAATCCAACTTTGAAACA
>scaffold_89|ENSCING00000000034|261609|267223
ATGGTTGTGGAACAAAAAATTACAAAGCAAGAACAGGAAAGAATTATTTCAGAGTTTTTTAAAAGTTGGAATGGTTTTGTCTCGGTACCAGTTGAGGATATCGTTAAAAAAGTGAAATTTCGAGTTTCGTTGAAAAATTTGTTCAAGCCTGAAGAATACGCAAAATTATGTCGGTACGAGAAAAAAAGAATTCGGAAAATTGGACGTAATTTAACGATAATGATGTATTTAGGTCTTCCACTACCAAATGAAAATGAATTACGAGCAAAAATTGGTCTTCTACCTCGTGGAAGTTTGAAACAAATGGCGATATCTGACAGTGACCAAGATGTTGATGATGATGATTGGAAGCCGTGGAAACGAAGTAAAAAGAAACAAGGGATGCTGAGTGTAACCGACATCATGAAGAGACAACAATGGTTGGCAAAGAAATGCCATGTTAAAAATGAAGAGCACGACGATACCATTGTTATACCGGAGGAATTCAAAGGGCCAGATTATGAAAAAGACTCTGTAGCGAGTGGAACCAAAAAAGTTGTCAAAGCAAAAACCAAACCAGAGCTTGCTGTGGATAGATACCCAAAGAGAGACTTACGACTTGTCAAGTATAAATACCCAAGCGATTATAAAGAAGATGATTTTCTATATTGCGACGACTGCGACAAACTATATCTTGGTGATTGTGAAGTGCATGGACCTTACAAACCAGCTCCAGATGCTGTTGTTAAAAAAGGTTTGATTGATCGTGCCAGAAAGACATCGCCCGATGGAATAAGCATTGCTATGTCAGGTATAAGGGCGGGTGGATTAGGTGCTTGGTGCGACAAGGGTTTCAGTAAAAACACTGTGTTTGGTCCGTATGAAGGAAAAGCTGTTCATCGAAACGATGTCGCAAAACTTTCACGACTGTTTGAGGGTGGTTACGCTTGGGAGATTTACAAAAAAGGAAAACTGTCCCATTACATTGATGGTGAAGACACCAAGCAAAGTAACTGGATGAGATATATTAATTGTGCATGTTTTGAAGAACAGCAGAATGTCATTGCGTACCAGTACCAGGGAGACATATACTACAGATTGTACAGAGACGTCACACCTGGTACTGAGCTATTGGTTTGGTATGGTGACCAGTATGCGCAAAGTTTGGGAATCCCCACTGAATACAAAACAAAATGTGTTCAACCTGAAAAAGAAACTGAAGCAGTTCGGAAATTAGAAAGGAAGATTTGTCTCGATCAATATTTTGAATGTGAAACATGCGGAAAAGTGTTCGCTGACAAACCAACTTTGTTACGTCATAAAAAGAACAAACACCCCGTCCGATCGTCCACGAACAAACACAAGTGTCCATGGTGCGAATATTCGTGTGATATTGTTCAACTCTTTGAACGACACAAACGCACTCACACTGGTGAGAAGCCGTTCAAATGCGACACTTGTGGGAAACGGTTTTCACAAAAGTGCAGCTTAAAGACCCACATCCGAATCCACACCAAGGAGCGACCTTACCCATGCGATAGATGCAACAAACGGTTTGGCCGTATTAGTAACCTGAAAACACACATCCGAACCGTCCATGATAAAATCGCGTCGTTCGTGTGCACGGAGTGTGGGGCAAAGTTTGGGCGTGGGGGGAAATCTAACCTTACACATGCGAACCCACACCGG
>14q|ENSCING00000003441|410730|429332
GAACCGAAAGCGGAACTAGACTGGACAGAAAACGCTTTACCTAACGATCACATTTGGGCACCTACAAACGCATCTGGCGACCTCTGCTACGTGGGCGAACAAACATGCTTGGTATGTTATTGTAAATCTGGACCAAGAAAGAAATGCTCCGCGTGCCATATAGTTGTTCACGACCAGTGTATGCCTCTGCTTGAACGCATTGGGTTCCAGTGCAAAGTTACGTTTCGTGAATCCACTTCTAGAAGTATGCGGGAGAACCTCACAGTTCACCATCATTGGGTGCATAGAAGAAAACAGGAAGGAAAATGTAAACAATGTTCTAAGTCGTTTGACAAGAGATTTGGATTTCGAGATACAAAGATTATTGCAATTAGTTGTTCTTGGTGTAAAGAAGCTTTCCACAATAAAGTCAGCTGCTTTCAAATCCACAAAATCAATGAACCTTGTGGTCTTGGTATGTTTTTCCGAAGCATTGTGCCCCCTACATGGATAGTAAAGGTAGCCTCGACTAAACAGAAGTCCATACGCAACCGCTCTAAAAAGAAGCGTGGATCCACAGGAAATTGGAGGAAGAAGTCTTCTAAAGAATTAAAACAACGAACGTTTGTTGTTCGACCACCCTCTCAACAATCAGCTTTCATTACTCCAATACTTGTATTTATCAACCCCAAAAGTGGTGGAAATCAGGGTGCAAAGTTGATGCAATCATTCCAATGGGTAATGAATCCAAGGCAAGTTGTGGATTTGACCAAGGGGGGACCACAAGAGGCATTGGAATTGTATAAGAAAGTTCCAAACCTGCGAATACTTGCTTGTGGTGGTGATGGTACAGTAGGATGGATTCTATCTGTGTTAGATAAACTAGGCATCTCCAGACCTCCACCAGTTGCTATATTACCACTTGGCACCGGTAATGACTTGTCAAGGACACTTAACTTTGGCCCTGGATATACAGATGAATCGATTCAGAAGATCATACAAGGAGTGGAGGAAGGAAGAGTTGTGAAGCTGGATCGATGGAAGCTTCATGTGGAGAGGAATGAATGTGAACAACGAATAAATGAGGAAGAGGTAGGGTCGTACAAAAAAGTTAGGAACCACTGTTTTAAAGTATATTATGTTTATGTTTTTAATTTTAATTGTTTTTTTTTTGGCACAGAGGCAAAACCAAACAAGTTCAACAGTCGAATTGGAAACAAAATATTCTATGCAAAAGCTGGTGTGTCAGAATATTTAACGAGGCAGTCTAAGGATATGTTTAAACATATCACTGTTGTTTGCGATGGAAAGGACATAACTCCAAAGATTCGGGAGCTGAAGCCAGTATGTATGCTCTTCCTCAATATTAACCGCTACAGTTCGGGCACCACACCATGGGGCCATCCTACTGGGACAGAGTTTCAAGCACAACGACATGATGATAAATTAATTGAAGTTCTGGCGTTTAGCCTTAACCAACTGGGCATGTTATTTGTTGGAGGACATGGGGAACGTTTATGCCAATGCAAGTCAGCTTATATTAAAACTGATAAGACTTTACCAATTCAAATAGATGGAGAACCTTGCAGGTTAAACCCTTCAAATATTCGTATTGAGTTTTTCAACCAAGCCAGTATGGTTTATAAAACAAAGCGGAGACCTTCAGTTAACCCTGAGCATCAACAAATCAAGATTCGAGTGAATGCTGTAAGTTCTGCACAGTATGATGAATACAGTGGCAGGACTGACAAACTTTGCAACATAGCCACTCCACGGTTGGTGACAATTGTCTCAAACAACTCCACATTAAGCAGCGTCAGAAGTTCATGGGAGGCTGTGAACCCAGTAAGATATTTTTATTTCCAGCAAACTACTTACATTTTCAATTTTTTTAGCAGTCACGCTTTTATTAGAAACTTTTCTTCGCAATTTTTAACAGTAGCGCAAAAATGGATGTTTTTGGATGCGAGTCGACCGGATAAATTATATTTGATCGACCGAACCCAAGAAAACCTTCATCTAATATGTGACGTGATTACCACTGATCGTGAGATTTATCTCATGGATATGACGGAAAGCAAAACGAATACCGCCACTGTAAGATATCATACAATAATAGAAAGTACTTCAAAATTTGCTGATAGAAGATCTGTTCAGTTTCGATCTCGTATTCATAGTGATTCTGGTGTTGTAAGAGGCAATTTTGAGGATGCAGAGAAACCAAAACCTCATCATCTAGACAAGTCATCCTCAGAAGAAAAAATGTTTATGGATGCGTCCAAGCGTGGCGACGTAAAGAAGATGTGCTTGGCGTACGAGCATGGGGCGGATTTATTCATCCGTGACCACGATGGGAGCACCGCGTTACATCACGCAGCGAGGTTCTCACATTTACAAGTCGTGCAGTTCATGATTGAACATGGTAAAACTAAAGTTGTGAACCTACTGGATAATGATCGTAAACAAACTGCCCTCCATAAAGCAGCTTGGTATGGTAGGCTGGATATTTGCAGGGAACTTGTAGAAGCCGGTGCTTCACTTGCTTTTACTGATTATAAGGGCAAAACAGCTATAGACCGCGCGAAACAATCTGATAGTCCCGATCTTGTCCAGTATTTAACCAACGCACATCACACGGCAAATGCTCTTAACAACTGCCTTGAAACAGACCTGTAG
>14p|ENSCING00000000529|3176006|3183103
ATGGAAAATATGAATCCAGGTAGTTTATCTTTGCATTCTTTGAACATTGTGTCCAGGGTGGCTTTCAATAAGTTTAGAAAAAATGGAGATTACACCAATGTTGTCATTACTGTTGGCAGCCATGATTGGAAATGTCATCAATGTATTTTAGCTGCTTCATGTACTTCCCTTCACCTCTTGTTTCAAGCTGCGCAATCACTAGATAGAGTTATTCCTACTGTCATTATGCCCGACCACTTCAATGAGCAAGACATTGATTTATGGCTGGATGTTTTATATTTGAACACGCTGCCAAATAACTTAGATAGTGTAAAGAGAGTATATACACTTGCTGCTTATTTAAAGATGCCAACTTTAGAATGTATATGTTCAAGTCACTTGGAGAAACAAATGAAAAAAGAGGAATGGATTGAATGGCATTCATCTACACTTAAAACTATTAAGTCCTTGTGTAACTTACAAGTCAGGCATGCAGGATTGAACAAAGGAACACATCATATCAATATATTACCTCCTAATGACAAGTTGGATAGCATTACCCACCAACCCAAAACAGGTGAATTGCAAAATGGCCAGGACAATGAATTTGAATTAGAACCATCAATACCTCAAACTTCAGCTACAAATGAACGCATAAAACCAAGCTTACTAAGTTGCAGTCACTGTGGAAAATTATTTAAACGTAAATATGACTTGGTTGTTCATGACCGACGCATGCATTCAAACAAACCATTCCGATGCCCTGTGTGTCCCAAGGAATACGCTCTTAACAGAGAGTTACAAATTCACTTACGAATACACAAACCAGGGTTTCGACACCAGTGCAAACATTGTAGTATGAAATTTATCTCTACAGAAGGACGTAGGAAACATATACTGCAAGAACATAAAACGTATGCGTGCAAAAACATAGGCTGCAAATCTGCCTTTGTAAGCCAGGAGCTTCTAGATCAACATCCCTGCATGAAAACCAAGGAGAAGAAACATCAGTGTGAAGTTTGTGGCGTTACATTTCGCTTGGCGGAATATATGAGGCGTCACGTCAGCGCAGTGCACGTGAAGGAAAAACCATTCAAGTGTACAGAATGTGAGCGCCACTTCAACAGGCCTGAACAATTAAAACTACACCAAATCACGCACAGCAAGGAGAGGCGATACAAATGTGATTTATGTGGAAAAACTTTTCGACAACCAGCTGGCCTTTGGAAACACAAACGAAAACACAACGGAGGATATTTTGTATGCGAGATATGTGGATACAGCTGCAGGTCTAACAGCGTGTTGTCAATGCATCTAAAATCCCATGTTTCCGATACACACAATACTTGCCAGCAGTGCAAGAAGACATTCAAGAACATGAAGAGTTTAAACAGACATATGAAGCAGCATTCGAAGAACACT
>scaffold_2952|ENSCING00000001569|1|2448
TTGTGGTGCACCGTTTGCACTAAGCCTATGAGAACACCAAGCACTTTAGCATTACATATGCGGTCGCACACGGGTGACAAACCGTTTAAATGTGAACTTTGTGGAAAATGTTTTGTTTCTAATACCTCATTGAATGATCATAAGTTGGTTCATCTCAAAAGTCGGCACCACGAATGCAAAACGTGCGGTAAAGTGTTGCAATCAACAGCTTTTTTGAGAGTTCACATAAAACGGAACCACCCGAACCACCGCGAATGCATAACGTGCGGTAAAGTGTTGCAGTCACTAGCTCATTTGAGACTTCACATAAAACGGAAACACCCAAATGAACCGTTACCCCCTCACCGCGAATGCATAACGTGCGGTAAAGTGTTGCAATCAACAGCTTTTTTGAGAGTTCACATAAAACGGAACCACCCGAACTTTAACCAATTCCCTTGCTACAAGTGTTCGTTCTCGTTTCAGAACTTTGAAGACCTTAACAAACATTTATCCAACCACCATAATGAAGATACGGAGCTGTTGTGCGATATTTGTGGCCAGATGTTCGGTGGTGAAAAACTTCTGGTGAGACATAAACAAGTTTACCATAAGCATTTCAAATGCCAGATCTGTAACGAAACATTTCCACAACTTAGTAGTTTATCAAGTCACCAAAGAGTCCACACTAGTGAGAAGCCGTACAAATGCGACATCTGTGAAAAGGCTTTTGCTTATCAAAGCCACTTAATAATTCACCTAAGAGCCCACACTGGCGAGAAGCCATACAAATGCGACATATGTAAAAAGGCTTTCGGTCGTCAAAGCCAATTTCAAATTCACCAAAGAGTCCACACTGGCGAGAAGCCATACAAATGTGTGATTTGTAACAAATCATTTGCTTCAAATTCACATTTGAAACGCCATAGTCTCGCACATACAGGTGAAAAACCTTATAAATGTAATCTTTGTGAATCTGCCTTTACATCAAAACAGCGTTTGACGACACATCAGCAAATTCATGCCAGTAAGAAGCCCTACCAGTGCGACGTCTGTAAAAAAACATTCGCAAGCGAGTCTATTTTGACCCTTCATTCTTTATCACATTTGGGGACAGTTACGTTTGAATGCGATATTTGTGGAGCTACGTATAAACGGAGGGATAAGTTATTAATACACCAAAGAAAATACACTGGTGAAAAACCATTCGAATGTGGGGTCTGTAACAAGAAACTTTTAACCAGCAGGTCATTGAAAATACATAACTTACTGCACACGGGTGAAACACCTTATAGTTGTGATATTTGT
>14p|ENSCING00000014590|2259795|2270559
ATGGCTGCTGCCGTGGCTCTGAACTACCCGTCGCCGAACTTCAGCAGCGAATTTCCCGCCGAGAATTTCTACTCCGCCCGATCCTTAGAACAGGCCGCTTCTGTCTCCGAAGCGTCGTCATTCTCGCCCGTCTCCTCGCCCGAGTTTTTATCGTTCGAACAAAACACAATCTCAGACGCATCAATTGACAATTTTGAGTGCGCGATGAACGATTTCTACATCGAGCAGCAGTTGGACAACTCGGCAAGTTTAAAGACCGGTGACGTCATCATGCCGCCTCCAATGACGTCACGAACCACGTATTCATCCGACCCGAACATTTTCCGACGAGAAAGTGCATCAGACATTCACGATATCTTGAACCCTGGAATTAGAAACAATTGCCCAGGTTACCAAGCAAACAGCGCTTCGAACAACATTTACCAACAAACGAACAACTACAGTAACATAGATACCAACAACGGAGCTTGCGTTAACGTCAATTTCAACGTTGTGGTGAAGCAACAAAACAATCACCACTACCACAATTCACCTACGTCACCAACGCATGACGTCATCCCACAAAACGCGATGACGTCACCAGCAGGTATGACGTCACCACCGGGAAGCCCCAACATGCTAAACATCCCTCCTGTTTCGAGTTTCATCAAAAACTCAGAAGCCATCTTACACCCATCGTCCTCACCAACAATGACGTCATCACCCGTGACGTCACACACCTATCCACAAATGCACCACGAAGAATATACCCGAGCGAGGATCCCTTCCGAATCCGAGTCAGTGGTATGCTACGACCAGAGAAGGCATGCATCTCTTCCGTCCATTACTATCACAAACCTCGACGAAAACGAGTCCATGATGCAAGCGTACCAGCAACGTACACGTTCAACTAGTCTCACAACCGATAGATGTTCTATTCCATCTACTTCCCCTAACCCTGGATCACCGCCTGTGCAGATGGCCCAACAGCCATGCTCGCCAGTGAACATGGCTAATACAAAGCAATACCAAGTCAAAACTGAAGTCAATACCCAACCATTAGGAAGCTGGGACAGCAACATGATGATGTATTCCGAGCCCGCACCGTCCCCCTTTAACGCTAGAAGATGCAGTTCGGAGGTTGGAGCAATCAGCACGCCAACGAACGACGGTTTCATGCCCATGAACGGTATGATCGCACCCAAAATTGAGAAGTTATACCCCGATGATCAATACACCGCTAACAACCCAGCTTATTCGTGTGGAACGACAGGCATCTCAAATAGCTACACCAGAAACCCCCAACCCTTATTCCCACCGAGCCAAATCAACTTCCCATCGATATTAGAAACCAGTTCAACGGATACAATAATCCAACAACAGTGCCCTGCCGTACACCACCATATGACCCAGCATAGCCATATGCATCACAACAGCGAGAACCGCAGGCATAGTCACGAGATCCCACTGCACAGAAGAAATCACCCATATTTGGCAATGTCTGTACCACCCCCCTACCCACTGGCAGTGAACGGTACAATTCCGTACAGGCCGAGGTACAGCAGACGAAACAATCCCGATCTCGAAAAGAAAAGAGTTCACAAATGCACCCACGCTGGTTGCACTAAGGCGTACACCAAAAGCTCACATCTGAAAGCTCACCAAAGAACACACACCGGTGAAAAGCCGTACACTTGCAACTGGCAGGGCTGTGACTGGAGGTTCGCTAGATCGGATGAGCTCACGCGTCATATGCGTAAACACACCGGTGCCAAGCCATTTAAGTGCTTGGTGTGCGGAAGGTGCTTTTCGAGGTCTGACCACCTGTCGCTGCACATGAAGCGACACCAGGCATAA
>scaffold_78|ENSCING00000002573|504566|509464
ATGTGTGTGTGCTCTGTGTGTGGCTGGCGGACGACCAGTGCTGGCTATCTCAATGTACATATGAGAAAGCATAAAGTAGAGTCACATGTGTGTACTATATGTGGCAGGGCGTTTAAGGAGACGTGGTACCTTAAAAATCACATGCGGTCCCATATTAATGAGTTGTCGTACCAGCCATTGATGGACAAGCCAATTCATAACAAACCGACAAGTGATGTCCAGATTTTTTCATCTTCCAGGCTGGGAATGGCCACACAAGAACATAAAGAGTCGATTTTATCGTACTGCATGTGTCAGTATTGCGGGCAGATGTTTCACGTCGATAAGTTATCGTCTCATGCTCGTTCATGCAGTTTTCCACACAAAAATCCTATAAAATCAGCGTCGGAAAAGGAACAGTTCATGCTTTCATTGGACCTGGTTCCTTCTTGTTGTAAAAAAGAAGAAATGGTCCCAAAACCAGAACAGAAGTTCAATCCAACCATCGGCTGTATTAACGTAGCAACCAAAAGTTTGGAAACAAACGATTTAGAAGAAAATCTAAATCCTGGAAATGTGCAAAGAACAGCGATCGGTGGCGTGGAAAATTTAATTCCAAACCATCAGAATGGTTTCCAGAATTCAATTCAATCACTGGAGGCGCACAACGAGAGCTTTATCTCCGCACAGAAGTTGAAGCCGTACCGCAACCCTGCCATGCAGTCTCTTGCCAGCATCGGAAAGTCGCTTACCGATAAAAATTACTTCCAAACACAAGTCGTACAAAGTCATGAAATGAATAGCATCAATGATATGTCCAATACCCAGCAGAACGGATACAAATGCAATTTCTGTCCAAAGTGGTTTAAATACCGCAGTGTTCTCGGCATACATATGCGGTCCCATACAGGGGAGCGACCGTACAAATGTCAGTACTGTGGGTATGCTGGAACACAACATAACTGCCTGAAACTTCACCTTCAAAGGCACCATCCAAAGGAATACAATGCAATGCAAGATCCTGGTTTGAAGCCATCACAGCAGCATATATCTTACGCACGTTCTCAAGACGATATCAAGCAGGAGAATGAGATTTTAGTCGGAGCCTCAAAGTTTTCTCCAGCGAGATGTCCCATCTGTGGTAGAGTGTCACCCTCACCAGGATATCTCAAAATACACATGCGCTCGCACAAGAAGACCCTGGACCACGTGTGCAACATTTGCGGACGTGGGTTCAAGGAGTATTGGTACCTCAGCACTCATCTACGTACACACGATCGTGAAGGTTTCAACGCCGCGCCTGTTGAATCAAATTGTAATAAAATCACATACCAACCAACCAAGCAACAAAATCAACCAATTCAACATCATCAACAACAACAACAACAACACAACAACCGAATGGACAACGAAATCAACCCAGCTGTGCAAATGTTGATCAAAAATCACATCAAGCGTCCGAAACTGGAGCTTCAGGATTCCCAATCCTCCTGGTGTCCTCTCGATCTTCATGAGGACATTCCCGCATCCTTCCCCTCCTCCTCCCAGCATCTTACCATCCAGGAGCCGAAACCGGCTCATGTGAGCAGAAGAAAGTCCTCCCAGCCATCCAGACACACGGTGGAGCGTTATGTGGAGGAGGCTCCGGTTCCTCCAGTGAGGAGCAGGAAGTCTCGTCCTCGTAAGCTATCAAGGACCTCTTACATGGCTCCCGTGTTCCAAACACTATCGACCGAAAATGAGGAAAATGAGGATAATAATGAATTTAAGACCGTGCAGATGAATTTTGACACGCAACAAACTGAACGCTCTGACGACCAGCCGTTAGATCTGAGTGTTGCCGCTCCATTTTCTCGCAATCAACTACAAGTTTCAGAGTCCGGCAACACTGAAATTGATGAACCCTTAAATCTTGTGATAAAAGAA
>1q|ENSCING00000001363|7770100|7771867
ATGGATTTGAACAATGCTAACTTTAATGCTTTGTTACGTCACCCCATTGCTTCAGATGCATTATTACGTCATAAAGCATCACTTCAAAGTCATTCGAGCGTAGCTGGTACGTCATCAAACGGATATTTCGTTCCAGAATCGAGAAACACTTCCAAGTATTCTGAAAATCAACCATTATCATCTATGACGCATGAATGGGGTATTATGGAACCTCGTCCAATCAACAGCCAGCATCCCGGTCACGTGATGCAGCATCCTTTTCACGGAAATGACGTCATTCGCGACCACCATGGTTTCGTGACGTCACCTTCCATTCGTGACGTCACCGAGCGTAAGAGTGACGAAAGCAGTGACGGAAGCGATCGTGACGCAATAATATACCCGTGGATGAAAAGAATTCATGGAGGGGAAACCCCAGACCCGAGCAAGCGAACCAGGACAGCTTATACGAGGTACCAGACATTGGAACTTGAAAAAGAGTTTCATTACAACCGTTACCTAACCCGTCGTCGCCGCATAGAGGTCGCCCATACTTTGTGTCTCACCGAACGTCAGATCAAGATATGGTTTCAAAACAGGAGGATGAAATGGAAGAAAGAAAACAAACTTTCTTCACTTAATTCTGTCACTCATGTGTCGGGGCCGCTAAGCGGTGACGACTAA
>4q|ENSCING00000003327|2953734|2957587
ATGGCACACTCAAGCAGTTTTGAACCGAAGAAACGAACATTAGATGATCTTGACCGCATCACCAGAGGAAGAGTCATCTCACATTTCACCGAGGATGCCACGAAAATTCCAGTTGATACAAAACAAGAGGTTGAACCACCAGTTGTAAATTCTAAACCACAAGTCAAAATGCAAGAAGTTTGTGTACAAACAGAAGAAAAGATAAATGTGGATGCATCAGTGCAAAACACACTGGAATGCAAGGATGAAAGCACACAATACAGATTTCGTCGGAAGACAAAAAACTTCATGTCTCAATACAAGGTTCCTACCAAGACCATAGGTACTTACTTCAAGGTGAAAACGAAGGACTCAGCTTCCCAGTATGAACCTCCATTACCCATTCAAGATACTGCTGCAGATAGCACGTGCTTGCCTTTGGATGATGAGCCTTTAGTAAAAGATGAACAGTGCAGATCGAAATTGTCAAGAAAACATCATGCGCTCATGGTGCTGCAATCACTAAGCAGGCAACAAGACTTGGGAATGTTGTGTGACATTACATTGGCTGCCCAAGGTGAACTGTTCAAGGCACACAAAGTTATCTTGGCTGCATGCAGTGATTTTTTCCATACCTTGTTTGCTTCTGAAGAAATTAGACAGACTCCACTAAGCTATATTGAACTCCAGGGAATAACAGCTTCTGCACTGAGGTTGGTCCTTGATTACATTTACACCTCTGAAGTTTCTGTTGGGGACAGTATAAAGAACACCCAGGAGATCATCACTGCTGCTAAGAGACTTAAAATTAACAGTTTACTTCCAGCATGTAATGCCCTTGAACAGGCTTTGCTTTCTGATCAAGATTTGTCAGGTTTGGTCATATCAAACACAGAGTTAGTTTTTCCCAATTCGAAGATAAATTACGGAAACTCTGGCTCTTTTATGCACTCTAGTGATGAGACATCTTCTTTAGAATTTGTGCAGAAACCACATATTAAGAGAGAACATGGGATCTATGATGATACAGACAGCCCAGTTTCTCCAGAATTGAAACCAATCATAAACGAAACATATGAAGCTCCCAACTCTCTAAAGCACAAACTTTCTGAAACTAAAGTTAAAGAAAAAGCGGTGAAGCGGAAAGAGAGAAGTCAGTCATGCGTAGAGGTTTCCACGACAGTGAAAAGAAGGAAATCGGAAGATACTGTAAAACCTTATTCCTGCAATTCGTGCCACAAAACCTTCTGGAAAGAGAAATCCTTGCACTCACATCGAGCCAAATCTCATCCAAATCTTACTCTTGGCCAAGTCACCAAAGCTCTATCAACACTTGCAAATGAAGTAAAACCAGATGCTAACAATCCAAGATGTCCACATTGCAAACTCTATTTCAAAAACAGTGGTGCTCTTTCAACGCATATAAAATGGAACCACGAAGACTGCCAAAGTTCCTCTTCCAAGAACAGTGATGATCATTCTGGATCCAGGTCGTCACCCACACAGCAAAAAGACAAACAGTACAGTGATAATGACAATAAAGACTTAACTCGCAAACCGAACCGCATTGGTGTTCATAACCCAGTACACCCAAAGCCTAAACTGGAGAAAACCAAGTCCAAGTCGGAGAAGCTCAAAGTAGAAGCTACAAACGACAAAGGAAGACAGGACCTAAAATCACTGCCAGTAACAACAGAGACAGAGGACTCAACAGTTCGGCCGCGTTTGTATCAGTGTGAACTTTGTGAAGAGATATTTTCAGTACAGTGCTTTTTTAAAGCCCACATGGCCAGTCATAAACGTGCCGCTGAAAATGGCGGTGAAAGG
>scaffold_67|ENSCING00000003802|408440|420404
ATGAAGGAAGAGGAGCGTCAAACGAACGGTTTTCCGGCCCCGGATTCGAACCACCAACCACTTTATTACGAAGATGTCGCCAGATCATCCTCTTCTCCTCCTCATCACTCCCCTCCACATTTCCAACATCCGGAGGAAACAAGGAGCCAAATCTTCTCCTCTCATGACGACACGTATGAGGAGCAACCTCTCTGCATCCAGGAAGACGAAGACAAACCCACGGATGTTGCTCCGGGAGCTTTCCCGGTCATCCAGGAGGAAAAAGATGAAATAAAGACTTTCCAATCATCCTCCCCCAACCAAAGTCCACCCAGGATCGATCCACAACCTCCACGGGAGCCATTTGTGATCCCAGCATCCAGAGAGGAGCATGAAGATCGAAGATCATCATCAGAAACTCGATCATCTTCCGAGAGCAGATCTTCCGAGCTCCAGGTGATCAAGGAACAAGTTAAGATGATCCAGCAACAACACACATACCAGATCCAGATGATCCATTACTTGCATTGGCAACTTAACCTTCTGTCCCAACGACAACAACAAAACGGGTTACCTAGCAACGAAGCCCCCACAGCGCCACCAGTGTTCAACCCAATCACCCAACTTTTGGGGACAAACCCAGGTATCTTACCTCCAGACCCAGCGAGACTAGCAATGGCGATGTCAGCATCTACAAGCCCCCCATTCGGCCCCTCTGACCCCCAATCATCATTCAGACGCGCCTCCATTTCACCCCCTGCTCCAGAGCCACCCCGGCCCCAACAGAGACCCATGGAGCCCCAGGACCCCCCACGCATGGAACCCAACAACGAAGCGATGCTACGCGCGCTGCAACAACATCGACAACAACAACAAGAACAAATAAAACAAACGCCAAACCCGTTTTTATTCCAACAACAACCACAATCTTCGCTACCGGAGCATGTATCAGCGATGCTGAGGAACAAAAACCTCCTCCCAAAGCGTCCTGAGCAACATCCAACCTTCCAGGATCGAAACCAGGTCTCCCAGTCTTTAGAGAGGACGCAGATGATCCGAAACGAGCCGAAACATCCGGGTCAAATCGACAACGGGGAGGAATGGGTAAAGAACCAATGTCGGACTTGTCGTCGTGTTCTAAGTTGCCCAAGCGCACTCAAGCTACATTACAGAACCCATACAGGCGAACGTCCATACCAATGCGACTTATGTTCACGAGCCTTTACCACACGTGGCAACCTCCGCACGCATTACAGCAGCGTCCACCGACGTGAGCTCCCTCCCGCTTCCTCATCAGGAGGCTCCTCCGTGAGCAAGAGAGGAGGATCTGCTAAATCCGAGAGTCATATTTGTCCTCTTTGTAGCTCCATCTTCAACGATCAAGTTGGACTCGCACAACACATGCAGATGCACGCGATAGTGAATAAACAGCAGCAACAGAATTTGTTGGCTATGAAGCAGAAGATGATAATGGCCCCACCATTGCCACAAATAGAGGGCGAAAAAGTGAAAACCGAAGCAGTTGTCGATCTTTCGGCGTCTGGTCGTCGCCCCCCCAGCAACCCCCCCTCCCCAGTTAGGGGTTACGAAGGTGGGGTCAGTGAAAGGAAGTACCGGACCCCGGATAAACCCGAGAACGGGGGGTTTCCCGCTATCGTTACCGAGCATAGGGGTCAGAGTGGGTTCGACGCTTTGGATCTCAGCAGTGTTTCCCCGGCACCGCAGAAAGAGGAATTTAAAGAAGTTTTTGCAGAAAACGGAAACACTGAAAGATACCAGGAGACGGCCCAGCGTACGGAAATAGCTTCAGCCCGCGAACCTGACACCCAGCGGCCGTTCTTTCCATGCGGGATTTGCCTCCGACAACTTGAGAGTGAGGAAGATCTGAAGGAACATCTGATGACGCATGATGGGGGGTCGTCATGTGACAGTCCGTCATCGTCTATTGGGTCAACATCCGGCATCCAAGAGCAAAGAGGAGAGAACGGAGAGGAGCTCAGAATGGCTATGAAGCGCCCGTTGGAAATTGACGAAACCTCCCAACTTCCCGACGCCAAACGTAACAATGTTCCCCGACACTGGTGTAACATTTGCAAGAAACAATTCTCGTCGGCGAGTTCGCTGCAGATCCACACACGAACGCACACCGGTGAAAAACCTTTCATTTGCAACGTGTGCAGTCGATCGTTCACCACCAAGGGCAACTTGAAGGTACATATGGGAACCCACGTGTGGGGGGCTGGGGGCTCCAGGAAAGGACGACGTGTGTCCATGGATAATCCTCTTATGTCAACATGGATGAAAAACTCAACGAACGTTGACGCAGTGATGCCGAATGCAAGGCCAGCACAACAGGACGCGAGGGCTAATGCATCGACAGCGGCAGCTTCAATTTACCAGCAATACGCCGCCATCGCCCAAGGTCTTATGGCTCGCAACCCAGCTGAGGGGATTCCCCCAACCCATGTATTGAACCAAGCATTGGCAGCAAGATACCTTCAACAACCCCTTCCTATCGGTGCCAACCAAGTGACAACTGAAGGTTCACCTGAAGCGAGTCTTTCATCCGACGGCGAGCAAGAAGGGGAAACCCCTAACGCGATATCCGCATCAACTGCTGCTCACGAATGGTTGTGGAAAGCTTACCAACAACGATCGCAAGGCCAGGTAAATTGA
>scaffold_55|ENSCING00000006145|427927|433294
ATGGTAAAGAAAAGTATCGTGTCACTTGGAAAGTCACATCAGGCAGTTGTTCAATATTTCAAATGCTATGCATCTGTATTTGAGCATGATATTGCAGCTATTTCATCACTTCTGCAAAGGAAAAATATAAGAAAGGCCTCCTACCATAGCTGGCCAGATGCAAACAACCAGAAAGTGGTTTGGTCGTTAACATTGAATGACAACTCAGATATCAAAACCACAATAAGGGAATTGGATGATTTTAAAGAAGAGCGAAGATTGGTTAGTCGGGCAGCTGCCTTAGAATTGCTGTTGTTAGAATCAGATATTCACTTCAGTGACAACAACATGGTTTTCACATCAACTTCTTCATCACCAATTCTCACACAACTAAGGAAATTTCGAAAAGAAAAAAGATTTTGTGACTTTACTATTAATTTAGATGGTAAAAGTTTTGCTGTCCATAAACTGCTGTTGGTTGCTTCTTCAAACTATTTCTGTGAAATCATAAAAGACAACCAGACCTCAGTAGATATTGGTGGAATAAAGGCAGAAATATTTGAAACAATGTTGTGTTACATTTACGCTGAAGATGTGGCTGTTAATGAATCAAATATCTTCGAGCTTAAAGAAAATGCAAGCCTTTATGAACTGCAGGGATTGGTGGATATGTGCATGTTGTTTCAAGATTTCGTAGGAGCAGTGACAAAAATTCCAGAGATCAAATTGGACTCTCTTCCAGAAGCAAAATCAGCCATTGGAAATAAGAAACCTGGAGAAACAGAATCTATGGTCCATGTGAGGAAAAGTGAGAGGCAAGCTAAACGAGAAGCATATAACACTATAAGCAAAACAATAAACCTGGTGGAAGAGCCCGATGACATCAGTACAGATGACAGATTTTTACCAGTGACAGAAGAAAATCATGTTTTACCACAAAAAGAAAACATTGAAAATCATAACAGGACACACAGTGTAGAAGTGACAAAGTCGCAAGTTGAACAAATTGACAATGTTTCCATGCTGGAATTACAAGCAGCAAGTGTTCCTTTTGTTCTGAAATGTGAGATCTGCCATGTTGAGTTGGAAGATCAAAAACAGAGGAAAGCCCACATGAAGAAACACTTCGTGCAGAATCAACCGAATAGATTTGGATGCCATCTTTGTATGAAAGCTTTTCGAAGTGCAAGTCACCTAAAGAGACATATGATATCACACACAGGTATCCGAAAACATTGCTGTACAACGTGTGGAAAACTATTTTTGAAGTCTGATCACTTGAAGCGGCACGAACGTACGCATACCAGTGAACGACCATTCACTTGTGAGCAGTGTGGAAAACAATTTAGAGATAAAGATCATTTAAAAAGGCACAATTTAACACATACTGAGGAGAGACCTTACTTCTGTGAGGTGTGTGGAAAGCAATTTAAAGATAAAAGTACTTTACTCAGCCACCAGAAAAGCCACAATGCTAATAACTCTGTGGTTTGTGGTGTTTGTGGCAGATTGTTCAAGACAATTCCACGACTAGATACACATATGGTCAAACACATGGAAACAAAGGCTCACATCTGTGAAGTATGTGGCAAGGAATTCCCTTTCAGCGGTAGACTTCGAAAACATATGCTATCCCATACAGGTGCAAGGCCATTTCACTGTGAAATTTGCGGAAAGCAATTTCGTGATGGTCACTCCCTGCGCCAGCATCAGAAGAAACACACCGGTATAGGTTTGCATCCTTGTCTTGAGTGCGGGAAGAAATTCACGAACGCATTTCACTTAAAACGACATGTCAAAATACACAGTGGTGTCAAGCCATACTCATGTGATGTGTGTAAAAAATCCTTTGCACGACCGGACAACCTTGATTCACACAGAAGAAGCTGCATAGTAAACATGCAGATAAAGCAGAAGAAATACCTACCAAATGCACCACTTGAGGCATGGGAGACGGACAATACAGATCAAGCGCACGAATCCATTCCTGGTTGCAGTAATGCGAGTTTTAATGTTGAGACAACAGGCCATGTAAGTTCAGTCGAAAATTTGGGTGATTTCTCTCCGCAAGCGACGACGACGACGACCCACTCCCAAATCCCGTTTACCAATATTATGGAAACGCTGCAATCGCAGTTAAATCGTTCCGTCCAAAACGACGCTACAAGTTGTTCATCATCGTTCACGTCATTGCTGTCTACGTTAACTCCCACTTTCGAGGGAGAGCCAGCTATAAACGATCAAACCACTGACCAG
>1q|ENSCING00000007968|2339877|2342189
ATGGCCTTTACTGGTACGATGGGATATGAATCGTCTGCGGCGTTCGCTCTTCCGCACCCACCGTACGAAGTCAAAGATTCGTCGATCTCCCAAGATGTGATTATTCCGCAGTCGTATACAACGTTTCAACCCCACCCCAACATTGAACAACAGCAGTTGCCTGCCACGCAAACCATTTGGACCCCGTGCACCTCAAGCAGTCCCCCAAGCCAGTACAAATACCAGTACAGTGCATGGCCGACCTCGCCTTCTCTAAACTTCAACCTCCCAGTAAGCTTCCCCCATCACGCCCTGCATTCGTCGCATCAGCATTTCTTCCCGTACACTGCGTTGCAGCATCCTCAGGCCGAAGTACGCGTCGACCTCACCTGTAAATGGACCAAGCCACTAACAAATTTGTACGAGAACGCAGACGCTTGCCAGCAGTACCCCAAGGTCGACAACCAGCATATCAACGGCGAGCCCTGTAATTTGATTTTTCACAGTATGCTCGACCTCGTCACACATGTCGGTCGGGACCACGTCGGCGGCCCCGAGCACACCGACCATGCTTGCTACTGGCAGGATTGCGCTCGGGAGTGCAAACCGTTCAAGGCAAAATACAAACTAATCAACCATATCCGTGTCCACACAGGAGAAAAGCCGTTTCAGTGTCCTTACATGGGCTGCGGAAAGGTCTTTGCTCGAAGCGAAAACCTGAAGATTCATAAACGAACTCACACTGGCGAAAAGCCATTCAGTTGCGAATTCTCGGGTTGCAATCGTCGATTTGCGAACAGTTCCGATCGGAAGAAACACACGCACGTCCATACAACTGACAAGCCGTATCTGTGCAAGGTTAACGGTTGTGACAAAAGCTATACTCACCCAAGCTCTCTCCGCAAGCACATGAAGGTGCACGAGTCCTCTGGTGACATCATATGCGACCAGGATATGACGTCAGCAGTTACGTCAATCTCCTCCATTCTGGCGCCGGATAGCAACAACAATATCTCTCACGGGGAAGCGTCATCACCGGAGCACAAAATTCGCGATCAAGTCACATCACTCTCGCCTCCGGCTCTTTCGCCATCTTCCATCGGAAGCGAGGCAATGTCTTCTCCTGCATCCACATGCGACGACAGAGGTCCTCTTCTTCCGATATCGGAGGTCTCGCCATTCCGTTACTCTGGCCATTCAACACAAAGAGAAGTGCAGAAACATGATACCGCGGAACCCTATGCTGTGCTACCACATACCCCTGTCAATAACTGGCAGTTCCCTGTGAGCCAAGATCAGCAGATTATAACATACGTCGCAAACGAAAAATCATTTCATCCCACCAGCGCCAACGTGGAGCCAGCCTACACCCACTTCTCACAAGGCGCCCAGCAGCCGTATTACCCCAGTATGCACCAAATTCAGAACACTTACGGTCACTTTAGCACCTCCACCAGTTCGTTTCACCCGTTTTCACACCACACATCGAACACACCTGCTGTCTTCGGCCCCGAGACAGTATTTTAG
>scaffold_63|ENSCING00000003072|72814|85155
TGTACTGAATATACCAGTATAAAACCATTTAAGTGTGGTGAATGTGACAAAGCATATTTACAAGAGGCTGGTCTGAAGAATCACCAACGCACTCATACAGGAGATATGCCATTCCAATGTTACATTTGTGATAAATGTTTTACTGCAAATAGTAGCTTAAAGGAACACCTAAGAACTCACACTGGTGAGAAGCCATTCCAATGTAATATTTGTGATAAATCGTTTTCTACAAATAGTACCTTAAAAAATCACCAAAGAATCCACACTGAAGATAAGCCATTCCAATGTAATATTTGTGATAAATCGTTTTCTACAAGTAGTAGCTTAACAAATCACCAAAGAACCCACACTGAAGAGAAGCCATATCAATGCGAAATATGTCAAAAATCGTTTTCTACAAGTACGAAATTAAGGTATCACCATAGAGTTCACACTGGAGAGACGCCATTCCAATGTAATATTTGTGATAAATCGTTGTCTACAAGTAGTAGCTTAACAAATCACCAAAGAACCCACACTGAAGAGAAGCCATATCAATGCGAAATATGTCAAAAATCGTTTTCTACAAGTACGAAATTAAGGTATCACCATAGACGTGTTCATACAGGAGAAAGACCATACACATGCAACATATGTGATAAATCGTTTTCTACAAATGGTGTCTTAAAGAATCACCAAATCGTTCACACTGGCGAAAAGCCATTTAAATGCGAAATCTGTGATAAATCATTCGCTTTATATAGTACTTTAAGTCATCACCAAGCAGTTCACAATGGTGAGAGACCGTACAAATGCAACATTTGTGATAAATCGTTTGCTACAAATCGTAACTTAAAGGTTCACCATTTGGTTCACACTGGTGAGAAACCATTCAAATGTGACATTTGTGACAAATCGTTTACTGCAAATGGTACATTAAAGAACCACCAAAGAGTTCACACTGGAGAGAAGCCATTTCAATGCAAAACTTGCAAGAAACTGTATGATTACCCTGCATTACTTGTTGTTCACTTGAGAACACATACTGGAGAAAAACCTTTCAAGTGCGATATTTGCGAAAAAGCTTTTCATAGTCTTACACTTATGAAATGTCACAAGATTATTCATTCAGATGAAATGCCATACGAATGTGAAACATGTCAAAAAAAATTCCGCACTGTTAAAGCTATAAACAAGCATATCAAATTACACGTGGAAGACAAACCATACAAATATAAACCCTGTGAGTGTAAACTGTGTGGAAAGGGTTTCACACGAAACAAAGAGTTAAAAGCACATTATTCTGAACATAAGAATATGAAACCATTTAAGTGTGATAAATGTGACAAAGCATATTTTCAAGAAGCTGGTCTGACAGTTCACAAATTCACTCATACTGGTGAAAAGCCCTACAAATGCAACTATTGTGAAAAATCGTTTACTTCAAATGGTCTCTTAAAAAATCACCATAGAACCCACACTGGTGAGAAGCCATTCAAGTGTGCCTATTGTGAAAAATCATTTGCAGCAAATCGCTCCTTAAGAAGCCACGAAACAATTCACACTGGAGAGAAGGCATTTCAATGTAAATATTGTGACAAATTGTTTTCTCTAAGTGGTAACCTAATGATGCACCAAAGAATGCACACAGGTGAAAAGCCATACAAATGTGAAAAATGTGACAAAACATTTCGCACTCTTTCTGCTGCAAAAAGACATGAACAAGTACATACAGAAGAGAAACCATACAAATGTGAAATATGTGACAAGTCCTTTAAGCACAACTCCAACATGTATAAACATATGACACATACTGGAGAGAAACCTTTTAAGTGCGATATTTGTGAAAAATGTTTTCATGGTCCTGGACACTTGAAAAATCATGAGAAAATTCATGAAGATAAAAAGCCATTTGAATGCATAAAATGTGAAAAAAGATTTCGCACTGTTTCTGATCTAAAAACCCATGAAAAAGTTCACACAGAAGAGAAACCATACAAATGTGATATATGTGACAAGTATTTTAAACTAAAGTCGAACATGAAAAGACATGTTATGTACATTCACTATAAAGATAAACCATATGAGTGTAAACTTTGTGGAAAGAGTTACACTCACCATACAGCTTTAACAAGACATTATTTTGTCCACACTAACACAAAACTATTTAAATGTGGTGAATGTGACGAAGCATATTTCGAACAGACAGACTTAGCAGCTCATCACTGCCTTCATACACGGAAAAGGCCGTACAAATGCAACATTTGTAAAAAGTCTTTTTCTGGTAATAGTAGCTTGAAAATTCACCAAAGAACCCACACTGGTGAGAAGCCATACATATGTAACATTTGTGAAAAAGCGTTTACCACAAACGGTCACCTAAAGTCTCACCAAAGAATGCACACTGGTGAAAAGCCATACCAATGCAAACTTTGTGAAAAATCATTTGCCGCAAATAGAACATTAAGGGATCACCAAGCAGTACACACTGGAAAGAAGGCGTATCAATGCAACATTTGTGAAAGACTGTTTACTACAAACAGCCACTTAAGAGATCACCAAAGACTCCACAGTGGTCAGAGGCCATACAAATGCAACCTTTGTGAAAAAGCGTTTACAAGAAGCAGTAACTTGAAAATCCACCAAAAATTTCATACTGGGGAGAAGCCATACAAATGTGACCTTTGTGAAAGGGCGTTTTCTGCAAGCAGTAACTTAAAGATTCACCAACGTACTCACACTGGAGATAAGCCGTACAAATGTAACGTTTGTGATAAATCTTTTATTTCAAATACTGTTTTAAAAAATCACGAGTTAATCCACACTGGGGAAAAGCCTTATCAATGTAACATTTGTGGAAAATCATTCGCGAAAAATAGTTTCCTAAAAGGTCACCAAAAAGTCCACACTGGTGAGAAGCCCCACCAATGCAATATTTGTGATAGATCATTTTCTACAAATGGTATCCTAACAAGACACCATAAGGTTCACACTGGTGAAAAGCCATATCAATGCGAAATATGTCAAAAATCGTTTAGTACAACTACTAAATTAAAATATCACCAACGAGTTCACACT
>12q|ENSCING00000004641|3611197|3621142
ATGAAACACACCAAATCAGAAAACCAACACCAACTTCCATACAACACGTCACAAACCGCTACGTCAGGTATGCCGGCACCAACATTTCGACCCGACTACTACATGATGCAGATGGGGAAGTTATTATGGGAGAACGCGGTGCGGAAAGCGGCGATCGCTCCTTCAGCCAACCAAAGTAACTTCAATTCAACTTACGCGGAAAGATTACAGAAATATATGTGCGCGGTTGCAAGTGGGAGGCCAGATCTAATCAACCCGGCCATGTTTCCAATGCAAGGGCCTTTCCCAATGGGCACGCCAACACCAATGCTTGGGAATAACGCTTCAAAAAATATGAAGTCATTTGCAGGTTACGAAAACAGCCGCTTGTCCGACCACCTGAAAGAGAAACAACGATGCACTGAGGCCCGTGCGCCCGTGGTGAATCGCTCCCCTTTGTTCCCCCAACATTCAACCGGTGTGAAAATACCAAATACGTCATTCCATAATTTTACTACAAATATGACCCCACCCAAAACCACCTCACCCACGAGTAGCGTAGCTTCGTCCAACAACGGTGACTCTAGTGGCAACATGAACTCGCGCTGCAAACGAGGTCCGAATTCTGGCTACAAGTCCCTGCCTTATCCCCTCCGCAAAGAAAACGGAAAGATTGTGTACGAATGCAACGTTTGCTATAAGAGGTTCGGACAGCTGTCCAATTTAAAAGTTCATCTACGAGTTCACACCGGCGAGCGTCCGTTCAAATGCGCTACTTGTTCAAAAGGCTTCACACAGTTGGCTCATCTACAGAAACACAACCTCGTACACACTGGTGAAAAACCACACGAATGTAATGTCTGTAACAAACGCTTCAGCTCGACGAGTAATCTCAAAACTCACATGAGACTCCACAACAGTAACGAATACACATGTGCTGGGTTAAACTCAATGCTCGGTAATGTCCCATCGTCACTTCAATCTGCGCTACACTTTCATACGGGCCAATCACCGTCGCTGAGGAGATGGTAT
