# Supplementary material for: Adaptive Evolution in Zinc Finger Transcription Factors
Source: PLoS Genet. 2009 Jan 2;5(1):e1000325. doi: 10.1371/journal.pgen.1000325 (PMC2604467; doi:10.1371/journal.pgen.1000325)
Supplement: Dataset S1 — Sequence sets used for analysis; ZF amino acid frequencies; Codeml results for poly-ZF expansions; Zinc Finger counts, orthologs and paralogs. (3.77 MB ZIP) [file pgen.1000325.s009.zip › Supporting Information/ZF_Sequences/cow_znf_cds.fa]

>19|ENSBTAG00000000943|32334231|32345871
CTGGAGGAGGCGGTGACCATGGAGACTGATGTGGCCGAAACGCCCGGGAAGAGAGCGCTGCCTCCCCAGGATTCTCCCTTTTCTCAAGAAAACTGCACAGAAGAGGGAGAAGTGGCAGCTTTGCGCCTCACAGCCAGATCGCAGGCATCAGTGACCTTCAAGGATGTGGCCATGGACTTTACCCCAGAGGAGTGGGGGAGGCTGGATCCCACCCAGAGGGACGTGATGCTGGAGAACTACAGGAACCTGGTCTCACTCTGGCTTCCGGTTTCCAAACCTGAGAACCACAGTTTGGAGAATGGAAAAGAACCACTGCTGCTTGAGAGAAAAGCCCCCAAAAGCAGCTGCTCAGACTCGGAGACTAGTCCCAGAAGCAAGCATTCAACTTCAGTGCAAGATTTTTCCAAAGAAGAATCATGCCAGGTTGCAGTCATAGACAGGCTGACAAGGGACAGTGTCTGTGACTCCAGCACAGAAACAACTCTTGACTGTGAAGACTGGTTGGAGAATCAGCAGGGAAGTCAGGAGAGACACTGGAGAGGAATGTTCACCCACATGAATTCACTCCCAGAAGAGAGAGCCCCTGAGCACGACGTTTACTGGAAAACCCTAGGCCAGAAGTCAGTCCTTCTCACTCAAGACAGAGTTCCCAAAGGACCCTATGCTTTCCACACCCTCGAAAAAAGACTGAAACAGAAATCTACCTTAATGAAAAAGCAGAGGACCTATAAAGAAAAGAAACCTCATAAATGCAATGACTGTGGTGAACTCTTTACTTACCACTCAGTGCTTATTCGACACCAGAGGGTCCATACAGGGGAGAAGCCCTACAGCTGTGCAGACTGTGGGAAATCTTTCAGCCACAGGGCTAATTTAACCAAACATCAGAGAACTCACACAAGAATTCTCTTTGAGTGCAGTGAGTGCAAAAAAGCCTTCACCGAGAGTGCATCCCTTGCCATTCATCAGAGGATTCACATTGGAGAGAGACCGTATGAGTGTGGCGAGTGTGGGAAAGGCTTTAATCGAAGCACCCACCTTGTGCAGCACCAGCTGATCCACACGGGGGTGAAGCCCTATGAATGTAACGAGTGTGATAAAGCCTTCATTCATTCCTCAGCACTCATTAAACATCAAAGAACTCACACTGGAGAGAAACCTTACAAATGCCAGGAGTGTGGGAAAGCCTTTAGCCACTGCTCGTCGCTTACCAAACATCAGAGGGTTCACACTGGAGAAAAACCCTATGAGTGCAGCGAATGTGGAAAGACCTTCAGTCAGAGCACACATCTTGTCCAGCATCAAAGGATTCACACAGGAGAGAAACCCTACGAGTGTCACGAGTGTGGGAAAACCTTCAGCCGGAGCTCCAATTTCGCTAAACATCAAAGAATTCATATTGGCAAGAAACCATACAAATGTAACGAGTGTAGCAAAGCCTTCATTCATTCGTCAGCCCTTATTCAACACCAGAGAACTCATACTGGGGAGAAACCCTACAGGTGTAACGAGTGTGGGAAGAGCTTTAAGTGCAGTTCATCCCTCATCAGACATCAAAGGATTCACATGGAAGAGCAGCCCTGA
>13|ENSBTAG00000010130|75910469|75928876
ATGGAGGAAAACGAGGTGGAGAGCAGTAGCGACGCGGCCCCTAGGCCTGGCCGGCCCGAGGAGCCCACGGAGAGCGGGTTGGGTGTGGGCACCTCGGAAGCCGTGTCGGCTGACAGCAGCGACGCCGCGGCCGCCCCGGGGCCAGCGGAGGCCGACGATTCCGGCGTGGGGCAGAGCTCGGACCGCGGCAGCAGCTCGCTGGAGGAGGTATCTGAGAGCAGCTCCACCACAGACCCCCTGCCCCATGGCTACCTCCCTGACTCATCTTCTGTTTCCCGTGGGCCAGCGGCAGGGGTGATGGGTGGCCCCCCAGCCCTGGTGCACTCCAGTGCACTGCCAGACCCCAACATGCTGGTGTCCGACTGCACGGCTTCTTCCTCGGACCTGGGCTCGGCCATTGACAAGATCATCGAGTCCACCATCGGGACCGACCTCATCCGGAGCTGCATCACCGTGACCAGTGCGGAGGGCAGCGGGGCCGAGGCCACACGGTACCTGATCCTGCAGGGACCAGACGATGGTGCCCCCATGGCGTCACCAATGTCCAGTTCTACCCTGGCCCATAGCCTGGCAGCCATCGAGGCCCTGGCTGATGGCCCCACATCCACGTCCACGTGCCTGGAGCCACCAGAGGAAGCGCAGGGTGGGCCCAGCTCCCCGGCGCAGCCACCCCTGGGTTCTGGCACCGAGGAGCCGGACTTGCAGAGCCTGGAGGCCATGATGGAGGTGGTGGTGGTGCAGCAGTTCAAGTGCAAGATGTGCCAGTACCGGAGCAGCACCAAGGCCACGCTGCTACGCCACATGCGGGAGCGGCACTTCCGCCCAGCTTCCCCACCCCCAGCAGTAGCAGCTGGTAAGAAGGGGCGTCCGCGCAAGTGGGGCAGCTCAGCCCAGCCCCAGGAGGAAGAGGGCCCAGAGGAGGAAGACGACGATGACATCATAGATGCTGGTGCCATCGATGACCTGGAGGAAGACAGCGACTATAACCCTGCAGATGACGAGCCCCGGGGCCGGCAGCTGCGGGCCCAGCGCCCCACCCCCAGTACCCTGAGACCCCGCAGGAGACCTGGCCGGCCCCGGAAGCTGCCTCGCCTGGAGACCTTGGATCTCCCAGATGGTGTGGAAGGAGAGCCTTTAGTGAGTCCACAAAGTGGACAGAGCCCTCTGGAGCCACAAGACCCCGAGGCACCCAGCTCCTCAGGGCGGGGACGCCTGGTGGCCCTGGGCAAGGCCAACCGGGCCCCCGTGGAACCCAGTGTGAGCCAGTCAGATGCGAGGAGCGCGGCGGCATCCTACCAGGATGAGGCTGACGCCCTGCCCCGCCGCCGTGGTCGACCCTCCAGGCGCTTCCTTGGCAAGAAATACCGCAAGTACTATTACAAGTCACCCAAACCGCTCCTGCGGCCTTTCCTGTGCCGCATCTGCGGCTCCCGCTTCCTGTCCCACGAGGATCTGCGCTTCCATGTCAACTCCCACGAGGCCGGCAACCCCCAGCTCTTCAGGTGCCTGCAGTGCAGCTACCGCTCCCGTCGCTGGTCCTCACTCAAGGAGCACATGTTCAACCACGTGGGCAGTAAGCCCTACAAGTGTGACAAATGCAGCTACACCAGCGTCTACCGGAAGGACGTCATTCGGCACGCGGCTGTGCACAGCCGGGATCGGAAAAAGAGGCCAGACCCGACCCCAAAGCTGAGCTCCTTCCCCTGCCCCGTGTGTGGCCGTGTCTACCCCATGCAAAAGAGACTCACTCAGCACATGAAGACACACAGCACCGAGAAGCCCCACATGTGCGACAAGTGTGGAAAGTCCTTTAAGAAGCGCTACACCTTCAAAATGCACCTGCTCACGCACATTCAGGCTGTCGCCAACCGCAGGTTCAAGTGCGAGTTCTGCGAGTTTGTTTGCGAGGACAAGAAGGCGCTGCTCAACCACCAGCTGTCCCACGTCAGCGACAAGCCCTTCAAGTGTAGCTTTTGCCCCTACCGCACCTTCCGAGAGGACTTCCTGCTATCCCACGTGGCCGTCAAGCATACAGGGGCCAAGCCCTTTGCCTGCGAGTACTGCCACTTCAGCACGCGGCACAAGAAGAACCTGCGGCTGCATGTGCGGTGCCGGCACGCCAGCAGCTTCGAGGATTGGGGGCGGCGCCACCCCGAGGAGCCCCCCTCCCGCCGCCGCCCCTTCTTCTCCCTGCAGCAGATCGAGGAGCTGAAGCAGCAGCACAGCACGGCCCCTGGGCCCCCCGCCAGCTCCCCAGGACCTCCTGAGATCCCCTCAGAGGCTGCACCTTCCCAGTCCCCTGAGACCCCCCCACTGCTCTGTTCTGACACCTTGGGTGGCGCCACCATCATTTATCAGCCAGGGACTGCGGAGTCTACAGCCGTGGCCACGCAGACAGCCTTGGACCTGCTGCTGAACATGAGCACTCAGCGGGAGCTGGGTGGCACAGCCCTGCAGGTGGCCGTGGTGAAGTCAGAGGACGTGGAAGCGGGGTTAGTGTCCTCTGGGGGGCAGCCCTCCCCAGCAGGCACCACTCCCCAGGTGGTCACCCTCCACATGGCAGACCCAGGAGGCAGCGTGGCCGCCGAGAGCCAGCTCGCGCCCCCTGACCTGCAGCAGATCACCCTGGCGCCTGGGCCGTTCGGCGGGGCTGGCTATAGCGTCATTACAGCCCCCACCGTGGAGGAGGGCACTTCGACTCCCGGCACGCCTTACAGCGAGGAGCCCCCGGGGGAGGCAGCCCAGACCGTGGTCGTGGGTGACACCCTGAAAGAAGCTGGCACGCACTTCATCATGGCAGCCGACGGGACCCAGCTGCACCACATCCAGCTGACTGCAGACAGCTCCATCTCCTTCCCAAGTACGGAAGCCTTGGCCTCCGGCGCCAAGTGGCCCCTCCTGCAGTATGGGGGGCTGCCCAGAGATGGTCCTGAGCCCCCGGCTCCAGCCAGGACCCACCAGCCAAGGGACCCTCAGGGCTCTGCCTCCCCACCTCCTGCAGCCAGCAAACCCCTGGGCCTGGTAGTGCCCCCCTCGCCGCCATCTGCAGCTACTGCCTCATCAAAGAAGTTTTCTTGCAAGATCTGTGCCGAGGCCTTCACCGGCCGAGCAGAGATGGAGAGTCACAAACGGGCCCACGCCGGGCCGGGAGCCTTCAAGTGCCCTGACTGCCCGTTCAGCGCTCGCCAGTGGCCCGAGGTCCGGGCCCACATGGCACAGCACTCGAGCCTGCGGCCCCACCAGTGCAGCCAGTGCAGCTTCGCCTCCAAGAACAAGAAGGACCTGCGGCGGCACATGCTGACCCACACCAACGAGAAACCCTTCGAGTGCCAGCTCTGCGGGCAGCGCTTCAACCGCAACGGGCACCTCAAGTTCCACATCCAGCGGCTCCACAGCCCTGACGGGAGGAAGACGGCAGCCCCCACTGCACGGGCCCCAGCCCGGCCCCCCACGCAGACCATCATCCTCAACAGTGATGACGAAACGCTGGCCACACTGCACACTGCCTTCCAGTCCAGTCACGGAGTCCTGGGTCCGGAGCGGCTCCAACAGGCACTGGGCCAGGAACACATCTTCGTGGCCCAGGAACAGACAGTGAGCAATCCGGAGGAAGCCGCCTACATCCAAGAGATCACCACGGCAGACGGCCAGATGGTCCAGCACCTGGTGGCATCTGACAGCCAGGTACAGTACATCATTTCCCCAGACGGAGTCCAGCAGCTCCTTCCCCAGGAATATGTGGTGGTGCCCGAGGGCCATCACATCCAGGTACAGGAGGGCCAGATCACGCACATCCAGTATGAGCAAGGGGCCCCCTTCCTTCAGGAGTCCCAGATCCAATACGTGCCTGTGTCCCCGGGCCAGCAGTTGGTCACCCAGGCCCAGCTCGAGGCTGCGGCACACTCAGCTGTCACAGCGGTGGCCGACGCTGCCATGGCCCAAGCCCAGGGCCTCTTTGGCACAGAGGAGGCGGTGCCCGAACACATCCAACAGCTGCAGCACCAGGGCATCGAATACGACGTCATCACCCTGAGCGATGACTGA
>1|ENSBTAG00000008829|119117039|119120653
ATGACAGTCATGTCCCTTTCCAGGGACCTCAAGGACAACTTACACAGCGACACAGTGCTCTCCATCTTAAACGAGCAGCGCATTCGGGGCATTTTGTGTGATGTCACTATCATTGTGGAAGACACCAAGTTTAAAGCCCACAGCAATGTCCTGGCTGCTTCAAGCCTTTATTTCAAAAACATCTTTTGGAGCCATACCATCTGTATTTCCAGCCACGTCCTGGAGCTGGACGATCTCAAAGCTGAAGTGTTTACAGAAATCCTCAATTATATCTACAGCTCCACAGTCGTCGTCAAGAGACAGGAAACTGTCACTGATCTCGCAGCTGCTGGGAAAAAGCTGGGAATATCCTTCTTGGAAGATCTTACTGATCGCAACTTCTCCAATTCCCCGGGTCCCTATGTATTCTGCATTACTGAGAAGGGAGTGGTTAAGGAAGAAAAAAATGAAAAAAGGCATGAAGAACCAGCCATCACTAATGGGCCAAGGATCACAAATGCATTTTCCATCATCGAAACAGAAAACAGTAATAACATGTTCTCCCCTCTGGACTTGAGAGCAAGTTTCAAAAAGGTCTCCGACTCCATGAGGAACACCAGCCTCTGCCTGGAGAGGACTGACGTCTGCCACGAGGTGGAGCCCGTGCGCACCCTCGCCGAGCACTCCTACGCCGTGTCTGCCGTGTCTTCCGTGGCTGAGGCTTACAGAAGTCAGCCTGCCCGGGAACAGGACAGCAGCTCACCTGCGAAAACAGGGAAGGAGAACTCTGAAGCTGTTGCAGCAAAACCGAAAACATGCCGAAAGCCAAAGACACTCTCCGTACCCCAGGAATCAGATTCCACTCCAGAAAATATACCACCCCCTCCAGCAAGCAACTTGGAGGTGCGTCAAGAAGAAAGTCCGCAGCCAGCTGCAGTTCTTTCCCTTTCAAAATCCCCCAGCCACAACGAAGGAGAGGTCCAATTTCCCAGGGCGGAGGGAAATAAATCCTCTGATGTCCCTGGGCCGCCAGCCGCCGAGGTGCCGCCTCTCGTTTACAACTGCAGCTGTTGTTCCAAATCTTTCGAGAGCAGCACTTTGCTCAGCGCCCACATGCAGCTTCACAAGCCGACCCAGGAGCCCTTGGTGTGCAAGCACTGCAACAAGCAGTTCAGCACCCTCAACAGGCTGGATCGGCATGAGCAGATCTGCATGAGGTCCAGCCACATGCCCGTTCCTGGAGGGAATCAGCGCTTCTTAGAAAACTATCCCACCATCGGGCAGAATGGAAGTTCATTCACAGGTCCAGAACCTTTATTAGCTGAGAATAGGATTGGTGACTTTTCCAGTCCCGGGAGTACGCTGCCAGAAACAGAACACATAGTTAAATTTGTTAATGGGCAAATGCTCTACAGCTGCGTGGTGTGCAAACGCAGTTATGTGACTTTATCCAGCCTCCGAAGACATGCAAATGTTCACTCCTGGAGGAGAACATATCCTTGCCATTACTGCAACAAAGTGTTTGCCTTGGCTGAGTACAGGACAAGACACGAGATTTGGCACACAGGGGAAAGGCGGTATCAGTGCATTTTCTGCCTGGAGACATTCATGACCTACTATATACTCAAAAACCACCAGAAGTCTTTCCATGCCATCGATCACAGACTTTCCATCAGTAAGAAAACAGCAAATGGAGGCTTGAAGCCTAGTGTCTATCCATATAAACTTTACAGGCTCCTGCCCATGAAATGCAAGAGGGCTCCTTACAAGAGCTACCGACATTCTTCCTATGAAAATGCTCGAGAAAACAGTCAGCTAAATGAGCCTGCACCTGGTCCCTATGTTATTCAGAATCCACACAGCTCTGAATTACCTACTCTGAATTTCCAGGACAGTGTAAACACCTTGACCAACAGTCCAGCCATCCCATTGGAAACACCAGCACGTCAGGACGTGCCCACTTCGGCCAGTATGCAAAACGCAGAAGGTACCAAATGGGGTGAGAGGGGAGAGTTAAAAGTGGATCTGGACAATAACTTTTATTCCACAGAGGTGTCGGTTTCTTCCACTGAAAACGCTGTCAGTTCGGACCCCCGAGCAGGGGATGTGCCAGTTTTGGCTGTGAGTAACGGCAGTGAGAACTCCACCTCTGTGATCAGCTACAGTGGCTCAGCCCCCTCGGTCATCGTGCACAGCAGCCAGTTTTCATCGGTGATAATGCACAGCAATGCCATTGCTGCCATGACCAGCCGCAACCCCAGAGGAGCTCCTTCAGACCAGACTGTCAGTCAGACCCCAAAAGAGGATGGCAAGCCCGCCGAGCCAGACAAAGTTGGGAGGGCCGTCAGCAGACCCAAGAGCATGAAGGAGAAAAAGAAAGCCGGCCCGTGTAGCAGGGGAGAAGTACCAGAGGAGTCCAAATTCACTGCTGATCCTGGAGGCTCACTGGGCAAAACTACAAATACCATTAAAGAAACGAGTAAAATTGAAACCTACATCGCAAAGCCCGCTCTCCCTGGAACCTCCACAAACAGCAACGTCGCACCCCTTTGTCAAATAACGGTGAAAATCGGAAATGAAGCCATTGTGAAGAGGCACATCCTCGGCTCTAAACTGTTCTATAAGAGAGGGCGGAGACCCAAGTATCAAACGCCGGAGGAGACGCTGCCCCAGGAGAGCGACCAGGAAGCCAACGGGGACAACCCTCTCGGGCTCTGCCAGTCCGAGTGCATGGAGATGAGCGAGATGTTTGACGATGCCAGTGACCAGGATTCCACGGACAAACCGTGGCGCCCGTACTACAACTACAAACCCAAGAAGAAATCCAGACAGTTGAGAAAAATGAGGAAGGCCAACTGGAGGAAGGAGCATGAAAACAGGAGCCCGAGCAGTAAGTGTAGATACCCGGCCGACCTGGACTGTGCAGTGGTGGGCAAGGCTCCGCAGGAGAAGGCCTTCGAGGAAGAGGAAAACAAAGAGATGCCTAAGCTGCAGTGTGAACTCTGCGACGACGGAGACAAAGCCTCAGGGGCCGGGAGCCAAGGGAGGCCCCACCGGCATCTCACGGCCCGGCCTTACGCATGTGAGCTCTGTGCCAAGCAGTTTCAGAGCCCCTCCACCCTCAAAATGCACATGCGGTGCCACACGGGAGAGAAGCCATACCAGTGCAAGACCTGCGGCCGGTGCTTCTCCGTGCACGGCAACCTCCAGAAGCATGAGCGCATCCACCTGGGCGTGAAGGAGTTCGTCTGTCAGTACTGCAACAAGGCCTTCACTTTGAACGAGACCCTCAAAATCCACGAAAGGATCCACACGGGAGAAAAACGATACCACTGTCAGTTCTGCTTTCAGAGTTTTTTGTATCTGTCCACGAAAAGGAATCACGAGCAGAGGCATATCAGGGAGCATAACGGGAAGGGCTATGCCTGCTTCCAGTGCCCCAAAATTTGCAAAACAGCTGCTGCTCTGGGAATGCACCAGAAGAAACACTTGTTCAAAAGCCCCAGTCAGCAGGAGAAAACGGAAGGTGACATGGGCCACGAAAACTCCAGTCCCCTGGAGAATCCACATTTCATTGATTCGGAAGGTACTGAGCAAAAGGATAATGTACAAACCATTGTTGATAATGTCCTTTGA
>20|ENSBTAG00000015504|30518256|30544111
ATGGAGGCCGAAGAGACGATGGAATGCCTTCAGGAGTTCCCTGAACATCATAAAATGATCCTGGACCGATTGAATGAACAGCGAGAGCAGGACCGGTTTACTGACATCACCCTTATTGTCGACGGACACCATTTTAAGGCCCACAAGGCTGTTTTGGCTGCTTGCAGCAAGTTCTTCTATAAATTCTTTCAAGAGTTTACTCAGGAACCTTTGGTGGAGATAGAAGGTGTTAGTAAAATGGCCTTTCGTCATTTGATTGAGTTCACATATACAGCAAAGTTAATGATACAAGGAGAAGAAGAAGCCAATGATGTATGGAAAGCAGCAGAATTTCTACAGATGCTAGAAGCTATCAAAGCCCTTGAAGTCAGAAACAAAGAAAACTCAGCTCCACTAGAGGAAAATACCACAGGGAAAAGTGAAGCAAAAAAAAGAAAGATTGCAGAAACTTCAAATGTTATCACTGAGTCGTTGCCATCTGCAGAATCTGAACCTGTTGAAATTGAGGTGGAGATTGCTGAAGGCACAATCGAAGTGGAAGATGAAGGCATCGAAACGTTGGAGGAAGTGGCTTCTGCCAAGCAGTCCATAAAGTACATTCAGAGCACAGGTTCCTCTGATGATTCTGCTCTGGCATTGTTGGCAGATATTACCAGCAAGTACCGCCAAGGCGATAGAAAAGGACAGATTAAAGATGAAGACGGCTGTGCATCTGACCCCACAAGCAAACAGGAACACATGAAATCACACTCCACTGAGAGTTTCAAGTGTGAAATATGCAATAAAAGGTATCTTCGGGAGAGCGCGTGGAAACAGCACCTCAGTTGTTACCACCTTGAAGAAGGTGGAGTCAGTAAGAAGCAGAGAACTGGGAAAAAAATACACATATGTCAGTACTGTGAGAAGCAGTTTGACCACTTTGGACATTTTAAAGAGCATCTTCGAAAACATACAGGTGAAAAACCTTTTGAATGTCCAAATTGTCATGAACGATTTGCTAGAAATAGTACCCTCAAATGTCACTTGACTGCATGCCAGACTGGAGTGGGAGCAAAAAAGGGGAGAAAGAAGCTTTATGAATGTCAGGTCTGTAATAGTGTGTTTAACAGCTGGGACCAGTTCAAAGATCACCTGGTGATACACACTGGAGATAAACCCAACCATTGTACTCTGTGTGACTTGTGGTTTATGCAAGGAAATGAATTAAGGAGGCATCTCAGTGATACTCATAATATTTCAGAGCGCCTGGTAACTGAAGAAGTTCTTTCAGTAGAAACACGTGTGCAAACTGAACCTGTGACGTCAATGACTATTATAGAACAAGTTGGGAAGGTACATGTGTTACCACTGCTCCAGGTTCAGGTGGATTCAGCACAAGTGACTGTAGAACAGGTCCATCCAGATCTGCTCCAAGACAGCCAAGTGCACGAGTCACACGTGAGTGAGCTTCCAGAGCAGGTCCAGGTAAGTTATCTAGAAGTGGGGCGAATTCAGACTGAAGAAGGTACTGAAGTCCATGTAGAGGAGCTGCATGTTGAACGGGTAAATCAGATGCCAGTGGAAGTACAAACTGAGCTTCTAGAAGCAGACTTGGAGCAAGTGACCCCTGAAATCATGAACCAAGAGGAGAGAGAGCCTACCCAAGCAGATGCTGCCGAGGCTGCTATAGAAGAACACGAAGATGCTGAGGATTTAGAGACCAAATCAACAGTGGATTCCCAAGCTGAAAAGGCAGGAAATGAGAACAGAACACCTATGCCAGTTTTAGAATGA
>14|ENSBTAG00000034694|908271|944152
TCTGGTTCGGTTCAGTTCAGGTGCGAAACGTGCGCCAAGACCTTCCGATACCTCTCGCGTCTGGTGAGACACCGGGCCACGCACAGCGGCGAGAAGCCGCACGCGTGCGGGGAGTGCGGCCGCGCGTTCAGCCAGCGCTCGCACCTGGCACAGCACCGCAGCGCACACGCTGGCCAGAAGCCGCACACCTGCGGGCAGTGCGGCCGTGCCTTCACACGTCTCTCCACGCTGCACCGCCACCAGCGCGTCCACAGCGGCGAGAAGCCTTTCGGGTGCCAGTGGTGCGGGAAGCCCTTCAGTTACAGCACTCTCCTCGCCCAGCACCAGCGGATCCACACCCGAGAGAGGCCGTTCCGGTGCTCAAAGTGCGGGAAGAGCTTCATCTGGAAGTCCAGCTTTCGGACTCATCAGAAATCGCACCTGTGCAGCCAGGCGGCGTGG
>14|ENSBTAG00000014396|60049846|60054397
GAGGAAAGAATGGAAATGATCTGTGAAAGATCAAAAGAGAATGTGTATTCCTGGAACAAAACTGCAGAGAAAAGTGACTTTGAAGCTGTAGAAGCACTTATGTCAATGAGTTGCAGTTGGAAGTCTGATTTTAAGAAATACATTGAAAACAGACCCGTCACTCCAGTGTCTGATACGTCAGAGGAAGAGAATCTGCTTCCTGGTACACCTGATTTTCATACCACAATCCCAGCATTTTGTTTGACTCCACCTTACAGTCCCTCTGACTTTGAACCTTCTCAAGTGTCAAATCTGATGGCACCAGCGCCACCTACTGGACACTTCAAATCATTGTCAGATACTGCCAAGCCTCACATTGCTGCTGTACCTTTCAAAGAGGAGAAGAACCCCGTACCTGCCCCCAAACTCCCCAAGGCTCAGGCAACCAGTGTGATTCGTCATACAGCTGATGCCCAGCTGTGTAACCACCGATCATGCCCTGTGAAAGCAGCCAGCATCCTCAACTATCAGGACAATTCGTTTCGGAAAAGAACCCACCTAAATCCTGAGGCTGCAAGAAAAAACATACCTTGTGCCGCTGTGTCACCAAACAGGTCCAAACGTGAGAGAGACACAGAGGCAGATGTTGAAGAGAAGCCAAGCCCTGCTGCACTTTATGACTTTTCTGTGCCTTCCTCAGAGACCGTCATCTGCCGACCTCAGCCGGCCCCCGCGTCTCCCCAGCAGAAGTCAGTCTTAGTCTCTCCACCCGCAGTGTCCACAGCGGGAGTGCCCCCTATGCCGGTCATCTGCCAGATGGTTCCCCTCCCTGCACACAACCCCGTCGTGACGACAGTCGTCCCCAGCACGCCACCCAGCCAGCCGCCGGCTGTCTGCCCACCTGTCGTATTCATGGGCACTCAGGTGCCCAAGGGCGCCCTCATGTTTGTTGTGCCCCAGCCGGTCGTTCAGAACCCAAAGCCTCCGGTGGTGAGCCCAAATGGCACCAGACTCTCTCCCATTGCCCCTGCTCCCGGGTTTTCCCCTTCCTCAGCGAAAGTCACTCCTCAGATTGACTCATCGAGGATAAGAAGTCACATCTGTAGCCATCCAGGATGCGGCAAGACCTACTTCAAAAGTTCTCATCTGAAGGCCCACATGAGAACGCATACAGGAGAAAAACCTTTTAGCTGTAGCTGGAAAGGTTGTGAAAGGAGGTTTGCCCGTTCAGATGAACTGTCCAGACACCGACGAACCCACACAGGTGAGAAGAAGTTCGCCTGTCCCATGTGTGACCGGCGGTTCATGAGGAGCGACCATTTGACCAAACACGCCCGTCGCCACCTGTCAGCCAAGAAGCTACCGAACTGGCAGATGGAAGTGAGCAAGTTAAATGACATTTCCCTACCTCCAACCCCGGCTCCCACGCAGTAA
>Un|ENSBTAG00000016229|87765587|87789645
ATGTCCGCGGCCGCCTACATGGACTTCGTGGCTGCCCAGTGTCTGGTTTCCATTTCGAACCGCGCTGCGGTGCCGGAGCATGGGGGCGCTCCGGACGCCGAGCGGCTGCGACTACCTGAGCGCGAGGTGACCAAGGAACATGGTGACCCGGGGGATACCTGGAAGGATTACTGCACGCTGGTCACCATCGCCAAGAGCTTGTTGGACCTGAACAAGTACCGACCCATCCAGACCCCCTCGGTGTGCAGCGACAGCCTGGAGAGTCCGGATGAGGATATGGGATCCGACAGCGACGTGACCACCGAATCTGGGTCGAGTCCTTCCCACAGCCCGGAGGAGAGACAGGATCCTGGCAGCGCGCCCAGCCCGCTCTCCCTCCTCCACCCTGGAGTGGCTGCGAAGGGGAAACACGCCTCCGAAAAGAGGCACAAGTGCCCCTACAGTGGCTGTGGGAAAGTCTATGGAAAATCCTCCCATCTCAAAGCCCATTACAGAGTGCATACAGGTGAACGGCCCTTTCCCTGCACATGGCCAGACTGCCTTAAAAAGTTCTCCCGCTCCGACGAGCTGACTCGCCACTACCGCACCCACACAGGGGAGAAGCAGTTCCGCTGTCCGCTGTGCGAGAAGCGCTTCATGAGGAGCGACCACCTGACCAAGCACGCCCGGCGGCACACAGAGTTCCACCCCAGCATGATCAAGCGATCCAAAAAGGCGCTGGCCAACCCTTTGTGA
>19|ENSBTAG00000001919|36033926|36047153
TCTGAACTGCTTAATAAATTAGGCCACTTACTAATGAGCCACACAGCCAGCTCTTGTCAGGAGCTGGCTGAAAACCGTGCTGTGCACGGAGCAGGAATGGCACAAGAAGATAGCCGCCGCGGTCAAGTGCCATCTTCCTTTTATCATGGTGCCAACCAAGAACTCGACCTGTCCACCAAAGTGTACAAAAGGGAATCAGGAAGTCCTTATTCTGTGTTAGTGGACACCAAGATGAGCAAGCCACATCTCCATGAAACAGAGGAGCAGCCGTATTTCAGGGAGACAAGAGCAGTGTCTGACGTGCACGGTGTTAAAGAAGACCGAGAGAATTCTGATGACACAGAAGAGGAAGAGGAGGAGGAGGAAGTCTCCTACAAAAGGGAGCAGATCATAGTGGAGGTAAACCTTAATAATCAAACGTTAAATGTGTCTAAAGGGGAAAAGGGTGTCTCTTCTCAGTCCAAAGAGACTCCTGTTCTTAAGACAAGCAGTGAGGAGGAAGAGGAAGAGAGTGAGGAAGAGGCCACGGATGACAGCAATGACTATGGAGAGAACGAAAGGCAGAAGAAAAAGGAGAAGACGGTGGAGAAGGTCAGCGTCACACAGAGGAGAACGAGGAGAGCTGCCTCTGTTGCCGCAGCTGCCACTTCCCCTACTCCCAGAGCTACAAGAGGTCGTAGGAAGAGTGTAGAGCCACCTAAGCGTAAGAAGCGGGCCACAAAGGAGCCCAAAGCAGCAGTCCAGAAAGCTAAGTGTGAAGAGAAAGAGACTCTGACCTGTGAGAAGTGCCCCAGGGTGTTTAATACTCGCTGGTACCTGGAGAAGCACATGAACGTTACTCATAGGCGCATGCAGATTTGTGATAAGTGTGGCAAGAAGTTTGTCCTGGAAAGTGAGCTGTCCCTTCACCAGCAAACAGACTGTGAAAAAAATATTCAGTGTGTTTCCTGTAATAAATCGTTCAAGAAACTCTGGTCCCTTCATGAACATATCAAGATTGTCCATGGATATGCAGAAAAGAAATTTTCCTGTGAAATTTGTGAGAAGAAATTCTATACCATGGCTCATGTACGGAAACATATGGTTGCACACACAAAAGATATGCCATTTACCTGTGAAACCTGTGGAAAGTCATTCAAACGCAGCATGTCACTCAAGGTGCACTCCCTGCAGCACTCTGGAGAGAAGCCCTTCAGATGCGAGAACTGTGACGAAAGGTTTCAGTACAAGTACCAGCTCCGCTCCCACATGAGCATCCACATCGGGCACAAGCAGTTCATGTGCCAGTGGTGCGGCAAGGACTTCAACATGAAGCAGTACTTCGACGAGCACATGAAAACACACACTGGAGAGAAACCCTTTATCTGTGAAATCTGTGGCAAAAGCTTCACCAGCCGCCCCAACATGAAGAGGCACCGTAGGACTCACACAGGCGAGAAGCCCTACCCGTGTGACGTGTGCGGCCAGCGGTTCCGCTTCTCCAACATGCTTAAGGCCCACAAGGAGAAGTGCTTCCGGGTGACCAGCCCCGTGAACGTGCCGCCTGCTGTCCAGATCCCACTCACAACCTCCCCAGCCACCCCAGTTCCTTCTGCGGTGAACACCCCCACGACCCCCGCCCCTCCCGTCAGTATGAACCCTGTCGGCACTCTGCCCCCTCGGCCCATCCCCCACCCCTTCTCACACCTTCACATCCACGCTCACCCTCACCACCCACACCACCTTCCCATTCCCCCCGTCCCTCACCTGCCCCCACCTCCAGCTCTCTTTAAGAGTGAGCCTTTAAATAACAGAGGCCAGGGTGAGGACACGTTTCTGCGGCACCTGGCAGAGAAGAACAGTGCAGCACAGCATCACTAA
>23|ENSBTAG00000015321|14143428|14181969
ATGGGAGACCAGCAGCTATACAAGACCAATCATGTGGCCCACGGTGGTGAGAACCTTTTCTACCAACAGCCACCACTTGGCGTCCACGGCGGGCTGAACCACAGCTATGGGAATACAGTGCCCGGGGCTGGAATGGATGCCCCTCAGGCATCACCCATCTCCCCCCACTTCCCTCAAGACACTCGGGATGGTCTAGGCTTGGCTGTTGGCTCCAAAAACCTTGGCCAAGTGGATACCTCGAGGCAGGGAGGGTGGGGAGGCCACGCAGGGCCTGGAAACCATGTCCAGCTACGTGGAAACCTGACCAATTCGAACATGATGTGGGGGGCGCCGGCCCAGGCGGAGCCCACCGATGGCTACCAGTACACCTACTCGCAGGCCAGCGAGATCCGGACCCAGAAGCTCACCAGCGGTGTCCTGCACAAGCTAGACTCTTTCACCCAGGTGTTTGCCAACCAAAACCTGCGAATTCAGGTCAACAATATGGCCCAGGTGCTGCACACCCAGTCAGCAGTAATGGATGGAGCGCCCGACAGCGCCCTCCGCCAGTTGCTGTCCCAGAAGCCCATGGAGGCCCCAGCAGCGGCTCTCCCGTCGCGCTACCAGCAGGCGTCCCAGCAGCCTCACCCTGGTTTCACTGGTGGGCTGTCCAAACCGGCTCTCCAGGTCGGGCAGCACCCGAGCCAAGGGCACCTGTATTACGACTACCAGCAGCCGCTGGCCCAAATGCCGGTGCAGGGCGGACAGTCGCTGCAGGCCCCCCAGATGCTATCCCAGCACATGCAGCAGCTGCAGCCGCATCAGTATTACCCACCGCAGCAACAGACACACGCCGGGCAACAGCGGGTGTCCATGCAAGAAATGCAGCCGCCACCACAACAGCAGATTCGCCCGCCCCAGCCCCAGCCGCAGCCGCAGCCGCGGCAGGGTTCAATGCAGATACCTCAGTATTACCAGTCCCCACCCATGATACAGCCTTTGCCAGAGCCGCAGCAGCCCCAGATGCACCTACAGCCCTCTTCTTATCATAGGGACCCCCATCAATACACCCCAGAGCAGGCGCATGCAGTCCAGCTGATTCAGCTGGGCTCCATGCCCCAGTACTACTACCAGGAGCCCCAGCAGCCCTACGGCCACCCCGTGTACCAGCAGAGCCACCTGCCTCAGCACCAGCAGCCTGAGGATGGTCAGCCCAAGACTTATCCAGGCGACAGGCAGGCCCAGGCCATGCTGAGCTCCCACGGGGACCTGGGACCTCCAGATACAGGAATGGGAGACGCAGCCAGCTCCGACCTGAACCGGGCCAGCAGTGCCCTCCCGCACCGGCCGCTCCTGTCCCCTGGCAGCATCCACCTCAACAACATGGGGTCTCAGCACCAGCAGCTGTCTCCCAGTGCCGTGTGGCCCCAGATGCACCTACCTGATGGCCGAGCCCAGCCAGGGTCTCCTGAGTCAAGCAGTGGCCAACCCAAAGGAGTGTTTGGGGAGCAGTTTGATGCCAAGAACAAGCTGACATGCTCCATCTGCCTGAAGGAGTTCAAGAGCCTGCCCGCCCTGAATGGCCACATGCGGTCCCATGGGGGGATGAGGGCCTCCCCCAGCCTCAAACAGGAGGAAGGAGAGAAGGCCCCGGCGCCTCCGCCTCAGCCCCAGCCGCCACTGCCGCCTCCGCCGCCGCCACCTCAGCTCCCTCCCGAGGCGGAAAGCCTCACGCCTATGGTCATGCCCGTGTCTGTCCCTGTCAAGCTTCTCCCGCCCAAGCCCAGCTCTCAGGGCTTCGCCAACAGCGTCGCTGCCGCCCCCTCGGCCAGAGACAAGCCAGCCAGCTCGATGTCGGACGACGAGATGCCCGTGCTCGAAATTCCCAAGAAGCACCAGCCAGGCGCGGCCAAAGCCGAGGAAGCCCTCAGGAGCGCGCCAGCAGAGAAGAAGAAGTTCCGGCACCGGCCGGAGCCGCTCTTCATCCCGCCACCGCCCTCCTACACGCCCAACCTCGCCGCCTCGCACTCGGGCGCCACCCTGTACCAGAGCCAGCTGCGCTCCCCACGGGTGCTGGGCGACCACCTGCTCCTGGACCCCGCCCACGAGCTGCCCCCCTACACGCCCCCGCCCATGCTCAGCCCGGTGCGCCAGGGCTCGGGGCTCTTCAGCAACGTGCTCATCGCCGGCCACGGCCCCGGCGCCCACCCGCAGCTGCCCCTCACGCCCCTGACGCCCACGCCGCGCGTGCTGCTCTGCCGCTCCAACAGCATCGATGGCAGCAACCTGACGGTCACCCCGGGGCCTGGAGAGCAGACCGTTGATGTCGAACCACGCATCAACATTGGCTTGCGATTCCAAGCGGAGATCCCAGAACTCCAGGATGTCTCTGCCCTGGCCCAGGACACACACAGGGCCACACTAGTATGGAAGCCCTGGCCAGAGCTGGAAAACCACGACCTCCAGCAAAGAGTGGAGAATCTCCTGAATTTATGCTGTTCAAGTGCGTTGCCAGGTGGAGGGACCAATTCTGAATTTGCTTTGCACTCTCTCTTCGAGGCCAAAGGTGATGTGATGGCTGCTCTGGAAATGCTGCTGTTGCGGAAACCAGTCAGGTTAAAATGTCATCCTTTAGCAAATTACCACTATGCCGGTTCGGACAAGTGGACCTCCCTAGAAAGAAAACTGTTTAATAAAGCACTAGCCACTTACAGCAAAGACTTTATTTTTGTACAGAAGATGGTGAAGTCCAAGACGGTGGCTCAGTGTGTGGAGTACTATTACACGTGGAAAAAAATCATGAGGTTGGGGAGGAAACACCGGACACGGCTCTCAGAAATCATCGATGACTGTGTGACGAGTGAAGAAGATGAAGAGGTAGAGGAGGAGGAGGATCCGGAAGAAGACAGGAAATCCACAAGAGAAGAGGAGAGTGAATTGCCCAAGTCCCCGGAGCCGCCGCAAGGCCCGGTCCTGGCTCCCGCAGAGGGGCCGCCCCTGCAGGCCCTGGGCCAGCCCTCGGGCTCCTTCATCTGTGAAATGCCCAACTGCGGGGCGGTGTTCAGCTCCCGGCAGGCACTGAACGGCCACGCCCGCATCCATGGTGGCACCAACCAGGTGACCAAAGCTCGGGGCACTGTTCCCTCTGGGAAGCAGAAGCCTGGCAGTGCCCAGAGTGGGTACTGCTCGGTGAAGAGCTCACCCTCCCACAGCACCACCAGCGGCGAGACAGACCCCACCACCATCTTCCCCTGCAAAGAGTGCGGCAAAGTCTTCTTCAAGATCAAAAGCCGAAATGCACACATGAAAACTCACAGACAGCAGGAGGAACAGCAGAGGCAGAAAGCTCAGAAGGCGGCGTTCGCGGCCGAGATGGCAGCCACAATCGAGAGGACTACGGGGCCGGTGGGGCCGCAGGGGCTGCTGCCCCTGGACCAGCTGAGTCTGATCAAACCCATCAAGGACGTGGACCTCCTCGATGACGACGTCGTCCAGCAGCTAGGAGGCGTCATGGCAGAGGCCGAGGTTGTGGACACCGGTCTCCTCCTGGATGATCAGGCTTCAGTTTTGCTTCAGGGTGACACGGAACTCTAA
>18|ENSBTAG00000026262|49365926|49367803
AGAAAAAGTTCCTTGACTGAGTCACAGAATTACCAGAATAGATACCAGGAAATTTCCACGCAAAGTAAACTGTGTCGGTGTAAAGCGGATGTTGACAGCATTGGTCGGATCTCATACCACCTTGATGATCGAGGAGTACACAAGAATGAAAAGTCTTATTGCCACAATGATTATAGAAAAGACAGCACGGTTTCCACATTGGATCAGAATAGTATGATTCACACAGGACAAAAACCTTACCAGTGTAATGAATGTAAAAGAACCTTTACCAGCCTTTCTACCTTTGATCTTCACCAGCAGTTACACTCAAAAGAGACCTCTCACGTGTGCGATGAGTGTGGAAAAGGCTTCCGTTATAGCTCAGTTCTTCATATTCATCAGAGAGTTCACATAGGAGAAGAATGCAGTGTGTTTGCTGAGTGTGGAAAGGAATTCCATCAGAGCTCACAACTACAAACTCATCAGAAAGTCCACAGCATAAAGAAACCATTCACATGTGAGGAATGTGGGAAAGGCTTCAGTCGTCGATCAGCACTTAGCATTCATTGTAAAGTCCACACGGGAGAGAAACCTTACACTTGTGAGGAGTGTGGCAGGGCCTTCAGTCAGGCCTCCCACCTTCAAGACCATCAGAGAGTCCACACCGGGGAGAAACCATTCATATGTGATGCATGTGGTAAGAGCTTCAGTCGGAATTCACACCTTCAGTCCCACCAGAGAGTCCATACAGGAGAGAAACCGTACAAATGTGAGGAGTGTGGGAAGGGCTTCATTTGTAGCTCAAATCTATACATTCACCAGAGAGTCCACACAGGAGAAAAACCCTACAAATGTGAGGAATGCGGGAAAGGCTTTAGTCGGCCTTCAAGTCTTCAGGCCCATCAGGGAATCCACACTGGAGAGAAGTCATATGTATGTAATGTGTGTGGTAAAGGCTTTACTCTGAGTTCAAACCTTCAGGCACATCAAAGAGTCCACACAGGGGAGAAACCATACAAATGTGAGGAGTGTGGGAAGAACTTCAGGAGGAACTCCCATTATCAAGTTCATCTGGTTGTCCACACAGGAGAAAAACCCTATAAATGTGAAGTGTGTGGGAAGGGCTTCAGTCAGAGTTCATATCTTCAAATCCATCAAAAGGCCCACAGTGTAGAGAAACCCTACAAATGCAAGGAGTGTGGGCAGGGCTTCAATCAGAATTCACGACTTCAGATCCACCAGCTGATCCATACTGGTGAGAAACCATACAAATGCGAAGAGTGTGGGAAGGGATTCAGTCGTAGAGCAGATCTTAAAATTCACTGCAGAATCCACACCGGAGAGAAACCATACAATTGTGAGGAGTGTGGAAAAGTCTTCAGGCAGGCCTCAAATCTCCTGGCCCATCAGAGAGTCCACAGTGGGGAAAAGCCATTCAAATGTGAAGAATGTGGCAAGAGCTTTGGTCGGAGTTCACACCTTCAAGCCCACCAAAAAGTCCACACTGGAGAAAAGCCATACAAATGTGAGGAGTGTGGGAAGGGCTTTAAGTGGAGCCTGAACCTCGACATGCATCAGAGGGTCCACACAGGAGAGAAACCATATAAGTGTGGGGAGTGTGGGAAGCACTTCAGTCAGGCCTCAAGTCTTCAGCTTCATCAGAGTGTCCACACTGGAGAGAAGCCCTACAGATGTGATGTGTGTGGTAAAGTCTTCAGTCGGTCTTCACAACTGCAGTCTCATCAGAGAGTCCACACAGGGGAGAAACCTTACAAGTGTGAGATGTGTGGTAAGAGCTTCAGTTGGCGCTCCAATCTAACAATTCATCAAAGAATCCATGCTGCTGATAAATCCTATAAAAGTCATAGGGGTGGTAAGACCATCAGAGATTCAACTTAG
>25|ENSBTAG00000016757|36720897|36727046
ATGATGACTGCTGAGTCGAGGGAAGCCACAGGTCTGTCCCCGCAGGCTGCCCAGGAGAAGGACGGTATCGTGATAGTGAAGGTGGAAGAGGAGGATGAGGAGGAGCACATGTGGGGGCAGGACGCCAGCCTGCAGGAGTCTCCCCCGCCCGACCCAGAGGTCTTCCGCCAGCGCTTCAGGCACTTCTGTTACCAGAACACTTTCGGGCCTCGAGAGGCCCTGAGTCGACTGAAGGAACTTTGCCACCAGTGGCTGCGGCCCGAGATCCACACCAAGGAGCAGATCCTGGAGCTGCTGGTGCTCGAGCAGTTCCTCTCCATTCTGCCCCGGGAGCTCCAGGCCTGGCTGCAGGAGTACCGTCCTGACAGCGGGGAGGAGGCCGTGACCTTGCTGGAGGATCTGGAGCTGGATTTGTCAGGACAGCAGGTCCCAGGTCAAGTTCATGGGCCTGAGATGCTCGCAAGGGGGATGGTGCCTCTGGATCCAGTGCAGGAGTCGTCGAGCTTTGACCTTCCTCATGAGCCCACCCAGTCCCATTTCAAGCATTCATCTCGGAAACCCCGTCTGTTACAACCTCGAGCTCTCCCTGCCACCCACGTTCCTGCCCCTCATCCTGAGGGGGCTCCCAGAGACCAGGCGATGGCATCTGCATTGTTCTCAGCAGATTCCCAGGCAATGGTGAAGATCGAGGACATGGCCGTGTCCCTCATCCTGGAGGAATGGGGATGTCAGAACCTGGCTCGGAGGAATCTCAATAGGGACACCAGGCAGGAGAATTATGGGAACGTGATTTCCCAGGGTTGTGAAAACAGGAATGAGAATGAGGAGTCCACCTCAAAGGCTGAAAGTGCAGAAGACTCGGCATCACGTGGGGAGACTGCAGGAAAATTCCAGAAAGATGTCGGAGAAAAGCGTGAACAGCAGGGCAGAGTGGTAGAAAGGCAGCAGAGAAACCCTGAGGAGAAAGCTGGAAAAGAAAAGAGAGACTCAGGGCCAGCTACAGTCAAGGAGAAAAAACCCAGCACAGGAGAGCGAGGCCCAAGGGAGAAGGGGAAGGGTCTGGGGAGAAGCTTCAGCCTGAGCTCCAACTTCACCACTACCGAGGAGGTTCCCACGGGAACCAAGGCCCACAGATGTGACGAATGTGGAAAATGCTTCACACGGAGTTCAAGCCTTATTCGCCATAAAATAATCCACACTGGAGAGAAGCCCTATGAATGTAGTGAGTGTGGGAAAGCCTTCAGTCTTAACTCAAACCTCGTCCTGCATCAGCGCATCCACACAGGAGAGAAGCCTCATGAATGTAACGAGTGTGGCAAAGCCTTCAGTCACAGTTCAAATCTCATTCTGCATCAGCGAATCCACTCTGGGGAGAAACCCTATGAATGTAACGAGTGTGGGAAGGCCTTCAGCCAGAGCTCAGACCTCACTAAGCATCAGAGAATCCACACGGGAGAAAAACCCTACGAATGTAGTGAGTGCGGAAAAGCTTTCAACCGAAATTCATACCTTATTTTGCACCGGAGAATTCACACCCGAGAAAAGCCCTATAAGTGCACGAAGTGTGGCAAGGCCTTCACCCGGAGCTCAACCCTTACCCTGCATCACAGAATCCACACCAGAGAGCGAGCCTCAGAGTACAGCCCGGCCTCCCTCGACACGTTTGGAGCATTCCTGAAAACCTGTGTGTAA
>Un|ENSBTAG00000022228|528888220|528890202
CTAAGGGTGTATCAGTTTTATACCCAGTGTGTGATGCCAAGAAATCCAGGCTTCGAAGATTTATGTCCAATAGAAAACCTAAAAATATATGAAATATTTCACCTTGTAAATTTACATTTAATGAAATACTGGGAATATACAAGGGCATGTGAAGGGCAGAGAGGATGTTATGATGGACATAACCCATCTGGGACCGTTTCTCATAATGTAAACATTACTGCCAAGAGAAATCAAGGTTGTGAATCAAACTGGGGAAAACACCAATTTAAGTCACTAACATCTGCAGAGAAGGGTATGTTTGTCAGCAAAGACCCGCATTGTTTTTTGACATATACATGTTCTCTGAAAGGAACTGTGGAAAATCTGGAAAGTCATCTAGTCTCTACTGCAGATAATCATTCAAACCACTCTAAATACAATGATTCTGGAAGTAATAAATGTAGGAATATCTTTTATCAAAGAGCAGATGTTTCTCTGTATAAAAGTGTGGATATTGGAAAGAAGGCTTGTAATTGTAGTGAATATAGTAAAGTTTGTAATCAGTCTTGTAAACTTAGACAACAGCAGAGTATTGAGAATGTGGAGAAACATTATAAGAGTAACACATGTGGGAAAATAGTCACTAAATCATTAAATCTAAGTAGCCATAGGAAAATCCATACAGAAAGGAAGCCTTTCAAATGTACAGAGTGTGGCAAAGCCTTTATCTGTTCCTCGTGTCTTACTCAACATCAACAAACACATACTGGGGAGAGACCTTATAAATGTAAGGAATGTGGCAAAGTCTATACCTGTTGCTCAAATCTTACTCAACATCAGGTAATTCATACTGGAGAAAAGTCTTACAGATGTAGAGAATGTGGCAAAGCCTTTAATAGGTGTTCATATCTCACTATGCATCAGCGAATTCATACTGGGGATACTCTATACAAATGTAGAGAATGTGCCAAAGCCTTTATCTGTGGCTCACATCTTATTCAACATCAGCAAATTCATACTGAAAAGAAGCCTTATAAATGCACAGGATGTGACAAGTCTTTTAAGCGGCGTGGAAGCCTAACTCAATATCACATAATTCATACTGGGGAGAAGCAGTATAAATGTACAGAGCGTGGCAAAGCCTTTAGGCACAGCTCAAGTCTCACTCAACATGAATCCATTACTGGAGAGAGACCTTATAAATGTAAATATTGTGGCAAAGCCTTTAATTGTAAATCACATCTTACTCAACATAAGCAAATTCATCCTACAAGCAAGGCTTATAAATGTACTGAATGTGGTAAACCCTTTAATCAGAAGTCAAGTCTTTCTAGACATCAGATAATTCATGGAGAGAAACCTTATAAATGTAAGGATTGTAGCAAAGCCTTTAATTGTAAATCACATTTTAATCAACATGAGCAAATTCATCCTACAAGGAAGCCTTATAAATGTACAGAATGTGGTAAAGCCTTTAATCAGAGGTCAAGTCTTTCTAGACATCAGATAATTCATACTTGG
>Un|ENSBTAG00000036321|570219438|570220866
AAAAAAAAATATGGTCACTTCAGGAAAGATAATGCTCAGAAATTACAGCCTGTTAATCATGTGACTCCTGCATCAGAAGCAAAGACTGTCTTGCCACTTTCTGTCTCTGAATCAAGATCAACAGATAGTCCTATTATTATTGAGCCTTTGTCCAAAGCAGATTCTAAAAATATTTCACCACAAATAGTGCCTAATAGCTTTTCAGAGTTATGTTCTCCTTTGATTACCTTCACAAGTTCATTGCAGCATCCAGTAGAAACAGCAGTTATGCAGGAGCTTTCCACTTCTGAAACAAATAGCACAAATCCCAAAAGGCCTAAACTCAGTGATGGAATTATAGGAGAACATTCTTTAGCTTTGTGCCCTCCAGATATTTTTCAAACAGTGACTACTCAGCAAAGCACACCAGACAGTGTTCATACCTCATTAAGCCATGTTCAGAATGGAGAATCTTATCCAACACATTTTCTAAAGGACAATGTCCATTGCAAACCTATAAGCCCTTTAGGGTCAAATGGACTGACAAAAATTGACTTTCCAAGTGTAGCAAGTCAAAACAAGATTGTTGATCCCACAGAAGGCAATCTGATTGTGTTACTCTGTGACTTCTACTATGGACAGCATATAGGAGGGCAGCCAGAACCGAAAACTCACACAGCCTTTAAATGCCTCAGCTGCTTGAAAGTTCTAAAAAATGTCAAGTTTATGAATCACATGAAGCACCATTTGGAGCTTGAGAGGCAGAGAGGTGACAGCTGGAAATACCACACCACCTGCCAGCACTGCAACTGCCAGTTTCCTACTCCCTTCCAGCTGCAGTGTCACATTGAAAGTGTCCATACTTCCCAGGAGCCCTCTGCAGTCTGTAAAATCTGTGAATTGTCCTTTGAGACAGATCGGCACATGAAAGATAATCATAAGCCTGGTGAAATGCCCTATGTATGCCAGGTTTGCGGTTACAGATCATCATTCTTTGCAGATGTGGATGCACATTTCAGAGCATACCATGGTAACATTAAGAGTTTACTTTGCCCCTTTCGTCTCCAAATGTTTAAAACTGCAACACCATACATATGTCATTATAGACAGCACTGGGAAAAGTTTCATCAGTGTTCCAAATGTAGGCTACAGTTTTTAACT
>Un|ENSBTAG00000002370|524812747|524814003
ATGAATATCACCAGCATTTCTCTACTTTCAGATTTTTACTGTGGAACAGAGAGTGAGGAATCACCTGCTGAGCTCAGTGTTTCTGTAGAAGTGTCACAGAACATGAACTCCAAGGCAGTTTCATCCACCCAGAAGGGCTACCCCTGTAACCTGTGTGGCCTCCACTTGAAAGACATTCTATATCTGGCTAAACATCGGGCAACACATTCCAAGCAGAAACCACATGTGCATGAGGCACATAGGAAAGAATTGAAGTTCAACGCCCACTTTCACCAGCCACAGATGCAGCAGAATGTGGACAAGTCTATTGGAAGGAATGAAGGCAGGGCCTTGCTTGTGAAAAGCTTCAGATATGACACATCAAAGAAATCTTTCACATTCAGGGAGAATGGGAAGGCCTCTGTGGCCAGATGTGGTTTTCTCCAGCATCAGGTCACTACCAGTGTGGGGGAGCCAGAACAGAGCTCTGAAAGTGTGGTGGATTTTCCCACTGTGCAACTCCATAAGAAGTGCAGTGAATTTGAGAATGCTGTCAGTGACAAACTTTCGCTTGTTCAGCAGAGAACCCACACTGGAGAAAGGTCTTATGAGTGCAACAAATGTGGGATATTCTTCAGCTGTGCTGCTGGCCTCTTTCAACACCAGAGAGATCATAATCGAGGAAAGCCTTATGAGTGTGGCGAATGTGGGAAATTCTTCAGCCAGCACTCCAGTCTCATTAAACATCAGAGAGTTCACACTGGTGAAAGCCCTCACGTGTGCAGCGAGTGTGGCAAATTCTTTAGTCGAAGTTCTAATCTTATTCAACATAAGAGGGTTCACACTGGAGAAAAGCCTTATGAATGCAGTGAGTGTGGGAAGTTCTTCAGGCAACGCTCGAACCTTATTCATCATAAGAGGATTCATACTGGTAAAAGTGCTCATGAGTGCAGTGAGTGTGGAAAATCCTTCAACTGCAACTCCAGCCTAATTAAACACTGGAGAGTTCATACTGGAGAAAAACCTTACAAGTGCAATGAATGTGGGAAATTCTTTAGCCGCTTTGATGGACTTGTTCAACATCAGATAGTTCATACAGGTGAACGACCGTACAGATGCAGCGTATGTGGGAAAGCCTTCCGCCGGAGCTCTGACCTCATGAATCATCAGCGAGTCCACACTGGTGAAAGACCTTATGAGTGCAGTGAATGTGGGAAAACCTTCAGACGAAGTTCTAATCTGAGGCAGCATCGGAAAGTTCACAAACCAGATAAGACA
>18|ENSBTAG00000012868|52654673|52659357
CAGGACTCGGTGACCTTCGAAGATGTGGCTGTGAACTTCACCTGGGAGGAGTGGGCCCTGCTGGACTCCGCACAGAGGCAGCTCTACAGAGATGTGACCCTGGAGACCTGCGGTCACCTGGCCTGTGTGGATTGGGCGACTCGACATCAAACCAAAGACTCGACCCCTCGGCAGAACAGCCTTGCTAAAAGGACATTTCAGGGAGTGAACAGAGCATGTCTGGCAAGCAGCGGTTCCCGACTCTCCGATTTCAGAGAAGACTGGATGTCCCATAGAATAGAGGAGCCGGGCAAGCAAAGAGGGCGAACATTGAAGCAAGTCGCAGCCGCCCACGAGAAAGATGCCTCTCCCGTTGGATTCTGGGAATATCCTGAGACGAGAGACATCTCTAACCCTGGCCAGAAGATTGTGCCATCACAGGGAGATTCCATGAGGAAACATAACCCAAGACGTAACTCAGATATTTTGAAACAAATTCTCCTCTTACACAGTAATCAAAAAATCTCTACGAACAACGAAGATGACCGAGTCAAGTGGCAGGAAATGCCGTGGATTCCACGTGCAAGAACTCAGACAGAGCTGAAATCAAAGGCGCGGATGGATCATCAGAACGACCTGCTTCATTTGCAGGCTGAAATGTACATGGGCATGAGCATCTGTGAATACAGTCCACGTGGGGAGGCCTTAGAGGGAGACATCTCCCTTAGGACAGGAGGGACGCCCATGAAAGAGAAACCTCGTCATTCTCATCAGTGTGAAAACACCTTCCTAAATAACTCTCTCCCTGCCGGGCAGACGCAACCCTACGAGGCAGAGACAAATAATGAGAATAATCAAAGTGGGAAGACATTTGTCCCTGTTCCAAGTTCCGATTCGCACAGGAGAACTTCGATGGGAGGGAAGAGCTATAAGTGCAGGGAATGTGGGAAGGCCTTCGTGTATCAGTCGTTCCTTAAGAAACACATGGAAATTCACACGGGAGAGAAGCCCTACACATGTGAGAATTGTGGGAAAACCTTCAGATACATCTTACACCTTAATAAACATTTGAGAAATCACAACCTGAAGACCTTTGAATGTCCGGAATGTGGGAAAAGTTTCAACAAGTCCTCAAAGCTTAAGGAACATATTAGGATTCACACTGGAGAGAAACCCTATAGATGTCAGGAATGTGGGAAAACCTTCAGTAAGTCCTCAAAGCTTAAGGAACATACTAGGATTCACACTGGAGAGAAACCC
>25|ENSBTAG00000009199|3905931|3910769
ATGCACTCCTTGGACGAGCCGCTCGACCTGAAGCTGAGCATCACCAAGCTCCGGGCGGCGAGAGAGAAGCGGGAGAGGACGCTGAGCGCAGCCCGGCACCGAGCCCTGCACAGGGAGCTTGGTCTTGCGGACGACAGCCCCACGCCCGGCTCCCCGGGCTCCCCACCGTCAGGCTTCCTGCTGAACCCCAAGTTCCCCGAGAAGGTGGAGGGACGCTTTTCGGCAGCCCCCCTGGTGGACCTCAGCTTGTCGCCACCGTCTGGGCTGGATTCCCCCAACGGCAGCAGCTCGCTGTCCCCGGAGCGCCAGGGCAACGGGGACCTGCCCACAGCGCCCGCCGGCCCGGACCTCCAGCCTCTGCGCTACCTGGACGGTGTCCCCAGCTCCTTCCAGTTCTTCCTGCCGCTGGGCTCTGGGGGGGCCCTGCATCTGCCTGCTTCCTCCTTCCTCACCCCTCCCAAGGACAAGTGCCTCTCGCCAGAGCTGCCCCTGCCCAAGCAGCTGGTGTGTCGCTGGGCCAAGTGTAACCAGCCCTTCGAGCTCCTCCAAGACCTGGTAGACCACGTCAACGACTACCACGTGAAGCCTGAGAAGGACGCGGGCTACTGCTGCCACTGGGAGGGCTGCGCCCGCCACGGCCGCGGCTTCAACGCCAGGTACAAGATGCTTATCCACATTCGCACTCACACCAACGAGAAGCCACACCGCTGCCCCACCTGCAGCAAGAGCTTCTCCCGCCTGGAGAACCTGAAGATCCACAACCGGTCACACACAGGCGAGAAGCCGTACGTGTGCCCCTACGAGGGCTGCAACAAGCGCTACTCCAACTCCAGCGACCGCTTCAAGCACACGCGCACCCACTACGTGGACAAACCCTACTACTGCAAGATGCCCGGCTGCCACAAGCGCTACACGGACCCCAGCTCGCTGCGCAAGCACATCAAGGCCCACGGCCACTTTGTGTCCCACGAGCAGCACGAGCTCCTGCAGCTCCGCCCGCCCCCCAAGCCCCCGCTGCCCGCCCCCGACGGCAGCCCCTACGTCAGCGGGGCGCAGATCATCATTCCCAACCCCGCCGCCCTCTTTGGCGGCCCTGGCTTGCCCGGCCTGCCCCTGCCCCTGGCCCCCGGCCCCCTGGACCTCAGCGCCCTGGCCTGTGGCAACGGCGGGGGCGCCGGGGGTGCGGGGGGCATGGGCCCTGGGCTGCCCGGCCCCGTCTTGCCCCTCAACCTGGCCAAGAACCCGCTGCTGCCCTCGCCCTTTGGGGCCGGCGGACTGGGCCTGCCCGTGGTCTCCCTCCTCGCTGGCTCCGCTGGCGGCAAGGCTGAGGGGGAGAAGGGGCGTGGGGCCATGCCGGCCAGGGCCCTGAGCTCGGAAGGCCGCAAGACCCCCCTCGAGAGGACTGAGGGCAGCCGCTCCCGGCCGAGCCCCGACGGCCTGCCCTTGCTACCGGGCACCGTGCTGGACCTGTCCACGGGTGTCAACTCTGCCGCCAGCAGCCCAGAGGCGCTCGCCCCTGGCTGGGTGGTCATCCCGCCAGGCTCCGTACTGCTCAAACCAGCCGTGGTGAACTGA
>4|ENSBTAG00000002604|29630211|29631551
GAAGAACCGAGGTTGGGATCGACTCCTTTGGCCATGCTTGCTGCTACCTGTAATAAGATCGGCAGCCCCAGCCCGTCTCCCTCCTCCCTCTCGGACAGCTCATCTTCCTTCGGCAAAGGCTTCCACCCCTGGAAACGGTCCTCGTCCTCTTCCTCAGGCAGCTGCAACGTAGTGGGCTCCAGTCTCTCAAGCTTCGGCGTGTCAGGGCCCTCCAGAAACGGCGGCTCGTCCTCGGCCGCGGCGGCCGCCGCCTCGAGCTCTCCCTTCGCAAACGACTACTCGGTGTCCCAGGCCCCTGGCGTGTCGGGGGGCAGCGGCGGCGGCGGTGGCGGCGGCGGCTCCTCGGCACACTCGCAGGACGGCTCCCACCAGCCCGTGTTCATCTCTAAGGTGCACACCTCTGTGGACGGGCTGCAGGGCATCTACCCGCGCGTAGGCATGGCGCACCCTTACGAGTCGTGGTTCAAGCCCTCGCATCCCGGCCTGGGCGCCGCCGGCGAAGTGGGGTCGGCAGGCGCCTCCAGCTGGTGGGACGTGGGCGCGGGCTGGATCGACGTGCAGAACCCGAATGGCGCGGCGGCGCTGCCCGGCTCCCTGCACCCCGCCGCCGGGGGGCTCCAAACCTCGCTGCACTCGCCGCTCGGAGGCTACAACTCGGATTACTCAGGCCTGAGCCACTCAGCCTTCAGCAGCGGTGCCTCTTCGCACCTGCTCAGCCCCGCGGGGCAACACCTCATGGACGGCTTCAAGCCAGTGCTGCCCGGCACCTACCCGGACTCGGCCCCGTCGCCGCTGGCCGGCGCTGGGGGCTCCATGCTGAGCGCGGGGCCGTCGGCGCCTCTGGGGGGCTCCCCGCGCTCTTCAGCCCGCCGCTACTCCGGCCGCGCCACCTGCGACTGCCCCAACTGCCAAGAGGCGGAGCGTCTGGGCCCGGCCGGGGCGAGCCTGCGGCGCAAGGGCCTGCACAGCTGCCATATCCCGGGTTGCGGCAAGGTGTACGGCAAGACGTCGCACCTCAAAGCGCACCTGCGCTGGCACACGGGCGAGCGGCCCTTCGTGTGCAACTGGCTCTTCTGCGGCAAGCGCTTCACGCGCTCCGATGAGCTTCAGCGGCACCTTCGGACCCACACCGGCGAGAAGCGCTTCGCCTGCCCCGTGTGCAACAAGCGCTTCATGCGCAGCGACCACCTCAGCAAGCACGTGAAGACGCACAGCGGCGGCGGCGGCGGCGGCTCGGCGGGGTCCGGAAGCGGCGGCAAGAAGGGCAGCGACACCGACAGCGAGCACAGCGCCGCAGGCAGCCCGCCTTGCCACTCCCCGGAGCTGCTGCCGCCCCCCGAG
>23|ENSBTAG00000017836|26991650|26997010
GAGGGTCTGCCGAAAGCCTGGAAGGGAGAGTGCTGGTGGAAGGAGTGGGTGAAGAAGCCAGTCACCTTTGAGGATGTGGCAGTAAACTTCACCCAGGAAGAGTGGAAATGTCTAGATGTCAGTCAGAGGGTCCTCTACCAGGATGTTATATCAGAGACTGTCAGAAACTTGATGTCTGTGGATGGAATCTTTCTGTCTAATCTAGATCTGATCGCCAAGCTTGAGCAAGAAGAGAAACAGTGGGAAGCGGATCTCTGTTCCCCGAATGGAGAAGGCTTTCATTCAGGAGGCAAGAAGGAGGAAAGCCAAGAACAGAGTCAGAGTTTGGGAGATGAGGGGACTGTTGATGACAAGAAGGCCTCCCTTGCTCACAGAGGCTTGGGCCCAACCTCTCCTCCAGCTGGGTCCCCGGAAAAGACGCCAACATTGCCAGAATCCTGGGCTCGGCCAGCCTTTACCTGTCACACCTGTGGCAAGTGCTTCAGCAAGCGCTCCAGCCTCTACAACCATCAGCTTGTTCACAACAGCGCCCAGTGTGGGAAGTCCTTCCAGAACCCCAAGGACCTCAGCTCCGGCCGGCGCAAGCAACCCAGGGAAAGGCCCTTCCGCTGCTCGCTCTGTGGCAAGACCTACTGCGATGCTTCTGGACTGAGCCGTCACCGCCGTGTCCATCTGGGCTACCGGCCCCATGCGTGCCCCTTCTGTGGGAAGTGCTTCAGGGACCAGTCTGAGCTCAAACGCCACCAGAAGACGCACCAAGGCCAGAAGCTGGGGGCTGGAAACCAGAAGCATATTGTGAGGACTCCGGATACCAGAGCTGGATTACAGGGCCTGGCAACAGGGAACCATGCAGCAGTGGCTGCG
>16|ENSBTAG00000016735|44238485|44246011
ATGGACGGCTCCTTCGTCCAGCACAGCGTGAGGGTTCTGCAGGAACTCAACAAGCAGCGGGAGAGGGGCCAGTACTGCGATGCCACCCTGGATGTGGGGGGCCTGGTGTTCAAGGCACACTGGAGTGTTCTTGCCTGCTGCAGCCACTTCTTCCAGAGCCTCTACGGGGATGGCTCAGGGGGCAGTGTTGTCCTCCCTGCGGGCTTTGCCGAGATCTTTGGCCTCCTGCTGGATTTTTTCTACACCGGCCACCTCGCCCTCACCTCCGGGAACCGGGATCAGGTGCTCCTGGCAGCCAGGGAGTTGCGAGTGCCAGAGGCTGTGGAGTTGTGCCAGAGCTTCAAGCCCAAAGCCTCGGTGGGACAGCCACCAAGTGGCCAGAGTGGGCTTGGGAAATCTGCCCCCCGGGATGTGAACAGCCACCTCAAGGAGTCTGCGGGTGTGGAGAAGGAGGAAGTTTCAAGGACTCTGGGTCAAATCCCCAGGGATCCGGAGCTAAGCGGTAGTCTCAGCCCCCAGAGGCCCCGGCTTGGCCTCCCTGCTCAGAGTGAGAGCCCGTCCTTTCTCCGTGGGAAACTCAAGCAGGCCCTGAAGCTCTGTCCCCCTGGGGACAAGGAGCCTGAGGATTGCAAAGTGCCCCCAAGGCCCTTCGAAGCTGAAGGTGTCCAGCTGCAGGGCGGGACTAATGAGTGGGAGGTGGTGGTTCAAGTTGAGGACGACGGGGATGGCGATTATGATTCTGAAACTGAGACTGTGCCAACCAAGAGGAAAGCAAACGTAATCAGAAAGCCTTGTGCTGCTGAGCCGGCCCGGAGCGTAGGTTCCCTGGCAGCCGAGCCTGCTGAGAACAGAAAAGGTACAGCGGTGCCAGTTGAATGCCCCACATGTCATAAAAAGTTCCTCAGCAAATATTACCTAAAAGTCCACAACAGCAGGAAACACACTGGGGAGAAACCCTTTGAGTGTGCCAAATGTGGGAAGTGTTACTTCCGGAAGGAGAACCTCCTGGAGCATGAAGCCCGGAACTGCATGAACCGCTCAGAACAGGTCTTCACGTGCTCTGTGTGCCAGGAGACGTTCCGCCGGAGGATGGAGCTGCGGGTGCACATGGTGTCCCACACGGGGGAGATGCCCTACAAGTGCTCCTCCTGCTCCCAGCAGTTCATGCAGAAGAAGGACCTGCAGAGCCACATGATCAAGCTGCACGGAGCCCCCAAGCCCCATGCGTGTCCCACCTGTGCCAAGTGCTTCCTGTCCCGGACGGAGCTGCAGCTGCACGAGGCATTCAAGCACCGTGGGGAGAAGCTGTTTGTGTGCGAGGAGTGCGGGCACCGGGCATCGAGCCGGAATGGCTTGCAGATGCACATCAAGGCCAAGCACAGGAACGAGCGGCCATACGTCTGTGAGTTCTGCAGCCACGCCTTCACCCAGAAGGCCAATCTCAACATGCACCTGCGCACGCACACGGGCGAGAAGCCCTTCCAGTGCCACCTTTGTGGCAAGACCTTCCGCACCCAAGCCAGCCTGGACAAGCACAACCGCACCCACACCGGCGAGAGGCCCTTCAGCTGTGAGTTCTGTGAGCAGCGCTTCACAGAGAAGGGGCCCCTGCTCAGGCATGTGGCCAGCCGCCACCAGGAGGGCCGGCCCCACTTCTGCCAGATCTGCGGGAAGACCTTCAAAGCTGTGGAGCAGCTGCGCGTGCACGTGAGGAGACACAAGGGGGTCAGGAAGTTCGAGTGCACTGAATGTGGCTACAAGTTCACCCGGCAGGCCCACCTGCGGAGGCACATGGAGATCCATGACCGGGTGGAGAACTACAACCCCAGGCAGCGCAAGCTCCGGAACTTGGTCATCGAGGACGAGAAGATGGTGGTGGTGGCACTCCAGCCGCCCCCCGACTTGGAGGTGGGCTCAGCCGAGGTCATCGTGGAGTCACTGGCCCATGGCAGCCTGGCCTCCCAGCTCCCTGGCCAGAGACTGTGTGCGGAGGAGAGCTTCACGGGTGCGGGCGTCATGGAGCCCTCGCTCATCATCACGGCCGCCATCCCCGAAGACTGTGACACATAG
>Un|ENSBTAG00000008349|293110727|293115730
CAGGAGTCAGTGACATTTGAGGATGTAGCTGTGAACTTCAGTCATGAGGAGTGGCAGTGTCTGACCCACGCTCAAAGACACCTCTATAAAGATGTGATGTTGGAAAATTATGGGAACATGGTGTCACTTGGATTTTCATTTTCTAAACCACCTTTGATCTCCCATCTGGAGCAAGGTACAGAGCCCTATGTTCAGGATCGACAGGACTGGGAGTTCCTGAGCTGCTCCTATCCAGTATCAGCTGCCAAGACATGGCCTGAGAGTGAGAAGGCAAGATCAGAACAGGAGGTTTTTGAAAATGGAGAAGATCCAGAGGTTGGAGAAGTTTGTGTACAAGATGTCAAATTAGAGAATCAATGGGAAATGCCTGTGAGAGAGAAATGGAGAGAAGAGAAAGAAAGCTGTGATAAAGTGACTTTCAGGAAAGGAAAGAACCAGAAGGGACTTATAAAACACTTCAGTCCAAACTCAGAATGTATTCTGTATGGAGTTCTTACGGAAAAGAAACAGCATGAATGTACCCGATGTGGCAAAAACTTCAGTTGGCATTCTGACTTAATTCTCCATGAGCGAATTCACTCTGGCGAGAAACCCTATGTGTGTAATGAGTGTGGGAAAGCATTCAAGACCAAAAATCAACTTTCCATGCACCAGATAATCCACACAGGGGAGAAACCCTTTAACTGTACCCAGTGTGGGAAGGCCTTCAGTAGTAGATCCGCTCTTTGCCGACATAAAAAAACCCACAGTGGGGAGAAGCCACACCCGTGCAGTGACTGTGGGAAGGCCTTCAAGACCAGGTACTGTCTCAGGATGCATCAGATCATCCACACAGGAGAGAAGCCTTACGAATGCAGTGACTGTGGGAAGGCCTTTCAGTTTAAGCATTCCCTCATCATCCACAGCAGGAGCCACACTGGGGAGAAACCCTATGCATGTGAGGAGTGCGGGAAGGCTTTCAGCGGGAGTTCAGACCTCATCAAACACACAAGAGTCCACACTGGGGAGCGACCTTATGAGTGCAATGAGTGTGGGAGGGCCTTCAGCTGGAGCTCAGACCTAAGCAAACACAGAAGACTCCACACTCAGGAGAAACATTGTGAGTGCCCTCAGTGTGGAAAAGCCTTCAGCAACGAAGCAGAGCTCACCAAACATAGAAGAATCCACACCAAAGAGAAGCCTTATAAGTGTAAGGAGTGTGGGAAAACCTTTCATCATAACTGTAAATGCCGGGCTCATGAACGAGGACACACTGGGGAGAAGCCCCATCGATGTGATTGTGGGAAAACTTTCCAAGATCAACACTGCCTTACCATCCATCAAAGAATCCACACCGGAGAGAAACCTTATAAATGTTCAGACTGTGGTCGAGCTTTCAGTGGGAAATCAAACTTGACCAATCATCAAAGAATCCACACCGGAGAGAAACCTTACAGGTGTGAGGTGTGTGGAAAGGTCTTTCATCAGAGCTCAGTCCTGAGACAGCATGAAAGAATCCACACGGGTGAGAAGCCATTTACCTGCCATGAGTGTGGCACGTCTTTCCGTCAGAGTTCGGCCCTGATTGGACACAAGCGAGTTCATACTGGAGAGAAACCTTATATATGTGAGGAGTGTGGAAAAGCTTTCAGAGTGAGCTCAAATCTTACTAGACATAAGAAAAGAAAACATAGAGTGTGGGAAACC
>Un|ENSBTAG00000036168|323265689|323266567
ATGTCACACCTCAGTCAGCAGAGAATTTGTAGTGGGGAAAACCCCTTTGCCTGTAAGGTATGTGGGAAAATCTTCAGCCACAAATCAACTCTTACTGAGCATGAGCATTTTCATAATAGAGAGAAACCTTTTGAATGTAATGAATGTGGAAAAGCATTCAGCCAAAAGCAGTATGTCATTAAACATCAGAACACCCATACTGGAGAGAAGCTTTTTGAATGTAACGAATGTGGAAAATCCTTCAGCCAGAAGGAAAATCTTCTTACCCATCAGAAAATTCACACTGGAGAAAAACCTTTTGAGTGTAAGGACTGTGGGAAAGCTTTCATTCAGAAGTCAAACCTCATCAGACACCAGAGAACTCACACAGGAGAGAAGCCCTTTATATGTAAGGAGTGTGGGAAAACCTTCAGTGGCAAGTCGAACCTTACTGAGCATGAGAAAATTCATATCGGAGAGAAACCCTTCAAGTGTAATGAATGTGGAACAGCTTTTGGTCAGAAGAAGTACCTCATAAAACATCAAAATATTCACACTGGAGAGAAACCTTATGAATGTAATGAATGTGGAAAAGCCTTCTCTCAGCGAACATCACTTATTGTACATGTGAGAATTCATTCAGGTGATAAGCCGTATGAATGCAATGTATGTGGAAAAGCCTTCTCTCAAAGTTCATCTCTTACTGTACATGTGAGAAGCCACACAGGTGAGAAACCCTATGGTTGTAATGAGTGTGGGAAAGCTTTCTCACAGTTCTCAACCCTTGCTCTACATTTGAGAATACACACAGGTAAGAAGCCTTATCAGTGTAGTGAATGTGGGAAAGCTTTCAGCCAAAAGTCACACCACATTAGACACCAGAAAATTCATACCCATTAA
>19|ENSBTAG00000013906|25178302|25190740
AGATCCCACAGATATGAAGTCTGTGGTCAGAGCTTCAAACAGAAGTCAGAAATAACTGAACATCAGAAAATTGATAATGTAAAGAAAACCTATGAATGTAAGGAATGTGGGAAAACTTTCAATCGAAGCTCAAACCTGATTATACATCAGAGAATTCATACAGGAAAGAAACCATATGTATGTAGTGAATGTGGAAAAGACTTTAATCAAAGTTCAAATCTTATTATACATCAGAGAATTCATACAGGTGAGAATCCCTATGAATGTAAAGAGTGTGGGAAGGCCTTCAAGGGGAGCTCGAACCTTGTCCTGCATCAGAGAATTCACACTGGAGAGAAGCCATATGTATTCAATGAATGTGGGAAGGCCTTCAATCAAAGCTCAGATCTTATTATTCATCACAGAACTCACACTGGAGAGAAACCCTATAAATGTTATGAATGTGGACAGACTTTCAGTCAAAGCTCACACCTGGTCACACATCAGAGAATTCATACTGGAGAGAAAGGCTTCAAGTGTACTAAGTGTGGAAAATATTTCCAGGGAAGTTCAGATCTAATTCGGCATTGGATAACTCACACTGGAGAGAAACCCTATGAATGCAGTGAATGTGGGAAAGCTTTTGGCCAGAGGTCGCACCTTATGACACACCAGAAAAGTCACACTGGAGAGAAACCCTATCAGTGCAATGAATGTGCAAAAGCCTTCCGGCAACGTTCGCTCCTCATCCAGCATCACAGAATCCACAGTGGCGAGAAACCTTGTGAATGCAAGGAATGCACAAAAGCCTTCATCTGGTGCACAGCTTTTCTCAAGCATCAGAGACTTCATACTGAAGAGAAAGCTTATCAGTGCATTCAGTGTGGTAGAACTTTTTGGGGCAGCTCAGACCTCACCCGACATCAGATAACTCACTCAGGAGAGAAACCCCATGAATATAAGGAATGTGGGAAAACTCAGAGCTCAGACCTTATGCAACATCACAGAATACATAGTGGAGAAAAACCTAACGTGTGCAATAAATGTGGGAAATCTTTTAGGGACAGCTCAGATCTCATTAAACACCACTGTGTTCACACTGGCGAGAAACCCTATGAATGCTCTGAGTGTAAGAAGGCCTTCTGCCAGAACTCACACCTTGTTAGTCACCAGAGAATTCACACTGGTGAGAAAGCCTTTGAATGTAGCCACTGTGGGAAGGCCTTCAGCAGGCACACAGCTTTTCTTAAACATCAGAAACTTCACACTGGAGAGAAAATCTGTAAGTACAGTGACTGTGGGAAAATATTCAACCAGAGTTCAAACCTCATTCAGCATCAGAGAATTCATACAGGAGAGAAACCCTACAAGTGCTATGCCTGTGGGAAGTCCTTCAGGTGGAGTGCTCATCTTGTTCAGCATCAGAGGATTCATTCAGGGGAGAATCCCTACAAGTGTAATGAATGTGGGAAAGCCTTCAGTCAAAGCTCCTATCTTATCAGACACCAAAGAGTTCATGCCAGAGAAGAGCCTTCCCCA
>18|ENSBTAG00000015866|60536856|60635690
CAGGGCAGTGTGACCTTTGAGGATGTGGCTGTGTACTTCTCCTGGGAGGAATGGGCTCTCCTTGATGAGGCTCAGAGATGCCTGTACCACGATGTGATGCTGGAGAACTTTGCACTTACATCCTCACTGGGTAAGCTCTTCTACCTGCCCCTGTGCCAAGCACCTTCTGAACAAAGCATTTGTATAGGAGTGTCACAGATCAGGACTCTCAAGGTAGATTCATCTCCCCACAAGGGCCAGCCCTTTGAGATGTGTGGCCCAGTCTTGAGAGACATTTTGCACTTTCCTGAGCACCAGGAAACACATCTTGGGCAGAAACCATACACATGTGGAAATCGATTCTATATCTCTGCCAACCTTCAGCAATACCAGGAGCAACACATTGGAGAGATACCCATCAGAAGTTCTGTGGACACAGCCTTGATTATAAACAGCTGCACAACCCATGTGTCAGGGAAACCCACTGTCTATGGGGAGATTGGGAACGACTTCTTAGTCAATGTGGGATTTTTCCATCACACTGAGGAGAAGCCAAACAATAGTAATGAGTGTGAAGCTGTCTCTCACAATGGAAAAAGGCATGAGAACTGGGGAGAAGGCAACAAAGCCCTCAACTGCACAGACACACTTGTTGAGGACCAACGAGTCCTCACTAGAGAAGGGCTTTATGAGTGCAGCAAATGTGGAAAAGCCTGTACTCGAAGATGTAACCTCATTCAGCACCAGAAAGTCCACACTGGAGAACGGCCTTATGAATGCCATGAATGTGGAAAATTGTTTACCTACCTCTCCAGTTTCATTATACACCAGAGGGTTCACAGTGGAGAAAGACCTTATGAATGCAGCGAATGTGGGAAATCTTTTAGCCAAAGCTATAGCCTCAACAGCCATAGGAAAGTTCACACAGGAGAAAAACCTTATGAGTGCAGGGAATGTGGGAAGTCTTTTAGTCAAAGATCTAATCTCATTCAGCATCAGAGAGTTCACACTGGAGAAAGGCCTTATGAGTGCAGTGAATGTGGGAAATCTTTTAGCCAAAACTTTAGCCTCATTTACCACCGGAGAGTTCACACTGGAGAAAGGCCTCATCAGTGCAGTGAATGTGGAAAATCCTTTAGCCGAAGCTCTAGCCTCATTCACCACAGAAGACTTCATACTGGAGAGAGGCCTTATGAGTGCAGTAAATGCGGGAAATCCTTTAAGCAAAGCTCCAGCTTTAGCTCACATCGGAAAGTCCACACAGGAGAAAGGCCTTATGAGTGTGGGGACTGCGGAAAATCATTTAGCCATAGCTCCAACCTCAAGAATCACTGGAGGGTTCACACTGGAGAAAGGCCTGTTGAGTGCAGTGAATGTGGGAAATCATTTAGCTGTAAATCTAACCTTGTTAAACACCTGAGAGTTCACACTGGAGAAAGGCCTTATGAGTGTGTGGAATGTGGAAAATCATTTAGCCAAAGTTCCAGCCTCATTCAGCACCATATGATCCACACCGGGGAGAGGCCCTACGAGTGCATGGAGTGTGGCAAGGCCTTCAACCGCAAGTCCTACCTGACACAGCACCAGCGGATTCACAGTGGGGAGAAGCCC
>4|ENSBTAG00000020004|82999123|83019819
ATGCCTTTAAGGGACAAATACTGTCAGACTGACCACCATCATCACGGATGCTGTGAACCAGTTTATATCCTGGAACCTGGAGATGCTCCTTTGTTACAGCAACCACTACAGACATCCAAGTCTGGTATTCAGCAAATAATTGAGTGCTTTCGATCAGGAACTAAACAACTTAAGCATATTTTATTAAAAGACGTGGACACTATTTTTGAATGTAAACTATGCCGCAGTCTCTTCAGAGGATTGCCAAATTTAATTACCCATAAAAAATTCTACTGCCCACCAAGTCTGCAGATGGATGACAACCTTCCTGATGTAAATGATAAACAAAGCCAAGCCATAAACGACCTCCTAGAAGCCATATATCCAAGTGTGGACAAGCGAGAATACATTATTAAGCTAGAACCTATAGAAACTAATCAGAATGCAGTGTTTCAATATATTTCAAGGACCGATAATCCCACTGAAGTCACAGAGTCAAGCAGTACTCCTGAACAGCCTGAAGTTCAAATACAGGAAACTAGCACTGAACAGTCTAAAACAGTTCCAGTTACAGACACAGAGGTGGAAACTGTAGAGCCCCCTCCTGTTGAAATTGTTGCAGATGACGTTGCACCTCCATCTGATGAACAACCGCAGGAATCACAGGCTGACTTGGAAACTTCTGACAATTCTGATTTTGGTCACCAGTTGATATGTTGTCTTTGTAGAAAAGATTTCAATTCCAGACGAGGTGTTCGTCGTCACATTCGAAAAGTACACAAGAAAAAGATGGAAGAACTAAAAAAGTACATTGAAACACGAAAGAATCCAAACCAGTCCACTAAAGGACGCAGTAAGAATGTTCTAGTTCCATTAAGTAGGAGTTGTCCAGTATGTTATAAATCATTTGCTACAAAAGCGAATGTAAGGAGGCATTTTGATGAAGTTCATAGAGGACTAAGGAGGGATTCAATTACTCCTGATATAGCAACAAAGCCTGGGCAACCTTTGTTCCTGGATTCTGTTTCTCCTAAAAAATCTTTTAAGACTCGAAAACAAAAGTCGTCTTCAAAGGCTGAATACAATTTAACTGCATGCAAATGCCTTCTTTGCAAGAGGAAATATAGTTCACAAATAATGCTTAAAAGACATATGCAAATTGTCCACAAGATAACTCTTTCTGGAACAAACTCTAAAAGAGAGAAAGGCCCCAATAATACTGCCAGCAGTTCAGAAATAAAAGTTAAAGTTGAACCAGCAGATTCTGTAGAATCTTCACCCCCTTCCATTACCCATTCTCCACAGAATGAATTAAAGGGAACAAATCATTCAAATGAAAAAAAGAACACACCGGCAGCACAGAAAAATAAAGTTAAACAAGACTCTGAAAGCCCTAAATCAACTAGTCTGTCTGCTGCAGGTGGCCAGCAAAAAACCAGGAAACCAAAACTTTCAGCTGGCTTTGATTTTAAGCAACTTTACTGTAAACTTTGTAAACGTCAGTTTACTTCGAAACAGAACTTGACTAAACACATTGAATTGCACACAGATGGGAATAACATTTATGTTAAATTCTACAAGTGTCCTCTTTGCACTTATGAAACTCGTCGGAAGCGTGATGTGATACGACATATAACTGTGGTTCATAAAAAGTCATCCCGTTATCTTGGGAAAATAACAGCCAGTTTAGAGATCAGAGCTATAAAAAAGCCCATTGATTTTGTTCTAAATAAAGTGACAAAAAGAGGCCCTTCGAGAGACGAAGCAAAACATAGTGATGCAAAACATGATGGCACTTCTAACTCTCCTAGTAAAAAGTACGAAGTAGCTGATGTTGGTATTGAAGTAAAAGTCACAAAAAACTTCTCTCTTCACAGATGCAATAAATGTGGAAAGGCATTTGCCAAAAAGACTTATCTTGAGCATCATAAGAAAACTCATAAGGCAAATGCTTCCAATTCACCTGAAGGAAACAAAACCAAAGGCCGAAGTACAAGATCTAAGGCTCTTGTC
>25|ENSBTAG00000007012|36684700|37088346
ATGCTTGTAGAGCGTCCAGGGATGGCAGAAGAGCCTCAGCAGCAAATGGGTGGCCATGTGGTAAAACTAGAGAAAGAGCTGCCGTGGGGCAGGACGAGGGAGGACCCCAGCCCGGAGACTTTTCGCCTGCGGTTTCGGCAGTTCCGCTACCAGGAGGCGGCCGGGCCTCAGGAAGCCCTCAGGGAGCTCCAGGAGCTCTGTCGCCAGTGGCTGCGGCCCGAGCTGCATACCAAGGAGCAGATCCTGGAGCTGCTAGTGCTGGAGCAGTTCCTGACCATCCTGCCACGGGAGTTCTACGCCTGGATTTGGGAGCACGGCCCCGAGAGCGGCAAGGCCCTAGTGGCCATGGTGGAGGACTTCACGCAGAGAGCCCTGGAAGCCAAGGCGGTTCCGTGCCACGTGCAGGGACAGCGGGAGGAGACAACGCTTTGCAGAGACCCCTGGGAACCAAGTGTCCACCTGGGGCCCGTGGAGGTCAAGCCCGAGTGGGGGATGCCCCATGGGGAAGGCATCCAAGACCTTGACCGAGGCACTGAGGAGCAGCTCAGCCAGGACCCTGGAGAGGGGATGCAGGCCTTCCAGGAGCAGGCTCTGCCAGTCCTTCAGGCTGGTGCTGGCCTCCCTGCAGTGAGCACCAGAGACCAGGAGGTGGCAGCCAGCTTCCTGACGGCTGGATCCCAGGGGTTGGGCCCATTTAAAGACATGGCCCTGGCTTTCCCTGAGGAGGAGTGGAGGCACGTAACCCCAGCCCAGATAGACTGCTTTGGGGAGTATGTGGAACCCCAGGACTGCGGGGTCTCACCTCCAGGCCTGGGGAGCAAGGACAAGGAGGCAAAGACCCAGCTGGCAGACCCCAAGGGGCAGCTCGCTTGCGGGCGGGCAGAGAGGTGTGGGGAGGCCGCTCTCCAGGGCCCGGAGTCGGGAAGACCAAGCGAGCAGCAGGCCGGGAGCTCGGTGGGAAACGCGCCCGGGCCGCTCCTGCCCCAGCACAGCGTTGCCCCGCTGCCCGATGACCTCCAGACCCACAGCTCCTTCTGGAAGCCTTTCCAGTGCCCTGAGTGTGGGAAAGGCTTCAGTCGGAGCTCCAACCTGGTCCGACACCAGCGGACGCACGAGGAGGAGAAGTCGTACAGCTGCGGGGAGTGCGGCAAGGGCTTTGCGCTGCGCGAGTACCTGCTGAAGCACCAGCGGACGCACCTGGGCCGGCGGCCGCACGTGTGCAGTGAGTGCTGGAAGACCTTCAGCCAGCGCCACCACCTCGCGGTCCACCAGCGCAGCCACACAGGCGAGAAGCCCTTCCAGTGCGCGGACTGCTGGAGGAGCTTCAGCCGCCGGCAGCACCTGCAGGTGCACCGCCGGACACACACCGGCGAGAAGCCGTACACCTGCGAGTGTGGCAAGCGCTTCAGCAGGAACGCCAACCTGGCGGTGCACCGGCGGACCCACACGGGCGAGAAGCCCTATGGCTGCCAGGTGTGCGGGAAGCGCTTCAGCAAGGGGGAGCGGCTGGTCCGGCACCAGAGGATCCACACCGGGGAGAAGCCGTATCGCTGCCCGGCCTGCGGCCGCAGCTTCAACCAGCGCTCCATCCTCAACCGGCACCAGAAGACGCAGCACCGCCAGGAGCCC
>13|ENSBTAG00000013079|58275952|58298518
ATGGCAGGGGCTGAGCTCTCTGTCCCCCCTGAGCAGTTCACCCAAATCAAAGAACCAGAGTTGATACCAGACAGGGCCCTGGAGGAGGAGAAAGAAGAGGAAAATGACAATGACGGGGTGCGCCGAGTAAAGGAACAGTCGGGCTCTGCGGGTTTGGAGGTGGAGAGTGCTCAGGGACCCTTCCAGACCACGATCCTGGAGGAGGTGCCGGAGCTGGTGCTGGCTGCCCCGGAGGAGATCGAGAGGCACCTCCTGACCCTGCAGACCGTGCACTTCCCCTCGGAAGAGGCTGAACTGCAGGACCTCAGCTGGCTGGATCCCCAGCAGGAGGACGAGATGCAGGTGAGGGTGCGCCAGGCCGGTAGTGGGGTGCAGTCGCTGGTGTGGCTCGAGGAGGCAGCCCAGCAGAGCCTGCACCAGTGTGTCCTCAATGTCCAGGAGGAGGTATACTCGCTGCAGCAGATGGAGGTGATGCAATTTCAGCTTCTGGAGGAGAATGTGACTGGGGCCGTTGAAGACTGTAAGTCGGCAGTGAGCCTGGAAGAAAGCACTGGATCCATAAAGCTCCAGAAAGGTCAGGAAGAGGAACAGCTGCTGACTGAAGGTGGATTCAGTGAAAAAGCAGAAGAGCAGTTTTTTCTTGTGGAAGCAAGGCCAGGAGATGAAGGAAGAGATGAAATTGTTCTGACATTTTCAAACTTAAATATGGAAGAACAAAAAGAGAAACCTGAACTGAGTCAAGCACACCTTGAAAAACCCAGCACTACGAAAAATCGAAACAAGGCAAAGGAAGTAAAACAAACCTTTCACTGCAACTTCTGCAAGTTCACGTCTTCTAGAATTTCGAGTGTCAATCGTCATATGAAAATTCACAGCACTGAAAAGCCCCACGTGTGTCACCTGTGCCTGAAAGCTTTCCGTACAGTCACCCTCCTTCGGAATCACGTCAACACCCATACAGGAACCAGGCCCCACAAGTGTGGTGATTGTGACATGGCATTTGTCACCAGTGGAGAACTCGTCCGGCATAGACGTTACAAACACACTCACGAGAAACCCTTTAAATGCTCCATGTGCAAGTACGCTAGTGTAGAAGCAAGCAAGTTGAAGCGCCACATCCGCTCACACACGGGTGAGCGCCCCTTTCAGTGTTCCCTCTGCAGCTATGCCAGCAAAGACACCTACAAGCTGAAGCGGCACATGAGAACACATTCAGGTGAGAAGCCCTACGAGTGCCACATCTGCCGTGCCCGCTTCACCCAGAGCGGGACCATGAAGATGCACATCCTGCAGAAGCACAGCGAGAACGTCCCCAAGTACCAGTGCCCGCACTGCGCCACCGTCATCGCCAGGAAGAGCGACCTGCGTGTCCATTTGCGCAACCTGCACACATACAAAGCTGCAGAGATGAAGTGCCGTTACTGCCCTGCTGTGTTCCATGATCGCTACACTCTGATCCAGCACCAGAAAACTCACAAAAATGAGAAGAAATTCAAGTGTGGATACTGCAGCTACGTCTGCAAGCAGGAACGTCATATGACAGTTCACATACGTACCCATACCGGAGAGAAGCCGTTTATCTGTCTCGCCTGCACTAAATGTTTCCGACAGCAGCAGCTTCTAAATGTGCACTCCAAGAAACAGCACAATATCAATTTCGTCCCGACTGTTTACGAATGCCCCAAGTGTGGCAAAGGTTTTTCCCGCTGGGGCAACATGCACAGACACTCCAAAAAATGTAACTCTGGGCAGGAAACGCCGACCCCCGTGGAAAAAGAAAGAGCAACGAAGAGGAAGCCCGCCAGCCCAAGAGAGCCAGCCAATGGTTTCTGGTCGTATGTTTCCCTGGGTGCCGAAGCTGCAGCCAAGGAGGTATCCCTGGTGAGTGGAGAGCTGTACCCAGGAGAGATGGTGCCCATTGACTTCTTAGAAGCCAAGACCGGAGGTGAGGACCTGGAGCAGGACCTGGAGCAGGACCTGACCTGTGACATGATCCTGGCCTTGATGAATAAGTGA
>18|ENSBTAG00000003462|59971305|60552521
CAGGGCAGTGTGACCTTTGAGGATGTGGCTGTGTACTTCTCCTGGGAGGAATGGGCTCTCCTTGATGAGGCTCAGAGATGCCTGTACCACGATGTGATGCTGGAGAACTTTGCACTTACATCCTCACTGGGTTGTTGGCATGGAGCAGAGGATGAAGAGGCATCTTCTGAACAGAACATTTCTGTACATGGAATGTCACAGGTCAGGATTCCCAAGGCAGGCATGTTCTCCCAGAAGGCCCATTTTTGTGACCTGGACTTGGGAGACGTTTTGCACTTGACTGAGCATCAGAGGCAGAAACTGTATGATATGGAATGTGGAAAATCTTTTAACTTTAACTCTGCCTTGTACTATCATAAGAAAACTCACGCTGGAGAGAAACCATTGAGAAGTGATGTGAGGAGAGCCTTGGTTGTGAGCAGCTGCAAATTCTATGTATCAATGAAGCCTTTTACCCTTGGGAATATTGGGAAGGACTTCCTGGGCAACTCAGGATTTCTTCACCAAGAGGCCACACACACCTGGCAAAAGTCACATAGTGAAACCGAGTATGAGGCTCCCTTTCTAAGGGGAAAAAATCATTATAATTGGGGAGACTACACAAAAACTTTGAGTGGCAAACATGCAGTTGTTCAGCACCAGAGAGTCCTCACTAGAGAAAGATGTTACTGTAAAGAATGTGGGAAATCTTTTAGCAAAAGCTACAGCCTCATTCACCATCAGAGTGTTCATACTGGGAAAAGACCTTATGAATGTGGTGAATGTAGGAAATCATTTTCCCAAAACTCTGTGCTCCTTCAACATCAGAGGGTTCACACTGGAGAAAGTCCTTATGAGTGCAGCGAATGTAGGAAATCTTTTCGGCAAAGCTTTGCACTCCTTCAGCATCAGAGAGTTCATAGTGGAGAAAGGCCTTACGAATGTGGTGAATGTGGGAAATCCTTTAGCCACAGTTCATCCCTGACGAAACACCAGCGGATCCACACTGGGGAGAAGCCCTACGAGTGCCAGGCATGTGGAAAAGCCTTCACCCAGATCACACCACTGATTCAGCATCAGAGGATACACACGGGCGAGCGGCCTTATGAGTGCAGTGAGTGCGGGAGGGCTTTCAGCCAGAGCACACTCCTGACTGAGCATCGGAGGATCCACACAGGAGAGAAGCCCTACGGGTGCAACGAGTGTGGGAAAGCCTTCAGTCACAGCTCATCGCTTAGCCAGCACGAGCGGACGCACACAGGCGAGAAACCCTATGCGTGCAGTCAGTGTGGGAAGGCCTTCCGGCAGAGCACACACCTCACTCAGCATCAGAGAACCCACACGGGGGAGAAGCCCTACGAGTGTAGTGACTGCGGCAAGGCCTTCAGCCACAGCTCATCCCTGACCAAACACCAGCGGATCCACACTGGGGAGAAGCCCTATGAGTGTAACGAGTGTGGCAAAGCCTTCAGCCAGCTTGCTCCACTCATTCAACACCAGCGGATCCACACGGGAGAGAAGCCCTATGAGTGTAATCAGTGTGGCAGAGCCTTCAGCCAGAGCTCCCTCCTCATAGAACACCAGAGGATTCACACCAAGGAAAAACCCTATGGGTGCAACGAGTGTGGAAAGTCCTTCAGCCACAGCTCATCACTCAGCCAACACGAGAGGACGCACACTGGGGAAAAGCCCTACGACTGCCAGGACTGTGGGAAGTCCTTCAGGCAGCGCACCCACCTCACTCAGCACCAGAGGATCCACACAGGAGAGAAGCCATATGAGTGCAGGGACTGTGGGAAGGCCTTCACACACAGCTCCTCCTTTATCAAACACCAGAGAACTCATACTGCCGACAAGCCCTACAAGTGCGCGGACTGCGGGAAGTCCTTCAACCACAACGCGCACCTCACGGTGCACCGGCGCATCCATACAGGCGAGCGGCCCTACGCGTGCAAGGAATGCGGCAAGGCCTTCAGCCAGAACTCGTCGCTGGTGCAGCACGAGCGCATCCACACGGGCCACAAGCCCTACAAA
>22|ENSBTAG00000020302|34715631|34718430
ATGGCAAGCTCGGCTTCCCTGGAGACCATGGTGCCCCCGGCCTGCCCGCGCGCAGGAGCGTCGCCGGCCACTTCCAAGACTCTGGCCTTTTCCATCGAGCGCATCATGGCTAAGACGTCGGAGCCCCGCGCGCCCTTTGAGCCCCGGCCGGGGGCACTGGAGGCGGATAGCGGCCAGGGCAAGAAATTGCTCAACCTCTGCTCGCCGCTGCCCTGTATGATCCCCCTCCAGCCCCTAGGCTACGAGATGCCGTCCAAGACGCTGCTCAGTTACTCTGAGCTCTGGAAAAGCAGCCTCCGGGCGGGCGGCAGCGGCGGCGGAGGAGGAGGTGGAGGCGGCGGTGGGGGGGCCCCGGTGTGCGGCGCCAGCGGCTTGTGCAAAACCAACTGTGGCGTGTGCTGCAAGGCCGAGCTGGGCCTGGTACCGTCGGCGCTGCCCGCGGGCAGGGTCATCAAGCCGCAGGTCATCAACCAGGCTGTGGGGCTTCCGGCCAGCGGTTCGCTCTACTACTTCAACTACCTGGACTCCGCCACTTACCCGTCGTCTGAGCTCCTCGGCGGCCACCTCTTCCCGTCCGGTCTCCTCAACACACAGGCCCCCGCTGCCCTGGCTGCGCACCCCAAGCTCTTTTTGCTGGAGAACGCCAAGTTGGCCGGCCTGACCGCGGACAAGTTTGCCCATCCAGCCCCCTACGCCCATAAGGAGCGCTTGCCTGCGCCGCTGGAGCAGGTGCTGAAGGAGAACTCGGCCCTGACTGCTGAGCGCGGCGGCGTCAAGGGCCACAGCAAGCTGCCCGGTGGCTCAGCGGACGGCAAGCCTAAAAACTTCACCTGTGAGGTGTGCGGAAAGGTGTTTAACGCTCACTATAACCTCACCCGCCACATGCCAGTCCACACTGGAGCCAGACCGTTCGTGTGCAAAGTCTGTGGCAAAGGCTTCCGCCAGGCCAGCACGCTCTGCAGACACAAAATTATCCACACCCAGGAAAAGCCGCATAAATGCAACCAGTGCGGCAAAGCCTTCAACCGCAGCTCCACGCTCAACACACACATTCGCATCCACGCGGGCTACAAGCCCTTCGTCTGTGAATTTTGCGGCAAAGGCTTTCACCAAAAAGGGAACTACAAGAATCACAAGCTGACCCACAGCGGCGAGAAGCAGTACAAATGTACCATTTGCAACAAGGCCTTCCACCAAGTCTACAACCTGACCTTCCACATGCACACCCACAACGACAAGAAGCCTTTCACGTGCGCCACTTGCGGCAAAGGGTTTTGCAGAAACTTTGACTTAAAGAAACACGTGCGCAAACTCCACGACAGCGTGGGCCCCGCCGCCCCCTCCACAAAGGACCTGACTCGGACAGTGCAGAGCTGA
>18|ENSBTAG00000012522|49261018|49272029
TTTTCCTTCTGCAGCTCTGGCTTTTCTGGACTCTGTGCTTCACCAATAGAGGAACTCTATGGAGCACTAATTAGTTCCTGGGATTCTAGAACCATGACTGACGTAAATTTGGAGTCGACATATGAGACAAAAAATACATTATCAAAAAAGGACATTTTTGAAATAAATTTTTCCCAGTGGAAGATAAAGGAAAGAAGTAAAACCATTGAGCTCGAGGCATCCATTTTCAAAAATAACTGGAAGTGTAAGAGCAGATTCAAGGGGCTCCAGGGACACCAAGAGAGATTATTCAGTCAAGTGATAATCAGCTATGAAAAAATGCCCACTTACAAAAAGCATGAATCTCTTATTGCACATCAGAGAACTCCTAATCAAGAAAAACCTTACATTTGTAAGGAATGTGGGAAGGCTTACAGACATGGCTCAAAACTTGTTCAACATGAGAGAATTCATATGGCTAAAAAACATTTTGAATGTAAAGAATGTGGGAAGGACTTTTTAAGTGCCTATCAACTCACTGTGCATCAGAGATTTCATACTGGTGAGAAACCTTATGAATGTAAGGAATGTGGGAAGACCTTTAGTTGGGGATCAAGCCTTGTTAAACATGAGAGAATTCATACTGGTGAGAAACCCTATGAATGTAAAGAATGTGGGAAGGCCTTTAGTCGTGGCTATCACCTTACTCAACATCAGAAAATTCATATTGGTGTGAAATCTTATGAATGTAAAGAATGTGGGAAGGCCTTTTTTTGGGGCTCAAGCCTTGCTAAACATGAGATAATTCATACAGGTGAGAAACCTTATAAATGTAAAGAATGTGGGAAGGCCTTCAGTCGTGGCTATCAACTTACTCAGCATCATAAAATCCATACTGGTAAGAAACCTTATGTATGTAAAATTTGTGGAAGGGGTTTTTGTTGGGGCTATCAACTTACTCGACATCAGATATTTCATACTGGCAAGAAACCCTACGAATGTAAGGAATGTGGGAAGACCTTTAATTGTGGCTCTAGTCTGGTTCAACATGAGAGAATCCATACTGGTGAGAAACCCTATGAATGTAAAGAATGTGGAAAGGCCTTTAGTCGTGGCTATCACCTTACTCAACATCAGAAAATCCATACTGGTGAAAAACCTTTTGAATGTAAGGAATGTGGGAAGGCTTTCAGTTGGGGTTCAAGCCTCGTTAAACACGAGAGAGTTCATTCTGGTGAGAAATCTTATGAATGTAAAGAATGTGGAAAAACCTTTGGTAGTGGCTATCAACTTACTCGACATCAGATATTTCATACTGGTGAGAAACCCTATAAATGTAAGGCATGTGGGAAGGCCTTTAATTGTGGCTCAAGTCTGGTTCAACATGAGAGAATCCATACTGGTGAGAAACCCTATGAATGTAAAGAATGTGGAAAGACCTTTAGTCGTGGCTATCACCTTACTCAACATCAGAAAATCCATACTGGTGAGAAACCTTTTAAATGTAAGGAATGTGGGAAGGCCTTTAGTTGGGGTTCAAGCCTTGTTAAACATGAGAGAGTTCATACTGGTGAGAAATACTATGAATGTAGAGACTGTGGGAAGGTCTTCAATAGTGACTATCAACTTAGTGTTCATCAGAGATTTCATACTGGTGAGAAACCTTATCAATGTAAGGAATTTGGGAAGACCTTTACCTGTGGCGTAAGCCATGTTCAACATGAGAGAATTAGTAATAATGATAAACCCTACAAATACAAAGAGTATGGGGAAGCCTTTATATGGACAGCCTATTCAAATGGGGCAGTTGATGCTGGTGAAACTTTATGA
>13|ENSBTAG00000004620|39172983|39187563
ATGCTGGAGAACTACAGCAACCTGGTCTCACTGGGCATTCCGTTTTCTAAACCAGAACTCATCACCCAGCTGGAGCAAGGGAAGGAGACCTGGAGAGAAGAGAGGAAATGCTCGCCCGTCAGCTGCCTGGAACCAAAGCCAGAACTCCACCTCTGTCCTTTCTGCCCTCCGGATCTCTGCAGTCAGAAATTCCACATGCAGCAGGTGCTGTGTAGTCCCCCACCCTGGATCTTCACGTGCCTGTATGCCGAAGATCCCGTCCAGCCAGGAGACCTGTGCCTGGAGGACCAGCAGCAGCAGGCCGCTGGTGGTAGTGCCTGGATCGAGGAAGTGGAAGGGCAGGAGGGAGAAGGTGCCCGGCCTTTGTTTGGAAAGACAGAGAAAAGTACTGTAGAAGCATTCCCCAGGCCACCCCAGAGGCAGCCAGTCATCTCTGGGGGTGGGGTCCCAGGTATGGAGATAGAGGCCGGCCCTGCACAAATGGGGACCCCTGAGGAAACAGACAGGCTGTTGAAGAGGATCGAAGTCCTGGGGTTTGGGACTGTCAACTGTGGAGAGTGTGGACTGGGTTTCAGCAAGATGACGAACCTGCTCAGTCACCAGAGGATCCACTCCGGGGAGAAGCCCTACGTGTGTGGGGTGTGTGGGAAGGGCTTCAGTCTAAAGAAGAGCCTGGCCAGACACCAGAAAGCGCACTCCGGGGAGAAGCCCCTCGTGTGCGGGGAGTGTGGGCGGGGCTTTAACCGGAAGTCGACGCTCATCATACACGAGAGGACACACTCCGGCGAGAAGCCGTACATGTGCGGTGAGTGCGGGCGAGGCTTCAGCCAGAAGTCGAACCTCATCATCCACCAGAGGACACACTCTGGGGAGAAGCCCTACGTGTGCCAGGAGTGCGGGAAAGGCTTCAGCCAGAAGTCAGCCGTCGTCAGGCACCGAAGGACACACCTGGAGGAGAAGACCATCGTGTGCGGCGACTGCGGGCTGGGCTTCAGCGACAGGTCGAACCTCATCTCGCACCAGAGGACACACTCAGGGGAGAAGCCGTATGCCTGCAAGGAGTGTGGGCGCTGCTTCCGGCAGAGGTCCACACTCGTCAACCACCAGAGGACACACTCGAAGGAGAAGCCTTACGTGTGTGGCGTGTGCGGACACAGATTCAGCCAGAATTCAACCCTCATCTCGCACAGGCGCACACACACTGGGGAGAAGCCTTACGTGTGTGGGGTGTGTGGGCGGGGCTTCAGTCTCAAGTCCCATCTCAATAGGCACCAGAACACGCACTCCGGGCACAAGCCCATCGTGTGCAAGGACTGCGGGCGTGTCTTCAGCCAGCAGTCCAACCTCATCCGACACCAGAGGACGCACTCGGGGGAGAAGCCCCTGGTGTGTGCGGAGTGCGGGCGAGGCTTCAGCCAGAAGTCCAACCTTGTGGCACACCAGAGGACGCACTCTGGGGAGAAGCCGTATGTGTGCAGGGAGTGTGGGCGGGGCTTCCGCCACCAGTCGGGCCTCATCCGGCACCGCCGCACACACACAAGGGAGCAGCCGTACAACTGCCGGCTGTGCGGGCGAGGCTTCGGCAACAAGTCCGCCCTGCTCATGCACAAGTGGTCACACTTGGAAGAGAACTCCTGTCTGTGCACAGAGTGTGGCCAAGGCTTTCCCCACAAGTCACACCTCATCCTCCACCAGATGACACACCAGGGGAGGACGCCGCACGTGTGCAAGGCATGCGGGCAAGGCTTCAGCCAGAAGTGCCACCTCAGCAGACATAGGAGGAATGTGTGCCCA
>23|ENSBTAG00000032031|24333207|24334586
ATGGCCTCTGGGGTGGAAGTCCTGCGCTTCCAGCTGCCTGGCCACGAGGCCGCTACGCTGCGGAACATGAACCAGCTCCGCGCAGAGGAGCGGTTCTGCGACGTGACCATTGTGGCTGACAGCCTCAAGTTCCGTGGCCACAAGGTCATCTTGGCCGCCTGCTCGCCGTTCCTGCGGGACCAGTTCCTGCTGAATCCCAGCTCTGAGCTGCAGGTCTCACTGATGCACAGTGCACGCATAGTGGCTGACCTGCTCCTCTCTTGCTATACGGGCGCCCTGGAATTCGCCGTCAGGGATATCGTTAACTACCTGACGGCCGCGTCCTACCTGCAGATGGAGCACGTGGTGGAGAAATGCCGGAACGCCCTCAGCCAATTTATCGAGCCCAAAATAGGCCTCAAAGAGGATGGGGTCAGCGATGCCAGCCTTGTGAGCAGTGTCAGTGCCACCAAATCCCTGCTCCCTCCTGCCAGGACCCCAAAGCCAGCCCCTAAACCCCCACCCCCGCCCCCTCTTCCCCCTCCACTCCTGCGGCCTGTGAAGCTGGAGTTCCCTCTGGATGAGGACCTGGAGCTGAAGGCTGAGGAAGAGGATGAGGACGAGGATGAGGATGTGTCTGACATCTGCATCGTCAAGGTGGAATCAGCCCTGGAGGTGGCACACCGGCTCAAACCTCCCGGGGGCCTGGGAGGAGGTCTGGGCATTGGAGGCTCTGTGGGCAGCCACCTTGGGGAGCTGGCCCAGAGCAGCGTGCCTCCCAGCACTGTGGCCCCACCGCAGGGCGTGGTTAAAGCCTGCTACAGCCTGTCTGAGGACGCGGAAGGGGAGGGCCTGCTCTTGATCCCTGGAGGCCGGGCCAGTGTGGGGGCCACCTCAGGCCTCGTGGAGGCAGCAGCGGTGGCCATGGCTGCCCGGGGGGCGGGGGGCAGCCTGGGGGCAGGGGGCGGCCGGGGACCCCTGCCCGGAGGCTTTTCCAGCGGAAATCCCCTAAAGAACATCAAGTGCACCAAGTGCCCGGAAGTGTTCCAGGGCGTGGAGAAGCTGGTCTTCCACATGCGGGCGCAGCACTTCATCTTCATGTGCCCGCGCTGCGGCAAGCAGTTCAACCACAGCAGCAACCTCAACCGCCACATGAACGTGCACCGCGGCGTCAAGTCGCACTCGTGTGGCATCTGCGGCAAGTGCTTCACGCAGAAGTCCACGCTGCACGATCACCTCAACCTCCACTCGGGAGCGAGGCCCTATCGCTGCTCCTACTGCGACGTGCGCTTCGCTCACAAGCCGGCCATTAGGCGGCACCTCAAGGAGCAGCACGGCAAGACCACAGCCGAGAACGTGCTGGAGGCCAGTGTGGCTGAGATCAATGTCCTCATCCGCTAG
>21|ENSBTAG00000025875|1640334|1677733
GACTCGCAGCAACCAGCAGTGCCGCCCGTCCGCCGGCTGGATCCCGCAGCATGGCAGCCGCCGCCTATGTGGACCACTTCGCCGCCGGCGCCGCCACCCGCCCCCGAGCCCGCCTCCCCCGGCGCCAGTGGCGCGGCGGCCCCGCCCCTCAGCCCGGCGGGGAGCGAGCCCGAGCCCGAGCCCGAGGCCGAACCCGGCCCGCGGGGGAGCGGCGAGCCCGGCTTCAGACGAAGGGGCCGGGGCCGAAGTCGCACCGACCTCGAGTCCCCGCAGAGAAAGCACAAGTGCCACTACGCGGGCTGCGAGAAAGTTTACGGGAAATCCTCGCACCTCAAGGCGCACCTGAGAACTCACACAGGAGAGCGCCCCTTCGCATGCAGCTGGCAGGACTGCAACAAGAAGTTCGCGCGCTCCGACGAGCTGGCACGGCACTACCGCACACACACGGGGGAAAAGAAGTTCAGCTGCCCTATCTGCGACAAGCGCTTCATGCGCAGCGACCACCTGACCAAGCACGCGCGCCGCCACGCCAACTTCCACCCGGGGATGCTGCAGCGGCGCGGTGGGGGTTCGCGAACCGGCTCGCTTAGCGACTACAGCCGCTCGGAGGCCAGCAGCCCCACCATCAGCCCGGCCAGCTCGCCCTGA
>5|ENSBTAG00000010818|90100973|90160945
ATGTCGTCGGATGGGGAACCCCTGAGCCGCATGGACTCGGAGGACAGCATAAGCAGTACTATAATGGATGTAGACAGCACAATTTCCAGTGGGCGTTCAACTCCAGCAATGATGAATGGACAAGGAAGCACTACTTCTTCAAGCAAAAATATTGCCTATAATTGTTGTTGGGACCAGTGCCAGGCTTGCTTCACCTCTAGTCCAGATCTGGCAGATCACATCCGTTCCATACATGTAGATGGTCAGCGAGGAGGGGTGTTTGTTTGCTTATGGAAAGGCTGTAAAGTATATAACACTCCATCAACCAGCCAGAGTTGGTTACAGAGGCACATGCTGACACACAGCGGAGACAAGCCTTTTAAGTGTGTCGTCGGTGGCTGCAATGCCAGCTTTGCTTCTCAGGGAGGGCTAGCTCGCCATGTACCCACACACTTCAGTCAGCAGAACTCCTCAAAAGTCTCTAGCCAGCCAAAGGCCAAAGAAGAATCTCCTTCTAAAGCTGGAATGAACAAAAGGAGGAAATTAAAGAACAAAAGACGACGCTCATTACCACGGCCGCATGATTTCTTCGATGCACAAACACTGGATGCGATAAGACATCGAGCCATATGCTTTAACCTCTCAGCTCATATAGAAAGTTTAGGAAAGGGACACAGTGTTGTTTTTCATAGTACTGTAATAGCTAAGAGAAAAGAGGATTCTGGAAAGATAAAACTTTTGCTTCATTGGATGCCTGAAGACATTCTGCCTGATGTGTGGGTGAATGAAAGTGAACGACATCAATTAAAAACTAAAGTAGTTCATTTATCAAAGCTACCCAAAGATACTGCCTTGCTTTTGGACCCAAACATATACAGAACAATGCCGCAGAAGAGGTTGAAGAGGTAA
>Un|ENSBTAG00000034761|479760969|479762606
TCCAGGAACAAAAAAGGTCACTTCAGGAAAGACAATGCTCAGATATTACAGCCTGTTAGTCATGTGACTCCTACATCAGAAGCAAAGACTGTCTTGCCAGTTTCTGTCTCTGAATCAAGATCAACAGATAGTCCTATTATTATTGAGCCTTTGTCCAAAGCAGACTATAAAAATATTTCACCACAAATAGTGCCTAATAGCTTTTCAGAGTTATGTTCTCCTTTGATTACCTTCACAAGTTCATTGCAGCATCCAGTAGAAATAGCAGTTTCTGCGGGAGCTATGGATAAAAGTCCTCATGTATCAAATTCTGAAACAAATAGCACAAGTCCCAAAAGGCCTACACTCAGTGATGGAATTATAGGAGAACATTCTTTAGCTTTGTCCCTTTCAGATATTTTTCAAACAGTGACTACTCAGCAAAGCACACCAGACAGTGTTCATACCTCATTAAGCCATGTTCAGAATGGAGAATCTTATCCAACACATTTTCTAAAGGACAATGTCCATTGCAAACCTATAAGCCCTTTAGGGTCAAATGGACTGACAAAAATTGACTTTCCAAGTGTAGCAAGTCAAAACAAGATTGTTGATCCCACAGAAGGCAATCTGATTGTGTTACTCTGTGACTTCTACTATGGACAGCATATAGGAGATGGGCCAGAACCGAAAACTCACACAGCCTTTAAATGCCTCAGCTGCTTGAAAGTTCTAAAAAATGTCAAGTTTATGAATCACATGAAGCACCATTTGGAGCTTGAGAGGCAGAGAGGTGACAGCTGGAAATACCACACCACCTGCCAGCACTGCAACTGCCAGTTTCCTACTCCCTTCCAGCTGCAGTGTCACATTGAAAGTGTCCATACTTCCCAGGAGCCCTCTGCAGTCTGTAAAATCTGTGAATTGTCCTTTGAGACAGATCAGGTTCTCTTACAGCACATGAAAGATAATCATAAGCCTGGTGAAATGCCCTATGTATGCCAGGTTTACAGTTATAGATCATCATTCTTTGCAGATGTGGATGCACATTTCAGAGCATACCATGGTAACACTAAGAATTTACTTTGCCCCTTTTGTCTCCAAATTTTTAAAACTGCAGCACTATACATATGTCATTATAGACAGCACTGGGCAAAGAGTTTTCACCAGTGTTCCAAATGTTGGCTACAGTTTTTAACTTGTAAAGAGAAAAGGGAGCACAAGACCCAGTGTCATCAAATGTTTAAGAAGCCTAAGCAGCTAGAAGGATTACCTCCTGAAACAAAAGTTGTTATTCAGGTATCACTGGAACCCCTTCAACCAGGATTGGTGGAAGTAGCATCCATTACTGTGAATGCATCTGATTCTGAACCATCACCCCCCAAATCTAAAAGTAGG
>Un|ENSBTAG00000011641|429511327|429514295
ATGGCTGAGAACCAGACAAGCGGTCGTGGCCGCTTCGCGGACATCCCCGGAGCAGGGTCTCCAGCGTCTGCGCCATTCCAAGGCACCCGAAGGGAAAACCCCGACTCTGACCTTGAAAAGTTGCGCGTTTGCTTCCGAACATTTAGCAGCTCGGACGAATCTGACCCGATCAAGGCTCTGAGGAGGCTCCATGAACTCTGCAGTCTGTGGCTGAGGCCGGATCTTCACACCAAGGAGGAGATGGTGGACAGGCTGGTGCTGGAGCAGTTCGTGATGTGCATGCCACCGGACATCCAGGTCTTAGTCAAAAGTAGTGGTGCCGAGACTTGTAAGGATCTGGAAGAGGTGCTGAGAAAGAAGCAGAAACTGCAGAAATGGGCTGGTGTCCGTGTCCAAGGCGAGGATTTTTTGATGCCAGTCTCGGGTGTTGAGATGTTAGGATCTGAGGTCAGTGAGGGGCACGGTGAAGGAGACCGAGCCAGGGAGCCTCAGTCTACAGTCAGTGTGGTCCCTCCAGACGAGGGCCAGCCGGAAAGCCAAGATGGGCAGCATCTGCCAGGAGCCAAGGACCTTTCGACGGGGCAGGATGAGAGAGCTCTCCCGCCAGAGACTGTTCCTGAAACAGGTGAGCTGGAGGGTCAGACGCCCAGGGAGAACTTGGAGAAGGACCTGCTGGAAGACAGGGGAGAGACAAAAACCCTTCAATCTGAAGCACCTCAACTTCTGAAGGGTCCTGGTGAGTACTCAAAACCGTGGAATCCAGCAGAGGGATTCTGGAAACATAGAGAGATAGAAGAATCCTCAAGAAGAACCCTTTCTTCCTGTGTTCCAGAGGCAGACGTTTCCACTACGGGGGGATCCAGACGAGGTCCTCTAAAAAATCGCAGACATATGAAAAGGAAACGGGACAGCAGTCCGACTTGCCAAGACGTGTGTCAAGAAGCAGCCACATGTTTGGACCAAGGAGAGTTCTCAGGACAGCTTGGGTCCCATTCCATTGATGTATCTGGCACCGTGGGACCCACCAGTCTTCCTGAGGGAGCAGAAACCCCGGGACGGGCACCCTCTGAATGCAGGATGTGCAAAAAGAGCTTTCCTTATCAATCTCAGCTTATCTTGCACCAGAGGACACACACAGGAGAGAGGCCCTTTCAATGCGACATCTGTGCCAAAGGGTTCATACAGCCTTCAGATCTGCAGGTTCACGAGCGGATCCACACTGGGGAAAAGCCCTACAGCTGTGATCTCTGCCTCAAGAAGTTCACCCACGACTCCACACTGCGCGCTCACAAGAGGACCCACACCCAGGAGAAGCCTTTCCGCTGTGAGCACTGTGACAGAGCTTTCAGCCACCGAGGGAACCTCAAGGTTCACCGACGCATCCACTCTGGGCTCAAGCCCTACGTGTGCCCCGAGTGTCACGGTGCCTTCCGTCACCTGGGGACTTTCAAACGCCACCGGAAAATCCATTCTAAATGA
>9|ENSBTAG00000006095|43502307|43510046
ATGCACGGAGCTGCCCGCGCTCCGGCCACCAGCGTGAGTGCCGACTGCTGCATCCCAGCCGGCCTGCGCCTCGGGCCGGTGCCCGGAACCTTCAAGCTGGGCAAGTACCTGTCAGATCGCAGGGAACCCGGGCCCAAGAAAAAGGTATTAGCCAGTCCGACCTCCGCTCTCTGCCGCTCGTTCTTGCAGGTGCGCATGGTGAGAGGGGAGCTGGTGGACGAGTCGGGGGGCTCCCCCCTGGAGTGGATAGGGTTAATCCGAGCAGCCAGGAACCCCCAGGAACAGACTCTGGAAGCTATTGCAGACTTACCCGGAGGACAGATCTTCTATCGAGCACTGCGAGACGTCCAGCCAGGGGAGGAGCTGACCGTGTGGTATTCCAACTCCTTGGCGCAGTGGTTCGACATACCCATCATTGCTACTCCAACGCACGACGAGAAAGGGGAGGAGCGCTACATTTGCTGGTACTGCTGGAGGACGTTTAGATATCCCAACAGCCTTAAAGCACATCTACGTTTCCACTGCGTGCTCAGCAGCGGCGGGGGCCGCGCCTACCTGCACCACGAGCACGCGGCTCGCCAAGGCGCTGCCCCGGCCGCGGATGGCCTTCGCCTTTCCCCGAAACCCCCGGCATCAGATTTCGCTGCGGCCGCCCCGGCGAGCACTCTTCGACCGCACCCGCAGGTCCCACCGGCCCCTCAGGCTTGCGGAGCGCGGGAGAGCATCAAGCGCGAGGCCTCCTCCGCGCCCTCCGCCACGTCACCGACCCTGGCCAAGTGGGGGCCGTCCAAGAAGGGAAAGGAGCAGCCGGACCGCGCTCTGGACATGAGTGGTCCCGCCCGAGGACACGGCCACTTCCTTGGCATCGTGGGCGGTTCCCCAGCGGGGGGCGGCGGCCTCGCTTTCTACCCGGGCGTGCGCTCGGCTTTCAAGCCTACTGGCTTGGCCAGGGCAGCCGCCGCCGCGCACGGCGACCCCTACCGGGACGAGGGCGGCGGCAAACCCGGGGCCGGCCTGGCTTTAAGCAGGCTGCTGGGTGGGGGACGGGCAGGCGGACACCCGAGAAGCGGGGAGAACCCGGCGGCTGGCGGCGCTGGCCACCACCATCACCACCATGCGCACCACCATCACCATCCCAAGTGCCTACTCGCGGGGGACCCGCCGCCGCCTCCTGGCCTGCCCTGCTCTGGCGCTCTGCGCGGCTTCCCTCTGCTCTCCGGGCCCCCGGAAGAGGCGTCCGCCTTCAAGCACGTGGAGCGCGCCCCGCCCGCCGCCGCCGACGTACCAGGAGTGCGTTACGCGCAGCTGCCCCCGGCAGCCGGGCTGCCCCTCGAGCGCTGCTCGCTGCCACCCCTCGACGCGGGCGGCCTCAAAGGCTACCCGGGTGGCGAGTGCAGCCACCTGCCGGCCGTCATGCCGGCCTTTACCGTCTACAACGGGGAGCTCCTGTACGGCTCACCAGCCGCCGCCGCTTATTACCCGCTCAAACTGCACTTCGGCGGGCTGCTCAAGTATCCGGAGTCCATCTCTTACTTCAGTGGGCCCGCGGCGGCGGCCGCTCTGAGCCCGGCCGAGCTGGGCTCCCTGGCTAGCATTGACCGAGAGATCGCCATGCACACGCAGCAGTTGTCGGAGATGGCAGCCGGGAAAGGCCGCAGCCGCCTGGACGCGGGGACGCTGCCCCCGGCCGTCGTGGCCGCTGGCGGCGCCGGGGGAGGCGGCAGCGGGGGCGGCAGCGGCGCGGGCAAGCCCAAGACGGGTCACCTGTGCCTCTACTGCGGCAAGCTGTACTCGCGCAAGTACGGGCTCAAGATCCACATGCGGACGCACACGGGCTACAAGCCGCTCAAGTGCAAAGTGTGCCTGCGGCCCTTCGGCGACCCCAGCAATCTCAACAAGCACATCCGGCTGCATGCCGAGGGCAACACGCCATACCGCTGCGAGTTCTGCGGCAAGGTGCTGGTGCGCCGCCGGGACCTGGAGCGCCACGTCAAGTCTCGCCACCCCGGCCAGAACCTGCTCCCCAAGGCGTCCGACGGCCCGGGCGCCGAGCCTCACTATCCCCCGGAGCCGGGAGAGCCCAAGAGCGACAACGACAGCGACGTGGACGTCTGCTTCACCGACGACCAGAGCGACCCCGAGGCCGGGGGCGGTGGCGAGCGCGACTAG
>8|ENSBTAG00000019293|67399789|67402265
ATGACCGGCAAACTCGCCGAGAAGCTGCCGGTGACCATGAGCAGTTTGCTAAACCAACTGCCTGACAATCTGTACCCCGAGGAGATCCCCAGCGCGCTCAACCTCTTTTCTGGCAGCAGCGACTCGGTAGCCCATTACAATCAGATGGCTACAGAGAATGTGATGGACATCGGTCTGACCAACGAGAAGCCCAACCCGGAACTCTCATATTCGGGCTCCTTCCAGCCAGCCCCCGGCAACAAGACCGTGACCTACTTGGGAAAGTTCGCCTTCGACTCCCCTTCCAACTGGTGCCAGGACAACATCATTAGCCTCATGAGCGCCGGCATTTTGGGGGTGCCCCCGGCCTCTGGGGCACTCAGCACGCAGACCTCCACGGCCAGCATGGTGCAGCCGCCGCAGGGGGACGTGGAGGCCATGTATCCGGCGCTGCCCCCTTATTCTAACTGCAGTGATCTCTACTCGGAGCCTGTGTCTTTCCACGACCCCCAGGGCAACCCCGGGCTCGCCTATTCTCCCCAGGATTACCAGTCGGCCAAACCGGCCTTGGACAGCAACCTCTTCCCCATGATTCCCGACTACAATCTATACCACCACCCCAACGACATGGGCTCCATGCCGGAGCACAAGCCCTTCCAGGGCATGGACCCCATCCGGGTCAACCCGCCCCCTATTACCCCGCTGGAGACCATCAAGGCATTCAAAGACAAGCAGATCCACCCGGGCTTTGGCAGCCTGCCCCAGCCGCCGCTCACGCTCAAGCCCATACGGCCTCGCAAGTACCCCAACCGACCTAGCAAGACCCCTCTCCACGAGCGGCCACACGCGTGCCCGGCGGAGGGCTGCGACCGCCGCTTCAGCCGCTCGGACGAGCTGACCCGGCATCTGCGCATCCACACGGGCCACAAGCCCTTCCAGTGCAGGATCTGCATGCGGAGCTTCAGCCGCAGCGACCACCTTACCACTCACATCCGCACGCATACGGGCGAGAAGCCCTTTGCCTGCGAGTTCTGCGGGCGCAAGTTTGCGCGCAGCGACGAGCGCAAGCGCCACGCCAAGATCCACCTCAAGCAAAAGGAGAAGAAGGCGGAGAAGGGGGGTGCGCCTTCTGCGTCCTCGGCGGCCCCGGTGTCCCTGGCCCCTGTGGTCACCACCTGCGCCTGA
>10|ENSBTAG00000021008|21583938|21586887
CAGGGCTCACGTCCCCGCGCCCCGGTCGGCCACCTAGCGCCGTCGCCCCCGGCTTTCGACGGCGAACTGGATCTGCAGCGCTACTCCAACGGGCCAGGCGTGAGCGCCGGGTCTCCAGGGATGGGAGCAGTGGGCTGGTCTGAGAGTCGCGCAGGCGAACGGCGCTTCCCCTGCCCTGTATGCGGGAAGCGCTTCCGCTTCAACTCTATCCTGGCTTTGCACCTGCGGGCGCACCCAGGCGCCCAGGCCTTCCAGTGCCCGCACTGTGGCCACCGTGCTGCGCAGCGGGCGCTGCTGCGCTCACACCTGCGCACGCATCAGCCCGAGCGCCCGCGAAGCCCCGCAGCGCGCCTGTTGCTGGAGTTGGAGGAGCGAGCTCTACTGCGGGAGGCCCGGCTGGGGAGACCTCGAAGTTCAGGGGGCCTGCAGGCCACCCCTGCCACCGAGGGCCTGCCGCGGCCCCAGGCTTCTTCGTCGTCCGCCTTCCGTTGCCCCTTCTGCAAAGGCAAATTTCGCACCGCGGCGGAGCGCGAACGCCACCTGCACATTCTACACAGGCCCTGGAAGTGCGGCCTGTGCAGTTTCGGCTCCAGTCAGGAGGAGGAGCTGCTGCACCACAGCCTGACGGCCCACGGAGCTCCCGAGCGCCCCCTGGCGGCCACCTCGGCTGCGCCCCAGCCTCAACCTCCACCCCAGCCTGAACCTAGATCGGTCCCCGAGCCAGAGCCAGAGCCTGAAAGTGAGGCAACCCCCGCCCCCGCTCCTGCTGCTCCCGAGGAGCCCCCAGCGCCTCCAGAGTTCCGCTGTCAAGTGTGTGGCCAGAGCTTTACGCAGTCCTGGTTTCTCAAGGGTCACATGCGCAAGCACAAGGCCTCCTTCGATCATGCATGTCCTGTTTGTGGCCGCTGCTTCAAGGAGCCCTGGTTCCTAAAGAACCACATGAAAGTGCACGCCAGCAAGCTGGGCCCACTGCGTGCTCCGGGGCCTGGTTCCGGGCCTGCCCGGGCCCCCCAGCCTCCTGACCTGGGCCTACTTGCCTATGAGCCTCTGGGCCCTGCGCTCCTCTTGGCCCCAGCGCCCACCCCCGCTGAGCGCCGTGAGCCTCCGAGCCTCCTGGGCTACCTGAGCCTACGAGCTGGCGAGGCGCGGCCCAATGGTGAGGGCGCTGAGCCTGGGGCTGGCCGCAGCTTTGGAAGCTTCCGCCCGCTGCCCTCTGCTCTCCCAGCCCGGGCTCGCCGGCACCGCGCTGAGGAGCCAGACGAGGAAGAGGAGGTGGTGGAGGCAGAGGAAGAGACCTGGGCCCGGAGCAGGGCGGTGGGCCCTCTGGCTTCCCTGCCCTCGCGCCCAGGCGAGGCCCCAGGGCACTCTGCGCCTGCCGCGGGGGCCCAGGCGAGGTCCACCGCCACGCAGGAAGAGAATGGTCTGTTAGTTGGAGGGGCCCGGCCTGAAGGGGGCCGGGGGGCCACCGGCAAGGACTGCCCCTTTTGTGGAAAATCCTTCCGCTCAGCGCACCACCTCAAAGTGCACCTGCGCGTGCACACAGGCGAGCGCCCCTACAAGTGTCCGCACTGCGACTACGCGGGCACCCAGTCCGGCTCGCTCAAGTATCACCTGCAGCGCCACCACCGGGAGCAGAAGAGCGGAGCCGGCCCCGGGCCACCCCCGGAGCCGCCGCCCCCTTCCCAGCGGGGTTCGGGCCAGTCGTCCGGAGCCAAGGCGGCTCCGCAGCCTGCGACCTGGGTAGAGGGCAGAGCGAGCCCCCGGCCTCCCGCGAGTGGCGGCGCGCCGGGGTCCCGTCGGAAGCCCGCCAGCCCCGGGAGGACCCTGCGCAACGGGCGAGGCGGTGAGGCCGAGCCCCTGGACCTGTCCCTGCGGGCAGGCCCAGGAGGCGAGGCTGGGCCAGGGGGTGCCCTCCACCGATGCCTCTTCTGTCCCTTCGCCACGGGAGCCCCCGAGCTCATGGCCTTGCACCTACAAGTGCACCACAGCCGCAGGGCTCGGGGCCGCAGGCCGCCCCAGGCCGATGCATCCCCGCCCTATGCCCGAGCACCGTCAGGAGAGACCCCTCCCACTCCTCCGCAGGAAGGGGAGGAGGGCCCCGGGCTGTTGAGATCCGGAGAGGCTGGGCTAGGGGGCCAAGAAAGGTAG
>14|ENSBTAG00000018456|108889|110328
TCAGATGCTGCTCTACACCAGGAAGTGAATACCCAGCAGAAACCCAACAGATGCCAAGAGTGCCAAAAACAGTTATCCGATTGCTTCCAGGGGAGACCTCTGAGTACCTTTCCTGGAGAGAAACCATATGAGTGTAGGGAGTGTGGGAAGGTCTTCAGGTTGTGCTCACAGCTTACTCAGCATCAGAGGATCCACACTGGAGAGAAGCCGTTTAAGTGCACCGACTGTGGGAAGGCCTTTCGCCTGAGCTCAAAACTTATTCAGCATCAAAGGATTCACACTGGGGAGAAGCCCTACAGGTGTGAAGAATGTGGAAAAGCCTTTGGGCAGAGCTCCAGCCTCATCCATCATCAGAGGGTCCACACGGGAGAGAGGCCCTATGGCTGCCGGGAGTGCGGGAAGGCCTTCAGCCAGCAGTCTCAGCTGGCCAGGCACCAGAGGACCCACACGGGAGAGCGGCCCTACCCGTGCCGGGAGTGCGGCAAGGCCTTCAGCCAGAGCTCAACCCTAGCTCAGCACCAGCGGATGCACGCTGCAGAGAAGCTTGAGCTCCCGAGAACCCCGGAGAGTCCCAGCCTGGGTGCACGTCAGAGGATGCATGTTCCTGAGAAGCCATTTAAGTGTGATGAGTGTGGGAAGGCTTTCCGGTGGGTCTCCCGCCTGAGTCAGCATCAACTGACACACACTGGAGAGAAACCTTATAAATGCAACAAGTGTTCAAAAGCCTTTGGTTGCAGTTCACGACTTATTCGCCACCAGAGAACTCACACTGGAGAAAAACCGTTTAAGTGCGATGAGTGTGGGAAGGGCTTTGTCCAGGGCTCACACCTCATTCAGCATCAGAGAATTCATACCGGGGAGAAGCCGTATGAGTGCAGTGACTGCGGGAAGGCCTTTAGCCAGAGCTCGAGCCTCATTTACCATCAGAGGATTCATAAGGGGGAGAAGCCCTACGAGTGCCTCGAATGTGGAAAAGCCTTCAGCATGAGCACACAGCTCACAATACACCAGAGGGTGCACACGGGCGAGAGGCCATATAAGTGCAGTGAGTGTGGGAAGGCCTTCAGCCAGAATTCCACCCTTTTCCAGCACCAGATTATCCATGCCGGGGTGAAGCCCTATGGATGCAGCGAGTGCGGGAAGGCCTTCAGCCGGAGCTCATACCTGATCGAGCACCAGAGGATCCACACTCGTGCCCAGTGGTACCGTGAGTACGGGAGCACCCTGGAGGCTTCCACCCACACGAGTCGTAGGAGAGTTAATACTGTAAAGAAACTTCACAAATGTAATGAATGTGAGAAAATATTCAGGTGGCGGTCGCATCTCATTATCCACCAGAGAATTCACACTGGAGAGAAACCTTACAAATGTAATGAATGTGACAAAGCTTTTAATAGGAGCTCAAGGCTTACTCAGCATCAGAAAATTCACATGGGCTAG
>25|ENSBTAG00000030956|36703302|36710968
ATGGCCACAGTTCTGGGCCCTAGGCCTCCACAGGAGCAGGGGCCTGTGATTGTGAAGATTGAGGAGGAGGAAGAGAAAGGGAAGCGCCTTCCCATGGAGATATTCCGCCAGCGCTTCAGGCAGTTTGGGTACCACGACACCCCTGGCCCGCGGGAGGCCCTCAGCCAGCTCCGGGTGCTCTGCTGCGAGTGGCTGCGGCCCGAGATCCACACCAAGGAGCAGATCCTGGAGCTGCTGGTGCTCGAGCAGTTCCTGACCATCCTGCCCCAGGAGCTCCAGGCCTGGGTGCAGGAGCACTGCCCAGAGAGCGCCGAAGAGGCCGTCACTCTCCTGGAGGATCTGGAACGGGAGCTGGATGAGCCGGCACCGCAGGTGTCCCCACCTCCCCGTGAGCAGAAACGGTCATGGGAGAAGATGTCACCCTCAGGAATGGCGGAGGAGTCCCTGAGCAGCCCGCAGCTAGAGTCTGTGGAGACCAGTCACAGATACGAGTCCTGGGGGCCCCTCTACATCCAAGAGACTGGTGAAGAGGAGAAGTTCACTCCCGCGCTGAGGAAGGTTCGAGATCGTAAGTCGAAGACCCAGAATGAGGAATCAACAGATAAGGAGGGAAGTTCTGAAGAATCTCATGCAGAAGGATTCAGAAGGGATACACTTCCCATGATTATCACCGATAAATGTGAGGCCAGGTTAGAAAGGCAGTGGGTAAATCCAGAAAAGGAGAGAGGAACAAAAACCCCCCTCCAAGACAAAGGTTCTGCTAAAGGTAGAGAAGTAGTGACGAAACCTGCCCCGGGAGAGAGACGTTACATATGTGCTGAGTGTGGGAAGGCCTTTAGTAATAGCTCCAACCTCACTAAACACCGGAGAACACACACTGGGGAGAAACCATATGTGTGCACCAAGTGTGGGAAGGCTTTCAGCCACAGCTCCAACCTGACCCTTCACTACAGAACACACCTGGTGGACCGGCCCTATGACTGTAAGTGTGGGAAAGCCTTCGGTCAGAGCTCAGACCTCCTTAAGCACCAGCGAATGCACACTGAAGAGGCCCCTTACCAGTGTAAAGATTGTGGCAAAGCCTTCAGTGGCAAAGGCAGCCTCATTCGCCACTACCGAATACACACCGGGGAGAAGCCGTATCAGTGTAACGAGTGTGGGAAGAGCTTTAGTCAGCACGCGGGTCTTAGTTCTCACCAGAGACTCCATACTGGAGAGAAGCCGTATAAATGTAAGGAGTGTGGGAAAGCCTTCAACCACAGCTCCAATTTTAATAAGCATCATAGAATCCATACTGGGGAAAAGCCCTATTGGTGTAGTGATTGTGGGAAAACCTTCTGTAGTAAGTCCAATCTTTCCAAACATCAGAAAGTCCACATTGTAGAGGGAGAAGGATCTTAA
>18|ENSBTAG00000011685|23016240|23018000
ATGTCGGAGAGCTGGCAGCAGCCGCCGCAGACGCAGCCGCAGCAGCCTCAGCCCCCACAGCCGCAGCACCATGCTGAACCCCCGCCGGCCCTGGCGGAGCACACGCTGCCCCCAGGCACGGCTGAGAACCCCCTGGGCTGCGCGGTCTATGGCATCCTCCTGCAGCCTGAGCCCGGCCTGCAGCCCCCGCAGCACGTGCCCCTGCAGGCCGCGGGGGAGCCGGGCCCCAAGTGTGGCGTGTGTGGTCATGACCTGGCGCACCTGTCCAGCCCACATGAGCACCAGTGCCTGGCGGGCCATGATCGCTCATTCCAGTGCACGCAGTGTCTTAAAATCTTCCACCAGGCTACCGACCTGCTGGAGCACCAGTGCGTGCAGGCCGAGCAGAAACCTTTCGTCTGCGGCGTCTGCAAGATGGGCTTCTCACTGCTCACGTCGCTGGCGCAGCACCACAGCGCCCACAGCGGCACCGGCGGCCTTGTGAAATGTTCCATCTGCGAGAAGACCTACAAGCCCGCCGAGGCGGCCGAGCCCGAGGCCACCGCCGCCCCCTCCCTGCCCCCGGCACCCCCGCCTCCGCCTGCCGTAGCCCCGGCGGAATCGGCCGACAAGCCCTACAGCTGCCCCATCTGCCAGAAGCCCTTCAAGCACCTGTCGGAGCTCTCGCGGCACGAGCGCATCCACACGGGCGAGAAGCCCTACAAGTGCACGCTGTGCGACAAGAGCTTCAGCCAGTCGTCGCACCTGGTGCATCACAAGCGCACGCACAGCTCGGAGCGGCCGTACAAGTGCGCGGTGTGCGAGAAGACCTTCAAGCACCGCTCGCACCTGGTGCGCCACATGTACGCGCATTCAGGCGAGCACCACCTGTTCCGCTGCAACGTGTGTGAGCTGCACTTCAAGGAGTCGTCGGAGCTGCTGCAGCACCCATGCACGCCGAGCGGGGAGCGGCCCTTTCGCTGCGGTGAGTGCCAGAAGGCCTTCAAGCGGCCGTCGGACCTGCGGCAGCACGAGCGCACGCACAGCGCCGAGCGGCCCTTCAAGTGCGACCTGTGCCCGATGGGCTTCAAGCAGCAGTACGCGCTCATGCGGCATCGGCGCACGCACAAGGCCGAGGAGCCCTTCAAGTGCGGCCTGTGTGAGAAGGGCTTCGGGCAGCCCAGCCACCTGCTCTACCACCAGCATGTGCACACCCTCGAGACCCTCTTCAAGTGCCCCGTGTGCCAGAAGGGCTTCGACCAGTCGGCCGAGCTGCTGCGGCATAAGTGCCTGCCGGGTGCGGCCGAGCGGCCTTTCAAGTGCCCAGTGTGCCACAAGGCCTACAAGCGGGCCTCGGCCCTGCAGAAGCACCAGCTGGCCCACTGCTCGGCGGCCGAGAAGCCCCTGCGCTGCACCCTGTGTGAGCGCCGCTTCTTCTCGTCCTCCGAGTTCGTGCAGCATCGCTGCGACCCGGCCCGCGAGAAGCCGCTCAAGTGCCCGGACTGCGACAAGCGCTTCAAGTACGCCTCCGACCTGCAGCGGCACCGGAGGGTGCACACGGGCGAGAAGCCCTACAAGTGCCCCAACTGCGACAAGGCCTTCAAGCAGCGCGAGCACCTCAACAAGCACCAGGGCGTGCACGCCCGTGAGCAGCAGTTCAAGTGTGTGTGGTGCGGTGAGCGTTTCCTGGACGTGGCCCTGCTGCAGGAGCACAGCGCGCAGCACAGCGCCGCAGCCGCTGCGGCCGAGGGCGCCTACCAGGTAGCTGCCTGCCTGCCCTGA
>25|ENSBTAG00000031806|21982751|21985949
ATGGAGCGCGCGGTGGGGCCCTGGGGTTCGGATCTCCGTAGCTCAGAGGAGAGAGAGCAGCTGAGAGGCGCCCGCACAGGTCTAGGGAGTGAGCATGCGGAGATTTCTCAGCCAGATGAGTTTGAACATGCCCCACAGGAGGATGACTTGGAGTTCAAGGAAGAGGAAGATTTGGCCCCAGGTCATGAAGTAGGAAATGCCTCTCTCAAACCTGAAGGCATTCAGACTTGGGATGACCTGTGGGTCCAGAGGGAGGGGCCTGGAAAACCTCAGGCTCGGGACAGAGGCCCTCGGCTCCTAGGAGAACCACGCTGGGGCCAGGCTAGTGATCGGGCTGCTGTATGTGGCGAGTGTGGCAAGAGCTTTCGGCAGATGTCGGATCTGGTGAAACACCAGCGAACCCACACCGGGGAGAAGCCCTACAAGTGCGGGGTCTGTGGCAAGGGCTTTGGGGACAGCTCTGCCCGGATCAAACACCAACGAACTCATAGTGGTGAAAAGCCCTACAGAGCCCGGGCGCCAGCCCAGGGGCCCCCAAAGATTCCTCGGTCCAGGATCCCAGCTGGCGAGCGCCCCACTATCTGCGGTGAATGTGGCAAGAGCTTCCGGCAGAGTTCGGACCTGGTGAAACACCAGCGGACACACACGGGCGAGAAGCCGTACAAGTGTGGCATCTGTGGCAAGGGCTTTGGCGACAGTTCTGCCCGCATAAAGCACCAGCGGACACACCGAGGGGAGCAGCCCCCCCGGCCCGTGGTGCCCCGGCGGCAGCCATCTCGAGCTGCCACGGCAGCCGCCCAGGGACCTAAGGCCCAGGACAAGCCATACATCTGCACCGATTGTGGCAAAAGATTTGTGCTCAGCTGCAGCCTCCTGAGCCACCAACGCAGTCACCTGGGGCCCAAGCCCTTCGGCTGCGATGTGTGTGGAAAGGAGTTTGCCCGGGGCTCAGATCTGGTGAAGCACCTGCGAGTGCACACGGGAGAGAAGCCCTACCTCTGCCCCGAGTGTGGCAAGGGCTTCGCTGACAGCTCTGCGCGGGTCAAGCACCTCCGCACCCACAGTGGCGAAAGGCCTCACGCCTGTCCCGAGTGTGACCGTACCTTCAGCCTCAGCTCCACCCTCCTCCGCCACCGCCTCACTCACATGGAGCCCCAGGACTTCAGCTTCCCAGGCTACCCTCTGGCCCCCCTGATCCCCAGCCCACCCCCCAGCTCCAGCCCGCCCCCACCTCCTCTAGGCACCAGCCCCCCGCTGACGCCTCGAAGCCCTTCACACTCAGGAGATGGCCCTTTTGGCCTGCCTGGCTTGGAGCCGGAGCCCGGGGGCCCACAGGCTGGAGAGCCGCCACCACCACTGGAGGGTGACAAGCCCCACAAGTGCCCTGAGTGTGGCAAGGGCTTCCGCCGGAGCTCGGACCTGGTGAAACACCATCGTGTACACACGGGGGAAAAACCCTACCTCTGCCCAGAATGCGGCAAAGGTTTTGCCGACAGCTCAGCCCGAGTCAAGCACCTCCGCACCCATCGTGGGGAACGGGCTAGGCCACCACCACCATCCACTCTCCTGAGGCCACATAACCCCCCTGGCCCAGCACCCACTGCCCCTCGATCACGAGTCCGGGCTCAGCCCTCTGGACCCAGCCAGCCCCATGTGTGCGGCTTCTGCGGGAAGGAGTTTCCCCGGAGCTCAGACCTGGTCAAACACAGGCGCACACACACTGGGGAGAAGCCATACAAGTGTGCAGAGTGTGGCAAGGGCTTTGGTGACAGTTCTGCCCGTATCAAGCACCAGCGTGGGCACCTGATCCTGAGGCCCTTTGGAACAGGAGATGGTCGGGCAAGGCCCCTCAAAGAGGAGCCACCAATGGGACTGGAATGA
>Un|ENSBTAG00000000868|405536302|405566036
TCAGTTTCATTCACCGATGTGACTGTGGACTTCACCCAGGAGGAATGGGAGCAACTGGACCCCTCTCAGAGGATCCTCTACATGGACGTGATGCTGGAGAATTACAGCAACTTACTGTCAGTGGAGGTATGGAAGGCCGATGACCAGATGGAGACAGACCCCAGAAACCCAGATGAGCAGGCGAGGCCGTTTGTGATCTTTAAGGACCAGACACCAACCGAAGAAAGAGATAATAATCTCTTTGGAAAAACATTTAACCTTAGCACAGACTTTGTTTCTTTAAGACAAGTACCCTATAAATATGACTTATATGAAAAAACTTTGAGATATAATTCAGACTTACTTACTAGCAATAGAAACTATATAAGAAAGAAAGCAGATGACTGTAATGGATTTGGTAAAGCACTTTTCTATCTGAAACAAGAGAAAACCCATCCTGGAGTGGAATACTCGGAATATAATAAAAGTGGGAAAGCCTTCAGCCATAAAGAAGCCATTTTTAAACACCAGAAAATTAGAAATTTGGTGCAACCTTTTATCTGTAATTATTGTGACAAGGCTTTCTCGTTTAAATCACTCCTCATTAGTCATAAGAGAATACATACTGGAGAAAAGCCTTATGAATGTAATGTGTGTAAGAAAACCTTCTCCCATAAAGCAAACCTCATTAAACATCAGAGAATTCATACCGGGGAGAAACCCTTTGAATGTCTGGAATGTGGAAAAGCATTCACCCACCAGTCAAACCTCATTGTACACCAGAGAGCACACATGGAGAAGAAGCCCTATGAATGCAGCGAATGCGGCAAGACATTTGCCCAGAAATTTGAACTTACCACACACCAGAGAATTCATACTGGAGAACGACCCTATGAGTGTAATGAATGTGCAAAAACCTTCTTCAAGAAGTCAAATCTCATTATACACCAGAAAATTCACACGGGGGAGAAACGCTATGAGTGCAGTGAATGTGGAAAATCCTTCATCCAGAACTCACAGCTCATTATACACATGAGAACTCACACTGGAGAAAAGCCCTATGAATGCACTGAGTGTGGCAAAACTTTCAGCCAGAGGTCAACTCTTAGATTACATTTGCGAATCCACACGGGAGAGAAACCGTATGAGTGTGCTGAGTGTGGGAAAGCCTTCAGCAGGAAGTCCCGACTCAGTGTCCATCAGAGAGTTCACACCGGGGACAGACCCTGA
>14|ENSBTAG00000024074|4398150|4438902
AAAGTGGACTCATTGGCCTTTGAGGATGTGGCTGTGAATTTCACCTGGGAGGAGTGGCTTTTACTGGATTCCTCACAGAAGAAACTCCACAGAGACGTGATGTTGGAAAACATCAGGAATTTGGCATCAGTAGTGGCAAAACGGCCAGATCATCATGAGAAAAACCATGGGAAAAAATTAAGAAGGCCAATGATAGAGAAACTCTGTAAAAGTAAAGACATTAGTTCCTTTGGAGAAAACTTCAATCTTATTACAACTCTCAAAATGAAGGGGAAAACTCCTGATTTAAAACCATGGGAATGCAGTGCATATGAAAATACCGTCATGAGTGGTTCATCCCTTACTAGATACATGAAATGTCACATTGAAGACAAATCAAGAGAACATCGAAAGTACCCTGAGAAGGTATGTAAATTCAAAGAATGTGGGAAAGCATTCTTTTCTCCCAGTGCTCTCATATCACATGAAAGGAATCACACTGGAGAGAAATGCTGTGAATGTTTACAATGTGGAAAAGTTTTTTCATATCGAAACTCTTTGCAACAACACAAAAGAACTCACACAGGGGAGAAACCCTATGAATGTAAGAAATGTGGGAAAGCCTTCGAGAATAACTTACCAGAATCACATGTTAATACACACGGAGATTTACCTTACAAATGTCAGAAGTGTGAGAAAGCATTCCTTACTCCCAGTTGGCTTAGAAGTCATGAAAGGAAACACAATAGAGAGAAACCCAGTCAAGGTAAGCACTGTGGAAAAGCCTTTAAAAGTCCTGAGAGTGTTCCAGTACATGAAAGAATTCATAGGGGAGGGAAACCCTATGAATGTAACCAGTGTGGGAAAACCTTCAATAACTTGAGTTCCTTAAAGGCACACAAAAGAGTTCACACAGGAGAGACACAATATGTATGTAAAATATATTCTAAAGTATTGACTTGTGCCAGTGCTCTTCAAATACATGAAGCAATCCACAGTGGAAAACCATATGAGTGCATACAATGTGGGAAAGCCTTCAGATTTAAGGAAAGCCTCCAGAAACACATGATAACACACACTGGAGATGGCCCTTATAAATGTAAGGAGTGTGAGAGAGCATTCATTAATTTCAATTCTCTTAAAATACATGAAAGGAATCACACTGGAGAGAAACCCTATGAGTGTTTACAATGTGGAAACTCTTTCCAAGAACACAAAAGAACTCACACTGGAGAGAAACCTTATGAATGCAAAGAATGTGGGAACGCCTTCATGTGGAAAGTAACTTTTCGAAGACACATGGTAACACACACTGGTGATTTACCTTTCAAATGTCAGAAATGTGAGAAAGGATTCATTTTTTCCTGTGATCTTCGAAAGCATGAATGGAGTCACAATGTAGAGAAACTATATCAATGTAAACAATGTGGAAAAGCCTTTAAAGGTCCTGAAAGTATTAAAAAACATGAAAGAATTCACAGGGCAGAGAAGCCCTATGAATGTAAGCAGTGTGGTAAAGCCTTCCATTATTTGAGTTCCTTAGAGAGACACAAAAGACGTCACACAGGAGAGACAACATATGTATGTAAAACATGTTCTAAATTAAACTTTCTTTCCTCACCCAGACAAACCTGCAGAATGACA
>5|ENSBTAG00000016496|32038282|32043382
TCCAGGTCACAATTTGGGTTTGCAGCAAAAATGCTTTCAGAACAGACAGCAGCCCTGGGGACAGGATGGGAGTCAATGAATGTCCAGGTGGATAGAGCAGAGCCCCAGGTGGAAAGGGGAAGCCAGGAAGAGGGGCCATGGAGAACAGCTCCAGGGCCATTGGAGCACCTATGCTGTGACCTTGAAGAGGAGCCACAGTCCCTTCAGGAGAAGGCTCAGTCCACTCCCTGGGTTCCTGCCATTCCCCAAGAAGGGAGCACTGGAGACTGGGAGATGGCAGCTGCACTTCTTGCGGCGGGATCACAGGGCCTGGTAACCATCAAGGATGTGTCACTGTGCTTCTCTCAGGAGGAGTGGAGGAGCCTGGACCCTTCTCAAACAGACTTCTATGGAGAATATGTCATGCAGGAAAACTGTGGGATAGTGGTCTCCCTGAGATTTCCAATTCCCAAACTGGATATGCTTTCTCAACTAGAAGGAGGAGAAGAACAATGGGTCCCTGACCCCCCAGACTTAGAAGAGAGGGACATTCTGAAGGTCACATACACAGGAGACGGAAGTGAGCACGAGGGGGATACCCCTGAACTAGAAGCAGAGCCTCCCAGAATGTTATCTAGTGTGTCTCAAGATACTGTTCTCTGGAACCCAGAGCAGGATGCAAACTGGGATTCCATGCCCAGAAGCTCCAGAGGCATGCTCCTAGGCCCACCTTTTCTTCAGGAAGACAGCTTCTCAAACCTTCTGTGTAGCACAGAAATGGATTCCCTGTTAAGACCACACACGTGCCCCCAGTGTGGTAAACAGTTTGTGTGGGGCTCCCACCTGGCCAGGCACCAGCAGACACACACTGGGGAGAGGCCCTACAGCTGCCTCAAGTGTGAGAAGAGCTTTGGGAGAAGACATCACCTGATCCGACACCAGAAAACCCACCTACATGACAAGCCCAGCAGGTGCCCTGAGTGTGGCAAGAATTTCCGATGCAACTCCCATCTAGCCAGCCACCAGAGAGTGCACGCAGATGGCAAATCCTGCAAGGGCCAAGAGGTTGGAGAGAGCCCTGGGGCTAGGAAGCGACAGCGTGCGCCACCTGTGCCAAAGTGCCACGTGTGCACTGAGTGTGGGAAGAGCTTTGGCCGACGGCACCACCTGGTGAGACACTGGCTGACACACACCGGGGAGAAGCCCTTCCAGTGCCCACGCTGTGAGAAGAGCTTCGGCCGCAAACATCACCTGGACAGGCACCTGCTGACCCACCAGGGACAGAGTCCCCGGAGCAGCTGGGACAGAGGGACGTCTGTCTTTTGA
>18|ENSBTAG00000009521|41836167|41848822
TCAGGACTTTTCACTTGTTCAACAGAAGAATCTAAAGAAATCCAAGCAGGACAGGTGGTTCTAAAAGCCATGATCCAGGGATTGGTGACATTTAGGGATGTGGCTATAGAGTTCTCTCAGGAAGAATGGAAGTACCTGGAACCTGCCCAGAGGGACCTGTACAGGGAGGTGACTTTGGAAAACTTTGGCAACTTGGTCTCACTAGGACTTTCCATTTCTAAGCCCGATGTTGTCTCCTTACTGGAGCAAGGGAAGGAACCCTGGATGGTTGTGAATGATATGACAGGACCATGGTGCCCAGACCTGGAGTCAAGATGTAAGACATTTCTGCAGAAAGATACCTTTGAAGTCATGTCATTCAATTGGGAGCTAATGGAAAGCCTTCAGTGCTATGGTGAAGACTGGGCATACAAAGGCCAGTTTGAAAAACAACAAGTAAATCATGAGTGCTGTTTTAAGCAAGTGAAGATCACCTATGGAAACATGCCCACTTTTGAGTGTGGGCATACATCACTCACCCTACATCCCAGCAGTGAGACTGGTGAGAAATCGATTGAATGTAATGAATGTGGGAAAGCATTCAGCCGTGGCTCACACCTTATTCAACATCAGAAAACTCACACTGGTGAAAAGCCCTTTGAATGTAAGGAATGTGGGAAGGCCTTCAGTCGTACCTCACACCTTGTTCAACATCAGAGAATTCATACAGGTGAGAAACCTTATGACTGCAAGGAGTGTGGGAAGGCCTTCGGTCGAACTTCAGAACTCATTCTCCATCAGAGACTTCATACAGGTGTCAAACCTTACGAATGTAAAGAATGTGGAAAGACCTTTCGACAGCATTCACAACTTATTCTGCATCATAGGACTCATACAGGTGAGAAACCCTACGTCTGTAAAGACTGTGGCAAGGCTTTTATTCGTGGCTCACAACTTACTGTTCATCGGCGAATTCATACAGGTGCTAGACCCTATCAGTGTAAAGAATGTGGGAAGGCCTTTAGACAGCATTCACAACTTACTGTACATCAGAGAATTCATACCGGGGAGAAACCCTATGAATGTAAGGAATGTGGCAAGGGCTTTATTCATAGCTCAGAAGTTACTCGACATCAAAGAATTCATTCTGGGGAGAAACCCTATGAATGCAAAGAATGTGGGAAGGCCTTTAGACAGCATGCACAGCTTACACGACATCAGAGAGTTCATACAGGTGACAGACCCTATGAGTGTAAGGACTGTGGAAAGGCCTTCAGTCGTAGTTCATACCTTATTCAACATCAAAGAATTCATACAGGTGACAAGCCCTATGAATGCAAGGAATGTGGGAAAGCCTTTATTCGTGTTTCACAACTGACTCATCACCAGCGAATTCATACTTGTGAGAAACCCTATCAATGTAGGGAATGTGGAATGGCCTTCATTCGTAGTTCACAACTTACTGAACATCAGAGAATTCATCCTGGTATCAAACCTTATGAATGTAGAGAATGTGGGCAGGCCTTTATTCTTGGCTCACAGCTCATCGAACACTACAGAATCCACACTGGCTAG
>18|ENSBTAG00000002398|41906826|41912550
GGATCAGTGTCATTCAAAGATGTGACTGTGGACTTCAGTCAGGAGGAGTGGCAGCACCTGGATCCTGCTCAGAAGACACTCTACATGGATGTAATGTTGGAAAACTATTGCCATCTCATTTCTGTAGGGTGTCACATGACCAAGCCTGATGTGATCCTCAAATTGGAACGAGGAGAAGAACCATGGACATCATTTAAAGGTCATACCTGCTTAGAAGAAAACTGGAAAGCTGAAGACTTTTTATTGAAATTCAAGGAACAGCAAGATAAATATTCTAGATCAGTTATATTAATCAACCACAAAAAGCTGGTTAACGAGAACGGTAGTACATGTGAAAAGACACTTACTTTGAGTAAAAACCCTATTAATTCAAAAAAGCTACCTCCTGAATATGACACTCGTGAAAAGATTTTAAAAAATGTTTCAGAATTAATCATCAGTAATCTAAGTCCTACAAGAAGGAGACTTAGTGAGTGTAATGGGTATGGGAAATCACTCCTCAATACTAAACCAGAGACAGCTCACTCTGGAGTCAAATCTCATAATCAATGTGGGAGGACCATCAGTCATAATGAAAAGATCACACAATATCATAAGATGGAAACTCCAGCACAGTCATTTGAATATAATGACTGTGAGAAAGCCTTTTTAAAAAGAGGAGGCCCAGTTACACATAGTAGAACTTATAGAAGGGGAAACACATCTGATTATAATAAAAGAAGAAGAACAACCAATATTGAAAAAAAGCATACGTGCACTGAATGTGGGAAGTCCTTTTGCAGGAAATCAGTATTGATTCTGCATCAGGGAATTCACACAGAAGAAAAACCCTATCAATGTCATCAGTGTGGAAATTCATTTAGGAGGAAATCCTATCTCATTGATCATCAGAGAACTCACACGGGAGAGAAACCCTTTGTTTGTAATGAATGTGGTAAGTCTTTCCGCCTAAAGACAGCCCTCACTGATCATCAGCGAACACATACAGGGGAGAAATCATATGAATGTCCACAATGTAGGAATGCCTTTAGATTGAAATCACACCTCATTCGTCATCAGAGAACTCACACAGGAGAGAAACCGTATGAGTGTAGTGACTGTGGAAAGTCTTTCCGCCAGAAGACAACACTCTCCCTACATCAGAGAATTCATACAGGAGAAAAACCCTATATTTGTAAAGAATGTGGAAAGTCCTTTCATCAGAAGGCAAACCTTACTGTACATCAAAGAACTCATACAGGGGAAAAACCCTATATTTGTAATGAATGTGGAAAATCCTTCTCCCAGAAGACAACCCTTGCTCTTCATGAGAAGACTCATAATGAAGAGAAACCTTATATTTGTAATGAATGTGGAAAATCCTTCCGCCAGAAGACAACCCTCGTGGCACATCAGAGAACACATACAGGGGAAAAATCCTATGAATGTCCTCACTGTGGGAAGGCTTTTAGAATGAAGTCATACCTCATTGATCATCACAGAACTCACACAGGAGAGAAACCATATGAATGTAATGAATGTGGAAAATCCTTCAGTCAGAAGACAAATCTCAATTTACATCAGAGAATCCATACAGGAGAGAAACCTTATATTTGTAATGAATGTGGGAAGTCTTTTCGCCAGAAAGCAACCCTCACTGTACATCAGAAAATACATACAGGGCAGAAATCCTATGAATGCCCTCAGTGTGGGAAAGCCTTTAGCAGGAAATCATATCTCATTCATCATCAAAGAACTCATACAGGAGAGAAACCATACAAGTGTAGTGAATGTGGGAAGTGCTTCCGACAGAAGACAAATCTCATTGTACATCAGAGAACTCACACAGGGGAGAAACCTTATATTTGTAATGAATGTGGTAAGTCCTTCAGTTATAAGAGAAATCTTATTGTCCATCAGAGAACTCACAAGGGAGAAAACATGGAAATGCAGTAA
>25|ENSBTAG00000019363|22117762|22119737
ATGGAACGGGAGGCGTCGCCGTGGGGCCTCGAGCCCCGAGATATGCAAAGTCCTGATGAAATGGGGAGCCCTGAAGGGTCCCTCAAAGGTAACATGAGTGAGAATGAGGAAGAGGAAATTTCTCAGCAAGAAGGCACTGGGGACTATGAGGTCGAAGAGATAGCTTTTGGGCTTGAACCCCAGAGCCCTGGTTTTGGGCCACAAAGCCCAGAGTTTGAACCCCAAAGCCCCAGGTTTGAGCCTGAAAGCCCAGGTTTTGAGTCCCGAAGCCCTGGATTTGTGCCCCCAAGCCCTGAATTTGCACCCAGAAGTCCTGAATCAGATTCTCAGAGCCCCGATTTTGAACCTCAGAGCCCTAGGTATGAGCCCCAAAGCCCTGGGTATGAACCCAAGAGCCCTGGATATGAACCCCGGAGCCCTGGGTATGGGACTCAGAGCCCAGAGTATGAACCCCAGAATCCGGAGTTCAAAACCCAAAGCCCTGAGTTTGAAGCTGAAAGTTCCAAATTCCAGGAAGGTGCAGAAATGCTTCTGAATCCTGAGGAAAAGAATCCCTTGAGCATCCCCTTGGGAGTCCACCCCTTGGACGCCTTCACCCAGGGGTTTGGGGAACAGCCTGCAGGGGGCATGCCCCTAGGGCCCCCATTTGAGATGCCCACGGGGGCCCTGCTGGCTCCACCCCAGTTTGAGATGCTCCAGAATCCCCTGGGCCTGACGGGGACCCTTCGTGGTCCAGGCCGCCGGGGTGGCCGGGCCAGGGGTGGGCAGGGCCCAAGGCCCAACATCTGCGGCATCTGTGGGAAGAGCTTCGGGCGGGGATCCACCCTGATCCAGCACCAGCGCATCCACACGGGTGAAAAACCCTATAAATGTGAGGTCTGTAGCAAGGCCTTCTCCCAGAGCTCTGACCTCATCAAACACCAGCGTACCCACACGGGCGAGCGGCCCTACAAGTGTCCCCGTTGCGGCAAGGCCTTCGCTGACAGCTCTTACCTGCTTCGCCACCAGCGCACCCACTCTGGTCAGAAGCCCTACAAGTGCCCGCACTGCGGCAAGGCCTTCGGTGACAGCTCCTACCTCCTGCGGCACCAGCGCACTCACAGCCACGAGCGGCCCTACAGCTGCCCCGAGTGTGGCAAGTGCTACAGCCAGAACTCCTCCCTGCGTAGTCACCAGAGGGTGCACACTGGGCAGAGGCCCTTCAGCTGTGGCATCTGCGGCAAGAGCTTCTCCCAGCGCTCGGCACTTATCCCCCATGCCCGCAGCCATGCCCGTGAGAAGCCCTTTAAGTGCCCTGAGTGTGGCAAGCGCTTTGGCCAGAGCTCGGTGCTCGCCATCCACGCCCGCACCCACCTGCCAGGCCGCACCTACAGCTGTCCCGACTGCGGCAAGACCTTCAATCGCTCCTCCACGCTGATTCAGCACCAGCGCTCGCACACGGGCGAGCGGCCCTACAGGTGCGCCGTGTGTGGCAAGGGCTTCTGCCGCTCCTCCACGCTGCTGCAGCATCACCGGGTCCACAGTGGGGAGCGGCCCTACAAGTGCGATGACTGTGGGAAAGCCTTCTCTCAGAGCTCCGACCTCATCCGCCACCAGCGGACCCATGCAGCCGGCCGGCGCTGA
>25|ENSBTAG00000026307|22319362|22340867
ATGGAACCTGAGACGGCGCTCTGGGGCCCAGATCTGCAGGATCCTGGACAGAGCCCGGACGATGGTCACCCAGGTGCAGAGAGTGGGAACGAAGAGGAGAGCACTCAGCATGAAAGTTCTGGGGAGGAGGTCATCTTGGGAGATCCAGATCAGAGCCCAGAATTCAAGGACCCATCAGAGATGCCCCTGGAGACACCCTCCCAGGATGCCTCTGGCCCCCAGGATGCCCCGGCCCCGCTGGGTCACGCCAACCCCTCGGACCACCAGACCCCTCTGGACACCCCCTCCCCCGAGGTAGTCCCGACCCCGTCAGACTGGACCAAGGCCTGTGAGGCCAGTTGGCAGTGGGGGACTCTGACCACCTGGAACAGCCCCCCGGTGGTCCCGGCCAATGAGCCCAGCCTGCGGGAGCTAGTGCAAGGCCGCCCGGCCGGCGCCGAGAAGCCCTACATTTGCAATGAGTGCGGCAAGAGCTTCAGCCAGTGGTCCAAGCTGCTGCGGCACCAGCGCATCCACACGGGTGAGCGGCCCAACACCTGCTCCGAGTGCGGGAAGAGCTTCACGCAGAGCTCGCACCTGGTGCAGCACCAGCGCACGCACACGGGCGAGAAGCCCTACAAGTGCCCCGACTGCGGCAAGTGCTTCAGCTGGAGCTCCAACCTGGTGCAACACCAGCGCACGCACACGGGCGAGAAGCCCTACAAGTGCACCGAGTGCGAGAAGGCCTTCACCCAGAGCACCAACCTCATCAAGCACCAGCGCTCGCACACAGGCGAGAAGCCCTACAAGTGCGGCGAGTGCCGGCGGGCCTTCTACCGCAGCTCGGACCTCATCCAGCACCAGGCCACCCACACGGGCGAGAAGCCCTACAAGTGCCCCGAGTGCGGCAAGCGCTTCGGCCAGAACCACAACCTCCTCAAGCACCAGAAGATCCACGCCGGTGAGAAGCCCTACCGCTGCACCGAGTGCGGCAAGAGCTTCATCCAGAGCTCGGAGCTCACCCAGCACCAGCGCACGCACACGGGCGAGAAGCCCTACGAATGCCTGGAGTGCGGCAAGAGCTTCGGCCACAGCTCCACGCTCATCAAGCACCAGCGGACTCACCTGCGCGAGGACCCCTTCAAGTGCCCGGTGTGCGGCAAGACCTTCACGCTGAGCGCCACGCTGCTGCGGCACCAGCGCACGCACACGGGCGAGCGGCCCTACAAGTGCCCTGAGTGCGGCAAGAGCTTCAGTGTCAGCTCCAACCTCATCAACCACCAGCGCATCCACCGCGGCGAGCGGCCCTACATCTGTGCCGACTGCGGCAAGAGCTTCATCATGAGCTCCACCCTCATCCGCCACCAGCGCATCCACACGGGCGAGAAGCCCTACAAGTGCTCCGACTGCGGCAAGAGCTTCATCCGTAGCTCGCACCTGATCCAGCACCGGCGCACGCACACGGGCGAGAAGCCCTACAAGTGCCCTGAGTGCGGCAAGAGCTTCAGCCAGAGCTCCAACCTCATCACGCATGTGCGCACGCACATGGACGAGAACCTCTTCGTGTGCTCCGACTGCGGGAAGGCCTTCTTGGAGGCGCACGAGCTGGAGCAGCATCGGGTGATCCACGAGAGGGGCAAGACCCCGGCCCGAAGAGCTCAGGGCGACGGCCTCCTGGGGCTCGGGGACCCTGCCCTGCTGACCCCACCCCCCGGAGCCAAACCCCACAAGTGTCTGGTTTGCGGGAAGGGGTTCAACGACGAGGGCATATTCATGCAGCATCAGAGGATCCATATTGGCGAAAACCCCTACAAAAATTCGGACGGCCTCCCTGCCCACCCCGCCCCCAAGCCGCCTCAGTTCCGGTCCCCCAGGCTCCCTTTTGGGGGGAATTCCTTTCCCGGTGCTGCGGAGGGCAGAGCCGACCCGCCTGGACAGCCCTTTAAAATGCCCGACGGGCAGGAGAGTTTCAGCCACAGGCTGGGGCTGCCCTCCTCCAAGTCCTACATCTGTTCGCACTGTGGCGAGAGCTTTCTGGATCGCTCGGTGCTCCTCCAGCATCAGGTCACCCACGGCAACGAAAAGCCCTATCTCTTTCCCGATTATCGGATTGGCCTCGGGGAAGGGGCGGGGCCCAGTCCCTTCCTCAGTGGAAAGCCCTTTAAATGCCCCGAATGCAAAAAAAGCTTTGCCCTCAGCTCAGAG
>22|ENSBTAG00000034005|13028707|13034483
GTGGCCCTGGCTCACTGGGGCCCAGTGACAGTGAAAAAAGAGGAAGAAGAGGAGGAAGGCTTTGTGGGCCAGGCATCCAGCCAACAAGTGCACTCTGAAAACATCAAAGTCTGGGCCCCTGGGGAAGCTCCTCAGACATGCCTCCCTGTGTCAGAACAGGAGGAAAAGGGTCAGAACATGTTCTGGGACATGGCTGTAGTCCTGAAACCAACACAAGAGGCACCTGCTGCTTCAACCCCAGGCAGCTCTTCATTACCAGGGACTCTGGCCAAGAGCGAGCTACTGGACACTCATGGGAACATGGCCTGTCTAGGTGCTGAAACCAAAAATCGACAGTTATTGGTTCCAAAAATTGAAATATGTGATGAAACAGAAAAATCCTTCATCGTTTCAGGAAGAATCCAGAAAGTTGACCCGCAAGGACCCAAGTTAGGAGAAGCCTGTGAAAATAGGAACATGTTAAAGAGGCAAAGAATAAAGAGGGAGCAGAAAGATTTTGGACAGGTGACAGTGAAGGACTGTCACCTCCCTGAAAACCTCAAAGAAGAGGAAGACCAGAAGTGTCCCAAAGCTGAGGAGCGATACACCCTCAGTTCTGGCTCTGTTAAAAATCAGAAAAGCCAGCCTGGGCAGAAACCTTTTACATGCGGCGTGTGTGGGAAAGGCTTTAGCCAGAGCGCAAATCTCGTGGTGCATCAGCGAATCCACACTGGGGAGAAACCCTTTGAATGTCACCAGTGTGGGAAGGCCTTCATTCAGAGTGCAAACCTTGTTGTGCATCAGCGAATCCATACTGGACAGAAACCCTATGTTTGTTCAAAGTGTGGGAAAGCCTTCACCCAGAGTTCAAACCTGACTGTACATCAAAAAATCCACTCCTTAGAGAAAACCTTTAAGTGCAACGAATGTGAGAAAGCCTTCAGTTACAGCTCACAGCTTGCCCGGCACCAGAAAGTCCACATCACAGAAAAATGCTATGAATGTAACGAGTGTGGGAAAACGTTTACCCGGAGCTCCAACCTCATTGTTCACCAGAGAATCCATACCGGGGAGAAGCCATTCGCCTGTAATGACTGTGGCAAAGCCTTCACCCAGAGCGCCAATCTTATTGTGCATCAGCGAAGCCATACTGGGGAGAAGCCATATGAGTGCAAAGAGTGTGGAAAAGCCTTCAGTTGTTTTTCACACCTCATCGTGCACCAGAGAATTCACACTGCAGAGAAACCTTATGACTGCAGCGAGTGTGGGAAGGCCTTCAGTCAGCTCTCTTGCCTTATCGTGCACCAGAGAATTCATAGCGGGGACCTTCCGTACGTGTGCAACGAATGTGGGAAGGCCTTCACGTGCAGCTCGTACCTGCTTATTCATCAGAGGATCCATAACGGGGAGAAGCCATACACATGCAATGAGTGTGGCAAGTCCTTCCGGCAGAGGTCGAGCCTCACGGTGCACCAGAGAACCCACACGGGGGAGAAGCCCTATGAGTGTGCCAAGTGCGGTGCAGCCTTCATCTCCAACTCGCACCTCATGCGCCACCACAGAACCCACCTCGTGGAG
>18|ENSBTAG00000003267|59887700|59889037
CCATTTAGATGCACAAGAGCTGAAAATTCCTTAGAGGAGAAATCAGCCCTTATTAGTGACCAATGGTTTCACACTGGAGAAACATCTCATGTATGTAAAGAGTGTGGCAAGGCTTTCAGTCACCCATATCAACTGAGGAAGCATCAGAAATTCCACACGGGAGTAAAAGATTATGCATGCAGCGACTGTGGGAAAACTTTCAGCCACAAACTCACCCTTATTCATCACCAGAGAATCCACACAGGAGAAAGGCCTTATGAATGCAGTGAATGTGGGAAAGCCTTCAATAACAGGTCACACCTCGCTCGGCATGAGAAAGTCCACACAGGAGAAAGGCCTTTCAAGTGCAGCAAATGTGGAAGAGCCTTCAGCCAAAGCTCCAATTTCCTTCGGCACCAGAAAGTCCACACCCACATAAAACCTTATGAGTGCAGTCAGTGTGGTAAAGCCTTCAGTCGCAGCTCTGCGCTCATGCAGCACTGGAGAGTTCATACTGGAGAACGGCCATTTGAGTGCGGTGAGTGTGGGAGAGCTTTTAACAACAACTCCAACCTTGCTCAGCACCAGAAGGTTCACACCGGAGAACGGCCTTTCGGATGCAGTGAATGTGGGAGAGACTTTAGCCAAAGCTCTCACCTCCTTCGCCATCAGAAAGTCCACACCGGAGAACGGCCTTTCGCATGTGGTGAATGTGGGAAAACCTTCAGCAATAGTTCCACCCTCATTCAACACCAGAAAGTACATACTGGACAAAGGCCTTACAGGTGCAGTGAGTGCAGAAAAGCCTTCAGTCGCAACTCCAGCCTGGTTCAGCACTGGAGAACTCACACTGGGGAAAAGCCTTACGAGTGCAGTGAATGTGGGAAGGCCTTTGCTCACAGTTCCAGTCTCATTGAGCACTGGAGAGTTCACACCAGAGAAAGGCCTTATGAGTGTAACGAATGTGGGAAGTTCTTTAGCCAAAAGTCCATTCTTACGAAGCATCAGAAAGTTCACACTGGGGAAAGGCCTTATGAGTGCACTAAATGTGGCAAGTTCTTTAGCCGTAAGTCCAGCCTCATCTATCACTGGAGAGTTCACACTGGGGAAAGGCCTTACGAGTGCAGTGCATGCGGGAGAGCCTTCAGCAGTAACTCTCACCTCATTCGTCACCAGAGAGTGCACACCCAGGAAAGGCCCTATGAATGCAGCCAGTGTGGGAAAGCCTTTAGTGAAAGATCCACACTTGTTCGACACCAGATAGTTCACACCAGAGAAAGGACTTATGAGTGTGGCCACTGTGGGAAGATCTTCAGTCGCCTCTGCAACCTTGCACAGCACAGAAGGATCCACAGCTGA
>19|ENSBTAG00000031071|32388126|32399053
ACCAGTTCTTCTCGCGCCCAAGTCCTGCTAACATGGAAGACAGACAAGGCTCAGAGTGGACCCCGAAATGCTGAGAAGGAAATCCTCGCCTTGAGACTCCTGCGTGACACTGAGACCTGTCGGCAGAATTTCAGGAACTTCCCGTACCCAGACCTGGCCGGTCCTCGGAAAGCCTTGAACCAGCTCCGAGAGCTCTGCCTTAAGTGGCTGAGACCCGAGATTCACTCAAAGGAGCAAATCCTGGAGCTGCTGGTTCTGGAGCAGTTCCTGAGCATCCTGCCTGGGGAGGTTCGGACGTGGGTGAAGTCCCAGTACCCGAGGAACAGCGAGGAGGTGGTGACACTGGTGGAGGACTTGACTCAGATTCTGAAAGAAGAAGCTCCTCAGAACTTCACCCTTTCCCAAGAGACCCCAGAGGACGACCCCAAAGGAAGACAAGCTTTCCAGGCAGGGTGGTTCAATGACTTGGTTACCAAAGAATCTGTGACATTCAAAGATGTGGCAGTGGACATCACCCAGGAGGACTGGGAGCTCATGCGTCCTGTGCAGAAGGAACTGTACAAGACCGTGACACTGCAGAACTACTGGAACATGGTTTCTCTCGGACTTACAGTATATAGACCAACTGTGATCCCCATGTTGGAAGAACCATGGATGGTGCTAAAAGAAATTCTAGAAGGCCCAAGTCCAGAATGGGAAACCAAAGCCCAAGAGTGTACTCTGGTGGAAAATGTTTCTAAACTCAAAAAGGATGGAATCAAGCTCATCAAACTGGAAGAACCCTCTGACTATGATGACAGAATGGAGGGGCAAGTGGCAGAGACCTTCAGGAGAATTCCCACCAAAAGGAGACATTTCGGTGTTAAGAAGTCAGTCCTTTCACAAGAAGATGGTCCTGTCGAAGACTATAAATATGATATATATAGAAGTGATTTTGAAAAGCATTCAAACCTAATTATGCAGTTTGGTACCCAGTCAGACAATAAAACTTTCATGTACGATGAAGACAAGACCTTCATCCCCGGCGTCGTACACAGGAAAATATACCCCGGAGAGAAGCCTTATAAGTGTAAGGTGTGTGGGAAGAAGTTCAGGAAGTACCCGTCCCTCATCGCACACCAAAACAGCCATGCCAAAGAGAAGTCTTACGAATGTGAAGAGTGCGGCAAAGAGTTCAGACACGTCTCATCCCTCATTGCACATCAGAGGATGCACACAGGAGAGAAACCCTATGAATGCCACCAGTGCGGGAAAGCCTTCAGCCAGCGTGCCCACCTCACCATCCACCAGCGGATCCACACAGGAGAGAAGCCCTACAAGTGTGATGACTGTGGGAAAGACTTCAGCCAGCGTGCTCACCTCACCATCCACCAGAGGACACACACGGGAGAGAAACCCTACAAGTGCTTGGAATGCGGTAAAACCTTCAGCCACAGCTCATCACTCATTAATCACCAGAGAGTTCATACTGGTGAAAAACCTTACATATGCAACGAATGTGGGAAGACCTTCAGCCAGAGCACACACCTCCTCCAGCATCAGAAGATACACACAGGAAAAAAACCATATAAATGCAATGAGTGCTGGAAAGTATTCAGTCAGAGCACTTACCTTATTCGACATCAGAGAATTCACTCTGGAGAGAAGTGTTACAAATGTAACGAATGTGGAAAAGCCTTCGCTCACTCCTCCACACTTATTCAGCACCAGACCACTCACACTGGAGAGAAGTCCTATATATGTAGCATATGTGGGAAAGCCTTCAGCCAGAGTGCAAACCTCACCCAGCATCACAGAACACATACTGGGGAGAAACCCTATAAGTGCAGCGTGTGTGGGAAAGCATTCAGCCAGAGCGTTCACCTTACTCAGCACCAGAGGATTCACAATGGTGAAAAACCATTTAAATGCAACATATGTGGGAAAGCATATAGACAGGGTGCCAACCTTACTCAGCATCAAAGGATTCACACTGGAGAGAAACCCTACAAATGCAACGAGTGTGGGAAGGCGTTCATTTATTCCTCATCACTTAATCAGCATCAGAGAACTCATACTGGAGAGAGACCCTATAAATGTAACGCATGCAACAAAGATTTTAGCCAGAGAACATGCCTTATTCAGCACCAGAGGATTCACACGGGAGAGAAGCCCTATGCGTGCCGCATATGTGGCAAAAGCTTCACCCAGAGTACGAACCTCATCCAGCATCAGCGCGTCCACACAGGTGCCAAAAATCGAAACTAA
>1|ENSBTAG00000011928|52961930|53265845
AAGAAACCCAAGACAGCTGAAAACCAGAAGGCATCTGAGGAGAATGAGATTACTCAGCCGGGTGGATCCAGCGCCAAGCCGGGCCTTCCCTGCCTGAACTTTGAAGCTGTTTTGTCTCCAGGCCCAGCCCTCATCCACTCAACACATTCACTGACAAACTCGCACGCTCATCCCGGGTCATCTGACTGTGACATCAGTTGCAAGGGGATGACCGAGCGCATTCACAGCATCAACCTTCACAACTTCAGCAATTCCGTGCTCGAGACCCTCAACGAGCAGCGCAACCGTGGCCACTTCTGTGACGTGACGGTGCGCATCCACGGGAGCATGCTGCGCGCACACCGCTGCGTGCTGGCCGCCGGCAGCCCCTTCTTCCAGGACAAGCTGCTGCTGGGCTACAGTGACATCGAGATCCCGTCGGTGGTGTCGGTGCAGTCGGTGCAAAAGCTCATTGACTTCATGTACAGCGGCGTGCTGCGCGTCTCGCAGTCGGAAGCCCTGCAGATCCTCACGGCCGCCAGCATCCTGCAGATCAAAACTGTCATCGATGAGTGCACGCGCATCGTGTCACAGAATGTGGGCGATGTGTTCCCGGGGATCCAGGACTCAGGCCAGGACACGCCACGGGGTACTCCCGAGTCAGGCACCTCCGGCCAGAGCAGCGACACCGAGTCAGGCTACCTGCAGAGCCACCCGCAGCACAGCGTGGACAGGATCTACTCGGCGCTGTACGCCTGCTCCATGCAGAACGGCAGTGGCGAGCGCTCCTTCTACAGCGGCGCAGTAGTCAGCCACCACGAGACTGCGCTCGGCCTGCCCCGCGACCACCACATAGAAGACCCCAGCTGGATCACGCGCATCCACGAGCGCTCGCAGCAGATGGAGCGCTACCTGTCCACCACCCCCGAGACCACGCACTGCCGCAAGCAGCCCCGGCCCGTGCGCATCCAGACCCTGGTGGGCAACATCCATATCAAGCAGGAGATGGAGGACGACTACGACTACTACGGGCAGCAAAGGGTGCAGATCCTGGAGCGCAATGAGTCCGAGGAGTGCACGGAAGACACCGACCAGGCCGAGGGCACCGAGAGTGAGCCCAAGGGCGAAAGCTTCGACTCGGGCGTCAGCTCCTCCATAGGCACCGAGCCTGACTCCGTGGAGCAGCAGTTCGGGCCCGGGGCGGCGCGGGACAGCCAGGCCGAACCTGCCCAACCTGAGCAGGCCGCGGAAGCCCCGGCCGAGGGCGCCCCGCAGCCGCACCAGCTAGAGACCGGTGCCTCCTCCCCCGAAAGAAGCAACGAGGTGGAGGTGGACAACACGGTGATCACTGTCAGCAACAGCTCCGACAAAAGTGTCCTGCAGCAGCCTTCGGTCAACACGTCCATCGGGCAGCCATTGCCAAGTACCCAGCTCTACTTACGCCAGACCGAAACCCTCACCAGCAACTTGAGAATGCCTCTGACCTTAACCAGCAACACGCAGGTCATTGGCACAGCCGGTAACACTTACCTGCCGGCCCTCTTCACTACCCAGCCGGCGGGCAGCGGCCCCAAGCCTTTCCTCTTCAGCCTGCCACAGCCCCTGGCAGGCCAGCAGACCCAGTTTGTGACAGTGTCCCAGCCCGGCCTGTCGACCTTTACTGCACAGCTGCCAGCGCCACAGCCCCTGGCCCCATCCGCAGGCCACAGCACAGCCAGTGGGCAGGGCGAAAAAAAGCCTTATGAGTGCACTCTCTGCAACAAGACTTTCACCGCCAAACAGAACTACGTCAAGCACATGTTCGTTCACACAGGTGAGAAGCCCCACCAATGCAGCATCTGCTGGCGCTCCTTCTCCTTAAAGGATTACCTTATCAAGCACATGGTAACACACACGGGAGTGAGGGCGTACCAGTGTAGCATCTGCAACAAGCGCTTCACCCAGAAGAGCTCCCTCAACGTGCACATGCGCCTCCACCGGGGCGAGAAGTCCTATGAGTGCTACATCTGCAAAAAGAAGTTCTCCCACAAGACCCTCCTGGAGCGGCACGTGGCCCTGCACAGCGCCAGCAACGGGACCCCTCCAGCGGGCACACCCCCGGGGTCCCGCGCCGGCCCCCCCGGGGTGGGGGCCTGCACGGAGGGGACCACCTACGTCTGCTCCGTCTGTCCAGCCAAGTTTGACCAAATCGAGCAGTTCAACGACCACATGAGGATGCACGTGTCTGATGGATAA
>16|ENSBTAG00000019047|57065280|57066974
ATGGCACAGGGGGACCCCCAGGATGGGTGGGGAGATGCATCTCCCCTCTGCAGCTTGACTGGGGAGGCTTATGACCCCGGGATGCTGAGCGTCAACTTGGAGAGTGAGGATGAGGCTCCTGGAAAGGCAGGAGACCAAGGGGCCACTGGTGACCCTGATCAGCAGGCCCGACCAAGGGGCAGCTCCCAAGTGACCGAGGACAATCCTGACTTGCTCTGGAAGCATCCAGCCTGCAGGAAGGAAGAGAAATTCTCTGACTCCTTTAGTGCCGCAGGCGTGGGGAAGAAACCCATGGCACCACTGCGGAAGAAGGCCAGTTGGGAAAGAGATGCGTCAAAGATCACCCCAACCGAGGCCTCCCCCAGAGCAAGCGTGACTCCCAGTGCCCTCCCCAGGGGCCTCGCGCGCAAGTGGTTCGGGGAGACGCAACCTCCTAGGGCCTCATTACCTGCTGGTGATGAGGCAGACTCAAGGGCAAATCTGGACGCCACCCTCGGGGTCCCATCCAACTTCCTTGGTTCTGCAAGGTACTTCCGTGCACAGAAGGATGGAGACAAGTCCCCAGACAACTCCTCTGCGGGGGCGTGTGTCCCCAAAGCAGGGGGCAGTTGGGACCTCTCCACGCAAGAGACACACACACCAGCCCAGGAGTCGGCTACCCAGGCCTGCCTGGCAGTGGAGGAGGCTCTGGCCAAAGCGCGGAAGGGCTCTAAGGACCCGAACCCGGCGGGCTCCGGGGAGGGCAGGCAGGGCGAGGCACGTCCCTACAAGTGCCTGCGGGGCGGGAGGGCCGTCCAGAAGTCGCTGGGCGCTAAGCCTTACGCGTGCGAGCTGTGCGGGAAGGCGTACTCCCACCGGGCCACGCTCCAGCAGCACCAGCGCCTGCACACAGGCGAGCGGCCCTACCAGTGCCCCTTCTGCGACAAGACCTACACCTGGTCCTCCGATCACCGCAAGCACATCCGCACGCACACGGGCGAGAAACCCTACCCGTGCCCGGACTGCGGGAAGGCCTTCGTGCGCTCCTCGGACCTGCGCAAACACCAGCGCAACATGCACAGCAACGACAAGCCCTTCCCGTGCGCCGAGTGCGGCCTGACCTTCAACAAGCCGCTGTCGCTGCTGCGCCACCAGCGCACGCACCTGGGCGAGAAGCCCTTCCGCTGCCCCACCTGCGACAGGGAGTTCGCAGTGGCCAGCCGGATGATGGAGCACCAGCGCGTGCACTCGGGCGAGCGGCCCTTCCCCTGCCCAACCTGCGGCAAGTGCTTCACCAAATCCTCCAACCTGCTGGAGCACCAGACGCTGCACACCGGCCAGAGGCCCTTCAAGTGCGCCGACTGCGGCGTGGCCTTCGCGCAGCCCTCGCGCCTGGCGCGCCACCAGCGCATCCACACCGGCGAGCGGCCCTTTCCTTGCGCGCAGTGCGGCCAGGCCTTCGCGCGCTCCTCCACCCTGAAGCGGCACCAACAGATCCACTCCGGGGAGAAGGGCTTCCTCTGCGCCGAGTGTGGCCGGGCCTTCCGCGTGGCCTCGGAGCTGGCCCAGCACATTCGGGTGCACAACGGCGAGAGGCCCTACCAGTGCGCGGACTGCGGCCAGGCCTTCACCCGGTCCAATCACCTCCGACGACACCAAGCCAAGCACCACAGCTGCAAGAAGGAGCCCACCACCCCGTCCTCCGACGACGAGTGA
>18|ENSBTAG00000003541|55899845|55902388
CAGGAATTGCTGACACTGGAAGATGTGGCTGTGGAGTTCAACTGGGAGGAGTGGCAGCTCCTGGATTCTGCTCAGAGAGACCTATACTGGGATGTGATGTTGGAGAACTATAACAATTTGGTGTCACTGGGATATCAAGGTACCAAACCAGATATGCTTTCCAAGTTGGAACATGGAAGAGAACCATGCATAATAGAAAATGAAATGCGGAATAGAATTTGTCCAGGAATCCGGAAAGGTGACAGTTATTTGCCAGAGCACTCTCGAAACCAAAGATTTCTGAAGAGCATGCAACAGTGCAATGAACAGAATGCATTTAGAAAGAGTGTTCATCTGAGCAAAACACATTTCACCCTAATTCAAGATCATATATTTAACTTACATAGAAAAGCTTTGGAATCAAGCTTAAGTTTAATTAACCAGAAGAGCAGCTATGGAATAAAGAACCCTGTGGAGTTTAATGGAGATGAGAAATCCTTTCTACATAGTGATTGTGGACAGTTGTATTCTGGAATTATATTTCCTGAAAGTACAGAACACATTAGTGCTCAATTCCAATTCCTTAAGCATCAGAGGACTCACAAAATAGAGAAATCTCTAGCCTGTGTTGAAAGTGAGAAGCCATGCAGCAGGAAATCTCAGCTTATTTCTCATGAGAGTGTTCATACTGGAGAGAAACCCAGTGGGGGTAATCCATGTGAGAAATCCTTCTCCAGAAATGTCACATTAACTAAACATCAGAAAACTCAAACACGAGACACACCCCACTTAACCAGTGAGCCCAGCAAAGGCTGTACTGTGAAGAGCAGCTCCCCTGTACATCACCAAACCTGCACAGGAGAGAAAGCCTATGTATGCAGTGAGTGTGGAAAAGGCTTCACCATGAAGCGCTATCTGATTGCACATCAGCAAACTCATAGTGGAGAGAAACCTTACGTATGTGGTGAATGTGGAAAAGGCTTCTCCGGGAAGAGTAATCTCACTGTGCATCAGCGCACCCACACGGGGGAGAAACCCTATGTATGCAGTGAGTGTGGGAAAGGCTTCACCATGAAGCGCTATCTTGCTGTACACCAGCGAACTCATACTGGAGAGAGGCCATATTTGTGCAGTGAATGTGGGAAAGATTTCGCTGTGAAGAGTAATCTCACGGTACACCTGCGATCTCACACAGGGGAGAAATCTTACATATGTGGTGAATGTGGGAAAGGCTTCACTGTAAAGAGTAATCTCATGGTACACCAGCGAACTCACACGGGAGAGAAATCTTACCGGTGTAACGAATGCGGGAAAGGCTTCACCACAAAGCTCACTCTCATTATACACCAACGAACTCACACAGGAGAGAAACCCTATGAGTGCAATGAGTGTGGTAAAGCCTTCAGTCAGAAGATATGCCTCATACAACATGAGAGGTGTCACACGGGAAAGACTCCCTTTGTATGTACTGAGTGTGGAAAATCCTATTCCCACAAGTATGGTCTCATTACCCATCAGAGAATTCACATAGGAGAGAAACCCTATGAGTGTGATGAATGTGGAAAAGCCTTCACCACAAAGTCAGTACTCAATGTCCATCAAAGGACTCACACAGGAGAGAGACCATATGGGTGCAGTGATTGTGAGAAAGCCTTCTCCCACTTGTCAAATCTTGTGAAACATAAGAAAATGCACATCAGAGAAATGGGTAGATCCAGTCAAGTTGGAAATGCCTTTAAC
>13|ENSBTAG00000008410|39040345|39068969
ATGCCCAAAGTCTTCCTGGTGAAGAGGAGGAGCCTGGGGGTCTCGGTCCGCAGCTGGGATGAGCTCCCGGACGAGGAGAGGGCAGACACCTACATCCCAGTGGGCCTGGGCCGTCTGCTCCACGATCCCCCCGAGGACTGCCGCAGCGACGGCGGCAGTAGCACCGGCGGCGGCAGCAGCAGCGCGGGGGAGCCCGGAGGCGCAGAGAGCAGCTCGTCCCCGCGCGGCCCGGAGCGCGAAACCCCAGAGCCCGGCGACGGCGAGGGCCCGGATGGACACCTGGCGGCGAAACAGCGCCCGGTCGCCAGGTCGAAAATCAAGTTCACTACAGGCACCTGCGGCGATGCGGCCATGCATACCTGCGACCTGTGTGGCAAGGCCTTCCGTCTGCAGCGCATGCTCAACCGGCACCTCAAGTGCCACAGCCAGGTGAAGAGGCACCTGTGCAGCTTCTGTGGAAAGGGCTTCAACGACACCTTCGACCTCAAGCGGCATGTGCGCACGCACACAGGCATTCGCCCCTATAAGTGTGACGTCTGCCACAAAGCCTTCACCCAGCGCTGCTCCTTGGAGTCCCACCTGAAGAAGATCCACGGGGTGCAGCAGCAGTACGCCTATAAGCAGCGCCGGGATAAGCTGTATGTCTGCGAGGACTGCGGCTACACGGGCCCCACCCAGGAGGACCTGTACCTGCACGTGAACGGTGCCCACCCGGGCAGCGCGTTCCTCAAAAAGACATCCAAGAAACTGGCAGCTCTCTTGCAAAACAAGATGACGTCCTCGCTCCAGGGAAACGCCAACCTGAGCGAGGAGGAGGAGAAGTAG
>8|ENSBTAG00000025659|84198633|84397698
ATGAACCAGCCGGGCGGCGCGGCGGCTCCGCAGGCTGACGGAGCCAGTGCAGCTGGAAGGAAAAGCGCGGCAAGCAGGGAGCGCTTGAAGCGCAGCCAGAAAAGCAACAAGCTGGAGGGGCCAGAGCCCGTGCCAGCTGAGGCCTCGCTCAGCACCGAGCAGGGAACGATGACGGAGGTGAAGGTCAAGACGGAGCTGCCGGACGACTACATCCAGGAGGTGATCTGGCAGGGCGAAGCCAAGGAGGAGAAGAAGGCGGTCAGCAAGGATGGGACCACCGGCGACGTGCCTGCCGAGATCTGCGTGGTGATCGGCGGCGTCCGCAACCAGCAGACCCTGGATGCAAAAGCACTGAATGGCAGCCCCCACGGCAGATCTGTGCGAGGCCAGTATTCGGACACCTGGATTTTTGACCAAGCGTTGAGATGTGCATCTGGGTCCTATGAGTGTGGAATCTGTGGCAAGAAGTACAAATATTACAACTGTTTCCAGACCCACGTCCGGGCACACCGAGACACTGAAGCCACCTCAGGAGAGGGAGCCTCCCAAGGCAACAACTTCAGGTACACGTGTGACATCTGTGGGAAGAAGTACAAGTACTACAGCTGCTTCCAGGAGCACCGAGATCTGCATGCAGTGGATGTGTTTAGTGTGGAAGGGGCCCCTGAGAATCGGGCAGACCCCTTCGACCAAGGTGTCGTGGCCACTGACGAGGTGAAGGAGGAGCCCCCGGAACCATTCCAGAAAATCGGGCCAAAAACCGGCAATTACACCTGTGAATTCTGCGGAAAACAGTACAAGTACTACACGCCCTACCAGGAGCACGTGGCCTTACACGCCCCCATCAGTACCGCCCCCGGGTGGGAGCCACCGGACGATCCAGACACAGGCTCTGAGTGTTCGCATCCAGAGGTCTCCCCGTCTCCACGCTTCGTGGCAGCGAAGACCCAGACGAACCAGTCGGGGAAAAAGGCTCCGGCCTCCGTGGTCCGATGCTCCACCCTCTTACACCGCACCCCTCCAGCCACCCAAACCCAGACGTTCCGCACTCCAAACTCGGGATCTCCAGCAAGCAAGGCGACCGCAGCAGAAAGCGCTTTCAGTCGGCGGGTAGAAGGCAAAGCACAAAACCACTTTGAAGAGACGAATAGCAGTTCCCAAAACTCCAGCGAGCCCTACACGTGCGGCGCCTGCGGGATCCAGTTCCAATTCTACAACAACCTGCTGGAGCACATGCAGTCTCACGCAGCGGACAACGAAAACAACATTGCCTCCAACCAGTCCCGATCGCCCCCTGCTGTTGTGGAGGAGAAGTGGAAGGCCCAAGCCCAGAGGAACAGCGCCAACAACACCACGACCAGTGGTTTGACACCCAACAGCATGATCCCCGAGAAGGAGCGGCAGAACATCGCAGAGCGGCTGCTGCGGGTCATGTGCGCCGACCTGGGTGCTCTGAGCGTGGTGAGCGGGAAGGAGTTCCTGAAGCTGGCCCAGACGCTGGTGGACAGCGGCGCCCGCTACGGGGCCTTCTCGGTCACCGAGATCCTGGGCAACTTCAACACGCTGGCGCTGAAGCACCTGCCGCGCATGTACAACCAGGTGAAGGTGAAGGTGACGTGCGCCTTGGGCAGCAACGCCTGCCTGGGCATCGGCGTGACCTGCCACTCGCAGAGCGTCGGCCCCGACTCTTGCTACATCCTCACGGCCTACCAGGCCGAGGGCAACCACATCAAGAGCTACGTGCTAGGCGTGAAGGGTGCGGACATCCGCGACAGCGGCGACCTGGTGCACCACTGGGTGCAGAACGTGCTGTCGGAGTTCGTGATGTCGGAGATCAGGACCGTGTACGTGACGGACTGCCGGGTGAGCGCCTCCGCCTTCTCCAAGGCCGGCATGTGCCTGCGCTGCTCAGCCTGTGCCTTGAACTCGGTGGTGCAGAGCGTGCTGAGCAAGCGGACGCTGCAGGCCCGCAGCATGCACGAGGTCATCGAGCTGCTCAACGTGTGCGAGGACCTGGCGGGCTCCACCGGCCTCGCCAAGGAGACCTTTGGCTCGCTGGAGGAGACCTCACCGCCGCCCTGCTGGAACTCGGTCACGGACTCGCTGCTGCTGGTGCACGAGCGCTACGAGCAGATCTGCGAGTTCTACAGCCGGGCCAAGAAGATGAACCTCATCCAGAGCCTCAACAAGCACCTGCTCAGCAACCTGGCCGCCATCCTGACGCCGGTGAAGCAGGCGGTCATCGAGCTGAGCAACGAGAGCCAGCCCACCCTGCAGCTGGTGCTCCCCACCTACGTCAGGCTGGAGAAGCTGTTCACGGCCAAGGCCAACGACGCGGGCACCGTAAGCAAGCTGTGCCACCTCTTCCTGGAGGCGCTCAAGGAGAACTTCAAGGTGCACCCAGCGCACAAGGTGGCCATGATCCTGGACCCGCAGCAAAAGCTGCGGCCCGTCCCCCCCTACCAGCACGAGGAGATCATCGGCAAGGTGTGCGAGCTCATCAATGAGGTCAAGGAGTCCTGGACTGAGGAGGCCGACTTCGAGCCTGCAGCCAAGAAGCCCCGCTCCGCCCCCGGAGAAAACCCTGCCACCCAGGAGGACGACCGGCTCGGGAAGAACGAAGTGTACGATTACCTGCAGGAGCCCCTCTTCCAGGCCACCCCCGATCTCTTCCAGTACTGGTCGTGCGTGACCCAAAAGCACACGAAACTCGCCAGGCTCGCCTTCTGGCTCCTCGCGGTGCCGGCCGTGGGGGCCAGGAGCGGGTGTGTAAATATGTGTGAACAAGCACTTCTCATCAAAAGGAGGCGACTGCTCAGTCCAGAAGATATGAACAAACTCATGTTTCTGAAATCCAACATGCTTTAA
>24|ENSBTAG00000010733|945870|967385
CCCGGGGAGGGCACCGAGGACGCGGACAGCGGCAACGAGAGCCGGAGCGGAGGCGAGGACACGCACGTGTGCGAGAAGTGCTGCGCCGAGTTCTTCAAGTGGGCCGACCTGCTGGCGCACAAGGAGGCCTGCACCAAGAACCCCCTGGTGCTGATCGTGGGCGAGGATGAGCCCGCCCCGCCCTCCGAGGACTTCCCCGAGGCGTCCCCAGCCAGCTCGGCCAGTGAGCGCGCGGACAGCGAGGCTGCCGAAGAGGCGGCGGCAGCGGCGGCGGCGGCCCCGGAGGGCGGGGAGGCCGTGGAGGCGAGGGCACCGGAGCGGGAGGACGAGCCCATGGAGGTGGGCGCGCCCGCGGACAAGGGCTTCCAGGGCCCGGGCGCGGCGCATGCGGGGCAGCCGCCTCCACCGCCAGGCCCCGAGCCGGCCCCCGGGGCGGCCTACGGCATGCCCAGCACCAACGTGACCCTGGAGACCCTCCTGAGCACCAAGGTGGCCGTGGCGCAGTTCTCGCAGACCTCGCGGGCCGCGGGTGCAGCGGGCCCGGGCGGTGGCGTGGCGGCCGCGGCCCTCCCGCTGATCCTGGAGCAGCTCGTGGCCCTGCAGCAGCAGGTGCAGCAGCTGCAGCTCATCGAGCAGATCCGCAGCCAGGTGGCCCTCATGAGCCGCCCGCTGCCGCCATCCCGGCCGCCGCTGCACCCCGGGCCGGCCGCGCACCCCACCCTGCCACTCTCGGCCGGCACCGGCCCGGCGGCCACGGCGCAGGGACCCGCCGCCCCACCGGCGGCCTACGAGGGCCCCCAGCACCTGGCTGCGCCGGCGTCCACAGCCAGCACCCCGCACGTCGCGGGCGGAGGCCCCTCGGTGCCGGAGCCCGGTGCCCCCGCGTGCTCCGGTGCCCCCGCGACCTCCACGGCCTCAACCCCAGCGGCCGGCGCCTCGGGGGGCGCCTCCCGGCCACAGAACGCCCCCACGCCCCCCGCCCTGGGGCCCGGGCCGCTGCTCACCTCTACACCCAGCCTGCCAAGCCCACTGCTACCTCAGACCTCCGCCAGCACCGTCATCTTCCCCAACCCGCTGGTCAGCATCGCGGCCACGACCAACGCGCTGGACCCCCTGTCAGCCCTCATGAAGCGAGGCAAGGGCAAGCCCCCCAACGTGTCGGTGTTTGAGCCCAAGGCCAGCACTGATGACCCCTTCTTCCACAAGTGCAGGTTCTGCGCCAAAGTGTTCGGGAGCGACAGTGCCCTGCAGATCCACCTGCGCTCGCACACGGGCGAGCGGCCCTTCAAGTGCAACATCTGCGGGAACCGCTTCTCCACCAAGGGCAACCTGAAGGTGCACTTCCAGAGGCACAAGGAGAAGTACCCCCACATCCAGATGAACCCCTACCCGGTGCCCGAGTACCTGGACAACGTGCCCACCTGCTCTGGGATTCCCTACGGGATGTCGCTGCCGCCAGAGAAACCGGTCACCACCTGGCTGGACAGCAAGCCAGCGCTGCCCACTGTGCCCACCTCAGTGGGGCTGCAGCTCCCACCCACCCTCCCAGGCGTGGGCGTCGGCAGCTACGTGGACTCCCCCAGCCTCACCCCCGCCAGCCGCTCCCCGCAGCGGCCCTCACCCGCGTCCAGCGAGTGCCCTTCTTTGTCCCCAGGCCTGACCAGCTCCGAGGCAGGCGTCCCGGTGGCTGCAGGATCCCCGCAGCCAGCACCCGGTGGATCTTCCCTGCCCAAGACCGAGCCCGTGAGCCTGCCCTGCACAAACGCCAGGGTAGGGGACCTCCCGGCCACGGCGGGGCAGGTCTCCACCACGTCTGCCCTGGCGGACAGCAGTGCATCCCCAGGCCTCTGCAGCCCGGTCCTCCCGGCCGGGGCCGAGCCGTTTAAGGCCAAGTTCCCCTTCGGAGGGCTGCTCGACTCTATGCAAACGTCCGAAACCTCCAAGCTGCAGCAGCTGGTGGAGAACATAGACAAGAAGATGACAGACCCCAACCAGTGCGTCATCTGCCACCGCGTGCTGAGCTGCCAGAGCGCCCTGAAGATGCACTACCGGACGCACACGGGCGAGCGGCCCTTCAAGTGCAAGATCTGCGGGCGTGCCTTCACCACCAAGGGCAACCTGAAGACGCACTTCGGCGTGCACCGCGCCAAGCCACCCCTGCGTGTGCAGCACTCCTGCCCCATTTGCCAAAAGAAGTTCACCAACGCCGTGGTGCTTCAGCAGCACATCCGCATGCACATGGGGGGCCAGATCCCCAACACGCCGCTGCCCGAGGGCTTCCAGGACGCCATGGACGCTGTGCTGCCCTACGACGACAAGGCCGCCGATGCTCTGAGCGCCTGCGACGACGACATGGACGACAACTCCCTGGAGGATGACGCAGAGCTGAAGGACGCGGCCGGCGACCCAAACAAGCCACTGCTGGCCTTCTCGGGCTCCTGCCCACCCTCCCCGCCCTCTGTCATCTCCAGCATCGCCGCCCTGGAGAACCAGATGAAGATGATGGACTCAGTCATGAGCTGTCCGCAGCTGAGTGCCCTCAAGTCTCTGGAGAACGGGTCTGGGGAGAGCGACCGTCTGAGCAACGACTCGTCCTCGGCGGTGGGCGACCTGGAGAGCCGGAGTGCGGGCAGCCCGGCCCTGTCTGAGTCGTCCTCCTCCTTGCAGGCCCTGTCACCCGGAAACAGTAACAGCGAGAGCCTGCCCTCCAAGTCCCCGGGCCTTGGCGCCCAGGAGGAGCCCCAGGAAACCCCGCTGAAGACGGAGAAGCCGGACAGCCCGCTCCCCGGCCCCGAGAACGGAGGGGCGCTGGACCTGACGGCCACCCACCCGTGCCGGCCGTCCGTCAAGGAGGAGGCCCCCTTTAGCCTGCTGTTCCTGAGCCGCGATCGGGGTAAGTGTGCGAGCACTGTGTGTCGTGTGTGTGCCAAGCCCTTTGCTTGCAGGAGCGCCCTGGAGATCCACCTCCGCAGCCACACCAAGGAGCGGCCGTTCGTGTGTGCGGTCTGCGGGCGCGGCTGCTCCACACTGGGTAACTTAAAGCAGCACTTACTGACCCACAGGTTGCGAGAGCTGCCTCCCCAGTTGCTTGACCCCAACTTTACTCTAGGTCCCAGCCAGGGCACCCCGAGCCTGGGCCCTGGCTCCACGCCCACCACCATCAAAACGGAAGTGAACGGGCACAGCAAGGCCGGCCTGCTGGCCGAGGGTCCGCCGCTGCCGGCTGCCGTCCAGGTGCCCCCCGGGCCTCCGACGGTGATGAGCCCTGGCCTCGCACCCATGCTGGCCCCCCCACCGCGCCGGACCCCCAAGCAGCACAACTGCCAGTCGTGTGGGAAGACCTTCTCCTCGGCCAGCGCCCTGCAGATCCATGAGCGCACCCACACTGGGGAGAAGCCATTTGGCTGCACCATCTGCGGGAGAGCCTTCACCACCAAGGGCAACCTCAAGGTGCACATGGGCACCCACATGTGGAACAACGCTCCCGCCAGGCGTGGCCGCCGCCTGTCGGTGGAGAACCCCATGGCCCTGCTGGGTGGCGATGCCCTGAAGTTCTCAGAGATGTTCCAGAAGGATCTGGCCGCACGGGCCATGAACGTGGACCCCAGCTTTTGGAACCAGTACGCCGCTGCCATCACCAATGGGCTGGCCATGAAGAACAACGAGATCTCCGTCATCCAGAACGGAGGCCTCCCCCAGCTCCCCGTAAGTCTCAGCGGGAGCGCCCTCCCCCCACTGGGCTCCCTGGCCGCCGGGCTGGACAAGGCACGTCCAGGCAGCAGCCCGCCCATCGCAGGGCTGGACAAAGCCAACTCGGACACGGGAGGCAGCCGGCCGTTCACACGGTTCATTGAGGATAACAAGGAGATTGGGATTAACAGCTCTGACCATCTGAGCGTCCATCCACCTGCTCACAAGCTCACACACTGC
>28|ENSBTAG00000002955|11655357|11669328
TTTCAGGGATCCTTATCATTTGAGGATGTAACTGTGGGCTCCACTCAGGAGGAATGGCAGAAGCTGGACCCTGCTCAGAGGACCCTGTACAGGGATGTGATGCTGGAGAACTATAGTCACCTCATCTCAGTGGGGTATTGCATCCCTAAACCAGAACTGATCTTCAAGTTGGAACAAGGAGAGCATCCATGGGTATTAGAGGCAGAGTCTCCAAGCCAGAGCTACCCAGGTGAGTTAAGATCAAACTTTCTTGACACAGAAAGAACATTTGAATGCAATAACCTGGGGGAACCTTTCTGGAAGTCAGTTCTTAATGTAACTCAGAAAACGTGCATAGGAGACAAGGTCTATGAATGTAATGAATGTGAAAAAGCATTCTGTGAAAAGTCAAAACTCACCAAACAGCAGAGAGTACATACAGGAGAGAAACATTATGAATGTAATGAATGTGGGAAATGCTTCTCTAGGAATTCATACCTCATAATTCATCAGAGAATTCACACAGGAGAGAAACCTTATGAATGTAAAGAATGTGGAAAAAGCTTCTACCATAAGTCATATCTCACAATACACCAGAGAATTCACACAGGGGAGAAACCTATGAATTGTAATCAGTGTGGGAAATTCTTCAGGAATTCATACCTTACAATACATCAGAGAACTCACACAGGTGAGAAACCATATGAATGTAAGGAGTGTGGGAAAACCTTCAGTCGCAATTCAGGCCTAAAAGTACACCAGAGAACACACACAAAGGAGAAACCCTATGAATGTAATGAATGTGGGAAATCATTCTCTGAGAAATCAGTCCTCACGGTACATCAGAGAATACATACTGGGGAGAAACCTTACAAGTGTAATGAATGTGGAAAAACCTTTTACAATAAGTCGGATCTCACTAAACACCAGAGAACTCACACAGGTGAGAAACCCTATGAATGTAAGGAATGTAGGAAATTCTTCTCTAGAAATTTATATCTTACAGTTCACCAGAGAACTCACACAGGGGAGAAATCCTATGTGTGTAAAAAATTTGGGAAAACCTTTTACTATAAGTCTGACTATACGGTACATAAGAGAACACACAGAGGGGAGAAGTTGTATTACTGTGATCAGTGTGGGAAAACCTTCATTTGCAATTCTGTCCTCAGATCACATCAGAGAACTCACACAGGGGAGAAGCCCTATGAATGTAACGATTGTGGGAAATCTTTCTCTGAAAAATCAGTCCTTATTGTACATCAGAGGATACACACAGGGGAAAAACCTTATAAGGGTAATGAATGTGGGAAGCCCTTCTATCGTAAGTCAGATCTCACTAAACATCAGAGAACACACACGGGAAAA
>Un|ENSBTAG00000002904|309557479|309565132
ATGGAGCTGCGGGAAGAGGCCTGGTCTCCGGGGCCGCTGGACTCCGAGGACCAGCAGATGGCTAGTCACGAGAACCCAGTGGACATCCTCATCATGGATGACGACGACGTCCCCAGCTGGCCCCCGACCAAGCTGTCCCCTTCCCCATCGGCGGCCCCAGCCGGCCCTCCGCCCCGGCCGCGGCCGCCCGCGCCCTACATCTGCAACGAGTGCGGCAAGAGCTTCAGCCACTGGTCCAAGCTGACGCGGCACCAGCGCACGCACACTGGCGAGCGGCCCAACGCCTGCGCCGACTGCGGCAAGACCTTCTCGCAGAGCTCGCACCTGGTGCAGCACCGGCGCATCCACACGGGCGAGAAGCCCTATGCCTGCTCTGAGTGCGGCAAGCGCTTCAGCTGGAGCTCCAACCTTATGCAGCACCAGCGCATCCACACGGGCGAGAAGCCCTACGCCTGCCCCGATTGCGGCCGCAGCTTCACGCAGAGCAAGAGCCTGGCCAAGCACCGGCGCTCGCACAGCGGCCTCAAGCCCTTCGTGTGCCCGCGCTGTGGCCGCGGCTTCAGCCAGCCCAAGAGCCTGGCGCGCCACCTGCGGCTGCACCCCGAGCTGTCGGGGCCGGGCGTGGCGGCCAAGGTGCTAGCGGCCAGCGTGCGCCGGGCCAAGGCGCCCGAGGAGGCGGCGGCGGCGGACGGCGAGATCGCCATCCCGGTGGGCGACGGCGAGGGCATCATCGTGGTGGGCGCGCCGGGCGAGGGGGCGGCGGCGGCTGCAGCCATGGCGAGCACGGGGGCCAGGGCGCCGGGACCCCGCTCGCGGCGCGCCCCGGCCCCCAAGCCGTACGTGTGTGTGGAGTGCGGGAAGGGCTTCGGGCACGGGGCCGGGCTGCTGGCCCACCAGCGCGCCCAGCACGGGGACGGGCTGGGAGCAGCGGGGGGTGAGGAGCCGGCGCACATCTGCGTGGAGTGCGGCGAGGGCTTCGTGCAGGGCGCGGCGCTGCGCCGGCACAAGAAGGTGCACGCCGTGGGCGCGCCCTCGGTCTGCAGCCACTGCGGACAGAACTACTACCGGGCGGGCGGGGACGACGACGACGAGGACGACGACGAGGAGGCGGCGGGCGGGCGGTGCAGCGAGTGCCGCGGCGGGGAGGGCCGGTAG
>7|ENSBTAG00000021529|13429886|13433395
ATGTTTAAGGACTCAGTGGTCTTTGAGGATGTGACTGTGAACTTCACCCTGGAAGAGTGGGCTTTACTGGATTTTTCACAGAAGAAACTCTACCGAGATGTGATGGGAGAAACCTTTAGGAACCTGGCCTCAGTAGGAACAACATGGGAAGATCATGACACTGAAGATCAGTACAGAAATCAGGGGAGAAAACTAAGCAGAAGTCAGAAGGCAGAGAGAATCTGTGAAGGTAAAGAGGATAGTCCCTGTGGAGAAAACGTCAACCTTATTCCAAATCACAATCCGAACAAGAAAACTCTTTTCAGAGTAAGACCACGAGGACGCAAAGTATGTGGAAAAGACCTCATGCATCATTCCTCCCATAACAGGTCCACCAGAAGTCACATTGGACACAAGCCATATGAGTATCAGAACTTTGCCTCTTATAAGTGTAAAGGCTGTGGGAAAACTTATAGTTCTTCAGCTTCACTTCAGATACATGAAAGAACCCACACTGGGGAGAAATCTTATGAATGTCAACATTGTGGAAAAGCCTATAGATATTATCAAGCTTTCCGAACACAAAAGAGGACTCACACAGGAGAAAAATCCTACGAATGTAGAAAATGCAGTAAAGCATTCAGTTGTCCCAGTTCTTTTCGGAAACATCAAAGAATTCATACTGGGGAAAAACCTTATGAATGTAAGGAATGTGGAAAAGCCTTTAGAGCTGTTGCAAGCCTTCACACGCACTTGATCACTCACACTGGAGTTGGACCTTATAAGTGTAAGCAGTGTGGAAAGGCCCTTGGATGTTGTCAAAGTTTTCAAAGACATGAGAGCAATCACACTGGAGAAAAACCCTACGAATATAAAAAATGTCATAAAGTGTTCAGAGGATACAGTTCCTTACAAAACCATGAAAGGACTCACACAGGAGAGAAACGCTATGCATGTACAGAATGTGGAAAAACTTACAGGTGGCATCAGAGTTTTCGAAGACATGAGAGAACTCACACTGGAGAGAAACCCTATGAATGCAAAGAATGCGGGAAAACCTTCAATCATCCCGCTTCCTTCCGAAGGCATGAAAGGACTCAC
>16|ENSBTAG00000020552|50533713|50630546
CAGAACGCAGCTGAGCCTGTGGTAGCCACGGAGACCCTGGCCGGGGTACCTGAACATGTGTTTCGAGGACTTCCGGAGGAAGTGAGGCTTTTCCCATCTGCTGTTGACAAAACTCGGATTGGTGTCTGGGCCACTAAACCAATTTTAAAAGGCAAAAAGTTTGGGCCATTTGTTGGTGACAAGAAAAAAAGATCTCAGGTTAAGAATAATGTATACATGTGGGAGGTCTATTACCCAAATTTGGGATGGATGTGCATTGATGCCACCGATCCAGAGAAGGGGAACTGGCTGCGCTATGTGAATTGGGCTTGCTCAGGAGAAGAGCAAAATTTATTTCCACTGGAAATCAACAGGGCCATTTACTATAAAACTTTAAAGCCAATCGCGCCGGGCGAGGAGCTCCTGGTCTGGTACAATGGGGAAGACAACCCCGAGATAGCAGCTGCGATTGAGGAAGAGCGAGCCAGCGCCCGGAGCAAACGGAGCTCCCCGAAAAGCAGGAAAGGGAAGAAAAAATCCCAAGAAAGTAAAAACAAAGCAAACAAAACCGAAGACATACAGCTGAAGACAAGTGAGCCAGATCCCAGCCCTGCAAATATGAGAGATTCTGCGGAAGGCCCCAAAGACGAAGACGAGAATCCTTCCGCTTCCACCACCGAGCAACCAGCCGTCCCTCAGGAGGCGGTGAGCCAGGATGTGCCTCCGGATCTCGCCCTCCCTCCCCCTGCCCACGAGCCCCAGACAGGACCAGACTCGGAGCTGGAAGCAGCGCTCTGTGAGGCGAACGAGGTGGTGGAGGAGGAGGAGGAAGAGGAAGAGGAGGAGCTGGAAGAAGAGGGGGACGAAGCAGCTGATGTGCCAAATGAAAGTTCCCTGAGAGAGCTGGAGATCCGGTGTGACGAGAAGCCTGAGGATTTGTTAGAAGAACCAAAAACGGTTTCAAAGGAAACTCTGGCAGACTCTGCGGAGGCAGCCCCTGTCGTGAAAACTCCCAGAGCCAGAGAAGAGGCCAACGGGGACGTGTTTGAAACATTTCTGTTCCCATGTCAGCACTGCGAGAGGAAGTTCACGACCAAGCAGGGGCTGGAGCGGCACATGCACATCCACATGTCCACGGTCAACCACGCCTTCAAGTGCAAGTACTGCGGGAAGGCCTTCGGCACACAGATCAACCGGCGGCGCCACGAGCGGCGCCATGAGGCCGGGCTGAAGCGAAAGCTCGAGGATCCGGCCGGCGGCAAGGCGCCCAGCGACGGTGCTCCTCCCCAGGACGACGCACAGCCCCCCGGTCTTGGGCAGGACGGTCTCACCTTGAGCTCAGAGAAGGCGTCCCAGGACTCAGTGACTCCTTCCGTTGTAGAAGAGAACGGCGAAGCAAAAGAGCTTCACCCGTGCAAGTACTGTAAGAAGGTTTTCGGCACTCACACGAATATGAGACGACATCAGCGCAGAGTTCACGAGCGGCACCTGATTCCCAAGGGGGTGCGGCGGAAAGGGGGCCTCCTGGAAGAGCCACAGCCCCCAGCAGAGCAGGCCCCTCCCACCCCGAGTGTCTATGTCCCCAGCACAGAGCCAGAGGAGGAAGGGGAGGCGGACGACGTGTACATCATGGATATTTCCAGCAATATCTCTGAGAATTTAAATTACTACATTGATGGTAAAATTCAGACCAGCAGCAGCACCAGTAACTGTGACGTTATTGAGATGGAATCCAATTCGGCAGACTTGTACGGAATAAACTGTCTGCTCACTCCAGTCACAGTGGAAATAACTCAAAACATAAAGACCACGCAGGTCCCTATAACTGACGATCTCCCTAAAGAGCCTTCCAGCAGCACAAACAGTGAGTCCAAGAAACGGAGGACTGCTAGTCCGCCCGTGTTACCCAAAATTAAAGCGGAGACTGAGTCTGATCCTGCCACACCTTCCTGTTCCTTGAGTCTGCCTCTCAGCATATCAACCACAGAGGCGGTGTCTTTCCACAAAGAGAAAAGCGTGTATTTGTCATCAAAGCTCAAACAGCTTCTTCAGACCCAGGATAAATTAACTCCTCCTGTGGGGATTTCAGCCGCTGAGATACCCAAATTAGGGCCCCTCTGCGTGTCTGCTCCTGCGTCGATGCTACCCGTGACCTCAAGCAGGTTTAAGAGGCGAACCAGCTCTCCCCCCAGCTCTCCCCAGCACAGCCCCGCCCTGCGAGACTTTGGAAAACCAGGAGATGGGAAAGCCGCGTGGACTGAGGCAGTTCTAAGCTCCAAAAAACCCAAATTAGAGAGTCACAGCAACTCACCAGCATGGAGTTTGTCTGGGAGAGATGAAAGAGAAACTGGGAGCCCACCAGGCTTTGATGAATATAAGGTGTCTAAAGAGTGGGCAGCTAGCTCTACTTTCAGCAATGTGTGCAACCAGCAGCCACTGGATTTGTCCAGTGGTATGAAACAGAAGGCTGAGGGGCCAGGCAAGGCTCCGGTCCAGTGGGAAGCTGTGTTAGATCTCAGTGTGCATAAAAAGCCCTGTGGTGACTCTGAAGGCAAGGAATTCAAAGAAAACCATGTTCTGCAGCCATCCTGCAGTGCTATAAAGAAAAGGAAGCCCACCACCTGCATGCTGCAGAAGGTCCTTCTCAACGAATACAACGGCGTCGACCTCCCTGTAGAAAACACTCCAGATGTGTCCGGAAGTGCCAGTCCCTGTAAACCTCTAGATCCTCAGCCAGACTCTGACCGTGGTCTCAACTCCAGCTCGTCTGCCGCTGTCGTTGAGTCTCTTCCTGACGTTTCCTCGTCGTCACCTGCCCTGCAACCATCTTCCCTCTCTTGCGGGCGGCTGCCGCCTCTCCTGACCCCCACCACCCCCTCCTCCCCTCCACCCTGCCCTCCCGTGTTAACTGTGGCCACCCCGCCCCCTCCACTGCTCCCTACTGTCCCTCTTCCAGCCCCCTCTTCCGGGGCATCCCCTCACCCGTGTCCCTCTCCACTCTCGAATGCCACCGCCCAGTCCCCACTTCCAATTCTCTCCCCCACAGTGTCTCCCTCGCCGTCCCCCATTCCTTCTGTGGAGCCCGTTATGTCCGCTGCTTCACCGGGGCCTCCAACACTCTCCTCATCTTCCTCCTCCTCTTCCTCCTCTTCTTTCTCATCTTCCTCCTCCTCCTCTTCCCCTTCGCCACCTCCTCTCTCAGCAGTGTCATCCGTGGTTTCCTCTGGGGATAATCTGGAAACCTCTCTCCCCATGATATCTTTTAAGCAGGAGGAACTAGAGAGTGAAGACCTGAAAGCCAGGGAGGAAGCCCCATCCACCACTGAGCAGGAGATCGTCCAGGAGACATTCAACAGAAACTTTGTCTGCAACGTCTGTGAATCACCTTTTCTTTCCATTAAGGATCTAACCAAACATTTATCCATTCACGCTGAGGAATGGCCCTTCAAATGTGAATTTTGTGTGCAGCTCTTCAAGGTGAAAACTGATTTGTCAGAACATCGCTTTATGCTCCACGGCGTTGGGAATATCTTTGTGTGTTCAGTGTGTAAAAAGGAGTTTGCATTCTTGTGCAATCTGCAGCAGCACCAGCGAGATCTCCACCCGGATAAGGTGTGCACTCACCATGAGTTTGAAAGTGGCACCCTGAGGCCCCAGAACTTTACGGATCCCAGCAAGGCCCATGTCGAGCACATGCAGAGTTTGCCGGAAGACCCTCTAGAAGCGTCTAAAGAAGAAGAGTTGAACGATTCTTCCGAAGAGCTTTACACAACCATCAAAATAATGGCTTCCGGAATAAAGACAAAGGATCCAGATGTTCGATTGGGTCTCAACCAACATTACCCAAGCTTTAAACCACCCCCATTTCAGTACCATCACCGCAGCCCCCTGGGCATTGGTGTGACGGCCACAAACTTCACTACGCACAACATCCCACAGACGTTTACCACCGCCATCCGCTGCACCAAGTGCGGGAAAGGCGTGGACAACATGCCTGAACTGCACAAACACATCCTGGCATGTGCCTCTGCGAGTGACAAGAAGAGGTATACCCCCAAGAAAAATCCGGTCCCGCTGAAGCAGACTGTGCAACCCAAAAATGGCGTAGTGGTTCTGGACAACTCTGGGAAAAACGCCTTCAGACGAATGGGCCAGCCCAAAAGACTGAACTTTAGTGTGGAGCTCAGCAAAATGTCCTCAAATAAGCTCAAGTTAAACGCATTGAAGAAAAAAAACCAGCTCGTCCAGAAAGCAATCCTACAGAAAAACAAGTCCGCAAAGCAGAAGGCTGACCTAAAAACCACTCCCGAGTCGTCCTCGCACGTCTGCCCATACTGCCACAGAGAGTTCACGTACATTGGGAGTCTGAACAAGCATGCCGCTTTCAGCTGTCCCAAAAAACCTGTTTCTCCTTCCAAAAAAAAACTTTCCCACTCTTCCAAGAAAGGGGGGCACCCGTCACCTGCCGGAAGTGACAGAAACAACAGCAGCAGCCACCGCAGACGGACAGCAGACGCCGAGATCAAAATGCAGAGCATGCAGGCACCTCTGGGCAAGACCAGAGCTCGAAGCTCAGGCCCCTCGCAGGTCCCGCCACCCCCCTCGTCCTTCAGGTCCAAGCAGAACGTTAAATTTGCCGCTTCGGTCAAATCCAAAAAACCAAGCTCCTCTTTAAGGAACTCGAGCCCCATACGCATGGCCAAAATGACTCACAGCGAGACCAAGAAGCCCAAAGCTGCAGCCAAGAACCATGCAGCTCCCCTCTCAGGCAAGATGTCGAGGAGCCTGCATGTGCGGGCGCAGAAGAGCAGAGCCGTCTTACAGAGCAAGTCGGCCTTGGCCAGTAAGAAACGGACAGACAGGTTCAGTGTAAAATCCAGAGAACGGAGTGGGGGGCCGATCACCCGAAGCCTGCAGCTGGCGGCTTCTGCCGACCCGAGTGAGAACAGGAAGGAGGACGGGAGTGGCAAGCAGGAGCTGAAGGACCTCAGCTACAGTCTCCGCCTGGCATCCCGATGTCCTCCGCCAGCTGCCCCGTACATCACCAGACAGTGTAGGAATGTCAAGGCCACAGCTGCAGCCCAGCTCCAGGGATCCCTCTTCAAAGAGTAG
>3|ENSBTAG00000011200|50516179|50611129
ATGAGATTGTTCTTGCAGCGAGATGTTAATAAGACAAAATCTAGACTAAATGTGTTAAATGGGCTTACCAACAATATGGATGATTTGAAGATAAACACCGATGTTACTGGTGCTAAAGAAGAACTCCTAGATGACAACAGTTTTATATCAGACAAAGAGAGTGGAGTTCATAAACCAAAAGATTGTCAAGCATCATTTCAGAAAAACAATACATTCACTTTGCCTGAAGAACTGTCAAAGGACAAATCTGAAAAAGCCTTAAGTGGAGGCCAGTCTACTCTGTTTATACATGCTGGTGCTCCTACTGTTTCTAGTGAAAACTTTATTTTGCCTAAGGGAGCTGCTGTTAATGGACCAGTTTCACACTCCTCCTTAACTAAGACTTCCAATATGAATAAAGGCAGTGTTTCGTTAACCACTGGACAGCCTGTGGATCAGCCAACAACAGAATCTTGTTCAGGTTTGAAGGTGGCAGCCGATCTTCAGCTGTCTACACCACAGAAAGCAAGTCAACATCAAGTTTTATTTTTATTATCAGATGTAGCACATGCTAAGAATCCAACCCATTCCATTAAAAAACTACCTACCTCTGCTTCAATTGGTTGTGACATTCAGAATTCAGTAGGGAGTGGTATAAAGTCAGATAGCACTTTAATAAATCAAGTAGAGGTGGGTGAGGATAGTGAAGATTTATTGGTAAAAAATGATTGTGTCAGTACATTAACAGGAATTTCCTCAGGTACAGATGAATTTAGGTCAGACAATGATACAAACTGGGATCCCCAAAAAGAGTTCATTCAATTTCTTATAACTAATGACGACACAGTAGATAAAGCTCCAGTTCACTCTAAAGTAGGTCTGGAAAAAAAGAGAAAGCGAAAAATGGATGTAAGCAAGATAACTCGTTATACCGAAGATTGCTTTAGTGATTCTAACTGTGTACCCAATAAATCAAAAATGCTAGAAGTAGACTTTATGGAACAGAATGAAGATGTGCAAGCAATAGACTCACGGACATATGCATTATCACAAGTGAAACCTGAATCAGCTGATGAAGACTTGGAATCCGTGGATACTTTTCAACATCTAATTTTTAACTCAGATAAGTGTGGAGAAGACAGTTCACCTGTTCATACTAGCACTTTTCTTTCAAATACCTTAAAAAAGAAATGTGAAGAAAGTGATTCCGAGTCACCCGTTACTTTCAGCACCGAAGAGCCATCATTCTACCCCTGTACAAAGTGCAATGTGAATTTTAGGGAGAAAAAGCATCTCCACAGGCATATGATGTATCATTTAGATGGGAATAGTCACTTTCGTCATCTTAATGTCCCAAGGCCATATGCTTGTAGAGAATGTGGACGGACATTTCGAGATCGTAACTCACTGCTAAAGCATATGATTATTCACCAAGAAAGAAGACAGAAATTGATGGAGGAAATACGTGAATTGAAAGAACTTCAGGATGAAGGAAGAAGTGCACGATTACAATGCCCTCAGTGTGTGTTTGGTACCAATTGCCCTAAAACATTTGTGCAACATGCTAAAACCCATGAAAAAGATAAAAGGTACTACTGCTGTGAAGAGTGTAACTTTATGGCAGTGACAGAAAATGAGCTGGAATGCCATCGAGGAATTGCCCATGGAGCAGTGGTAAAATGCCCTATTGTCAGTTCTGATGTAGTCCAGAGAAAAACACACAAAAAAGCATTCATGAAAGACCCCGTTATAGGATCATCCAAAAAATCGGCTACCTATATATGTAAGATGTGTCCTTTTACTACTTCAGTCAAGAGTATTTTTAAAAAACACATGGAGTACTTGCATTCATCATCATGCATTGATTCATTCGGCAGTCCTCTTGGGCTTGATAAAAGAAAAAGTGACATAATTGAAGAACCTATAGATACTGATAGTCCTAAACCATTAACTAAACAACAGTCAACAACATTTCCAAAGAACTCTGCTTTAAAACAAGATGTAAAGCGAACATTTGGATCATCCTCACAATCAAGTAATTTTTCAAAATTCCATAAACGGCCACACAGAATACAAAAGGCTCGGAAAAGCATTGCCCAGTCAGGTGTAAATGTGTGCAGTCAAAACAGTTCTCCTCACAAGACTGTTATGATTAAAAGCAGCATTGACCAAAAACCTAAGTATTTCCATCAGACAGCGAAAGAAAAATCTAATGCCAAGGCAAATAGCAACTATTTATATAGACATAAATATGAAAACTACAGAATGATCAAAAAATCAGGTGAATCATATCCTCTGCATTTCAAAAAAGAGGAAGCTAGTTCATTAAATTCTTTACATCTGTTTTCATCAAGTAATTCTCACAACAATAGTTTTATTTCAGACCCTCATAACTCTGACACCAAAAGGCCAGAAGGCTTCAAAGACCACAGGCGTGTAGCTGTAAAGAGAGTAGTTAAGGAATCTAAGAAGGAAAGTTCTGTTGGAGGAGAAGACTTGGATAGCTATCCAGATTTCTTGCATAAGATGACCGTTGTTGTTTTGCAAAAACTTAATTCTACCGAAAAGAAAGATAGCTATGAAACAGAAGATGAAAGTTCCTGGGACAATGTTGAGCTAGGTGACTACACTACACAGACTATAGAAGATGAAACCTATCATGATATTAATCAAGAACATGTAAACATATTCCCTCTATTTAAAAGCAAGGTGGAAGGTCAACAGTCTGGGGAAAATGCTACACTTAGTTATGATCAGAATGATGGCTTTTATTTTGAATATTATGAAGATGGTGGAACCAATAACTTTTTGCATGAGATTCATGATCCTCAGCATTTAGAAAATGCAGAAACTGCATTGTCAAAGCATAGTTCTGTTTTTCACTGGACTGATTTGTCTCTTGAGAAGAAATCGTGTCCTTACTGCCCAGCAACATTTGAAACAGGTGTTGGGTTGTCAAATCATGTCAGGGGACATCTTCACAGAGCAGGATTAAGCTATGAAGCCCGCCATGTTGTATCACCAGAACAAATAGCCACAAGTGACAAAATGCAGCATTTCAAAAGAACTGGCACAGGAACACCTATTAAGCGAGTTAGAAAAGCTATAGAGAAGTCTGAAACCACTTCTGAACACACTTGTCAGCTCTGTGGTGGTTGGTTTGATACTAAAATTGGATTATCAAATCATGTTAGAGGCCACCTGAAAAGACTTGGAAAGACCAAGTGGGATGCTCACAAATCTCCAATCTGTGTTCTGAATGAGATGATGCAAAATGAAGAAAAATATGAAAAAATCTTAAAGGCATTGAACAGTCGTCGTATTATTCCTCGACCATTTGTAGCTCAAAAACTTGCATCGAGTGATGACTTTCTATCTCAAAATGTTATACCTCTTGAAGCATACCGTAATGGCCTAAAGACTGAAGCTTTATCAGTGTCTGCATCAGAGGAAGAAGGGCTGAGTTTCTTAAATGAATATGATGAAACTAAACCAGAACTGCCCAGTGGAAAAAAGAATCAGTCTCTTACACTCATAGAACTGCTTAAAAATAAAAGGATGGGAGAAGAAAAGAATTCTTCTGTTTCTCCTCAAAAGATCCATAATCAAACTGCAAGAAAGAGGTTTGTTCAGAAATGTGTTCTTCCACTAAATGAAGATAGTCCATTGATGTATCAGCCACAAAAAATGGACTTCACTATGCACTCAGCCTTAGATTGTAAGCAAAAGAAATCAAGGTCAAGATCCGGAAGCAAGAAGAAACTTTTAACATTACCTCATGGTGCTGACGAGGTTTACATTCTCCGATGCAGGTTTTGTGGCCTAGTCTTTCGTGGACCATTGTCTGTTCAGGAAGACTGGATTAAGCACTTACAACGACACATTGTAAACGCTAATCTTCCACGGACTGGAGCTGGCATGGTGGAAGTCACATCACTACTCAAAAAGCCTGCCTCCATTACAGAAACTTCATTTTCTCTACTAATGGCAGAAGCAGCTTCATAG
>Un|ENSBTAG00000016077|34428886|34441707
ATGAGAGAGAAAGTAGCTTCCTGGTCCAAGGCCCTGTTCTTCAGGCAGATTTACTGTCATTCTCGCAAGATGGCAGCTCTCGGCCTGGCTCCCACATGTGCTATGCCCAGTCAGGAGCCTGCCTATATCCATGAGTCAGAAGTTCCTCTTTCTTCAAAAGACCATTCCTGTCCCCAGGATGTGGACCTGTTTGCATGCAATGGCCTGGAGCCTCATACATCAACCAGTGTTGAACCATCCCAGGAATCAGTGACTTTCCAGGATGTTGCTGTGGACTTCACTGAGAAGGAGTGGCCCTTGCTGGACTCTACTCAGAGAAAACTATACAAAGATGTGATGCTGGAGAACTACAGCAACCTTGCTTCAGTGGGGTGCCAGGTGGGCAAACCCAGCCTCATCTCCCACTTGGAGCAAGAAGAGGAGCTGAGGACAGAGGATCGGGAACTTCACCGAGGCCCTTGTCCCGATTGGGCAATGCCATCTAAAACCAAATGGTCAATTCTTATGGAAGATATTTTTGGGAAGGAAACATCTAATGGTGTGACAGTGGAAAACAGTCAGCTTGGAGAGGAGTCTGCGGAGTACACTAACCTGTTTGACGTCTTCAGCATAGGCGCTCATCTCACTCAGCAGATGGGAAGGCACACTGGCAAGAGACCGTACCACCACCGGGACTGCGGGGTGACTTTCAGGAACAGGTCCCATGTAACCCAACATGTGAGCATTTACAATGGGAGGAAGATGCATGAATGTCATCAGTGCCAGAAAGCCTTCACCACAAGTGCTTCCCTCACACGGCACAGGAGAATACATACTGGGGAGAAGCCCTATGAGTGCAATGCCTGTGGGAAGGCTTTTAATGACCCCTCAGCCCTCAGGAGTCACTCAAGAACTCATCTCACAGAGAAGCCCTTCGACTGCACTCAGTGTGGGAATGCCTTCCGCACCCTCTCCTCCCTGAAGATACACATGAGAGTCCACACTGGGGAGCGGCCGTACAAGTGTGACGAGTGTGGGAAGGCTTATGGCCGGAGCTGCCACCTCATTGCCCACAGGAGAACACACACTGGGGAGAGACCCTACGAGTGTCATGATTGTGGCAAGGCTTTCCAGCACCCCTCCCACCTCAAAGAGCATGTCAGGAATCATACTGGGGAGAAGCCCTATGAGTGCACGCAATGTGGAAAAGCCTTCCGGTGGAAGTCAAACTTTAACTTGCACAAGAAGAACCACACAGTGGAGAAAACCTACGAGTGTAAAGAGTGTGGGAAATCTTTTGGGGACCTCCTGTCCCGGAGGAAACACATGAGAATTCATATTGTAAAGAAGCCTGTTGAGTGCAGACAGTGTGGGAAGGCATTCAGGAACCAGTCCATCCTCAAGACGCACATGAATTCCCATACTGGAGAGAAGCCATATGGGTGTGACCTCTGCGGGAAAGCCTTCAGTGCGAGCTCCAACCTAACTGCGCATAGGAAGATCCACACCCAAGAGAGACGCTATGAGTGTGCTGCCTGCGGGAAGGTCTTTGGAGACTATTTATCCCGGAGGAGGCACATGAGCATTCATCTCGTGAAGAAGCGTGTTGAATGCAGACAGTGTGGGAAAGCCTTCAGAAACCAGTCGACCCTCAAGACACACATGAGAAGTCACACAGGAGAGAAGCCCTACGAGTGCGACCACTGTGGGAAGGCCTTCAGCATCGGTTCGAACCTCAATGTACACAGAAGGATACACACTGGGGAGAAGCCCTATGAGTGCCTGGCCTGCGGGAAAGCCTTCAGTGACCATTCGTCCCTCAGGAGCCACGTGAAAACTCACCGGGGTGAGAAGCTCTTTGTGTCATCGGTGTGGAAAAGACTCCAATGA
>13|ENSBTAG00000016667|54336393|54364620
ATGAACAACCGGAAGGAAGATATGGAAATCGCGTCCCACTACCGACACCTGCTGCGCGAGCTGAATGAGCAGAGGCAGCACGGAGTGCTGTGTGACGTGTGTGTGGTGGTGGAGGGCAAGGTTTTCAAGGCCCACAAGAACGTCCTGCTCGGCAGCAGCCGCTACTTCAAGACTCTCTACTGCCAGGTGCAGAAGACCTCTGAGCAGGCCACAGTCACGCACCTGGACATCGTCACAGCCCAGGGCTTCAAGGCCATCATCGACTTCATGTACTCTGCCCACCTGGCTCTCACCAGCAGGAACGTCATCGAGGTGATGTCCGCGGCCAGCTTCCTGCAGATGACGGACATCGTGCAGGCCTGCCATGACTTCATCAAGGCCGCGCTGGACATCAGCATCAAGCCAGACGCCTCGGATGAGCTCGAGGCGTTTGAGGTGGGCGCCCCGCCCGGTGGTGGTGCGGACGCCCTCATCTCTGCTGTAATGGCTGGGAGGAGCATCTCCCCTTGGCTGGCCCGGCGCACGAGCCCCGCCAACTCCTCCGGGGACTCAGCCATTGCCAGCTGCCATGAGGGCGGGAGCAGCTACGGGAAGGAGGATCAGGAGCCCAAGACCGAAGGCCCTGACGACCTTGCCTCACAGCCACTGTGGCCTGGCGACGTGGGCTGCGGGCCCCTGCACGTCAAGGAGGAGCCGCTCTCACCGGCCCACTATGGGGGCAGCGAGCCACCTTCTGCCATGGATGGCACCATCCAGAACTCCTTCTCGGAGCAGACTGCCGGGGATGGCTGGCAGCCCACGGGCCGGAGGAAGAATCGGAAAAACAAAGACACAGTCCGACACATCACACAGCAGGTAGAGGAGGACAGCCGGGCCGGCTCCCCACTGCCATCTTTCCTCCCGACGTCCGGGTGGCCATTCAGCAGCCGTGACTCAAACGCGGACTTGACCATCGCTGAAGCCAGCAGCTCGGACAGCCGAGGGGAGAGGCCAGAGTTCCTCGCGCACGTGGACGAGGGGCTCCTGGGAGGAGAAGGCAGCTACCTAGGCGCGCCCCTCACCCCAGAGAAGGACGACGCGTTACATCAGGCTACCGCCGTGGCCAACCTGCGGGCGGCGCTCATGAGTAAGAACAGCCTGCTGGCCCTGAAGGCGGACGTGCTCGGGGAAGACAGCTCCCTGCTGCTGGAGTACCTGCCCAAGGGCGCCCATTCCCTGTCCCTGAACGAGTTCACGGTCATCAGGAAGAAGTTCCGCTGCCCCTACTGCAGCTTCTCGGCCATGCACCAGTGCATCCTCAAGCGGCACATGCGCTCGCACACTGGCGAGCGGCCCTACCCCTGCGAGATCTGCGGGAAGAAGTTCACTAGGCGCGAGCACATGAAGCGGCACACGCTGGTGCACAGCAAGGACAAGAAGTACGTGTGCAAGCTGTGCAGCCGTGTGTTCATGTCGGCCGCCAGCGTGGGCATCAAGCACGGCTCGCGGCGCCATGGTGTGTGTGCCGACTGCGCAGGTGGCGGCGGGGCCGGGTCCCTGGATGGTGGCGGCGCAGAGGGCTCCCCTGAGCTGTTCGCAGGCGACGGGCCATACCTGGAGGACCCTGAGGACCCACGTGGTGAGGGCGAGGAAGAGCTGGGCGAGGACGAGGATGACGTGGGCCTAGCCCCCGAGGACACGCTGCTGGGGGACAAGGAAGACGACGACTCGCCACGGGGGCCCCACAGCCCCACGGGGGGCGCGGACAAGGACTTCGCCTGGATCTCCTAG
>18|ENSBTAG00000000803|62796875|62810596
ATGCCTGCGGCTCGGGGGAAGTCCAAGTCCAAGGCACCAGTGACATTTGGGGATTTGGCCATCTACTTCTCCCAGGAGGAGTGGGAATGGCTGAGCCCCATTCAGAAGGATCTGTATGAAGATGTCATGTTGGAAAACTACCAGAACCTGGTTTCTCTCGGACTTTCCTTTCGGAGACCAAACGTGATCACCTTATTGGAGAAAGGGAAAGCGCCCTGGATGGTGGACCCAGTGAAAAGACGCCGGGGCTTGGACTTAGGGTCTAAATGTGAGACCAAGAAGTTACCTCCAAATCAGTGCAACAAATCTGGGCAAAGCATCTATCAGAAACCAGTTTCCACGCCACAAAAAGTTCCCACAGGAAAGAGAGGCTGCAGGAAAAATTCAGTCCTAATAAAACGCAAGAAAGTACACTCAGAGAAGAAATCTTTAAAATGTAACGACTGTGGGAAGTTCTTTAGTCAAAGTTTATCTCTTAAATTCCATCAGAACTCTCATGCTGGGGAGAAGCCTTATGAATGCAGTAGTTGTAGAAAAGCTTTCAGACAGATCTCATCCCTCATTCTTCATCAGAAAATCCACAATGGAAGGAAAAGCTTTGAATGTAATAAATGTGGGGAAAGCTTCATTCAGAGAACATCCCTGCTCCTACATGGGAAGATTCATGGTGAAAAGGAAGTCTTTGACTGTGGGAAGGCCTTGAGTCAGTGCTCATCTCTCAGTATACATCAGAAAATCCACTTTGTTGAAAATGTCTACCAGTGCAGAAAATGTAAGAAAGCCTTCATTCGCATGTCATCTTTTTTACTTCATAAGAAAATTCACAGTGGAAAGAAAATACACAAATGCAATAAATGTAGGAGAGTCTTCAGTAAGAAATCAGTCCTTGTTATACATAAAAGAATTCATACTGGAGAGAAAACTTGTGAAAGTGAGAAGGCCTTAAGTCACAGTCTACAGCAGAGAAGTCACCATTTAGAGAATCCTTATAAATGCAGAAAATGTGGGAAATTCTTTAGTAGAATTTCATCCATTATGCTTCATCAGAGAATTCATAATTCAGAGAAACCCCACAAATGCAATAAATGTGAGAAGATATTCAGGCGGCTTTCAACCCTTATTCTACATCTAAGAATTCATAATAAAGAGAAACTATACCAGTGTAATAAATGTGCGAAGGTCTGCAATCGGCATTCATCCCTTATCCAACACCAGAAAGTCCATACGAAGAAAAAGAAACTGTTTGAATGTAAAGAGTGTGGGAAGATGTTTTCTGGAACTGCCAACCTTAAAATACATCAGAACATTCATTCTGAAGAGAAACCCTTCAAATGCAATAAGTGTAGTAAAGTTTTTGGCCGCCAGTCATTTCTTATTGAACATCAGAGAATTCATACTGGAGAAAAACCCTATCAGTGTGAGGAGTGTGGAAAAGCCTTCAGTCACCGCATCTCTCTTACGAGACATAAGAGAATTCATAGTGAAGACAGACCCTATGAATGCGATCAGTGTGGGAAGGCCTTCAGTCAGAGTGCACACCTCGCCCAACATGAAAGAATTCACACTGGAGAGAAACCATACACATGCAAAACATGTGGGAAGGCCTTTAGCCAGCGGACATCCCTCATCCTCCATGAAAGAAGTCATACTGGAGAGAAACCCTATGAATGTAATGAATGTGGGAAGGCATTTAGCAGCGGCTCTGATCTTATTCGGCATCAGAGAAGTCATTCCTCGGAGAAACCCTATGAATGTAGTAAATGTGGGAAGGCATACAGTCGGAGCTCATCCTTGATTCGACATCAGAATACACATTCTGAGGAAAAGGCTTAA
>6|ENSBTAG00000019359|66867769|66881558
ATGGCCACCCAGGTAATGGGGCAGTCTTCCGGAGGAGGAGGGCTGTTCACCGGCAGTGGCACCATGGGCATGGCCTTGCCAAACGACATGTATGACTTGCCTGATCTCTCTCGAGCTGAACTGGCTGCGCCTCAGCTCATCATGTTGGCAAACGTGGCCTTAACTGGGGAGGTAAATGGCGGCTGCTGTGATTACCTGGTTGGCGAAGAAAGGCAGATGGCAGAATTGATGCCTGTTGGGGACAGCAACTTCTCAGATAGTGATGGAGAAGGACTTGAGGAGTCTCCTGAGGTGAAAGGCGAACCCAGTGGGCTGGAGAACATGGAACTGGAAAGTTTGGAACTCAGTGTTGTGCAGCCACGGCCTGTGTTTGAGGTAGCAGCTGCCTCAGAAACGTACAGCTCAAATAAAGACGTCCCTCAGGAAACACCCGTAGCAGAGGACAAGTGCAAGAACTTGAAGACCAAACCCTTCCGCTGTAAACCATGCCAGTATGAAGCAGAATCTGAAGAGCAGTTTGTGCATCACATCCGAGTTCACAGCGCCAAGAAATTTTTTGTGGAGGAAAGTGCCGAGAAGCAAGCAAAAGCCAGGGAATCCGGCTCTTCTACTGGAGAAGAGGGCGATTTCTCCAAGGGCCCCATCCGCTGTGACCGCTGTGGCTACAATACCAATCGCTATGATCACTATACTGCTCACCTGAAACATCACACCCGAGCCGGGGACAATGAGCGAGTCTACAAGTGTATCATATGCACGTACACCACAGTGAGTGAATATCACTGGAGGAAACACCTGAGAAACCATTTTCCAAGGAAAGTTTACACATGTGGAAAATGCAACTATTTTTCAGACAGAAAAAACAATTATGTTCAGCATGTTCGAACTCATACAGGTGAACGTCCGTATAAATGTGAACTTTGTCCTTACTCAAGTTCTCAGAAGACTCATTTAACCAGACATATGCGTACTCATTCAGGTGAGAAGCCATTTAAGTGTGACCAGTGCAGTTATGTGGCCTCTAATCAACATGAAGTAACCCGCCACGCAAGACAGGTTCACAATGGGCCTAAACCTCTTAACTGCCCACACTGTGACTACAAAACAGCAGACAGAAGTAACTTCAAAAAACACGTGGAGCTACATGTTAATCCACGGCAGTTCAACTGCCCTGTATGTGACTACGCAGCTTCCAAGAAGTGTAATCTGCAGTATCATTTCAAATCTAAGCATCCTACTTGTCCTAATAAAACCATGGATGTCTCAAAGGTGAAACTAAAGAAAACCAAGAAGCGAGAGGCTGACTTGCCTGATAACAAACTCACCAGTGAGAAAACAGAAACAGAGCAGACAAAAGGAAAAGGGGATGTGACTGGGAAGAAAAACGAAAGGTCTGTAAAAGCGGAAAAGAAAGATAATGTTTCAAAAGAGAAAAAGCCTTGTAGTAATGCCTCAAGCCAAGTGACCACCAGAACGCGCAAATCGGCCATGGAAGGTAAAGAAGTGGATGTGTCCCCGGGAAACTGTTCAGAAAAAAGCTGCAAAAGCAAGAAAAGCAAAAGGAAGGTGGAAGCTGAAGCCCATCCCTTACAAGAGCCTGTTAATGATGAGGAACCTGTGACAAAAAAGAAAAGGAAGGCAGAAAGCAAATCCAAAAATAGTCAGGAAGTGCCAAAGGGTGACAGCAAAGTAGAGGAGAATAAAAAGCAAAACATTTGTGTGAAAAACAGTACAAAGAAGAAAACTGTGAGAAGTAAATCATGTAAGAAAAGCAGCCAGCCTGCTCAGAGGCGGCCCACTCAGATGGAGTCTGCTCAGGTGGGTCCCCCTCCCGTGGGGTGTGGTGAGGTCGAGGTTGTCCAGAAGGGGCCTGTTCCCATGGAGCCATCTCCTTCCATGGAGCCTGTTCAGGTGACCCCTGTTGAGATGGAGCCTTCTCCTCTTCCTCCTCCTCCCCCAGAGCCTGCTCAGGTGGGATCTGTTCAGGTAGAGCCTCCTCCCCCGCCTCCCCCTATGGGGGATGCTGAGATCGAGGTCGTTCAGAAGGGGCCTGTTGAGACAGAGCCTCCT
>11|ENSBTAG00000023885|93892898|93908285
ATGCTGGAGGAAGGAGAACCACCTTCTCCAGACCCTGCCCTTCTCCAAGAGGAAGACACAGAGGAGGAAGGAATGGCAGCTGGTCTCCTCACAGCAGGGCCCCAAGGATCCACACCTTTCAGCAATGTGACTGTAGATTTTACCCAGGGGGGATGGAGGCAGTTGGCCCCTGCTCCGAGGGACAGGTTCGAGGAAGGGATGCCAGAAAATTCCAGAAACCTGGTCTTACTGGGACTTCCAGTGTCCCAACCTGGTATGAACTCCCAGTTGGAACAAAGGGAAGGTTCATGGATGCTCGAGAGAGACGGCCTAAGGAACGCCTGTCCAGATTGGAAGATTATATCTGAATCACCACCAGAGCAAGACATTTCTGAAGAATCATTCCAAGATCCAAGTGTAGAGATGCCTTCTGGGGTATCAGAGCACAGAAACAGTGAACTGGGGAAGAGCCTCAATATGAGACCAGTCCTTTCTCCACAACAGAGAGTTCCTACAGAAGTGAGATCCCATAAATGTGACACACACGCAGAGAGCTTTGGGAATAATGCAGGTACAGTTAAACTTCACAGAGTGAAGCCGTACACGTGTAACGAATGTGGCAAGGCCTTCAGTTATTGTTCTTCCCTTTCTCAGCATCAGAAGAGCCATACTGGGGAGAAGCCATATGAGTGCAATGAATGTGGGAAGGCCTTCAGCCAGAGTTCATCTCTTATTCAGCACCAGAGGATTCACACCGGAGAGAAACCTTATAAATGCAGTGAATGTGGGAGAGCCTTCAGCCAGAACGCAAACCTCACAAAACACCAGCGAACTCATACTGGAGAAAAGCCCTACAAATGTACCGAGTGTGAGAAAGCCTTCAGTGACTGTTCAGCCCTTGTTCAGCACCAAAGAATCCACACTGGAGAGAAGCCTTATGAGTGTAGCGACTGTGGGAAGGCATTCCGCCACAGTGCAAATCTTACCAACCACCAGCGGACTCACACAGGGGAGAAGCCCTACAAGTGCAGAGAATGTGGGAAGGCCTTCAGCTACTGTGCGGCGTTTATTCAGCACCAGAGAATCCATACGGGGGAGAAACCCTACAAATGTAACGCTTGTGGGAAGGCCTTCAGCCAGAGTGCAAACCTCACAAACCACCAGAGGACTCACACTGGAGAGAAACCCTACAAGTGTAGTGAGTGTGGGAAAGCATTCAGCCAAAGTACAAACCTTATAATCCACCAAAAGACTCACACTGGAGAGAAACCTTATAAATGTAATGACTGCGGGAAATTCTTCAGTGAGAGCTCCGCCCTTATTCGGCATCATATAATTCACACAGGAGAAAAGCCCTACGAGTGCAATGAGTGTGGGAAGGCATTTAACCAGAGCTCATCCCTTAGTCAGCATCAGCGAATTCACACTGGTGTGAAACCCTATGAATGTAGAGAGTGTGGGAAGGCCTTCAGGTGTAGTTCAGCTTTCATTAGACATCAGAGACTCCATGCTGGAGAGTAA
>18|ENSBTAG00000004925|57157628|57275819
TTGTTTCAGGAACAGTTGACCTTCAAGGATGTTGCTGTAGAATTCTCTCAGGAGGAGTGGGAATGCCTGGACCCTGCTCAGAGGGCCTTTTACATGGATGTGATGGTGGAGACCCTCAGGAACCTGATCTCTGTGGATATCTCTCATATACTTGTGATCGAGAAATTACAACTAAATGAAGAAACTGACAGAGGAGAAGAATTCCAAACAGTGATATTGGGAAGACATGAAAGGAATAAAATCAAAGATTTTTACCTCAGGGAAATCCAGGAAAATATATATGACTTTGAGTCTCAGCCAAGAGATGAGGCAAGAAATTACAAAGTAAAGCCTATAACACATGACAAAAATCTCACCGATGAGAGAGAGGAACACGGTAGAAGTATTGCAGGAATCAAGCCTATTGAAAACAGGCTTGCATTAAGCTTTTGGGATGACCTGCATGTTTACAAAAGTGAAGAGAAGATTGATGAATTTAATCAAGCTGACAAGAGTATCAGTATTAGTGCTTCATTTTCACTACTTCAAGGAATTTCTCTCCTTGTCCAAACCAACATTTCTAATTCATATGGGAATGATTTTATGCATCCTTCAATACTAACACAAGACCAGAGTACACACATTGGAGAGAAACCATACAAATGTAATGAATGTGGCAAGGTGTTTAGTCAGAATTCATACCTTGCAAAACATCGCAGAATTCATACTGGAGAGAAACCTTATAAATGTAATGAGTGTGGCAAGGTCTTTCATCACAAGGCCAACCTTGCAAGTCATCAGAGACTTCACACTGGAGAGAAACCTTACAAGTGTAATGAATGTGGCAGAGCTTTTAGTCAGAAAGGAAACCTTGCAAGCCATCAGAGAATTCATACTGGAGAGAAACCTTACCAATGTAACGAGTGTGGTAAGATGTTCAGTAGTAGATCAACCCTCGTCAGTCATCAAGTCATTCATACTGGAGAGAAACATTACAAATGTAATGAGTGCAGCAAAACCTTTTATTTTGGCTCACACCTCAAACAACATCAAATCATCCATTCAGGAGATAAACCATATAAATGTGATGTCTGTGGGAAAGTTTTTGGTCAAAATTCTACCCTTATACGGCATCAACATGTCCATACTGGACAGAAACCTTACAAGTGTAATGAGTGTGGCAAATTCTTTCGTCAGAAGGTAACCCTTATACGGCATCAACATGTCCATACTGGAAACAAACCATACAAATGTAATGAGTGTGGCAAGTTCTTTAATCAGAAATCCAATCTGGTGCGTCATCAAACGATTCATAATGGTGACAGACCTTACAAATGTCATCATTGTGGCCAGCTGTTTAGTCTGAAAGGAAGCCTTGCAGCTCATCAGAGGATTCATACTGGAGAGAAACCTTACAAATGTAGTGAGTGTGGCAAAGTCTTTAATAGAAATTCAAACCTCGTAGTTCATCAGAGAATTCATACTGGAGAGAAACCTTACAAATGTAATGAGTGTGGTAAGATGTTCAGCAGTAGACCAACCCTCATCAGTCATCAGTTCATTCATACTGGAGAGAAACCTTACAAATGTAATCAGTGTGGCAAGGTCTTTAGCCGAAATTCAGATCTTGTCATTCATCAAAGAATTCATACTGGAGAGAAACCTTACAAATGTAATGAGTGTGGCAAGTTCTTTAGTACAAAAGGAAAGCTTTCAGTTCATCAAAGAATTCACACTGGAGAGAAACCTTACAAATGTAATGAGTGTGGTAAAACCTTTAATCAGAGCTCAATCCTCAGTCGACATAGGATAGTCCATACAGGAAAGAAATTGCATCAATGTGATGTATGTGGCAAGGTCTTTAGCCAAAATTCTGACCTTGTAATTCATCAAAGAATTCATACCGGAGAGAAACCTTACAAATGCAATGAGTGTGACAAGGTCTTTAGTCAAAAAAGAAAGCTTTCAATTCATCATAGAATTCATACTGGAGAGAAACCTTACAGATGTAATGACTGTGGTAAAACATTTAGTCAGAGCTCAACCCTCAGTCGACATCAAATAATCCATACAGGAGAAAAATCTTACAACTGTAATGACTGTGGGAAGGCCTTTAGCAAAAAATCAAACCTCACAAATCACAAGAGAATTCACTCTGGACAGAAACCTTACAGATGTAGTGACTGTGGCAAAGCCTTTAACCACCAGTCCCACCTTATAGCACATCAGAGAGTGCATGCAGAAGAGAAAGCATATAAATGTGGTGTCTGTGGCAAGGTCTTTAGTCGAAATTCACATCTTGCAAATCATCAGAGGATGCACACTGGAGAGAAACCTTACAAATGCAATGAATGTGGCAAAGCTTTTACCCAATTTTCACACCTTAGCAGACATCAGAAGATGCATGCTGGAGAGAAACCACACAAATGTAATGAGTGTGGCAAGCATTTTACCCAGCGTTCAAACCTTATGGCACACCAGAGAATTCATACAGGAGAAAAACCTTTTAAATGTAATAAATGTGATAAGGCTTTTATTGAACGGTCACAGCTTTGGGGTCACGAGAGAACTCATACTGGAGAGAAACTTTACAAATGTGATGAGTGTGGAAAAGCCCTTACAAGACATTCATATCTTACGCAACATAAAACCATCCACACTGGAGAAAAACCTTACAAA
>18|ENSBTAG00000030403|59309827|59312150
GCCCCGGCCCCGGGCCCGGCTCCGCCCGCTGCTGCCCCCCGCGTCCCGTTTCACTGCAGTGAGTGTGGCAAGAGCTTTCGCTACCGCTCGGATCTGCGGCGCCACTTCGCTCGGCACACTGCGCTCAAACCCCACGCGTGTCCGCGCTGCGGCAAGGGCTTCAAGCACAGCTTCAACCTGGCCAACCACCTGCGCTCGCACACCGGCGAGCGACCCTACCGCTGCTCCGCCTGCCCCAAGGGGTTCCGAGACTCCACCGGCCTGCTGCATCACCAGGTCGTCCACACTGGTGAGAAGCCCTACTGCTGCCTCGTCTGTGAGCTCCGCTTCTCCTCGCGCTCCAGCCTGGGCCGCCACCTCAAGCGCCAGCATCGTGGGGCGCTCCCGTCCCCGCTGCAGCCCGGCGCAGGCCTGCCCGCCCTGAGCGCGCCCTGCTCGGTCTGCTGCAACGTGGGGCCCTGCTCGGTGTGCGGGGGCTCAGGGGCGGGCGGGGGCGGTGCCGGCGGCGAGGGTCCAGAGGGGGCAGGCGCCGGCGCGGGGGGCTGGGGGCTGGCTGAGGCCGCGGCGGCTGCAGCGGCGGCCTCCCTGCCCCCGTTCGCTTGTGGCGCGTGCGCGCGGCGCTTCGACCAGGGCCGTGAGCTGGCGGCCCACTGGGCGGCGCACACCGACGTGAAGCCCTTCAAGTGCCCGCGCTGCGAGCGCGACTTCAACGCGCCCGCGCTGCTGGAGCGGCACAAGCTGACCCACGACCTGCAGGGCCCTGGCGCGCCCCCGGCTCAGGCCTGGGCCCCCGGGGCCGCCGGCGAGGGCGGCGAGGCTCAGCCAGCCTGGGACGGCGGGCTGCTCCTGGGCCGCGCCGGGGGCGGCGTACCTGAGCTGGGGGTGCTGCTCCCCGAGGGCGGCGGCGAGGCGCCCGCGGAGCCGTCGGAAGACACGCTGTACCAGTGCGACTGCGGGACCTTCTTCGCGTCGGCGGCGGCGCTGGCCAGCCACCTGGAGGCGCACTCGGGCCCCGCGGCCTACGGCTGCGGCCACTGCGGGGCACTATACGCGGCGCTGGCGGCCCTGGAGGAGCACCGGCGCGCCAGCCACGGCGAGGGCGCGGGCGCGGGCGCAGGCGCGGGCGGCGCAGAGGCGGTGGCAGCGCCTGCCCGCGAGGGGGAGTCTCCGTCCGGGGAGCCCGCGTCTGCCTCAGGCCGCGGCAAGAAGATCTTCGGCTGCTCCGAGTGCGAGAAGCTGTTCCGCTCGCCGCGCGACCTGGAGCGGCACGTGCTGGTGCACACGGGCGAGAAGCCGTTCCCGTGCCTGGAGTGCGGCAAGTTCTTCCGTCACGAGTGCTACCTCAAGCGCCACCGGCTGCTGCACGGCGCCGAGCGGCCCTTCCCCTGCCACGTCTGCGGCAAGGGCTTCATCACGCTCAGCAACCTCTCCAGACACCTGAAGCTGCACCGGGGCATGGACTGA
>18|ENSBTAG00000003456|60096408|60117021
ATGGCTGCCATCAACCCGTGGGGTTCATGGGGTATCCTTATGGACCAGTCCTGGGGAATGACGACTGTTGACCCGTGGGCCTCCTGGGCTCTGTGCCCTCAGGACTCTACCTGGCAAATGGAGGAGACCGCCGAAGAGAGGAGGAGGGCCCCAGGGCTCCCAACAGCCCAGGCCCAGGAACCAGTGACCTTCAATGATGTGGCTGTGGACTTCACACAAGAGGAGTGGGGGCAGCTGGACCTTGTTCAGAGGACCCTGTACCGTGACGTGATGCTGGAGACCTATGGGCACCTGCTCTCTGTAGGGAATCAGATCACCAAGCCTGAGGTCATCTCCCTGTTGGAGCAAGGAGAAGAGCCATGGTCAATGGAACCAGCATATCCTCTTCAAGGCACTTGTCCAGAATGGATGAAAAATCTTGAAAGCAAAGCATTGATCCCAACACAGAGCATACTTGAGGAGGAACAGTCCCATAGCATGAAGTTGGAGAGATACATATGGGATGATCCTTGGTTCTCCAGGTTAGAAGTTTTGGGATGTAAAGACCAATTAGAAATGTATCACGTGAACCAGAGTACAGCTATGAGGCAGATGGTCTTCATGCAAAAGCAGATACTATCTCAAAGAGGCTCTGAGTTCTGTGAACTTGGAGCAGGGTGTAGCCAGAGCTTAAACATTGTTCCATCTCAGAAAGTTTCTCAAGTAGAACATTTCTATAAGCCTGATGTAAATGCTGAAAGTTGGAGATGTAACTCAGCCATAATGTATACTGATAAGATTACCTGTGAAAATAATGAGTATGACAAAGCCTTCTACCAGTCCATGCAGCCTGTTCACCCTGCAAGGGTACAAACTGGAGATAATCTTTTAAAATGTACTGATACTGTTAAATCTTTCAATCATATACTGCATTTTGGTGATCATATGGGAATGCATACAGGAGAAAAACTCTATGAATATAAGGAATGCCATCAAATCTTTAACCAGAGCCCATCATTTAATGATCCGGGAATTCATATTGGAGGAAACCAGTATGATTACAAAGAATATGAAAACATCTTTTACTTTTCATCCTTTATGGAACATCAAAAAATTGGTACTGTAGAGAAAGCATATAAATACAACGAATGGGAGAAAGTCTTTGGGTATGACTCCTTCCTTACACAACATACAAGCACTTACGCTACAGAGAAGCCTTATGAATATAATGAATGTGGAACATCTTTCATCTGGAGTTCTTACCTTATCCAACATAAGAAAACTCATACTGGAGATAAACCCTATGAATGTGATAAATGTGGAAAGGTTTTTAGGAATCGTTCAGCCCTTACTAAACATGAACGGACTCACACTGGAATAAAACCTTATGAATGTAATAAATGTGGAAAAGCCTTCAGCTGGAATTCTCATCTTATTGTACATAAGAGAATTCATACAGGAGAGAAACCTTATGTATGTAATGAATGTGGGAAGTCTTTCAACTGGAACTCCCATCTTATTGGGCATCAGAGAACTCATACTGGAGAGAAACCTTTTGAATGTACTGAATGTGGGAAATCTTTCAGCTGGAGCTCCCATCTGATTGCCCATATGAGAATGCATACTGGAGAGAAGCCCTTTAAATGTGATGAATGTGAAAAAGCTTTTAGGGATTACTCAGCCCTTAGTAAACATGAAAGAACTCACTCGGGAGCAAAACCATATAAATGTACTGAATGTGGAAAATCCTTCAGCTGGAGCTCCCACCTTATTGCCCATCAGAGAACTCATACAGGAGAGAAACCCTATAACTGTCAGGAATGTGGCAAAGCATTCAGAGAACGTTCAGCCCTAACTAAACATGAAATAATTCATTCTGGGATTAAGCCCTATGAATGCAATAAATGTGGAAAATCCTGTAGCCAAATGGCTCACCTTGTTAGACATCAAAGAACTCATACTGGAGAAAAGCCCTATGAATGCAATAAATGTGGAAAATCCTTCAGCCAGAGCTGTCACCTTGTTGCTCATCGGAGAATCCACACTGGTGAGAAACCCTACAAATGTAATCAATGTGAAAGATCCTTTAACTGTAGCTCTCATCTTATTGCTCACCGGAGAACTCATACTGGAGAGAAACCATACAGATGTAACGAGTGTGGAAAAGCATTTAATGAGAGTTCTTCCCTTATTGTACATCTGAGAAACCATACTGGAGAAAAACCCTACAAATGTAATCATTGTGAGAAAGCTTTCTGTAAGAATTCTTCTCTTATTATTCATCAGAGAATGCATAGTGGAGAGAAACGCTTTATATGCAACAACTGCGGAAAAGCCTTTACTGGTCACTCAGCCCTCCTCCAACACCAGAGAATTCATAGTGAAGAGAAACTCTGT
>10|ENSBTAG00000013249|21185721|21198677
ATGTCTCGGCGAAAGCAGCGGAAACCCCAACAGTTAATCTCGGACTGCGAAGGTCCCAGCGCGTCTGAGAACGGTGATGTGAGCGAGGACGACCACCCCCAAGTCTGTGCCAAGTGCTGCGCACAATTCACTGACCCAACCGAATTCCTCGCCCACCAGAATGCATGTTCTACTGATCCCCCTGTAATGGTGATAATTGGGGGCCAGGAGAACCCCAACAACTCTTCGACCTCTTGCGAACCCCGGCCTGAGGGCCACAGTAGTCCGCAGGCCATGGAAGCTGAGCAAAGCAACCCCTCGGACTGCGCGTCCTCTGTACCCACAGATCCCACCTGGGGCCCAGAGCGGAGGGGAGAGGAGTCGTCCGGGCACTTCCTCATTGCTGCCACAGGTACAGCAGCTGGGGGAGGTGGGGGCCTGATCTTGGCCAGCCCCAAGCTGGGAGCAACTCCATTACCGCCGGAGTCCACCCCTGCACCCCCTCCTCCTCCGCCTCCTCCTCCCCCCCCAGGGGTAGGCAGTGGCCACTTGAACATCCCTCTGATCTTGGAAGAACTCCGGGTGCTGCAGCAGCGCCAGATTCATCAGATGCAGATGACTGAGCAAATCTGCCGGCAGGTGCTGCTGCTAGGCTCCTTAGGCCAGACAGTGGGCACCCCTTCCAGTCCCTCGGAGCTGCCTGGGACAGGGACTGCCTCCTCCACCAAACCCCTGCTTCCTCTCTTCAGCCCCATCAAACCTGTCCAAACTGGCAAAACACTGGCACCTTCCTCCACCTCCTCCTCAGGGGCAGAAGCACCCAAGCAGGCTTTCTTCCACCTTTACCACCCCTTGGGGTCACAGCACCCTTTTTCTGCTGGTGTGGTCGGGCGAAGCCACAAACCCACCCCTGCACCCTCCCCGGCCCTGTCAGGCAGCACGGATCAGCTGATCGCCTCGCCTCACCTGGCTTTCCCAGGCACCACAGGACTCCTGGCAGCGCAGTGTCTTGGGGCAGCCCGGGGCCTCGAGGCTGCTGCTTCCCCAGGGCTCCTGAAGCCAAAGAATGGAGGTGGAGAGTTGGGTTATGGGGAAGTGATGGGCCCCTTGGAGAAGCCCGGTGGGAGGCACAAGTGCCGCTTCTGCGCCAAAGTATTTGGTAGTGACAGTGCCCTGCAGATCCACCTGCGTTCCCACACAGGCGAGAGACCCTATAAGTGTAATGTGTGTGGCAACCGCTTTACCACGAGAGGCAACCTCAAAGTGCATTTCCATCGGCATCGGGAGAAGTACCCACATGTGCAGATGAACCCTCACCCGGTGCCAGAGCATCTAGACTACGTTATCACCAGCAGCGGCCTGCCCTATGGTATGTCGGTGCCACCAGAAAAGGCCGAGGAGGAGGCCGCTGTGCCGGGTGGAGGTGTGGAACGCAAGCCTCTGGTGGCCTCCACTGCTGCCCTCAGTGCCACAGAGAGCCTCACACTGCTCTCCACTGGTGCAGGCACCACTACGGCCCCTGCGCTTCCTGCTTTCAATAAGTTTGTGCTCATGAAAGCGGTAGAGCCAAAGAATAAAGCGGATGAAAACACCCCGCCCGGGAGTGAGGGCTCAGCCATCACCGGAGTGGCAGAAAGTGGCGCAGCAACCCGCATGCAGCTAAGTAAGCTAGTGACATCGCTACCCAGCTGGGCCCTGCTTACCAACCACTTGAAGTCCACTGGTAGCTTCCCTTTCCCTTATGTGCTGGAGCCCTTGGGGGCTTCACCCTCCGAGACCTCCAAGCTTCAGCAGCTGGTAGAAAAGATTGACCGTCAAGGAGCTGTGGCAGTGGCCTCTACTGCCTCGGGTGCCCCCACCACCTCTGCCCCTGCAGCTTCATCATCAGCCTCATCTGGACCCAACCAGTGTGTCATTTGTCTCCGGGTGCTGAGCTGTCCTCGGGCACTGCGCCTGCATTATGGCCAGCATGGAGGTGAGCGGCCCTTCAAATGCAAAGTGTGTGGCAGAGCTTTCTCTACCCGGGGCAATCTGCGTGCACATTTCGTGGGCCATAAGGCTAGTCCAGCTGCCCGGGCCCAGAACTCCTGCCCCATTTGCCAGAAGAAGTTCACCAACGCTGTTACTCTGCAGCAGCATGTTCGGATGCACCTGGGGGGCCAGATCCCCAATGGTGGCACTGCACTCCCTGAAGCGGGGGGAACTGCCCAGGAGAACGGCTCTGAGCAATCGACAGTCTCCGGAGCCGGGGGCTTCCCCCAGCAGCCATCCCAGCAGCCATCCCCAGAGGAGGAGTTGTCTGAAGAAGAGGAAGAGGATGAAGAAGAGGAAGAAGATGTGACCGATGAAGATTCTCTGGCCGGAAGAGGCTCTGAAAGTGGAGGTGAGAAGGCGATATCCGTGCGAGGTGATTCAGAAGAGGCCTCTGGCACTGAGGAGGAAGTGGGGACTGTGGCGGCAGTGACCACAGCTGGGAAGGAGATGGACACTAATGAGAAGGCCATTCAACAGCCGTGTCTGCTGCCACCACCACCACCTGACACCCTGGATCAGACGCAGCCAATGGAGCAGGGAGGCAGTGATGCTGCCGGAGGCACGGAAGAAGGGGGAAAACCTGAGAGGAGCTCCAGCCCAGGGTCAGCGCCGGCCCTTGAAGGGGAAGGCAGCAGCACCCCGTTGGTGGAGGAGCTGAGCCTGCAGGAAGTGATGAGAAAGGAGCCCGGGGAAAGCAGTGGCCGAAAGGCCTGTGAAGTGTGTGGCCAGACCTTTCCCACCCAGGCAGCTCTGGAGGAGCATCAGAAAACCCACCCCAAGGAGGGGCTGCTCTTCACTTGTGTTTTCTGCAGGCAGGGCTTTCTCGAGCGGGCTACCCTCAAGAAGCACATGCTGCTGGCCCACCACCAGGTACAGCCCTTTGCCCCCCATGGCCCTCAGAATATTGCTGCTCTTTCCTTGGTCCCAGGCTGCTCACCCTCTATCACTTCCCCAGGGCTCTCTCCCTTTCCCCGAAAAGATGACCCCACCATCCCATGA
>Un|ENSBTAG00000035400|435333394|435334170
GCAGGAGATATGGATAAAAGTCCTCGTGTATCAAAGCGAGTTTCCACTTCTGAAACAAATAGCACAAGTCCCAAAAGGCCTACACTCAGTGATGGAGTTATAGGAGAACATTCTTTAGCTTTGTCCCTTTCAGGTACTTTTCATACAGTGACTACTCAGCAAAGCACACCAGACAGTGTTCATAACTCATTAAGCCATGTTCAGAGTGGAGAACCTTGTCCAACAGCTTTTCCAAAGGACAATGTTCATTGCAAGCCTGTAAGTCCTTTAGGGGGAAATGTATTGACAAAAACTGACTTTCCAAGTGTATCAAGTCAAAATAAGTTTGCTGATCCCACAGAAGGCAATCTGATTGTGTTACTTCGTGACTTCTACTATGGACAGCATATAGGAGATGGGCAGCCAGAACCAAAAACTCACACAGCCTTTAAATGCCACAGCTGCTTGAAGGTTCTAAAAAATGTTGAGTTTATGAATCACATGAAGCACCATTTGGAACTTGAGAGGCTGAGAGGTGACAGCTGGAAATACCACACCACCTGCCAGCACTGCCACCGCCAGTTTCCTACGCCTTTCCAGCTGCAGTGTCATATTGAAAGTGTCCACACTTCCCAGGAGCCCTGCACAGTCTGTAAAATCTGTGAATTGTCCTTTGAGGCAGATCAGATTCTCTTACAGCACATGAAAGATAATCATAAGCCTGGTGAAATGCCCTATGTATGCCAGGTTTGCAGTTACAGATCATCATTCTTTGCAGATGTGGATGCACATTTCAGA
>25|ENSBTAG00000008175|27572547|27591794
AACACAGAGAAGGAAATGAATGTTGGATCACAGACAGTCATGTCTCAGGAATCACTGACATTCCAGGACGTGGCTGTGGACTTCACCAGAGAAGAGTGGGACCAGCTGTACCCTGCTCAGAAGAACCTCTACCGAGATGTGATGCTGGAAAACTATAGGAATCTGGTTGCACTGGGGCATCAACTGTATAAGCCAGAGGTGATCACTCAGTTGGAGCAGGAGGAGCAGTGGATGATGGGAAGAGTCAGCCCACCAGACACTCATCCAGATGGGGAGAATAGACCAGAAATTAAAAAATCAAACCATAATATGTCTGATGAAAATCAAACCCATGACATGATAATGGAGAGACTAACAGGAGACAGTTTCTGGTACTCCATCTTAGGTGGACTCTGGGAGTTTGATTACCAGTTAGAATTCAACCAAGAAAACCAGCAGAGATACTTAGGACAAGTATCTTTTACCCACAAAAAGATCACACAGGAGAGAGGCCTTGAATGTAGTAGATTTGGGGAAAACTATAATCTGAACTCAAACCTTCTTATGCAACAGAGAATTCCTTCAATGAAAATACCCCTTAATTCTGACACACAAGGAAATAGCATCAAACGTAATTCAGATCTGATTTACTATCAGGGAAACTATGTAAGAGAGAATCCTTATGAATATAATGAGTGTGGAAAAATCTTCAATCAACATCTTCTTCTTACCAGTCATATTCATACTGAAGGGAAACACAGTGAATGCAGGAAGGCCTTCAGCCAGAACTCATCTCTTACTCAACCTCAGATGGTCCTCACAGGAGAGAAACCCTATAAGTGTGATGAATGTGGGAAAAGATTCAGCCAGAGAATACACCTTATTCAACATCAGAGAATTCACACGGGAGAAAAACCTTTTATATGCAATGAATGTGGGAAAGCCTTCCGTCAACATTCATCCTTTACTCAGCATCTGAGAATTCATACTGGAGAGAAGCCCTATAAATGTAATCAGTGTGGTAAAGCCTTTAGCCGGATCACATCCCTTACTGAACATCATAGACTTCACACTGGAGAAAAACCTTATGAATGTAGTTTTTGTGGGAAAGCCTTCAGCCAGAGGACACATCTTAATCAGCATGAGAGAACTCACACAGGAGAGAAACCTTATAAATGTAATGAATGTGAAAAAGCCTTCAGCCAGAGTGCACACCTTAATCAACATAGGAAAATCCACACTCGGGAGAAATTGTGTGAGTATAATAAATGTGAGAAAACCTTAAGCCACAGTCCTTCCCTTACTCCACAG
>18|ENSBTAG00000000472|42493278|42511272
ATGGCTGTTGGACTTCTTAAAGCCATGTACCAGGAGTTGGTGACCTTCAGAGATGTGGCTGTAGACTTCTCCCAAGAGGAGTGGGATTACCTAAATCCTTCTCAAAGGCATCTGTACAGTAATGTGATGTTGGAGAACTACAGGATCTTGGTATCACTGGGACTTTGCTTTTCTAAACCAAGTGTGATATTATTGTTGGAACAAGGGAAGGAGCCCTGGATGGCGAAGAGAGAGATGACAAAAGACTTGTGCTCAGACTGGGAATCTATGTGTGAGACTGAAGAATTAACCCCAAAGCAGGACATTTATGAACCACAATCATCTCAGAAGGTAATAGAAAAACTTACAAGCTATGGCCTTGAGTACTCCAGTTTGAAAGAAGAATGGAAATGTGAGGGCCATCTTGAAGGACAACCAATGAATCAGAAAGCATGTTTCAAGGAAGAGACAATCACTCATGAAGAAGCCCCTGTTAATGAAAGAGGACAAGAATATAACAAAACTTGGAGAAGTTTCCATCCCAACACACTACTTCATACACAACAGATAATCCCCAAAGAGGAGAAAGTACATAAACATAACACACATAAAAGCTTAAAAAAAAAATTAATTGCCATTAAGCCTAAGAGTATCTATACAGAGAAGAAACTTCTGAAATGTAATGACTGTGAAAAAGTCTTCAGCCAGAGCTCATCCCTTACTCTTCATCAAAGAATTCATACTGGAGAGAAACCCTATAAATGTGTAGAATGTGGGAAAGCATTCAGCCAGAGATCAAATCTTGTTCAACATCAGAGGATTCATACTGGAGAAAAACCTTATGAGTGTAAGGAATGTAGGAAAGCCTTCAGTCAGAATGCACACCTTGTTCAACACCTGAGAGTTCATACTGGAGAAAAACCTTATGAATGCAAGGTGTGTAGGAAAGCCTTCAGCCAGTTTGCTTACCTTGCTCAACATCAGAGAGTCCATACTGGAGAGAAACCCTATGAATGTATTGAATGTGGGAAAGCATTTAGCAATAGATCATCTATTGCTCAACACCAGAGAGTTCATACTGGTGAGAAACCTTATGAATGTAATGTCTGCGGGAAAGCATTTAGCCTTCGTGCATACCTTACTGTACATCAAAGAATACATACTGGAGAGAGACCCTATGAATGTAAGGAATGTGGGAAGGCTTTCAGCCAGAATTCACACCTTGCTCAACATCAGAGAATTCATACTGGAGAAAAACCTTACAAATGTCAGCAATGTAGGAAAGCATTCAGCCAGATTGCCTACCTTGCTCAACATCAGAGAGTTCATACTGGAGAGAAACCCTATGAATGTATTAAATGTGGGAAGGCTTTTAGCAATGATTCATCCCTTACTCAACATCAGAGAGTTCATACTGGAGAGAAGCCTTATGAATGTAATGTTTGTGGAAAGGCTTTTAGTTACTGTGGATCCCTTGCCCAACACCAGAGAATTCATACTGGAGAGAGACCCTATGAATGTAAGGAATGCAAGAAAACTTTCAGGCAGCATGCCCACCTTGCTCATCATCAGAGAATCCATCTTGGGGAGTCACTCTCACCACCCAATCCAGTCAGTCACCAAGTCCTTTAG
>18|ENSBTAG00000003465|60061882|60063498
AGATTGAAAATGACAGCTTGGAATGTGCCTGAGGAAGGACTGTCCTGTGACGTGGAGATGGAGGCATTCACGAGAGAGGCTCCTCGCCTTTCCACTCCAGGGGCCAGCTGGGACTCTGAGAACCCAGAGGGACGTTCGAGGCGATCAGCCTTAACTCAGGAGGAGCCAGGGGCCCGGGAGGCAGCTCCTGAACATCCTGGGTTTAGGAAGCATTTGAGCGTGAGTGCAGATCTTCCACAAGGTCAGAGAGTTCCTGTGACAAACGGTTTCCGTGTAGGTGGCTCAGATGTTAAAAGTCTGGATTGTGACCCAGCTTCACATAATGGTCAGAAGAGCTACACAGCTAAGAGAGCGGGTGACAGGGACTCCTGTGGGAAAGCCTTCGGCCATTCCGTGGAAGTGACTCAGTGTGGAAGAACTCAGACCCGAGAGACGCCTTATAGATGCCCTGACAGTGTTAGGCCTCTCAGCCACTTTACCCCCCTTGGCCAACAGAAAATCGTGACACGAGGGAAGAGACTGTATGAAGGCGAGGACTTTGGGGGCCTTTTTACCCTGAGTCCATCTCTTAGTGAAAGCGGGAGGAGCAGCCCTGGAGAGAAGTTGTATAAATGTACCGAGTGCGGCAAGTGCTTCAAGCGAAACTCTTCTCTTGTCTTGCATCACCGAACTCACACTGGGGAGAAGCCTTACACTTGTAATGAGTGTGGAAAGTCCTTCAGCAAGAACTACAACCTAATTGTGCACCAAAGAATCCATACAGGAGAGAAGCCCTACAAGTGCAGTAAATGCGGGAAGGCCTTCAGTGATGGGTCAGCTCTGACACAACACCAGAGAATTCACACCGGGGAGAAACCTTATGAGTGTCCGGAATGTGGGAAAACCTTCAACCGAAATTCGTCCCTGATCCTCCATCAGAGGACTCACACGGGGGAGAAGCCATACCGCTGTAACGAGTGTGGGAAGCCTTTTACAGACATCTCCCACCTCACCGTGCACCTCAGGATCCACACTGGCGAGAAGCCCTATGAATGCAGCAGATGCGGAAAGGCCTTCCGAGACGGCTCATACCTCACCCAGCACGAGAGGACTCACACTGGAGAGAAGCCCTTTGAGTGCACAGAATGCGGGAAGTCCTTCAACCGCAATTCCCACCTCATCGTGCATCAAAAGATTCACTCGGGGGAGAAGCCCTTCGAGTGCAAAGAGTGCGGGAAGACTTTCATCGAGAGCGCGTACCTCATCCGGCACCAGAGGATTCACACTGGCGAGAAGCCCTACGGCTGCGACCAGTGCCAGAAGCTGTTCCGGAACATCGCTGGCCTCATCCGGCACCAGAGGACTCACACCGGCGAGAAGCCCTACGAGTGTAATCAGTGCGGCCGGGCCTTCAGGGACAGCTCCTGTCTGACCAAGCACAGGAGGATCCACACCAGGGAGACGCCATACCGGTGCCCCGAGTGCGGCAAGTCCTTCCGGCAGAACTCTCACCTGGCGGTGCACCAGAGACTCCACAGCAGGGCGGGCCCCGGCCACTGTCCGCAGTGTGGGAAGACATTCCGGAGAGGCTCCGCCCTCGCCCGACACCAGCGCTCACACCCCGGCGAGCAGCCCGTG
>Un|ENSBTAG00000033563|514797375|514797923
CAGAAGTCAAACCTCATCAGACACCAGAGAACTCACACAGGAGAGAAGCCCTTTATATGTAAGGAGTGTGGGAAAACCTTCAGTGGCAAGTCAAACCTTACTGAGCATGAGAAAATTCATATTGGAGAGAAACCCTTCAAGTGTAATGAATGTGGAACAGCTTTTGGTCAGAAGAAGTACCTCATAAAACATCAAAATATTCACACTGGAGAGAAACCTTATGAATGTAATGAATGTGGAAAAGCCTTCTCTCAGCGAACATCACTTATTGTACATGTGAGAATTCATTCAGGTGATAAGCCGTATGAATGCAATGTATGTGGAAAAGCCTTCTCTCAAAGTTCATCTCTTACTGTACATGTGAGAAGCCATACAGGTGAGAAACCCTATGGTTGTAATGAGTGTGGGAAAGCTTTCTCACAGTTCTCAACCCTTGCTCTACATTTGAGAATACACACAGGTAAGAAGCCTTATCAGTGTAGTGAATGTGGGAAAGCTTTCAGCCAAAAGTCACACCACATTAGACACCAGAAAATTCATACCCATTAA
>13|ENSBTAG00000009675|75407561|75430585
ATGCTTTCATTTTTAAAAATCACGTCCCAAATGATGACTCAGAAAAAGTCAGTAAAATTTAAAGATGTGTTTGTTGACTTCTCTTGGGAGCAGTGGGAATGCTTAAACGCTGATCAAAACCTGTACAAGAAGGTGATGTTGGACAACTACGAACATATGATGACTTTGGGGCAATGGGCTTTTAAAGCAAGAGCAATGTCATCTTTGAAGCAACAGAGTGATCCCTGGATGCTGAAAAGAGAGGCAACAGATGATCCATGCCCAGTAAGGCAAAGCCATGAGTGTGATAACTGGGGAACAGCATTCAGTCATCTCTCACTCTTAATTCAACATAACATCAGAGTTCACACTGGAGAGAAACCCTTTCAGTGTGATAGGTGTGGAAAGGCCTTTAGCCAAAAGTCAACCATGCAACGACATAAAGAAACTCATACTCTAGGGCAAAGCTTTGAATGTAGCAGATGTGAAGACATCTTTGACAGTCATTCAAAGCTTATGAGACATCAGAGAACTCATAGTGGAGAGAAACCCTTCAAATGTGATGTATGTGAAAAGACCTTTAGCCAAGAAGAGGTCTTGAAACGGCATAAAAAAATTCACACTGGAGAGAAGCCTTTTCATTGTCAAGTGTGTGGATGGAATTTTATCAGTAACTTTGAGCTTATCCAGCATGCAAGAATTCATACTGGAAAAAAGCCACATAGATGTGACCAGCGTGGCAAGGCCTTCAGAGTTGCATCTGTTCTTAGAATTCATAAAGTAACTTACTTAGAAGTGAAACCTTTTGCTTGTGATCAGTGTGAAAAAACTTTTACAAGAGCTTCAAAGTTCATTCAACATCAGAGCACACACAGCGGACTGAAACCACACAAGTGTGACTTTTGTGGAAGGGCCTTTCACAGTTTCTCAGAAAAAATTCAACACCAAAAAACTCATACTAGAAAGAAATATTACACATGTAATCACTGCAAAAAGGACTTCAACCCATATTCACAGTTTCTCTTACATCAAAGAGTTCACTCTGGAGAGAGACCCTACAAATGTAATGATTGTGAAAAATCCTTTAAAAGCCAATCGAATCTTAACAAGCATCAGAAAATTCATACTGGAGAGAAGCCCTTTTCATGTAATGAATGTGAGAAGACCTTTACCCAGCTCGTAGATCTTAAGCGTCATAAACAAATCCACACTGGGGAGAAACTTTACAGCTGTGATAATTGTAAAAAGACCTTTGTCTGTTTTTCAGATCTAACGCGACATCGAAGAACCCATACTGGAGAGAGACCCTACAAGTGTAATGTTTGTGAAAAAACCTTTAAACATCAGTCAAATGTTATTAGACACCAGAAAAGTCATTCTGAAGAGAGGCCAGAGACGCCCTTTTCATGCGACGGATGTGAAAAGACCTTTCGCTATTACTCTGACCTTAACCGACATAAAAAAATTCATACTGAAGAGAAACCTTATAAATGTAGTGAATGTCAAAAGGCTTTTAACCATAGTTCAAATCTTAGTAAGCACATGAAAATCCATACTGGAGAGAAGCCCTTTGTATGTGATCAATGTGGAAAAGCGTTCAGTCTAAATTCGAAACTGTCTCGTCAT
>23|ENSBTAG00000018879|1024085|1111467
ATGGGAGACCCAGGGTCTGAGATAATAGAATGTATCCCTCCAGCTGGGCCTGAGGCGTCCGAGTCAACCGTGGAGGAAAACGAAGATGACATCCAGTTTGTGAGTGAAGGACCGTTGAGGCCTGTTCTGGAATACATTGACCTGGTCAGCAGTGATGATGATGAGCCCAGCACCTCTCAACCTAAAAGTAATGATAAGCATAAAGACCATATTGACCATCAGAAGGATAAAGTCGCCTTGACTCTGGCACGCCTAGCCCGCCATGTTGAAGTGGAGAAACAGCAGAAAGAAGAAAAGAACAGGGCATTCAGGGAAAAAATTGATTTTCAGCATGCTCATGGGTTACAAGAATTGGAATTTATTCGAGGACATTCTGATACAGAAGCAGCAAGACTGTGTGTGGACCAGTGGTTAAAAATGCCAGGACTCAAAACAGGCACGATTAATTCTGGAACAAAAGGTTCATTCCGAAGAGGAAGCCAAATTCGAGCATCTGGGAAACCAATTTCATGTCCCATAATGCACTGTAACAAGGAATTTGATAATGGGCACCTTCTCTTAGGACATTTGAAAAGTAGGTTCGACCACTCTCCATGTGATCCAACAATCACACTGCACGGACCTTTCATCAGCTCCTTTGCTTGTGTAGTATGTTATAAAAATTTTGTTACTCAGCAACAGTATAGGGATCACCTTTTTGCTAAGGAAGCTGCAGATGATGGACATAAAAACAACCTTCTTCCTCAGATTATTCAGTGTTTTGCGTGTCCAAATTGCTTCCTCCTTTTTAGCAGCAAGGATGAGTGTTTGAAGCATATGTCTGGAAAGAATCATTTCCATCAGAGTTTTAAACTGGGTGATGACAAGGCAGTGGCACAGCCAATATCATTTCCATCTTTTGCAAAGAAACTTTTGATCTCTCTGTGCAAAGATGTTCCATTTCAAGTTAAGTGTGTGGCCTGCCACCAGACCCTGCGGTCCCACATGGAGCTTACTGCCCATTTCAGAGTTCGTTGTCGAAATGCCGGTCCTGTAGCTCTAGCTGAGAAGAGCATTGCTCAGGTGGCAGAGAAATTCCTCCTGAGAGGTTACTGTCCACACTGCAACCATGTCTTTGTGGATGAAACCAGTACCTGGAATCACAAGCAGAATTTAGGACACAAAGTCCGAGTCATTAACTCAATGGAAGAATCAGTTTTACTTTATTGCCACAGCAATGAAGGGAACAAACCTCTTTCTGACCTGCACCTGTTGCAAGATGGGTCAAAATTTTCATCACTGAAAAGAAATATGTCCTCTCAAGAATCTAGCTCACAGGATTGCAGCACTGTTCCAAAAAAGAAGATGAATTTAGGAGTTAAAAGCCTTGGGGGTGTGGTTTGTTTTCAGAAGGAAAGGTCACTTGTTAAAACCTGGTTTTGTGAATGCCATCAACGCTTCCCAAGTGAAGATGCAGTAGAAAAGCATGTTTTCTCAGCAAACACAATGTGTTACAAGTGTGTGGTCTGTGGGAAGGTGTGTGAAGATTTGGGAGTCATCCGTTTACACATGAGCCGCATTCACGGAGGGGCACATTTAAATAACTTTCTTTTCTGGTGTCGGACATGCAAAAAGGAATTGAGGAGGAAAGAGGCTATAATGGCCCATGTGACTGAGTTTCACAGTGGACACAGGTATTTTTATGAGACGGATGAGGTGGCAGGTGACACTTCGCCATCATCCTCTACCGTGCTGGTGAGTGATCTGACTGCTGAGAATCCTTCTTCAGCTCTTACTATTGTTGATCACTCCCCAGCAAACCGTCCTCCGAGGGGTAAATGGCAATGCCGAATTTGTGAAGATATGTTTGACTCCCAAGAATGCGTAAAGCAACACTGCATGTCTTTAACAAGTCACCAGTTTCACAGGTACAGCTGCACCCATTGCAAAAAGACTTTTCACAAGATGGAAACACTACAACGACATTGCCAAGATGAGCACAACAGTGAGGTAAAGATGAAGTACTTCTGCGGGCTTTGTGATCTGAGTTTTAATGTGGAAGATGCATTTTTGACTCATTATAAGGAGCACCACAGCACAGACTATGTATTTGTGTCAGAAAAAACGGAACCTTCCATTAAAACGGAGAGTGATTTTCCAGTAATAGAGACGGGTAATCTGCTGACCTGCGGCTGCCGCGAGAGCTACCTCTGCAAAGTCAACAGGCGGGAGGACCACGGCCGCTGTCTGCAGACCCTGCTGGGCCAGGGCCGCCTGTGGTTCCGCTGTGGCGTTTGCTCAGCCACAACTCAGAGCCTCGGTGACCTGCACACGCACGTGCGCCAGGCGCACGCGGACCTGGAGACCCCGCCGCGGGGCCTCATCAAGTGCGGCACGTGCACCAAGGCCTTCCAGGACCCCGAGAGCGCACAGCAGCACTTCCACACGAAGCACTGCTCGCTGCGGGGACCGGTGGGGGCCCGCCTTTCGGCCGAGCCCAAGAGCCCACCACCCGCCCGGGCAGAGAGAAAGCCCAGACAGACCGCAGACGGGCTGCAGACTGCAGAACCGGACAGAGCCGCTGAGATGGAGCTGAGCGGCCAGAGCGCAGATGAAGAGGTTGTTGAGCTCCCAGACTTGGATTACCTGAGAACTATGACTCACATAGTCTTTGTTGACTTCGATAACTGGTCCAACTTTTTTGGTCACCTACCAGGGCATCTTAACCAAGGAACATTTATTTGGGGCTTTCAAGACACGACAGGGGGAAACACCAACTGGAAGCCCCCGGCCCACTGTAAGGTCTACAACTACCTGAACCGCATCGGCTGCTTCTTCCTGCATCCTCGCTGCAGCAAGAGAAAAGATGCTGCTGATTTCGCCATATGTATGCACGCTGGCCGTCTAGATGAACAGCTGCCCAAGCAGATTCCTTTCACCATCCTCTCAGGAGATCAAGGTTTTCTGGAGCTAGAGAATCAGTTTAAGAAGACTCAGAGGCCAGCACATATACTCAACCCTCACCACTTGGAGGGAGATATGATGTGTGCCTTGTTAAATAGCATATCTGACACCACCAAAGAATGTGACAGTGATGATAACCTGGGTATAAAAAGTGCTTCAGTGGGAGAAGAATTCAGATCCGCAGAAGATGTGGAATTAGAAGAAGCTATTAGAAGAAGTCTTGAGGAAATGTAA
>25|ENSBTAG00000000728|3208847|3264696
AAGCCCCTTCCCACGGCCTTGCGCCCGGGGCAGCAGAAAAAACAGACCACAGTGAACGCTGCCACCAGGGCCGCCCATGAGGGACCAGTGTTGTTTGAGGACCTGGCTGTCTATTTTTCTCAAGAGGAGTGTGCGAGTCTGCACCCTGCCCAGAGGTCCCTCAGCGCAGAAAATGATAAGATTGAGATTAATCAGCTGCTACATCTAGAATCTATGGGGCTTGAAGAGCTTGCCCTAGAAAAATGTTCCCTTGCTGTGCCCCTCATCTATTACCAAGAAAAATGCTCTGAGCATGGAGCTGGAAACTTTGAAAGGAAAATATCAGGTGGAATTTCTGCTTGCAAGAAAAGGTTCAGAAGCCTTTTAGTTACCATTGAAAACCACACCCCAAAGATAGAACTAGCTCAAAGTTTAAGAACCAGAGCACTTCCCAAAATTCTTCCATTTCCCAAAGAAGAAACCAAAAAGTCATACAAGTGTCCTGAATGTGACCAAAGCTTCAGTGGTAGTTCATACCTCGTTTGGCATCAGAAAACACATGTAGGAAAGAAAAAGTGTGAATGTGATGACTGTGGGAAGATTTTCAATCACAGATCCAACCTGAGAGCTCACAGGAGAATCCACACTGGTGAGAAGCCATTGTGGAGTGCGGCACAGTGTGGCAGCAGCTTCCACCAGCCCTCGCACCTGTCTCAGCACAGGAAGACCCACCTGAAGGAGAAAATCCATAGATGCAGTGAGTGTGGGAAAGGCTTCAGCGAGTGCTCCAGCCTCAATGCTCACTTGAGAACTCACACAGGAGAGAGACCCTACCAGTGTAGGGAATGTGGGAAAAGCTTCAACCAGAGCTGCAGCCTCACTGTTCCCCAGAGGACCCAC
>9|ENSBTAG00000026523|74076006|74080918
ATGGCTACCTACCCCTGCCAGTTATGTGGCAAGATGTTCCTCACCCTGGAGAAGTTCACTATCCACAGTTATTCCCACTCCAGGGAGCGACCTTACAAGTGCTTGCAGCCAGACTGTGGCAAAGCCTTCATTTCCAGATATAAATTAATGAGGCATATGGCTACACATTCACCCCAGAAATCTCACCGGTGTGCTTACTGTGAGAAGACTTTCAACCGGAAAGACCACCTGAAGAACCACCTCCAAACGCACGACCCCAACAAAATGGCTTTTGGGTGCGAGGAGTGTGGGAAGAAGTACCACACCATGCTGGGCTACAAGAGGCACCTGGCCCTCCACGCGGCCAGCAGTGGCGACCTCACCTGTGGGGTCTGTGCCCTGGAGCTGGGGAGCACTGAGGTGCTGCTCGACCACCTCAAAGCCCATGCCGAAGAGAAGCCCTCGACTGGAACCAAGGAGAAGAAGCACCAGTGCGACCACTGCGACAGATGCTTCTACACCCGGAAGGATGTGCGGCGCCACCTGGTGGTCCACACAGGCTGCAAGGACTTCCTGTGTCAGTTCTGTGCCCAGAGATTCGGGCGCAAAGACCACCTCACTCGTCACACCAAGAAGACCCACCCACAGGAGCTGATGAAGGAGAGCCTGCAGGCTGGAGACCTTCTGAATACTCTCCACGCTCTCTCTCCCCAGTTCCAACTGAAGGCTGCCCCACTGTCTCCTTTTCCGATAGGGGCCCCTACACAGAATGGGCTTGCAGGTAGCCTGCCAGCTGAGGTACACACCCTCAATGCCTTGGAGCAGGCCCCCCAGCCTATATCAGTGCTGTCAGAGCTCCTGGCTCCCCTCCACCCCATGGCCACCCCCAGCTCTCCCCCGGCACCCCTCCAGAATCACAAGTACAGCGCTGGTTCTACCTCATATGCCCCACTGGCAGGCCTGCCCCTCAAAACAGATACTAAAGGATTTTGCAGTGCCAATTTGCTTGAGGACTTGCCTCTGCAAGAGCCTCAGTCACCTCACAAGCTCAATGCAGGCTTTGACCTGGCTAAGGGAGGTGCAGGTAAAGTAAACCTGCCCAAAGAGCTAGCTGCAGATGCTGTGAACATATTACCTGCCTCTCTGGACCTCTCCCCTCTGTTGGGCTTCTGGCAGCTGCCTCCTGCTACCCAGAGTGCCTTTGGGAGTAGTGGTCTTGCCCTGGGGGCTGGGGAATCTCTGCCGCATAGGCTGGGCTGTCTGGGGCAGCAGCCCCAAGACCCCTCACTAGCCATGAGCACTATGAGCCTGGGCCAGCTCCCCCTGCCACCCATCCCCCACGTTTTCCCAGCTGGCACTGGTTCGGCTATCCTGCCTCATTTCCACCATGCATTCAGATGA
>13|ENSBTAG00000020053|33446613|33498545
ACAGTTACAAATTATAATACTGTGGTAGAAACAAACTCAGATTCAGACGATGAAGACAAACTCCACATTGTGGAAGAAGAAAGCATCACAGATGCAGCCGACTGTGAAGGCGGCGTGCCAGACGATGACCTGCCCTCAGACCAGACAGTGTTGCCCGGGAGCAGCGCAAGAGAAGGGAGCGCAAAGAGCTGCTGGGAGGACGATGGAAAGGAAGGACAAGAAATCCTGGGGCCGGAAGCTCGGGCAGATGAAGTGGGATGTGCAGTAAAAGATGATGAATGCGACTCAGATGCAGAAAATGAACAAAACCATGATCCTAACGTTGAAGAGTTCCTGCAACAACAAGACACTGCAGTCATCTACCCCGAGGCACCCGAGGATGACCAGAGGCAGGGCACGCCGGAGGCCAGCGGGCATGATGAAAACGGAACACCAGATGCATTTTCCCAGTTGCTCACCTGTCCGTACTGTGACAGAGGATATAAACGCTTTACCTCTCTGAAAGAACACATTAAGTATCGCCACGAGAAGAACGAAGACAACTTCAGCTGCTCCCTGTGCAGTTACACGTTTGCATACAGAACCCAGCTCGAGCGCCACATGACCTCCCACAAATCAGGACGAGAGCAGAGACATGTGACGCAGTCTGGGGGTAATCGTAAATTCAAGTGCACTGAATGTGGAAAAGCTTTCAAATACAAACACCATCTAAAAGAGCACTTAAGAATCCACAGTGGAGAGAAGCCATATGAATGCCCAAACTGCAAGAAACGTTTTTCCCATTCTGGTTCCTACAGCTCACACATAAGCAGTAAGAAATGTATCAGCCTGATGCCTGTGAACGGGCGACCAAGAACAGGGCTCAAGACCTCGCAGTGCTCCTCACCCTCGCTCTCGGCCTCTCCAGGCAGCCCCACGCGACCACAGATGCGGCAGAAGATAGAGAACAAGCCCCTGCAGGAGCAGCTCCCCGTAAACCAGATTAAAACTGAACCTGTGGATTATGAGTTCAAACCCATAGTGGTTGCTTCAGGAATCAACTGTTCAGCCCCTCTACAGAACGGGGTTTTCAGTGGTGGTGGCCCCTTACAGGCAACCAGTTCTCCTCAGGGTGTGGTGCAGGCCGTCGTTCTGCCAACGGTGGGTTTGGTGTCCCCCATCAGTATCAATTTAAGTGATATTCAGAATGTACTTAAAGTGGCGGTAGATGGTAACGTCATCAGGCAAGTTTTGGAGAATAATCAAGCCAATCTTGCATCCAAAGAACAAGAAACAATCAATGCTTCATCCATCCAGCAAGGCGGCCATTCTGTTATTTCAGCCATCAGTCTTCCTCTGGTTGATCAAGATGGAACCACCAAAATCATCATTAACTACAGTCTTGAACAACCTAGCCAACTTCAAGTTGTTCCTCAGAATTTAAAAAAAGAAACCCCAGTCCCCACCACCAATTGCAAAAGCGAAAAGTTACCAGAAGATCTTACTGTCAAGTCTGAGAAGGACAAAAGCTTTGAAGGGGGAGGGAACGACAGCACGTGCCTCCTGTGTGACGACTGTCCCGGGGACCTCAATGCACTTCCGGAGCTAAAGCACTATGACCTGAAGCAGCCCGCCCAGCCCCCTCCGCCCCCTACCCCAGAAGCTGCCAAGCCGGAGGCCGCCGCTTCATCGGGGTCCGGAGATGGCAGTTTGTCTCCCAGTCAGCCACCTTTAAAGAACCTCTTGTCTCTTCTGAAAGCATATTATGCTTTGAACGCACAACCAAGTGCAGAAGAGCTCTCAAAAATTGCCGATTCCGTGAACCTACCACTGGATGTAGTGAAAAAGTGGTTTGAAAAGATGCAAGCGGGACAGATCTCAGTGCAGTCTTCTGAACCATCTTCCCCGGAACCAGGCAAAGCCAACACCCCTGCCAAGAGCAACGATCAGCCTCAGGCTGCAGATGCAGATGAAGCCCAGGACAGCACAGGGAACCGCCAGAGCCCTCTGAAGAGAGCTAGCTCTCCCGTCTTACCAGGGGGCTCGGCCGTCAATGGTTCCAGAAGCAGCGCCTCCTCCCCTTCCCCCTTGAACCTCTCTTCCTCCAGAAGCGCACAGGGTTACTCATACCCAACAGAAGGGGCGCAGGAAGAGCCGCAGGTCGAACCTCTTGATCTTTCACTACCAAAGCAGCAGGGCGAGTTATTGGAAAGGCCAACTATCACTAGTGTTTACCAGAACAGTGTTTATTCTGTCCAGGAAGAACCCTTGAACTTGTCTTGTGCAAAAAAGGAGCCACAAAAGGACAGTTGTGTTACAGACTCAGAACCAGTTGTAAATGTAATCCCACCAAGTGCCAACCCCATAAATATTGCTATACCTACCGTCACTGCCCAGTTACCCACGATCGTGGCCATCGCTGACCAGAACAGTGTTCCGTGCTTGCGAGCACTGGCTGCCAACAAGCAGACCATCCTGATCCCCCAGGTTGCCTACACATACTCGACTGCAGTCAGCCCGGCGGTCCAGGAAACACCCTTGAAGGTGATCCAGCCCAGTGGAAATCAGGATGAAAGGCAAGACACTAGCTCAGAAGGAGTATCCAACGTAGAGGATCAGAACGACTCCGATTCCACGCCCCCCAAAAAGAAAATGCGGAAGACAGAAAACGGAATGTATGCTTGTGATTTGTGTGATAAGATATTCCAAAAGAGTAGCTCACTGTTGAGACATAAATACGAACACACAGGTAAAAGGCCCCACGAGTGTGGCATCTGCAAAAAGGCGTTTAAACACAAGCATCACCTGATCGAGCACATGCGCCTGCACTCCGGGGAGAAGCCCTACCAGTGCGACAAGTGCGGGAAGCGCTTCTCCCACTCGGGCTCCTACTCCCAACACATGAACCACCGCTACTCCTACTGCAAGAGGGAGGCCGAGGAACGGGAGCCCCCTGAGCCGGGGGCCGCAGGCCCAGGGGTCCCGCCCGAGCAGCATGCGGGGCAGGGCGACTCGGACGAGAGGGAGAGCTCGACGCGGGAGGAGGATGAGGACAGCGAAAAGGAGGAGGAAGAGGAGGAGGAGGAGCGGGAGCTGGAGGAGCTGGAGGAGGAGAAGGGAAGTGGAGCGGCGCGAGGGGCGGAGGAGGTGGAGGAGGAGGTGGAGGACGGAGAGGAGGAGATGGACGACGAGGAGGACGAGGACGAGGAGGCGGAGGATGACGGGGAGAGAGCAGAAACGGAAGGTGTGGGGCAGGGGGCGGGGGCTGGAGGCCAGGCCCACAGCTTAGAACACAAAGTCAGTGAGGGCAGCGAGCAGGTGTCCGAAGAGAAAACAAATGAAGCCTAA
>18|ENSBTAG00000026263|49309572|49350481
GAGGCAGTGACCTTCAAGGATGTGGCCGTGGTCTTCACAGAGGAGGAGATGGGGCTGCTGGACTTGGCCCAGAGGAAGCTGTACCAGGAAGTGATGCTGGAGAACTTCCGGAACCTGCTCTCAGTGGGGTGTCACCCCTTCAGACATGATATATTTCACTTAGAAAAGGAAAAAAGGCTTTGGGTGGTGAAGACAGCAACCCAAAGAGAAGGAAAGTCAGAAGAAAAGATCCAAAGTGAGATGGAGACTATTTCAGAAGTAGGACCACATGAAGAGCTTTCCTGCTGGCAGATCTGGCGACACATTGCAAGTGACTTAACCAGGTGTCAAGACTCCAGGATAAAATGTTCTGAATTCCACCAACAATGTGACTCACCTGGCCAGAATGGGGCAGGACTATCTGTAATTCACACAGGCCAGATACCTTCTCAGTGTAATGAATGTACAAAATCTTTTGATGATCTCTCCAACTTTGACCTTCATCAACAAATTCACTCAGGAGAGAAGTCTCATACATGTTGTGAGTGTGGAAAAAGCTTCTGTTACAGCTCAGCACTTCGCATTCATCAGAGAGTGCACTCGGGAGAGAAACGCTATAAGTGTGATGAGTGTGGCAAGGAATTCAGCCAGAGTTCACAGCTGCAAATTCATCAGAAAGTCCACACTGTAGAGAAGCCATTCAGATGTGAGCAGTGTGGGAAAGGCTTCAGTCGTAGATCAACACTTACTGTTCATTGTAAATTACACACGGGAGATAAACCTTACACTTGTGACAAATGTGGAAGGGCCTTCATTCATGCTTCACATCTTCAGGAACATCAGAGAATCCACACTGGGGAGAAACCATTCAAATGTGATATATGTGGTAAGAACTTCCGCCGCAGATCAGCACTTAATAGTCATTGTATGGTCCACACTGGAGAGAAACCATACAAATGTGAGGAGTGTGGGAAATGTTTCACTTGTAGCTCAAATCTGCATATCCACCAGAGGGTCCACACAGGAGAGAAACCTTATAAATGTGAGGAGTGCAGTAAATGCTTTGTTCAACCTTCACAATTTCAGGCCCATCGGAGAATTCACACTGGAGAGAAACCATATGTATGTAAAGTGTGTGGTAAGGGCTTCATTTACAGTTCAAGTTTTCAAGCCCATCAGGGAGTCCACACAGGAGAGAAACCATACAGATGTGATGAGTGTGGGAAGAACTTCAGGATGAAAATCCATTATCAAGTTCATCTGGTCGTCCACACAGGAGAAAAACCCTATAAATGTGAGGTATGTGGGAAAGGCTTTCGTCAGAGTTCATATCTTAAAATCCATCAAAAGGCCCACAGCATAGAGAAACCCTACAAGTGCGAGGAGTGTGGGCAGGGCTTCAATCAGAATTCACGACTTCAGATCCACCAGCTGATCCATACTGGTGAGAAACCATACAAATGCGAAGAGTGTGGGAAGGGATTCAGTCGTAGAGCAGATCTTAAAATTCACTGCAGAATCCACACTGGAGAGAAACCGTATAATTGTGAGGAGTGTGGAAAAGTCTTTAGTCAGGCGTCTCATCTTCTGACCCATCAGAGAGTCCACAGTGGGGAAAAACCATTCAAATGTGAAGAGTGTGACAAGAGCTTCGGTCGGAGTTCACACCTTCAAGCCCACCAAAAAGTCCACACTGGAGAAAAGCCATTCAAATGTGAGGAGTGTGGGAAGGGCTTTAAGTGGAGCCTGAACCTCGACATGCATCAGAGGGTCCACACAGGAGAGAAACCATATAAGTGTGGGGAGTGTGGGAAGCACTTCAGTCAGGCCTCAAGTCTTCAGCTTCATCAGAGTGTCCACACTGGAGAGAAGCCCTACAGGTGTGATTTGTGTGGTAAAGTCTTCAGTCGGTCTTCACAGCTTCAGTATCACAGGCGTGTTCACACAGGGGAGAAACCTTACAAGTGTGAGACGTGTGGTAAGAGCTTCAGTTGGCGCTCCAATCTTGTAAGTCATCACAAAATTCATACTATATATGAAAGCAATGAGAGTGGTAAGAACATCAGGGAACTGTCAGAGGAAAGAAGTTCCACAAAATGA
>Un|ENSBTAG00000008284|203301868|203303601
CAGTGCAGCATGAAGTTCATCCAGAAGTACCACATGGAGAGGCACAAGCGCACGCACAGCGGAGAAAAGCCATACAGATGCGACACTTGCCAGCAGTATTTCTCCAGGACTGACCGGCTGCTGAAGCACAGGCGCACGTGCGGGGAGGCCCTGGGCAAGGGGTCGCCCGGCGCGGAACCTGGGTCCTCCGGCAGCCACAGCGGCGTGGGTAACCTGGCTGTGTTGTCTCAGGGAAATACCAGTTCTTCGAGGAGAAATGCGAAGTCCAAGAGCCTCGCGGTTGAGAGCAAGGAGCCCAAGGCGGGGAAAGCGAATGAATCCCACCTGTCCACCAGTATGAACACGCAGAGTTACTCCGTAGAAATGCCTGCCGTGCCTTCCAGTGGAGGCATCGTTGGCCCTGACATAGACGAGCTCCAGAAGAGGGTGCCAAAACTGATCTTCAAGAAAGGAAGCAGGAAGAGCACCGATAAAAGCTACCTGAATTTTGTGTCACCGTTACCAGACCTGGTTGGGCAGAAGTCCTTGTCCGGGAAACCCAGCGGCTCCCTTGGCATCGTGTCAAACAGTAGCGTGGAGACCATTAGTCTCCTCCAGAGTACAGGTGGCAAACAAGGTCAGATAAGCAGTAACTACGATGATGCCATGCAGTTCTCAAAGAAAAGAAGATACCTGCCAACCGCCAGCAGCAACAGTGCCTTTTCTGTGAGCGTGGGGCACATGGTGTCCCCGCAGTCCGTCATTCAGTCCGCGGGCGTCGGTGTTCTGGACAGTGAGGCCCCGTTGTCCCTTATTGACTCCTCCGCCCTGAACGCGGAGATTAAGTCTTGTCATGACAAGTCAGGAATTCCTGACGAGGTTTTACAGAGTATTTTGGATCAGTACTCCAACAAGTCGGAGAGCCAGAAGGAGGACCCCTTCAGCATAGCGGAGCCACGAGTGGATCTGCACGCCTCAGGAGAACACTCGGAACTGGTTCAAGAGGAAAATTTGAGCCCTGGCACCCAAACTCCTTCAAATGACAAGGCGAGCATGTTGCAAGAATACTCCAAATACCTCCAACAGGCTTTTGAAAAATCCACGAATGCAGGTTTTACTCTGGGACACGGTTTCCAGTTTGTCAGCCTGTCTTCACCTCTCCACAACCACACTTTATTCCCAGAAAAACAGATATACACTACGTCTCCTTTGGAGTGTGGTTTCGGCCAGTCTGTTACCTCAGTGTTGCCATCTTCATTGCCAAAGCCTCCTTTTGGGATGTTGTTTGGGTCTCAGCCAGGTCTTTATTTATCCGCTTTGGATGCCACACATCAGCAGTTGACACCTTCCCAGGAGCTGGACGACCTGATAGATTCTCAGAAGAATTTAGAGACGTCGTCAGCCTTCCAGTCTTCATCTCAGAAACTGACTAGCCAGAAGGAACAGCAGAAAAACTTAGAGTCCTCAACAAGCTTTCAGATTCCATCTCAGGAGTTAGCTAGCCAGATAGATCCTCAGAAAGACGTAGAGCCTAGAACAACGTACCAGATCGAGAACTTCGCACAAGCGTTTGGTTCTCAGTTCAAGTCGGGCAGCAGGGTGCCAATGACCTTTATCACTAACTCTAATGGAGAAGTGGACCATAGAGCAAGGACTTCAGTGTCAGATTTCTCAGGGTATACAAACATGATGTCTGATGTTAGTGAGCCATGTAGTACCAGAGTAAAGACCCCCACCAGCCAGAGTTACAGGTAA
>Un|ENSBTAG00000034832|469193598|469196569
TTAGGATGGGAGAGCTTGTTTGAAACCAGAATTTCTGAAGAAGAAAATCAGGAAGTAATGAATCAACTCTTAGGTGATGGTCCTTTTGACTTTAGGTTGGGAAAAATCTACATAAACGAGGAAACCCTAGAGAATCAACAAAGCAAAGAAAACAGAGCTTTGAGGGAAGTCTTAGTTACCATCAAGAAAACATGCATGAAGGACAAGAGCTTTATAGGTATTGACCTTGGGAAAAATCTTGATCTGAAATTATCACTTATTAGAAAACCCAGAATCATTTCCAGAGGAAGGAAACCTTGTTCACAGCAGTATTCAATTCTATTTAAACAGCTGGGAATCAGCACAGTGCGTAAGTGTTACAAGTGTAATATCTGCGGGAAAATCTTCCTCCACAGTTCTTCCCTGAGTAAACATCAGAGAATCCATACTGGAGAGAAACTCTATAAATGTAAGGAATGTAGGAAAGCTTTTAGCCAAAGCTCGTCTCTAACTCAGCACCTGAGAGTTCATACTGGAGAGAAGCCTTACATATGTAGTGAATGCGGAAAAGCCTTCANTCAGCATCATAGAATTCATACTGGAGAGAAACCATATGAATGTAGTCAGTGTGGGAAAGCCTTTACTTCAATATCACGACTAAGTAGACACCACAGAATTCATACTGGAGAGAAACCTTTTAATTGTAATGAGTGTGGAAAGGTGTTTAGTTACCACTCAGCCCTTATTATACATCAGAGAATTCACACTGGTGAGAAACCTTATGCCTGTAAAGAATGCGGGAAAGCCTTTAGCCAAAGCTCAGCTCTTATACAACATCAAAGAATTCACACTGGAGAAAAACCCTACAAATGTAATGAATGTGGGAAAGCTTTCTCCTGGATTTCACGGCTTAATATACACAACAGAATCCATACTGGAGAGAAACCATATAATTGTAAGGAATGTGGAAAAGCTTTCAGTTCGCACTCAGCAGTTAATACTCATCGAAAGATTCATACCGGAGAGAAACCTTATAAATGTAATGACTGTGAAAAAGCTTTCAACCAAAGCTCAGCACTCATTCAGCACCAGAGAATTCATACTGGAGAGAAACCATATAATTGTAAAGTATGTGGGAAAGCCTTTAGACAAAGTTCATCCCTTATGACACATATGAGAATTCATACAGGAGAAAAGCCCTATAAATGTAAAGAATGTGGGAAAGCTTTCAGTCAGAGCTCGTCTCTTACAAATCATCAGAGGACTCATACT
>18|ENSBTAG00000030939|48954739|48956284
ATGCTGGAGCGAGAGACGGAGTCTGCGGCCGGGGGCGCCGAGCCTAGTCCCACTGACAAGGAGCCTGTGATCAAAAGAGAAGCTCCCGACCAGGGCCCGCCGCAGAAGCCCAGCCAGTCTGTTCCAGAGCCCGCTGCCTCCACGGGGGCGCCTTCCCGACCCCGTCGGCGACCCCCGCCCCAGCGCCCGCACCGCTGCCCTGACTGTGACAAGGCGTTCTCGTACCCGTCCAAGCTGGCCACCCACCGGTTGGCACACGGCGGCGCCCGCCCCCACCCGTGCCCCGACTGCCCCAAAGCCTTCTCCTACCCCTCCAAGCTGGCCGCCCACCGCCTCACGCACAGCGGCGCCCGCCCGCACCCGTGCCCGCACTGCCCAAAGGCCTTTGGCCACCGCTCCAAGCTGGCAGCCCACCTCTGGACCCACGCGCCCACCCGCCCCTACCCATGCCCCGACTGCCCCAAGTCCTTCTGCTACCCCTCCAAGCTGGCGGCCCACCGCCACACGCACCATGCCACTGACGCCCGCCCCTATCCTTGCCCACACTGCCCCAAGGCTTTTTCATTCCCCTCCAAATTGGCGGCCCATCGCCTGTGCCACGACCCCCCGACCGCGCCAGGCAGCCAGGCCACCGCGCGGCACCGCTGCTCCAGCTGCAGTCAGGCGTTTGGCCAGAGACGCCTCCTACTCGTTCACCAGCGCAGCCACCAGCCGGAGAGCCCCGGGGAGCGGGAGTGA
>6|ENSBTAG00000031586|101670506|101673250
TTTGTCTGTTCTCACTGCGGCTGCATTTCCTACACGAAAGGGGAGTTTCAGAGACACCTGGTGAAGCACACAGGCGTTTTCCCTTATCGGTGTGAGTACTGTGACTATGGTGCTATCAGAAATGACTACATCGTCAAACACAGGAGGAGAGTCCACGAGAAGACGGGGGCAAAACGGCCGCCCAAAGCCATCGCCAGGCTGGAGCCAAAAAGGATCAGCGCCTCCAAGCAAAACCCAGAGCTTTCAAAAACTTCCAGTCCCAGGACTGCATTTCAAAATAAGTTGTCAGATCAGCTCTCAAGGTTCTCCCCCCACGCAAGTAAAGACAGGACGCACAGCGTCACGTTGTTACCCGAATCCAAAGACTACCAGAAAGACGTAGTGTGCATCCCACACAAAGGGGCCCTGTCAGAGCCCACTGAGGTCATCAACCTGCTGGAGAACAAAAGTGTGGAGGTGGAGGTCTTGTCCCCCTCTAAAGAGCCCGTGCAGCCGGGGATGCCGTTAACAGTGGTGGCGCCAGCCGAACTCGTCGTCCCCGCCAACTGTCTAGCCCAGCTGATGGACGTGAAGGTTGTCAACGGAACGCAGCAGCTCGTGCTCAAACTGTTTCCCCTGGAAGAAACCAACAGCCTCGACGCCGGTGGAGGTGATGGAGGTAGTTCCGAACGTGGGTCTAAAGAGAGAGGTGCAAGCGAGCAGGAAAAAATGGCTTCCACAGAGTGCACGCAGCCCCTCGCGATCGAAGGGACTGTCGGAAAACTTGCAGGCATCGGTAGTCTACAGTCGTCAGTTCAGAAGCCGCTTAAAAATGTAAAGTGGGTGAGGTCTTACGATTTTTTCATGCCAAATTCTGGCAGGCACAGCAGCGGAGAATCCCTGCTCAACCCAGGGAGAGTTGAGAGTTTGCAGAAAAAAGGTTACACGTATCCCCATAGAGCTGCTCTGCCTTCCATTGCCTTCAAAGGCCATTCTCCATTATCTCTAGTGAAAAACGGTGTCTTACGTAGTCTTGGAGCTTCATCAAACTCTTTTCCATATAAAGCTGCCCTTTCTTTTGCTGAAGACAGGAGAAACTTACCCAGTGACCCTCAGCAGTTATTTCCTGTCTCTGCACCGCCTGCAACAATTTCCTTCTCTGGAGAAAAGGACTCACTGCCCCTATGTCAGAATGACTTAGGCTCTAGGAATGAGATCAGCCTTCCTGCAAAAACGGTCACCCCTCCCAGGAAGCTGCAAGACAACCAGACACAGGAGTACAAGGCAGTTTCAAACGCAGGCCAGGTTTCCTCTCAACACAGAAGTGAGTATTTACACATCAACATAATGGGAGAAGACAGAGTCAGAGCCCAACAGTCCGGGGATAAACCTCTGGAATTAAAGAATCCCGACCAGACTAATGACCCCTTCGATGGCCCGGTCATCTCCTCTGTCTTTTCTCTGAGCTCTGGATCTGAAAACGTCCCTGAGGGTGTCAAGTGGAATAGTTCAACGTCCAAAATAAAGTCAATTGAACTCTTGCGCAGAAAGATAGCCCAGTTAATCGAATCCTGTGGGAAGCCTTCATCTCTGGCTGCAAACAGCACCCATCGACATTCTGCAGGGAAGGCGTCTAAGGTCACTTCAAAATCCACGCCTGAAGGCATCCAGGAAATTAACGTGTCCTTCACCAGCGCTGGCTATTCCACGGGCACACTCCCCAGACCTCAGGATGCTGGTGGCATTAGTGAACAGCTCGCACACCAGCAGGCGTATCCACAGCTTGTCGAAGGCAGCAGTGGGAAAACCGAAAGCAGAGTGACCAAGAAGCCACACGTGGCTACTCCAGTGTTGATCCCCAAGGGGGCCGTGTTGAGGGTTCTTAATTCCTCTGAGGATTCCCAAATCATAGAGGCAACCTGCGAAGCACCTGTCAACATCACATGCACTGAGACGCAGTTAATAAAGCCCATTCCGCTCTGCCCAATGAAACGGACAGACCCGGATGTACAGTTTCTGACGAGTGAAAGTGGGCCCATAGATATGTCCCCAAATCACGATCTGTCTTTTCGGCCTAAATCACGAAAAGAGAGTGCCCATTGTAGCACCATGCCCAAAAAACCTGGATCCATGCACGGCCCACAAGGAAGCAGTGAAATGATCAAGCAAGCAAAACTGTTTCCCAGAAGTCTTCCCATCAGTAAAAATAAACCCAGACAAATCAGCTCATCCAAGAAGAAAAGCAAAATCCAGACTGACCCCAGCCGCTGTTTCAGGGATCCTTCCATTTTTCAGGTTGCAAGACAGCTTCGACTTATCGCAGCTAAACCAGACCAGTTGATCAAATGTCCCCGTCGGAACCAGCCCGTTATCGTGTTAAACCATCCTGACGTTGACTCACCGGAGGTGTCCAATGTGATGAAGGTAATAAACAAGTACAAAGGCAACGTCCTCAAGGTGGTGTTGTCGGAGAGGACTAGGTGTCAGTTAGGCATGAGGCGGCACCATGTCCGACTGACCTACCAGAATGCGGAGGAAGCCAATCAGATCAAAAGGCAAATGATGCTGAAAATGAAATTGAAGAAGGTTCATAAAAACAACTACCAGGTGGTGGATTCCTTGCCTGATGACTCATCGCAGTGTATATTTAAGTGCTGGTTTTGTGGGCGACTCTACGAGGACCAGGAAGAGTGGATGAGTCACGGCCAGCGGCATTTGATAGAAGCAACCAGAGACTGGGATGTTCTTTCTTCCAAGGGCAAATAA
>1|ENSBTAG00000001511|72498610|72521704
ATGGCCTCGCCGGCTGACAGCTGTATCCAGTTCACCCGCCATGCCAGTGACGTTCTTCTCAACCTTAATCGACTCCGGAGCCGTGACATCTTGACTGATGTTGTCATAGTGGTGAGCCGGGAGCAGTTTAGAGCCCATAAGACAGTCCTCATGGCCTGCAGTGGCCTGTTCTACAGCATCTTCACAGACCAGTTGAAATGCAACCTCAGTGTGATCAATCTGGATCCTGAGATCAACCCGGAGGGGTTCTGCATCCTCCTGGACTTCATGTACACATCTCGGCTCAATCTGCGGGAGGGCAACATCATGGCCGTGATGGCCACAGCTATGTACCTTCAGATGGAGCATGTTGTGGACACTTGCCGGAAGTTCATCAAGGCCAGTGAAGCAGAGATGGTTCCTGCCATCAAGCCTCCCCGTGAAGACTTCCTCAACAGCCGCATGCTGATGCCCCAGGACATCATGGCCTATCGGGGCCGGGAGGTGGTGGAGAACAGCCTGCCACTGAGGAACGCCCCCGGATGTGAGAGCAGAGCTTTTGCCCCCAGCTTGTACAATGGCCTGTCCACACCGCCAGCCTCATACCCTGTGTACGGCCACCTTCCGGTCAGCAGCTTCCTTTTCTCTGATGAGGAGCTCCGGGATGCCCGGATGCCTATAGCCAACCCCTTCCCCAAGGATCGGGCCCTCCCCTGCGACAGTGCCAGGCCAGTGCCCAGTGAGTACAGTCGGCCGGCCATGGAGATCTCCCCCAGCGTGTGCCACAGCACCATCTACTCGCCCAAGGAGGCGGCTCCTGAGGAGGCGCGGAGTGACATGCACTACAGTGTGGCCGAGGGCCCCAAGCCTGCTGCGCCCTCAGCCCGGAGCGCCCCATACTTCCCCTGTGATAAGGCCGGCAAGGAGGAAGAGCGGCCCTCCTCGGAAGATGAGATTGCCCTGCATTTCGAGCCCCCCAATGCACCCCTGAACAGGAAGGGTCTGGTTAGCCCACAAAGTCCCCAGAAGTCTGACTGCCAGCCCAACTCCCCTACGGAGTCCTGTAGCAGCAAGAACGCCTGCATCCTCCAGACCTCTGGGTCCCCGCCGGCCAAGAGCCCCACTGACCCCAAAGCCTGCAACTGGAAGAAGTACAAGTTCATCGTGCTCAACAGTCTCAACCAGAACGCCAAACCGGAGGGGCCTGAGCAGGCAGAGCTGGGCCGCCTTTCCCCCCGAGCCTATGCTGCCCCGCCAGCCTGCCAGCCACCCATGGAGCCTGATAGCCTTGACCTCCAGTCCCCAACTAAGCTCAGCACCAGTGCGGAGGACTCCACCATCCCACAGGCCAGTCGGCTCAACAACATTGTCAACAGGTCCCTGACTGGCTCCCCCAGAAGCAGCAGCGAGAGCCACTCGCCGCTCTACCTGCACCCCCCCAAGTGCACATCCTGCGGCTCGCAGTCCCCGCAGCACGCAGAGATGTGCCTGCATGCTGCTGGCCCCACGTTCCCCGAGGAGCTGGGAGAGACCCAGTCTGAGTACTCAGATTCCAGCTGCGAGAATGGGGCCTTCTTCTGCAATGAGTGTGACTGCCGCTTTTCTGAGGAGGCTTCCCTCAAGAGGCACACGCTGCAGACCCACAGTGACAAACCCTACAAGTGTGACCGCTGCCAGGCCTCCTTCCGCTACAAGGGCAACCTCGCCAGCCACAAGACCGTCCACACGGGTGAGAAACCCTATCGTTGTAACATTTGCGGGGCCCAGTTCAACCGACCGGCCAACCTGAAAACCCACACCCGAATTCACTCTGGAGAGAAGCCCTACAAATGCGAAACGTGCGGAGCCAGATTTGTCCAGGTGGCCCACCTCCGTGCCCATGTGCTCATCCACACTGGCGAGAAGCCCTATCCCTGTGAAATCTGTGGCACCCGATTCCGGCACCTTCAGACTCTGAAGAGCCACCTGCGAATCCACACAGGAGAGAAACCTTACCATTGTGAGAAGTGTAACCTGCATTTCCGTCACAAAAGTCAGCTCCGTCTTCACTTGCGCCAGAAGCACGGCGCCATCACCAACACCAAGGTGCAATATCGCGTGTCCGCCACTGACCTGCCCCCGGAGCTCCCCAAAGCCTGCTGA
>27|ENSBTAG00000013943|32367092|32369901
GGTGCGCCCCCGCCCTCCCCGCCCCCCCAGCGGCACTGCCTCCTCCAAATGAGCGATTCGCCCGCTGGATCTAACCCAAGGACACCCGAGAGCAGCGGTAGCGGCAGCGGCGGCGGCGGGAAGAGGCCGGCGGCGGTGTCCCTCTTGCCCCCGGCGGACCCCCTGCGCCAGGCGAACCGGCTCCCCATCCGGGTACTGAAGATGCTGAGCGCTCACACCGGCCACCTCCTGCACCCGGAGTACCTGCAGCCGCTGTCCTCCACGCCCGTGAGCCCCATCGAGCTGGACGCCAAGAAGAGTCCTTTGGCGTTGCTGGCCCAGACTTGCTCGCAGATCGGCAAGCCGGACCCGCCGCCCTCATCCAAGCTCAACTCGGTAGCGGCGGCCAACGGGCTGGGAGCGGAGAAGGACCCCGGCCGCTCGGCCTCGGGCGCCGCCTCGGCCTCTGCGGCGCTCAAGCAGCTGGGGGACTCCCCGGCCGAGGACAAGTCCAGCTTCAAGCCCTACTCCAAGGGTTCCGGGGGCGGCGACTCCCGCAAGGACAGCGGCTCCTCCTCCGTGTCCTCCAGCTCCTCCAGCTCCTCCTCCTTGTCCCCGGGAGACAAGGCGGGCTTCAGGGTGCCCAGCGCCGCCTGCACGCCCTTCCCCCCGCATGGAGCGCCGGTCTCCGCTTCGTCGTCCTCGTCCTCCCCTGGCGGTTCCCGGGGCGGCTCCCCACACCACTCTGACTGCAAGACCGGGGCCAGCGGGGAGCTGGATAAGAAAGACCAGGAGTCCAAGCCCAGCCCGGAGCCGGCGGCCGTGAGCCGCAGCAGCAGCGGGGACCCCGGCCCTCACGGCGGTGGCGGCGGCGGCGAGCCCGGGGCCTCTGGGCGCAAGTCGGAGCCGCCCTCCGCGCTGGTGGGGGCCGGCCACGTGGCGCCGGTGTCGCCCTACAAGCCGGGTCACTCGGTGTTCCCTCTGCCTCCCTCCAGCATCGGCTACCACGGCTCCATCGTGGGCGCCTACGCCGGCTACCCGTCTCAGTTCGTGCCTGGCCTGGATCCCAGCAAGTCTGGCCTCGTGGGAGGCCAGCTGTCGGGGGGCCTGGGCCTGCCGCCGGGCAAGCCCCCCTCCAGCCCGCTCACCGGGGCCTCCCCACCGTCCTTCCTGCAGGGATTATGCGACCCCTACTGCCTGGGAGGTTACCACGGCGCCTCGCCCCTCGGCGGCTCGGGCTGCTCCACGTGCAGCGCGCACGACCCGGCCGCGGGGGGCTACCCGCTGGTGTACCCGGGGCACCCGCTGCAGCCGGCTGCGCTCTCGTCCAGCGCCGCCCAGGCGGCGCTCCCGGGCCACCCGCTCTACACCTACGGCTTCATGCTGCAGAACGAACCGCTGCCGCACAGCTGCAACTGGGTGGCGGCCAGCGGGCCGTGCGACAAGCGCTTCGCCACCTCGGAGGAGCTGCTCAGCCACCTGCGGACTCACACAGCCCTGCCCGGCGCCGAGAAACTTCTGGCCACCTACCCGGGGGCCTCAGGCCTGGGCAGCGCCGCCGCGGCCGCTGCGGCCGCCGCCTCCTGCCACCTGCACCTGCCCCCGCCCGCCGCCCCCGGCAGCCCGGGGTCGCTGTCCTTGAGGAGTCCACACACTTTGGGGCTAAACCGGTACCACCCGTACGGCAAGAGCCACTTGTCCACAGCCGGGGGCCTGGCCGTGCCGTCGCTGCCCACAGCCGGACCCTACTACTCACCGTACGCGCTGTACGGACAGAGACTGGCCTCCGCCTCGGCACTCGGGTACCAGTAA
>Un|ENSBTAG00000011844|481447393|481455816
AACCTTGCAGTTCCTCAGAGAGCTCATACTGGAGAGAAACCATATAAAGGTGACGTGTGTGGCAAGGCCTTTAGTAGAACTACAAGCCTTGCACTTCATCAGAGAATTCATACTGGAGAGAAGCCATACAAATGCAATGTATGTGACAAGGCATTTAGTCATACTGGAAACCTAACTGTTCATCAGAGACTTTATACTGGAGTGAAACCATATAAATGTGATCTGTATGGCAAGACTTTCAGAGTAACTTCACACTTTGCTGTTCATTTGAGAGCACATACTGGAGAGAAGCAACATAAATGTGATTTATGTGGCAAGGGCTTTAATGAAGCTGCAAAGCTTGCAGTTCATCGGAGATTCCATACGGGAGAGAAACCATGTAACTGTGATGTATGTAGCAGAGCCTTTAGTCAAACTGCAAACCTTGCAGTTCATCGGAGAATTCATACTGGAGAGAAATCATATAAATGTTATGTATGTGGCAAAGGCTTTAGTGAAACTTCAAGCCTTGCAGTTCATCGGAAAATTCATACTGGAGAGAAACTATATAAATGTCATGTATGTTGCAAGGCCTTTAATCAGACTGCAAAACTTGGACTTCATCAGAGAATTCATACTGGAGAGAAACCATATAAATGTGATATATGTGGCAAGGCGTTTGTTTGTACTGGAAACCTTGCTGTTCATCAGAGAGTTCATACTGGAGAGAAACCATATAATTGTGGTATATGTGGCTTTCAGTGTAAGGCACAGTCATCCATAACTCATCATCAGGCAGTTCAGACAGGAGAGAAACCATATAAATGTCGTGAGTGTGACAAAGCCTTTAGTCAGTGTTCAGGCCTTATAATTCAGAGAATTCATACTGGTGAGGTCTTCCCTGAGTGTGTGGTTGGGGCACAGGAAGGCTTTAATCAATATTCACACCTTGGAATTCATCAGAGAGTTCATGCTGGAAAGAAACCCTATAAATGTGATGTATGTTGCAAGGCCTTTAGTCCAAATGCCAAGCTTGTTCATCAGAGAATTCATACTGGAGAGAAACTATATAAATGTGATATATGTGGCAAGGCCTGTAGTCAGACTTCAGGCCTAAAAAGACATCAGGTGATCCATGGCAAGAGACCTTACAAATGTAATCATTGCTGTGAGGTTTTTGTCAGGTGTTTCCATTTAGGCTTCATGAGAAAATTG
>X|ENSBTAG00000020185|29163510|29164637
ATGGATGAAAATGCACAGTCACAGGAGATGGCTTCCACAAGCTCCCCGAGGGCCAGTGAGCCCAGCCCTGAGGTCAAACAGAATGGGGACTCGGGGGGGAAGGGAGGAAGCCCCCAGAATTTGCCTGTAGAGCATCACTTTGCATGTAAAGAGTGTGGGGATACCTTTCGGCTTAAGGTCCTCCTGGTGCAGCACCAGCGAATTCACAGTGAGAAGAAGGGCTGGGAGTGCAGCGATTGCGGGCAGGTCTTTCATGGGGTGACTGAGTTAAATGAGCACAGGAAGAGCCATGTGGCTGCAGAGCCCCAGCCGGGCCCCAGCTGGGTTCTCGACGGGGCCGTGGAGAATAGGGAGCAAATGGAAAAGGAGGCAAAACCCTTCGAGTGTGAAGAATGCGGGAAAAGGTTCAAGAAGAATGCGGGCCTCAGTCAGCATCTGCGCGTCCACAGCCGAGAGAAGCCCTTTGACTGTGAGGAATGCGGCCGCTCCTTCAAGGTAAATACCCACCTCTTCCGCCATCAGAAGCTGCACACTTCAGAGAAGCCCTTCGCCTGTAAGACATGTAGCAGGGATTTCCTGGATCGCCAGGAACTTCTCAAGCACCAGCGGATACACACCGGCCACCTGCCCTTCGACTGCGACGACTGCGGCAAGTCCTTCCGAGGAGTCAATGGCCTGGCCGAGCACCAGCGCATCCACAGCGGAGCAAAGCCCTACGGTTGCCCCCACTGTGGCAAGCTCTTCCGGAGGAGCTCGGAGCTCACCAAGCATCGGCGGATCCACACTGGCGAGAAGCCGTACGAGTGTGGCCAGTGCGGCAAAGCCTTCAGGCAGAGCTCCAGCCTCCTAGAGCACCAGCGCATCCACACTGGGGAGCGGCCTTACGCCTGTGGCGACTGTGGCAAGGCCTTCCGGGGGCCTTCTGACCTGATCAAACACCGGCGCATCCATAGTGGACTGAAACCCTATGAATGCGACAAATGCGGGAAGGCCTTCCGCCGGAGCTCCGGCCTGAGTCGCCATCGGAGGACCCACAGTGGAACAAGACGCTGTGAGTGCAGCGAGTGTGGCCGCGTGTTCAAGAGGCGGTCGGCACTGCAGAAGCATCAGCCAACCCACCACGAGTAG
>Un|ENSBTAG00000011052|245307725|245423641
GTGGTTTCATTTCAGGACCGACTGACCTGTGAGGATGTGGCCATCGAATTCACTCAGCAGGAGTGGGAATTCCTGGACCCTACTCAGAGGGCCTTGTACAGGGAAGTGATGCTGGAGACCTACAGGAACCTGCTATCTGTGGATATCTCTCCTACACATGTGATCAAGCATTTACAACCCAAAGCGACCAGTGATAAACGAGAAACATTCCAAACATTGATGCTGGGAAGACCTGAAAGCTGTGAAATCGAATGCTTTCATCTTTGGGAAAGTCAGGAAAATACGTGTGACTTTGAGTGTCAGGGGAGAGATGACAAAAGAAATTACAAAGGAACACCTGTTGGCCTTAATGGAAATGTGCCTGATGGAAGAGATTTGCATGATAGAAAGAATGCAGGGATCGAGCCCTTTGGAAACAGGCTTGGATTTAACTTTCAGGATAAACTGCAGATATTTCAAACTGGCGGGATAATTTCTGAATATTATGAAGTTGAGAGGTCTGTCAACAACAGTTTCTCATTTTCACCACTTCAAAGAACCACTGTTTCTAATATATATGGGAATGATTTCATGAATCCTTCAGTAGTAACACAAGACCTCAAAGCACAGAGGGAAAAACCTTACAAATGTAATGAGTGTGGGAAAGCCTATCTTAAGGGCTCATACCTCATTAAACATCAGGCCATCCATATAAGAGAGAAATCACATAAATGTGAAGTATGTGACAAATTGTTTGATCAAAGTTCACAGCTTGCACGTCATTTGAAAATTCATTCTGAAGTGAAATGTTACAAATGTAATGAGTGTGGCAAAACCTTTAATGATAGCTCCACCCTTGCTAGACATCAGATAACCCACTCAGGAGCAAACTTACATAAATGTGATATATGTGGTAAAATCTTTGGTCAGAATTCATTCCTTGTAAGTCATCAGAATATCCTTGCAAGAAAGAGAAGTTACCAATGTAATGAGTGTGGCAAAACCTTTACTGACAGCTCAAATCTCAAGAGACATCAGAAAATTCATACAGGAAAGAAATTATTTAAATGTGATATATGTGACAAAGTCTTCAGCCGAAATGCACACCTTGCTGGTCATCAGAGGGTTCATACTGGAGAGAAACCTTACAAATGTGATGAGTGTGGCAAGCACTTTAGTCAACCTTCACAGTTCATAAGTCATAAGAGATTTCATACTGGAGAGAAACCTTACAAATGTGATGAGTGTGGCAAGGCCTTTCGTGTAAAGTCAATCCTTTTAAGTCATCAGACAGTTCATACTGGTGAGAAACCTTACAAATGTGATGAGTGTGGAAAAGTCTTCGGTCAAAAACCACATCTTCGACTTCACTGGAGAATTCATACTGGAGAGAGACCTTTCAGATGTGATGAGTGTGGCAAGTTCTTCAGTCGAAATTCACACCTTACAATTCATCAGAGAAATCATACTGGAGAAAAACCATATAAATGTGATGTATGTGGCCATTGCTTTAAACAGCATACACACCTTCAACATCATCGGCGAGTTCATACTGGAGAGAAACCATATAAATGTGATGTGTGTGGAAAGGCCTTTAGTCGAAAAGCAAGGCGTACAGTTCATCAGACCCTTCATACTGGAGAGAAACCGTATACATGTGAAGTATGTGGCCGTGGCTATACTCGAAAGTCACACCTTGGAATTCATTGGAGAGTTCATACTGGAGAGAAACCATATAAATGTGATGTATGTGGCAAGGCCTTTAGTGTAAATGAAAGGCTTGTAGTTCATCGGAGAGTTCATACTGGAGAGAAACCATATAAATGTGATGTGTGTGGCAAGGCCTTTAGTGTAAATGTAAGGCTTGTAGTTCATCGGAGAGTACATACTGGAGAGAAACCATATAAATGTGATGTGTGTGGCAAGGCCTTTAGTGTAAATGTAAGGCTTGTAGTTCATCGGAGAGTTCATACTGGAGAGAAACCGTATACATGTGAAGTATGTGGTTGTGGCTATACTCAAAAGTCAATATTTTTAATTCATCAGAGAATTCATACTGAAGAGAAACCATATAAATGTGATGTATGTGGCAAGGCCTTTAGTGTAAATTCAAGGCTTGTAGTTCATCGGAGAATTCATACTGGAGAGGAACCA
>2|ENSBTAG00000012629|109267550|109288208
TCCAGTAGGGCTTCTCCCGCTTGTAGAGCCAGGAAAAAAAGGATGGCCGAGCCTCGATTTAACAACCCCTACTTCTGGCCCCCTCCTCCCACCATGCCTAGCCAGCTGGACAACCTGGTCCTGATTAACAAGATCAAGGAGCAGCTGATGGCGGAGAAGATCCGGCCGCCTCACCTGCCGCCTACTTCGGCCTCGTCGCAGCAGCCGCTGCTCGTGCCACCAGCGCCAGCCGAGAGCAGCCAAGCGGTCATGTCGCTGCCGAAGCTGCAGCAGGTGCCGGGCCTGCACCCGCAGGCCGTGCCGCAGCCCGACGTGGCGCTGCACGCGCGGCCGGCCACCAGCACGGTCACAGGTCTGGGAATCTCCTCCCGGACCCCGGCTGTGAGCACGTCGGAGTCGAGCGCGGGCACGGGTACCAGCAGCCCGTCCACACCCACCACCACGAGCCAGAGCCGCCTCATCGCCTCGTCCCCCACCCTCATCTCAGGGATCACCAGCCCCCCCCTCCTGGACTCCATCAAGACAATCCAGGGCCACGGCCTGCTTGGCCCCCCCAAGTCCGAGCGCGGCCGGAAAAAGATCAAGGCGGAGAACCCAGGGGGGCCGCCTGTCCTCGTAGTCCCCTACCCCATCCTGGCCTCGGGCGAGACTGCCAAGGAGGGCAAGACATACAGGTGTAAGGTATGCCCGCTGACCTTCTTCACCAAGTCCGAGATGCAGATCCACTCCAAGTCGCACACAGAGGCCAAGCCCCACAAGTGCCCGCACTGCTCCAAGTCCTTTGCCAACGCCTCCTACCTGGCCCAGCACCTGCGCATCCACCTAGGCGTCAAGCCCTACCACTGCTCCTACTGTGATAAGTCCTTCCGACAGCTCTCCCACCTCCAACAGCACACCAGAATCCACACAGGCGACAGACCCTACAAGTGCCCACATCCTGGCTGCGAAAAGGCTTTCACTCAGCTCTCCAACCTCCAGTCTCACCAGCGCCAGCACAACAAGGACAAGCCCTACAAGTGTCCCAACTGCTACCGGGCCTACTCGGACTCCGCCTCCCTGCAGATCCACCTCTCGGCCCATGCCATCAAGCACGCCAAGGCCTACTGCTGCAGCATGTGTGGGCGGGCCTACACCTCGGAGACCTACCTGATGAAGCACATGTCCAAACACACAGTGGTGGAGCACCTGGTGAGCCATCACTCGCCCCAGAGGACGGAGTCCCCCAGCATCCCGGTGCGAATTTCCCTCATCTGA
>4|ENSBTAG00000014768|103308860|103321042
CCTCTGACTTTTGAGGATGTGGCCATTTATTTCTCAGAGCAAGAATGGCAGAATCTAGAGGCATGGCAGAAGGAGCTTTACAAGCAAGTAATGAGAGCCAATTATGAGATTCTCCTTTCTCTAGATAATGGACTTCCCAAACCAGAACTAATATCCTGGATTGAGCAGGGGAGAGAACTCTTTAAGAAATGGGGAGAATCACAGGAATCAAGAAACATAATTTGCTCTGCTGCTGATTTGCATTTTGATCCACTTATTGAGGGACAGCCATTTTCAGTTTTAGAAAACCAACAAGCTGTGAGTTCAGAAGAAGCTCATTACTATTTCCAAGTAGATCCTCTTCAGAGCCACCGTTCCTGTAAACCCTTATCAGAAAAAAGTGAAGATGTTTCTTTCAGGCCTGACCAAGCCGTCGCCCTCGTGAACCCACAGAGACCTAACACTTGGGCTCTACTCCCAGCGGTCCACAGCTCCAGGGAACCCACCCAAAGAGATAAAATCGCCAGCCCCAGGGCCCTGGGTATCCCAGGCTTCCAGAAAACCGCCTCAGGGGAGGGCCTCCAGCAGTCCTGTGCCTTCTGTGGGGAAAGCTTTTGGAATGAGGACCTCTTAGAGTGGCACCAGGGGAGCCACTCGAAGGCCTGGAAGCAACTCAGCAAACAACCCGAGGCACAGCAGCTTCGGAGCCAGACTCACTTCCGCTGCCCGGGATGTGGGCGGGGCTTCCGCCGGAAACCGCACTTGCTTAGCCCCCTGGCGGTCCGGGCTGAGGAGAGCCGCCCGCTGGGCCTCGAAACTGGTCAGAAGTGTGGCCGCTGGGCTGGGGGGCCGGAGGCCCTCAAGCCTGGCCCCGGAGGGGAGAGACCGTCCTCCTATGGTGCGTGCAGCCGGCGACCCTCCCAGCGGTGCAGGCTCTCCGACCACACTCACGTGCACCGCGCGGAGCGGCCCTGCCGGTGCGCTGAGTGTGGTCGGGCCTTCCGCCAACGTGGGCGGCTGCGGCTCCACCGGCAGCCGCCCTCGCATGAGCCGCCCTGCACAGGCCCGGAGTGCGGCCTAGGCTTTCGCCTGAGGAGCGCGCTGCAGGCCCACGGCCTGCGGCACGGAGGTGAGAGGCCGCTGGCGTGTGACGAGTGCGGCCGCGGCTTCGCCCATCCGTGCAAGCTGCGCGAGCACCTGCGGGTGCACAGCGGCGAGCGGCCCTTCTGCTGTGCCGAATGCGGCAAGAGCTTCCGCCTCAAGGGCATCCTGAAGGCACACGAGCGCACGCACAGCCGCGAGCGGCCCTTCCAGTGCGCGGAGTGCGGCCGGGGCTTCACGCGGCCGTCCAAGCTGGCTGAGCACTTCCGCGTGCACAGCGGCGAGCGGCCCTTCAGCTGTGTGGACTGCGGCCGCCGCTTCCGCCTCCAGGGGCAGCTGCGGAGCCACCGGCGCCTGCACACGGGTGAGAGGCCCTTCCCGTGCCCCGACTGCGGTAAAAGCTACCGCGTGAAGGCCGACCTGAAGGCGCACCAGCTGCTGCACGGAGGCCCGATGCCCTTCTCCTGTGAATGCGGCAAGGGCTTCGCCAAGCAGTCCAAGCTCGTGGAGCACGTCCGGACGCACACAGGCGAGAAGCCCTTCCAGTGTCCACAGTGTGACAAGCGCTTCCGCTTGAAGGCGCAGCTGCTCAGCCACCAAGGCCTGCACACCGGGGAGAGGCCTTTCCGCTGCCCTGAGTGCGACAAAAACTTCCGGGAAAGGGGCCACATGCTCCGGCACCAGCGCATCCACCGGCCCGACCGTCCGTTCGCCTGTGCGGACTGCGGCAAGGGCTTCATTTACAAGTCGAAACTGGCCGAACACGTGCGAGTGCACACG
>23|ENSBTAG00000008943|25825578|25844243
ATGGCATATACTTGGTCTATCCAGGCCATGAAGGACCGGGAAGAACTTTTGGAAGTAAAGATAGAGGAAGAGGAGCTGGAGGAGGAGCATAAATATGCCACTACACAGGATCAGAACCTTCAAAAGAACACCACCCACAGTAGGGAGGTCTTCCGACGGTACTTCAGGCAGTTCTGCTACCAGGAAACATCTGGGCCCCGTGAGGCTTTGAGCCGACTCCGGGAACTTTGCCATCAGTGGCTGAAGCCAGAGACCCACACCAAAGAGCAGATTCTGGAACTACTGGTGCTGGAGCAGTTCCTGACCATCTTGCCTGAGGAGCTCCAAGCCTGGGTCCAGGAACAGCATCCAGAGAGTGGGGAAGAGGTGGTGACTGTGCTGGAGGATTTAGAGAGAGAGTTGGATGAGCCAGGATATCAGGTCTCAGTCCGCAGTGAGGAACAAGAATTACAGGAGATCGTACCTCTAAGAACAGAACAAGAACCCAGAATATGCCTTCAGTCTGTGCAAGCCCAGCCAAAGTGTGAATCTGCAGAACTTGAAGCCCAACAGAAGCAAGTTTCAGATATTGAGACTGGAAATGAGTATAGGAATTTAAAGCAAGAAGTTTCTCCAGAAATGAAACCATATGGGAATATAGCTAGCAAATTTGAAAATGAAATGTCTCAACCAGCTAGGTATGAAAAAACATATGAACCTGAAGAAAAAACAGGAGAGTCTTCTGAATATTCAAGGGAGGATAAAGAACCTACATGTGATGAAAATGGAGTAAGTTTGACTGAGAACTTAGATCTTTCTGAACACCAGAGAATTTGTCCAGGAGAAAAGCCTTATGTATGTGATGTCTGTGGAAGAGCTTTTAGTCAACACTCACGTTTTGTAGAACATCAGAGGATCCATACTGGAGACAGGCCCTACAAATGCAAAGAATGTGGAAAAACTTTCCGTGGGAGAACTGTGCTTATTCGACACAAAATAATACACACAGGAGAGAAACTCTATAAGTGTAATGAGTGTGGCAAAGCCTTTGCCCAGTGGTCAGCTCTTAATCAACATCAGAGACTTCACACAGGAGAGAAACACTACCACTGTAATGAATGTGGCAAAGCCTTTAGCCAGAAAGCAGGCCTCTTTCACCATCTCAAAATCCACACAAGAGATAAACCTTATCATTGTACTCAGTGTAATAAAAGTTTTAGTCGGCGTTCAATTCTTACCCAACATCAAGGAGTTCATACTGGGGCAAAGCCCTATGAGTGCAGTGAGTGTGGAAAAGCCTTTGTTTATAACTCCTCCCTTGTTTCCCATCAGGAGATCCACCACAAAGAAAAATGCTATCAGTGTAAGGAATGTGGGAAGTCCTTCAGTCAGAGCGGCCTTACTCAGCATCAGAGAATCCACAATGGAGAGAAACCCTACAAATGTGATGTATGTGGAAAAGCCTTTATTCAGAGGACAAGTCTTATAGAACATCAACGAATTCACACTGGAGAGAGACCCTATCAATGTGATAAGTGTGGGAAGGCTTTCACTCAAAGATCAGTCCTCAAGGAACATCAGAAAGTGCACACTGGAGAGAGGCCCTATAAATGCAATGAGTGTGGGAATGCCTTCCGAGGAATCACGAGCCTCATTCAGCATCAGAGAATCCACACTGGGGAGAAACCCTACCAATGTGACGAATGCGGCAAAGCCTTCAGACAGAGGAAGAAGACTAGCTACAAGGAAATACTTCTGAAAAATCAATGCGAACCACAAGCTGGAGTGAATCTTCTTCTGAGCTCGCTTATTCCAGAATGGCAGTCCTCTTGCAGAAAAGACCTC
>25|ENSBTAG00000026408|1060383|1063435
ATGGCAGCCCCCCCAGAGCCTCAGGACCAAGCCCCTGAGGAGGGAGAAGGGCTTCTGATCGTGAAGATAGAAGATTCCTCCTGGGAGCAGGACTCTGCCCAGCCAGAGGACCACGGGGACCCAGAGGTGTGCCGCCAGCGCTTTCGGCAGTTCTGCTACGGGGATGCAGGCGGGCCCCACGAGGCCTTCAGCCAGCTCTGGGAGCTCTGCTGCCGATGGCTACGGCCTGAGCTGCGCACCAAGGAGCAGATCCTGGAGCTGCTGGTGCTGGAGCAGTTCTTGAGTGTGCTGCCCCTGGGCGTCCAGGACTGGGTGTGCCAGCGGTGCCCAGGCAGTGGCGAGGAGGCTGTCGCCTTGGTGGAGGACCTGCAGAAGCAGCCAGTGAAAGCTTGGTCACAGGATGTGCCCTCAGAGCGGGCGGAACCTGAGGCTGCAGTCCAGGGGTCCCAGGCCCAGGGGCCTCCCTGGAGGGCGGGGACACGAAGCCGGCCACCTGTACCCTGGGAGCCGCACAGCCGTGGTGCCCAGCTTCCAGCTCTTAAACAGGGGAGCACCAGAGAGACGACAGATACCTGCTTTGCCTCTGGGGTGAGTTACCCATCCCTTTGTCCCCTCGGACCTGTGACATTTGGAGACATTCCCTTTTATTTCTCCCGGGAAGAATGGGGGTCCCTGGACCCTGCCCAGAGGGATCTCTTCTGGGACATAAAAAGGGAGAACTCTCGGAATGTTGCCCTGGGTTTGGGGCACAGGAGCCACAGTGAGAAGTCCCGGCTGGAGGAGGTGGTGACGGCGCTCCCGGACCAGGCTGCTGGCAACGAGACCGCATCCTGGAGGCCGGAGGAGGCCGAGGCCTGGGAGGGTGGGGCCCGGCCGGGGGCGCCCCGGGGGCGGGTGGTGGGGCGGCGGGGCCGGCCGCCCACGCACCGGCGGCAGCTCCGGGACCTGGCGGCCGAGAAGCCGCACAGCTGCGGCCAGTGCGGCAAGCGCTTCCGCTGGGGCTCCGACCTGGCGCGCCACCAGCGCACGCACACGGGCGAGAAGCCGCACAAGTGCCAGGAGTGCGACAAGAGTTTCCGCAGCTCCTCGGACCTGGTGCGCCACCAGGGCGTGCACACGGGCCAGAAGCCCTTCTCCTGCACCCAGTGCGGCAAGAGCTTCAGCCGCAGCGCCTACCTGGCTGACCACCAGCGCATCCACACGGGCGAGAAGCCCTTTGGCTGCAGCGACTGCGGCAAGAGCTTTTCACTGCGCTCCTACCTGCTGGACCACCGGCGCGTGCACACGGGCGAGCGGCCCTTCGGCTGCGGTGAGTGCGACAAGAGCTTCAAGCAGCGCGCCCACCTCATCGCCCACCAGAGCCTGCACGCCAAGATGGCCCAGCCTGTGGGCTGA
>18|ENSBTAG00000015766|11399948|11684681
CCCCAACCCCGAGGCCGGGCGTCTGAGCGTCCGCCTGTCCCGCCAGGGCCTCCAGACATCAGGGGTGCGGGGCCACCCGGCCCCGCCTGGAGCCCCTGGGACTCTCACACAAGCTTTGGGGGTGAAATTGAATCCCAGCGTGGCATTGGGCAGGAACAGGTGACCGGTGCTGGCCAGTACCTTGCGGAGCCCTGGCCAGGACCCAACGAGCTGGAGCCACTGCTGCAAGACGGACAGAGGTGTGTGCAGGCTCGCTGCAGCCTCACCGAGGGCCTGTCCTGGGGCCCGTTCCGCGGGAGCATCCAGACCAGAGCCTCATCCCCCGGGCAGGCGGAACTGAGCCCGGCCCTGACCCTGCTGCTGGAGGACGAGGCCTGCTGGCTGAGGACACTGCCCCAGCCCCTGGCCGAGGCTGAGGCCAACGCGGAGATCTACCGGAAGGATGAAGCCCTCTGGTGCAGGCTCACCAGGCCGGTGCCTGCAGGTGGACAGCTGAAAGTGCTCCTGGTGGCCAAGCCCCCCAGCAACCCCAGCCACCCTGTGAAGAAGGAGCCAGCGGAGCCTGAGAGCCCAGCCCCCTCCCACCCCGACATCCAGCTCCTGCCCCAGCAGGCTGGCATGGCATCCATCCTCGCAACCGCGGTCGTCAACAAAGACGTCTTTCCCTGCAAAGACTGTGGCATCTGGTACCGTAGCGAGCGGAACCTGCAAGCCCACCTCCTCTACTACTGTGCCAGCCGCCAGGGTGCCGGCTCCCCTGCTGTGGCCACCCTGGATGAGAAGCCCAAGGAGACCTACCCCAACGAGCGGGTCTGCCCCTTCCCCCAGTGCCGCAAAAGCTGCCCCAGCGCCAGCTCCCTGGAGATCCACATGCGTAGCCATAGTGGAGAGCGCCCCTTCGTGTGTCTCATCTGCCTGTCCGCCTTCACCACCAAGGCCAACTGTGAGCGGCATCTCAAGGTGCACACAGACACGCTGACCGGAGTCTGCCACAGCTGCGGCTTCATCTCCACCACAAGGGACATCCTCTACAGCCACCTGGTGACCAACCACATGGTCTGCCAGCCGGGCTCTAAGGCTGAGATCTATTCACCAGGGACAGGCCACCCCACTGCCAAACTCCCCACAGACAGTCTGGCCGCCTTCCATCAGCACACGGCACTGCATGGCCCCCTGGCCTCTGCCGACCTAGGCCTGGCGCCCGCCCCCTCACCAGGAGTGGACAGGAAGGCCCTGGCCGAAGCCACCAACGGAGAGTCTAGAGCGGGTCCCCAGAACGGGGGCGGCGGCGATCCCCCAGCGGCTCCCAGGAGCATCAAGGTGGAGGCAGCGGAGGAGCCCGAGGCAGAGCCAGGGCCTCTCGCCCCTTCACGAACGCCGTCACCACCCAGCCCTGGCCCCGCGCGGGTGAAAGCAGAGCTCTCCAGCCCCACACCCGGCTCCAGCCCAGGGCCCAGCGCACTGTTCCTGCCGCACCTGCCCGCGGCGCCACCGGCCTCCGAGATCCTGGCCAAGATGTCCGAGCTGGTGCACAGCCGGCTGCAGGCGGGTACGGGGTTGGGCGCGCCGACAGGCCTCTTCGCCGGGGCCCCCAAGGGCGCCACGTGCTTCGAGTGCGACATCACCTTCAACAACGTGAACAACTTCTACGTGCACAAGCGCCTCTACTGCTCTGGCCGCCGGCCGCCCGACGACGTGCCCCCAGCCCGCCGGCCCAAGGCGGCCCCCGCCCCGCCTCGCGTGCCCCCTGCCCCGCCATCCTCGGAGGCCGAGGCGCCACGCTCGTCGCCGGGTCCCGGGGCACGCGAGGACGAGGCGGGGAGCGCGGCCACGCCCGAGGCAGACGCTGACGCGAGCGGCCGGGGCAGCGAGGGCAGCCCTAGCCCGGGCAGCGGGGCGGATGAGGACGACGACCCCCGCCGGACGCTGTGCGAGGCCTGCAACATCCGCTTCAGCCGCCACGAGACCTACACGGTGCACAAGCGTTACTACTGCGCCTCCCGCCACGACCCGCCGCCGCGCCGCCCAGCACCAGCCGGGACACCTGCGCCCTCGGCGCCGCCAGTACGCTCGCGCAGGCGCCGCAAGCTCTATGAGTTGCACGCGGCCGGGCCTGCCCCGCCCTTAGCCGGACCTGCCCCGCCCCTGGCCGGGCCCGCCCCTCCCTCCGCGCCAGGCTCCGCCCCTACGCCACCCGGACCTGCCCCCACGCCGCCCGCATCGCCGCGGCCCGGAAGCGGAAGTGGCCAGGAAGCGGCCGAAGGCCCTATCGACCTAAGTAAGAAGCCGCGACGCCAGGCTCCAGCAGCCGCCCCCGGCCCTGCGCCTGGCCTGGCGGCCCTGGCCGATTACCACGAGTGCACGGCTTGCCGCGTGAGCTTCCACAGCCTCGAGGCCTACCTGGCGCACAAAAAGTTCTCGTGCCCCGCCGCCCCGCGCCGCCTGCGTGCGGCCCCCGAGGACCCGCCCGCCGTCGTCTGCCCCTACTGCCCCCCGAACGGCGTGGTGCGCGGCGACCTCATCGAGCACTTCCGCTTGGCGCACGGCCTGCTGCTGGGCAAGCCCTTAGTTGGTCCAGGCGCGGAGGCCCGGACGCCCTCGCCCGCTGCTCCCCGCGATGGCCTCAACGGTCAGGACCTGCAGGAGCCGCCTGCCAGCAGCCCCCGGCCCGGCCCGCCCCCAGCCGCGTCCCCGGAGGCTGTGCCGACGCCCCCCTCGTATTCGGACAAGGGTGTGCAGACCCCCAGCCAGGGAGCGCCGGCCCCTGTGCCCAACGGCAACCACAGGTACTGCCGCCTGTGCAACATCAGGTTCAGCAGCCTGTCCACCTTCATCGCCCACAAAAAGTATTACTGCTCCTCCCACGCGGCCGAGCACGTGAAGTGA
>18|ENSBTAG00000023464|42108797|42113930
GAATCAGTGATGTTCAGTGATGTGTCCATCGACTTCTCTCTGGAAGAGTGGGAATTCCTGAATTTGGAACAGAGGGATTTGTATAGAGATGTAATGTTGGAGAACTACAGCAATTTGGTCTCATTGGGATGTTTCATTTCTAAACCAGATGTGATTTCCTTATTAGAACAAGGAAAAGAGCCCTGGAAAGTAGTGAGGAAAGGAAGAAGACAATATCCAGATTTAGAGACCAACTATGAGATCAAGAAGTTATCTTCAGAAAATGACATTTATGAAATAAACTTATCCCAGTGGAAAATTATGGAAAGAATTAAAAACCATGGCCTTAAGAGCTTCATTTTAAAAAATGATTGGGAGTCCAAAAGAAGATTTGAAGGACAAGAGGAATATTTCAACCAAGTGAAAATCACATCTCAAAAAATGTCCCCTTACCAAAAACGCTCATCTCTTTCCTCACGTCAGAGAATTCATTATGTTGAGAAACCCTATGAATGTAAGGAATGTGGGAAGGCCTTTAGAGTCCGCCAACAACTTACATTTCATCACCGAATTCATACTGGTGAGAAACCTTATGAATGTAAGGAATGTGGGATGGCATTTAGACAGACGGCACATCTTACTCGACATCAGAGACTTCATTCTGGTGAAAAACTCTATGAATGTAAGGAATGTGGGGAATCTTTCATGTGTGGCCCAGAACTTAGAGTACATCAGAAAATTCATATTGGTGAGAAACCCTATGTATGTAAAGAATGTGGGAAGGCCTTCAGAGTTCGTGGACAACTTACTCTCCATCAGAGGATTCATACTGGTGAGAAACCGTATGTATGTACAGAATGTGGGAAAGCCTTTAGGCAGTATGCACATCTTACTCGACATCAGAAGCTTAATATTGCTGACAAACTCTATGAATGTAAAGAATGTGGGAAGGCCTTTTTGTGTGGGTCTGGCCTTAGAGTACATCACAAACTTCATACTGGGGAGAAACCCTATGAATGTAAAGAATGTGGGAAGGCCTTTAGAGTACGACAACAACTGACACTCCATCAGAGAATTCATACTGGTGAGAAGCCCTATGAATGTAAGGAATGTGGAAAGACTTTTAGTCGTGGTTATCATCTTATTCTTCATCACAGAATTCATACTGGTGAGAAACCGTATGAATGTAAGGAATGCTGGAAGGCCTTTAGTCGTTACTCACAACTTATTTCACACCAGAGTATTCATATTGGTGTTAAACCCTATGACTGTAAGGAATGCGGGAAGGCCTTTAGACTACTCTCACAACTTACACAACATCAGAGTATTCATATTGGTGAGAAACCCTATAAATGTAAGGAATGTGGGAAGGCCTTTAGATTGCGCCAAAAACTTACTCTACATCAGAGCATTCATACTGGTGAAAAACCTTTTGAATGTAAGGAATGTAGGAAAGCCTTTAGACTTAATTCATCTCTTATTCAACATCTGAGAATTCATTCTGGTGAGAAACCCTATGAATGTAAGGAATGTAAGAAGGCCTTTAGACAACATTCACACCTTACCCATCATCTGAAAATTCATAATGTAAAAATGTGA
>7|ENSBTAG00000020117|16582697|16588902
ATGGCTGGCGGCGTGGACGGCCCCATTGGGATCCCGTTCCCCGACCACAGCAGTGAAATCCTGAGTGGACTCAACGAGCAGCGGACACAGGGCCTGCTGTGTGACGTGGTGATCCTGGTAGAGGGCCGCGAGTTCCCCACGCACCGCTCGGTGCTAGCCGCCTGCAGCCAGTACTTCAAGAAGTTGTTCACATCAGGCGCCGTGGTGGACCAGCAGAACGTGTACGAGATCGACTTCGTCAGCGCTGAGGCGCTCACGGCCCTCATGGACTTCGCCTACACGGCCACGCTCACTGTCAGCACGGCCAACGTGGGCGACATCCTCAGCGCTGCCCGCCTGCTCGAGATCCCCGCTGTGAGCCACGTGTGCGCTGACCTCCTCGACCGGCAGATCCTGGCAGCCGACGCAGGCGCCGATGCCGGGCAGCTGGACCTCGTAGATCAAATTGATCAGCGAAACCTCCTTCGCGCCAAGGAGTACCTCGAGTTCTTCCAGACCAATCCCATGAACAGCCTGCCCGCCACCGCGGCCGCCTCCTTCCCATGGTCTACCTTTGGCGCATCCGACGATGACCTGGATGCCACCAAGGAGGCCGTGGCTGCCGCCGTGGCCGCCGTGGCTGCTGGCGACTGCAATGGCTTGGATTTCTACGGGCCTGGCCCCCCGGCTGAGCGGCCCCCAGCCGGGGATGGGGATGAGGGCGACAGCAACCCAGGTCTGTGGCCAGAGCGGGATGAGGATGCCCCAGCAGGGGGCCTCTTCCCAACCCCTGTGGTCCCGCCATCCACCGCCACACAGAACGGCCACTATGGCCGGGGCGGGGAGGAGGAGGCGGCCTCACTGTCGGAGGCAGCCCCAGAGCCAGGCGACTCTCCGGGTTTCCTGTCAGGCGCGGCTGAGGGCGAGGATGCGGATGGGGCTGATGCGGACGGGCTGGCGGCCAGCACGCTGCTGCAGCAGATGATGTCGTCGGTGGGCCGGGCGGGGGCGACCACAGCGGGGGACAGCGACGAGGAGTCACGGGCGGACGACAAGGGCGTTGTGGACTACTACCTGAAGTACTTCAGCGGCGCCCACGACGGGGACGTCTACCCGGCCTGGTCACAGAAGGTGGAGAAGAAGATCCGGGCCAAGGCCTTCCAGAAGTGCCCCATCTGCGAGAAGGTCATCCAGGGTGCCGGCAAGCTGCCGCGCCACATCCGGACCCACACGGGCGAGAAGCCCTACGAGTGTAACATCTGCAAGGTCCGATTCACCAGGCAGGACAAGCTCAAGGTGCACATGAGGAAGCACACGGGCGAGAAGCCGTACCTGTGCCAGCAGTGCGGGGCGGCCTTCGCGCACAACTACGACCTGAAGAACCACATGCGCGTGCACACCGGCCTGCGGCCTTACCAGTGCGACAGCTGCTGCAAGACGTTCGTGCGCTCCGACCACCTGCACAGACACCTCAAGAAGGACGGCTGCAATGGCGTGCCCTCGCGCCGTGGCCGCAAGCCCCGAGTGCGGGGCGGGGCGCTCGGGGGGCCCGACCCCGCTCCAGCCGCGGGGGCCCCCGCGCCCCCACCACCTGGCGCCCCCGCCCCGCCGGGCTCGCCCGAAGATGACACCGCCACCGCCGCGCGGCGCAATGGCCAGGAGAAGCACTTTAAGGACGAGGACGAGGAGGAGGACGAGGCCAGCCCCGATGGCCTGGGCAGGTTGAATGTAGCGAGCGCCGCAGGGGGAGGCGACGGGGGCTCCAGGGCCACCACCGCCGACGGCAGCTTCGCGGCTGGACTCGCTTGA
>21|ENSBTAG00000015701|22450517|22456180
ATGTGGCTGGGGACTTCAGGGACAAGTGGATTACCTGGACACTGTTTAGAGAGTCCTCTTCAGGGATACCACCCAGCACAGATACAAGAATGGGCTCTCAAAGGGATTTCAAAACCAAGTGTAACCTCCCAGCTGGAGCAGAAAGAAGAGGCATGGGTCCTACCACTGCAAAATTTTGAGGCAAGGAAGATCCTGAGGGAAAGTCACACAGAATTTAAGAATCAGGTGGTACAACTCGATCAGGACATTTCCGAAACGGCAGAACCATGTGGAACATCCTTAGAAGGGGCCAATAAAGATATTTCTCCTCCTCCTAGTTGGGGAGGAAACTGGGAGAGGGGTCTTGAATTAGAAGGGCAGCATGGAACCCTCCTGGGAGAGGGTCAGCAGGGGCCCTTTTCACAGGAGAAGGAATTAAACAAGCTCCTGGAAGGATATATAGAAAAGAAGCTGGTGTGTGTGGAATGTGGGAAAAGCTTTAACCAGAGCTCCTATCTCATAAGGCACCGAAGAACCCATACTGGTGAGAGGCCCTATAAGTGCATGGAGTGCGGGAAAGGCTTCAAACAGAGTTCAGACCTTGTCACCCACCGCAGAACACACACAGGAGAGAAACCCTACCAGTGCCACAGGTGTGAGAAGAAATTCAGCGACAGCTCGACCCTCATCAAACACCAGAGAACCCACACGGGTGAGAGACCCCACCAGTGCCCCGAGTGTGGGAAGACTTTTGCACGGAAACCGCACCTCACAGTGCACCAAAGAACCCACACGGGGGAGAAGCCCTACATGTGCCTCCAGTGTCACAAGAGCTTCAGTCGCAGCTCCAATTTCATCACCCACCAGAGGACCCACACGGGAGTGAAGCCCTATGGGTGTCTCGATTGCGGGGAGAGTTTCAGCCAGAGCTCAGATCTGATTAAGCACCAGCGAACCCACACGGGAGAGCGGCCCTTCAAGTGCCCCGAGTGTGGGAAGGGCTTCCGAGATAGCTCTCATTTTGTGGCCCACATGAGCACTCACTCGGGAGAAAGGCCCTTCAGCTGTCCTTACTGCCACAAGAGTTTCAGTCAGAGCTCGCACCTGGTCACGCACCAGAGGACACACACGGGCGAGAGGCCTTTTAAGTGCGACGGCTGTGGGAAGGGCTTTGCCGACAGCTCTGCCTTGGTCAAGCACCAGCGGATCCACACCGGAGAAAGACCCTATAAATGTGGTGAGTGCGGCAAGAGCTTCAACCAGAGCTCCCACTTCATCACCCACCAGCGGATCCACTTGGGAGACAGACCCTATCGCTGCCCTGAGTGTGGCAAAACCTTCAATCAGCGTTCCCATTTCCTCACACACCAGAGAACGCACACAGGAGAGAAACCCTTTCACTGCAGTGAATGCGACAAGAGCTTCCGGCAGAAAGCACACCTTTTGTGCCATCAGAACACTCACCTGATGTAG
>18|ENSBTAG00000031682|42165703|42324571
CAGGGATCAGTGTCCTTCAGGGACGTAGCTGTAGATTTCAGCAGAGAGGAGTGGCAGCAATTGGACCTTGATCAGAAAAACCTGTACCGGGATGTGATGCTGGAGACCTGTAGCCACTTGCTCTCAATAGGATTCACCAACTTTAAGCCAGATGTGATCTCTTTATTGGAGCAGAGGAAGGAGCCCTGGATGGTTAAGGGCAAGGAGACAGAAGAATGGTGCCCAGACTTGGAGTCCAGATACAGTGCCAATATTTTATCTTCAGAAAAGGACATTTACGAAATATATTCGTTCCAGTGGGAGATAATGGAAAGAATTAAAAGCTGTAGCCTTCAGGACTCCATTTTTAGAAATGATTGGGAATGCAAAAGCAAAATTGAGGGGCAAAAGGAACCACAAGAGGGATATTTTGGGCAAGTGAAAATTGCTTCTGAAAAAAGGACCACTTACAAAAAGCATAATCTTCTTGCTGAATATCAGAGAGTTCATAATGGAGAAAAGTTGTATGAATGTAAGGAATGTAGGAAGACCTTTATTCGTCGCTCAACACTTAGTCAACACCTGAGAATTCATACTGGTGAGAAACCATACAAATGTAAGGAATGTGGGCAGGCCTTTAGACAGCGTGCACACCTTATCAGACATCACAAACTTCATACTGGTGAGAAACCCTATGAATGCAAGGAATGTGGGAAGGCCTTTACAGTCCTCCAAGAATTGACTCAGCATCAGAGACTTCATACTGGTGAAAAGCCCTATGAATGTAAGGAATGTGGAAAGGCCTTTAGAGTACATCAGCAACTCGCTCGACATCAGAGAATTCACACTGGAGAGAAGCCCTATGAATGTAAGGCATGTGGGAAAACCTTTAGGCAGTGTACACACCTTACTCGACATCAAAGACTTCATACTTCAGAGAAGCTCTATGAATGTAAGGAATGTGGGAAAGCCTTCGTATGTGGTCCAGACCTTAGAATACATCAGAAAATACATTTTGGGGAGAAACCCTATGAATGTAAGGAATGTGGAAAGGCTTTTAGGATATGTCAACAGCTTACTGTCCATCAGAGTATTCATACTGGTGAGAAACCCTATGAATGTAAAGATTGTGGGAAGACTTTTAGATTAAGGCAACAACTTGTTCGCCATCAGAGAATTCATACTCGTGAGAAACCCTATGAATGTATGGAGTGTTGGAAGACCTTTAGTAGTTACTCACAACTTATTTCCCATCAGAGCATTCATATTGGTGAGAGACCTTATGAATGTGAAGAATGTGGGAAGGCCTTTAGACTGCTGTCACAACTTACTCAACATCAGAGTATTCATACTGGTGAGAAACCTTATGAATGTAAGGAATGTAGAAAACCTTTTCGACTTCTCTCACAACTTACTCAACATCAGAGTATTCATACTGGAGAGAAACCTTATGAATGTAAGGAATGTGGTAAAGCTTTTAGACTTTATTCTTTTCTTACTCAACACCAGAGAATTCATACTGGTGAGAAACCCTACAAATGTAAGGAATGTAAGAAGGCTTTTAGACAACATTCACACCTTACTCAACATCAGAAAATTCATAATGTAATTTAA
>Un|ENSBTAG00000022513|274901643|274905983
AGCTTGTTACAGGGAGGCGTGACCTTTGAGGATGTTGCCGTGGACTTCACACAGGAGGAGTGGCAGCGGCTGAGTCCTGAGCAGAGGGACCTGTACAGGGATGTGACCTTGGAGAACTACAGGAACCTGGTCTCCATGGGAGGAGAGGACTCCACCAAACCGGAAGTGATCTTGAGGTTGGAAAACGGTGAGGAGCCGTGGATGGTGGGAACGCAAGAGCTGAGGAGCTGCAGTCCAGCAGGAAAAGACTGGGCCATTGAAGAGCAGAGTTGGAGATTCCAGGACATAGAGCAGAACCTCAAGACAGAAGCTGTATCCGCCAACCAGGAAAGATTGACTGAGCACAAAGATCCTGAACGTGACAACCCTACAGAAAAGCTCCTACCGAGCACAGACAGTGTTCCTTTGAGGGTCAGACTGCTTGAAGGTGACTCATGTGGGAAACATTTGAAACATAGTTTAGATAAGAAAAGCTATGCAAAAAATAATACGTATAATATATACAAAAGAAGAATTGGCAATGATCCATCTAAACTGAAAGAAAACCAGTTTTTGTGGAATGCCCATCAAAAGTCACTCAGTTCAAAATCATACCTTCAGAGTCCCCTAAGGACACAAGCCATTGAGGAATCCTTTGGACATAATACACATAGACAGGCATTCAGCAAGAAGAGTAGGACTGATGAACATCAGAACACTGATACAGGAGAAAAATCCTATGAATGTGATGAATGTGGAAAAGTCTACAAGCAAAAGCCCAGCCTTGTCCAACACCAGAAAACTCACATTGAAGAGAAACCCTTTGAGTGTCAAACATGTGGGAAAGGCTTTTCCTGGAAATCCTCCTGCATTAATCATAAGAAAATTCACAATGAAGAGAGAGCCTATGAATGTGATAAATGTGGGAAGTCATTTAAACAGGGCTCAACCCTCCTTCAACATAAAAAAATTCACACTGGACAAAAACCCTACAGCTGCAACGACTGTGCAAAAGCATTCATCTACAAGTCAGATCTTGTCAAACATCAGAGAACACACACAGGAGAGAAGCCTTATAAATGCAAGGTATGTGGAAAGGCTTTTGCCCAGAAATCCAATGCCATTGACCATGAGAAAATCCACTCTAAGGAGAGAGCCTACGCCTGTGAGCTATGTGGCAATACCTTCATCCAGCAGAAAAATCTCATTCAACACAGAAAAATCCATACTGGAGAAAAATGCTATGAATGTGACAGATGTGGGAAAGCTTTCTTCCAGAAGTCCAATCTTCACAGCCATCAGAGAATTCATAGCGAAGAGAAGACCTACCAATGTCAGGAATGCGGAAAATTCTTTAGCTGGAAGTTAGGCCTCCGCCTGCATCAGAAAATCCATACTGGAGAGTGTTCTGAATGTGGAAAAGTCTTCCTTGACACGTTGTATCTTATCAAACACCAGAGA
>11|ENSBTAG00000023879|93335606|93337126
ATGTCAGTAGAAATGGACAGCAGCAGTTTTATTCAGTTTGATGTGCCCGAGTACAGCAGCACCGTCCTGAGCCAGCTAAACGAACTCCGCCTGCAAGGAAAACTATGTGACATCATTGTCCACATTCAGGGTCAGCCATTCCGAGCCCACAAAGCCGTCCTCGCGGCCAGCTCCCCCTACTTCCGGGACCATTCAGCACTAAGTACCATGAGTGGCTTGTCAATATCAGTGATTAAAAACCCCAATGTGTTTGAACAGTTGCTTTCATTTTGTTACACTGGAAGAATGTCCTTGCAGCTGAAGGATGTTGTCAGTTTTCTGACGGCAGCTAGCTTTCTTCAGATGCAGTGTGTCATTGACAAGTGCACGCAGATCCTAGAGAGCATCCATTCAAAAATCAGTGTGGGAGATGTGGACTCCGTGACCGTCGGTGCAGAAGAGACCCCGGAGAGCCGCAACGGAGTGAAAGACAGCAGCTTCTTTGCCAACCCGGTGGAGATCTCCCCGCCATACTGCTCTCAGGTACGGCAGCCCACCACAAGCAGCGATCTTCGGATGGAGACCACACCCAGCAAAGCTCTGCGCAGCAGCCGTTTACAGGAGGAAGGGCACTCGGACCGAGGGAGCAGTGGGAGCGTCTCCGAGTACGAGATCCAAATCGAGGGGGACCATGAGCAAGGGGACCTGCTAGGGAGGGAGAGCCAGATCACCGAGGTGAAAGTGAAGATGGAGAAGTCCGACCGGCCCAGCTGTTCCGACAGCTCGTCCCTGGGAGACGACGGGTACCACACCGAGATGGTTGATGGGGAACAAGTCGTGGCCGTGAACGTGGGTTCCTATGGTTCTGTGCTCCAGCACGCCTATTCTTACTGCCAGGCAGCCTCACAGCCGGCCGGTGGTGTATCTGAGGCGTTCGGAAGTCTGAGTAACTCCAGCCCCTCCAGATCCATGCTGAGCTGTTTCCGAGGAGGACGGGCCCGCCAGAAGCGGGCCCTGTCCGTCCACCTGCACAGTGATCTGCAGGGCCTGGTGCAGGGTTCCGACAGCGAGGCCGTGGTGAGTAACCCAGGCTTCGAGAGTAGCCCACGGGAGAGGAGCGCGCGAGGTCACTGGTACCCGTACAACGAGAGGTTGATCTGCATCTACTGCGGCAAGTCCTTCAACCAGAAGGGAAGTCTTGACAGGCACATGCGACTCCACATGGGAATCACGCCCTTTGTATGCAAGTTCTGCGGGAAGAAGTACACGCGGAAGGACCAGTTGGAGTACCACATCCGGGGCCATACCGATGACAAGCCGTTCCGCTGTGAGATCTGCGGGAAGTGCTTCCCTTTCCAAGGCACCCTCAACCAGCACCTGCGGAAAAACCACCCCGGCGTGGCAGAAGTCCGCAGTCGCATGGAGTCCCCCGAGAGAACAGACGTGTATGCGGAACAAAAACTAGAAAACGATGCCTCGGCCTCAGAGATGGCCCTGGATTCCCGGATGGAAATTCACACGGTGTCCGATGCTCCTGATTAA
>22|ENSBTAG00000011603|14521366|14522705
ATGGAAGGCAGACTGCAGAGTTGTGGTGAGTGTGGCAGATATTTCAACCAACATTCAGACCTTCACCAGCATCAGAGAATTCACATGGACAAGAAGCCCTACAAATGCAAAGAACGTGGCAAAGCCTTCAGATATAACTCAAAACTGTCACGGCACCAGAAGATCCACATTGGGGAGAAACCGTACTCTTGCCAGGAATGTGGACAAGCTTTCAATCAAAACTCGCACCTCCTTCAGCATCAGAAACTCCACGGGGGAGAGAAGCCCTACGAATGTAAGGACTGTGGGAAAACCTTCAGCTACAACTCAAAACTTATCTGGCATCAGCGAATCCACACTGGGGAGAAACCCTTTAAGTGTAAGGAATGTGGGAAGGCCTTTAAGTGTAACTATGACCGTGTCATCCATGAGCGAATTCACACTGGGGAGAAGCCGTACGAATGTAAGGAGTGTGGGAAAAGCTTCAGTTGTAGCTCACGCTTTATAGTACATCAGAGGATCCACACTGGGGAGAAACCTTATGAATGCCAGGAGTGTGGGAAGGCGTTCAATCAGAAAATCACCCTGGTTCAGCATCAGCGAGTTCACACTGGGGAGAAACCTTATGAGTGTAAAGTGTGTGGGAAATCCTTCAGATGGAGCACAAGTTTCATTCACCATCAGAAACTGCACACCAGGAAGAAACCCGACCGAGTTACAAGGCCATCCCCAGTGAAGCCCTGCCGCCCCACTTCAGTCCTATCCCCTCTGTCTCCCCAACATGCGCGACCTGCCCCAGCCACGCCAGGGGCGCCCCTGTCTTGTCCACGGGCACCGCTGCTTCCTCCTTCTGTGCCTCTCTTCCTGCTGCTCCCCTCATCGGAAATGGCCATGTCTTCACCTGTC
>4|ENSBTAG00000031560|88624329|88837941
AGTCCTGGGGCAGGTGGTCTGNNNNNCCACCTGCTGGCTGCAAGCGTCTTGGCTGACTTGCGCGGCGGCTCTGGTGGGGGCTTCGGAGAGTACTCCGGGGAAGTTCTGCGCGACTCGTCCGGCTCCTCCGACCCGACCCCGTGCTCCGGCCCGACCCTGGGCTCCCAGCCAGCCCCGGCCTCCAGCGCAGCCGAGGTCTCGGGACCCATGCACTCCTCCGGCGCGCTCGAGGTCCCTGGCGCGCCAGCCGTCCCGGGAGCGTCTGCCCACCCTGGCGCGGTGTCTGGCGTGGCCCCTGGGACCGGCCCCGCCCCCGCCACGGGTCCAGGCCCCCGTCGGAGGCCAGTAACACCAGAAAACAAGCGCCATCGCTGCCCCTTCCCGGGCTGCAACAAAGCCTATTACAAGTCATCACATCTGAAGTCCCACCAGCGCACCCACACGGGTGAGCGCCCGTTCTCCTGCGACTGGCTCGACTGCGACAAGAAGTTTACGCGCTCCGACGAGCTGGCCCGCCACTACAGGACGCACACGGGCGAGAAACGCTTCTCCTGCCCACTCTGCCCCAAGCAGTTCTCTCGGAGCGACCACCTGACCAAGCACGCCCGCCGCCACCCATCCTACCATCCTGATATGATCGAGTACAGGGGGCGCCGTCGCACGCCCCGCGTCGACCCGCAACCCGCCAACCTGGTGGACAGCTCCGGCTCCGTCCCCGGGCAGGTGCCCAGCTTCACCACCAGCTTG
>3|ENSBTAG00000016028|101331564|101336922
ATGGGCAGTGAGAAGGAGCAGAGCCCAGAACAGCACCTACCCGAGGAAGGGGAACGGGGTAATAAGCCCTGGAGAGTGGATGACTCCAAGGTACCGGATGGGGAAAAAGAGCCTGGGCAAGCAAACCCGTCGGAGGCGCCACAAGGGCCCAGTCCAGAAGAGCCCACGCAGGAAGTCGCTGTCTCTGCTGCAGAGCCGGAGGACCTCTCTGCTCATCGGAGGCCCGAGGTGGATGAGAAGCCCTTTGTATGTGTCCAGTGTGGCAAAACCTTCAACAACACCTCCAACCTGAGGACGCACCAGCGCATCCACACGGGCGAGAAGCCTTACCAGTGTTCCGAGTGCGGTAAGAGCTTCTCCAGAAGCTCCAACCGGATCCGGCACGAGCGCATCCACCTGGAGGAGAAGCACTACAAGTGCCCCAACTGCGAGCAGAGCTTCCGGCGGCACGCGGACCTCACCACGCACCAGCAGGACCACCTGGGCCGGCGGCCCTTCCGCTGCGACCTCTGTGGCAAGAGCTTCGGCCAGAGCTCGGCGCTGGCGGTGCACTACCGGACCCACCTGGAGCCCGCGCCCTACATCTGCTGCGAGTGCGGGAAGAGCTTCAGCAACAGCTCCAGCTTCGGCGTGCACCACCGCACCCACACGGGCGAGCGGCCCTACGAGTGCACCGAGTGCGGGCGGACCTTCAGCGACATCTCCAACTTCGGGGCGCACCAGCGGACCCACAGGGGCGAGAAGCCCTACCGGTGCACCGCGTGCGGGAAGCATTTCTCCCGCAGCTCCAATCTCATCCGCCACCAGAAAACACACCGGGGAGAGCAGGCCGGGAGAGAGTCCAGCTGA
>8|ENSBTAG00000019057|79340243|79341757
AAGTTAGATCTGTTCAGACTCCAGAGAATTCCTACTGGAGGGAAAAAACCCCATGATTACAGTGAATGTGGAAAAAATGTCTCTCACAATTCAAATCTCAGTATACACAAAAAAGCTCATACTGGCAAGAAGCACTTTGAATGTATTGAGTGTGGGAAATCTTTCACAAGAAAATCAACACTAAGTATGCATCAGAAAATTCACACAGGAGAAAAACCATATGTATGTACTGAATGTGGGAAAGCCTTTATCCGAAAGTCACATTTTATTACACATGAGAGAATTCATACTGGAGAGAAACCTTATGAATGCAATGACTGTGGGAAGTCCTTTATAAAGAAGTCACAACTCCATGTGCATCAGCGAATTCACACAGGGGAGAATCCCTTCATATGTTCAGAATGTGGGAAGATCTTCACTCACAGGACAAATCTCATTATACACCAGAAAATTCATACTGGGGAGAGACCCTATATATGTACTGAATGTGGGAAGGCCTTTACTGACAGGTCAAATCTCATTAAACATCAAAAAATTCATACTGGAGAGAAACCCTATAAATGCAGTGACTGTGGGAAATCATTCACCTGGAAGTCACGGCTCAGGATACATCAGAAATGTCACACTGGAGAGAGACATTATGAATGCAATGAATGTGGGAAAGCATTTATTCAGAAGTCAACACTGAGTATGCACCAAAGAATTCATAAAGGAGAAAAGCCCTATGTTTGCACTGAATGTGGGAAGGCCTTCTTCCACAAGTCACATTTTATTACACATGAGAGAATTCATACTGGAGAGAAACCTTATGAATGCAGTGACTGTGGGAAATCTTTCACAAAGAAGTCACAGCTTCATGTACATCAGCAAATTCACACAGGAGAGAAACCCTACAGATGTGCTGAATGTGGAAAGGCTTTCACGGACAGATCAAATCTCTTTACACACCAGAAAATTCATACTGGCGAGAAACCCTATAAATGTGATGACTGTGGAAAAGCCTTCACTCGAAAGTCAGGCCTCCATATACATCAGCAGTCTCATACTGGAGAAAGACGTTATGAGTGTAGTGAATGCGGGAAAGCCTTTGCACGAAAATCAACACTCATTATGCATCAAAGAATTCATACAGGAGAGAAACCTTATATTTGTACTGAATGTGGGAAGTCGTTCATCCAGAAGTCACATTTAAATCGACATAAGAGAATTCATACTGGAGAGAAACCCTATAAATGCAGCGACTGTGGGAAGGCTTTTATTAAGAAGTCACAACTCCTTGAACATCACCGAATTCACACAGGAGAGAAACCTTATATATGTACTGAATGTGGAAAGGCCTTCTCCATCAGATCAAATCTTATTAAACACCAGAAAATTCATACTAAACAGAAACCTTATAAATCTAGTGACTTTAGGAAAGACTTTAACTGGAAAGCACAATTCAGTGTACATCAGAAATCTAATACTGAGGAAGTAGAATGCCCAGTGCCACAATCATGGGGTAGGGATACAAAG
>24|ENSBTAG00000010252|20913464|20917830
ATGGCTGTGGAATCCAGAGCAGTTTCAACCCCAGTACCTCAGAATTCTCAGGAACAAGAGCTGATACTGGTGAAAGTAGAAGAAAGCCGTTCTTGGGGTCAGAAACTTAAGCAGAGTGGGAGTGCCCGATCCTGCCAAGAATTGTTTCGCCAGCAGTTCAGAAAGTTCTGCTACCAGGAGACACCGGGGCCCCGGGAAGCGCTGGGCCGACTCCAGGAGCTTTGCTATCAGTGGCTCAGGCCTGAGTTGCACACGAAGGAGCAGATCCTGGAGCTGCTGGTGCTGGAGCAGTTCCTGAGTATCCTGCCAGAGGAGCTGCAGATCTGGGTTCAGCAGCATAGTCCAAAGAATGGCGAGGAAGCTGTGACTCTGTTGGAGGATCTGGAGAGGGAATTTGATGATCCCGGGCAGCAGGTCCCAGCTACTCCACAGGGACCACCAATGCCTTGGAAGGATTTGACCTGTCTTGGAGCAGCCCAGGAGTTTACACATATTCAACGCCAGCCTTTAAAGAAACAGCTGAAACCCTGGGAACCTTGCCTTCCCCCCAAGAGTGGTTGTGAGAATAATGAATCAGCAATAAAGAAGGACATTTCAGGAGAGAAATCACAGAGACTTTCCCAGGAGCCTTCATTTGGAGGATTCAGTGAACACAAAAGCAGTTTAGAGTGGCAGCAAGGGAGTGCTCCAGGGGAGACATTGAGAAGATCCCCTTCCCAGAGGGCCAGTTTTAGTCCAGTAATCTTCACACACAAATTGCTAGCAAACAGAGACCACCCTGAGCCCCAGAGAAACTTGATTCTAAGCACAAACTCTGTAACCTATCAGAAAGTTCCTACAGAAGAGAGACCTTACAGGTGTGACATCTGCGGGCACAGCTTCAAACAGCATTCTTCTCTAACACAACACCAGAGAATCCATACTGGAGAAAAGCCCTACAAATGTAACCAGTGTGGGAAGGCCTTTAGTTTGAGGTCCTATCTTATTATTCATCAGAGAATCCATAGCGGTGAGAAAGCCTATGAATGTAGCGAATGCGGGAAGGCCTTCAACCAGAGCTCAGCCCTCATTAGACATCGGAAAATCCACACTGGTGAGAAAGCTTGTAAATGTAACGAGTGTGGCAAAGCATTCAGTCAGAGTTCCTATCTCATTATCCATCAAAGAATTCACACTGGTGAGAAACCCTATGAGTGTAATGAGTGTGGGAAAACCTTTAGCCAAAGCTCAAAGCTTATCAGACACCAGCGAATTCATACAGGAGAAAGGCCTTACGAATGTAACGAGTGTGGAAAAGCTTTCAGGCAGAGCTCAGAGCTGATAACCCATCAGAGAATACATAGTGGAGAGAAACCCTATGAGTGTAATGAGTGTGGAAAAGCCTTCAGCCTGAGCTCAAACCTCATCAGACATCAAAGAATTCACAGTGGAGAGGAACCTTATCAGTGTAACGAATGCGGCAAAACCTTCAAAAGGAGCTCAGCCCTTGTGCAGCATCAGAGAATCCATTCCGGGGAAGAGGCTTACATATGTAGTGAGTGCGGCAAGGCCTTCAGGCACAGATCAGTCCTCACGCGCCATCAGAGAGTCCACACTGTAAAGTGA
>3|ENSBTAG00000020745|100040221|100081002
ATGGATCCTGAACAAAGTGTCAAGGGCACCAAGAAGGCTGAGGGAAGTCCCCGGAAGCGGCTGACCAAAGGAGAGGCCATTCAGACCAGTGTCTCATCTAGCGCCCCGTATCCTGGCAGCAGCACAGCCGCCACTCAAGAGGGCCCCCTCCAAGAGCTACTAGCCCCGCAGCCCTTCCCAGGCCCCTCGTCGGTTCTTAGGGAAGGCTCTCAGGAGAAAACTGGTCAGCCACAGAAGCCCCCCAAGAGGTCCTCCATCGAAGCCTCAGTCCACATCTCCCAGCTTCCGCAGCACCCTCTGACACCAGCATTCATGTCGCCTGGCAAACCCGAGCATCTCCTGGAGGGATCCACATGGCAGCTGGTCGACCCAATGAGACCTGGACCCTCAGGCTCTTTTGTGACCCCTGGGCTCCATCCTCAAAGCCAGCTCCTCTCTTCCCATGCTTCCATCATTCCTCCCGAGGACCTGCCCGGCATCCCCAAAGTCTTTGTGTCCCGTCCCTCCCAGGTCTCCTTGAAGCCCACGGAAGAGGCACACAAGAAGGAGAGGAAACCACAGAAGCCCGGCAAGTACATATGTCAATACTGCAGCCGCCCCTGTGCCAAGCCCAGTGTGCTCCAGAAACACATCCGCTCACACACAGGCGAGAGGCCCTACCCCTGCGGCCCCTGTGGCTTCTCCTTCAAGACCAAGAGTAACCTCTACAAGCACAGGAAGTCCCATGCTCACCGTATCAAAGCCGGCCTGGCCTCGGGAATGGGTGGCGAGATGTATCCCCCAGGGCTGGAGATGGAGAGGATCCCTGGGGAAGAATTTGAGGAGCCCACCGAGGGAGAAAGCACAGATTCGGAAGAGGAGACGGGCACCACTTCCACACACCCCACAGAGCTCTCCCCGAGGCCCAAACACCCACTCCTGTCCAGCAGTTTATACAGCTCCGGGAGCCAGGGTTCCAGCCACGAACGCTGTTCCTTGTCCCAGTCCAGCTCGGCCCCGTCGCTCGAGGACCCAGCTCCCTTTGCGGAACCCTCATCCGAACACCCCCTGAGCCATAAACCTGAAGACACCCACACGATAAAGCAGAAGCTGGCCCTCCGCTTGAGCGAGAGGAAGAAGGTGATCGACGAGCAGGCGTTCCTGAGCCCGGGCAGCAAAGGCAGCACCGAATCTGGGTATTTCTCACGCTCTGAGAGCGCTGAACAGCAGGTCAGCCCCCCAAACACCAACGCCAGGTCCTATGCCGAGATCATCTTCGGCAAGTGTGGGAGGATCGGGCAGCGGACTGCCATGCTGACGGCCACTTCCACCCAGCCCCTCCTGCCCCTGTCCACCGAAGACAAGCCCAGCCTGGTACCTCTGTCCGTGCCCCGGACGCAGGTGATTGAGCATATCACCAAACTCATCACCATCAATGAGGCCGTGGTGGACACCAGCGAGATAGACAGCGTGAAGCCCAGGAGGAGCTCACTGTCGCGGCGGAGCAGCATGGAGTCACCCAAATCCAGCCTCTACCGGGAGCCACTGTCCTCCCATAGTGAGAAAGCGAAGCCCGAACAATCACTGCTGAGCCTCCAGCGCCCGCCCAGCACCACCCCCCCTGTGCCTCTGCTGAGAAGCCACTCAATGCCTTCTGCCACCTGCACCCTCAGTACCCCCCACCACACCTTCCGAGGCAGCTACTCCTTCGACGACCACGTCGCCGACTCGGAAGCCCTGAGCCGCAGCAGTCAACTGTTTACCTCCCACCCCCGGATGCTCAAGCGCCAGCCGGCCATCGAACTGCCTTTGGGCGGAGAGTACAGTTCTGAGGAGGCAGGGCCCAGCAGCAAAGACGCAGCCTCCAAGCCTGCAGATGAACCGGAACCCAGGGAAAGCGACCTCACCAAAAAGACCAAGAAGGGTTTGAAAACGAAAGGGGTGATCTATGAATGTAACATATGTGGTGCTCGGTACAAGAAAAGGGACAACTATGAGGCCCATAAAAAGTACTACTGCTCAGAGCTTCAGTTGGCAAAGCCAGTCACCGTGGGTGCTCATGTATCTTCGGAGGCCGAGAAGAGCCAGGCCGAGCATGAGCCCTGGTCCCAGATGATGCATTACAAACTGGGGACCACCTTGGAACTCACTCCACTGAGGAAAAGGAGGAAAGAGAAGAGCCTTGGGGATGAGGAGGAGCCGCCCAGCTTTGAGTCCACCAAGAGTCAGTTCGGCAGCCCTGGGCCTTCAGAGGCTGCTCGGAACCTTCCCTTGGAGTCCAGCAAGTCACCAGCAGAGCCGAATAAGTCAGTGCCCTCCCTGGAGGGATCCGCAGGCTTCCAGCCAAGGACTCCTAAGCCAGGGTCCAGTTCAGAATCAGGGAAGGAGAGGAGAACCACGTCCAAAGAAATTTCTGTCATCCAGCACACCAGCTCCTTTGAGAAATCTGACTCTCTGGAGCAGCCCGGCAGTTTGGAAGGGGAAGACAAGTCTGCGGCCCCCTTCTCATCACCCCCGCCTGCCCCGCACGGACGCTCGGCCCACTCCCTGCAGCCCAGGTTGGTCCGCCAGCCCAATATTCAGGTTCCCGAAATCCTGGTGACCGAGGAGCCCGACCGGCCAGATACAGAGCCGGAGCCACCCCCTAAGGAGCCAGAGAAGACAGAGGAGTTCCAGTGGCCCCAGCGCAGCCAGACACTTGCCCAGCTCCCAGCTGAAAAGCTGCCACCCAAGAAGAAAAGACTGCGCCTGGCAGAGATGGCCCAGTCATCGGGGGAGTCCAGCTTTGAGTCCTCCGTGCCTCTGTCTCGCAGCCCGAGCCAGGAGAGCAGTGTCTCACTGAGTGGGTCCAGCCGCTCTGCCTCCTTTGAGAGAGATGACCACGGAAAAGCCGAAGCCACCGGGCCTTCATCAGACACACGCTCCAAACCCTTGGGCACCCACATGCTGACCGTCCCCAGCCACCACCCGCATGCCCGTGAGATGCGGAGGTCAGCCTCAGAACAGAGCCCCAACATCTCCCACTCCACCCATATGACCGAGACACGCAGCAAATCCTTTGACTATGGCAGCTTGTCCTTGACAGGCCCTTCAGCACCAACTCCAGCAGCTCCAGTGGCCTCAGCAGCCCCACCAGAGAGAAGAAAATGCTTTTTGGTGAGACAGGCTTCTCTGACCAGGCCTCCTGAAACCGAGCCAGAAGCCACCCCCAAGGGAAGACAGGAGAGTGAGGAACCAAAACCCTCATCCAGTAAATCTTTGGCCAAAGGCGCATTGCTCCCAGTTTCCTCTGCAGCCACCTCACACAGCGGGCACCCAGGAGGCAAGAGCCAGGTGCAAGACAGACCAGCGCTGGGGGCCACTCCGCCCTACACAGAAGCACTGCAGGTGTTCCCCCACCCCATCGCTCAGCTCCCGTTGCAGGAGAAACCCTACCTGCCCCCGCCTGTCTCCCTTTTCTCCTTCCAGCACCTCCTACAGCATGAGCCAGGACAGTCTTCAGAGTTCTTCCCCACCCAGGCCATGTCCAGCCTGCTCTCCACACCTTACTCCATGCCGCCCCTTCCTCCCTCCTTATTTCAAGCTCCCCCACTTCCTCTCCAACCTACTGTTCTACACCCGGGCCAACTCCACCTCCCCCAGCTCATGCCTCACCCAGCCAACATCCCATTCCGACAACCCCCTTCATTTCTCCCCATGCCTTACCCTGCCTCCTCAGCACTTTCTTCTGGGTTTTTCCTGCCTCTGCAATCGCAGTTCACCCTTCAGCTCCCCAGTGAAGTGGAAAGCCACGTGCCCCAGATCAAAACTAGCCTGGCCACACTGGCAACAGGAACCCCTGGCCTCTCCCCCAGCACAGAGTACAGCAGTGACATCCAGCTGCCCACTGTGGCTCCCCCATCCAGCTGCTCAGCACCCACATCAGCCCCTCCACTGGCCCTGCCTGCCTGTCCAGACACCATGGTGTCTCTAGTTGTGCCCGTCCGCATCCAGACCAACATGCCATCCTATGGGAGTGCCATGTACACCACTCTCTCCCAGATCTTGGTTACCCAATCCCAAGGCAGCTCAGCAACTGTGGCTCTTCCCAAGTTCGAAGAGCCCTCATGCAAAGGGACGTCTGTGTGTGGGACAGATGCGTATGAGGTCGGGCCCAGACTGGCTGGAGTAAGTGAAGAACAGAGCAGAGGTTTCCCGACTCCATTCTTGAGAGTGCCTGTGACATTACCTGAAAGAAAAGGCACTTCCCTGGCATCAGAAAGTGTCTTGAGCCTGGAGGGGAGTTCATCAACAGTGGGAGGAAGCAAACGTGTCCTTTCACCAGCTGGCAGCCTTGAACTTACCATGGAAACCCAGCAGCAAAAAAGGGTGAAGGAAGAGGAGGCATCTAAGGTGGATGAAAAATTTGAACTTGTAAAACCATGTAGCGTGGTGCTTAGCAGCACCGAGGATAGCAAGAGATCGGAGAAGTCCTACTTGGGCAGTCAGGGCCAGGGCAGGAGGGAACTAGAAACACTCTCCAGCCTGTCCTCAGATCCATCTGACCCAAAGGAAATTCCTCCCCTTCCTCAGCCCTCATTGCCCCATGTGACAACCTCAGGATCAGAGGCTTTGAAGGAATATGCCCAACCATCTGGTAAACCTCACCGAAGAGGATTACTCCCATCAAGTGTGAAGAAAGAAGATTCCAAGGAACAAGCTGACCTCCCTCCACTGGCACCTCCCAGCTCACAATCTCTGTCAGAAACATCCCCCAGACCAGCCAAGTTGCAAGAAGGTACGGACTCAAAGAAGGTACTGCAGTTCCCCAGCCTCCACACAACCACTAATGTCAGTTGGTGCTATTTAAACTACATTAAGCCAAATCACATCCAGCATGCAGATAGGAGGTCCTCTGTTTACGCTGGTTGGTGCATAAGTTTGTACAACCCCAACCTTCCAGGGGTTTCCACTAAAGCTGCTTTGTCCCTCCTGAGGTCTAAGCAGAAGGTGAGCAAAGAGACATACACCATGGCCACAGCTCCACATCCTGAGACAGGAAGGCTTGTGCCATCCAGCTCCCGCAAGCCCCGCATGACAGAGGTTCGCCTCCCTTCGCTGGTTTCCCCGGAAGGACAGAAAGAGATAGCTAGAGTGGAGAAAGAAGAGGAGAAGAGAGGGAAGCCGGAGGAGGACGCTCCCGCCTCCAAGAGAGGGGAGCCGGCGAGGATCAAAATCTTCGAAGGAGGGTACAAATCAAACGAAGAGTATGTATATGTGCGAGGCCGCGGCCGAGGGAAATATGTTTGTGAGGAGTGTGGAATTCGCTGCAAGAAGCCCAGCATGCTGAAGAAACACATCCGCACCCACACTGACGTCCGGCCCTATGTGTGCAAGCACTGTCACTTTGCTTTTAAAACCAAAGGT
>10|ENSBTAG00000001486|48856754|48907605
GATATTTTGAATAGAGTAAACCCCAGCTCATATTCGAGGGGAATAAAGAATGGTGCACTCTGCCGAGGTATTACTCCTGCATTCAAGCCTACAAGTCAACATTACACGAATCCAGCATCAAATCCAGTGGTTGCCTCGCCAGTAAATTTTCATCCTGAATCTAGATCTTCAGATAGTTCTGTTATTGTTCAGCCTTTGTCTAAACCTGGTTATGTAACGAACTCATCACGAGTTGTTTCTAATAATTCTTCAGAGTTACTGTTTGACTTGACCCAAGATTCAGGATTACCACATTACCAAGCAGGACCAGCACTTTCTATAACAGGTATGAATGAAAGTTCATTTTTATCAAAACGTCCTTCTACTTCTGAAGTAAACAGTGTTAACCCAAAAAAGTCTAAACCCAGTGAAGGTGTTTCTGGAACAAATTCCTCAGCTGTATTTTCTTCAGTTAAATCTCTTTCAGTGACATCTCCCCAGGCTGTGTCATCAAAAGGTTCAAATACTTCATCAAATCAGTCTAAAAATGGAACACCTTTTCCAAGAGCCTGTCCAAAGTGCAATATTCATTTCAATCTTTTGGATCACATGATAAATAACGTCTTGGGGCTGGCTAAAACAGAAATTTCAAGTACAGCAAATAAAAATAAAACTATTGATTCAGAAAAAGGAAAACTGATTATGTTAGTTAATGACTTTTATTATGGGAAACATGAAGGAGATGTCCAGGAAGAACAGAAGACTTACACAACCTTTAAATGTTTCAGTTGCTTGAAAATTCTTAAAAATAATATTAGGTTTATGAACCACATGAAACATCATTTGGAACTTGAGAAGCAGAGCAGTGAAAGCTGGGAAAACCACACCACCTGCCAGCACTGCTACCGTCAGTTTCCCACACCATTTCAACTGCAGTGTCACATTGAAAGTACACACACACCCCATGAATTCTCTACCATTTGCAAAATATGTGAATTGTCATTTGAAACAGAGCATATCCTTTTACAACATATGAAGGACAATCATAAACCTGGTGAAATGCCATATATTTGCCAGGTTTGCAATTATAGATCATCATCATTTTCTGATGTAGAAACTCATTTTAGAACATCTCATGAAAACACCAAGAACTTGCTATGTCCATTTTGTCTCAAAGTTATTAAAATTGCAACACCCTATATGCATCATTATATGAAGCATCAGAAAA
>18|ENSBTAG00000031686|42058932|42088141
ATGGCTCAGGAGTCAGTGATGTTCAGTGATGTGTCCATAGACTTCTCTCAGGAGGAGTGGGAATTCCTGAATGATGATCAGAGAGATTTATACAGAGATGTGATGTTGGAGAATTACAGCAACCTGGTTTCAATGGGACATTCTATTTCTAAACCAGATGTGATCTCCTTCTTGGAGCAAGGGAAGGAGCCCTGGTTGGTTGACAGAGAACTAACAAGAGACCAGTGGCCAGTCCTGGAGTCAAGATGTGAGACCAAGAAATTATTTCTGAAGAAGGAAATTTATGAAATAGAGTCAGCCCAGTGGGAGTTAATGGACAGACTTACAAGACATGACCTTCAGTGCTCCAGTTTCAGAGATGAATGGGAATGTAATGGCCAGTTTGAGAAACAACATGGCTCTCAGGAGGGACATTTCAGTCAACTGATATTCACCCATGAAGGCATGCCTACTTTTAGTCAACATCCATCCTTTACATTACAGCAAATCATGAATAATAATAAAGAGAAATACTGTGCAACTAAGGAATATAGGAAAACCTTCAGACATGACTCACAGCTTACCACACATCAGATCATCCATACTGTTGAGAAACCCTATGAGTGTAAGGAATGTGGAAAGGCCTTTAGACATCCTTCAAGACTCAGTCATCATCAGAAAATTCATTCTGGTAAGAAACCGTTTGAATGTAAGGAATGTGGAAAAACCTTTATTTGTGGCTCAGACCTCACCCGACATCACAGAATTCACACTGGTGAGAAACCCTATGAATGTAAGGAGTGCGGGAAGGCCTTCAGCAGTGGCTCCAACTTCGCTCGACATCAGAGAATTCACACTGGTGAGAAGCCCTATGAATGTAAAGAATGTGGGAAGGCCTTCAGCAGTGGCTCAAACTTTACTCAACATCAGAGAATTCATACAGGGGAGAAACCCTATGAATGTAAGATATGTGGGAATGCCTTTAGTCAAAGCTCTCAACTTATTAAACATCAGAGAATCCACACGGGTGAGAAACCCTATGAATGTAAGGAATGTGAAAAGGCTTTTCGTTCTGGCTCAGACCTTACTCGACATCAGAGAATTCATACTGGTGAGAAGCCCTATGAATGTAAGATATGTGGGAAAGCCTATTCTCAGAGTTCACAACTTACTAGTCATCATAGAATTCATACTAGTGAGAAGGCCTATGAATATAGGGAATGTGCAAAGACCTTTAATTATGACTCACAACTGGTTCAACATCAAAATTTGTACTGGTGA
>1|ENSBTAG00000002572|86975295|86976760
AGTGCTGAAGCACAGATCAATTTGGTGGAGGAGGAAGAAGCTGCAGAGGAGTCTGATGGTGATGAAATGGGCGTTGAGTTTATCTGGAAGCCTGAGCTTCATGGTGGCCCTGTCATATTTCAAAACCTGAGTGGTGTGCACGGGGGCTACGAGGAAACCAAGACTTTCCTTGACATCCTCCATGAGACTTGGTCTTATGAAGTGCTGCAAGCCTGTCATCAGAAGAGCAAGTGGTATGGGACCGTGGCTGAGCAGCTTCGAGAGTGTGGCTTCCTCCAAACTCCGGAACAGTGCCAGACCAAGTTCAAAAGCCTTCAGAAGAGTCACCTCAAAGTGAAAAATGGTCATGTGCTAGACTCCTGCAGATCCTACAAGGAGATGGATGCCCTGATTAACTCTCGGGCATCTGCTTCTCCCACCATTTCCCCAGAAGAAGCCCCATCGTCCTCAGTTCAAGAAAGAGACATCATGGAAATTGAACCTCAGGAATCTACAGGCTGGGAACCTGAGGAGGACTCCCAGGAGGCACTTGTTGAAGATTCTGGCAGCGAGAGAATGAGTGAGGAGGAAATCATACAAGAACCAGAATTCCAGGGACCTCCAGGTTTACTGCAAAACCCGAAAAAGTCTAAAAGGGTCGTTTTCCAGAATGTTGATCCAGGTAAATATCATAAAAGGGATTACATCTCAGGAAGACAGTGGGAAAACCTTCATGGAATTGGACAGGGAAAACTGGTGCATCAGCCTCGAGATTTGGGGAAAGCCATAGTGCATCAGAGGCCTTTTGTGGGGAAGAGGCCCTTCCGGCTCCTCAGATATGGAGAAAGCTTTAGAAGGAGTGAGCGTCTCATGTGCCGCATGACCCACCAGAAGGAAAACCCTTCTAAGTGCAGTGTCTGTGGGAAGTGCTTCGGTAGAAGCAGGAGTCTAGTCCAACACCAAAGAATCCACACTGGGGAAAAGCCTTTTAAATGTCTCAACTGCGGGAAAAGCTTTACGACTCCTCCAACTTTGGTGCGCCAGAGAATTCATACAGGAGAGAAAAACTACACATGTGGAGAGTGTGGGAAATGCTGCAGCCAGAGCTCCAGTCTCATTATACACCAGAGAACCCACACTGGACAGAAGCCCTACCAGTGTGGTGAGTGCGGGAGGAGCTTCACCAACAGTTCGCACTTCAGTGCCCACCAGAGAGTCCACACTGGCAAGAATCCCTACAAGTGTGTGGACTGTGAGAAAAGTTTCAATAACTGTAGGAGATTTCGCGAGGACCGGCGAGTACACACCAGGGAGAAGCCCTACAGGTGCAGCCAGTGTGGCAGACATTTCAGCAAGAGTTTTGTGCTCATTAAACTTCGGGAGGTTCACATCAGAGAAAAG
>11|ENSBTAG00000003438|93266578|93292678
ATGGAGCCTGGAACAAACTCTTTTCGAGTAGAATTTCCTGATTTTTCCAGCACCATTCTGCAAAAACTGAACCAGCAGCGCCAGCAGGGACAATTATGTGATGTGTCCATTGTTGTCCAAGGCCACATTTTCCGAGCACACAAAGCTGTTCTTGCTGCCAGTTCCCCCTACTTTTGTGACCAGGTACTCCTGAAAAACAGCAGGAGGATTGTTTTGCCTGATGTGATGAATCCCAGAGTGTTTGAGAACATTCTCCTGTCGAGTTATACAGGGCGTCTAGTAATGCCTGCTCCAGAAATTGTCAGTTACTTAACAGCAGCAAGCTTCCTCCAGATGTGGCATGTGGTCGACAAATGCACTGAGGTTTTAGAAGGAAACCCTACAGTCCTTTGTCAGAAGCTAAATCATGGCAGTGACCACCAGTCTCCAAGCAGCAGCAATTACAATGGCCTGGTAGAGAGTTTTGAGCTGGGCTCCGGAGGCCACACGGATTTCCCCAAAGCCCAGGAACTGAGGGATGGAGAGAACGAAGAAGAGAGCACCAAAGACGAGCTGTCATCTCAGCTCACTGAGCACGAATACCTTCCCAGTAACTCATCCACAGAGCATGACCGGCTGAGCACGGAGATGGCGAGCCAGGACGGGGAGGAGGGGGCCAGCGACAGTGCCGAGTTCCACTACACCCGGCCCATGTACAGCAAGCCCAGCATAATGGCTCACAAACGCTGGATCCATGTGAAGCCCGAGCGCTTTGAGCAGGCGTGCGAGGGCATGGATGTGCACGCACCCTATGATGAGCACCAGGTCACAGAGTCCATCAACACCGTGCAGACAGAGTACTCAGTCCAGCCCTCGGGGGTAGAGGAAGACTTTCACATTGGGGAAAAAAAAGTGGAAGCAGAGTTTGACGAACAGGCTGATGAAAGCAATTATGACGAGCAGGTGGATTTCTATGGCTCCTCCATGGAAGAGTTTTCTGGAGAGCGGTCAGATGGGAATCTCATTTGGCACAAACAGGAGGCTGCCCTAGCATCAGGCTACAGTGAGAATATTGAGATGGTAACAGGGATTAAAGAGGAAGCTTCCCACCTAGGATTCTCAGCCACTGACAAGCTGTATCTTTGTCAGTGCGGCAAGAGTTTCACTCACAAGAGTCAGAGAGATCGACACATGAGCATGCACCTCGGGCTCCGGCCTTACGGCTGTGGGGTCTGTGGTAAGAAATTCAAAATGAAGCATCATCTCGTGGGTCACATGAAAATTCACACAGGCATAAAGCCATATGAGTGTAATATCTGTGCAAAGAGATTCATGTGGAGGGACAGTTTCCACAGGCATGTGACTTCTTGTACCAAGTCCTACGAAGCTGCAAAGGCTGAGCAGAATACGACTGAGGCTTGTACCAAGTCCTACGAAGCTGCAAAGGCTGAGCAGAATACGACTGAGACTTGTACCAAGTCCTACGAAGCTGCAAAGGCTGAGCAGAATACGACTTGA
>4|ENSBTAG00000002810|102209712|102237413
TCCTCCGCTCTCCCGCCTCCGGGTCTCGCCCTAGGGTGGCCGGCAAGGCGAGGACCCCAGGTCCAGCAGTTGGACATGGAGACCCAACGCTCCTCCCCTCTGTCATTCCCCAACGTCCTGCAGGAAGAAACTCCACGTCAGGTCCCGGCCGGACTCCCTCGAGAAACTCTGTTCCAATCCCACGTGCTTCCCCCCAAAGAACTCCCTTCTTTGTCTCCCGCTGTCTCCCGGCAAGGCTGCCTACCCCAGACTCCTGGCGCCCCCAAGCAAGAGACTTCTGGCCGAATGCCGCCTGTGCTCCAGAAGGGACCCTCACTCCTGTATCCTGGCGCTCCCGAGCAAGAGACTCGGATCCAGGGCCCCCTGACTTCCCCAGAAGAGCCCCCATATCCGCCCCCTGCCGCTGCCGAACAAGAGATGTCCCTTCTCTCCCACTCCGCCCACCATCAAGAAGCCCCGCTCCACTCCCCCGAAGTTCCTGAGAGAGACCCCCTGACCCTCTCCCCCACCGTGCCCGAGACTGACATGGACCCCCTGCTCCAGAGCCCAGTTTCCCAAAAGGACACCCCCTTCCAGATCTCTGCTGCGGCCCAGAAGGACACCCCACTCCCAACGGCAGAGATCACCCGCTTGGCCGTGTGGGCTGCCGTCCAAGCGGTGGAGAGGAAACTGGAGGCCCAAGCCATGCGGCTCCTGACCCTGGAGGGCAGGACCGGCACAAATGAGAAGAAAATAGCCGACTGCGAGAAGACAGCCGTGGAGTTCGCCAACCACCTGGAGAGCAAGTGGGTCGTGCTGGGGACCCTGCTGCAGGAATACGGGCTGCTGCAGAGGCGGCTGGAGAACATGGAGAACCTGCTGAAGAACAGAAACTTTTGGATCCTGCGGCTGCCCCCGGGCAGCAACGGGGAAGTTCCCAAGGTCCCTGTGACATTCGACGACGTGGCCGTCCATTTCTCGGAGCAGGAGTGGGGGAACCTGTCCGAGTGGCAGAAGGAGCTGTACAAGAATGTGATGCGCGGCAACTACGAGTCTCTGGTTTCCATGGACTATGCAATTTCCAAACCAGACCTCATGTCACAGATGGAACGAGGGGAGAGGCCGGCCATGCAGGAGCAGGAGGACTCTGAGGAGGGCGAGGCGCCTGCCGATCCCAGTGCCGCTCACGATGGGATCGTGATTAAGATCGAGGTGCAGACCAACGACGAGGGCTCGGAGAGCCTGGAGACGCCGGAGCCCCTGATGGGCCAGGTAGAGGAGCATGGCTTCCAGGACTCGGAGCTGGGGGACCCGTGTGGCGAGCAGCCGGACCTGGACATGCAGGAGCCGGAAAACCCGCTGGAGGCATCCACGGAGGGCTCAGGCGAGTTCAGCGAGCTCAAGCAGATGCTGGTGCAGCAGAGGAACTGTGCAGAGGGGATCGTGATCAAGACCGAGGAGCAGGAGGAGGAGGAGGAAGACGAGGAGGACGATGAGCTGCCGCAGCACCTGCAGTCCCTTGGGCAGCTGTCCGGGAGGTACGAGACCGGCCTGTACCCGACGCCGCTGCCGGGGGAGCTGTCCCCCGAGGGCGAAGAGAGCCCCCCGCCGCTGCAGCTGGGGAACCCGGCGGTGAAGCGGCTGGCGCCCCCGTCGCACGGCGAGCGGCACCCGGGCGAGAACCGGGGATCGGGCAGCCAGCAGCAGCGGAACCGGCGCGGCGAGCGGCCCTTCACGTGCATGGAGTGCGGGAAGAGCTTCCGGCTGAAGATCAACCTCATCATCCACCAGCGCAACCACATCAAGGAGGGCCCGTACGAGTGCGCCGAGTGCGAGGTCAGCTTCCGCCACAAGCAGCAGCTCACGCTGCACCAGCGCATCCACCGCGTCCGCGGCGGCTACGCGTCACCCGAGCGTGGCCCTGGCTTCACCCCCAAGCACGCGCTCAAGCCACGCCCCAAGTCGCCCAGCTCTGGTGGTGGCAGCGGCGGCGGCCCCAAACCCTACAAGTGCCCCGAGTGTGACAGCAGCTTCAGCCACAAGTCCAGCCTCACTAAGCACCAGATCACGCACACGGGCGAGCGGCCCTACACGTGCCCCGAGTGCAAGAAGAGCTTCCGCCTGCACATCAGCCTGGTCATCCACCAGCGCGTGCACGCGGGCAAGCACGAGGTCTCCTTCATCTGCAGCCTGTGCGGCAAGAGCTTCAGCCGCCCCTCACACCTGCTGCGCCACCAGCGGACTCACACGGGCGAGCGGCCCTTCAAGTGCCCCGAGTGCGAGAAGAGCTTCAGCGAGAAGTCCAAGCTCACCAACCACTGCCGCGTGCACTCGCGCGAGCGGCCG
>Un|ENSBTAG00000014751|37916935|37930850
GCCACGATGCTCCTGGACGCCGGCCCCCAGTACCCCGCGATCGGCGTGACCACTTTTGGCGCGTCCCGCCACCACTCGGCGGGCGACGTGGCCGAGAGAGACGTGGGCCTGGGCATCAACCCGTTCGCCGACGGCATGGGTGCCTTCAAGCTCAACCCCAGCTCGCACGAGCTGGCCTCCGCGGGCCAGACAGCCTTCACATCCCAGGCTCCCGGCTACGCGGCTGCGGCGGCCCTGGGACATCACCACCACCCGGGCCACGTCGGCTCCTATTCGAGCGCAGCCTTCAACTCCACGCGGGACTTTCTGTTCCGCAACCGGGGCTTTGGCGACGCGGCGGCTGCAGCCAGCGCGCAACACAGTCTGTTCGCGGCTTCAGCCGGGAGCTTCGGGGGCCCACACGGCCACACGGACGCCGCGGGCCACCTCCTCTTCCCCGGCCTTCACGAGCAGGCGGCGGGCCATGCATCGCCCAATGTGGTCAACGGGCAGATGAGGCTTGGCTTCTCGGGGGACATGTACCCGCGGCCCGAGCAGTACGGCCAGGTGACCAGTCCGCGTTCAGAGCACTATGCCGCGCCGCAGCTGCACGGCTACGGGCCCATGAACGTGAACATGGCCGCTCACCACGGCGCTGGCGCCTTCTTCCGCTACATGCGCCAGCCCATCAAACAGGAGCTCATCTGCAAGTGGATCGAGCCTGAGCAGCTGGCCAACCCCAAAAAGTCGTGCAACAAAACTTTCAGCACCATGCACGAGCTGGTCACGCACGTCACTGTGGAGCACGTCGGCGGACCGGAGCAGAGTAACCACATCTGCTTCTGGGAGGAGTGTCCGCGCGAGGGCAAGCCCTTCAAAGCCAAATACAAACTGGTCAACCACATCCGCGTGCACACGGGAGAGAAGCCCTTCCCCTGCCCCTTCCCTGGCTGCGGCAAGGTCTTCGCCCGTTCTGAGAACTTAAAGATCCACAAAAGGACGCACACAGGGGAGAAGCCCTTCAAGTGCGAGTTCGAGGGCTGCGACCGACGCTTTGCCAATAGCAGCGATCGCAAGAAGCACATGCACGTGCATACAAGCGACAAGCCCTATCTTTGCAAGATGTGCGACAAGTCCTACACGCACCCCAGCTCGCTGCGCAAACACATGAAGGTAATCGCCGCGCTCTCGCCGCCCGCCTTGGAGCCAGGAGCCCTCGCAGCTCTTCGGCCGGGGTCTGGCGGCGAGTGGCAGAATTCCAAAAAT
>Un|ENSBTAG00000020570|178587248|178606240
ATGGAGGATTCGGGCATCCAGCGAGGCATCTGGGAGGGAGATGCCAAGGCTGTCCAGCAGTGTCTGACAGATATTTTTACCAGCGTTTACACCACCTGCGACATCCCTGAGAATGCTATATTTGGTCCCTGCGTCCTGAGCCATACTTCCCTGTACGACAGCATAGCTTTCATAGCTCTCAAGTCCACAGACAAGAGAACGGTCCCTTATATCTTCCGGGTAGACACTTCAGCGGCGAATGGTTCCTCCGAAGGTCTCATGTGGCTGCGTCTGGTCCAATCAGCCAGAGATAAAGAAGAGCAGAACCTTGAAGCCTATATAAAAAACGGACAGCTGTTTTACCGCTCTCTCCGCAGGATTGCCAAAGATGAGGAGTTACTAGTTTGGTACGGGAAAGAACTGACCGAGTTACTCTTGCTCTGCCCCTCTAGATCCCACAGCAAAATGAATGGGTCGTCCCCTTACACATGCCTGGAGTGCAGCCAACGTTTCCAGTTTGAGTTCCCCTATGTAGCGCATCTGCGCTTCCGCTGCCCCAAGAGACTTCACGGCGCTGATCTGAGCCCCCGAGAGGAGCAAGGCGGCAGCGTGGGTACCAAGGATCACGGAGGCGGCGGCGGCGGTGGCAAGGACCAACAGCAGTCGCAGGAGGCACCCTTGGGTCCCGGCCCGAAGTTCTGCAAAGCCGGTCCGGTCCACCACTACCCGGCCCCCTCCCCCGAGAGCGGTAACCCGCCGGCGGCTGGTGGCGGCAGCGGCGCGAAGCCGTCCACGGACTTTCACAACCTGGCGCGGGAGCTGGAGAACTCCGGGGGCGCCAGCAGCTGCTCCCCAGTGCGGAGCCTCGGCGGCGGCAGCGGCCACCAGGAGGCGGAGCTGAGTCCCGACGGCAACGCCGCGGGCATGGGCAAAGGGAAGAGGAAGTTCCCGGAGGAGGCAACCGAGGGCGGCGGCGCGGGCCTGGTGGGGGGCCGGGGCCGCTTTGCCGAGCGGGCCCTGCCGGCCTCCAAGGAGGACCTGGTGTGCACGCCGCAGCAGTACCGCAACTCGGGCAGCTACTTCAGCCTGGAGGAGAACGGCCGCCTCTTCGCGCCTCCCAGTCCCGAGACGGGAGAGGCGAAGCGCAGCGCCTTCGTGGAGGTGAAGAAGGCGGCCCGGGCGGCCGGGGGGCCGGAGGAGGCGGCCGCCGATGGCGGGGGCGCAGCCGCCGAGGAGCAGGACGCGGGCGGCGGCGGCTCCTCCTCCACGCCCGTGGCCGCGTCCTCGGCCAGCACCGAGCTGCTGGCCCCGCGGCTCGGGGTCGCGCTGCTAGGCCGGCTGGAGGTCGGCAGCTCGGCGCGGGGCAGCGCCTTCACCTCGGTGCCGCAGCTGGGCGGTGCGGGCTGCGGCTGCTCGGGCGGCGGCGCTGTCTCTGGGGGCGGCGCGGGCGGGTCGGGCGGGTGCCAGGGCTCATCGGCGGACGAGCGCAAGAGCGCCTTCTCGCAGCCGGCGCGCTCCTTCTCGCAGCTGTCCCCGCTGGTGCTGGGCCAGAAGCTAGGCGCTCTACCTAACCACCCCGGCGACGGGGTGGGCCCCACCAGACTGTACCCCGCCGCCTCCGACCCGCTGGCCGTGAAGCTCCAGGGAGCGGCGGAGCTGAACGGAGGTTGCGGGGCCCTGCCGAACGGCGGCGGCGGCGGCGGCGGGCTGCCCAAGCAGAGCCCGTTCCTCTATGCCACCGCCTTCTGGCCCAAGAGCTCCGCCGCTGCGGCGGCCGCAGCGGCGGCGGCTGCGGGGCCCCTGCAGTTGCAGCTGCCGTCGGCGCTCACGCTGCTGCCGCCCTCGTTCACCTCGCTGTGTCTGCCCGCGCAGAACTGGTGCGCCAAGTGCAATGCCTCCTTCCGCATGACCTCCGACCTAGTGTACCACATGAGGTCGCATCACAAAAAGGAGTACGCCATGGAGCCCTTGGTGAAGCGGAGGCGGGAGGAGAAACTCAAGTGCCCCATTTGCAACGAGTCCTTCAGGGAGCGCCACCACCTCTCCAGGCATATGACCTCGCATAATTGA
>X|ENSBTAG00000012084|1506777|1508449
GAACCAAAGCCCAAGATCTACCCATGTGCCTCCTGCTGTCTATCCTTCTCCAGTCAGAAATTCCTCAGCCAACATGTCCAACGCAATCACCCTTCTCAGATCCTCCTGAGGCCATCTATAGGAGACCACCTCCAACCAGAGGATCCCTGTCCAGGCAGTCAAAATCAGCAGCAGCGATATTCTGATCCACACAGCCTGAGTGACAAACCAGAGGGTCGAGAGCCCAAGGAAAGGCCCCATCCTTTGCTGAAAGGCCCCAAACTTTGCATAAGGCCGAAGAGGATTTCAACGGCCTCTTCCTACCCACCCAAAGGACAAATGGGGGGTTCTGAGGTGCATGAGAGAATGACCGAAGAGCCCAGCACAAGCCAGAAACTGAATCCAGAGGACACAGGCAAATTATTCATGGAGGCAGGGGTCTCAGGGATTGTAAGAGTCAATTACGGAGATCATGAGCAAGGCTCCAAGGATAGGTCAAGTCTAATCACACATGAGAAGATACACACGGGGGAGAAGCCCTATGTTTGTAAGGAGTGTGGGAAAAGCTTCAATGGGAGGTCAGATCTCACCAAACATAAGAGGACACACACAGGGGAGAAGCCCTATGCTTGTGGGGAGTGTGGGCGAAGCTTCAGTTTTAAGAAAAATCTCATCACACACAAGAGGACACACACACGGGAGAAGCCCTATGTTTGCAGGGAGTGTGGGCGAAGCTTCAATGAGAAGTCACGTCTCACCATACATAAGAGGACACACACAGGGGAGAAGCCCTATGTTTGTGGTGATTGTGGGCAAAGCTTCAGTTTGAAGTCAGTTCTCATCACACACCAGAGGACACACACAGGGGAGAAGCCCTATGTTTGTGGGGAGTGTGGGCGAAGCTTCAATGAGAAGTCACGTCTCACCATACATAAGAGGACACACACAGGGGAGAAGCCCTATGTTTGTGGTGATTGTGGGCAAAGCTTCAGTTTGAAGTCAGTTCTCATCACACACCAGAGGACACACACAGGGGAGAAGCCCTATGTTTGTGGGGAGTGTGGGCAAAGCTTCAATGAGAAGTCACGTCTCACCATACATAAGAGGACACACACAGGGGAGAAGCCCTATGCTTGTGGTGATTGTGGGCAAAGCTTCAGTTTGAAGTCAGTTCTCATCACACACCAGAGGACACACACAGGGGAGAAGCCCTATGTTTGCATGGAGTGTGATTCTTCTAATAAATTTTGTCTCCAAACAAATCTGAAGCCCAGACTACGTACTCACTCC
>Un|ENSBTAG00000018625|323525365|323530883
ATGGCGTCGGGTCCCGGCTTCCAGGACCGGGAAGGGCTCCTGATAGTAAAACTGGAGGAGGACAGCGCCTGGAGCCAGGAGCTGCCCCAGCCAGACCCAGGTCCCAGCCCGGAGGCCTCTCACCTGCGCTTCAGACGGTTCCGCTTTCAAGAGGCCGCTGGGCCCCGGGAAGCCCTCAGCCGGCTCCAGGAGCTTTGCCACGGGTGGCTCCAGCCGGAGATGCGCACCAAGGAGCAGATCTTGGAGCTGTTGGTGTTGGAGCAGTTCCTGACCATCCTGCCCCAGGAGATCCAGAGCAGGGTGCAGGAGCTGCACCCAGAGAGCGGCGAGGAAGCGGTGACTCTCGTTGAGGATATGCAGAAAGAACTTGGGAGACTGAGACAGAAGGTCACAAACCGTGGGCAGGGAACAGAAATGCTTTTGGAGGAGCCTTTGCCTCTGGAAACAGCACAAGAGTCACCGAGCTTCAAGCTGGAGCCCATGGAGACTGAGCGAAGCCCTGGCCGCAGGCTGCAGGAGCTGCTAGGCCCCGGCCCCAAAAGGGACCCTCAGACTGTAAAGGAGAGGGCATTATCTGCTCCCTGGCTTTCTCTCTTTCCTCCCGAAGGAAACATGGAAGACAAGGAGCTGACTGGGCCCCAGTTGCCTGAGAGCTTAGAGGACGTGGCTATGTACATCTCCCAGGAGGAGTGGGGGCGTCAGCATCCTAGTAAGAGGGCCCTCTCCCGGGACACGGTGCAGGAGAGTTATGAGAATGTGGACTCACTGGAGTCTCAGGTTCCCAGTCAGGAGGCCCTGAGCACCCAGGTGGAACATGGAGGAAAGCCCTGGCACCCCAGTGTCCAGACTTGCAAGGAAGGTCTGAGCTCCAGGACCCCAGCTCCAGGGGAAGAGAAATTTGAGAACCAGGAAGAGTGTGCTCAGTCTGCTTCTCCTGAGAGCATCCACTGTCAGGCGCTGCTGCCTGGCCAGGCCAGAGGGGAGGTGCCCTGGAGTCCTGAGCAGGGAAGGCCTCGGGACAGGGCAGAAAAGCTTTGGGAGCCTCCCACAGAGGATCGAATGGAGCAGTCCTTAGTGGGGGCCACAAGTTGCAAAAAACTGGGACGACCAACGGAACTGCAGCCGAAGAAGCTCCACTTATGTCCCTTGTGTGGCAAAAATTTCTCTAACAACTCAAACCTGATTAGGCACCAGAGAATACATGCAGCAGAAAGACTGTGCATGGGTGTGGAGTGCGCTGAAATCTTTGGTGGGAATCCACACTTTTTATCACTACACAGAGCGCACCTGGGAGAGGAAGCCCATAAGTGTCTCGAGTGTGGAAAAAGCTTCAGTCAGAATACCCACCTGACTCGCCACCAGCGAACCCACACAGGTGAGAAGCCCTATCAGTGTAATGTGTGTGGAAAGAGCTTCTCTTGCAACTCCAACCTCCACAGGCACCAGAGAACGCACACAGGCGAAAAGCCCTACAAGTGCCCTGAGTGCGGGGAGATCTTCGCTCACAGTTCCAACCTCCTCAGGCACCAGAGAATTCACACGGGAGAGAGACCTTATAAGTGTGCTGAGTGTGGGAAAAGTTTCTCTCGCAGTTCACACCTTGTTATTCATGAAAGAACTCATGAGAAAGAGAGGCTGTACCCCTTCTCTGAGTGTGGGGAAGCAGTGAGGGACAGCACGCTCTTTCTTACAAATCCCGGGACCCACCCCAAAGCAGAGAAGAAACTCTTCCAGTGTTTGACTTGTGGGAAAAGCTTCCGGCAGGGCATGCACCTCACCAGACACCAGAGAACACACACAGGAGAGAAACCATATAAATGTAACCTCTGTGGGGAAAACTTTTCTCATAGATCCAACTTAATCAGGCACCAGAGAATTCACACGGGAGAGAAACCCTATACCTGTCACGAATGTGGGGACAGTTTCTCTCACAGCTCCAATCGGATTCGTCATCTGAGAACCCACACGGGAGAGAAACCTTATAAATGTTCTGAATGTGGAGAAAGCTTTTCCCGGAGTTCACGCCTTATGAGTCATCAGAGAACTCACACTGGATAG
>16|ENSBTAG00000004361|51702492|51712316
ACGACCATGGAGAAAAGTGGGAACATACAACTGGAGATCCCTGACTTCAGCAACTCTGTCCTGAGCCATCTGAACCAGCTGCGCATGCAGGGCCGTCTCTGTGACATCGTGGTCAACGTGCAAGGACAAGCTTTTCGGGCTCACAAAGTGGTCCTGGCTGCCAGCTCCCCCTACTTCCGGGATCATATGTCCTTGAATGAGATGAGTACTGTCTCCATATCAGTCATCAAGAACCCTACTGTTTTTGAACAGCTCCTTTCTTTCTGTTACACGGGGCGGATCTGCCTGCAACTGGCGGATATCATCAGCTACCTGACCGCTGCCAGTTTTCTGCAGATGCAGCACATTATAGACAAATGTACCCAGATCCTGGAGGGCATTCATTTCAAAATTAACGTGGCTGAGGTTGAAGCCGAATTAAGTCAAACGAGGACCAAGCATGCAGAGGGACCTCCGGAGTCTCACAGAGTTACACCAAATCTAAACCGCTCCCTCAGCCCCCGACATAATACCCTCAAGGGAAACCGGCGAGGTCAGGTGAGTGCTGTCCTGGATATCCGGGAGCTCAGTCCTCCCGAGGAGTCCACCAGCCCGCAGATTATTGAACAGAGTTCTGATGTAGAGAGCCGGGAACCCATTCTTCGAATCAACCGAGCAGGACAGTGGTACGTGGAGACAGGGGTAGCAGACCGAGGAGCCCGGAGTGACGATGAAGTTAGAGTCCTGGGAGCAGTACACATCAAAACGGAAAATCTAGAGGAGTGGCTTGGGCCTGAGAATCAGCCTTCCGGAGAAGATGGGAGTAGTGCAGAGGAAGTCACGGCCATGGTGATTGACACCACAGGCCATGGTTCTGTAGGACAGGAAAATTATGCTTTAGGATCTTCAGGAGCCAAGGTGGCTAGGCCAACAAGCAGTGAGATTGACAGATTTAGCCCCTCCGGCAGTGTTGTTCCCTTGACGGAGAGACACAGAGCCAGAAGTGAGTCTCCTGGGAGAATGGATGAACCTAAGCAACCCACTTCCCAGGTAGAAGAGTCAGCAATGATGGGAGTAAGTGGCTATGTGGAGTATCTCCGAGAGCAGGAAGTATCTGAGCGGTGGTTCCGGTACAACCCCCGTCTCACCTGCATCTACTGTGCCAAATCTTTCAACCAGAAGGGGAGCCTGGACCGCCATATGCGCCTGCACATGGGGATCACACCGTTTGTCTGCCGCATGTGTGGCAAGAAATATACCCGGAAAGATCAGCTGGAGTACCACATCCGCAAACACACAGGCAACAAGCCTTTTCACTGTCATGTTTGTGGCAAAAGTTTCCCCTTTCAGGCCATCTTGAATCAGCACTTTCGCAAAAACCACCCTGGCTGTATACCCCTGGAGGGGCCTCATAGCATCTCCCCTGAAACGACTGTCACATCTCGGGGACAAGCCGAGGAAGAATCACCTTCACAAGAAGAGACAGTTGCTTCTGGGGAAACTGCCCAGGGCTCTGTGTCCACTACTGGACCAGATTGA
>22|ENSBTAG00000003677|12903851|12908893
TTCCAGGGGACTATGACTTTCAAGGATGTGGAGGTGACCTTCTCCCAGGATGAGTGGGGATTGCTGGACGCTTCTCAGAGGAACCTGTACAGGGATGTGATGCTAGAGAATTATGGAAACATGGCTTCTGTGGTGGGGCCATTCACCAAACCTGCTCTCATCTCCTGGCTGGAGGCAAGGGAGCCATGGGGCCTGAATGTCCAGGGAGTTCAGTTTAAGGGGAATCCAGGTGCTGCCCCTGCAGGAGATGAGCTCCATGTGAAAACAGACAAGTTCATCTTAAAACCTGAACCTTTGGAAGAAGCAGTAACCTTAGCCATGCCATCAGGATGTCATGGTGCAGCGACTGTTTCTGAGGGACCAGGGCTCAGAGAATCCATTGCACAGAAGAGTGGGTTAAAGGAACGATGTGGAAACCCCACACAAGTGAGAGTTAAGAAAGAAGAGACCAATTCCAGCCATGGGGCAGGGAAAGACTGCGAAGATTCAGGAAGAAGTAATAGTCTTCATCTAAGACATATTACGTATTTAAGAGGACCCAGAAGAAAGCAGTCCCTTAAACATGGCTATGGCAAACACTTCAGGGGAAGTTCCTACCACTATGACTATAAGGAGTATGGGAAAGGGCTCAGACGCATGATGGGTGGGTTCAGCCTACATCAGAGAATTCATGCTGGACTGAAAGGCAAGGCCAAGGATGCGCATGGGAAGGACTTCAGCCTTAGTTCCCATCACCAACACGGGCAGAATCTTCACGTGGTGGGGACGCTGTATAAGTGCAGCGACTGCGGGAGGACCTTCAGTCGTAGCTCCCACCTTGTATGTCATCAGAGACTCCACACTCAAGAGAAGCCTTTTAAATGCAGGGCATGTGGGAAAGCCTTCAGGTGGAGCTCGAACCGGGTGCGACATGAGAAAATTCACACCAGACTGAAACCGTATAAGTGCAGTTTATGTGACAAAGCCTTCCGTCGCATGTCTGTCTACCGCCTGCACCAGGAAACCCATGCTAAGCAGAAATATCTTGAATCTACTCAGGATGAAGAAGCTCTGACCTGTGTTTCAGATTTTGATCATCATTTGAGAGACCAAAGTGGGGAGAGACTCTTTGACTGCAGCCAGTGTAGGAAATCCTTCCACTGTAAATCATACATTCTTGAACATCAAAGGATTCACACCCAGGAGAAACCCTATAAATGTCCCAAATGCAGGAAAACATTTAGGTGGAGGTCCAACTTCACTCGTCACATGAGACTGCACCAGGAAGAGAAGTTCTATGACCTGGACAAATGTAGAGAAGAGTTGAGGCAGACCTCCAACTCCAGCCAGCCCCAGAGCGCCCCCACCATGGAAAAAGCTCTTGTGTGTCAGCAGTGTGGGAAAACTTTCATTAGAAAGAAGACTCTCATCAATCATCAGAGAATTCACACAGGCGAGAAACCATACCGATGCCACGAATGTGCAGAAGAGTTTCCTCACAGGTCGGCCTACATTGTTCATAAGAGGCAGCATGCCACCAAAAGAAAACCTGAGGACGCACCCTCGTTTAGTCATGATAGAGCGTTCCAAGTTCCTCAGACCAGTCCCACCACAGAGGAGCCCTACAAATGCAGCCAGTGTGGCAAAGTCTTCCGCAATCATTCGTTCCTCCTCATCCATCAGAGAGTTCACACCAGAGAGAAGCCTTATAAGTGCAAAGAGTGTGGGAAATCTTTCAGATGGAGTTCTAACCTCTCCCGACATCAGAGGACTCACTCTTTGGGAAAACTGGATGAGTACTCCGAAAGCGAAGATGCTCTAAATCTTCAGTCACAAGTCCTCACTGGTGCAAAACCTTTTCAGTGCCAAGAATGTGGGAAAAACTTTACACGTAAAAGAAGTCTTTTAGATCATGAGGGAATACACAGTGGAGAGAAGCGCTATAAATGTAACCTGTGTGGGAAATCTTATGACAGAAATTATCGCCTTGTTAATCATCAGAGAATCCACACTAAAGAGAGACCGTTTAAATGTCAGTGCTGTGGGAAAGATTTCATTGGAAAACATACCCTCTCCATTCATCAGAGAAAACACATCAGAGCAGCCCAGTCTGAAAATGGTGTGGCTGGGCTGTCTTCCTGCCAGGAGACAGGGGTAAAGTTACATGAATTAAAATCAGGTCAGGAGAATCCTCTTGAAGATGATGAGAAAACTTGTAATCAGAGATCTGAACTCCCTGGACTCCAGGACATACCCACTCGGGGAAAGTGCCACAAATGTAGCACATGTGGGAAAACTTTTAGCAAGAGCTCACAACTCATCAGCCACAAGAGATTCCATACTCGGGAGAGGCCCTTCAAATGCAGAGTGTGTGGGAAGACCTTTAGGTGGTCTTCAAACTTGGCTCGGCATATGAAAAACCATATTAGAGATTAA
>X|ENSBTAG00000031523|62976769|62979213
ATGGAAATCCCGAGGCTGCTCCCGGCTCGCGGGATGCGACAAACCGGCGGGGCTGGCAGCCCCGAGGGTGGCGGCCGGATCCGCGGAGGTGCTAACTTGCGGGCCGGTCAGGCCCCGGCGCGCCGCCTCCTGCTGCTCCGTGGCCCTCAAGATGGCGGGCCCGGGCGGCGGCGTGAGGAGGCCAGCGCGGCTTCCTCGTGCCCAGGCCCGGCCCCGAGCCCTTTGGCGCTGAGGCCCGATCACGCTACCGGCTGTGGCAGCGGCGGCGGGAGCGGCGGCGATGACTTCTTCCTGGTGCTGCTGGACCCGGTGGGTGGAGACGTAGAAACCGCGGGCGCTGGCCAGGCCGCAGGGCCCGTGTGGAGGGAGGAGGCCGGGCTGGGCCCAAGGCTCCTGGGGGGCGAAAGCGGCGCGAACCCCGAGGGCCGCCCTGCGCTGGGCCCCAGCTGCCTGTCGGCTATCCCCGCCCCAGTCCCGGCCTTGGCCCCGATCCCCGCTCCAGGCCTGGGCCCTGCCACGGCCTTCGCAGGCACTGTCACCATTCACAACCAAAACCTACTGTTGAGCTTGGAGAACGGCATTCTCACTCTGGCCACGCCCCCACCGCCCGCCTGGGCGCCTGGGGTCGCCCCTGCCCCGCAGCCCAGGGGTCTGGTCGCCCCGCAAGCTGGGATCCCACACGCCGCGGAGTCTGGAGATTGTCCCGAGCTGCCGCCCGACCTCCTGCTGGCGGAGCGGGCAGAACCTGCGCCTGCCCCAGCTCCCAAGGAGGAGGAGGAGGGCCCGGCGGCTGTTGAGAGCCCCCGCGGGCCGCCAGGCCCAGGCCAGGGCGTGTTGCTGTACCTGTGTCCTGAGGTGCAGTGCGGACAAACCTTTGCAAAGAAGCACCAGCTGAAGGTGCACCTGCTGACACACAGCAGCAGCCAGGGCCAGCGGCCCTTCAAGTGCCCCCTGGGTGGTTGTGGGTGGACCTTCACCACCTCCTACAAGCTCAAGAGGCATCTGCAGTCACACGACAAACTGAGGCCCTTCGGCTGCCCAGCAGAGGGCTGTGGCAAGAGCTTCACCACCGTGTATAACCTCAAAGCACACATGAAGGGCCACGAGCAGGAGAACTCATTCAAATGTGAGGTGTGTGAGGACACCTTCCCCACGCAGGCCAAGCTCAGCGCCCACCAGCGCAGCCACTTCGAGCCTGAGAGACCCTACCAGTGTGCGTTTTCCGGCTGCAAGAAGACATTTATCACAGTGAGTGCCCTGTTTTCCCATAACCGCGCCCACTTCAGGGAACAGGAACTCTTTTCCTGTTCCTTTCCTGGCTGCAGTAAACAGTATGACAAGGCTTGTAGGCTGAAAATTCACCTTCGGAGCCACACTGGTGAGAGACCGTTCCTTTGTGACTTTGAGGGCTGTGGCTGGAACTTCACTAGCATGTCCAAACTCCTAAGGCACAAACGGAAGCACGACGATGACCGGAGGTTCATGTGTCCGGTGGAAGGGTGTGGGAAATCTTTCACAAGGGCTGAACATCTGAAAGGCCACAGCATAACCCACCTGGGCACGAAGCCTTTTGTGTGCCCGGTGGAAGGTTGCTGTGCCAGGTTCTCTGCTCGCAGTAGTCTCTACATTCACTCCAAGAAACACTTGCAGGATGTGGACACTTGGAAAAGCCGATGCCCAGTCGCCACTTGTAATAAACTCTTCACATCCAAGCACAGCATGAAGACCCACATGGCCAAAAGGCACAACCTGCGCCAGGATCTCTTAGCTCAGCTGGAAGCTGCAAATTCTCTTACACCCAGCAGTGAACTTACCAGCCAGGGGCAGAGTGACCTCAGTGATGCTGAGCTTGTGTCTCTCTTCTCTGATGTGCCTGGTAATAATAGTTCTGCTGCAGTACTGGACACGGCATTGGTGAACTCTGGGATCTTGACTATTGATGTGGCTTCTGTGAACTCAACTCTGGCAGGAAACCTCCCTGCTAATAATAATAATTCCTTAGGGCAGGCAGTGGACCCTCAGGCCTTGATGGCCACCAGTGACCTTCCTCAAAGTTTGGATACCTCACTCTTCTTTGGAACGACAGCAGCAGGTTTTCAGCAGGGTCCCTTAGATATGGATGATGTCTCAAGTCTAAGTGCGGGGCCGTTGGCATCTCTGAGCTCTTTGGCTTTGAAAAACTCGAGTCAAGAGCCCCAAGCTTTGATCCCTAGCAGTAAGCTAACAGTAGACACAGATGCTCTGACTCCTTCAAGCACCCTTTGTGAAAACAGTGTCTCAGAACTACTGCCACCAACCAAAACGGAATGGAATGTACATCCTGACTCTGACTTCTTTGCACAGGAGGAAGAAACCCAGTTTGGATTCTCCAATCCAGCAGGAAACCATGGGTCTCAGAAAGAAACAGATCTTATCACAGTGACTGGCAGCTCATTTTTGGTATGA
>29|ENSBTAG00000003077|37657434|37670093
ATGGCGGCCGTGGTGGAAAATGTAGTGAAGCTCCTTGGGGAGCAGTATTACAAAGATGCCATGGAGCAGTGCCACAATTACAACGCCCGCCTCTGTGCTGAGCGCAGCGTACGCCTGCCTTTCTTGGACTCACAGACGGGAGTAGCCCAGAGCAACTGTTATATCTGGATGGAAAAGCGACATCGGGGTCCAGGATTGGCCTCTGGGCAGCTGTACTCTTACCCTGCCCGGCGCTGGCGGAAAAAGCGGCGAGCCCACCCTCCTGAGGATCCAAGGCTTTCTTTCCCATCTATTAAACCAGACACAGACCAGACCCTGAAGAAGGAGGGGCTGATCTCTCAGGATGGCAGTAGCTTAGAGGCTCTGTTACGCACCGACCCCCTGGAGAAGCGAGGCGCCCCCGATCCCCGAGTTGATGATGACAGCCTGGGCGAATTTCCTGTGACGAACAGTCGAGCACGGAAGCGGATCCTAGAACCAGATGACTTCCTGGATGACCTTGATGATGAGGACTATGAAGAAGACACTCCCAAGCGTCGGGGCAAGGGGAAGTCCAAGAGTAAAGGTGTGGGCAGTGCCCGTAAGAAGCTGGACGCTTCCATCCTGGAGGATCGGGACAAACCCTATGCCTGTGACATTTGTGGAAAACGTTACAAGAACCGACCAGGCCTGAGTTACCACTATGCCCACTCCCACTTGGCTGAGGAGGAGGGCGAGGACAAGGAAGACTCACAGCCACCCACCCCAGTTTCCCAGAGGTCCGAGGAGCAGAAATCCAAGAAGGGTCCTGATGGATTGGCCCTGCCCAACAACTACTGCGACTTCTGTCTGGGGGACTCCAAGATCAACAAGAAGACAGGACAGCCCGAGGAGCTGGTGTCCTGTTCTGACTGTGGCCGCTCAGGGCATCCGTCCTGCCTCCAGTTCACCCCTGTGATGATGGCAGCAGTGAAGACCTACCGCTGGCAGTGCATCGAGTGCAAGTGCTGCAACATCTGCGGCACCTCCGAGAATGACGACCAGCTGCTCTTCTGTGATGACTGCGATCGTGGCTACCACATGTATTGTCTAACCCCGTCCATGTCTGAGCCTCCTGAAGGAAGTTGGAGCTGCCATTTGTGTCTGGACCTGTTGAAGGAAAAAGCTTCCATCTACCAGAATCAGAACTCCTCTTGA
>2|ENSBTAG00000004450|93428887|93444810
ACAGTGGGTAAGCCTCACAAGTGCAACTACTGTGGACGGAGCTACAAGCAGCGCAGCTCGCTGGAGGAGCACAAGGAGCGCTGCCACAACTATCTCCAGAATGTCAGCATGGAGGCTGCCGGGCAGGTCATGAGTCACCATGTACCTCCTATGGAAGATTGTAAGGAACAAGAGCCTATTATGGACAACAATATTTCTCTGGTGCCTTTTGAGAGACCTGCTGTCATAGAGAAGCTCACAGGGAATATGGGAAAACGTAAAAGCTCCACTCCACAAAAGTTTGTGGGAGAAAAGATCATGCGATTCAGCTACCCAGACATTCACTTTGATATGAACTTAACATATGAGAAGGAGGCTGAGCTGATGCAGTCTCATATGATGGACCAAGCCATCAACAATGCAATCACCTACCTTGGAGCTGAGGCCCTTCACCCACTGATGCAGCACCCGCCAAGCACAATCGCTGAGGTGGCCCCGGTTATAAGCTCAGCTTATTCTCAGGTCTATCATCCAAATAGGATAGAAAGACCCATTAGCAGGGAAACCTCCGATAGTCATGAAAACAACATGGATGGCCCTATCTCTCTCATCAGACCAAAGAGTCGACCCCAGGAAAGAGAGGCCTCTCCCAGCAATAGCTGCCTAGATTCTACTGACTCAGAAAGCAGCCATGATGACCACCAGTCTTACCAAGGAAACCCTGCCTTAAATCCCAAGAGGAAACAAAGCCCAGCTTACATGAAGGAGGATGTCAAGGCTTTGGATACCACCAAGGCTCCTAAGGGCTCACTGAAGGACATCTACAAGGTCTTCAATGGAGAAGGTGAACAGATTAGAGCCTTCAAGTGTGAGCACTGCCGAGTCCTTTTCCTAGACCATGTCATGTACACCATTCACATGGGTTGCCATGGCTACCGGGACCCACTGGAATGCAACATCTGTGGCTACAGAAGCCAGGACCGTTATGAGTTTTCATCACACATTGTTCGAGGGGAGCACACATTCCACTAG
>6|ENSBTAG00000017488|53824308|53841201
ATGCTCATGTTTGACCCAGTCCCTGTCAAGCAAGAGGCCATGGACCCTGTCTCGGTGTCATACCCGTCTAATTACATGGAGTCGATGAAGCCCAACAAGTACGGCGTCATCTACTCCACGCCATTGTCGGATAAGTTCTTCCAGACGCCGGAAGGCCTGTCTCACGGGATGCAGATGGAGCCGGTGGACCTCACGGTCAACAAGCGGAGCTCGCCGCCCTCGGCCGGGAACTCGCCGTCCTCCCTGAAGTTCCAGTCCTCCCACAGGCGCGCCTCGCCCGGGCTGAGCCTGCCCTCGTCCAGCCCGCCGGGGAAGAAGTACTCGCCGCCGCCGCCGCCCGGCGTGCAGCCCTTCAGCGTGCCGCTGTCCATGCCGCCGGTGATGGCCGCGGCCCTGTCCCGCCACGGCATCCGGAGCCCGGGCATCCTGCCCGTCATCCAGCCCGTCGTCGTGCAGCCTGTCCCCTTCATGTACACCAGCCACCTCCAGCAGCCGCTCATGGTCTCCTTGTCGGAGGAGATGGAAAATTCCAGTAGTAGCATGCAAGTACCTGTAATTGAATCATATGAGAAGCCTATATTGCAGAAAAAAATTAAAATAGAACCTGGGATCGAACCACAGAGGACAGATTATTATCCCGAAGAAATGTCACCCCCTTTAATGAACTCAGTGTCCCCCCCGCAAGCATTGTTGCAAGAGAATCACCCTTCAGTCATCGTGCAGCCCGGGAAGAGACCTTTACCTGTGGAATCCCCAGACACGCAAAGGAAGCGGAGAATACACAGATGTGATTATGACGGATGCAACAAAGTGTACACTAAAAGCTCTCACTTGAAAGCACACAGAAGAACACATACAGGAGAAAAACCCTACAAATGTACGTGGGAAGGATGCACATGGAAATTTGCTCGGTCTGATGAACTCACAAGACATTTCCGGAAACACACTGGAATCAAACCTTTCCAGTGTCCAGACTGTGACCGCAGCTTCTCCCGCTCCGACCACCTTGCTCTGCACAGGAAGCGCCACATGCTCGTGTGA
>Un|ENSBTAG00000003024|429497091|429502700
GAGAGGCCCTTTCAATGCGACATATGTGCCAAAGGGTTCATACAGCCTTCAGACCTGCGGGTTCACCAGCGGATCCACACTGGCGAGAAACCCTACAGCTGTGACGTCTGCCTCAAGAACTTCGCCCACAACTCCACACTGCGTGCTCACAAGAGGACCCACACCCAGGAGAAGCCTTTCCGCTGTGAGCACTGTGACAGAGCTTTCGGCCACCGAGGGAACCTCAGTGTTCACCAACGCACCCACTCTGGACTAAAGCCCTACGTGTGCCCCGAGTGTCAAAGAGCCTTCCGTCAGCAATCTCAGCTTACCTTGCACCAGAGGACACACACAGGAGAGAGGCCCTTTCAATGCGACATATGTGCCAACGGGTTCATACAGCTTTCAGATCTGCGGGTTCACGAGCAGATCCACACTGGCGAAAAGCCCTACAGCTGTGATCTCTGCCTCGAGAAGTTCACCCAGGACTCCACGCTGCGTGCTCACAAGAGGACCCACACCCAGGAGAAGCCTTTCCGCTGTGAGCACTGTGACAGAGCTTTCAGCCACCGAGGGAACCTCAGTGTTCACCGACGCACCCACTCTAGGCTCAAGCCCTAC
>3|ENSBTAG00000006511|104935814|104968818
ATGGGGGACCACAGTCCAGACGACAGCATCAGCTACTTTGAGGTAGAGGAAGATGAGCTGACCCCCGATGACAAGATGCTCAGGTTTGTGGATAAGAACGGACTGGTGCCTTCCTCATCTGGAACTGTTTACGATAGGACGACTGTTCTTATCGAGCAGGATCCTGGCACTTTGGAGGATGAAGATGACGATGGACAGTGCGGAGAACACTTGCCTTTTCTAGTAGGGGGTGAAGAGGGCTTTCATCTAATAGATCATGAAGCAATGTCCCAGGGTTACGTGCAACACATTATCTCACCAGATCAGATCCATTTAACAATAAACCCTGGTTCCACGCCCATGCCAAGAAATATTGAAGGTGCAACCCTCACTCTGCAGTCGGAATGTCCAGAAACAAAACGTAAAGAAGTAAAGCGGTACCAGTGCACCTTTGAGGGCTGTCCCCGCACCTACAGCACAGCAGGCAACCTGCGCACCCACCAGAAGACCCACCGAGGGGAGTACACCTTCGTCTGTAACCAGGAGGGCTGCGGCAAGGCCTTCCTCACCTCCTACAGCCTCAGGATCCACGTGCGGGTGCACACGAAGGAGAAGCCATTTGAGTGCGACGTGCAGGGCTGTGAGAAGGCGTTCAACACGCTGTACAGGCTGAAAGCACATCAGAGGCTTCACACAGGGAAGACGTTTAACTGTGAATCTGAAGGCTGCAGCAAGTACTTCACCACACTCAGTGATCTGAGGAAGCACATTCGAACCCATACAGGAGAAAAGCCATTTCGGTGTGATCATGATGGCTGTGGAAAAGCATTTGCAGCAAGCCACCACCTTAAAACTCACGTCCGTACACATACTGGTGAAAGACCCTTTTTCTGCCCCAGTAATGGCTGTGAGAAAACATTCAGCACTCAATACAGTCTCAAAAGTCACATGAAAGGTCACGATAACAAAGGAAACTCATACAGTGCACTTCTAAATCACAATGGATCAGAGGATACAAATCACTCACTTTGTCTGAGGAATTTAAGCCTTCTGTCCACAGATTCTGAATTTCAAGAAAATTCCAATACAACACAGGGCCAGAATCTCAGCACTCTCTCACCAGCAATCATTTTTGGACCAATGTTCCAGAAGTCAGATGACCCGGCAATTCAGGAAGATCCTCAACAGACAGCTGCCTTGATTGAAAGTTTTAATGGTGATGCGGAGTCAGTCAGTGATGTTCCGCCATCCACAAGACATTCAGCATCTTTATCTCTTCCACTTATACTGCAGCCTGGCATCTCCGAGCCACCCCAGCCTCTACTACCAGCCTCAGCACCATCTGCTCCTCTGCCTGCTCCCTCCCTAGGAACTGGTTCCCAGCAAGCTGCATTTGGCAACCCCCCTGCTCTCTTACAACCTCCAGAAGTGCCTGTTGCCCACAGCACGCAGTTTGCTGCTAATCATCAAGAGTTTCTTCCGCACCTCCAGGCACCGCAGCCCATCGTACCAGGACTCTCTGTTGTTGCTGGGGCCTTGGCGTCAGCAGCGGCAGTGGCATCAGCCATGGCAGCACCACCCCAACCACAAAGTACTACTGAGCCCCTGCCAGCCATGGTCCAGACTCTGCCCCTGGATGCCAACTCTGTCCTAACCAGTAATCCCACTATAACCATCACCCCGACTCCCAGCGCGGCTATCCTGCAGCCCAGCCTGGTCATGGGAGAGCAGAACTTACAGTGGCTACTGAATGGTGCCACCAGCACGCCGCAGGCTCAAGAGCAAATTCAGCAAGCATCTAAAGTTGAGAAGGTGTTTTTTACCACTGCAGTACCAGTGGCCAGTAGCACAGGGAGCGCTGTACAGCAGATTGGCCTCAGTGTTCCTGTGATCATCATCAAACAAGAGGAGGCCTGTCAGTGTCAGTGCGCGTGCCGGGACTCTGCCAAGGAGCGGGCGGCCAGCAGGAGGAAGGGCTGTCCTTCCCCGCCCCCTCCCACGCTGAGCGCCCAGCCTCCTGACGGGCCCAGCCTGAAGCTGCCACCACAGACTTTCTCCCCACCCCCGATCCCCCTGTCATCCTCTTCCACTGCCGCCTCCTCCTGTGAGCAAAGCAGACAGGCGGTGACTCCTTCAGACCCGCAGACAGAGCCACTCCGTGCCATAGATATGTCAGAGTTTCTGTCCCTCCAGAGCCTGGACACCACTTCCAATCTGATTCCCATTGAAGCACTACTGCAGGAAGAGGAAGAGATGGGCCTGACCAGCAGTTTCTCCAAGTGA
>7|ENSBTAG00000017123|2527276|2528316
CAAAGTTCAGCTCTTATTCAACATCAAAGAACTCATACTGGAGAGAAACCCTATATATGTAAAGAGTGTGGGAAAGCCTTCAGCCATAGTGCATCCCTTTATAAACACGTAAAAATACATACTGTGGAAAAATCCTACAAATGTAAAGAATGTGGTAAATCCTTTGGCAGAAGGTCTGCCCTTTTTATACATCAAAAAATTCATGCTCAAGACAATCCCCACAAGTATAACCCAGGAAGGAAGGCATCCACGTGCAACCTTCCTGGATGTCAGAGAATTCATCCAAGAAAGAAGTCCTATTTGTGTAACGAGTGTGGCAACACCTTTAAGTCTAGCTCATCCCTTCGTTACCACCAGAGAATTCACACAGGAGAGAAGCCTTTTAAATGTGGTGAATGTGGGAGAGCCTTCAGTCAGAGTGCGTCTCTTATCCAACATGAAAGAATTCACACTGGAGAAAAGCCTTACAGATGTAATGAATGTGAAAAAGGTTTCACTTCTATTTCACGACTTAATAGACATCGAATAATTCATACTGGAGAGAAACTGTATAATTGTAATGAGTGTGGCAAAGCCTTAAGTTCCCACTCGACACTCATTATTCATCAGCGAATTCATACTGGAGAGAAACCATGTAAATGCAAAGTGTGTGGGAAAGCCTTCAGACAAAGTTCGGCTCTCATTCAACATCAGAGAATGCACACTGGAGAAAGACCCTATAAATGTAATGAGTGTGGGAAAACATTCAGGTGTAACTCATCCCTTAGTAATCATCACAGAATTCACACAGGAGAGAAACCATATCGATGTCTGGAATGTGGGATATCTTTTGGGCAAAGTGCAGCTCTTCTTCAACATCAAAGGATTCATACAGGAGAAAAACCCTTTGTGTGTATTACATGTGGGAAAACTTTTAGGCAGAGCTCATCACTTATTGCACATCAAAGAATTCATACTGGAGAAAAACCCTATGAATGTAATGCATGTGGGAAACTCTTCAGCCAGAGGTCGTCCCTTACGAACCATTATAAAATTCACATT
>17|ENSBTAG00000005240|41124767|41126101
AAGCCCTATGGATGCCGGGACTGTGGGAAAGCTTTCTCCCAGAAGTCATTGCTCACTATTCATCAAAGGACTCATTCAGGAGAAAAACCATATGGGTGTGGGGAATGTCAGAAAGCTTTCAGTAGGAAATCACTGCTCATTTTACATCAGAGAACTCACACAGGAGAGAAGCCCTATGGCTGCAGTGACTGTGGGAAAGCCTTCAGCAGGAAGTCACAGCTCATTACACATCAGAGGACACACACAGGCGAGAAGCCCTACAGATGTAGTGATTGTGGAAAAGCCTTCTTTTGGAAGTCACAGCTTATAACTCATCAGAGGGTTCATACAGGGAAGAAGCCGTATGCCTGTAGTGAATGTAAAAAAGCCTTCAGCAGGAACTCACTCCTCATTAGGCATCAGAGGATCCATACAGGAGAGAAACCCTATGAATGCAGTGAATGTGGTGAAGCCTTCATCAGAAAACCACAACTTGTTAAACATCAAATGACTCATACGGGAGAGAAGAACTATCAGTGCAGTAATTGTGAGGAAGCCTTCTTTAAGAAGTCAGAACTAATTAAACATCAAAAGGTTCATTTAGGAGAAAGACCCTATGGATGTGTTGAATGTGGAAAAACCTTCTTTGGAAAGTCACAGCTCCTGACACATCAAAGAACTCACACTGGAGAGAAACCTTATGAATGTAGTGCCTGTGGGAAAGCCTTCACCCAGAAGTCCAGCCTGGTGTCCCATCAGAGGACACATACAGGGGAGAAACCTTATGAATGCAGTGAATGTGGGAAAACCTTCAGTGAGAAGTCAAGTCTCATTCACCATCAGAGAACCCATACTGGAGAAAAACCCTTCGAATGTGGTGAGTGTAGGAAAGCTTTTGCCTGGAAGCCACAGCTTCTTAGGCACCAGAGAATTCATACAGGGGAGAAACCCTATGGATGCAGTGAATGTGGAAAGGCATTTGTTCAGAAAGTACAGCTCATTAAACATCAGAGAAATCATACAGGAGAGAAGACCTATGGATGCAATGACTGTGCAAAAGCTTTCTTTGAGAAGGCACAGCTCATTATACATCAGAGAATTCATACAGGAGAGAGACCCTATAAATGTGAGGAATGTGGGAAGTCTTTCACTAGGAAGTCACACCTTATGAGGCATCAGAGGATCCATACAGGGGATAAGTACTATGGATGCAGTGAATGTGGGACTGTCTTCCACAGGAAGGCGCAGCTCCTGATTCATCAGAGAAGTCAT
>1|ENSBTAG00000005871|94676199|94728516
ATGAAGAGTGAAGACTATTCCCATGAAACTATGGCACCAGATATCCACGAAGAACGGCAGTACCGCTGTGAGGACTGTGACCAGCTCTTTGAGTCCAAGGCCGAGCTAGCAGACCACCAGAAGTTCCCATGCAGCACTCCCCATTCGGCTTTCTCAATGGTAGAAGACGACTTCCAACAAAAGCTCGAGACTGAAAATGATCTCCGAGAGATACATGCGATTCAGGAGTGTAAGGAATGTGACCAAGTGTTTCCCGACTTGCAAAGCTTGGAGAAACACATGTTGTCACATACTGAAGAGAGGGAATACAAGTGCGATCAGTGTCCCAAAGCATTTAACTGGAAGTCCAATTTAATTCGCCACCAGATGTCACATGACAGTGGAAAGCACTATGAATGTGAGAACTGCGCCAAGGTTTTCACGGACCCTAGCAACCTTCAGCGGCACATCCGCTCTCAGCATGTTGGTGCCCGGGCCCACGCGTGCCCCGAGTGTGGCAAAACGTTTGCCACTTCGTCGGGCCTCAAACAACACAAGCACATCCACAGCAGTGTGAAGCCCTTTATCTGTGAGGTCTGCCATAAATCCTATACTCAGTTTTCAAACCTTTGTCGTCATAAGCGCATGCATGCTGATTGCAGAACCCAAATCAAGTGCAAAGACTGTGGACAAATGTTCAGCACTACGTCTTCCTTAAATAAACACAGGAGGTTTTGTGAGGGCAAGAACCATTTTGCGGCAGGTGGATTTTTTGGCCAAGGCATTTCACTTCCTGGAACCCCAGCTATGGATAAAACGTCCATGGTTAATATGAGTCATGCCAACCCGGGCCTTGCTGACTATTTTGGCGCCAATAGGCATCCTGCTGGTCTTACCTTTCCAACAGCTCCTGGATTTTCTTTTAGCTTCCCTGGTCTGTTTCCTTCCGGCTTGTACCACAGGCCTCCTTTGATACCTGCTAGTTCTCCTGTTAAAGGACTGTCAAGTACTGAACAGACAAACAAAAGTCAAAGTCCCCTCATGACACATCCTCAGATACTGCCAGCTACACAGGATATTTTGAAGGCACTATCTAAACACCCACCTGTAGGGGACAATAAGCCAGTGGAGCTCCAGCCCGAGAGGTCCTCTGAAGAGAGGCCCCTTGAGAAAATCAGTGACCAGTCAGAGAGTAGTGACCTTGATGATGTCAGTACGCCAAGTGGCAGTGACCTGGAAACAACCTCGGGCTCTGATCTGGAAAGTGACATTGAAAGTGATAAAGAGAAATTTAAAGAAAATGGTAAAATGTTCAAAGACAAAGTAAGCCCTCTTCAGAATCTGGCTTCAATACATAATAAGAAAGAATACAGCAATCATTCCATTTTCTCACCATCTTTAGAGGAGCAGACTGCGGTGTCAGGAGCTGTGAATGATTCTATAAAGGCTATTGCTTCTATTGCTGAAAAATACTTTGGTTCAACAGGACTGGTGGGGCTGCAAGACAAAAAAGTTGGAGCTTTACCTTACCCTTCCATGTTTCCCCTCCCATTTTTTCCAGCATTCTCTCAATCAATGTACCCATTTCCTGATAGAGACTTGAGATCGTTACCTTTGAAAATGGAGCCCCAATCACCAAGTGAAGTAAAGAAACTGCAGAAGGGAAGCTCTGAGTCTCCCTTTGATCTCACCACTAAACGCAAGGACGAGAAGCCCTTAACCCCAGTACCTGCCAAGCCTTCAGCGACCCCGGCTGCAAGCCAAGACCAGCCCCTGGATCTAAGTATGGGCAGTAGGAGTAGAGCCAGTGGGACCAAGCTGACTGAGCCTCGTAAAAACCACGTGTTTGGGGAGAAGAAAGGAGGCAACATTGAACCAAGACCAGCATCCGATGGTTCCTTACAGCATGCTAGACCCACTCCTTTCTTTATGGACCCTATTTACAGAGTAGAGAAAAGAAAACTAACTGACCCACTTGAAGCTTTAAAAGAGAAATACTTGAGGCCTTCTCCAGGATTCTTATTTCACCCACAATTCCAACTGCCTGATCAGAGAACTTGGATGTCGGCTATTGAAAACATGGCAGAGAAGCTGGAGAACTTCAGTGCCCTGAAACCAGAGGCCAGTGAACTTCTACAGTCTGTTCCCTCCATGTTCAACTTCAGAGCTCCTCCCAACGCCCTGCCAGAGAACCTCCTACGGAAAGGAAAGGAGCGCTATACCTGCAGATACTGTGGTAAGATTTTTCCAAGATCTGCGAACCTAACACGGCACTTGAGAACCCACACAGGAGAGCAGCCTTATAGATGCAAGTACTGTGACAGGTCCTTCAGCATATCTTCCAACCTGCAGCGGCATGTTCGCAACATCCACAATAAAGAGAAGCCCTTTAAGTGTCACTTATGTGATAGGTGTTTTGGTCAACAAACCAACTTAGACAGACACCTCAAGAAGCACGAGAATGGGAACATGTCTGGTACGGCAACATCATCGCCTCATTCTGAACTGGAAAGCACAGGTGCAATCCTTGATGACAAGGAAGACGCTTACTTCACAGAAATTCGAAATTTCATCGGGAATAGCAACCACGGCAGCCAGTCCCCCAGGAACGCCGAAGAGAGAATGAATGGCAGTCACTTTAAAGATGAAAAGGCTTTGGTGACCAATCAAAATTCAGACTTACTGGATGATGAAGAAGTAGAAGATGAGGTGTTGTTAGATGAGGAGGATGAAGACAATGATATTACTGGGAAAATGGGAAAGGAACCAGGGACGAGTAATTTACATGAAGGAAACCCCGAGGATGACTATGAAGACACCAGCACCCTGGAAATGAGCTGTAAAGCATCCCCAATGAGGTATAAAGAGGAAGAATATAAAACTGGACTTTCTGCTCTAGATCATATAAGGCACTTCACAGATAGCCTCAAAATGAGGAAAATGGAAGATAATCAATATACAGAAGCTGAGGTGTCTTCTTTCAGTGCTTCCCATGTGCCAGAGGAACTTAAACAACCGTTACACAGAAAGTCCAAGTCACAGGCATACGCTATGATGTTGTCATTGTCCGACAAGGAGTCCCTGCATTCTTCATCCCACAGTTCTTCCAATGTGTGGCATAGTATGGCGAGGGCTGCAGCAGAATCCAGTGCCATCCAGTCCATAAGCCACGTATGA
>24|ENSBTAG00000023081|37071884|37073230
GAGTTTTTCATCAGTATGTCTGAAACCATTAAATATAATGACGATGATCATAAAACTCTGTTTCTGAAAACACTCAACGAGCAACGCTTGGAAGGAGAATTTTGCGACATCGCGATCGTGGTCGAGGATGTGAAGTTCCGAGCGCACAGGTGCGTTCTTGCTGCCTGCAGCACCTACTTTAAAAAGCTTTTCAAGAAACTGGAGGTAGATAGTTCCTCAGTAATAGAAATAGATTTCCTCCGTTCCGATATATTTGAAGAGGTCCTGAATTACATGTACACGGCAAAGATCTCCGTGAAAAAAGAAGATGTTAACTTAATGATGTCATCCGGTCAGATTCTCGGCATCCGGTTCCTGGATAAACTCTGCTCTCAGAAGCGGGACGTGTCCAGCCCGGACGAAAACAACGGTCAGTCGAAAAGCAAGTACTGCCTGAAGATCAACCGCCCCATTGGGGATGCTGCCGACCCTCAGGATGATGACGTGGAGGAAATCGGAGACCAGGACGACAGCCCCTCGGATGACACGGTAGAAGGCACCCCCCCGAGTCAGGAGGACGGGAAGTCGCCCACGACGACGCTCAGGGTGCAGGAGGCCATCCTGAAAGAGCTGGGCAGCGAGGAGGTACGGAAGGTCAACTGCTACGGCCAGGAGGTAGAGTCCATGGAGACCCCCGAGTCCAAGGACCTGGGGTCCCAGACCCCTCAGGCCTTAGCATTTAACGATGGGATGAGCGAAGTGAAGGATGAGCAGACCCCAGGCTGGACCACGGCGGCCAGCGACATGAAGTTCGAGTATCTGCTGTACGGGCACCACCGGGAGCAGATTGCCTGCCAGGCGTGCGGGAAGACGTTTTCAGACGAGGGTCGGCTGAGGAAGCACGAGAAGCTGCACACGGCCGACCGGCCCTTCGTGTGCGAGATGTGCACCAAGGGCTTCACCACGCAGGCCCATCTGAAGGAGCACCTGAAGATCCACACGGGCTACAAGCCCTACAGCTGCGAGGTGTGTGGCAAGTCGTTCATCCGCGCCCCGGACTTGAAGAAGCACGAGCGGGTGCACAGCAACGAGCGGCCCTTCGCCTGCCATATGTGCGACAAGGCCTTCAAGCACAAGTCCCACCTCAAGGACCACGAGCGCCGTCACCGCGGCGAGAAGCCCTTTGTGTGCGGCTCCTGCACCAAGGCCTTCGCCAAGGCGTCCGACCTGAAGCGGCACGAGAACAACATGCACAGCGAGCGCAAGCAGGTCACCCCTAGCGCCATGCAGAGCGAGACCGAGCAGCTGCAGGCGGCGGCCATGGCTGCGGAGGCCGAGCAGCAGCTGGAGACCATCGCCTGCAGCTAG
>14|ENSBTAG00000021005|925694|927347
GTTTCTGGGCGTGGGAATCTGCAGAAGGCAGTGTCTGAAGCCCTCCCAGTGATGGAGCTCACTGCCCCCACGTCTGGGAGGGGCCCTGACCCCAGACTCGGGAGGCTTTTAGGAAACCTGGATGCACAGAGCCTGCGGAGCTGCACCTCACAGGAAGGGGGTTTCCAGCAGGTGACGGTCACCCACTGGAAGATCCAAACGGCAGAGGCAGCACAGGCGGGGAGTAAGTCTGAGGGGAGCCCTCTCCTGAGCCCAGACCTCCTCCTGCTTCAGAGAGAGTTGATCGAGGGGGAGGCCCCCCAGCACGAGGCCTGTGGCAGCTTCCCGTTCAACCCGGGCCTGGCCAGACATCAAGCTTCTCATGCTGGGGAGAAAGCTCACAGGTGTGACGAGTGCGGGAAAGGCTTCAGCCAGAGCTCCCACCTGGTGGAGCATCAGCATGCTCATGGTGGGGAGAGGCTGTACGTGTGTAACGCGTGTGGCAAGGACTTCGTTCTCTACACGGATCTCCTGGAGCATCAGAAAGTACACACGGGAGAAAGGCCCTTCAAGTGCGCTCAGTGTGGGAAGGCATTCTGTCACAGCTCAGACCTGATCCGCCACCAGCGGGTCCACACCCGAGAGAGGCCCTTTGAGTGCAAGGAGTGCGGGAAGGGCTTCAGCCAGAGCTCATTGCTTATCCGGCACCAGAGGATCCACACAGGGGAGCGGCCGTACGAGTGCAACGAGTGCGGCAAGGCCTTCATCCGGAGCTCCAGCCTCATCCGGCACTTCCAGGTCCACACGGAGGTGAGGCAGTACGAGTGCCAGGACTGTGGCAAGGCCTTCCGCCACCGCTCAGACCTCATCGAGCACCAGAGGATCCACACTGGGGAGCGGCCCTTCGAGTGCAACGAGTGCGGCAAGGCCTTCATCCGGAGCTCGAAGCTCATCCAGCACCAGCGCATTCACACCGGGGAGCGGCCATACGTCTGCAACGAGTGTGGGAAGCGCTTCAGCCAGACGTCCAACTTCACGCAGCACCAGAGGATCCACACCGGGGAGAAGCTCTATGAGTGCAACGAGTGTGGGAAGGCCTTCTTCCTGAGTTCCTACCTTATTCGACACCAGAAGATCCACACCGGGGAGAGGGTGTACGAGTGCAAGGAGTGTGGGAAAGCCTTTCTCCAGAAAGCACACCTCACCGAGCACCAGAAGATCCACTCTGGGGACAGGCCCTTCGAGTGCAAGGACTGCGGGAAAGCCTTTATTCAGAGCTCCAAGCTCCTCTTGCACCAGATTATTCACACTGGAGAGAAACCCTACGTGTGCAGTTATTGTGGGAAAGGCTTCATTCAGAGGTCAAACTTCCTTCAGCACCAGAAGATCCACACTGAAGAGAAACTCTACGAGTGTAGTCAGTATGGGAAAGAGTTCACCCCACCCCCAGACTTTAAAAGCAGTCAAGAGGCTCCCCAGGAGGGCCTTCCCTTGAGTCAGACAGCCGTTCACTTCGGGGAGACGGTCATGGATGGGCAGGGCTGCCACCTCTCACTT
>X|ENSBTAG00000035149|1313837|1376783
AAAGCCAGTACAGCTCAGACCATTTTGCCACTGCACAACCACTCACACCCAGCAGAAAAGCCTAGATACTTGAACTATTGTAATATGCTATTTATATACCTATCTAATTTAATCAAACAC
>24|ENSBTAG00000022887|3753880|3953623
AGAGATCTGCTGAACCTGGGGAGCAGTGATCAGGACAGAGCTGGAAGCATGCAGAGTTCAGGGGACTTGAAAGATGTTCCGGGAGATCCCGTTCTGGAGAGTAAGGAGATTCTGATGAATTCCCGACATGAAACCAAAGTGATTTTGGAAGAGGATGGTCCAGCTTCTGACAGCACCATTGACAACAATGATGTTTATGAAACTATAATCAGTATTGATGATAAAGGGCAGGCCGTGTACAGTTTCGGCCGATTTGATTCTTCCATAATAAGGATCAAGAACCCCGAAGATGGGGAACTCTTCGACCAGTCTCAAGAGGGGCTTGTGGCAGCCGGAGTGAGGATGAGTGAACTGCCCTTGAAGGACTGTGCTCAAGGTGTGAAAAAGAAGAAAGCGGACAGTAGTTCCTTTGTGGAGTCCACCCGGATTCGCTGTGATGACTGTGGCTTCTTGGCGGACGGTCTGAGTGGCCTGAATGTGCACATAGCCATGAAGCACCCGACGAAGGAGAAACACTTCCACTGTCTGCTGTGCGGCAAGTCCTTCTACACGGAGAGCAACCTCCACCAGCACCTGGCCAGCGCTGGCCACATGCGGAACGAGCAGGCCAGCGTGGAGGAGCTGCCCGAGGGTGGCGCCACCTTCAAGTGCGTCAAGTGCACGGAGCCCTTTGACTCCGAGCAGAATTTGTTCCTGCACATCAAAGGGCAGCACGAGGAGCTGCTCCGAGAGGTGAACAAGTACATCGTGGAGGACACCGAGCAGATCAACCGCGAGAGGGAGGAGAACCAGGGCAACGTGTGCAAGTACTGCGGGAAGATGTGTCGCAGTAGCAACTCGATGGCGTTCCTGGCGCACATTCGCACGCACACAGGATCAAAACCATTCAAGTGCAAGATATGCCATTTTGCAACAGCTCAGCTTGGCGATGCCAGAAACCATGTCAAAAGGCACCTTGGGATGAGGGAATACAAGTGTCACGTCTGTGGGGTTGCATTTGTTATGAAGAAACACTTAAATACACATCTATTAGGCAAACATGGAGTTGGCACACCAAAAGAAAGGAAGTTCACGTGCCACTTGTGCGACAGAAGTTTCACAGAGAAATGGGCCCTCAACAACCACATGAAACTGCACACGGGGGAGAAGCCGTTCAAGTGTACCTGGCCTACCTGCCACTACTCCTTCCTCACGGCGTCCGCCATGAAAGACCACTACAGGACGCACACAGGCGAGAAGTCGTTCCTGTGTGACCTCTGTGGCTTTGCGGGCGGGACCCGGCACGCCCTCACCAAGCATCGCCGGCAGCACACAGGTCAG
>15|ENSBTAG00000030929|73168117|73168881
GTGAAACTCAATGAATGTAATCAGTGTTTTAAAGTCTTCAGCACAAAATCTAACCTTACTCAGCACAAAAGAATTCATACTGGAGAAAAACCCTATGACTGTAATCAGTGTGGAAAATCCTTCAGCAGTAGATCTTACCTTACTATTCATAAGAGAATACATAATGGGGAGAAACCCTATGAATGTAATGACTGTGGGAAAGCCTTCAATGATCCTTCCTCTCTTAGACTGCATGTGAGAATTCACACTGGAGAAAAACCCTATGAATGTAACCAGTGTTTTCATGTTTTCCGCACTAGTTGTAACCTCAAAAGCCACAAGAGAATTCATACGAGGGAGAATCACCATGAATGTAATCAGTGTGGCAAGGCCTTCAGCACGAGGTCCTCCCTTACTGGGCACAATAGTATTCATACAGGAGAGAAGCCTTATGAATGCAATGACTGTGGGAAAACCTTTAGGAAGAGCTCATATCTGACACAGCATATGAGAACTCATACTGGAGAAAAACCCTATGAGTGTAATCAGTGTGGAAAGTCCTTCAGCAGTAGCTTTTCTCTTACTGTTCACAAGAGGATTCATACTGGTGAGAAACCCTATGAATGCAGTAACTGCGGGAAAGCATTTAATAATCTCTCAGCTGTTAAGAAACATGTGAGAACTCACACTGGAGAAAAACCCTATGAATGTAATCATTGTGGAAAATCTTTCACCACTAATTCTTACCTTTCTGTGCACAAGAGAATACATAACAGGTGGATATGA
>28|ENSBTAG00000012300|14054823|14056031
ATGTACACTTCAGAAGAGAGATATAATCAGAGAACTCAAAAAAGGAAAATATATCATGTATGCCCTCAGAAGGGTAAAAAGATTTTTATTCATGTGCATGAGATTACTCAAATAGATGATCAGATATACGAGTGCCTTGAACGTGAGCAAAACTTTTGTGAAAACTTAGCTCTTATTATGTGTGAGAGAACCCACACTGGGGAGAAACCTTATAGATGTGATATGTGTGAGAAAACCTTTATCCAAAGCTCAGATCTTATTTCATATCAGAGGATCCACAGTTATGAGAAACCTTATAAATGTAGCAAATGTGAGAAGAGCTTTTGGCACCACTTAGCCCTTTCAGGACACCAGAGAATGCATGCAGGTAAAAAATTCTATACATGTGATATCTGTGCCAAGAATTTTGGTCAGAGCTCTGATCTGCTTGTCCACCAGCGAAGCCATACAGGCGAGAAACCATATCTGTGTAGTGAGTGTGATAAATGCTTCAGCCGAAGCACAAACCTCATAAGGCATCAAAGAACTCACACGGGTGAGAAACCATTTAAGTGTCTGGAGTGTGAAAAAGCTTTTAGTGGGAAATCCAATCTTATTAGCCACCAGAGAACTCACACTGGTGAAAGACCCTACAAATGTAATAAGTGTGAGAAAAGTTACCGACACCGGTCAGCCTTCATTGTTCATAAAAGAGTACATACTGGGGAGAAGCCCTATAAGTGTGGTGCCTGTGAGAAATGCTTTGGCCAGAAATCAGACCTTATTGTACACCAGAGAGTCCACACAGGTGAGAAGCCGTATAAATGCTTGGAATGTATGAGAAGTTTTACCCGGAGTGCCAACCTCATCAGGCACCAGGCAACTCACACTCACACTTTTAAATGCCTTGAATATGAGAAGAGCTTCAGCTGTAGTTCAGACCTTATTGTGCATCAAAGAATTCACATGGAAGAGAAACCACATCAGTGGTCTGCATGTGACAGTGGCTTCCTCCTAGGCATGGACTTCGTTGCCCAACAGAAAATGAGAACTCAGACAGAGGAGTTGCATTATAAGTACAGTGTCTGTGATAAAAGCTTTCATCAGAGCTCAGCCCTTCTTCAACATCAGACAATCCACTTCGGTGAAAAACCATATATCTGTAATGTGGCTGAGAAAGGTCTTGAGCTCAGCCCTCCCAATGTATCAGAAGCCTCACAGATGTCTTGA
>3|ENSBTAG00000007318|17233928|17239121
GAAGTCTCTTTTCCTTTGCTTTCTCTGGATTTTGGATCTTTCTCTGGTCTGGGACCGATTGCCATGGGGGACATGAAGACCCCTGATTTTGATGACCTCCTTGCTGCCTTTGACATCCCTGACATTGATGCAAATGAAGCCATCCACTCTGGGCCAGAAGAAAATGAGGGGCCAGGAGGCTCCGGAAAGCCTGAACCCAGTGTAGGAGGTGAATCTGGAGAAGCAACAGCAGCTCCTGCCGGGGACGGCCCTGGGGGGCCCACCCAAGCCTCTGACCATAGCCTGCCACCGCCGGACGTCTCAGCAGTCAGCGTCATCGTCAAGAACACTGTGTGTCCTGAGCAGTCAGAGTCCCTGGCTGGGAGTTCAGGAGGGGAAGGGGCCCGGGCAGGGGGAGTGACGAAGGAAGGCCCTCTGGGACCTCGTCTGATGCAGAATGGTTTTGGGGGCCCTGAGCCATCCCTTCCAGGAACCCCACGCTCTCCAGCTCCTCCCAGTGGGGGTACCTGGAAAGAAAAATCCCTGGAAGGCAAAGCTCCGCTGGATCTGTTTGCTCATTTTGGGCCTGAGCCAGGGGAGCACCCTGATCCCCTTCCTCCCTCTGCGCCCTCCCCACCTCGGGAAGGGGCCCTGACCCCACCTGCTTTCCCCTCTCCCTTTGAGCTGACCCGGGAGAATGGCCCAGCCCTGCTGCCCCCCTCTTCTCCCCCACTGCTGGGGACCTTGAAGCAGGAAAGCTGCAGCCCTCTTCATCCCCAGAGCCTCGCCCAGCCAGGCTCAGGCACTAGCCCTGAGGCCACAGGAGTTCCTGCCAGTGCCTCCCCTTCCCAGGTGGCAGGCGTGTCCTTCTTCAAGAAGTCTCCGGGGCACCAGAGCCCTCTTGCCTCCCCTAAAGGGCCCAGCTGTCAGCCTCTGAAGGAAGAGGAGGATGAGGGACCGGTAGACAAGTCTTCCCCGGGAAGTCCCCAGAGTCCCTCCAGTGGAGCTGAGGCTGCGGACGAGGACAGCAATGACTCCCCTGCCTCCAGCTCCTCTCGGCCTCTCAAGGTGCGGATCAAGACCATTAAAACATCCTGCGGAAATATCACAAGGACTGTAACCCGGGTCCCCTCAGACCCTGATCCCCCTGCCCCCTTGGCTGAGGGGGGCTTCCTGGCGGAGGCTAACCTCCTGAAGTTGTCCCCGGCAACCCCAACCCCCGAGGGTCCAAAGGTGGTGAGTGTCCAACTGGGTGATGGCACGAGGCTCAAGGGTACCGTGCTGCCTGTGGCCACCATTCAGAATGCAAGTACTGCCATGTTGATGGCGGCCAGCGTGGCCCGCAAAGCGGTGGTTCTGCCTGGGGGCACTGCCACCAGCCCTAAGACGATGCCTAAGAATGTGCTGGGTCTGGTGCCCCAAGCCCTGCCCAAGGCTGAGGGGAGGACAGGGCTGGGGACAGGGGGGCAGAAGGTGAATGGCGCCTCGGTGGTAATGGTGCAGCCTTCTAAGCCGGCCACTGGGCCGGGGGCAGCAGGTGGCACGGTGATCTCACGGACCCAGTCCAGCCTGGTGGAGGCCTTCAACAAGATCCTCAACAGCAAGAACCTGCTGCCTGCCTACCGGCCAAACCTGAGTCCGCCGGCTGAGGCCGGGCTGGCCCTGCCACCCACGGGCTACCGCTGCCTCGAGTGTGGGGATGCCTTCTCATTGGAGAAGAGCCTGGCGAGACACTATGACCGCCGGAGCATGCGCATTGAGGTCACCTGCAATCACTGCGCCCGCCGCCTGGTCTTCTTCAACAAGTGCAGCCTGCTTCTGCATGCCCGCGAGCACAAGGACAAGGGGCTCGTCATGCAGTGCTCACACCTGGTCATGAGGCCGGTGGCCCTGGACCAGATGGTGGGGCAGCCGGACATCACGCCCCTGCTGGCTGTCCCACCTGCCCTTGGACCTCCAGCCTTGCCTGCCTTGGGCAAGGGTGAAGGGGCCGTCACCACGTCCGCCATTACTGCAGTTGCCGCAGAGGCCCCCGTGCTGCCGCTCTCAACGGAGCCACCCGCCACCCCTGCCACCTCTACTTACACGTGCTTCCGCTGCCTGGAGTGCAAGGAGCAGTGCCGCGACAAGGCCGGCATGGCTGCCCACTTCCAGCAGCTCGGGCCCCCCGCCCCTGGGGCCACCAGCAATGTGTGCCCAACCTGCCCCATGATGCTCCCCAACCGCTGCAGCTTCAGCGCCCACCAGCGCATGCATAAGAACCGACCTCCCCACGTCTGTCCTGAGTGTGGGGGCAACTTTCTGCAAGCCAATTTTCAGACCCATCTCCGGGAGGCCTGCCTACATTTCTCTCGCCGCGTAGGATACAGGTGCCCCAGCTGTGCAGTGGTGTTTGGGGGTGTGAACTCCATCAAGTCCCACATCCAGACGTCACACTGCGAGGTTTTCCACAAGTGCCCCATCTGCCCCATGGCCTTCAAGTCTGCACCCAGTGCCCACGCCCACCTCTACACCCAGCATCCCAGCTTCCACACGCAGCAGGCCAAGATGATCTACAAGTGCGCCATGTGTGACACGGTCTTCACTCATAAACCCCTCCTCTCCTCACACTTCGACCAGCACTTGCTGCCCCAGCGTGTCAGTGTCTTTAAGTGCCCATCTTGTCCTCTGCTTTTTGCCCAAAAAAGGACCATGCTGGAACATCTCAAGAACACCCATCAGTCTGGGCGCCCGGGGGAGGAGACCGCTGGGAAAGGAGCTGGGGGTGCCCTTCTGACCCCCAAGACAGAGCCCGAGGAGCTGGCTGTGTCTCGGGCAGGAACCGCTGCCCCTACTGAGGAATCTTCTTCAACCTCAGAAGAGGAGGAGCCGCCCAGCTCCCCTGAGCCCCCTCGCCCAACCAAACGGCCCCGGCGAGAACTGGGGAGCAAAGGCATGAAGGGCGGGGGCGGGGGCCCTGGCGGCTGGACCTGTGGCCTGTGTCACTCCTGGTTTCCTGAGCGTGACGAATATGTGGGTCACATGAAGAAGGAGCATGGCAAGTCAGTGAAAAAGTTTCCCTGCCGCCTGTGTGAGCGCTCCTTCTGCTCGGCCCCCAGCCTGAGGCGCCATGTCAGGGTCAACCACGAGGGTATCAAGCGAGTTTACCCTTGCAGGTATTGCACAGAGGGAAAGCGCACCTTCAGCAGCCGCCTGATCCTGGAGAAACACGTCCAGGTCCGGCACGGCTTGCCGCTTGGGGCCCAGTCCCCTGGCCGGGGGAGCGCCCTGGCTCGGGGCCCTGGTGCCAGAGCCCAGGGGCCGGGACGGAAGCGCCGCCAGTCCTCAGACTCTTGCAGTGAGGAGCCTGACAGCACGACACCTCCAGCCAAGTCCCCCAGGGGTGCACCCGGGTCGGGCGGCCATGGCCCCCTGCGCTACCGGGGCGGCGGCTCAGCAGAACAGAGCCTCATGGTGGGCTTGAGGGTGGACGGTGGTGCCCAGCAGTGCCTCGACTGTGGCTTGTGCTTTGCCTCGCCTGGCTCCCTGAGCCGTCACCGTTTCATCAGCCACAAGAAGAAACGGGGTGTGGGGAGTGCCAGTGCCCTAGGCCTGGGGGATGGGGAGGAAGAGGCTCCCCCTCCTTCCAGGTCTGACCCAGATGGTGGAGAGTCACCCTTGCCTGCCTCAGGAGGCCCGCTGACCTGTAAGGTCTGTGGCAAGAGCTGCGACAGCCCTCTCAACCTCAAGACCCATTTCCGCACACACGGCATGGCGTTCATCAGGGCTCGGCAAGGGGGCAGTGGGGACAACTAG
>5|ENSBTAG00000006631|54949496|54959685
ATGTTCAACTCGATGACCCCACCACCAGTCAGTAGCTATGGCGAGCCCTGTTGTCTCCGGCCCCTCCCCAGTCAGGGGGCCCCCGGCATGGGGACAGAAGGACTGCCAGGTCTGCCCTTCTGTCATCAGGCCACCCTCATGCCCGGCCCCCACAGTTATGGGCCAGCCAGAGAAGCCAACAGCTGCACGGAGGTGCCACTGTTTCCTCCTCCCCGGAGTGCAGTCAAATTGACCAAGAAGCGGGCACTCTCCATCTCACCTCTGTCGGACACCAGCCTGGACCTGCAGACAGTTATCCGCACCTCACCCAGCTCCCTCGTGGCCTTCATCAACTCACGCTGTGCATCTCCGGGGGGTTCCTATGGTCACCTCTCCATCGGCACCATGAGCCCATCTCTGGGATTCTCACCCCAGATGAACCACCAGAAAGGGACCTCACCTTCTTTTGGGGTCCAGCCCTGTGGTCCCCATGACCCCACGCAGAGTGGGATGATGCCGCATCCTCAGTCCCGGGGACCCCTCCCAACGTGCCAGCTGAAGTCTGAGCTGGGTGTGCTGGTTAACAAGTGCCCGGAGGAGCCCTTGGAAGGTGATATGTCCAGTCCCAACTCCTCGAGCACACAGGATCCACTGCTGGGGATGCTGGATGGGCGGGAGGACCTAGAGAGAGAAGAGAAACCTGAGCCTGACTCTGTGTATGAGACTGACTGTCGCTGGGATGGCTGCAGTCAGGAATTCGACTCCCAGGAGCAACTGGTGCATCACATCAACAGTGAGCACATCCATGGAGAGCGGAAGGAGTTCGTGTGCCATTGGGGGGGCTGCTCCAGGGAGCTGAGGCCCTTCAAAGCCCAGTACATGCTGGTGGTGCACATGCGCAGACACACGGGCGAGAAGCCACATAAGTGCACGTTTGAGGGGTGCCGGAAGTCATACTCACGCCTGGAAAATCTGAAGACGCACCTGCGGTCACACACTGGTGAGAAGCCATACATGTGTGAGCATGAGGGCTGCAGTAAAGCCTTCAGCAATGCCAGTGACCGAGCCAAGCACCAGAATCGGACCCATTCCAATGAGAAGCCCTACGTGTGTAAACTCCCTGGCTGCACCAAACGCTACACAGATCCCAGCTCGCTCAGGAAACATGTCAAGACAGTACACGGTCCTGATGCCCACGTGACCAAGCGGCATCGAGGAGACGGCCCCCTGCCCCGGGCACCGGCTCTTTCCTCAGTGGAACCCAAGAGGGAGCGGGACGGAGGCCCCATTAGGGAGGAGAGCAGACTGACTGTGCCGGAGGGTGCCATGAAGCCACAGCCGAGTCCTGGGGCCCAGTCGTCCTGCAGCAGTGACCACTCCCCAGCAGGCAGCGCGGCCAATACAGACAGCGGTGTGGAAATGACTGGAAATGCAGGGGGCAGCACGGAGGACCTGTCCAGCTTGGATGAGGGGCCTTGCCTTGCGGGAACCGGGCTGTCTACTCTTCGCCGCCTTGAGAACCTCAGGCTGGACCAGCTACATCAGTTCCGGCCGATGGGGCCCCGGGGCCTCAAACTGCCCAGCTTGACCCACACTGGCACTCCTGGCTCTCGCCGTCTGGGCGCCCCAGTATCTCTTGACCGCCGCAGCAGCAGCTCCAGCAGTGTCAGTTCAGCCTATACTGTCAGCCGCCGCTCCTCCCTTGCCTCCCCTTTCCCCCCTGGTTCCCCACCAGAGAACGGGGCATCCTCTCTGCCTGGCCTCACGCCTGCCCAGCACTACCTGCTCCGGGCCAGATATGCTTCAGCCAGGGGAGGTGGTACCCCACCCACTGCAGCACCCAGCCTGGATCGGACGGGGGCTCTTCCTGCACCTCCCTGGAGAAGCCGAGCTGAGTATCCAGGATACAACCCCAATGTAGGGGTCACCCGGAGAGCCAGTGACCCAGCCCGATCTGTTGACCGCCCTGCCCCAGCCAGAGTCCAGAGGTTCAAGAGTTTGGGCTGTGTCCACAACACCCCCACAGTGGTAGGAGGAGGACAGAACTTCGATCCCCAACTCCCAACCTCTGTCTACTCACCACAGCCCCCCAGCATCACTGAGAATGTCTCCATGGATACCAGAGGGCTACGCGAGGAGCCAGAGGTTGGGACCTCCATGATGGGCAGTGGTCTGAACCCCTATATGGACTTCCCACCTGCTGATACTCTGGGATATGGAGGGCCTGAGGCGGCAGCAGCTGAGCCTTATGGAGCTAGAGGGCCCGGCTCCCTGCCTCTTGGGCCTGGTCCACCCACCAACTATGGCCCCAACCCCTGTCCCCAGCAGGTTCCCTATTCTGAACCAACCCCAGAAACATGGAGTGAGTTCCCTTCCCACTCTGGGCTCTACTCAGGCCCCAAGGCTCCAGCTGGAGCCTACAGCCAGTGTCCTCGTCTTGAACATTATGGACAAGTGCAAGTGAAGCCAGAACAGGGGTGCCCCGTGGGTTCTGACGCCACAGGACTGGCACCCTGCCTCAATGCCCACCCCAATGAGGGGCCTCCCCGCTCACAGCCTCTGTTCTCCCACTACCCACAGCCTCCCCCTCCCCAGTATCCCCAGTCAGGTTCCTACACCCAGCCACCTCCTGATTATCTGCCTTCAGAAGCCAGGCCCAGCCTGGATTTCGAGTCCCCCACTCATTCTACAGGACACCTCAAGGCGCAGCTTGTGTGTAATTATGTTCAGTCTCAACAGGAGCTGCTGTGGGACAGTGGAGGCAGGGGAGACCCTCCAGTCCAAGAACCTCTCTATCAGAGTCCCAAGTTTCTGGGGGGTTCCCAGGTCAGCCCAAGCCCTGCCAAGGCCCCAGTGGCCACATATGGACCTGGCTTTGCACCTAATATGCCCAATCACAAGCCAGGCTCCTATCCTACCCCTTCATGCCATGAAAATTTTGCAGTAGGGGCCAACAAAGCTTCCCATAGGGCAGCAGCACCACCCCGACTTCTACCCCCACTACCGGCTTGCTATGGGCCCCTCAAGGCAGGGGGCACCAACCCCAGCTGTGGCCATCCTGAGGTGGGCAGGCTGGGAGGGGGCCCCGCCTTGTACCCTCCTCCTGAAGGGCAGGTGTGTAACCCTCTGGACTCTCTTGATCTCGACAACACGCAGCTGGACTTTGTGGCTATTCTGGATGAGGCCCAGGGGCTGAGTCCTCCCCCTTCTCACAATCAGAGGGACAGCTCTGAACACACCCCACCTCCCTCTGGGACCCCTAACATGGCCGTGGGCAACATGAGTGTGTTACTAGGATCTCTGCCTGGGGAGACACAGTTCCTCAATTCTAGTGCTTAA
>Un|ENSBTAG00000007340|326380859|326386953
TTGTTGACATTTGAAGATGTAGCTGTTGACTTCACCCAGGAAGAGTGGAGCCTGCTAGACAAGTCCCAGAAAAACCTGTTCAGAAATGTGATGATGGAAACTATCCATCATCTGGTCTCTGTAGGCTATCAGATCAGCAAATCAGATGTGATTTCCCTGCTGGAACAGGGAAAAAGCAGTGAAAGACCCCTTAGACAACAAGAAATGATACTCATGCCAAGTGTCTACAGATGTACTGATCTGAGTGGTGAATATACTCCTCAATCTTCACCTCAATATTCAACAGTTCCCTTAAGAAGGAAACATAATGTCAGCAAACAGTGTGAAAAATCACTTAGTCAAGGGTCATTCCTTAATATACAGGGTCACATTCACACTAGAGGTAAATCATGTCAATGTGCTCTGTGTGGAAAAGTCTTTAGTAATTGCTTTAGACTCAGACAACACAAGATGATTCACACTGGAGAGAAACCATTCAAATGCAAAGTCTTCAATCAAAGATTCTTTTTGAAAGAGCATGAGAGAATTCATACAGGAGAGAAGCCCTGTGAATGTCCTCTATGTAAAGCCTTTAGAAATTACTCTAACCTCAGCAGCCAGAAGAAGATTCACACTGGAGAGAAACCATTCAAATGTCAACTCTGTGGGAAAGTCTTCAGTCAAAGTTGCTCCTTGAAAGACCATAAGAGAACTCATACAGGAGAGAAGCCCTATAAATGTCCTCTATGTGGAAAAGCCTTTAGTAGATGTACTAGCCTCAGCAAACACAAGAGGATTCACACTGGAAAGAAACCATTTGAATGTCGACTGTGTGGAAGATTCTCCTTGAAAGAACACGAGAAAGCTCACAGAGGAGAGAATGGCTATGAATGTCATCAGTGTGAAAAAGTCTTTAGTCATTGCTCTAAGCTCATACAACACAAGGAGAGTCACACTGGAGAGAAACCATTCAAATGTCAACTGTGTGGGAAGGCTTTCAATCAAAATTTCTCCTTGAAACAACATGAGAAAAGTCACACAGAAGAGAAGACTTATAAATGTCATCAGTGTTGGAAAGTGTTTAGTAGATGTGCTAGCCTCAAGAGACACAGCATGATTCACACTGGAGAGAAACCATTCAAATGTCAACTGTGTGGGAAAGTCTTCAATCAAAATTCCTCCTTGAAAGGACATGAGAGAACTCACACAGGAGAGAAGCCCTGTGAGTGTCATCAGTGTGGAAAAGCCTTTCCTCAAAGAAGGGACCTTAATTCACACAATAAAATTCACACGGGAGAGAAACCGTATCTATGTCTTGAGTGTGGGAAGTTCTTCCATTATAGTTCTGGGCTTTGTATGCACAAGAAAATCCACACAGGAGTGAAACACGTTTGCCATGTGTGTAAGAAGGCCTTCAGTAAACGTAATAAGCTGAGAGAACATGAGAGAACCCAGAGCAGAGAGCAGCCCTGTGAGTGTCAGCTCGGTGGAGAACACTTTGCTCCTGCTTTTTCCCTTAGACAACACGAGGGAACCCAGCACAGGTATCACCTATGGAAGTGGACCTAT
>15|ENSBTAG00000020289|43214743|43217692
TTGCTTCTTCCTGGAAAGCTAATCTTCGACCAGATGGCAGTAACATTTGAAGATGTGACTGTTATTTTTACTTGGGAGGAGTGGAAATTCTTGGATTCTTCTCAGAAAAAGCTCTACAGAGAGGTCATGTGGGAGAATTACACAAATGTCATGTTAGTAGGAAATTGGAAAGAGAGCTGCAAACCCCAGGAAGAAAGATTCAGATATTTAGACCATGAAAATCTTTCCTGCTGGCAAGGCTGGAAGACTGCCCGCACTCCAATATATGAAAATAAAAACTATGTGGAAATGGTTCAAGGTATAGATTCCAAAGCCCTAAAGCAGCAACACCTTTCTCACTACCAAGAATGGTCAACACTCCCCACACAAGTAGCAGGGTATGGGAACTATGAACTGACTTTTGAAAGCAAAAGTCCCAGGAACTTAAAATATACCAAGTGTATACCTTGTCAGTCCTTAGAAAGGAAACACTCTGAAGATGATGGTAGAAAAATCTATGTGAGTGATTCATGTGGTTTTCAAGGACTCAGATACCCTGTTGGCATATCCAGGAAAAATCTCTCTCTGGAGAAAGAACAGAAGCTCATACGTCAGCATTCTATCCCAGGACAGGAAGCCTTTCCAGAGTACATTGGGGAGATATGCCAAAATGACCTGCTGAAAGGCTCTATGGAAGAGAAATACTGTGGATGTAAAAAATGTAAAGAAATTTATTACTGGAACTCACAGTGTGTTCTCCACAAGAGAAATCAACTTGGAGAAAAGTTCTATCCATGCTCCATCAGCCCCACATGGTTCCCTCAGAGATCAGACCTATACAGACATCCAAGAATCCACACAGGTAAGCAGCTGTACAGATGTGACGAAGTTGCCAGTAACCTTAGTCAGAGCTTTGGTGTTCACTTTCATCAGAGAGCCCACCCAGGGGAGGCACCTTATGTATGTAACCTGTGTAGTAATAGCTTCAGTCAGATCCCCAGGCTTCACCATGATCAAAGAATCCACCTGGAAGAGAAACTCTATAAGTTGCAGTGTGATAAGGACCTCGGTAGAAATTCATTGCTTCACATTCACCAGAGACTTCACATAGGAGAGAAGCCTTTTAAGTGTGATCAGTGTGGTAAGAGTTTTAGTCGGAGTTCAGTACTTCATGTTCATCAGAGAGTCCACACCGGAGAGAAACCATATAAGCGTGATGAGTGTGGTAAAGGCTTCAGTCAGAGCTCAAATCTTCGAATTCATCAGTTAGTCCACACAGGAGAAAAGTCCTATAAATGTGGTGACTGTGGTAAGGGCTTTACCCAGCGGTCAAATCTTCAAATCCATCAGAGAGTGCATACAGGAGAGAAGCCATACAAATGTGACAACTGCGGGAAGGACTTTAGTCACAGCTCAGATCTTCGCATTCATCAGAGGGTCCATACGGGGGAGAAACCCTATATTTGTCATGAATGTGGGAAGGGCTTCAGCAAGAGTTCAAAACTTCACACTCATCAAAGAGTGCATACTGGAGAGAAACCCTATAAATGTGAACAGTGTGGTAAAGGGTTCAGTCAGCGTTCACATCTTCTCATTCATCAGAGAGTCCATACTGGAGAAAAACCCTATAGATGTGATGACTGTGGAAAGGGCTTTAGTCACAGCTCAAATCTTCATATTCACCAGAGGATCCACACAGGAGAGAAGCCTTATCAATGTGCTAAGTGTGGTAAGGGTTTCAGCCACAGCTCAGCTCTTCGAATTCATCAGAGAGTCCACACAGGAGAGAAAACTTATAAATGCCATGAGTATTACAAGGGGTTCAATCAGAATTCACATCTTTACAATAACTGCAGAAGAGAAACCTTGTAA
>28|ENSBTAG00000013592|11467335|11755444
CAAGTGTCATTCAAAGATGTATGTGTGGACTTCACCCAGGAAGAGTGGTACCTGCTGGATCCTGCTCAGAAGATATTATACAGAGACGTGATCCTTGAAAATTATAGCCACCTTGTCTCAGTAGGGAATTGCATTACTAAGCCAGAAGTGATCTTCAAGATCGAGCAAGGAGAAGAACCTTGGATACTAGAGGAAAGATTCCCAAAACAGTGGCACTCAGAAGACTGGAAAGTTGATGACCTAATAGACAGCACCCAGGAAAATCAAGATGAACATTTTTGGCAACTTGCTTTCACCAGCAACAAAACATTAAGTACAGATAGTGGTGACAGAGTAAAGAAAACTTTAAATCTAGGTACAGACTCCATTCCTTCGAGCAATTTTCTATATAAAATATGTGACTCATGTGAAGTGAGTTTGAAAAATATTTCAGGCTTAATTATTAACAGAAAGAACTATTCTGGAAAGAAGCCTGATGAGTTTAATGTATATGAGAAATTGCTCCTTGATATTGGGCATGACAAAGCTCCTCTTGGAGGGAAATCTTATAAATATAATCAAAAAAAGAATGTCCTCAATCATGGACAGGATCTCACTCAGTCAATTTTTGACCAGCCTTTTGAGTATAATGAAAATGGAAGAGGCAACCATGGAGAGGCAGCCTTTTTCACAAATAAGAAAGTTCAGATAGGAGAGACACACTGTAAATATAATGAATGTGGAAGAAACTTCATCCAAAGTTTGAAGCTCAGTTTATCTCAGAGAACTCTTTTTGAAATGGAGCCATGTGAATGCAGCATTTGTGGTAAGTCCTTCTATATGGATTTAAGATTCGGACATCAGAGAGCTCTTATGGGGGACAGTCCTTATGAATATAATGAATATGGGCAAATTTTCTGCGGCAATTCAACTTTTGTTATCCATCAGGGAACTTACACAGGAAAGATTCCCCATGAATATAAAGTCAGTCACAAAACATGGGAAAAGTCAGCTCTCTTTAAACATCAGATAGTACACATGGGGGGGAAATATGAGCACAATGAAAATGGAAATACTTTCAACAAGAAGTCACATCTCACCCAACTTCGAAGAGCTCACTCAGGAGAAAAAACCTTTGTGTGTGGTGAATGTGGGAAAACATTCTGGGAGAAGTCAAACCTCACTCAGCATCAGAGAACACACACAGGAGAGAAACCCTATGAATGTACTGAATGTGGGAAATCCTTTTGTCAGAAACCACATCTTACCAACCATCAGCGAACACATACAGGAGAAAAACCCTATGAATGTAAGCAGTGTGGGAAAACATTCTGTGTGAAGTCAAACCTCACCGAACATCAGAGAACACACACAGGGGAGAAACCCTATGAATGTAATGCATGTGGAAAATCATTCTGCCACAGGTCAGCCCTAACTGTACATCAGAGAACACACACAGGAGAGAAACCCTTTATATGTAATGAATGTGGTAAATCCTTCTGTGTGAAATCAAACCTCATTGTACATCAAAGAACTCACACAGGAGAGAAACCCTACAAATGTAATGAGTGTGGGAAAACCTTCTGTGAGAAATCAGCTCTCACTAAACATCAGAGGACTCACACAGGGGAGAAACCCTATGAGTGTAATGGATGTGGGAAAACCTTTAGTCAGAGGTCAGTACTCACTAAACATCAGAGAATTCACACAAGGGTGAAAGCTCTTTCAGCATCCTGA
>18|ENSBTAG00000017872|61669155|61684299
GCTTATCTGTCCCCATCGTGGCAGGGCGGTGTGACCTTCGAGGATGTGTTCGTGTATTTCTCCCGGGAGGAGTGGGAGCTGCTAGAGGAAGCTCAGAGACTCCTGTACCGTGATGTGATGCTGGAGAATTTCGCACTTGTGTCATCGCTGGGTTGTTGGTGTGAAGCAGACAATGAGGAGGCCCCCTCCGAGCAGATTGTTTGTGTAGAAGGAGTGTCAGAGGTCAGGACTCCTGGGTCCTGTCCACTTATCCAGAAAGTCCATCCGTGTGAGAGAAGTGACCCGCTCTTAAAAGACATTTTCCACTGGGCTGAACACCAGGGTTCGTGCCCTGCACAGAACCTGGACACACGTGACCCCTGTGGGCGAGGATTCCTGTTGAGTGAAAACTTTCATCAGCACCAGAAACCACATAGTGGGAACGATCCCGTCCAGGGGGATGCTGATGAGGCCTCATGTGTGAAGAGCTGTGCTGTCTATGAGTTAGGGAGACCTTGTACTTGCAGGGGGAAAGGGATGGACATGCTGGATAGCTCTAGCCTTTTCCAGCACCAGAGCACTCACAGTGGACTGAGTCCACACAGAACAGCTGAGTTTGCGGAATCATTTGCACACAAGTCGAGTCTCAGTTGTCACCAGGGAGACAGTGATGAACTGATGTTTTTCAGTTGCACTGACGATGAGAAAGCCTTCATGAACGCCTTCAGTCTCCTCGACAACCAGGTAACTCAGGCGGTTGAAGTGCAGTCCTTTAGGTGCCTACCTTGTGGAAATCTGTCCAACGAGAAATCCACTCTTATTCATCATAGAAAACTTCATGGTGGGGAAACATCACATGTGTGCAGGGAGTGTGGAAAGGCCTTCATTAACTTGTCTCACCTAAAAACTCACCAGAAATTTCACACTGGCAAAAGACAATATACATGCAGTGAATGTGGAAAGGCCTTCAGCCGCAAAGACACACTTGTGCAGCACCAGAGAGTTCACACTGGAGAAAGGTCTTATGACTGCACTGAATGTGGAAAAGCCTACAGCAGAAGCTCCCACCTCGTTCAGCACCAGAGAATTCACACCGGAGAAAGGCCTTATAAATGCAGTGAATGTGGAAAGGCCTTTAGTCGTAAAGACACACTTGTGCAGCACCAGAGATTTCACACAGGGGAAAGGCCTTACGAGTGCAGTGAATGCGGAAAATTCTTTAGCCAAAGCTCTCACCTTATTGAGCACTGGAGAATTCACACCGGGGCGAGGCCTTACGAGTGTATTGAATGTGGAAAATTCTTTAGCCATAACTCCAGCCTCATTAAACATAGGAGAGTCCACACAGGAGCAAAGTCTTATGTGTGTGGCAAATGTGGGAAGGCTTTTGGCTGCAAAGACACACTTGTTCAGCACCAGATAATTCACACTGGTGCACGGCCTTATGAGTGCAGCGAGTGTGGAAAGGCCTTTAGCCGTAAAGATACACTTGTACAGCACCGGAAAATCCACACTGGAGAAAGGCCTTATGAGTGCAATGACTGTGGAAAGTTCTTTAGCCATAGCTCCAACCTCATTGTGCACCAGAGAATTCACACTGGAGCGAAGCCTTATGAATGCAGTGAATGTGGGAAATGCTTTAGCCACAATTCTAGCCTCATTCTACACCAGAGAGTTCACAGTGGAGCGAGGCCTTATGTGTGTAGTGAATGCGGAAAAGCCTACATTAGTAGCTCCCACCTTGTTCAGCACAAGAAAGTTCACACTGGAGCGAGACCTTATAAGTGCAGTGAATGCGGGAAATTCTTTAGCCGCAACTCTAGCCTCATTCTACACCAGAGAGTTCACACTGGAGAAAAGCCTTACGTGTGCAATGAATGTGGGAAGGCCTATAGCAGAAGCTCCCATCTTGTTCGGCACCAGAAAGCTCACCCTGGAGAAGGACCTCATGAATGCGGCAGTTTTGGTGACCCTTTAGCTGCGTCTCTTAAACTTGTTTAA
>13|ENSBTAG00000008908|42357102|42362949
ATGGAGAGTGGTGCGGTCCTGCTGGAATCCAAGTCCTCCCCAATCAACCTCCTGCATGAGATGCACCAGCTCCGCCTGCTGGGTCACCTGTGTGACGTGACCGTCAGCGTGGAATACCAGGGCGTCCGGGAGGAATTCATGGCCCACAAGGCAGTGCTGGCAGCCACCAGCAAGTTTTTTAAGGAAGTGTTCCTTAACGAGAAGACTGTGGATGGTGCCAGGACTAACGTCTACTTAGACGAAGTGCAGGTAGCCGACTTCGCTTCCTTTCTTGAGTTTGTCTACACGGCCAAGGTACAGGTTGAGGAAGACCGGGTACAGCGCATGCTGGAAATGGCAGAAAAGCTGAAGTGTTTGGACTTATCCGAAACTTGTTTTCAGCTGAAGAAGCAGATGTTAGAGTCGGTACTTTTGGAGTTGCAGAATTTCTCAGAGTCTCAGGAGGCAGAAGGGAGCAGCGGCGCCCAGGTTACGGCTGCTCTCGCCCCTGAGGCCTGGGCAGGGATGGCCCCTGATGGCCCTCTGGCCAATGGGGTTGCCAGTTCTTTGGATCCCCCAGCAGAGAGAATCGGCAATGGCCTATTGCCAGATCTGCCCCCGAGGAAGTCCAGGGAGAAGCCAGACAAGAGGAAAGAGGTGGCTAAGCCCCCCTACCCCAAGCTCAGAAGGGCTAGTGGGCGGCTGGCCGGGAGGAAGGTGTTCGTGGAAATCCCTAAAAAGAAGTACACGCGCCGACTCCGGGAGCAGCAGAAGAGTGTTGAGCAGGACATGGGGGGCTGCGGGGGCCCCCGGGAGCCCAGCCCAGAAGCCCTGGAAAACGAGAAAGAAGCAGTCACGAAGGACGAGGAGGACAGCGGGGCTGGGGCAGGGGTAGAGGCCGCGCCGCCCAAAGTGGGACGAGGTGAGGAGGGGGACGAGGAGGAGGAGGAGGGAGAGGAGGGCCCGGGTCGGCGGAGGAGCAACTTCCAGTGCACGCGCTGCGAGAAGGCCTTCCTGTACGAGAAGAGCTTCCTGAAGCACGTGCGGCTCCACCACGGCGTGGCCACCGAGGTGGTGCACCGCTGCGACACCTGCGGCCAGACCTTTGCCAACCGCTGCAACCTGAAGGGCCACCAGCGGCACGTGCACAGCAGCGAGCGCCACTTCCCGTGCGAGCTGTGCGGCAAGAAGTTCAAGAGGAAGAAGGACGTGAAGCGGCACGTGGTGCAGGTGCACGAGGGCGGCGGAGAGCGGCACCAGTGCCAGCAGTGCGGCAAGGGCCTGAGCTCCAAGACGGCGCTGCGGCTGCACGAGCGCACGCACACCGGCCACAAGCCCTACGGCTGCTCCGAGTGCCCGGCCACCTTCTCGCAGCCCTCAGCCCTCAAGACCCACCTGAGAATTCACACGGGGGAAAAACCTTTTGTCTGTGATGAATGTGGTGCAAGATTCACTCAGAACCACATGCTGATTTATCATAAAAGGTGTCACACAGGTGAGAGGCCTTTCATGTGTGAAACGTGTGGCAAGAGTTTTGCTTCCAAGGAGTATTTAAAACATCACAATAGGATCCATACTGGGTCCAAACCCTTTAAATGTGAAGTTTGTTTCAGGACTTTTGCTCAGCGGAATTCACTTTACCAGCATATCAAAGTCCACACAGGTATGGCTGGAGTGTCGCCAGAGATGGGAGGTCACTGTGCAAGAAAACATCCTTTTCTAGTTTCTCTGACGAACTGGAACGGTCTGAACATGTGTACACAGATGTGGACATGTGAACTTTTTCAAACCTTCAGATTAGAACTAGGGGTGACGCGGCGGCACACTTCGATCCATGACAAGACGACTCCGTGGAAGTCCTTCCTGGTCATCGTGGACGGCTCTCCGAAGAACGGCGACGGCCACAAGACTGAGCAGCCTGACGACGAGTACGCGCCGTCCAAACTTTCCGATAAATTGCTATCTTTTGCAGAAAATGGCCATTTTCACAACCTGGCCACCGTCCAGGGCAGCATGCCTGCCATGCATGAGGACAGCCCCGCAGACCCAGCCTGCAAGTCCGACGGCCCTGTGGGGTCCCAGGACACGCTGCTGGCCACTGCCATCAGTGAGCTTAGCGAGCTGACACCACAGACAGAG
>27|ENSBTAG00000003447|16557738|16558050
AGACACAACTCAAATTACATTAGGCATCGGAGAAATCACACTGGAGAAAGGCCTTATGAGTGTAGCAAATGTGGGAAATTCTTTATGGGCAGCTCCACCCTCATTATTCATCAGAGAGTCCACACTGGAGAAAAGCCTTATGAGTGCAGAGAATGTGGGGAAGTCTTTAGGTACAACTCCAGCCTCATTAAACAGTGGAGAGTTCTCACTGGGGAAAGGCCTTATGAATGT
>Un|ENSBTAG00000027872|257902934|257903566
GACCCACCTGTATCTCTTCCTACATTAGAGATACAACCATCAGGATGCGAAGTATTAAGAAAGGCCACAATGAAAGATGCTGAGACAACAATGGGCGATGTAAATCATGGTGGTACATGCAGGGTATGGAAACGACCTCGTGCTTTTCCAGGAAGGAAAAGAAAGAAACTTAAAACTTGTAAACAAGAGCTTCCAAAACCTGTTGATGTTCATGGGAAAGGCTGTGAGGGAGAGAAACCTTTTAAATGTCAGGAATGTGGAAAAAGCTTCAGAGTTAGCTCTGACCTTATTAAACATCAGAGGGTTCATACCGAAGAGAGACCCTATAAATGTGAACAATGTGATAAGCAGTTTAGATGGAGTTCAGATCTTAATAAGCACTTAATGGCACACCAAGGAATTAAACCATATAGATGCTCATGGTGTGGAAAAAGCTTTAGTCATAACACAAATCTACACACACACCTAAGAATTCACACTGGAGAGAAGCCCTTTAAATGTTATGAATGTGGGAAAAGATTCATTCAGAACTCCCACCTTATTAAACACCAGAGAACCCACACAGGTGAGCAGCCTTATACCTGTAGCATATGCAACAGAAATTTTAGCAGGCGTTCAAGCCTTCTTAGACAC
>Un|ENSBTAG00000013306|201955946|201969599
ATGGCCAATGGCATTGACGAGCTGATCGGCATTCCCTTCCCCAACCACAGCAGCGAGGTCCTCTGTAGCCTGAATGAGCAGCGGCATGACGGGCTGCTGTGCGACGTGCTCCTGGTGGTGCAGGAGCAGGAATACCGCACCCACCGCTCGGTCCTGGCCGCCTGCAGCAAGTACTTCAAGAAGCTCTTCACGGCGGGCACCTTAGCCAGCCAGCCCTACGTCTACGAGATCGACTTTGTCCAGCCCGAGGCGCTGGCCGCCATCCTGGAGTTCGCCTACACCTCCACGCTCACCATCACCGCCTCCAACGTCAAGCACATCCTCAACGCCGCCAGGATGCTGGAGATCCAGTGTATCGTGAACGTGTGCCTGGAGATCATGGAGCCCGGGGGGGACAAGGAGGACGACGACGACGACGAGGAGGACGATGATGAGGACGAAGAGGAGGAGGAGGAGGAGGAAGAAGAGGACGACGATGATGACACGGAGGATTTTGCTGATCAAGAAAACTTGCCTGACCCCCAGGACATCAGTTGCCACCAAAGCCCTTCCAAGTCGGACCACCTCTCGGAGAAGGCCTATTCGGACACACCCAGGGACTTCCCCGACTCCTTTCAGGCCGGCAGCCCGAGCCACCTGGGCGTGATCCGGGACTTCTCCATCGAATCTCTGCTGAGGGAGAACCTGTACCCCAAAGCCAGCCTCCCCGACAGGAGACCCTCCTTATCTCCATTCGCCCCGGACTTCTTTCCGCACCTCTGGCCAGGGGACTTCGGTGCCTTTGCCCAGCTGCCTGAGCAGCCCATGGACAGTGGGCCCCTGGACCTGGTCATCAAGAACCGCAAGATCAAGGAGGAGGAGAAGGAGGAGCTGCCCCCACCCCCACCGCCGCCCTTCCCCAACGATTTCTTCAAGGACATGTTCCCGGACCTTCCCGGGGGGCCGCTGGGCCCCATCAAGGCGGAGAATGACTACGGTGCCTATCTCAACTTCCTGAGCGCCACCCACCTGGGGGGCCTCTTCCCGCCCTGGCCGCTGGTGGAGGAGCGCAAGCTGAAGCCCAAGGCCTCTCAGCAGTGCCCCATCTGCCACAAAGTTATCATGGGGGCGGGGAAGCTGCCGCGGCACATGAGGACCCACACCGGGGAGAAGCCATACATGTGCAACATCTGCGAGGTCCGCTTCACCAGGCAGGACAAGCTGAAAATCCACATGAGGAAGCACACGGGGGAGCGGCCCTATCTGTGCATCCACTGCAACGCCAAGTTCGTGCATAACTACGACCTCAAGAACCACATGCGCATCCACACGGGCGTGAGGCCCTACCAGTGCGAGTTCTGCTACAAGAGCTTCACGCGCTCTGACCACCTGCACCGCCACATCAAGCGCCAGAGCTGCCGCATGGCCCGGCCCCGGCGCGGCCGCAAGCCCGCGGCCTGGAGGGCTGCCAGCCTGCTCTTCGGGCCCGGCGGCCCGGCCCCAGAGAAGGCGGCCTTCGTGATGCCCCCCGCGCTGGGCGACGTGGGCGGCCACCTGGGCGGAGCCGCCGTGTGCCTCCCGGGCCCCAGCCCCGCCAAGCACTTCCTGGCCGCGCCCAAGGGCGCGCTGAGCCTGCAGGAGCTGGAGCGGCAGTTCGAGGAGACGCAGATGAAGCTGTTCGGGCGCGCCCAGCTCGAGGCCGAGCGGAACGCGGGGGGCCTCCTGGCCTTCGCGCTGGCCGAGAACGTGGCCGCCGCGCGGCCCTACTTCCCGCTGCCCGACCCCTGGGCCGCGGGCCTGGCCGGCCTCCCGGGGCTCGCCGGCCTCAACCACGTGGCCTCCATGTCTGAAGCCAACAATTAG
>19|ENSBTAG00000001825|37400251|37401378
ATGCTAACCGCCGTCTGCGGCTCTCTGGGCAGCCAGCACACGGACGCGCCTGCCGCCTCCCCGCCGCGCCTCGACCTGCAGCCTCTCCAAACATACCAGGGCCACACGAGCCCGGAGGCCGGGGACTACCCCTCCCCGCTGCAGCCTGGAGAGCTGCAGAGCCTCCCGCTGGGCCCCGAGGTGGACTTCTCACAGGGCTATGAGCTGCCAGGGGCCTCCTCTCGGGTAACCTGCGAGGACCTGGAAAACGACAGCCCCTTGGTCCCGGGACCCTTTTCCAAGCTCCTGCAGCCGGACATGTCACACCATTACGAATCCTGGTTCCGGCCGACACATCCAGGCACCGAGGATGGCTCGTGGTGGGACCTTCATCCGGGTACCAGCTGGATGGACCTCCCCCACGCTCAGAGCGCGCTGACCTCACCGGGCCACCCCGGGGCGCTACAGGCTGGCTTGGGGGGCTATGTTGGAGACCACCAGCTCTGCGCCCCACCGCCCCACCCACATCCGCACCACCTCCTTCCAGCCGCCGGAGGGCAGCACCTCCTTGGGCCTCCCGACGGGGCGAAGGCGCTGGAAGCGGCAGCCCCAGAGTCCCAGGGCCTGGATACCAGTCTGGACGGGGCGGCCCGGCCCAAAGGCTCCCGGAGGTCGGTGCCCCGCAGCTCAGGCCAGACCGTTTGCCGCTGTCCCAACTGCTTAGAGGCGGAGCGACTGGGGGCTCCATGCGGGCCCGATGGGGGCAAGAAGAAGCATTTGCACAATTGCCACATCCCAGGCTGTGGGAAAGCTTACGCCAAGACGTCACACCTGAAGGCGCATCTGCGCTGGCATAGCGGCGACCGTCCCTTCGTGTGCAACTGGCTCTTCTGCGGCAAGCGCTTCACGCGTTCTGATGAGCTGCAGCGCCATCTCCAGACCCACACCGGCACCAAGAAGTTCCCCTGCGCCGTCTGCAGCCGGGTCTTCATGCGCAGCGACCACCTGGCCAAACACATGAAAACCCACGAGGGCACCAAAGAGGAGGCAGCCGGGGCAGCGGCGGGCGAGGGCAAGGCTGGCGGGGTGGAGCCCCCCGGGAGCAAAGGCAAGCGCGAGGCTGAGGGCAGCGCGGCTCCCTCCAACTGA
>11|ENSBTAG00000001947|1145129|1153483
ATGACATTTGAGGATGTGGCTGTGGAATTCACCTGGTGGGAGTGGGGGCAGTTGGACCCTACTCAGAAGGACCTGTACTGGGAGGTGATGCTGGAGAATTTCAAGAACCTGGCCTCCCTGGGGTTTCCAGTGTCCAAACCATATATGATCTGCCAGTTGGAGGAAGGGGAAGAGCCCTGTATTTTAGAGAGAGAAATCTCAACAGGTGTCCACTCAGACTGGGAGAGAAGGCCTCAAGCCAAGAAACCTATGCTAAGTCAGGGACTTTCCAAAGAAGAATTATTTCAGAGAGCATCAGTGGAGAAACACATTAGAGATGAATTCAGGTCCTCCAAACTGAAAGCAACCTGTGGTTGGGATGACCAGGTAGAGATATATCCAAAAAAACAGGAGAGACATCTGAAAGAAACGTCACTCACTCAGAAATCTCCTCCCACCCCTAAGAGAGGTCATGAATCGAGTGAATCTGGGACCAGTTCAGGTTTAAGATCAGTCCCTATTAACCAACACCATGTTCCCACAGGAGAAGGATACTATAATTGTGATACAGAATTCAGACAGATTTCAGGGAGAAGTGACTCTCGGAGAACCCAACCAGGGAAGAAATCTTGCAAATGCAATGAATGTGGGAAGTTGTTCCATTTCCAGTCAGAACTTCAGCGCCATCAGAGACGTCACACTGGAGAAAAGCCCTATGAGTGCGGTGAATGTGGAAGAGCCTTTGGTCATATTTCATCCCTTATTAAACATCAGAGAACTCATACTGGAGAGAAGCCCTATGAATGCAGTGAATGCAGGAGAGCCTTCAGCCAGAGTTCCTCTCTTGTTCTACATTATAGATTTCATACAGGAGAGAAACCCTACAAATGTAATGAATGTGGAAGGGCCTTTGGTCATACTTCGTCCCTTATTAAACATCAGAGAACTCACACTGGAGAAAAGCCCTATGAATGCAGAGAATGTGGGAGAACCTTCAGCCAGAGTTCCTCTCTCATTGTACACTACAGATTTCATACAGGAGAGAAACCTTACAAATGTAATAGGTGTGGGAGAGCCTTCAGCCAGAGTTCATCTCTCACTCAGCATTATAGACACCATACTGGAGAGAAACCCTACAAATGTAATGAGTGTGGAAGAGCCTTTGCTCACACTGCCTCCCTTATTAAACATCAGAAAAGTCATGCTGGGAAAAAAACCCTA
>Un|ENSBTAG00000033450|558300749|558302407
AGAAATAGGTATGGTCACTTCAGGAAAGATAATGCTCAGAAATTACAGCCTGTTAGTCATGTGACTCCTACATCAGAAGCAAAGACTGTCTTGCCACTTTCTGTCTCTGAATCAAGATCAACAGATAGTCCTATTATTATTGAGCCTTTGTCCAAAGCGGATTCTAAAAATATTTCACCACAAATAATGCCTAATAGCTTTTCAGAGTTATGTTCTCCTTTGATTACCTTCACAAGTTCATTGCAGCATCCAGTAGAAACAGCAGTTTCTGCAGGAGATATGGATAAAAGTCCTCGTGTATCAAAGCGACTTTCCACTTCTGAAACAAATAGCACAAGTCCCAAAAGGCCTACACTCAGTGATGGAGTTATAGGAGAACATTCTTTAGCTTTGTCCCTTTCAGGTACTTTTCATACAGTGACTACTCAGCAAAGCACACCAGACAGTGTTCATAACTCATTAAGCCATGTTCAGAGTGGAGAACCTTGTCCAACAGCTTTTCCAAAGGACAATGTTCATTGCAAGCCTGTAAGTCCTGTAGGGGGAAATGTATTGACAAAAACTGACTTTCCAAGTGTATCAAGTCAAAATAAGTTTGCTGATCCCACAGAAGGCAATCTGATTGTGTTACTTCGTGACTTCTACTATGGACAGCATATAGGAGATGGGCAGCCAGAACCAAAAACTCACACAGCCTTTAAATGCCACAGCTGCTTGAAGGTTCTAAAAAATGTTGAGTTTATGAATCACATGAAGCACCATTTGGAACTTGAGAGGCTGAGAGGTGACAGCTGGAAATACCACACCACCTGCCAGCACTGCCACCGCCAGTTTCCTACACCCTTCCAGCTGCAGTGTCATATTGAAAGTGTCCACACTTCCCAGGAGCCCTGCACAGTCTGTAAAATCTGTGAATTGTCCTTTGAGGCAGATCAGATTCTCTTACAGCACATGAAAGATAATCATAAGCCTGGTGAAATGCCCTATGTATGCCAGGTTTGCAGTTACAGATCATCATTCTTTGCAGATGTGGATGCACATTTCAGAGCATACCATGGTAACACTAAGAATTTACTTTGCCCCTTTTGTCTCCAAATTTTTAAAACTGAAGCACTATACATATGTCATTATAAACAGCACTGGGCAAAGCGTTTTCACCAGTGTTCCAAATGTCGGCTACAATTTTTAACTTGTAAAGAGAAAAGGGAGCACAAGACCCAGTGTCATCAAATGTTTAAGAAGCCTAAGCAGCTAGAAGGATTACCTCCTGAAACAAAAGTTGTTATTCAGGTATCACTGGAACCCCTTCAACCAGGATTGGTGGAAGTAGCATCCATTACTGTGAACGCATCTGATTCTGAACCATCACCCCCCAAATCTAAAAGTAGGAGTTGTCTTAGCACTAAAAAGTATGTGTGCGTGTGTGTGTGTGAGAGAGAG
>19|ENSBTAG00000011003|41052402|41136624
ATAAAACCAAATGTGGAACTGAAAAGCACTCAAGAGCAGTCTGTGCCCACAGAAGGTTCAGAGCTTTTGAATGACTACGATTTAACCAAAGCTCATGAAACAGAAAATGTGGATGGTACAGAAGGCCCAGCCAATGAGGATGAAGACATAGGAGATGATTCAATGAAAGTGAAAGATGAATACAGTGAAAGGGATGAGAATGTTTTAAAGCCAGAGCCCATGGGAAATGCAGAAGAGCCTGAAATTCCTTACAGCTATTCAAGAGAATATAATGAATATGAAAACATTAAGTTGGAGAGACACGTTGTCTCATATGATAGTAGCAGGCCAACCAGTGGCAAGATGAACTGTGATGTGTGTGGATTATCCTGCATTAGCTTCAATGTCTTAATGGTTCATAAGCGGAGCCATACTGGTGAACGCCCATTCCAGTGTAATCAGTGTGGGGCATCTTTTACTCAGAAAGGTAACCTCCTCCGCCACATTAAACTGCACACAGGGGAAAAACCTTTTAAGTGTCACCTCTGCAACTACGCATGCCAGAGAAGAGATGCACTCACAGGTCATCTTAGGACACATTCTGTTGAGAAACCTTATAAATGTGAGTTTTGCGGAAGGAGTTACAAGCAGAGAAGTTCCCTTGAGGAGCACAAGGAGCGCTGCCGTACATTTCTTCAGAGCACTGACCTGGGTGAGACTGCAAGTGTGGAGGCAAGACACATCAAAGCAGAGATGGGAAGTGAAAGAGCTCTCGTTCTGGACAGATTAGCAAGCAATGTGGCAAAGCGAAAAAGCTCAATGCCTCAGAAATTCATTGGTGAGAAGCGCCACTGCTTTGATGTCAGCTATAATCCTAGCTACATGTACGAGAAGGAGAGTGAGATGATCCAGACCCGGATGATGGACCAGGCCATCAATAACGCCATCAGCTATCTCGGGGCCGAAGCCCTGCGCCCCTTGGTCCAGACGCCACCTGCTCCCACCTCAGAAATGGTCCCGGTTATCAGCAGCATGTACCCCATAGCCCTCACCCGCGCTGAGATGCCAAATGGTGCCCCCCAGGAGCTGGAAAAGAAGAACATCCACCTGCCAGAGAAGAGCCTGCCTTCTGAAAGAGGTCTATCCCCCACCAACAGTGGCCACGACTCCACGGACACTGACAGCAACCACGAGGAACGCCAGAATCACATCTATCAGCAAAACCCCATGGTCCCTCCTCGGGCCCGCAATGGGATGCCACTTCTGAAGGAGGGCCCCCGCTCTTATGACCTCCTCAAGCCCCCACCCATCTGCCCAAGAGACTCCATCAAAGTGATCAACAAAGAAGGGGAGGTGACGGATGTGTACCGGTGTGACCACTGCCGAGTCCTCTTCCTGGATTATGTGATGTTCACTATTCACATGGGTTGCCATGGCTTTCGTGACCCTTTTGAGTGTAACATGTGTGGATATCGAAGCCATGATCGTTATGAGTTCTCGTCTCATATAGCCAGAGGAGAACACAGAGCCATGCTGAAGTGA
>29|ENSBTAG00000019001|29007968|29071486
ATGGATTCCAAAGATGAAGGCTCACACGTGTGGCCCCCGGCTGCAGAGCACGAGGAGAACGCTGCGCAGGTGCATTTTGTTCCAGACGCTGGAACTGTGGCCCAGATCGTCTACACCGATGACCAGGTCCGTCCGCCACAGCAGGTGGTGTACACGGCAGATGGTGCCTCCTACGCCTCCGTGGATGGTCCTCAGCACACACTGGTCTACATCCATCCCGTGGAAGCTGCGCAGGCACAGACGCTGTTTACAGACCCAGGCCAAGTAGCTTATGTCCAACAGGATGCTACAGCTCAGCAGGCCTCGCTGCCGGTGCACAACCAGGTGTTACCCTCAATTGAGAGTGTGGATGGCTCGGACCCTCTGGCGACTCTGCAGAACCCCATGGCCAGACTGGAGGCCAAGGAGGAGGAGGACGAGGACGAGGACGAGGATTCTGAGGATGAGGAGGAGGAAGATGGTGAGGACACTGACCTGGATGACTGGGAACCTGACCCCCCTCGGCCCTTCGACCCGCATGACTTGTGGTGCGAGGAGTGTAACAATGCACACTCTTCCGTGTGCCCGAAGCACGGCCCCCTGCACCCGATCCCCAACCGGCCAGTGCTGACGCGGGCGCGGGCCAGCCTCCCGCTGGTGCTCTACATTGACAGGTTCCTGGGTGGCGTGTTCTCCAAGAGGCGCATCCCCAAGCGCACCCAGTTTGGCCCCGTGGAGGGGCCACTGGTCAGGGAATCGGAGCTGAAGGACTGTTACATCCACCTCAAGGTTTCTCTCGATAAAGGGGACAGAAAGGACAGGGATTTGCACGAAGACCTGTGGTTTGAGTTGTCAGACGAGACCCTCTGTAACTGGATGATGTTCGTGCGTCCGGCCCAGAACCACCTGGAGCAGAACCTGGTGGCGTATCAGTATGGCCACCACGTGTACTACACAACAATCAAGAACGTGGAGCCCAAGCAGGAGCTCAAGGTGTGGTATGCTGCTTCCTATGCTGAATTTGTGAACCGGAAAATCCATGACATTTCTGAGGAAGAGCGGAAAGTTCTTCGAGAGCAAGAGAAGAATTGGCCCTGCTATGAATGCAACCGCCGATTTATAAGCTCTGAACAGCTGCAGCAGCATCTCAATTCTCACGATGAGAAACTGGATGTGTTCAGCAGAGCAAGAGGCAGAGGAAGGGGCCGAGGCAAGAGGCGGTTTGGCCCTGGTCGAAGGCCAGGACGTCCTCCCAAATTTATCCGCTTGGAGATAACCAGTGAAAACGGGGAAAAGTGTGACGATGGGACACAGGACCTGTTGCATTTTTCCACCAAGGAGCAGTTCGATGAGGCTGAAGCTGCGACTCCTAACGGGCTGGACCAACCAGAGCAGCCCACCCTCCCTCTCCCTCAGCTGCCCCCGGAAGCCCCATCTTCTCTGGAGCAAGAGCCGGACACGCATGAATTGCACCTGCAGCCCCAGCATGAAGAGAGCGTGCTGCCCGCCCAAAGCACCCTGACGGCAGACGACATGCGCCGTGCCAAGCGCATCCGGGTAGGCGGGATGAATGCAGCTCTGCAGCATCTGTTTATTCGGAAGTCTTTCCGGCCTTTTAAATGCTTGCATTGCGGGAAGGCCTTCCGCGAGAAGGACAAACTGGACCAACACGTGCGCTTCCATGGGCGGGAGGGGAACTGCCCGTTGACCTGTGACCTCTGTAACAAGGGCTTCATCAGCAGTGCATCCTTGGAGAGCCACATGAAGCTCCACTCGGACCAGAAGACTTACTCTTGCATTTTTTGCCCAGAATCCTTTGACCGCCTTGATTTGTTGAAAGATCACGTGGCCATTCATATCAATGATGGCTACTTCAGCTGCCCAACTTGTAAGAAACGGTTCCCAGATTTTATCCAGGTGAAGAAGCATGTGCGCAGCTTCCACTCAGAAAAGATCTACCAGTGTACAGAGTGTGACAAGGCCTTCTGCCGTCCGGACAAGCTGCGTCTGCATATGCTCCGGCACTCGGACCGCAAGGACTTCCTGTGCTCCACGTGTGGGAAGCAGTTTAAGCGGAAAGACAAACTCCGGGAGCACATGCAAAGGATGCACAATCCTGAGAGGGAGGCCAAGAAAGCCGACCGCAGCAGCCGCTCCAAGACATTCAAGCCCCGCATCACGTCCACCGACTACGACAGCTTCACGTTCAAGTGCCGCCTCTGCATGATGGGCTTCCGGAGGCGGGGCATGCTGGTAAATCACTTATCAAAGAGGCACCCAGACATGAAGATAGAAGAGGTGCCAGAGTTAACTCTGCCCATCATAAAGCCCAACCGTGACTACTTCTGCCAGTATTGTGATAAGGTTTACAAAAGTGCCAGCAAGCGAAAAGCCCATATTCTGAAGAACCATCCCGGAGCCGAGCTTCCACCAAGCATTCGGAAACTTCGCCCCGCGGGCCCCGGAGAGCCAGACCCTATGCTGAGCACCCACACCCAGCTCACAGGCACCATAGCCACCCCGCCCGTCTGCTGCCCTCACTGCTCCAAGCAGTACAGCAGCAAGACCAAGATGGTACAACACATTCGAAAGAAGCACCCAGAGTACGCCCAGCTCCCCAACACTATACACACACCTCTGACCACAGCTGTGATCAGTGCCACGCCAGCTGTCCTAACTACGGACAGTGCCACTGGAGAGACCGTGGTGACGACAGACCTGCTAACCCAGGCAATGACAGAGCTGTCCCAGACCTTAACGACGGATTACCGAACACCACAAGGGGACTACCAGAGAATCCAGTACATCCCTGTGTCACAGTCTACATCCGGCCTGCAGCAGCCTCAGCACATACAGCTTCAAGTGGTGCAGGTGGCTCCGGCCACTTCCCCACACCAGTCCCAGCAGTCCACGGTGGATGTCGCCCAGCTCCACGACCCTCAGACCTACACACAGCACGCCATCCAGGTGCAGCACATCCAGGTCACCGAGCCCCCTGCCCCTGCTATGTCCACATCCCAGGTGGCTGGGCAGCCGCTGAGTCCCTCCCCACAACAGTCTCAGCAGGGGCTCAGCCCCCCCCACGTCGCAGGTAGCTCCTCACAGGGCCAGGCCCTCCAGCAGCCTCCCCAAGGCTCCACGGTCCAGCACACGTACCTCCCCAACACCTGGAATTCCTTCCGTGGCTACTCATCAGAGATTCAAATGATGACACTTCCCCCAGGTCAGTTTGTGATTACAGACAGTGGTGTGGCAACTCCGGTCACCACTGGCCAAGTGAAGGCGGTCACTCCGGGTCATTATGTGTTATCAGAAAGTCAATCAGAATTGGAGGAAAAGCAAGCGTCTGCTCTCTCTGGAGGAGTCCAGGTTCAGCCAGCTGCACACAGTGACTTGGACCCCCAGACCACCAGCCAGCAGCCCACCCAGTACATCATCACAACCACCACCAACGGGAATGGGAGCAGTGAAGTGCACATCACTAAACCCTAA
>Un|ENSBTAG00000010143|14135524|14136728
AAAACTTTCAGCCAGAAGTCACACTGCAGAGAACATCAGAGCAGTCACTCAGGAATCAAGACCTTTGAAATTACAAGTCACTTAAACTCTCATGCAGCCCTTACCATATCCCAGAAACTTGACACAAAGAGGAGCTTCTGCAATGAATGTGGAAAATCCTTCTCTAGGAAGTCAAACCTCATTGACCATCATACAACTCATAGTGGGCAGAAACCTTTTGCATGTAATGAACATAAGAAAGCTTTTACCTGCAAGTCATACCTCAAGCAACATAAGAAAATTCACACAGGGAAGAAACGCTATGAATGTTGTGAGTCTGGGAAATCTATCTCTAGCAAAGCATACCTCATTGTGCATCAGAGAATTCACAGAGGGGAGAAAGCATATCCGTGTAATATATGTGGAAAATCCTTCTATGGAAAAAGTTACCTTATTGTTCACCAGAGAAATCACACAGGGGAGAAACCCTATGAGTGTAATAAATGTGGAAAATCCTTCAATAGAGAACAGCTCACTATTCATGAGAGAACTCACACAGGGGAGAAAGCCGAGTGTGATAAATGTGGGAAATCCTTCAGTAGAAAACATTACCTCACTGATCATCAGAGAACTCACACATGGGAGAAAGCCTATGAGTGTGATAAATGTGGGAAATCATTCAGTACAAAAATTCATCAGAGAAGTCACACAGGGGGGAAACCCTATGAGTGTAATAAATGTGGAAAATCCTTCAGTACAAAAAGTTACCCCACTGTTCATCAGATAATTCACACCCGGGAAGAAACCTTTGAGTGCAGTAAATGTGGAAAAGCCTTTGCCTTGAAATCGTTCCTAAAAATGCATCAGAGAACTCATACTGGGGAGAAAACCTATGAAGTAAGTGTGGGAAATGTCTCTCTAAGAAGTGCCACCTCACTAGGCATCAGAAAATTCACACAAGACAGAAACCATAGGAGTGTAATTAATAAGTGTGGGAAATCCTGTGGAAATTTTCATCTAACCCTTCATCAGAGAACTCACACT
>17|ENSBTAG00000016257|70056202|70058877
CAGGGGTCCGTGACTTTCAAGGACGTGGCCGTGGACTTTACCCAGGAGGAGTGGGGCCAACTGGACTCCCCCCAGAGGGCCTTGTACCGGGATGTGATGCTGGAAAACTACCAGAACCTTCTCTCCCTGGGGCCTCCGGTCTGCAAGCCAGACGTCATCTCCCACCTGGAGCGAGGCGAGGAGCCATGGCAGGCGCCCAGAGACGGGCCTGCGGGGCCCGATCCAGAACCAGGATGGGAGCCCGGGCCTGAGGCGGAGGAGACGCTTGTTTACAAGGAAGAGCCTCCCTGGGAGCTGATCGCAGTCGGGCTGGTGAGGTCCGGTGTGCACAACCCGGGGTTCGGCAACGAGGGTACCTGGGGGGCTGGCCCAGGGGGCCCGGCGACTGCTCTGACCCGAGGCGAAGCCGCCTACGCTAGTGCTGGGTCCGCCGAGGAGCGCCGGCGGGGCAGCTATGAGTCCAAGGAGGCACTTGGCCTGCAGAGCGCCCTGCCGGCCCAGCCCCGCCTTGCCGCGGAAGGAGCCTTCCCGGAAGGCCAGCCGGGAGGAGTGCGGGCCACCGGGGCCGGGCTCCGGCGCCGGAGCCAGGGTGCAGGGAGCGGCCCGTTCGCGTGCGGCGAGTGCGGCAAGGCCTTCCCGCGGAGCGCGGCGTTGGCGCTGCACCGGCGCTGGCACGCGCGGGAGAAGGCGTACAAGTGCGGCGAGTGCGGCAAGGCCTTCAGCTGGAGCACCAACCTCCTGGAGCACCAGCGCGTGCACACGGGCGAGAAGCCCTTCCTGTGCGGCCAGTGCGGAAAGGCCTTCAGCTGCCACTCGTCCCTCAACGTGCACCGGCGCGTGCACACGGGCGAGCGGCCCTACAAGTGCGGCCAGTGCGCCAAGGCCTTCAGCTGCAGCTCGCTGCTGGGCATGCACCGGCGCGTGCACACGGGCGAGCGGCCCTACCGCTGCGGCGAGTGCGGCAAGGCCTTCAACCAGCGGACGCACCTCACGCGCCACCACCGCGTGCACACGGGCGAGAAGCCCTACTGCTGCGCCGCATGCGGCCGGGCCTTCGCCTGCCACTCGTCGCTGGCGGCGCACGAGAAGCTGCACAGCGGGGACAAGCCCTTCCGCTGCAGCGACTGCCAGAAGGCCTTCAGCAGCCGCTCGCGCCTGACGCTGCACCAGCGCGCGCACACGGGCGAGAAGCCCTTCCAGTGCGGCCAGTGCGCCAAGGCCTTCAGCTGCCACGCCTACCTGGTGGTGCACCAGCGCGTGCACAGCGGCGAGAAGCCCTTCCGCTGCGACGAGTGCGGCAAGGCCTTCAGCTCCCACTCCTACCTGATCGTGCACCAGCGCGTGCACACGGGCGAGAAGCCCTTCGACTGCAGCCGCTGCTGGAAGGCCTTCAGCTGCCACTCGTCGCTCATCGTGCACCAGCGCGTGCACACGGGCGAGCGGCCCTACAAGTGCAGCCAGTGCGGCCGGGCCTTCAGCCAGAACCACTGTCTCGTTAAACATCAGAAGACCCACTCGGCGGAGAAGGCTTTCAAGTGTCACGAGCGCGGCGAGGTGTTCGGCTGGAGCGGGCCCCTGGCGGAGCACCGCAGGCTGCACGGAGGCGAGAAGCCCTTCGCCGTCCAGTTGGACCAGCGCTTGCTGAGCCCCTACTACGTGCCCGGCGGCCTACCGGGCGCGGGAGCCTCGGGCGGGAGCAGCGTGGGCCCGGTCGATGCCCGGGACGTGGCCGAGCTCCTGGGTGTGGCCCCGCCCTCAGGCAGCAGGAGTTTCTCCCTGGGGAGCAACCCTAGAAATTAA
>18|ENSBTAG00000032018|36235249|36263851
ATGGCTGTCATGCCCCTGAAAGTCTGGCACCAGGAGGTAGTGACCTTTGAGGATGTGGCTGTTTACTTCACCCGGACAGAATGGGCTGGCCTTTCTCCTGCACAAAGGGCCCTGTACAGAAGTGTGATGCTGGAGATCTATAGGAGCTTGACATCCTTGGGATACCCAGTTCCCAAACCTGCGTTAATCTCACTTCTAGAGAGAGGGGATTTGCCTGTGGGCCTGGAGACACAGGATAATCCTCCTGCACAGGGTACCAGAGACATCTATAAAAATTCCAGGACCCACATGGACAGTGAGTTAACACCAACATGGGGAATTTCTGAAGAAAGAGACTTGATGATGTCACATGGGCCACAGAAGAATGTTCTTAACAAAAGCAGCTTCCTAGAAACATGTGAACTGGAGCAACACCAGGAAATCCCCACAGTGAAAAATATTAGAGGAAAGGTTCTAAGAATCCACTACGATAGGAAGCCCTTCAGATGTGAGGAGTGTGGGAAATGCTTCAGCTATTTTTCTTACTATGTTAGACATCAGAGAATCCACACTGGGGAGAAACCCTTTGAGTGTAATGAGTGTGGAAAAGCCTTTAATGGCAATTCTTCATTAATTCGACATCAGAGAATCCACACCGGTGAGAAACCCTATCAGTGTGAAGAGTGTGGGAGAGCCTTTAATGATAATGCAAATCTGATCAGGCATCAGAGAATCCACAGTGGGGACAGACCTTATCTCTGTAGGGAGTGTGGAAATGGTTTCACCAGTAGTTCTGAGTTTATTATACACCAGAGAATTCACACTGGAGAGAAACCTTATGAATGTAATGAGTGTGGAAAAGCTTTTGTTGGTAATTCACCACTTCTGCGACATCAGAAAATCCACACTGGAGAGAAACCATATGAGTGTAATGAGTGTGGAAAAAGCTTTGGAAGGACTTCTCATCTTAGTCAGCATCAGCGTATTCACACAGGGGAAAAGCCTTACTCTTGTACAATATGTGGGCAAGCCTTCAATTTCCATACAAAATTAACTCGGCACCAGCGAGTCCACAGTGAGGTGAAACCTTTTGATTGTATATGTTGTGGAAAAGTGTTTAGTACTCAGGCTCAGTTGAAAAGGCATCTAAGAATCCATATTCAGGAGACCTCCTGTGATGAGTGTGGAAAAGTCTTCACTAGCAAAAGAAATCTGCTTCAGCATCAAAGAGTCCATACTAGAAAGAAACCCCGTGAATACGTCAAGTATGAAAAAACCTTTAGGACATCTTCCCAGCTAGATTGTGCTCACCCTGGAGAGAAGCAATGGACTTTGAGCTTGTGTCATCCTGGAGGTGCTGGCCTATTTACTTATTGG
>5|ENSBTAG00000033292|27364331|27365623
GCTTCTCTCTCCCCACAGGAGGAAGCTCACTATGGCTCCAGCCCCCTGGCCATGCTGACAGCGGCGTGCAGTAAATTTGGCAGCTCCAGCCCTCTGCGGGACTCCACGACACTGGGCAAAGCAGGCACAAAGAAGCCATACTCTGTGACCAGTGACCTTTCGGCCTCCAAAACCATGGGGGATGCTTACCCAGCCCCCTTCTCCAGCACCAATGGGCTCCTCTCCCCACCAGGAAGCCCTCCAGCGCCCACCTCGGGCTATGCCAATGACTACCCTCCCTTTTCCCACTCGTTCCCAGGGCCCACGGGCACCCAGGACCCTGGGCTCCTAGTGCCCAAGGGGCACAGCTCTTCTGACTGCCTGCCCAGCGTCTACACCTCTCTGGACATGGCACATCCCTATGGCTCCTGGTACAAGGCAGGCATCCATGCAGGCATCTCACCGGGCCCAGGCAATGCTCCTACCCCTTGGTGGGACATGCATCCTGGGGGCAACTGGCTCGGTGGTGGGCAGGGCCAGGGTGATGGGCTGCAAGGGACACTGCCTGCAGGCCCTGCTCAGCCTCCACTGAACCCTCAGCTGCCCACCTACCCGTCCGACTTTGCCCCCCTTAATCCAGCCCCCTATCCAGCTCCCCATCTCCTGCAGCCAGGGCCCCAGCATGTCTTGCCCCAGGATGTCTATAAACCCAAGGCGGTGGGCAACAGTGGGCAGCTGGAGGGGAGCGGTGGAGCCAAACCCCCCCGGGGTGCAGGCACAGGGGGCAGTGCTGGCTACGGGAGCAGTGGAGCAGGGCGCTCCTCCTGCGACTGCCCCAACTGCCAGGAGCTGGAGCGCCTGGGTGCTGCCGCAGCCGGGCTGCGAAAGAAGCCGATCCACAGTTGCCACATCCCGGGCTGTGGCAAGGTGTATGGCAAGGCCTCCCATCTGAAGGCCCACTTGCGCTGGCACACGGGCGAGAGGCCTTTCGTCTGCAACTGGCTCTTCTGCGGCAAGAGGTTCACCCGTTCGGACGAGCTGGAGCGCCACGTGCGCACTCACACCCGGGAGAAGAAGTTCACCTGCCTACTCTGCTCCAAGCGCTTTACCCGAAGCGACCACCTGAGCAAACATCAACGCACCCACGGTGAGCCAGGTCCAGGACCCCCACCCAGCGGCCCCAAGGAGCTGGGGGAGGGCCGCAGCACTGGCGAAGAGGAGGCCAGTCAGACGCCCAGACCTTCTGCCTCACCGGCACCCCCAGAAAAAGCCCCTGAAGGCAGCCCGGAGCAGAGCAACCTGCTGGAGATCTGA
>Un|ENSBTAG00000015055|325947812|325953413
GAATGCAGGATGTGCAAAAAAAGCTTTCCTTATCAATCTCAGCTTATCTTGCACCAGAGGACACACACAGGAGAGAGGCCCTTTCAATGCGACATCTGTGCCAAAGGGTTCATACAGCCTTCAGATCTGCAGGTTCACGAGCGGATCCACACTGGGGAAAAGCCCTACAGCTGTGATCTCTGCCTCAAGAAGTTCACCCACAACTCCACACTGCGCGCTCACAAAGTGACCCACACCCAGGAGAAGCCTTTCCGCTGTGAGCACTGTGACAGAGCCTTCGCCTACCGAGCGAACCTCACTGTTCACCGACGCACCCACTCTGGCCTCAAGCCCTACGTGTGCCCCGAGTGTCACAGGGCCTTCAGTCAGCAATCTCAGCTTATCTTGCAGCAGAGGACACACACAGGAGAGAGGCCCTTTCAATGCGACATCTGTGCCAAAGGGTTCATACAGCCTTCAGATCTGCAGGTTCACGAGCGGATCCACACTGGCGAAAAGCCCTACAGCTGTGATCTCTGCCTCAAGAAGTTCACCCAGGACTCCACACTGAATGCTCACAAGAGGACCCACACCCAGGACATGCCTTTC
>18|ENSBTAG00000030405|59266132|59266650
ATGCTGCTGTTGCCGCCGCGGCCCCCCCACCCTCGGGCCTCCTCTCCCGAGGCCATGGACCCGCCGCCCCCCAAGGCGCCCCCTTTCCCCCCGGCGGAGGGCCCTGCCTCCACTGCGTCCTCGGCGGCGGGGCCCCGGCCCCCGCGGCTGGGCCGCCACCTGCTTATCGACGCCAACGGGGTCCCCTACACGTACACGGCGCCGCTGGAAGAGGAGCCGCGCGGCCCAACCCCGCGCGAGGCGCCGCCTGGAGAGCCCGGGCCGCGCAAGGGCTACAGCTGCCCCGAGTGCGCCCGCGTCTTCGCCAGCCCCCTGCGGCTGCAGAGCCACCGTGTGTCGCACTCGGACCTCAAGCCCTTCACGTGCGGCGCCTGCGGCAAGGCCTTCAAGCGCTCCAGCCACCTGTCGAGGCACCGCGCCACGCACCGCGCCCGTGCCGGGCCGCCGCACGCCTGCCCGCTCTGCCCGCGCCGCTTCCAGGACGCCGCGGAGCTGGCGCAGCACGTGCGGCTGCACTGA
>23|ENSBTAG00000031869|25758877|25763875
CGGCTCCGGGAACTCTGCCGACAATGGCTACAGCCTGAGACCCACACCAAGGAGCAGATCCTGGAGCTGCTGGTGCTGGAGCAGTTCCTGACCATCCTGCCTGAGGAGCTTCAGGCCCGGTTGCGGGAGCATCACCTGGAGAGCGGGGAAGATGCGGTGGTTTTCCTGGAGGATTTGCAGCTGGAGCTGGGAGGAACAGGACAACAGGACCCAAACCAGGCAAAGAAACAGGAAGTGCTCATGGAGAAGACAGCCCCTGGAAAAGCCACGCCAGAGCGGCAGGTCCAACCTGAAGGTGACGTTCCACAGCCCGAGAGAGAGAAGGGGGAGGCGAAAAGGATTGAGAATGGGAAGCTGGTTGTAGAGACAGACTCCTGTGGAAGAGTGGAATCATCTGGGAAACCATTTGAACCCATGGAGGTTCATTACAAGGACTCTAACTTGGATAGGCAGCAGGCTGAGCCCAAGGAGAAGACTGACTGTAAATGCTCAGAATATGGGCAGGCATTCTTCCAGCACTCAGACCTGATTAAGCATGAAAGTTCACACAGGAAAGAAAAACTCTGTGAAGCTGAAGTGTGTCAGAGTTTGAGTCTTCCTGGACATCAGAAAATATGCTCTAGAGAAAAAGGTCATCAGTGTCATGAATGTGGGAAAGCCTTTCAGAGAAGTTCACACCTTGTCAGACATCAGAAAATCCATCTTGGTGAGAAGCCTTATCAGTGCAAGGAGTGTGGAAAAGTCTTTAGCCAGAACGCAGGCCTTTTGGAACATCTCAGAATCCATACTGGAGAGAAACCTTATCTATGTATCCACTGTGGAAAGAACTTTCGGCGCAGCTCCCACCTTAATCGACACCAGAGAATTCACAGTCAGGAGGAGCCCTGTCAGTGCAAAGAGTGTGGAAAAACCTTTAGTCAGGCCCTTCTCCTCACCCACCATCAGAGAATCCACAGCCACTCCAGAAGCCACCAGTGTAATGAGTGTGGGAAAACCTTCAGTTTGACATCAGACCTTATTCGACACCACAGGATTCACACTGGAGAAAAACCTTTCAAGTGTACTATTTGCCAGAAAGCCTTCCGATTAAACTCCCATCTCGCTCAGCATGTGAGAATCCACAACGAGGAAAAACCCTACAAGTGTAATGAATGTGGAGAAGCCTTCAGGCAGAGGTCTGGTCTTTTTCAACATCAGAGATACCACCACAAAAACAGACTGGCTTGA
>25|ENSBTAG00000003953|38616814|38619165
CCTGTGGTCTTCTCGTCGCCTTCAGGGGCCTGGTTCTGGACCGACGACATAGAGGACCACGAGGAGGATGACGACGAAGACTTCCTGGCAGAGGTGGCAGAGGAGGAGAACGAGCCCCCGGGGCTGTGGTCAGCGGCCTACGGAGTGGGCGATGTGCCTGGGACCTGGGGCCCTGATGACTCGGATTCTGCGCAGACTCCGGAGGGCTGGGGTCTGGACCCCGGGGGGCTCGGGGTCCTGGCCCCGGGATCTGAGTCGAAGCCCTTTCTGCCGGACCGGGAGCCGGGTGCAAGCCTCCTGGCGCCCTGGGCATTCCCGGCCGCGGTGGCCGTGCCAGCTGGGCGCCCGGAGACAACGTGCGATGTGTGCGGCAAGGTGTTCCCACACCGGTCCCGGCTGGCAAAGCACCAGCGCTATCACGCGGCGGTCAAGCCCTTCGGCTGCGACGAGTGCGGCAAGGGCTTCGTATACCGCTCGCACCTGGCCATCCACCAGCGCACGCACACCGGCGAGAAGCCCTTCCCATGCCCGGACTGCGGCAAGCGCTTCGTATACAAGTCGCACCTGGTCACGCACCGTCGCATCCACACGGGTGAGCGGCCTTACCGCTGCGCCTTCTGCGGCGCGGGCTTTGGGCGCCGCTCCTACCTGGTCACGCACCAGCGCACGCACACGGGGGAGCGGCCCTACCCCTGCCCGCACTGTGGCCGCAGCTTCAGCCAGAGCTCGGCGCTCGCGCGGCACCAGGCGGTGCACACGGCCGACCGGCCCCACTGCTGTCCCGACTGCGGCCAGGCCTTCCGCCTCCGTGCCGACTTCCAGCGCCATCGACGGGGTGGCGGCTGCGCAGAGCCCGGCAGCGAGGGCCCTCGGCCGGAGCCCTGCAGCGAGACAAGGCCTGCGGCGGGGCCCGAGGAGGCCGAGGTGGGGCCGGAGGGGCTGGAGGGGCCTGAGATCGATGAGGCAGACGGAGAGACTGAGGGAGAAGCCGAGGTGAGAGAGGCGGCGGTGGAGGCGCCCACCCCACGGAGCAAGGACGACCCCGAACCGGACAGGCGGTTTCTGGGGCTGGGCAACGGCCTGGGGGAGGGCGAAGGCCCTTCCTCGCACCCGCTCGGCTTCCACTTTCCCATGCACCCCAAGTCTTGGCTCCACCCGGATGGCTTTCCGATCCTGGGCCTCCCGGACTTCGGGGAGCGGCTGCCGGCCGACGGGCGCCCCCTGCCCGGACCCCTGGGGGGCCGGCTCTCCCTGGTGGAGGGCGCCGGGCTGGCCTGCGACCCTTTCGGCGGTGGGGCCGGGCCTGGAGGCGCCAGCGGCCTGCGTGCGTTCGGGCCTGCAGTCGGGGGACTGCTGGCGGAGCCGGCACCCGCCGCGCTAGCAGAGGAGGAGAGCCCGTGGATCTGCTCCGACTGCGGCAAGACGTTCGGGCGCCGCGCGGCTCTGGCCAAGCACCAGCGCTACCACGCGGGCGAGCGGCCGCACCGCTGTGCCGATTGCGGCAAGAGCTTCGTGTACGGTTCGCACCTGGCGCGCCACCGCCGTACGCACACCGGCGAGCGGCCCTTCCCGTGCCCGGAGTGCGGTGCGCGCTTCGCTCGCGGCTCGCACCTGGCGGCGCACGTGCGCGGCCACACGGGGGAGAAGCCCTTCGTCTGCGGCGTGTGCGGCGCGGGCTTCAGCCGGCGCGCGCACCTGACGGCGCACGGGCGCGCGCACACAGGCGAGCGGCCCTACGCGTGCGGCGAATGCGGCCGCCGCTTCGGGCAGAGCGCGGCGTTGACGCGGCACCAGTGGGCGCACGCCGAGGAGAAGCCGCACCGCTGCCCCGACTGCGGCAAGGGCTTCGGCCACAGCTCGGACTTCAAGCGGCACCGGCGCACGCACACGGGCGAGAAGCCCTTCCGCTGCACCGACTGCGGCCGCGGCTTCGCGCAGCGCTCCAACCTGGCCAAGCACCGGCGCGGCCACACGGGTGAGCGGCCCTTCCCGTGCCCCGAGTGCGGCAAGCGCTTCTCGCAGCGCTCGGTGCTCGTGACGCACCAGCGCACGCACACGGGTGAGCGGCCCTACGCCTGCGCCAACTGCGGCCGCCGCTTCTCGCAGAGCTCGCACCTGCTCACCCACATGAAGACGCACCGCGGCGCGGCGGGCGCGCCGGTCCAGGCGCCCGCCGCGCCCGTGCCCAAGGCCGAGGCGCCCGCCAAGGGGCCGCCGAGCGCGGGCACAGGGACCGGGCCCGGGGAGCACGGCAGTACCCTGCTGGAGTTCGCGGGCGGAACGAGCTTTGGCTCCGAGCCGACGGCCGCCTTCGCGGGGCCTTCGGGCGCCTACGAGGAGACCATCCTGTGA
>13|ENSBTAG00000011646|54219646|54225191
ATGACTGATCCCTTTTGTGTTGGAGGAGGCCGCCGGGTCCCAGGATCCAGCAGGAGTGGGCCTGGGAAGGATGGCAGCCGGAACGAGGTCCGACTTCCTGTGCTCCATGAGCCCCCAAAGCTGGGACTGCCAGTGGTCCGGGCTGGGCAGACGGTGCCCAGCCAGGCCGCACTCTGCTTTGACCTGGAAAGTCCAGCTGGCGACAGGACGGAAGGGAAGAAAAAGGGGCGTCCAAAAGCTGAGAATCAGGCACTCCGAGACATTCCTCTCTCCCTGATGAACCAATGGAAAGACGAGTTCAAGGCGCACTCAAGGGTAAAGTGTCCAAATGCCGGGTGCTGGCTGGAATTCCCTAGCATCTACGGGCTCAAGTACCACTACCAGCGGTGCCAAGGGGGTGCCATCTCAGAAAGGCTGACCTTTCCCTGCCCCTTCTGTGAGGCTGCATTCACCTCCAAGACCCAGCTGGAGAAGCACCGGATTTGGAACCACATGGACCGACCCCTGCCTGCCCCCAAGCCTGGGCCAGTCAGCCGGCCAGTCACTGTCAGTCGGCCGGTTGGGGTTAGCAAGCCCATTGGAGTAAGCAAACCGGTCACTATCAGCAAGCCCATTGGCATCAGCAAGCCAGTGACAGTCAGCCGGCCAGTGCCAGTCTCCAAACCAGTGACGGTCAGCCGACCCGTGCCAGTCACCAAACCAGTGACGATCAGCAGGCCCGTGCCAGTCACTAAAGCTGTTCCGGTCACTAGGCCCGTACAAGTCAACAAGCCTATACCAGTCACCAAATCTGTACCAATTGCCAAGCCAGTGACAGTCAACAAACCGGTGCCAGTCACCAAACCAGTGACTATCAACAAGTCGGTGCCGATGACAAAGCTTGTAACAGTTACAAAACCCGTGCCAGTTGCGAAGCCAGTGACGGTCAGCAGGCCCATCGTGGTCAGTAAGCCAGTGACGGTCAGCAGGCCCATTGCCATCAGCAGACACACACCACCTTGCAAGGTGGTGCTGCTGACCAAATCTGAGAACAAAGCTCCTCGGGCTGCAGGGAGGAGCAGCGGTAAGAAAAGGACTGCGGATGGCCTGGACACCTGCCCCATCCCACCCAAGCATGCGAGGCCAGAGAACGGAGAGTACGGCCCGGCCACCCCAGAGCAGAGCTCGGCCTTCCAGCTGAGCACAGACCCCAGCAGCAGCCCCCTTTCTCTGGGCAGCAGGCCCTCAGGGGGCAAGGAGGTGCCGAGGGCTCCAGGCCCCGGGTCCCCGCCTGAGGAGGGTGCAGAGCGCGTAAAGCACAGAAGGAAACAGAAAACACCCAAGAAGTTTACGGGTGAGCAGCCGTCCATCTCAGGGACTTTTGGACTCAAAGGACTGGCCAAGGCAGAAGACAAAGCCCGCATCCATCGGGCCAAGAAGCAGGAGGGCCCAGGCCCTGAAGACACGCGGAAAAAGGGGCCAGCCCCCAGTGCTGTCAGCAAGGAGGTGCCAGCTCCTATGACCCACCCAGCCCCAGGTGGCCCCGAGGAGCAGTGGCAACGGGCCATCCACGAACGGGGGGAGGCTGTCTGCCCCACCTGCAATGTGGTCACCCGCAAGACCCTCGTGGGGCTTAAGAAGCACATGGAAGTGTGTCAGAAGCTGCAGGATGCACTGAAGTGTCAGCACTGCCGGAAGCAGTTCAAGTCCAAGGCCGGCCTCAACTACCACACCATGGCTGAGCATAGCACCAAGCCCTCTGATGCCGAGGCCTCGGAGGGGAGCGAGCAGGAGGAGCGGGAGCGGCTGCGAAAGGTGCTGAAGCAGATGGGCCGATTGCGCTGCCCCCAAGAGGGCTGCGGGGCTGCCTTCTCTAGTCTCATGGGCTACCAGTACCATCAGCGACGCTGTGGAAAGCCGCCCTGCGAAGTGGAGACCCCGTCCTTCCCCTGCACCCACTGTGGCAAGCCCTACCGCTCCAAAGCAGGTCATGACTACCACGTGCGCTCAGAGCACACAGCCCCGCCCCCTGAGGAGCCCTCCGACAAGGCTTCTGAGGCTGAGGACCCACTGGGTGTGGAGCGGACTCCCAGCGGCCGTATCCGCCGCACATCGGCCCAGGTCGCTGTGTTCCACCTGCAGGAGATCGCAGAGGACGAGCTGGCCCGAGACTGGACCAAGCGGCGGATGAAGGATGACCTGGTGCCTGAGACTGCACGGCTCAACTACACACGGCCAGGCCTTCCCGTGCTGAACCCTGAGCTGCTGGAGGCATGGAAGAATGAGGTCAAGGAGAAAGGCCACGTCAACTGCCCCAACGATTGCTGTGAAGCCATCTACTCCAGCGTGTCCGGCCTCAAGGCCCACCTGGCCAGCTGCAGCAAGGGGGACCACCTGGTGGGGAAGTACTGCTGTCTGCTGTGTCCCAAGGAATTCAGCTCCGAGAGCGGCGTCAAGTACCACATCCTCAAGACCCATGCGGAGAACTGGTTCCGCACTTCGGCAGACCCGCCTCCCAGACACAAGGGCGTGGACTCCCCTGTGCCCAGGAAAGAGAAGAGTCCAGCCAGCGGGAAGAAGCGGGGCCGCAAGCCCAAAGAGCGGCCCTCCGAGGAGCCGGCCCCCGGGACGCCTCCCCACCAAGACGACTGGCCCCCAGCAGGCAGAGACAAGGGGGCCCGGGGCTCCACTGGCCGGAAGGTGGGAGCCGGCAAGGCACCTGAGAAGTGA
>7|ENSBTAG00000020578|26565788|26673379
CTCTCCTCTCTCTCTTTCTCTCTCTCACACACACATGCACACACACTTGTATTTTGTGCTGTCGTAAAACCCACGTGTCCAGCCGGGAGGCTGCCAGAGCGTGGAGCGGAGGAGCCGGGACGCGGCAGCGGCAAGAGCCCGCCGCCGCTGCTCGGTCCGGCGCCTTGGACCGCCCCGCACTCCCGCACTCGGAGCCGTCCGCAGGCCTCCACCACATCCCTGGCTTGTGGCCCCGGAGGGTCCCGGGGAGCCGGATCTCTAGCGCTTTGCTCCTGCGCTGCCCAGGGGCATGTAGCGTACCGGGGGCACATACTCTCCTGCACGCTCGCCAAGACAGACACACCCGCGCTGGCCGGTCTCTCGGCCCTGCCGGTGGCGCAGCTGCCGGTGTTCGCGCCTCTGGCCACCGTCGCCGCGGAGCCTCTGCCCCCCAAGGACCTGTGCCTCGGCGCCACCTCGGGCCCGGGGCCCTCCAAGTGCGGAGGCAGTGGCGGGGACGGCCGGGGTGTCCCGCGCTTCCGCTGCAGCGCGGAGGAGCTGGACTATTACCTGTACGGCCAGCAGCGCATGGAGATCATCCCGCTCAACCAGCACACCAGCGACCCCAACAACCGTTGCGACATGTGCGCGGACAACCGCAACGGCGAGTGCCCCATGCACGGGCCGCTGCACTCGCTGCGCCGGCTCGTGGGCACCAGCAGCGCCGCGGCCGCCGCGCCCCCGCCGGAGCTACCCGAGTGGCTGCGGGACCTGCCCAGGGAGGTGTGCCTGTGCACCAGCACCGTGCCCGGCCTGGCCTACGGCATCTGCGCGGCGCAGAGGATCCAGCAGGGCACCTGGATCGGGCCCTTCCAGGGCGTGCTCCTGCCCCCGGAAAAGGTGCAGGCCGGAGCCGTGAGGAACACGCAGCATCTCTGGGAGATATATGACCAAGATGGGACACTACAGCACTTTATTGATGGTGGGGAACCTAGTAAGTCGAGCTGGATGAGGTATATCCGATGTGCAAGGCACTGCGGAGAACAGAATCTAACAGTAGTTCAGTACAGGTCGAATATATTCTACCGAGCCTGTATAGATATTCCCAGGGGTACCGAGCTTCTCGTGTGGTACAATGACAGCTATACGTCTTTCTTTGGGATCCCTTTACAATGCATTGCCCAGGATGAAAACTTAAATGTCCCCTCGACAGTCATGGAAGCCATGTGCAGACAGGACGCCCTGCAGCCCTTCAACAAGAGCAGCAAACTCTCCCAGGCTCCCCAGCAGCGCTCTGTTGTCTTCCCCCAGACTCCGTGCGGCAGGAACTTCTCCCTCCTGGATAAGTCAGGGCCCCTGGAATCTGGATTTAATCAAATCAGCGTGAAGAACCAGCGCGTCCTGGCGAGCCCCACCTCCACCAGCCAGCTCCACTCGGAGTTCAGTGACTGGCACCTCTGGAAATGTGGGCAGTGCTTTAAGACTTTTACGCAGCGGATCCTGCTACAGATGCACGTGTGCACACAGAACCCTGACAGACCTTACCAATGCGGCCACTGCTCCCAGTCCTTTTCCCAGCCTTCAGAACTGAGGAACCACGTGGTCACTCACTCCAGTGACCGGCCTTTCAAATGCGGCTACTGTGGTCGTGCCTTTGCTGGGGCCACCACTCTCAACAACCACATCCGAACCCACACTGGAGAAAAGCCCTTCAAGTGTGAGAGGTGTGAGAGGAGCTTCACGCAGGCCACCCAGCTGAGCCGACACCAGCGGATGCCCAATGAGTGCAAGCCAATAACCGAGAGCCCAGAATCAATCGAAGTGGATTAA
>1|ENSBTAG00000013460|45979600|46008979
ATGTCAAGCGAAGAGAGCTACCAGGCCATCCTGCGCTACCTGACGAACGAGTGCGAGCCGTACGCGCCAGGCACCGAGGGCAATGTCAAGCGTAAAATTCGCAAGGCGGCCGCTTGCTACGTGGTGCGGGACGGGACCTTGTACTACCAGCGGCGGCAACGGCACCGCAAGACGTTCGCCGAGCTGGAGGTGGTGCTGCAGCCCGAGCGGCGCCGGGGGCTCATCGAGGCTGCGCACCTGGGCCCAGGCGGCACTCACCACACCCAGCATCAGACCTGGCACGACTTGTCCAAGACGTATTGGTGGCGAGGTATATTAAAGCAAGTCAAAGATTACATTAAACAATGTAGCAAATGCCAGGAGAAACTAGATCGCTCGCGTCCTATATCGGATGCTTCAGAAATGCTGGAAGAATTGGGACTAGATCTTGAATCTGGGGAAGAAAGTAATGAATCAGAGGATGACCTGAGCAACTTTACTTCGCCTCCAACTACAGCATCCAAGCCTGTGAAAAAGAAGCCAGTATCCAAACATGAACTTGTGTTTGTTGACACCAGAGGAGTAGTGAAACGTTCTTCTCCAAAACATTGTCAGGCTGTCTTAAAACAGCTGAATGAACAGAGGCTCTCTAACCAGTTCTGTGACGTTACTTTGTTAATTGAAGGAGAAGAGTATAAAGCTCATAAATCTGTTCTGTCAGCTAACAGTGAATATTTTCGAGATCTTTTTATTGAGAAAGGAGCTGTTTCCAGTCACGAGGCAGTGGTGGATCTTTCTGGTTTTTGTAAGGCTAGTTTCCTTCCTTTACTGGAATTTGCCTATACTTCTGTGCTAAGTTTTGACTTCTGTAGCATGGCTGATGTAGCCATCTTGGCTCGTCATCTTTTTATGTCAGAAGTTTTAGAAATCTGTGAAAGTGTGCATAAACTAATGGAAGAGAAGCAGCTAACTGTGTATAAGAAGGGTGAAGTACAAACAGTTGCATCTACACAGGACTTACAAGAACAAAGTGGAGGTACAGCACCTCCCGTGGCTAACAACACGGGAACCACAACAACTTTATCCACTGAACTTGGGGATTGTGAGATCGTACTACTGATGAATGGAGAATTGCCAGAGCAGAATGGAGAGCTGGGACAACAACCTGAGCCCCAGGTTTCTTCACAGGCTGAAGCCACCGCGTCACCTGTGGGCTGTGTAACTGATTCCCATCCTGAAATGGAGTCTGTTGATTTAGTAACAAAAAACAACCAGACAGAACTGGAAACTTTAAACAGCAGAGAAGATAGCACAGTTTCTAGTACTCATCCTAAGCTTTCACAAGAGAATGTAATCAGTAGCTCTCCAGGAAACACTGATACGGGAAATGATACAGCAGCTGAGGATATCTGTGCTGAAGACATTTCAGAGCATAGGCAGGACCTTGACCCGTCCTCGAAAGATGAGGAAAATCTAGCTGAACCGACAGCACTGATGGACCAGAGCCCCGATGATGATACTTATAGAAGCAGACTTCGGCAGCGTTCTGTTAATGAAGGGGGATATATCCGACTACACAAAGGAATGGAGAAGAAGCTGCAGAAACGGAAAGCTATTCCCAAGTCAGCAGTTCAACAGGTGGCTCAGAAATTAGTTCAAAGAGGAAAAAAGATGAAACAGCCGAAAAGGGATGCTAAAGAGAATACAGAAGAAGAAGCATCCCATAAATGTGGGGAATGTGGAATGTTTTTTCAGAGACGATATGCCCTTATAAAGCACATACTGAAACATGAAAGAGCTAGAGATTACAAGTGTCCATTGTGTAAGAAACAGTTTCAGTACAGTGCCTCCTTGCGAGCCCACCTTATTCGACATACCAGGAAAGATGCACCTACTTCGTCCTCTTCCAGTTCCGCATCGAATGAGGCATCAGGGTCATCGTCTGAGAAGGGCAGAACCAAACGAGAATTTATATGTTCCATATGTGGAAGGACATTGCCTAAATTATATTCTCTTCGAATACATATGTTAAAGCACACAGGTGTAAAACCACATGCATGCCAGGTCTGTGGAAAGACTTTCATCTACAAACACGGTCTAAAATTACACCAGAGTCTCCATCAATCACAGAAGCAGTTCCAGTGTGAACTATGTGTGAAGTCATTTGTTACCAAAAGGAGTCTTCAAGAACATATGAGTATTCACACAGGAGAGTCCAAGTACCTTTGCTCAGTTTGTGGAAAGTCTTTTCATAGAGGCTCTGGGCTTAGCAAGCACCTAAAGAAACACCAACCAAAGCCTGAGGTTCGAGGCTATCATTGTACTCAATGTGAGAAAAGTTTCTTTGAAGCTAGAGACCTTCGCCAGCACATGAACAAACATCTTGGTGTGAAGCCATTCCAGTGCCAATTTTGTGATAAGTGCTATAGTTGGAAGAAAGACTGGTATTCCCATGTGAAATCTCATTCTGTCACTGAGCCGTACAGATGTAATATATGTGGCAAAGAATTTTACGAAAAAGCATTGTTCAGAAGGCATGTAAAGAAAGCTACCCATGGAAAAAAAGGACGAGCAAAGCAGAACCTGGAACGGGTGTGTGAACAATGTGGAAGAAAATTCACTCAGCTGAGAGAGTATAGAAGACACATGAACAACCATGGAGGAGTTAAGCCATTTGAGTGCTTAACATGTGGAGTTGCTTGGGCTGATGCCCGATCTCTGAAACGCCATGTCAGAACACATACAGGTGAACGGCCTTATGTCTGTCCTGTGTGTAGTGAAGCCTACATAGATGCTAGAACACTCCGTAAACATATGACTAAATTCCACAGAGATTATGTGCCTTGCAAGATCATGCTGGAAAAAGATACCCTTCAGTTTCATAACCAGGGAACTCAAGTGGAGCATGCTGTTAGCATCTTAACAGCAGATATGCAGGAACAAGAAAACAATGGTCCTCAAGAACTTGAAACTGTGGTAGTGACGGGAGAAACTATGGAAGCTCTTGAAGCTGTTGCAGCGACTGAAGAATGTCCGTCAGTATCTACACTCTCTGACCAAAGTATTATGCAAGTGGTTAATTATGTGTTGGCACAGCAGCAAGGACAGAAGCTCTCTGAAGTCGCAGAAGCTATTCAAACTGTTGAAGTAGAGGTGGCACATATTTCAGAAACAGAATGA
>10|ENSBTAG00000009643|71296357|71300664
ATGGACACAGCTAGCCATAGCCTTGTTCTTCTGCAGCAGCTGAACATGCAGCGAGAATTTGGTTTTCTGTGTGATTGCACCGTTGCTATTGGAGACGTCTACTTCAAAGCCCACAGAGCAGTGCTTGCTGCTTTTTCTAACTATTTCAAGATGATATTTATTCACCAAACAAGTGAATGCATAAAAATACAACCAACTGACATCCAGCCTGACATATTCAGCTATTTGTTGCACATTATGTACACGGGGAAAGGGCCAAAACAGATTGTGGACCATAGTCGTTTGGAGGAAGGGATTCGATTTCTTCACGCCGACTACCTTTCTCACATTGCAACTGAAATGAATCAAGTGTTCTCACCAGAGACTGTGCAGTCCTCAAATTTATATGGCATTCAGATCTCAACGACCCAAAAAACAGCTGTCAAACCAGGGCTGGAGGTCAAGGAAGCTCCTTCCAATAACAATGGAAACAGAGCTGCTGTCCAGGGTGACCACCCCCAGTTGCAGCTCTCTCTTGCTATTGGGCTGGATGATGGCAGTGCAGACCAGCAGAGGGCCCATCCTGCCTCCCAGGCCTTGGAGGAACACCAGAAGCCCCCAGTGTCCATCAAGCAGGAGAGATGTGACCCAGAATCTGTGATCTCCCAGAGCCGCCCCTCACCTTCATCAGAGGTGACAGGCCCCACTTTCACTGAAAGCGGTATCAAAATACACTTATGCCATTACTGTGGGGAACGTTTTGATTCCCGTAGTAATCTAAGACAACATCTCCACACCCACGTGTCTGGATCCCTCCCATTTGGTGTCCCTGCTTCCATTCTGGAGAGTAATGACCTTGGTGAAGTGCATCCACTTAATGAAAATAGCGAGGCTCTTGAATGCCGCAGGCTCAGCTCCTTTATTGTCAAGGAGAATGAGCAGCAGCCCGACCTCCCAAACCGGGGTGCCACAGAGCCTTTGCAGATCAGTCAAGTGTCTTTGATCTCCAAAGACACTGAGCCAGTAGAATTAAACTGTAATTTTTCTTTTTCAAGGAAAAGAAAAATCAGCTGTACCATCTGTGGTCATAAGTTTCTCCGAAAGAGCCAATTGCTGGAGCACATGTACACACACAAAGGTAAATCTTATAGGTTTAACCGATGCCAAAGGTTCGGTAATGCATTAGCCCAGAGATTTCCGCCATATTGTGACAGCTGGTCTGACATCCCCCTGAAAAGTTCTCGTTTGTCGCAAGAACAGTTAGATTCGTCCTGTGCCTTAGAGTCAGAACTCACACAAGAAAATGTGGACACTATCCTGGTTGAGTAG
>X|ENSBTAG00000032806|39498981|39499859
ATGTCACACCTCAGTCAGCAGAGAATTTGTAGTGGGGAAAACCCCTTTGCCTGTAAGGTATGTGGGAAAATCTTCAGCCACAAATCAACTCTTACTGAGCATGAGCATTTTCATAATAGAGAGAAACCTTTTGAATGTAATGAATGTGGAAAAGCATTCAGCCAAAAGCAGTATGTCATTAAACATCAGAACACCCATACTGGAGAGAAGCTTTTTGAATGTAACGAATGTGGAAAATCCTTCAGCCAGAAGGAAAATCTTCTTACCCATCAGAAAATTCACACTGGAGAAAAACCTTTTGAGTGTAAGGACTGTGGGAAAGCTTTCATTCAGAAGTCAAACCTCATCAGACACCAGAGAACTCACACAGGAGAGAAGCCCTTTATATGTAAGGAGTGTGGGAAAACCTTCAGTGGCAAGTCGAACCTTACTGAGCATGAGAAAATTCATATCGGAGAGAAACCCTTCAAGTGTAATGAATGTGGAACAGCTTTTGGTCAGAAGAAGTACCTCATAAAACATCAAAATATTCACACTGGAGAGAAACCTTATGAATGTAATGAATGTGGAAAAGCCTTCTCTCAGCGAACATCACTTATTGTACATGTGAGAATTCATTCAGGTGATAAGCCGTGTGAATGCAATGTATGTGGAAAAGCCTTCTCTCAAAGTTCATCTCTTACTGTACATGTGAGAAGCCACACAGGTGAGAAACCCTATGGTTGTAATGAGTGTGGGAAAGCTTTCTCACAGTTCTCAACCCTTGCTCTACATTTGAGAATACACACAGGTAAGAAGCCTTATCAGTGTAGTGAATGTGGGAAAGCTTTCAGCCAAAAGTCACACCACATTAGACACCAGAAAATTCATACCCATTAA
>18|ENSBTAG00000008084|41970442|42000636
ATGCCCTTACAGGGATCAGTTTCCTTCAAGGATGTTACTGTGGACTTCACCCAGGAGGAGTGGCAGCAACTGGACCCTGCTCAGAAGGCCCTCTACAGAGATGTCATGTTGGAAAACTATTGTCACCTCATCTCTGTGGGATTTCACATGACTAAGCCTGATATGATCCGCAAATTGGAACAAGGAAAAGAACTATGGACAACAGAGAAATTTTTTCAAAGTCAGAGTTACCTAGAAGAAGATTGGAAAGCTGAAGATGTTTTAGTGAAATTCAAAGAATACCAAGACAGGCATTCTAGGTCAATTATATCCATCAACCACAAAAGACTAATAAAAGAGAGAAGTAACATTTGGGGAAAAACATTTACTATCGACAAGAACCATATTATTTCAAAAACAACACTACGTGAATATAAACCTGATGGAAAATTTTTAAAAAATATTTCAGAATTAGTCATTAGAAATATAAGTCCTGTAAGAGAGAAGTTTGGTGAGAGTAATGGATGGGAGAAATCACTCCTTAACACTAAACATGAGAAAATTCATGCAGCAGTGAATCTCTGTAAACAAACAGAAAGGAGTCTGAGTGGTAAACAAGAGCTTATTCAACATCGGAAGGTTCAAACTCCACAGCAATCATTTGAACATAATGAATGTGAAAAACCCTTCCTTATGAAAGGAATGTTATTTACGCATACCAGAGCTCACAGAGGAGAAAAACCCTGTGAATACAATAAAGATGGCACAGCCTTCATTGAAAAGTCAAATCTCAATGTCCACCAACAAAATATTATGGAGAAGAAGCCCCACTCATACAGCAAATATGGGAAATTCCTCTGTAGGAAGTCCATTTTTATCATGCATCAGAGATCTCAAACAGAAGAGAAACCCTTTCATTGTCCTTACTGTGGGAATAACTTTAGAAGGAAGTCGTACCTCATTGAACATCAACGAATTCACACAGGTGAGAAACCTTATGTTTGCAGTCAATGTGGAAAAGCCTTCCGTCAAAAGACAGCCCTTACTCTTCATGAGAAAACACACTTAGAGGGGAAACCCTACGTTTGTATGGATTGTGGGAAGTCCTTCCGCCAAAAGGCAACCCTTACTAGACATCACAAAACACATACAGGGGAGAAGGCCTATGAATGTACTCAGTGTGGAAGTGCTTTTAGAAAGAAGTCATACCTCATTGATCATCAGAGAACACACACAGGGGAGAAACCATATCAATGTAATGAATGTGGGAAGGCATTTATCCAGAAGACAACCCTCACTGTACATCAGAGGACTCACACAGGAGAGAAACCCTATATTTGCAATGAATGTGGGAAGTCCTTCTGCCAAAAGACAACTCTCACTCTCCATCAAAGAATTCACACAGGGGAGAAACCGTATATTTGTAATGAATGTGGGAAGTCCTTCCGCCAGAAGGCAATCCTCACTGTTCATCAGAGAATACATACAGGAGAGAAATCCAATGGATGTCCTCAGTGTGGGAAAGCCTTTAGTAGGAAATCTAACCTCATTCGCCACCAGAAAACTCACACGGGAGAGAAACCATATGAATGTAAAGAATGTGGGAAGTTCTTCAGTTGTAAGTCAAACCTCATTGTCCATCAGAAAACTCACAAGATAGAAACTGTGAGAATT
>Un|ENSBTAG00000015507|236069165|236071003
AAACCTTATATATGTAAAGAATGTAACAAAGCCTTTCATCGTTCCTCATTTCTTATTGAACATCAGCGAATTCACACTGGAGAGAAACCTTATAAATGTACAGTATGTGGCAAAGCCTTTATGTACAACTCAAGGCTTATTCAACATCAGCAAATTCATGCTGGAGAGAAACCTTATAAATGTACAGACTGTAGCAAAGCCTTTACTTACAACTCACTTCTTATTCAACATCGACGAATTCATACTGGAGAGAAACCTTATAAATGTACAGAATGTAGCAAAGCCTTTACTTACAACTCACACCTTATTCAACATCAGCGAATTCATACTGGAGAGAGACCTTATAAATGTACAGAATGTAGCAAAGCCTTTACTTACAACTCACTTCTTACTCAGCATCGGCGAATTCATACTGGAGAGAAACCTTATAAATGTACAGAATGTAGCAAAGCCTTTATTTACAACTCACTTCTTATTCAGCATCAGCGAATTCATACTGGAGAGAAACCTTTTAAATGTACAGAATGTAGCAAAGCCTTTACTTGCAACTCAGACCTTATTGAACATAAGCGAATTCATACTGGAGAGAAACCTTATATATGTAAAGAATGTAACAAAGCCTTTCGTCGTTCCTCATTTCTTACTGAACATCAGCGAATTCATACTGGAGAGAAACCTTATAAATGTACAGTATGTGGCAAAGCTTTTACTTACAACTCACGCCTTATACAACATCAGCGAATTCATGCTGAAGAGAAACCTTATAAATGTACAGAATGTAGCAAAGCCTTTACTCGCAAGTCAGTTCTTATAAAACATCGGCAAATTCATACTGGAGAGAAACCTTATAAATGTACAGAATGTAGCAAAGCCTTTACTTACAACTCACGCCTTATTGAACATCAGCAAATTCATGCTGGAGAGAAACCTTATAAATGTACAGAATGTAGCAAAGCCTTTACTTACAACTCACTTCTTATTAAGCATCGGCGAATTCATAGTGGAGAGAAACCTTATAAATGTACAGAATGTAGCAAAGCCTTTCCATGCAACTCAGACCTTATTGAACATCAGCGAATTCATACTGGAGAGAAACCTTATATATGTAAAGAATGTAACAAAGCCTTTCGTCGTTCCTCATTTCTTACTCGACATCAGAGAATTCACGCTGGAGAGAAACCTTATAAATGTACAGTATGTGGCAAAGCCTTTACTTACAACTCAAGTCTTATTCAACATCAGCGAATTCATACTGGAGAGAAACATTATAAATGTACAGAATGTAGCAAAGCCTTTACTTGCAACTCACTTCTTATTCAACATCAGCAAAATCATACTGGAGAGAAACCTTATAAATGTACAGTATGTGGCAAAGCCTTTACTTACAACTCACGCCTTATTAAACATCAGCGAATTCATGCTGGAGAGAAACCTTATAAATGTACAGAATGTAGCAAAGCCTTTACTTACAACTCGCTTCTTATTCAACATCGGCGAATTCATACTGGAGAGAAACCTTATAAATGTACAGAATGTAGCAAAACCTTTACTTACAACTCACGGCTTATTCAACATCAGCGAATTCATAGTGGAGAGAAGCCTTATAAATGTACAGAATGTAGCAAAGCCTTTACTTGCAACTCAAGCCTTATTCAACATCAGCGAATTCATACTGGAGAGAAACCTTATATATGTAAAGAATGTAACAAAGCCTTTCATCGTTCCTCATTTCTTACTCAACATCAGCGAATTCACACTGGAGAGAAACCGTATAAATGTACAGAATGTGGCAAAGCCTTTACTTACCACTCAAACCTTATTCAACATAAGCGAATTCAT
>16|ENSBTAG00000000385|29810011|29811612
GAAATTTCTCTCTTCCCAGGTTATGAAGACAGTATGGAGTTTCCAGACCATAGTAGACATTTGCTGCAGTGTCTGAGCGAGCAGAGACATCAGGGTTTTCTTTGTGACTGCACTGTTCTGGTGGGAGATGCCCAGTTCCGAGCGCACCGAGCTGTACTGGCTTCATGCAGCATGTATTTCCACCTCTTTTACAAGGACCAGCTGGACAAAAGAGACATTGTTCATCTGAACAGCGACATTGTTACAGCCCCAGCCTTCGCTCTCCTGCTTGAATTCATGTATGAAGGGAAACTCCAGTTCAAAGACTTGCCCATTGAAGACGTGCTAGCAGCTGCCAGTTATCTCCACATGTATGACATTGTCAAAGTCTGCAAAAAGAAGCTGAAAGAGAAAGCCACCACGGAGGCAGACAGCACCAAAAAGGAAGAAGATGCTTCAAGTTGTTCGGACAAAGTCGAGAGCCTCTCGGATGGCAGCAGCCACATGGCAGGCGATTTGCCCAGTGATGAAGATGAAGGGGAAGATGAAAAACTGAACATCTTGCCCAGCAAAAGGGACTTGGCGGCCGAGCCTGGGAACATGTGGATGCGATTGCCCTCGGACTCAGCAGGCATCCCCCAGGCTGGCGGAGAGGCAGAGCCACACGCCACAGCAGCTGGAAAAACAGTAGCCAGCCCCTGCAGCTCAACAGAGTCTTTGTCCCAGAGGTCTGTCACCTCCGTGAGGGATTCGGCAGATGTTGACTGTGTGCTGGACCTGTCTGTCAAGTCCAGCCTTTCAGGAGTTGAAAATCTGAACAGCTCTTATTTCTCTTCACAGGACGTGCTGAGAAGCAACCTGGTGCAGGTGAAGGTGGAGAAAGAGGCTTCCTGTGATGAGAGTGATGTTGGCACTAATGACTATGACATGGAACATAGCACTGTGAAAGAGAGTGTGAGCACTAATAACAGGGTACAGTATGAGCCGGCCCATCTGGCTCCTCTGAGGGAGGACTCGGTCCTGAGGGAGCTGGAGCGGGAGGACAAAGCCAGCGACGACGAGATGATGACCCCCGAGAGCGAGCGGGTCCAGGTGGAGGGCGGCATGGAGAGCAGCCTGCTGCCCTACGTCTCCAACATCCTGAGCCCGGCCGGCCAGATCTTCATGTGCCCCCTGTGCAACAAGGTCTTCCCCAGCCCGCACATCCTGCAGATCCACCTGAGCACGCACTTCCGCGAGCAGGACGGCCTGCGCAGCAAGCCGGCCGCCGACGTCAACGTGCCCACCTGCTCGCTGTGCGGGAAGACGTTCTCCTGCATGTACACCCTGAAGCGCCACGAGAGGACTCACTCGGGCGAGAAGCCCTACACGTGCACGCAGTGCGGCAAGAGCTTCCAGTACTCGCACAACCTGAGCCGCCACGCCGTGGTGCACACGCGCGAGAAGCCGCACGCCTGCAAGTGGTGCGAGCGCAGGTTCACGCAGTCCGGGGACCTGTACCGGCACATCCGCAAGTTCCACTGTGAGTTGGTGAACTCCTTGTCGGTCAAAAGCGAGGCGCTGAGCCTGCCCGCGGTCAGAGACTGGACCTTAGAAGATAGCTCTCAAGAACTCTGGAAATAA
>7|ENSBTAG00000025146|11326089|11327699
TTAGAACACAGAGATTGTGGGCAATCCTTTGCTAATGGGTCTTTTCTTCAGGCACAAGTGAGAGCTCAGAAGAAAAAAAGACATGACAATTGGAATGAATGTGGGAGAGCTTCCATTCAGTCAGCAAGCCTCCAGGCACATGTACCAACTCACACAGCTAACAAACATTACATATATGAGGATTCTGGAAAAGTCTCTGATGCAACCCTAAGCCGTAGACAACATATAAAAACACACACTGTAGAGAAGCCTTTTCAGTGTGACACATGTGGGAAAGCCTTTGGATCATCCTCATACCTACGCATTCACATACGAATTCACACTGGAATAAAACCCTACAAATGTAAGAGATGTGGGAAAGCATTTGTATCCTCCTCATACCTTCAAGTTCACAGTCGAATTCATACTGGAATAAAACCCTACAAATGTAAGGAATGTGGGAAAGACTTCTCTCAATCCTCAAACCTCACTGGACATATGAAAACTCACACTAGAGACCAGCCCTATAAGTGTAAGGTATGTGGGAAACACTTCCATCGATCCTCAGACCTCACTGGACATACGAAAACTCACACTGGAGAGCAACTGTATAAATGTAAGGAATGTGGGAAAGCCTTTGGGTCATCCTCACACCTTCGTGTTCACAGTCAAATTCACACTGGAATAAAAATATACAAATGTCAAGAATGTGGGAAAACCTTCACTGGTTCCTCTCGCCTTATTGAACACATGAACACTCACACTGGAGAGAAGCCTTTTAAGTGTGACACGTGTGGGAAAACCTTCACTCAATCCTCATGCCTTACTAAACATATGAAAATACACACTGGAGAAAAGCCTCTTAAGTGTGACATATGTGGGACAACGTTTACTCAAACTTCATACCTTACTCAGCATATGAGAACACACACTGGAGAGAAGCCGTTTAAGTGTGACAAATGTGGGAAGGCCTTTGCTGCTTACTCATATCTTAGTAACCATTTCAGAACTCACACTGGAGAGAAGCCTTTTAAGTGTGACACATGTGGGAAAACCTTCGTTCAATCCTCAGGCCTTTCTCAACATAAGAAAACTCACACTGGAGAAAAGCCTTTTAAATGTGACACATGTGGGAAAACCTTCAGTCAATCCTCATACCTTTCTCGGCATATGAGAACACACACTGGAGAGAAGCCTTATAAGTGTGATACATGTGGGAAAGGCTTTGGGTTTTCTTCTATTCTTCGTAGACATTTACAATCTCATACTGGTGAGAAGACTGCTAAATGTGAAAAATGTGGGAAAACCTTCACTCGAGCCTCAGGCCTTACTCAACATATGAAAACACACACTGGAGAGAAGCCTTATAAGTGTGACAAATGCGGGAAGGCCTTTGCTGACTCCTCGTGTCTTACTAAACACTTTAGAACTCACACTGGAGAGAAGCCTTTTAAGTGTGACAAGTGTGGAAAGTCCTTTGCTGTTTCCTCTCGTCTTACTAAACATTTTAGAACTCACACTGGAGAGAAGCCTTTTGAGTGCAATACATGTGGGAAAACATTTACCACTTCTTTGTCTGTTACCATGCACAAGCGAAGGCACACTGGAGAGAAACCATATTCTTGTAAGGAA
>25|ENSBTAG00000018968|38655309|38657117
ATGGAGGGAAGCCAGGAAAATGAAGACAAACATTCAAGGCAAACTGAATCCATTAACAACAAAACCCTGCCTGAAGGGAGAGGTAATGGTCTTGGTAAGACTTGTAATGTGGAAACAAGCCCTGTTTCTTCAAGAAAAATATCCTATCAGTGTGATTCATGTGAAAAGAGTTTAAAGTCTATTTCAGAATATATTAGTAGTGATGGCAGCTATGCAAGAATGAAACCTGATGAATGTAGTGCTTGTGGGAGATCACTTCTCCATGTGAAGCTTGAAAAAATTCATCTCGGAGATAAACCTTATGAATTTAACCAAAACAGGGAGGCTTATGCTCTAAATGAAGAAAGTATTTATCAGAACATTCACATTTTGGAGAAACCCTTTGAATATATCGAATGCCAGAAAGCCTTTCAGAAGGATACAGTGTTTGTTAACCATATAGAGGAGAAACCCTACAAGTGGAACGAATCTGAAATAGCCTTTCTCCAAATGTCAAACCTCAGTGTGCACCCAACAACTCATTTGGAAATGAAACCCTATGAGTGCAACGCATGTGGGAAATCCTTCTGTAAAAAGTCCAAGTTTATTATCCACCAGAGGACTCACACAGGAGAGAAACCTTACGAATGTAATCAGTGTGGGAAATCCTTCTGCCAGAAGGGCACCCTCACTGTCCATCAGCGAACACACACAGGGGAGAAGCCCTATGAATGTACTGAATGCGGGAAAACCTTCTACCAGAAGTTACACCTCATTCAACACCAGAGAACTCACTCAGGAGAGAAGCCCTATGAATGTAGCTACTGTGGAAAAGCCTTTTGCCAGAAGACACACCTCACACAGCACCAGAGAACACATTCAGGAGAGAGACCCTACGTTTGTCATGACTGTGGAAAAACCTTCTCCCAGAAGTCAGCCCTTAATGACCACCAGAAAATTCACACAGGCGTGAAACTCTACAAGTGCAACGAGTGTGGGAAGTGCTTCTGCCGCAAGTCTACCCTCACCACACACCAGAGGACACACACGGGAGAGAAGCCCTATGAGTGCAACGAGTGTGGGAAGTTCTTCTCTCGGCTGTCATATCTCACTGTGCATTACAGAACTCATTCAGGAGAGAAGCCCTATGAATGTAATGAGTGTGGGAAAACCTTCTACCTTAACTCAGCCCTCATGAGACACCAGAGAGTCCACACAGGAGAGAAGCCCTATGAATGCAATGAGTGTGGAAAGTTATTCTCCCAGTTGTCGTACCTCACCATACATCACAGAACTCACTCAGGAGTGAAGCCCTACGAATGTAACGAATGTGGGAAGACCTTCTACCAGAATTCCGCCCTTTGTAGACACCGGAGGATACATAAAGGAGAGAAGCCCTATGAATGTTACATATGTGGGAAGTTCTTCTCGCAAATGTCATACCTCACAATACATCACAGAATTCATTCAGGAGAGAAGCCCTACGAATGTAACGAATGTGGGAAAACCTTCTGCCAGAATTCAGCCCTCAACAGACACCAGAGGACACACACAGGAGAGAAAGCCTATGAGTGTTACGAGTGTGGCAAATTCTTCTCTCAGATGTCGTATCTCACTATACATCATCGAATTCATTCAGGAGAGAAACCTTTTGAATGTAACGAATGTGGAAAAGCCTTCTCTCGGATGTCATACCTCACTGTACATTACAGAACTCACTCAGGAGAGAAGCCATATGAATGTACCGAATGTGGGAAAAAATTCTACCACAAATCAGCCTTCAACAGCCATCAGAGAATTCACAGGAGAGGGAACATGAATGTACTTGAT
>5|ENSBTAG00000012636|56355070|56482644
GTAGACGGAAAATGGCTCAAGCTGCAGCTTCACCTTCCTTCTTGTTCTCTCCTCCAAGGTAGCGGGGACTCATCTCTGGAGAAGGAATTCCTCGGGGCCCCAGTGGGGCCCTCAGTGAGCACCCCCAACAGCCAGCACTCTTCTCCCAGCCGCTCCCTCAGTGCCAACTCCATCAAGGTGGAGATGTACAGTGATGAGGAGTCGAGCAGACTGCTGGGGCCGGATGAGCGTCTCCTGGAGAAGGATGACAGTGTGATCGTGGAAGACTCCTTGTCAGAGCCGCTGGGCTACTGTGATGGAAGCGGGCCGGAGCCTCACTCCCCGGGGGGCATCCGCCTGCCCAATGGCAAGCTCAAGTGTGACGTCTGCGGCATGGTCTGCATTGGACCCAATGTGCTTATGGTGCACAAGCGCAGCCACACGGGGGAAAGGCCCTTCCACTGCAACCAGTGCGGTGCCTCCTTCACCCAGAAGGGCAACCTGCTGCGTCACATCAAGCTGCACTCCGGGGAGAAGCCCTTCAAGTGCCCCTTCTGCAACTATGCCTGCCGCCGGCGCGACGCACTCACTGGCCACCTCCGCACACACTCGGTCTCCTCCCCCACGGTGGGCAAGCCCTACAAGTGCAACTACTGCGGCCGGAGCTACAAACAGCAGAGCACCCTGGAGGAGCACAAGGAGCGGTGCCATAACTACCTGCAGAGTCTCAGCACTGAAGCCCAAGCTCTGGCTGGCCAATCAGGTGATGAGATACGGGACCTGGAGATGGTGCCAGACTCCATGCTGCACTCATCCTCTGAGAGGCCAACTTTCATTGATCGTTTGGCCAACAGCCTCACCAAACGCAAGCGTTCCACCCCCCAGAAGTTTGTAGGTGAGAAGCAGATGCGCTTCAGCCTCTCAGACCTCCCCTACGATGTGAACTCGGGCGGCTATGAGAAGGACGTGGAGCTGGTGGCACACCACGGCCTGGAGCCTGGCTTTGGAGGTTCTCTGGCCTTCGTGGGGGCCGAACATCTGCGTCCCCTCCGCCTCCCGCCCACCAATTGCATCTCAGAACTCACGCCCGTCATCAGCTCTGTCTACACTCAAATGCAGCCCCTCCCTGGCCGACTGGAGCTTCCGGGGTCCCGGGAAGCAGGTGAGGGGCCCGAGGATCTAGCTGATGGAGGTCCCCTCCTCTACCGGGCCCGAGGCCCCCTGACTGACCCTGGGGCCTCCCCCAGCAATGGCTGCCAGGACTCCACAGATACAGAGAGCAACCACGAAGATCGAGTTGGCGGGGTGGTGTCACTCCCTCAGGGCCCCCCACCCCAGCCTCCTCCCGCCGTTGTGGTGGGCCGGCCCAGTCCTGCCTACGCCAAAGAGGACCCCAAGCCACAGGAGGGGTTACTGCGGGGCACCCCAGGCCCCTCCAAGGAAGTGCTTCGGGTGGTGGGTGAAAGTGGTGAGCCGGTGAAGGCCTTCAAGTGCGAGCACTGCCGCATCCTCTTCCTGGACCACGTCATGTTCACTATCCACATGGGCTGCCACGGCTTCCGAGACCCTTTCGAGTGCAACATCTGTGGTTACCACAGCCAGGACCGGTACGAGTTCTCTTCCCACATTGTCCGGGGGGAGCACAAGGTGGGCTAG
>7|ENSBTAG00000016721|11677682|11789202
GATTCCGTGACCTTTGAGGATGTGAGTGTGAAGTTCACCACAGAGGAGTGGGGTCTGTTGGATCTAACCCAGAAGAAACTCTACAGAGATGTGATGCGGGAAACCTTCAAAAACTTGACCTCAGTAGGAGAAAAATGGGAAGATCATGACATTGAAGATCAGTACAAAAATCAGGGGAGAAAATTAAGAAGTCATGTAGTAGAAAGACTCTGTGAAAATAAAGAGGGTAGTCAGTGTGGAGAAAACTTCAGCATTATTCCAAACCTCAATATGAACAAGAAAACTAATAGAATGAAACGACGTGAATGCAGTGTATGTGGGAAAGTGTTTACACGTCATTCATCCCTTAAGAGACATATGAGTTATCACACTGAACGTAAACCACCTGAGTATCAGAAATATGGAGAGAAGCCATATAGATGTAAGGAATGTGGTAAAGCCTTTGCCTATCTCCAGTTTTTGGAGACCCATGAGAAAAATCACAATCGAGAGAAAAAATATAAATGTGAGGAATGTGGGAAAGCGTTCCATTCCCGTGCATCCTTTCAAGCACATGAAAGAATCCACACAGGAGAAAAACCCTATGAATGTAAGGAATGTGGGGAGGCCTTCATGTGGAGCACAGGGTTTCGAAGACACATGGTAACACACACTGGAAATGCCTCATATACATGTAAGAAATGTGGGAAAGCTTTTAATTGTTCTTCTTCATTGCGAACACATGAAACAACCCACAGTGACAAGAAACCCTATCAGTGTAAGCAATGTGGAAAATTCCTTAGATATTATCATACTTTTAGAACACATCAAAGGACCCACACAGGTGAGAAACCCTATGAATGTAAGCAGTGTGGTAAAGCCTTCAGTTGTCCTAGTTCTTTTCGGAAACATGAAAGAATTCATACTGGGGAAAAGCCTTATGAATGTAAAAAGTGTAGTAAAGCCTTCAGTTGTCCCAGTTCTCTTCGAAAACACGAGAGAACTCATACTGGAGAGAAACCTTATGATTGTAAGGAATGTGGAAAAGCTTTTATTTCTCTTGGAAGTTTTCAAAGACACATGATAACACATACTGGAGTTGGACCTTATAAATGTAAGGACTGTGGGAAAGCATTCAATTGTCCCAGTTCGTACAGAATACACGAAAGATCTCACACTGGAGAAAAACCCTATGAATGTAAACAATGTGGTAGAGCCTTCAGTTGTTCCAGTTCATTTCGAACACATGAAAGAACTCACACTGGAGAGAAACCTTATCAATGTAAGGAATGTGGAAAAGCCTTCCATTGGCTCACCACTTTTCAAGTCCACGTGAGAACTCACACTGGTGAGAAACCATATATATGTAAGCAGTGTGGTAAAGCCCTCAGTTGTCCCACTTCCTTTCGAAGACATGAGCGGACTCACACTGCAGAGAAACCCTATGAATGTAAGCAGTGTGGAAAAACTTTCAGTTCTCCTCTAGGTTTGCAAATACATGAAAGAACTCACACTGGGGAGAAACCCTATAAATGTGAGAAATGTGGGAAAGCATTTGTTTCTCTCACAAGCTTTCGAAGACACATGATGACGCACACTGGAGATGGACCTTATAAATGTACGGAATGTGGGAAAGCATTTAATTGTCCTAGTTCATTTCGAATACATGAAAGAACTCACACAGGAGAGAAACCCTATGATTGTAAAATATGTGGTAAAGCCTTCAGTTGTTCCAGTTATGTTCAAGTACATGAAAGAACTCACACTGGAGAGAAACCCTATGAATGTAAGGAATGTGGGAAGGCATTCATTTACCGCACAACCTTTCGAGGTCACTTGAGAGTGCACACTGGTGAGAAACCATATAAATGTAAAGACTGTGGGAAAGCCTTTAGTCGACCCAGTTCATACAGAAGTCATGAGAGAATTCACACTGGAGAG
>9|ENSBTAG00000008522|53665784|53758841
ATGGAGAATGGCAGCTGTGAATTGCATTTTTTAGCTACTCTAGCTCAAGAGACTGGGGTGTGGAAAAACCCGGTACTGTGCACTATTCTTTCCCAGGAACCATTGGATAAGGATAAAGCTTTTGAGGGTCCCATCTTGTTGGATATGAGAATTAAACATCTAATCAAAACAAATCAGTTAAGTCAAGCAACTGCTCTAGCAAAGCTGTGTTCTGACCATCCAGAGATTGGTACAAAAGGTAGTTTTAAGCAAACTTACCTTGTCTGTCTTTGTACATCGTCACCAAATGAAAAGTTAATCGAAGAGATTTCAGAAGTTGATTGCAAAGATGCCCTAGAAATGATCTGTAACTTAGAATCTGAGGGTGATGAAAAAAGTGCTCTTGTCTTATGTACTGCATTTTTATCACGTCAGCTTCAACAGGGAGATATGTACTGTGCTTGGGAACTCACTCTCTTTTGGAGTAAATTACAGCAGAGAGTAGAACCTTCTATTCAAGTGTACCTAGAAAGGTGTCGTCAACTTTCTTTGTTAACCAAGACAGTATATCACATTTTCTTCCTGATTAAAGTTATTAATTCAGAGACCGAAGGAGCTGGACTTGCCACTTGTATAGAGCTGTGTGTAAAAGCTCTTCGCCTGGAATCTACAGAAAACACTGAAGTGAAAATATCTATCTGCAAGACCATTTCATGCTTGTTGCCTGATGATCTGGAAGTTAAACGTGCTTGTCAACTGAGTGAATTTCTTATTGAGCCTACAGTAGATGCATATTATGCTGTGGAAATGTTGTATAACCAGCCAGACCAGAAATATGATGAAGAGAATCTTCCAATACCAAATTCTCTACGCTGTGAGCTCTTACTTGTATTGAAAACTCAGTGGCCCTTTGATCCAGAATTCTGGGATTGGAAAACTTTAAAACGACAGTGTCTTGCATTAATGGGAGAAGAAGCATCCATTGTGTCTTCAATAGATGAATTAAATGACAGTGAGGTTTATGAGAAGGTAGCAGACTACCAGGAAGATAGTAAAGACACTTCTGTGAATGGTGGAATTGGTGCTAATTCTGGCCTTAGAGACATTTGTGATGAAAAGCAGAAAAAGAGAGAGATAAAACAGTTAAGAGAGAGGGGATTTATATCAGCTCGGTTCAGGAATTGGCAAGCCTACATGCAGTATTGTGTGCTGTGTGACAAAGAGTTCCTTGGTCATCGAATAGTACGACATGCTCAAAAGCATTACAAAGATGGGATTTACAGTTGCCCCATATGTGCAAAGAACTTTAATTCTAAAGAAACTTTTGTCCCTCACGTCACGTTGCATGTTAAACAATCAAGTAAAGAGAGACTGGCAGCTATGAAACCATTAAGAAGGTTGGGAAGGCCTCCTAAGATCACAGCTACCAACGAGAATCAGAAGACAAATGCTGTGGCCAAGCAGGAGCAGCGGCCAATCAAGAAGAACAGTCTCTATTCCACAGACTTCATAGTGTTTAATGACAATGATGGCTCAGATGATGAAACTGATGACAAAGACAAATCTTACGAGCCAGAGGTGATCCCAGTCCAGAAACCAGTACCTGTTAATGAGTTCAATTGCCCTGTCACTTTTTGTAAAAAGGGCTTTAAGTACTTTAAAAATTTAATTGCTCACGTAAAGGGACATAAGGATAATGAAGATGCCAAGCGCTTTCTTGAAATGCAAAGCAAAAAAGTTATTTGCCAGTACTGTAGGCGGCATTTTGTAAGTGTTACTCATCTCAATGATCACTTACAAATGCACTGTGGCAGTAAACCATACATCTGTATACAAATGAAGTGTAAGGCTGGTTTTAACAGCTATGCGGAGCTCTTAACCCACCGAAAGGAACATCAAGTCTTTAGAGCAAAGTGCATGTTTCCTAAATGTGGTCGAATTTTTTCAGAAGCTTATTTACTGTATGACCATGAAGCACAGCATTATAATACCTACACGTGTAAGTTCACAGGTTGTGGTAAAGTTTACCGTTCTCAGAGTGAGCTTGAAAAGCATCTGGAAGATCACAATACGCCTGAAAAAGTGCTGCCTCCTGAAGACCAACTTAATTCAGCCAGAGATTCTGTTCAGCCTTCCAGAGTGAATCAGAGTGCAGAAGGGAATGCTGAGAAAGAAAGATCCATGCTTCCTTCAGAAAATAGTGTTGAAAACACCATCCCAGCTGATAGAAGTGGTGCTTGGGATAAAAGCAAGGCAGAATCACCTGTGACCAAGCAAGACCAGATTTCTGCTTCGGAGCTTGGGCAGGCTGATGGACCACTGCCAAATGGTTTGGGAAACGCTGCTCCCACTCCTCTGCTTCAGGCCAGTGAAGTAGCCGTGTCCATTAAGGTGTCCCTCAATCAGGGGATCGAGGAGAACTTTGGAAAGCAAGAAAACTCAACTGTGGAAAACACTGGTGAATCACTGGTCACAAACTTACATGTACCAGTTGAAAATGCTTGTAATGATTTGTGTCACACGGATTTCCAAGAGAGAAAGGAACAGGAGTGTTTTAATGAAACCCAGATTACTCAGAATTCTTTAGTGGCCTCAGAAGCCCTCAAGATAGACGGCATGACCACACAAAACTTAGAAAGACAAGTGAGCAACCTGATGACCTTTTCTGTGCAAAACCAGGCAGGGTTTCAGAACAGTTTACCAACTCCCAAGTTTGAATGTGGAGGTAATGTTAAAACGTCATCTAGTCTTTATAATTTACCTCTGAAGACGCTGGAAAGTATCACATTTGTTCCACCACAGCCCAACCTCAGTAATTCCTTAGGAACTCCATCAGTGCCTCCAAAAGCGCCAGTTCAGAAATTCAGTTGCCAGGTTGAGGGATGTACTCGAACCTACAACTCTTCACAGAGTATTGGGAAACACATGAAGACAGCACACCCCGACCAGTACGCAGCATTCAAAATGCAGCGCAAAAGCAAAAGGGGCCAGAAAGCTAACAATTTAAATACACCAAATAATGGAAAATTTGTTTATTTTTTGCCATCACAGGTGAGCAGCTCTAATAATGCATTTTTTACACCACAGACCAAAGCCAGTGGGACTCCTGCCTGTTCTGCTCAGTTGCAGCATGTCTCATCTTCCATTTTCCCAGCTCATCTAGCAAGTGTGTCAGCTCCACTGTTGCCCTCGGTGGAAAGTGTCATGAATCCAAGTATACCTTCTCAGGATAAAAACGAACAAGGTGGTGGTCTGTTATGTTCCCAGATGGAGACTTTATCTAGCACCACCTTGCCAGCACAAATGGAAGACCTAACCAAAACGGTTTTGCCTTTGAATATCGACAGCGGCTCAGATCCTTTCCTTCCGTTACCTGCAGAAAGCAGCTCTGTCTCTCTCTTCCCATCACCAGCAGACAGTGGGACTAACTCTGTTTTCTCCCAACTGGAAAATAATACAAGTCATTTTTCTTCACAGATCGAAGGAAATACCAATTCCTCCTTTCTAAAGGGAGGGAATGGTGAGAACGCAGTTTTTCCTTCACAAGTCAGTGTTGCAAATGACTTCAGTGGCGCTGGTGCCCAACAGCCTGGACCAGAAAAAGTGAAAAAAGACCGCGGGCGGGGCCCAAATGGGAAGGAAAGAAAACCCAAGCACAACAAAAGGGCTAAATGGCCGGCAATCATCAGAGATGGGAAATTTATCTGTAGCAGGTGTTACAGGGCTTTCACTAACCCCAGATCTCTGGGTGGACACTTGTCTAAGCGATCTTACTGTAAACCACTGGATGGAGCAGAAATTGCTCAAGAACTTCTACAGAATAATGGGCAGCCTTCTCTTCTTGCCAGCATGATTCTCTCCACAAATGCCGTGAACCTGCAGCAGCCACAACAGTCTGCATTCAGTGCAGAAGCATGTTTTAAAGATCCATCATTCCTGCAACTTCTTGCTGCCGAAAACCGCTCCTCAACATTTTTACCAAATACATTTCCTCGGACTGCTGTGACTAGCTTTAATTCAAGTGTTAGTCAAGAGGGGAGTGAAATCATCAAACAGGCTTTGGAAACTGCTGGCATTCCCAGTACATTTGAGGGTGCCGATGTGCTCTCTCACGTCCCCACAGGTTGTGTCTCCGACACAGCACAAGTAAACACAACAGTGATGCCAAATCCACCTGTGCCAACCCTGCTGCAGACAGTGTGCCACCCAGGCCCCCTGCTGACAGACCAGAATGGGACACCAAACCCCAAAACTTCCTCCATTGAGGAATGCAGAAGTTTGCCTGTTTTTCCAACAAACGACTTACTACTAAAGACTGTTGAAAATGGTTTGTGTTCTAGTTCATTCCCTAATTCTAGCGGGCCATCACAAAATTTTACTGGTAGCAGTTCTCGTGTTTCAGTTATAAGTGGTCCTCAGAACACAAGGTCTAGTCATTTAAATAAGAAGGGAAACAGTGCTTCTAAGAGAAGAAAGAAAGTTACTCCTCCACTAATTGCCCCTAATACTCCCCAAAACTTGGTAACGAGTGACTTAACAGCAATGGGACTTATAGCAAAGAGTATTGAGATACCAACTACTAACCTTCATTCCACTGTAATTCCCAATTGTGAACCTCAGGGTTTGGTGGAAAATCTAACACAAAAATTAAATAATGTTGACAATCAGTTGTTTATGACTGATGTGAAAGAAAACTTCAAAACCAGTCTTGAGTCCCATACAGTGTTAGCTCCTTTAACATTAAAAACTGAAAATGGTGATTCCCAAATGATGGCTTTGAATTCATGCACACCTTCAATAAATTCTGACTTGCAGATCTCTGAAGACAATGTCATACAAAACTTTGAAAAGACTCTTGAAATTATTAAAAGTGCTATGAATTCTCAGATACTTGAGGTAAAAAATGGATCTCAGGGTATTGGTGAAACATCACAGAATGCTCAAATAAATTATAACATTCAGCTTCCTTCAGTAAACACTGTACAAAATAACAAGTTATCTGAATCGTCTCAGTTTTCCTCCTTCATAGGTATCATGCCAACAAAAAGTAACATTCCTCAGTCTGAAGTATTACATAAGGAGGATCAAATACAGGAGATTTTAGAAGGCTTACAGAAATTAAAATTAGAAAATGACCTGTCCACTCCAGCACCCCAGTGTGTACTGATAAATACATCAGTGACACTGACTCCCACTCCTGTGAAATCAATTCCAAATGTCACAGTTCAGCCAATTTCTGAAATTATAAGCAACATTCAGTTTAATGACAGAGTTAATAAACCCTTTGTGTGTCAAAACCAAGGCTGTAATTACAGTGCTATGACAAAAGATGCACTGTTTAAGCACTACGGTAAAATTCATCAGTACACTCCAGAGATGATTCTTGAAATTAAAAAGAATCAGTTGAAATTTGCTCCATTTAAATGTGTAGTACCTACATGTACGAAGACATTTACAAGAAATTCTAATCTTCGGGCACACTGTCAGTTGGTACATCATTTTACAACAGAAGAAATGGTCAAATTAAAAATAAAAAGACCTTATGGAAGAAAGTCTCAGAGTGAAAATTCATCAGCCCCACGAATTACACAAGTGAAAAGACAGCTAGCTCTGACAGAGGAAAATAAAAGGGAATTCCAGCCTGCTTTAGAATTGGGAGCAATGAAAGAAAATACCCTCAGTAATATAGCGGTGATCCCAGAAAAACAACTTCTAGAAAAAAAAAGTCCTGAAAAAACAGAAAGTTCTTCTCAAGTGATTGCAATTACTTCAGAACAATGTAATACAAATCCTCTCACAAATGTGCAAACCAAAGGACGGAAAGTTAGGAGACATAAAAAAGAAAAGGAGGAGAGGAAACGCAAGAAGCCAGTTTCTCAGTCTCCTGAGTTTCCCACAAGATACAGTCCCTACAGACCTTATCGCTGTGTTCATCAGGGTTGCTTTGCCGCTTTCACAATACAGCAGAACTTAATTCTGCATTACCAGGCTGTGCACAAATCAGATCTACCTGCATTTTCTGCAGAGGTTGAAGAGGAGAGTGAAGCTGGTAAAGAGAGTGAAGAAATTGAAACGAAGCAAACTGTGAAAGAATTTCGATGTCAGGTGAGTGACTGTTCTCGAATTTTCCAAGCAATTACTGGCCTAATACAACACTACATGAAGCTTCACGAGATGTCGCCTGAAGAAATTGAAAGTATGACCGCTTCTGTGGATGTTGGGAAATTTCCATGTGATCAGTCAGAGTGTAAATCTTCATTTACCACATATTTAAACTATGTTGTTCATCTTGAGGCAGACCATGGAATTGGGGCCAGGGGAAGTAAAACTGAAGAAGATGGCATATACAAGTGTGACTGTGAAGGCTGTGACCGAATATATGCAACCCGGTCTAATCTCCTCCGACACATTTTTAATAAGCATAATGACAAACATAAAGCTCATCTCATTCGGCCACGAAGATTAACACCTGGTCAGGAAAATATATCAAGCAAAGCAAACCAAGAAAAGACTAAGTCTAAACACCGGGGGACAAAATACAGATCTGGAAGGGAAGGAATCAAAATGCCTAAGACCAAACGAAAGAAAAAAAATAATTTGGAAAACAAGACTGCAAAGATTGTGCAGATTGAAGAAAATAAGCCTTACTCTCTGAAACGTGGAAAGCATGTATATTCTATAAAGGCTAGAAATGATGCCTTGTCTGAGTGTACGAGCAGATTTGTCACCCAGTATCCATGTATGATAAAGGGGTGTACGTCGGTTGTTACAAGTGAAAGCAATATAATCAGACATTATAAATGCCATAAATTATCTAAGGCATTTACATCACAACACCGCAATCTCCTCATTGTCTTCAAACGGTGTTGCAGCTCACAATTAAAGGAAGCTTCTGAGCAAGAGGTTGAAAAGAGTGGTGTGAAGGATTCTGACACAAGTGTATCAGAGAGCAATGATAATGCAAGAACAGCTGTAGTTCCACAGAAGGAAGTTGTAAAAAATGAAAAAGATGAAGTGGATGAACTAACAGAATTATTTATTACCAAATTAATAAATGAAGACAACACAAGTGTGGAGACCCAGCCTCAGACCTCTTCAAATGTAAGTAATGATTTTAAGGAAAATAACCCCTGCCAGTCAGAAAAACCAAAAGCAAGTAATTTGAAGAGAGTTAATAAAGAAAAAAATGTCTCCCAAAATAAAAAGAGAAAAGTTGAAAAAGCCGAACCAGCACCAGCAGTTGAATTAAGTAGTATACATAAGGAAGAAGAAACTGCTGTTGCAATTCAAACCACTGAGGAGCACCCTGCGTCTTTTGACTGGAGCTCATTTAAACCAATGGGATTTGAGGTATCATTTCTCAAATTCCTGGAGGAGTCTGCAGTGAAACAGAAGAAAAATACCGACAAAGATCATCCCAATAGTGGGAGTAAAAAAGGATCCCATTCAAATTCAAGAAAAAATGTCGACAAGACTGCTGTGACTAGTGGAAATCATACATGTTCTTGTAAAGAAAGTGAAACTTTTGTACAGTTTGCCAATCCAACACAGCTTCAGTGCAGTGATAGTGTAAAAATTGTTTTAGACAAGACTCTGAAAGATTGCACTGAGCTTGTCTTAAAGCAGCTTCAGGAAATGAAACCTACCGTCAGTCTGAAAAAACTTGAAGTACGTTCAAATGATCCAGATGTGTCTGTTATGAAAGACATCAGTATGGGCAAAGCCACAGGGAGAGGGCAGTACTGA
>Un|ENSBTAG00000003133|245377115|245394815
CAGTTGACCTTCAAGGATGTGTTCATAGATTTCACTCCCGAGGAGTGGGACTGTCTGGACCCTGCCCAGAGGACCTTGTACAAGGACGTGATGGTGGAGACCCTCAGGAACCTGCTGTCTGTGGATGTGTCTCAAATACGTATGATCAAGAAATTACAGGCAAAAGGAAATAGTGGTAAAGAAGAAAGTTTTCAAAGAGTGGTGTTTGGAACAGCTGAAAGCCATGAAATCGAAGATTTTTTCCTCAGGAAGGTACAAGAAAATATGCATGATTTTGAGTGTCTGTGGACAGATGATGAAAGAAATGACAGAGGAACGTCTACATCCCATAACAACAATCTCACCAATAGAAGAGATCATGATAGTAGAAGTGATGCAGGAAATAAGCCTGTTGAAAGGCATGGATCAAGCTTTCAGGATCAGTTGCAGATACTTGAATCTGAAGGGACAGTTTCTGAATGTAGTCAGGTTGTGGCGAATATCAACATTAGCGCCTCAGGTTTACCACCTCAGAGAACTCGTAGTGTCCATAAAGGCAATTCTCATAAACAAGAGAGTGCTGTTATACATCCCTCAGAACTGGTACCAGACCAGGAAGCACACAAGAAAAACACTTACAGTTGTAATGAGTGTAACATAACTTTTCTTCAGGACTCAGAACTCACTAGACATCAAAGAATCCATACAGGAAGAAAAGCATATAAATGTAACATATGTTGTCAGGCTTTTAATGATAAATCGACCCTTATAGTTCATCAGAGAAATCATACTGGAGAGAAACCATATAAATGTGATGTATGTGGCCACTGCTTTAAACAGCATACACACCTTCAATATCATCGGCGAGTTCATACTGGAGAGAAACCATATAAATGTGATGTGTGTGGAAAGGCCTTTAGTCGAAAAGCAAGGCGTACAGTTCATCAGACCCTTCATACTGGAGAGAAACCGTATACATGTGAAGTATGTGGCCATGGCTATACTCGAAGCACATATCTTGCAATTCATCAGAGGGTTCATACTGGAGAGAAACCATATAAATGTGATGTGTGTGGAAAGGCCTTTTTTGTAAGTGGAAGCCTTACATCTCATCGGAAAGTTCATACCAGAGAGAAACCATATAAGTGTGACGTATGTGGCAAGGCCTTTAGTGTAAATGGAAGACTTAAATCTCATCGGAATATTCATACTGGAGAGAAACCATACAAATGTGATGTATGTGGTAAGGCCTTTTGTGTAAATGGAAGCCTTACATCTCATCGGAAAGTTCATACCAGGGAGAAACCATATAAATGTGATGTATGTGGTAAGGCCTTTAGTGTAAATGGAAGCCTTACATCTCATCGGAAAGTTCATACTGGAGAGAAACCATATAAATGTGATGTATGTGGTAAGGCCTTTAGTGTAAATGGAAAACTTAAATCTCATCGGAATATTCATACTGGAGAGAAACCATACAAATGTAATGTATGTGGTAAGGCCTTTCGTGTAATTGGAGGCCTTACATCTCATCGGAAAATTCATACCGGAGAGAAACCATATAAATGTGATGTATGTGGTAAGGCCTTTAGTGTAAACGGAAAACTTAAATCTCATCGGAATATTCATACTGGAGAGAAACCATACAAATGTGATGTATGTGGTAAGGCCTTTCGTGTAAATGGAGGCCTTACATCTCATCGGAAAATTCATACTGGAGAGAAACCATATAAATGTGATGTATGTGGTAAGGCTTTTAGTGTAAATGGAAGACTTAAATCTCATCGGAATATTCATACTGGAGAGAAACCATATAAATGTGATGTATGTGGCAAGGCCTTTCGTGTAAATGGAGGCCTTACATCTCATCAGAAAATTCATACTGGAGAGAAACCATATAAATGTGATGTATGTGGCAAGGCCTTTAGTTTCAACGCAAGCCTTGCAGTTCATCGGAGAATTCATACTGGAGAGAAACCATATAAGTGTGTTGTGTGTGGAAAGGCCTTTAGACAAACTGCATCCTTTGCAGTTCACCGAAGAATTCATTCTGGAGAGAAACCTTACAAATGTAAGAATTGTGACAAAGGTTTTAGTGCACAGTCAGCCTTAACTCACCATCAGGCAGTTCATCCAGGAGAGAAAGCATAG
>9|ENSBTAG00000010113|34661716|34669531
ATGGCAGAAACATCATCAGAGCCTTCTGGGCAGCTGGTTGTACACTCAGACACACACAGTGACACTGTCCTGGCCAGTTTTGAGGATCAGAGGAAGAAAGGCTTTCTCTGTGACATTACTTTAATCGTGGAGAATGTGCATTTCCGGGCCCACAAAGCCTTGCTTGCTGCCAGTAGTGAATACTTCTCAATGATGTTTGCTGAAGAGGGGGAGATCGGCCAGTCCATTTATATGCTAGAAGGCATGGTTGCGGACACATTTGGTATCCTGCTAGAATTTATCTACACTGGTTGTCTCCAGGCCAGTGAGAAAAGTACAGAACAGATCCTGGCTACTGCCCAGTTCTTAAAAGTCTATGACCTGGTAAAGGCTTACACGGACTTTCAAAATAATCATAGTTCCCCAAAGCCACCGACTTTGAACACAGCTGGTGCTCCATTGGTTGTTATTTCTAATAAGAAAAGTGATCATCCAAAGCGAAAACGGGGAAGACCAAGGAAAGTCAACAGTTTACAGGAAGGGAAGTCAGAACTGGCTGCAGAGGAAGAAATACAGCTGAGAGTGAACAATTCTGTCCAAAACAGGCAAAACTTTGTAGTTAAAGAGGGAGACAGTGGTGTACTGAATGAACAGATTACAGCAAAAGAACTGGAAGAATCTGAGCCGACTTGTGAGCCAGCTAGAGGGGAGGAGATGCCAGTTGAGAAAGATGAGAACTGTGATCCCAAGACCCAGGACTCTGGGCAGGACAGCCAGAGTCGGTGCAGCAAGCGGAGGATTCGGAGGTCTGTCAAACTGAAAGACTACAAACTTGTAGGGGATGAAGATGACCAGGGTTCAGCCAAGAGGGTCTGTGGACGGAGAAAGCGCCCCGGTGGGCCTGAGGCCCGTTGTAAAGACTGTGGCAAAGTATTTAAGTACAATCACTTTTTAGCAATCCACCAGAGAAGCCACACAGGGGAGCGACCTTTCAAATGTAATGAGTGTGGAAAAGGCTTTGCCCAGAAGCACTCCCTGCAGGTCCACACCCGGATGCACACAGGCGAGCGGCCGTACACCTGCACGGTGTGCAGCAAGGCTCTCACCACCAAGCACTCGCTGCTGGAGCACATGAGCCTGCACTCAGGACAGAAGTCTTTTACCTGTGATCAGTGTGGAAAATATTTCAGCCAGAAAAGACAACTAAAGAGCCATTACCGAGTTCATACAGGCCACTCATTACCGGAATGCAACGACTGCCACCGCAAATTCATGGATGTGTCTCAGCTAAAGAAACATCTGCGAACACACACGGGTGAGAAGCCATTTACGTGTGAAATCTGTGGCAAATCTTTCACAGCAAAGAGTTCTCTTCAGACCCACATCAGGATCCATCGAGGAGAAAAGCCATATTCCTGTGCCGTGTGTGGCAAATCCTTCTCTGACTCGAGTGCCAAGAGGAGACACTGCATTCTACACACAGGCAAAAAGCCTTTCACCTGCCCTGAGTGTAACTTACAGTTTGCTCGCTTAGACAACTTGAAGGCTCACTTGAAAATCCACAGCAAAGAGAAACACGCGTCCGATGCCAGCAGTATTTCTGGCAATAATAATGGCGAAGAGGTCAGGAATATTCTTCAGCTACAGCCCTATCAACTCTCTACCTCCGGAGAGCAGGAAATTCAGCTTCTGGTAACCGATTCCGTACATAACATCAATTTCATGCCAGGTCCTAGCCAAGGAATCAGCATCGTCACTGCAGAGAGTTCCCAGAACATGACAGCAGACCAGACTGCAAACCTCACCCTACTCACGCAGCAGCCAGAGCAACTGCAGAACTTAATTCTTTCAGCTCAACAGGAGCAAACAGAACACATCCAGAGCCTCAATATGATTGAAAGCCAGATGGAGCCCTCACAGACTGAGCCGGTGCACGTCATCACACTCTCCAAGGAGACTTTGGAACATCTGCACGCCCATCAGGAGCAAACAGGGGAGCTTCATTTAGCGAGCGCTTCAGATCCGGCTCAGCACCTGCAGCTGACGCAGGAGCCAGCTCCGCCGCCAGCCACCCACCACGTGCCCCAGCCCACGTCGCTGAGCCAGGAGCAGAGCTGA
>18|ENSBTAG00000016417|42713648|42714532
ACAGACCTAAAAGTACATCAAGTAATTCATACTGGTGAGAAACCGTATGAATGTAAGGAATGTGGGAAGGCCTTTAGTCGTCCTACAGACTTAAAAGTACATCAAGTAATTCATACTGGTGAGAAACCGTATGAATGTGAGGAATGCGGGAAGGCTTTTAGTCGTCTTACAGACTTTAAAGTACATAAGAGAATTCATACTGGTGAGAAACCCTATGAATGTGAACAGTGTGGGAAGGCTTTTAGTCGTGCCTCCAACCTTGCTCAACATGCCAGAGTTCATACTGGTGAGAAATGCTATGAATGTAAGGAATGTGGGAAGGCCTTTAGTGATGTTGGAACACTTAAAATACATCAGAGAATTCATACTGGTGAGAAACCGTATGAATGTAAGGAATGTGGGAAGGCCTTTAGTCAAGCCTCAAACCTCATACAACATGACAGGATTCATACTGGTGAAAAACCCTATGAATGTAAAGACTGTGGGAAGGCCTTTAGTCATGCTTCACATCTTGTTAGACATGAGAGAATTCATACTGGTAAGAAACCCTATGAATGTAAGGAGTGTGGGAAGGCTTTTAGGAGTAGCCATCAACTTACTATACACCATAGATTTCATACTGGTGAGAAACCGTATGAATGTGAGGCATGTGGGAAGGCCTTTAGTGTGTATGGACGACTTACTCGACATCAGAGTATTCACAGTGGTGAGAGACCTTTTGAATGTAACAAATGTGGGAAGTGCTTTAGGCTCAGTTCAAGCCTTAAAGTACACCAGAGTATTCATACTGGTGAGAAACCCTTTGAATGCCACAGATGTGGGAAGTCCTTTAGGCTTAGTTCAATGCTTAAGGTACATCACAGAATTCACACTGGAGAGAGACTT
>8|ENSBTAG00000003669|34879404|34897778
CTCCAGGATGCTGCCGGCAAGGTGCTGGACCGCTGGGCCATCATGTCTCGAGAAGAGGAAATCATCACCCTTCAGCAGTTTCTGCGGTTCGGAGAAACCAAATCCATCGTGGAGCTGATGGCGATTCAGGAGAAAGAAGGGCAGGCCGTAGCTGTACCATCTTCAAAGACAGACTCAGACATCAGAACTTTCATTGAGAGCAATAATCGCACCAGGAGTCCCAGCCTCCTCGCCCATCTAGAGAACAGCAACCCTTCCAGCATTCATCACTTCGAAAACATCCCCAACAGCCTCGCCTTCCTGCTGCCATTCCAGTACATAAACCCAGTCTCAGCCCCGCTGCTAGGATTGCCTCCAAACGGGCTGCTGTTAGAGCAACCAGGACTGAGGCTGCGGGAACCCAGCCTTTCGACCCAGAATGAATATAATGAGAGCAGTGAGTCTGAAGTCTCCCCCACGCCCTACAAGAATGATCAAACGCCCAATAGAAATGCCCTGACCAGCATCACTAACGTGGAGCCCAAAACCGAGCCAGCCTGCGTGTCTCCCATTCAGAATTCCGCCCCAGTCAGTGATCTGTCCAAAACTGAACACCCGAAGAGCTCATTCCGGATCCACCGGATGAGAAGGATGGGGTCAGCCTCCCGGAAGGGAAGAGTGTTCTGTAACGCGTGTGGGAAGACGTTCTATGACAAAGGTACTCTCAAAATCCATTATAACGCCGTTCACCTGAAGATCAAACATCGGTGCACCATTGAAGGCTGCAATATGGTCTTTAGCTCCCTCCGCAGCCGGAACCGCCACAGTGCAAACCCTAACCCTCGCCTTCACATGCCTATGCTAAGGAATAACCGAGACAAAGATTTAATCCGGGCCACGTCCGGGGCTGCCACCCCCGTCATAGCAAGTACAAAATCGAATCTCACACTCACGAGCCCTGGCCGGCCCCCAATGGGTTTTACCACTCCCCCACTAGACCCCGTCTTACAGAACCCTCTCCCTAGCCAGCTGGTGTTCTCTGGGCTAAAGACTGTCCAACCCGTTCCTCCATTTTATAGAAGTTTACTCACTCCAGGGGAAATGGTGAGTCCTCCGACCTCCCTCCCAACCAGTCCCATCATTCCAACCAGTGGTACCATAGAGCAGCACCCCCCACCGCCCTCTGAGCCAGCAGCGCCAGTAGTGATGATGGCCACTCATGAGCCCAGTGCCGACCTGGCGCCCAAGAAGAAGCCCAGGAAGTCCAGTATGCCTGTGAAGATCGAGAAGGAAATTATCGATACCGCCGATGAGTTTGACGATGAAGATGACGACCCCAATGACAGCGGGGCTGTGGTCAACGATGGGAGCCATGACAATCACTGCCACTCCCAGGAGGAGATGAGTCCGGGCATGTCGGTGAAGGACTTTTCTAAGCATAGCAGGACCCGGTGCCTTTCAAGGACAGAGATAAGAAGGGCTGACAGCATGACTTCTGAGGACCAAGAACCTGAGCGGGACTATGAGAATGAGTCTGAGTCTTCGGAGCCCAAACTCGGTGAGGAATCCATGGAGGGGGATGAGCACATGCACGGTGAGGTGAGTGAGAAAGTCCTGATGAATAGTGAGAGGCCGGACGAGAACCACAGTGAGCCCTCTCACCAGGATGTCATCAAGGTGAAGGAGGAGTTTACAGATCCCACTTACGACATGTTTTACATGAGCCAGTATGGGCTGTACAACGGCGGGGGTGCCAGCATGGCAGCCCTGCACGAGAGTTTTACATCCTCTCTGAATTACGGCAGCCCTCAGAAGTTCTCCCCAGAAGGGGACCTGTGTTCTAGCCCAGACCCTAAAATCTGTTATGTGTGCAAGAAGAGTTTCAAAAGCTCCTACAGCGTGAAGCTTCACTACAGGAACGTTCACTTGAAAGAGATGCATGTCTGCACGGTGGCTGGCTGCAACGCTGCCTTCCCCTCTCGCCGAAGCAGAGACAGACACAGTGCCAACATAAACCTGCATCGTAAACTGTTGACCAAAGAACTCGATGACATGGGCCTGGACTCATCACAGCCCTCCCTTAGCAAGGACCTCCGGGATGAATTTTTGATGAAGATCTATGGTGCCCAGCACCCCCTGGGGCTCGACATCAGGGAAGATGCCTCCTCTCCCGCGGGGACGGAAGACTCCCACCTGAACGGGTATGGGAGGGGCATGGCGGAGGACTACATGGTCCTGGACCTGAGCACCACCTCCAGCCTCCAGTCCAGCAGCAGCATCCATTCCTCCAGAGAATCCGACGCCGGCAGCGATGAGGGGATTCTCCTGGACGACATTGACGGGGCGAGTGACAGCGGGGAGTCGGCGCACAAGGCTGAGGCCCCCACCCTCCCTGGCGGCCTTGGGGCTGACGTTTCAGGGTCTCTGATGTTCAACAGCTTGTCCGGGAGCACTGGTGGGATCATGTGTACCATTTGCCACAAGATGTACAGCAACAAGGGGACGCTGAGGGTGCACTACAAAACCGTGCATTTGCGAGAGATGCACAAGTGCAAAGTCCCCGGTTGCAATATGATGTTTTCCTCTGTGCGAAGCCGGAATCGGCACAGTCAGAACCCTAATCTCCACAAAAACATTCCCTTCACTGCAGTAGATTAG
>19|ENSBTAG00000020854|25727151|25730529
ATGGGTTCCACCGCTACCCCGGAGGGAGCGCTGGGCTACGTCCGCGAGTTTACTCGCCACTCCTCCGACGTGCTCGGCAACCTAAATGAGCTGCGCCTGCGCGGGATCCTCACTGACGTCACGCTGCTGGTTGGCGGGCAACCCCTTCGAGCTCACAAGGCAGTTCTTATTGCCTGCAGTGGCTTCTTCTATTCAATTTTCCGAGGCCGTGCAGGAGTAGGGGTAGACATGCTCTCCCTGCCCGGGGGCCCCGAAGCCGGGGGCTTCGCTCCCCTTCTGGACTTCATGTACACTTCGCGCCTACGTCTCTCTCCGGCCACCGCACCAGCAGTCCTCGCGGCCGCCACCTACTTGCAGATGGAGCATGTGGTCCAGGCATGCCACCGCTTCATCCAGGCCAGCTATGAGCCTTTGGGCATATCTCTGCGGCCCCTGGAGGCAGAACCCCCCACGCCGCCAACGGCCCCTCCGCCAGGCAGTCCCAGGCGCTCGGAAGGGCACCCTGACCCACCTACTGAGTCTCGCAGCTGCAGTCAAGGGCCCCCAAGTCCACACAGCCCAGACCCCAAGGCCTGCAACTGGAAAAAATACAAGTTCATCATACTGAACTCTCAGGCCTCCCAAGCAGGGAGCCTGGCGAGGGAGAGTTCTGGTCAACTTTGCTCCCCGGCCCGGCTCCCCAGTGGAGATGAGGCTTCCAGCAGCAGCAGCAGTGAAGAAGGACCCATTTCCAGTCCCCAGAGCAGGCTTTCTCCAACTGCTGCCACTGTACAGTTCAAATGTGAGGCTCCAGTCAATACCCGCCATCAGCTCACACCCCAGGCTCCAGAGACCACTGGGTCACCTTCTGGGAGGGCTCATCCACCACCAGGAGGTGAATTTTTCAGCTGCCAGAACTGTGAGGCTGTGGCTGGGTGCTCATCGGGGTTGGACCCCGTGGCTTCTGGGGATGAGGACAAGCCCTACAAGTGTCAGCTCTGCCGGTCTGCCTTCCGCTATAAGGGCAACCTGGCCAGTCACCGCACGGTGCACACAGGGGAAAAGCCCTACCACTGCTCCATCTGCGGAGCCCGCTTTAACCGGCCGGCTAACCTGAAAACGCATAGCCGCATCCATTCGGGAGAGAAGCCCTATAAGTGCGAGACATGCGGCTCGCGCTTTGTACAGGTAGCGCATCTGCGCGCGCACGTGCTGATCCACACCGGGGAGAAGCCCTATCCTTGCCCCACCTGCGGGACTCGCTTCCGCCACCTACAGACCCTCAAGAGTCACGTTCGCATCCATACCGGAGAGAAGCCTTACCACTGCGACCCCTGTGGTCTGCATTTCCGGCACAAGAGTCAACTTCGGCTACATCTGCGCCAGAAACACGGAGCTGCTACCAACACCAAAGTGCACTACCACATTCTAGGGGGGCCCTAG
>18|ENSBTAG00000014636|37039650|37204911
ATGGAAGGCTGTGACTCGCCTGTCGTCTCGGGGAAGGACAATGGGTGCGGTATCCCTCAGCACCAGCAATGGACTGAACTCAACAGCACCCACCTCCCCGACAAACCCAGTAGCATGGAGCAGCCCACAAGCGAGAGCCACGGGCCCCTGGACGGCCTGAGGGCCCCCTTCAATGAGCGCCTCGCGGAGAGCACCGCCCCGGCCGGGCCCGCCGCCGAGCCCGCCGCCGCCACCGCCGGCAAGGAGGTCAGCTGCAACGAGTGCTCGGCCTCCTTCGCCAGCCTGCAGACCTACATGGAGCACCACTGCCCCGGCGCGCGCCCCCCGCCGCCGCCGCCGCCCCCGCCCCCGCGGGAGGAGAGCGGCAGCGACAGCAGCGAGGAGGGGGACGAGGAGAGCGACGTGGAGAACCTGGCCGGGGAGATCGTGTTCCAGCCCGACGGCTCGGCGTACATCGTCGAGAGTCTGAGCCAGCTGACCCAGGGCGGGGGCGTGGGCGGCGGCGGGCCTCTGCCGTCGCTCTTCCTGAACTCTCTCCCCTCCGCCGCCGCCGCCTCGGGGGGCAAGCAAGGGGACCCTTCCTGTGCGGCACCCGTCTACCCCCAGATCATCAACACTTTCCACATAGCCTCATCCTTCGGGAAGTGGTTTGAGGGCCCAGACCAGGCTTTCCCGAATACCTCAGCCCTGGCGGGGCTCAGCCCCGTCCTGCACAGCTTCCGCGTATTCGACGTGCGACACAAAAGCAGCAAGGATTACCTAAACAGCGACGGCTCTGCCAAAAGCTCCTGCGTATCCAAAGATGCTCCCAACAACGTGGACCTGTCCAAATTCGATGGCTTCGTGCTCTACGGCAAGAGGAAGCCCATCCTGATGTGTTTCCTGTGCAAGCTCTCCTTCGGGTACGTCCGTTCGTTTGTGACCCACGCGGTGCACGACCATCGAATGACCCTGAGTGAAGAGGAGCGGAAGATTCTTAGCAATAAGAACATCTCCGCCATCATCCAAGGGATCGGCAAAGACAAGGAACCCCTTGTAAGTTTTCTGGAACCAAAAAACAAAAACTTTCAACTCCCTTTAGTTTCCACCGCTAACCTCATAGGCCCCGGACACAGTTTTTATGGGAAATTCAGTGGCATTCGAATGGAAGGGGAGGAGGCTCTCCCCGCCGGCCCCACCGCGGGCCCCGAGCAGCCCCAGGCGGGTCTCCTGACCCCCAGCACCCTCCTGAACCTTGGCGGGCTCACCAGCTCCGTCCTGAAGACCCCCATTACCTCAGTCCCCCTGGGGCCTCTGGCCTCCAGTCCTACCAAATCCTCAGAGGGCAAGGACTCTGGGGCAGCAGAAGGAGAGAAGCAAGAAGTGGGTGATCCGGACTGCTTCTCGGAGAAGGCAGAGCCCGCCGAGGAGGAGGCGGAGGAGGAGGAGGAGGAAGAGGAGGCGGAGGAAGAGGAAGAGGAGGAGGAAGATGAGGAGGAAGAAGAGGAGGAGGAGGGCTGCAAAGGACTCTTTCCAAGCGAGCTGGACGACGAGCTGGAGGACAGGCCCCCTGAGGAGTCTGGGGCCGCGGCAGGTAGTAGCAGCAAAAAGGACCTTGCTCTCTCAAACCAAAGCATTTCTAACTCCCCCTTAATGCCTAATGTGCTCCAGACCCTGTCGAGGGGCGCAGCTTCTACTAGTTCTAATTCCGCTTCTTCCTTTGTTGTCTTTGATGGTGCGAACAGGAGGAATCGTTTAAGCTTTAACAGTGAGGGCGTCAGGGCCAACGTGGCAGAGGGCGGCAGGAGGCTGGACTTTGCTGATGAAAGTGCCAATAAAGACAATGCCACAGCACCAGAACCAAATGAAAGCACAGAGGGGGACGAGGGGGGCTTCGTCCCCCATCACCAGCACGCTGGCTCCCTCTGCGAGCTCGGGGTGGGGGAGTGCCCCTCGGGGAGCGGCGTGGAGTGCCCCAAATGCGACACGGTCCTGGGCTCCTCCCGCTCGCTGGGCGGCCACATGACCATGATGCATTCTCGCAACTCGTGCAAGACACTCAAGTGCCCCAAGTGCAACTGGCACTACAAGTACCAGCAGACGCTGGAGGCGCACATGAAGGAGAAGCACCCGGAGCCGGGGGGCTCCTGCGTCTACTGCAAGAGCGGGCAGCCCCACCCCCGGCTGGCACGAGGCGAGAGCTACACGTGCGGTTACAAGCCTTTCCGCTGCGAGGTGTGTAACTACTCCACAACGACCAAAGGCAACCTCAGTATCCATATGCAGTCTGACAAGCATCTCAACAACATGCAGAACCTGCAGAATGGCGGGGGGGAGCAGGTGTTCAGCCACACGGCCGGGGCGGCGGCAGCCGCAGCTGCAGCGGCCGCTGCCGCGGCCAACATGGGCAGCTCCTGTGGGGCCCCCTCGCCCACCAAACCAAAAACCAAGCCCACCTGGCGGTGTGAGGTGTGCGACTACGAGACCAACGTGGCCCGGAACCTGCGCATCCACATGACGAGCGAGAAGCACATGCACAACATGATGCTGCTGCAGCAGAACATGACGCAGATGCAGCACAGCCGCCACCTGGGCCTGGGCGGCCTGCCCTCCCCGGCCGAGGCTGAGCTCTACCAGTACTACCTGGCCCAGAACGTCAACCTGCCCAACCTGAAGGTGGACAGCACGGCCCCGGACGCCCCGTTCGTGATGAGCGGATTCCAGCTGGACCCCGCCGGGCCCGTGGCCGCCATGACGCCTGCTCTAGTGGGCGGTGAAATCCCCCTAGACATGCGGCTCGGGGGCGGGCAGCTGGTGTCGGAGGAGCTGATGAACCTGGGCGAGAGCTTCATCCAGACCAACGACCCGTCGCTCAAGCTCTTCCAGTGCGCCGTCTGCAACAAGTTCACTACGGACACCCTGGACCTGCTGGGGCTGCACATGAATGTGGAGCGCAGCCTCCCGGAGGAGGAGTGGAAGGCGGTGATGGGGGACTCGTACCAGTGCAAGCTCTGCCGCTACAACACCCAGCTCAAGGCCAACTTCCAGCTGCACTGCAAGACGGACAAGCACGTGCAGAAGTACCAGCTGGTGGCCCACATCAAGGAGGGTGGCAAGGCCAACGAGTGGCGGCTCAAGTGCGTGGCCATCGGCAACCCCGTCCACCTCAAGTGCAACGCCTGCGACTACTACACCAACAGCTTGGAGAAGCTGCGGCTGCACACAGTCAACTCCAGGCACGAGGCCAGCCTGAAGCTGTACAAGCACCTGCAGCAGCACGAGAGTGGCGTGGAGGGCGAGAGCTGCTACTACCACTGCGTCCTGTGCAGCTACTCCACCAAGGCCAAGCTCAACCTCATCCAGCACGTGCGCTCCATGAAACACCAGCGCAGCGAGAGCCTGCGCAAGCTGCAGCGGCTGCAGAAGGGCCTCCCCGAGGAGGACGAGGACCTGGGGCAGATCTTCACCATCCGCAGGTGCCCCTCCACCGACCCTGAAGAAGCCATTGAAGATGTTGAAGGGCCCAGTGAAGCGGCTGCTGATCCCGAGGAGCTCGCTAAAGACCAGGAGAGTGGAGCATCATCAAGCCAAGCAGAGAAGGAGCTGACAGATTCTCCCGCAACCTCCAAACGCATCTCCTTCCCAGGTAGCTCGGAGTCCCCTCTTTCTTCAAAGCGACCAAAAACATCAGAGGAGACCAAGCCGGAGCAGATGTACCAGTGTCCCTACTGCAAGTACAGCAATGCCGACGTCAACCGGCTGCGCGTGCACGCCATGACGCAGCACTCGGTGCAGCCCATGCTCCGCTGCCCCCTCTGCCAGGACATGCTCAACAACAAGATCCACCTCCAGCTGCACCTCACCCACCTGCACAGCGTGGCGCCCGACTGTGTGGAGAAGCTCATCATGACGGTGACCACCCCTGAGATGGTGATGCCCAGCAGCATGTTCCTCCCAGCGGCTGTTCCAGATCGAGACGGGAGCTCCAGTGTGGAGGAGGCGGGAAAGCAACCTGAAACCTCAGAGGATCTGGGAAAGAACATCTTACCCTCTGTGAGCACAGAACACAGTGGAGATTTGAAACCTTCTCCTGTGGACTCGGGCTCTGTGAGAGAAGACTCAGGCTTCCTGTGCTGGAAGAAGGGGTGCAACCAGGTTTTCAAAACTTCCGCCACCCTCCAGACACACTTCAACGAGGTTCACGCCAAGAGGCCTCAGCTGCCAGTGTCAGATCGCCATGTGTACAAGTACCGCTGCAACCAGTGCAGTCTGGCTTTCAAGACGGTGGAGAAGCTGCAGCTCCACTCTCAGTACCACGTGATCAGAGCTGCCACCATGTGCTGTCTTTGCCAGCGTAGCTTCCGAACTTTCCAGGCTCTGAAAAAACACCTTGAGACAAGCCACCTGGAGTTGAGTGAGGCTGACATCCAGCAGCTTTATGGTGGCCTTCTGGCCAACGGGGACCTCCTGGCAATGGGGGACCCCACCCTGGCCGAGGACCACACCATAATCGTGGAGGAAGACAAGGAGGAAGAGAGTGACTTGGAGGATAAACAGAGCCCGACGGGCAGTGACTCTGGGTCGGTACAAGAGGACTCGGGCTCAGAGCCAAAGAGAGCCCTACCTTTCCGCAAAGGCCCCAACTTCACCATGGAAAAATTCCTGGACCCTTCTCGCCCTTACAAGTGCACCGTCTGCAAGGAATCTTTCACTCAAAAGAACATCCTGCTCGTGCACTACAATTCTGTCTCCCACCTACACAAGTTAAAGAGAGCCCTTCAAGAGTCGGCCACCGGTCAGCCAGAACCCACCAGCAGCCCTGACAACAAACCTTTTAAGTGCAACACTTGCAATGTGGCCTACAGCCAGAGTTCCACCCTGGAGATCCATATGCGCTCTGTGCTGCATCAGACCAAGGCCCGGGCAGCCAAGCTGGAGGCGGCAAGCAGCAGCAGCAATGGCACTGGGGGCAGCAGCACAGCCCCCTTGAGCTCCTCCACCCCGAGTCCTGTGAGCACCAGTGGCAGTAACACCTTTACCACCACCAACCCGAGCAGTGCTGGCATCGCTGCGAGCTCCAGCTTATTGAGTCAAGTGCCCGCTGAAAGTGTAGGAATGCCACCCCTGGGGAATCCCATCAGTGCCAACATTGTGTCCCCTGCAGAGCCCAAGGAAGCCAACCGGAAGAAGCTGGCAGACATGATTGCATCCAGGCAGCAGCAGCAGCAGCAGCAACAACAACAACAAGCACAGACACTGGCCCAGGCCCAGGCCCAAGTTCAAGCTCACCTGCAGCAGGAGCTGCAGCAGCAGGCAGCTCTGATCCAGTCCCAGCTGTTCAACCCCACCCTTCTGCCTCACTTCCCCATGACCACCGAGACCCTGCTCCAGCTGCAGCAACAGCAGCATCTTCTCTTCCCCTTCTACATCCCCAGTGCCGAATTCCAGCTCAACCCGGAGGTGAGCTTGCCGGTGACCAGTGGGGCTCTAACGCTGACTGGGACGGGCCCAGGCCTGCTGGAAGACCTGAAGGCCCAGGTTCAGATCCCGCAGCAGGGCCACCAGCAGATGCTGCAGCAGCAGCAGCAGAGCCAGCTCCCTCTGCCCCAGAGTCACCCTGCTCTCCTACAGCCCAGCCAGCACGCTGAAAAGAAAAACAAATTGGTCATCAAAGAGAAGGAGAAAGAAAGCCAGAGAGAGAGGGATGGTGCCGAGGGGGGAGAGATCAACTCGGGACCAAAGGAATCACTGCCCGATGCCTTGAAGGCCAAAGAGAAGAAAGAACTGGCCCCAGGGGTTAGTTCTGAGCCCTCCATGCTCCCTCCACGCATTGCCTCGGATGCCAGAGGGAATGCTACCAAGGCCTTGCTGGAGAACTTTGGTTTTGAGCTGGTCATCCAGTACAACGAGAACAAGCAGAAGGTGCAGAAGAAGAATGGGAAGATGGAGCAGGGCGAGAACCCAGAGAAGCTCGAGTGTGACTCCTGCGGCAAGCTGTTTTCTAACATCTTGATTTTAAAGAGTCATCAAGAGCACGTTCATCAAAATTACTTTCCATTTAAACAGCTAGAGAGATTTGCCAAACAGTACCGTGAGCACTACGACAAGCTGTACCCCCTGAGGCCTCAGACCCCCGAGCCACCGCCCCCGCCTCCACCCCCGCCTCCACCCCCACTGCCGGCAGCGCCGCCCCAGCCAGCATCCACCCCGGCCATCCCCACGTCAGCCCCACCCATCACTTCACCTACGATTGCCCCAGCCCAGCCGTCCGTGCCACTCACCCAGCTCTCCATGCCCATGGAGCTGCCCATCTTCTCGCCACTCATGATGCAGACGATGCCGCTGCAGACATTGCCGGCTCAGCTGCCCCCTCAGCTTGGACCCGTGGAGCCTCTGCCCGCGGACCTGGCCCAGCTGTACCAGCATCAGCTCAATCCAAGTCTGCTCCAGCAGCAGAATAAGCGGCCTCGTACGAGGATCACGGATGACCAGCTCCGAGTCCTGCGGCAGTATTTTGACATTAACAACTCCCCCAGTGAAGAGCAGATCAAAGAGATGGCAGACAAGTCTGGGTTGCCCCAGAAAGTGATCAAGCACTGGTTCAGAAACACACTCTTCAAAGAGCGGCAGCGGAACAAGGACTCCCCTTACAACTTCAGCAATCCTCCCATCACCAGCCTGGAGGAGCTCAAGATTGACTCTCGGCCCCCTTCGCCAGAACCTCAGAAGCAGGAGTACTGGGGGAGCAAGAGGTCTTCGAGAACAAGGTTTACCGACTATCAGCTGAGGGTCCTGCAGGACTTCTTTGATGCCAACGCTTACCCAAAGGACGATGAATTTGAGCAACTCTCTAATTTACTGAACCTTCCAACCCGAGTCATAGTGGTCTGGTTTCAAAACGCTCGACAGAAGGCCAGGAAAAATTATGAGAATCAGGGAGAGGGCAAAGATGGAGAGCGGCGTGAGCTTACAAACGATAGGTATATTCGAACGAGCAACTTGAACTACCAGTGCAAGAAGTGCAGCCTGGTGTTCCAGCGCATCTTCGATCTCATCAAGCACCAGAAGAAGCTGTGTTACAAGGATGAGGACGAGGAAGGGCAGGATGACAGCCAGAATGAGGACTCCATGGATGCCATGGAAATCCTGACACCCACCAGTTCCTCCTGTAGCACCCCAATGCCCTCCCAGGCTTACAGCACCCCAGCACCTGCAGCCAGTACAGCATCCTCTGCGTTCTTGCAGCTTCCATCAGAGGCTGATGAGCTGGCCACCTTCAGTGCAAAACCAGAGGTGAGTGATGAAAAACCAAAGCAGGCTGAACCTCCCAGTGCACAGCCGAACCAAACCCAAGATAAGCAAGGACAACCAAAGGCAGAGCTGCAGCAGCAAGACCAGCCCGAGCAGAAGATGAGCACTGCCCAGCAGAAGCTCCCACAGCTGACGTCCCCCGCGCCGGTACCGACGCAGCCTCCTCCACAAGCGCCCCCACCTCAGTGCCCCTTGCCCCAGTCAAGCCCCAGCCCCTCCCAGCTCTCCCACCTGCCCCTCAAGCCCCTCCATACGTCAACTCCTCAGCCGCTGGCCAACCTACCTCCTCAGCTAATCCCCTACCAGTGTGATCAGTGCAAGTTGGCCTTCCCATCATTTGAGCACTGGCAGGAGCATCAGCAGCTTCACTTCCTGAGTGCACAGAACCAGTTCATCCACCCCCAGTTCTTGGACAGGTCACTGGATATGCCTTTTATGCTGTTTGACCCTAGTAACCCACTGCTGGCAAGCCAGCTGCTCTCTGGGGCCATACCTCAGATTCCCGCAAGCTCAGCCACTTCCCCTTCAACTCCCACCTCCACGATGAACACTCTGAAGAGGAAGCTGGAGGAAAAGGCCAGTGCAAGCCCTGGAGAAAACGACAGTGGGACGGGGGGAGAAGAACCTCAGAGAGACAAGCGTCTGAGGACAACTATCACGCCAGAACAGCTAGAAATTCTCTACCAAAAGTATCTCTTGGACTCCAATCCAACTCGAAAGATGTTGGATCACATCGCGCATGAGGTGGGCTTGAAGAAACGTGTAGTCCAAGTCTGGTTTCAGAACACCCGGGCCCGGGAAAGGAAAGGACAGTTCCGGGCGGTGGGCCCAGCGCAGGCCCATAGGAGGTGCCCTTTCTGCAGAGCACTCTTCAAAGCCAAGACGGCCCTGGAAGCTCATATCCGGTCCCGTCATTGGCATGAAGCCAAGAGAGCTGGCTACAACCTAACTCTGTCTGCAATGCTCTTAGACTGTGATGGGGGACTGCAGATGAAGGGAGATATTTTTGATGGAACTAGCTTTTCCCACCTACCCCCAAGCAGTAGTGATGGCCAAGGTGTTCCCCTCTCACCTGTGAGCAAAACCATGGAGTTGTCTCCCAGGACTCTTCTGAGCCCTTCTTCCATCAAGGTGGAAGGCACGGAAGATTTTGAAAGCCCCTCCATGTCCTCAGTTAATCTAAACTTTGACCAGACTAAGCTGGACAACGATGACTGTTCCTCAGTCAACACAGCGATCACAGATACCACTACTGGAGACGAGGGCAATGCAGATAACGATAGTGCAACGGGAATAGCAACTGAAACCAAATCCTCTTCTGCGCCCAGTGAAGGGTTGACCAAAGCGGCCATGATGGCAATGTCTGAGTATGAAGATCGGTTGTCATCTGGCCTGGTCAGCCCAGCTCCCAGCTTTTATAGCAAGGAATATGACAATGAAGGTACCGTGGACTACAGTGAAACCTCAAGCCTTGCAGACCCCTGCTCTCCAAGCCCTGGTGTGAGTGGGTCAGCAGGCAAATCTGGAGACAGTGGGGATCGGCCCGGGCAGAAACGTTTTCGCACTCAAATGACCAATCTGCAGCTGAAGGTCCTCAAGTCATGCTTCAATGACTACCGGACACCCACCATGCTGGAGTGTGAAGTCCTGGGCAATGACATTGGACTGCCAAAGAGAGTTGTTCAGGTCTGGTTCCAGAATGCCCGGGCAAAAGAAAAGAAGTCCAAGTTAAGCATGGCCAAGCATTTTGGTATAAACCAAACGAGTTACGAGGGACCCAAAACAGAGTGCACTTTGTGTGGCATCAAGTACAGTGCTCGGCTGTCTGTACGTGACCATATCTTTTCCCAACAGCATATCTCCAAAGTTAAAGACACCATTGGAAGCCAGCTAGACAAGGAGAAAGAATACTTTGACCCAGCCACTGTACGTCAGCTGATGGCTCAACAAGAGCTGGACCGGATTAAAAAGGCCAATGAGGTCCTTGGACTGGCAGCTCAGCAGCAAGGGATGTTCGACAACGCCCCTCTGCAGGCTCTCAACCTTCCTACAGCATACCCGGCGCTCCAGGGCATTCCTCCTGTGTTGCTCCCTGGCCTCAACAGCCCCTCCCTGCCAGGCTTCACTCCATCCAACACAGCTTTAACGTCTCCTAAACCGAACTTGATGGGTCTGCCCAGCACAACAGTTCCTTCCCCTGGCCTCCCCACATCTGGATTACCAAATAAACCGTCCTCAGCATCGCTGAGCTCCCCGACCCCAGCACAAGCCACCATGGCGATGGCCCCTCAGCCAGCCCCCCAACCCCAGCAGCAGCAGCCACAGGTGCAGCCGCCGCCGCCAGCAGCCCAGCCACCACCTGCACCACAGCTCCCGCCGCAGCAGCAGCCACAGCAGCGCAAGGACAAAGACGGTGAGAAGGTCAAGGAGAAGGAGAAGGCACACAAAGGGAAAGGGGAACCCCTGCCTGTCCCCAAGAAGGAGAAAGGAGAGGCCCCCACGGCGGCCGCAGCCACACTCTCAGCGCCACTGCCCGCCATGGAGTATGCGGTGGACCCCGCGCAGCTGCAGGCCCTGCAGGCGGCCTTGACTTCAGACCCCACGGCATTGCTCACGAGCCAGTTCCTCCCTTACTTTGTACCAGGCTTCTCTCCTTACTACGCCCCCCAGATCCCCGGCGCCCTGCAGAGCGGGTACCTGCAGCCGATGTATGGCATGGAAGGCCTGTTCCCCTACAGCCCTGCGCTATCGCAGGCCCTGATGGGGCTGTCCCCGGGCTCCCTGCTGCAGCAGTACCAGCAATACCAGCAGAGTCTGCAGGAGGCCCTCCAGCAGCAGCAGCAACGGCAACTACAGCAGCAGCAGCAAAAAGTGCAGCAGCAGCAGCCCAAAGCAAGCCAAACCCCAGTCCCCCCGGGGGCTGCTTCCCCAGACAAAGACCCTGCCAAAGAATCCCCCAAACCAGAAGAGCAGAAAAACGCACCCCGTGAGGTGTCCCCCCTCCTGCCGAAACCCCCCGAAGAGCCAGAAGCAGAAAGCAAAAGTGCGGACTCCCTCTACGACCCCTTCATTGTTCCAAAGGTGCAGTACAAGTTGGTCTGCCGCAAGTGCCAGGCGGGCTTCGGTGACGAGGAGGCGGCGAGGAGCCACCTGAAGTCCCTCTGCTTCTTCGGCCAGTCTGTGGTGAACCTGCAAGAGATGGTGCTTCACGTCCCCACGGGCGGCGGCGGCGGTGGCAGCGGCGGCGGCGGCGGTGGCGGCTCGTACCACTGCCTGGCGTGCGAGAGCGCGCTGTGTGGGGAGGAAGCTCTGAGTCAACATCTCGAGTCGGCCTTGCACAAACACAGAACAATCACGAGAGCAGCAAGAAACGCCAAAGAGCACCCTAGTTTATTACCTCACTCTGCCTGCTTCCCCGATCCTAGCACCGCATCTACCTCGCAGTCTGCCGCTCACTCAAACGACAGCCCCCCTCCCCCGTCGGCCGCCGCCCCCTCCTCGTCCTCCGCTTCCCCCCACGCCTCCAGGAAGTCTTGGCCGCAAGTGGTCTCCCGGGCTTCGGCCGCGAAGCCCCCTTCTTTTCCTCCTCTCTCCTCATCTTCAACGGTTACCTCAAGTTCATGCAGCACCTCAGGGGTTCAGCCCTCGATGCCAACAGACGACTATTCGGAGGAGTCTGACACGGATCTCAGCCAAAAGTCCGACGGACCGGCGAGCCCGGTGGAGGGTCCCAAAGACCCCAGCTGCCCCAAGGACAGTGGTCTGACCAGTGTAGGAACGGACACCTTCAGATTGTAA
>24|ENSBTAG00000012874|20906072|20907016
TTCACATTTTTAGATGGCAAGCTGGTGGCTGACAGAGTATTGACAGCAAAGCAAGAAATTATTGAATGTGTTGCATCAGCAACCACAATACCTCCAAGACGACTCCCTGGGGAAACTCCTTCAGGACAGATACTTGAAGAAGCTTTAGGAGGTCTGGACAATTTTGAGAAGCTGAAAGGCAGTGCGTCTGGGAACAAACTGAGTCAGTTCCCTTCCCAGGAAACACATTTTAGACTGGCCAGCTTCACCAAGGAAATCGCCACAGAAAAGAATTTCCTGGAATGTAATGAAAGTATAGGAAGCCTCAGCCTGAACTCAAACTCTATAACACAACCGAGAATTCTTTCTGGGGGTAAGCTCTATGAGTGCTTGGACTGCGGGAAAGCCTTTTGCCAGAGCTCCAAGCTGATTAGACATCAGAGAATTCATACTGGAGAGAGACCTTATGCATGTCAAGATTGTAGCAAAGCCTTTAGTCTGAGATCAGACCTTGTTCGACATTGGAGAATTCATAGTGGTGAAAAACCCTATGGATGTTGTGAATGTGGAAAAGCCTTCAGGGGCAGCTCAGAGCTCATCCGGCATCAGAGAATTCACACTGGAGAGAAGCCTTATGGATGTGGTGAATGTGGGAGAGCTTTCAGCCGGAGCTCAGCCCTTACCCAGCATAAGAAAATTCATACTGGAGACAAAGGCTATGAATGTACTGAATGTGGTAAGGCTTTCAGTAGAAGCTCTATCCTTATTGAACATCAGCGAATTCACACTGGAGAGAAACCTTATGAATGTAATGCATGTGGAAAATCCTTCAATCAAAACTCAGCCCTCACCCAGCATCAGAGGATCCACACTGGGGAAAAGCCTTATGAATGCAGTGAATGTAGGAAGACCTTTAGGCATAGATCAGGCCTCATGCAGCATCAGAGAACTCACACCAGAGTGTAA
>16|ENSBTAG00000018965|46618648|46858463
CTCAGAGAAGCCCCCCTCATGCTCCCCCTGGCCGCAGGTGACGGCGACATTGTAAATAACATGTACGGGCCGGACCCCGACCTGCTGGCGGGCGAGAGCGCGGAGGACGAGACTGAGGACAGCATCATGTCCCCCATCCCCATGGGGCCGCCGTCCCCCTTCCCCACACCCAAGGAAGGCTCGCCATATGAGGCCCCGGTCTACATCCCTGAGGACATCCGCATCCCCCCGGGGTTCGAGCTCCGGGAATCCTCCATCCCCGGCGCCGGCCTGGGCATCTGGGCCAAGAAGAAGATGGAGGTGGGGGAGCGGTTCGGCCCGTACATGGTGGCGCCCCGGGCCATGCTGAACGAGGCGGACTTCGGATGGGAGCAAATGCTGACGGATGCGGAGGTGTCATCGCAGGAGGGCTGCATCCAAAAGATCTCCGAGGACCTGGACAGTGGGAAGCTCTGTGTGGATGCTCAGCACGCCGGGGCTGGCAGCTGGCTCAAGTACATCCGCGTGGCATGCTCCTGTGACGACCAGAACCTCACCATGTGTCAGATCAACGAGCAGATTTATTATAAAGTCATTAAGGACATTGAGCCAGGAGAAGAGCTGCTGGTCCATGTGAAAGAAGGCGCCTACTCTCTGGGGGCGGTGCCTCCCAGCCTGGATGAGGAGCCCACGTTCCGCTGCGACGCGTGTGACGAGCTCTTCCCCTCCAAGCTGGACCTGCGGCGCCACAAGAAGTACGCGTGCAGCTCAGTGGGGGCCGCACTCTACGAGGGCCTGGCTGAGGAGCTCAAGCCTGAGGGCCTGGGCGGTGGCGGCAGTGACGGGCAGGCCCACGAGTGCAAGGATTGCGAGCGGATGTTCCCCACCAAGTACAGCTTGGAGCAGCACATGGTCGTCCACACGGAAGAGCGAGAGTACAAGTGTGACCAGTGTCCCAAGGCCTTCAACTGGAAGTCCAACCTCATCCGCCACCAGATGTCCCACGACAGCGGCAAGCGCTTCGAATGTGAAAACTGCGTGAAGGTGTTCACGGACCCCAGCAACCTACAGCGGCACATCCGCTCCCAGCACGTGGGCGCCCGGGCCCACGCCTGCCCGGACTGCGGGAAGACCTTCGCCACCTCCTCGGGCCTCAAGCAGCACAAGCACATCCACAGCACCGTCAAACCTTTTATATGTGAGGTCTGCCACAAGTCGTACACGCAGTTCTCCAACCTGTGCCGCCACAAGCGCATGCACGCGGACTGCCGCACGCAGATCAAGTGCAAGGACTGCGGGCAGATGTTCAGCACTACCTCGTCCCTCAACAAGCACCGACGCTTCTGCGAGGGCAAGAACCATTACCCGCCGGGAGGCATCTTCGCGCCCGGCCTGCCCCTGACCCCCAGCCCCTTGATGGACAAGGCCAAGCCTCCCCCCGGTCTCAACCACGCCGGCCTGGGCTTTGGCGAGTACTTCCCCTCCAGGCCGCACCCTGGGAGCCTGCCCTTCTCCACGGCACCCCCCAGCTTCCCCACGCTCACGCCCGGCTTCCCGGGCATCTTCCCTCCATCCCTGTATCCCCGGCCACCTCTGCTACCTCCCACGCCGCTGCTCAAGAGCCCCCTGAACCACACGCAGGATGCCAAGCTCCCCAGCCCCCTGGGGAACCCGGCCCTGCCCCTCGTCTCCGCTGTCGGCAACAGTAGCCAGGGCACCGCAGCGGCCGCGGGGCCCGAGGAGAAGCTGGAGGGCCACCTGGAGGAGGCGTATGCCACCAAACTCAAGCCCCGGGGCAGTGACCTGTCAGACGGCAGCGACTTCGAGGACATCAACACCACGACCGGGACCGACCTGGACACGACCACGGGCACAGGCTCCGACCTAGACAGCGACGTGGACAGTGACCGCGACAAGACCAAGGACAAGGGCAAGGCGGCCGAGGGCAAGCCCGAGTTCGGGGGCAGCACGGTGCCCCCGGGCGCCCCGAACACTGTGGGCGAGGTTCCCGTCTTCTACTCGCAGCACTTCTTCCCACCGCCCCAGGAGCAGCTGCTGACAGCGGCGGGCGCGGCAGGCGACTCCATCAAGGCCATCGCGTCCATCGCCGAGAAGTACTTCGGGCCCGGCTTCATGGGCGTGCCGGAGAAGAAGCTGGGCGCGCTGCCCTACCACTCCGTGTTCCCCTTCCAGTTCCTGCCCCACCTCCCCCACTCCCTGTACCCCTTCACGGACCGTGCCCTCACCCACAACCTGCTGGTCAAGGCCGAGCCAAAGTCGCCCCGGGACGCCCTCAAGGCCAGCGGCCCCAGTGCCGAGTCCCCCTTTGACCTCACCACCAAACCCAAAGAGGCCAAGCCCATCCTGCTGGCGCCCAAGGTGCCCCCAGCCCCGGCGTCTGGCGAGGAGCAGCCGCTGGACCTGAGCATTGGCAGCCGAGCGCGGGCCAGCCAGAACGGAGGGGCACGGGAGCCCCGCAAGAACCACGTGTACGGCGAGCGCAGGCTGGGGCCCAGCGAGGGGCTGCCCAAGGCGTGCCCAGCCCAGCTGCCCCAGCAGCCACCCCTGCACTATGCCAAGCCATCGCCCTTCTTCATGGACCCCATCTACAGCAGGGTGGAGAAGCGGAAGGTGACCGACCCGGTGGGAGCCCTTAAGGAAAAGTACCTGAGGCCATCCCCGTTGCTCTTCCACCCCCAGATGTCAGCCATTGAGACCATGACGGAGAAGCTGGAGAGCTTCGCGGCCATGAAGGTGGACTCTGGCAGCTCCCTGCAGCCCCTCCCACACCACCCCTTCAACTTCCGGTCCCCGCCCCCAACGCTCTCAGACCCCATTCTCAGGAAGGGCAAGGAGCGATACACGTGCAGGTACTGTGGCAAGATCTTCCCCCGGTCAGCAAACCTCACGAGACACCTGAGGACGCACACCGGGGAGCAGCCGTACAGGTGTAAGTACTGCGACCGCTCCTTCAGCATCTCCTCCAACCTCCAGCGGCACGTGCGGAACATCCACAACAAGGAGAAGCCCTTCAAGTGCCACCTGTGCAACCGCTGCTTCGGGCAGCAGACCAACCTGGACAGGCACCTGAAGAAGCATGAACACGAGCACGCACCAGTGAGCCAGCATGCGGGGGTCCTCACCAACCACCTGGGGACCAGCGCCTCCTCCCCCACCTCCGAGTCAGACAACCACGCACTTTTAGATGAGAAGGAAGACTCCTATTTCTCTGAAATCAGAAACTTTATTGCCAACAGTGAGATGAACCAAGCATCAACACGAACAGACAAACGGCCGGAAGTCCAGGACCTAGATGGCACCTCCCAGTGCCCGGGCCTGGCCATCAGGAAGCCAGAGGACGTGGAGGAGGAGGAGGAGGAGGAGCTGGAGGAGGATGATGACAGCCTGGCAGGGAAGTCACAGGACGACACCGCATCCCCCACACCCGAGCCTCAGGGTGCCTACGAGGACGATGAGGATGAGGAGCCACCCACCTCCCTGGCCGTGGGCTTTGACCACACCCGAAGGTGTGTTGAGGAGCCACCAGGCGGTCTCTTAGCTTTGGAGCCGATGCCGACTTTTGGGAAGGGGCTGGATCTCCGCAGAACAGCTGAGGAAACGTTTGAAGTTAAAGATGTGCTTAATTCTACCTTAGATTCTGAGACTTTAAAACAGACCCTGTACAGGCAGGCTAAGAACCAGGCGTATGCAATGATGCTGTCCCTTTCCGAGGACACTCCTCTCCATGCCTCTTCCCAGGGCCCCCTGGACGCTTGGCTGAACATCGCGGGAGCCACGCCAGAGTCTGGAGCCTTTAACCCCATCAACCACCTCTGA
>29|ENSBTAG00000009210|29313816|29335034
ATGGGTGTGAAAACATTTACTCATAGCTCCTCTTCCCACAGCCAGGAAATGCTTGGAAAGCTAAATATGCTTCGAAATGATGGACATTTTTGTGATATCACTATTCGTGTCCAGGACAAAATCTTCCGGGCACATAAGGTGGTATTAGCAGCTTGCAGTGATTTCTTTCGCACCAAACTTGTAGGCCAAGCAGAAGATGAGAACAAGAATGTGTTGGATTTGCATCATGTTACAGTGACTGGCTTTATACCCCTTTTAGAGTATGCGTACACAGCTACTCTGTCAATTAACACAGAAAATATCATTGATGTTCTAGCTGCAGCCAGCTATATGCAAATGTTCAGTGTTGCTAGCACCTGCTCAGAGTTCATGAAATCAAGCATTTTATGGAATACACCCAACAGCCAACCAGAAAAGGGTCTGGATGCTGGACAAGAAAATAACTCTAACTGCAATTTTACGTCTCGAGATGGAAGCATTTCTCCAGTGTCTTCAGAGTGCAGTGTGGTAGAAAGAACCATCCCTGTCTGCCGAGAATCACGGAGAAAGCGCAAAAGCTACATTGTTATGTCTCCTGAAAGTCCTGTAAAGTGCAGCACACAAACAAGTTCTCCCCAGGCGTTGAATTCTTCAACTTCCTATTCAGAAAATAGAAATCAACCAGTTGACTCTTCTCTAGCTTTTCCCTGGACTTTTCCTTTTGGAATTGATCGAAGGAATCAGCCTGATAAGGTTAAGCAAGCAGAAAATACCCGGACTTTAGAATTACCTGGCCCATCTGAGACAGGGAGAAGAATGACTGATTATGTGACTTGCGAGAGCACAAAAACTGCCTTGCCTCTGGGTGCCGAGGAAGATGTCCGGGTCAAAGTGGAAAGGCTAAGTGACGAGGAGGTCCATGAGGAAGTATCCCAGCCTGTCAGTGCGTCTCAGAGTTCACTGAGTGATCAGCAGACAGTGCCAGGAAGTGAGCAAGTGCAAGAGGACCTTCTGATTAGTCCCCAGTCTTCCTCCATAGGCTCAGTAGATGAAGGCATCACGGAGGGATTGCCTACGCTTCAGGGCACTTCTAGCACCAGCGCTCACGTAGATGATGATGATCGATTGGAAAATGTTCAGTATCCCTACCAACTCTACATTGCTCCTTCCACCAGCAGCACAGAACGGCCAAGTCCCAATGGTCCAGATAGACCTTTTCAGTGTCCAACGTGTGGGGTGCGATTCACCCGTATTCAGAACCTGAAGCAGCACATGCTGATCCACTCAGGAATTAAACCATTTCAGTGTGACCGCTGTGGGAAAAAGTTCACCAGGGCTTACTCGCTAAAGATGCATCGCCTAAAGCATGAAGGTAAACGCTGTTTCCGGTGCCAGATATGTAGTGCCACTTTCACTTCCTTCGGGGAATATAAACACCACATGAGGGTTTCCCGGCACATTATCCGCAAGCCTCGGATTTACGAGTGCAAAACATGTGGCGCCATGTTCACCAACTCTGGAAATTTAATCGTGCACCTGAGGAGTCTGAACCATGAAGCGTCAGAGCTAGCAAACTACTTCCAGAGCAGTGATTTCCTAGTACCGGACTACTTAAACCAGGAGCAAGAAGAGACCCTTGTTCAATATGATCTTGGAGAACACAGTTTTGAAAGCAACTCTTCTGTTCAAATGCCTGTAATTTCACAGGTCTCCTCG
>24|ENSBTAG00000010255|20844333|20849587
ATGTCTGCACAGTCAGTGGAAGAGGATTCAATACTTATCATCCCAACTCCAGATGAAGAGGAAAAAATTCTAAGAGTGAAGTTGGAGGAGGATCCTGATGGTGAAGAGGGGTCGAGTATCCCCTGGAACCATCTTCCTGACCCGGAGGTTTTCCGCCAGAGATTCAGGCAGTTTGGATACCAGGATTCACCTGGGCCCCGGGAAGCTGTGAGCCAGCTTCGAGAACTTTGCCGTCTGTGGCTCAGGCCAGAGACACACACAAAAGAACAAATCTTGGAGCTGGTTGTACTGGAGCAGTTTGTTGCCATCCTTCCCAAGGAGCTACAGACTTGGGTTCGAGAGCATCATCCAGAGAATGGAGAGGAGGCGGTGACAGTCCTGGAGGATTTAGAGAGTGAACTAGATGACCCTGGACAGCCAGTTTCTCTTCGGCGACGAAAACGGGAAGTGTTAGTGGAGGAGATAGTATCTCAAGAAGAAGCTCAGGGATTACCGAGTTCTGAGCTTGATGCTGTGGAAAACCAGCTCAAGTGGGCATCCTGGGAGCTCCATTCCCTAAGGCACTGTGATGATGATGCTAGGACTGAAAATGGAGCTCTAGCTCCAAAGCAGGAGATTCCTTCAGCAGGAGAGTCTCATGAAGTTCCCGGCACTCTCAATATAGGTGTTCCTCAAATCTTTAAATATGGAGAAACCTGTTTCCCTAAGGGCAGATTTGAAAGAAAGAGAAATCCCTCCCGAAAGAAACAGCATATATGTGACGAATGTGGGAAACACTTCAGTCAGGGCTCAGCCCTTATTCTTCATCAGAGAATCCACAGTGGGGAGAAACCCTATGGATGTGTTGAGTGTGGGAAAGCATTCAGCAGGAGTTCCATCCTCGTGCAGCACCAGAGAGTCCATACTGGAGAAAAACCTTACAAATGTCTCGAATGTGGAAAAGCCTTTAGCCAGAATTCTGGGCTTATCAATCACCAGAGAATCCATACTGGGGAAAAACCTTATGAATGCGTTCAGTGTGGGAAATCCTATAGTCAAAGCTCAAATCTTTTTAGACATCAGCGAAGACACAATGCAGAAAAACTTCTCAATGTTGTGAAAGTTTAA
>18|ENSBTAG00000001690|59263875|59264471
ATGCTGGTGCTGCCGGCCCCCGGCCCCCGGCCCCCGGCGTTTCCCTCCGCTGAGGCCATGCAGGCCCCTCCCCCTCGGACAGGCGGGTCCCCAGAGCCCGGACCTTCCTGCTCCACAGGATGTCCCCAGACCTCGCCCTCTTCTTCCAGGCCCAACCACTACCTGCTCATAGACACCCAGGGCGTCCCGTACACCGTGCTGGTGGACGAGGAGTCGCAGAGGGAGTCCGGGCCCGATGGGGCGTCGGCCCAGAAAAAATGCTACAGCTGCCCCGTGTGCTCCCGGGTCTTCGAGTACATGTCCTACCTGCAGCGACACAGCATCACCCACTCGGAGGTGAAGCCCTTCGAGTGCGACACCTGCGGGAAGGCATTCAAGCGGGCCAGCCATCTGGCGCGCCACCACTCCATTCACCGGGCAGGCGGCGGGCGGCCCCACGGCTGCCCGCTCTGCCCTCGCCGCTTCCGAGAGGCGGGCGAGTTGGCCCAGCACAGCCGGGTCCACTCCGGGGAGCGCCCTTACCAGTGCCCGCACTGCCCGCGCCGGTTCATGGAGCAGAACACCCTGCAGAAGCACACGCGGTGGAAGCACCCCTGA
>X|ENSBTAG00000021413|12876850|12880208
ATGACGATGCTCCTGGACGGAGGCCCGCAGTTCCCAGGACTGGGAGTGGGCAGCTTCGGCGCGCCGCGCCACCACGAGATGCCCAACCGCGAGCCGGCGGGCATAGGGCTGACTCCTTTCGGGGACTCGCCCCACGCCGCCGCCGCCGCCGCCGCCGCCTTCAAGCTGAGCCCCGCGGCGGCTCACGATCTGTCTTCTGGCCAGAGCTCGGCGTTCACGCCGCAGGGTTCGGGTTACGCCAACGCCCTGGGCCATCATCACCACCACCATCACCACCATCACCACGCCGGCCAGGTGCCCAGCTACGGCGGAGCCGCCTCCGCCGCCTTCAACTCCACGCGCGACTTTCTGTTCCGCCAGCGCGGCTCCGGGCTCGGCGAGGCGGCCTCGGGTGGCGGGCAGCACGGGCTCTTCGCCGGCTCGGCGAGTAGCCTGCACGCTCCGGCTGGCATCTCTGAGCCCCCTGGCTACCTGCTCTTCCCCGGGCTGCACGACCAAGGCGCTGGGCACCCGTCGCCCACCGGGCACGTGGACAACAACCAGGTCCACCTGGGGCTGCGCGGGGAGCTGTTCGGCCGCGCTGACCCGTACCGCCCGGTGGCCAGCCCGCGCACGGACCCCTACACGGCCGGCGCGCAGTTCCCGAACTACAGCCCCATGAACATGAACATGGGCGTGAACGTGGCGGCCCACCACGGGCCCGGCGCCTTCTTCCGTTACATGCGACAGCCCATCAAGCAGGAGCTGTCGTGCAAGTGGATCGACGAGGCTCAGCTGAGCCGGCCCAAGAAGAGCTGTGACCGGACCTTCAGCACCATGCACGAGCTGGTGACACATGTCACCATGGAGCATGTGGGGGGCCCGGAGCAGAACAACCACGTCTGCTATTGGGAGGAGTGCCCCCGCGAGGGCAAGTCTTTCAAGGCGAAGTACAAACTGGTCAATCACATTCGGGTGCACACGGGCGAGAAGCCCTTCCCGTGCCCCTTCCCGGGCTGCGGGAAGATCTTCGCTCGCTCCGAGAACCTCAAGATCCACAAGAGGACCCACACAGGTGAGAAACCTTTTAAATGTGAATTTGAAGGCTGTGACAGACGCTTTGCCAACAGCAGCGACCGCAAGAAGCACATGCATGTGCACACCTCGGACAAGCCCTATATCTGCAAAGTGTGCGACAAGTCCTACACGCACCCGAGCTCCCTGCGCAAGCACATGAAGGTTCATGAATCTCAAGGGTCAGATTCCTCCCCTGCTGCCAGTTCAGGCTATGAATCTTCCACTCCACCCGCTATAGCTTCTGCAAACAGTAAAGATACCACTAAAACCCCTTCTGCAGTTCAAACTAGCACCAGCCACAACCCTGGACTTCCTCCCAATTTTAACGAATGGTACGTCTGA
>28|ENSBTAG00000032655|38445835|38446228
CATCAGAGAATACATACTGGTGAGAAACCATATCCATGTAATGAATATGGAAAATCCTTTAGGAAAATTCCAAGACTTATTAATCATCAAAAAACTCATAGTGGGGATAAATCCTATCAATATAATGATCATGGGAAAGCCTTTATGAGGAGCTCAGCCCTTATCGAACATAGGAGAATTCATACTGAAGAAAAACCCTATCACTGTAGAAATATAAGAAATCCTTCAGGCCTTGTTGAATATCTGAAAATCCATCCTGGAGAAAAACCTTATGAATGTAATGAATGTGGGAAGGCTTTCCCTCAG
>23|ENSBTAG00000009152|24992654|24993649
ACAAAATGTCCTGTACAGAAGAAATCTTCTTTTGAGAAAACAGCAATCAGAAAAGTGTCAGTGTCTCTCAAGGAGATTTTTGCTAAGGAGAAAGGCCCTGAATACAGTAAATTTAATCTAAGCTCAAATTTTAATACACGGCAGAGAATTCCAAAGGGAGCTAGGTCCCCCAAATCTAGGAAAAACTCCAAAGATAATTCAGATTTAATTAAACACCAAAAACTCTTTCTGCAAAGGAAGCCTTGTAAATGCAATGAATGTGGTAAAGCCTTTAATTATGAATCAGACCTCATTGTCCACAGGAGAATTCATGGTGGAGAAAAGCCTTTTGAATGCAATGAATGTGGGAAAACTTTTAGCCGAAGCACACACCTTATTGAACATCAAAGAACTCACACTGGAGAGAAACCTTATGAATGCCCTGAATGTGGAAAAGCTTTTAGCCGGAGTACACACCTTAGTCTACATCAGAGGATCCATACTGGAGAAAAACCATATGAATGTAGTGAATGTGGAAAAGCCTTTAGCCGAAGCACTAACCTTAGTCAACATCAGCGAACTCATACTCAAGAAAAACCTTACAAGTGTAATGAATGCGGGAAAGCCTTCAGTGACCGTTCAACTATAATTCAGCATCAACGAATACACACTGGAGAGAATCCCTATGAATGCAGTGAATGTGGAAAAGCTTACAGTTGGATCTCATCTCTTATTGAACATCAGAGAACACACTCTGGAGAGAACCCCTATGAATGCAATGACTGTGGAAAAGTATTCAGTCGAAGCTCATCCCTTGCTGAACATCAGAGAATCCACACTGGAGAAAAGCCCCATGAGTGTAGAGTGTGTGGCAAGGGCTTTAGTCGGAGCTCCTCCCTTATTATTCACCAGAGAACTCATACCAGAGAGAAGCCTTTCAAGTGTAATAGCTGTGAGAAAGCCTTCAGTCAGAGTTCAACTCTTATTAGACATCAGCAACTTCACACTAAAGAGTAA
>Un|ENSBTAG00000011926|276405768|276441199
CTGCTGACCTGTGAGGATGTGGCCATCGAATTCACTCAAGAGGAGTGGGAATTCCTGGACCCTGCTCAGAGGGCCTTGTACAGGGAAGTGATGCTGGAGACCTACAGGAACCTGCTATCTGTGGATATCTCTCCTACACATGTGATCAAGCATTTACAACCCGAAGCGAACAGTGATAAACTAGAAACATTCCAAACATCGATGCTGGGAAGACCTGAAAGCTGTGAAATCAAACATTTTCATCTTTGGGAAAGTCAGGAAAATATATGTGACTTTGAGTGTCAGGGGAGAGATGACAAAAGTAATTACAAAGGGACACCTGTAAACCTTAATCGAAATGTGCCTGATGGAAGAGATTCTCATAATATAAAGGATGCAGGAATCAAGCCCTTTGGAAACAGGCTTGGATTTAACTTTCAGGATAAACTGCAGATATTTCAAACTGGCGGGATAATTTCTGAATATTATGAAGTTGAAAGGTCTGTCAACAACAGTTTCTCATTTTCACCACTTCAAAGAATTCCTCCTTGTGTCCAAACCAGTGTTTCTAATATATATGGGAATGGTTTTATGAATCCTTCAGTAATAATTCATCAGACAGTTCATACTGGAGAGAAACTTTACAAATGTGATGAGTGTGGCAAGGCCTTTACTCACAGTTCACAACTCAGGAGACATAAGAAAATTCATACAGGAAAGAAATTATTTAAATGTGATATATGTGAGAAAGTCTTCAAGCGAAATGCAAAGTTTGCTGGTCATCAGAGGGTTCATACTGGAGAGAAACCTTACAAATGTGATGAGTGTGGCAAGGCCTTTCGTGTAAAGTCATACCTTTTAAATCATCAGACAGTTCATATTGGAGAGAAACCTTACAAATGTGATAAGTGTGGCAAGGCCTTTACTCACAGCTCAGACCTCAGGAGACATAAGAAAATTCATACAGGAAAGAAATTATTTAAATGTGATATATGTGACAAAGTCTTTGGCAGAAATTCAAACTTTGCTGGTCATCAGATAGTTCATACTGGAGAGAAGCCTTACAAATGTGATGAGTGTGGCAAGGCCTTTTGTGTAAAGTCAAAGCTTTTAAGTCATCAGACACTTCATACTGGCGAGAAACCTTACAAATGTCATGAGTGTGGTGAGGCCTTTCGTGTAAAGTCAACCCTTTTAAGTCATCAGACAGTTCATACTGGAGAGAAACTTTACAAATGTGATGAGTGTCACGAGGCCTTTCGTGTAAAGTCAACACTTGTAAGGCATCAGACAGTTCATACTGGAGAGAAATTTTACAAATGTGAGTGTGGCAAGGCCTTTCATGTAAAATCAACCCTTTTAAGTCATCAGACACTTCATACTGGAGAGAAACCTTACAAATGTGATGAGTGTGGCGAGGCTTTTCGTGTAAAGTCAACCCTTTTAAGTCATCAGACAGTTCATACTGGAGAGAAACCTTACAAATGTGATGAGTGTGGCAAGTCCTTTCGTGTAAAGTCAACACTTTTAAGTCATCAGACAGTTCATACTGGAGAGAAACCTTACGAATGTGATGAGTGTGGCAAGGCCTTTCGTGTAAAATCAAAGCTTTTAAGTCATCAAACAGTTCATACTGGTGAGAAACCTTACAAATGTGATGAGTGTGGCAAGGCGTTTTCTGTAAAGTCAAACCTTTTAAATCATCAGACAGTTCATACTGGAGAGAAACCTTACAAATGTGATGAGTGTGGCAAGGCCTTTCCTGTAAAGTCAACCCTTTTAAGGCATCAGACAATTCATACTGGAGAGAAACCTTACAAATGTGATGAGTGTGGCAAGGCCTTTCGTTTAAAGTCATACCTTTTAAATCATCAGACAGTTCATACTGGAGAGAAACCTTACAAATGTGATGAGTGTGGCAAGGCCTTTCGTGTAAAGTCAATCCTTTTAAAGCATCAGACAATTCATACTGGAGAGAAACCTTACAAATGTGATGAGTGTGGCAAGGCCTTTCGTGTCAAGTCAACCCTTTTAAGTCATCAGACAATTCATAGTGGTGAGAAACCTTACAAATGTGATGAGTGTGGCAAGGCCTTTCGTGTAAAGTCAATCCTTTTAAAGCATCAGACAATTCATACTGGTGAGAACCGTTAC
>Un|ENSBTAG00000019695|14833962|14914016
ATGGCGGACGGAAAGGGAGACGCCGCCGCCACCGCCGGGGCTGGGGCTGAGGCTCCGGTGGGAGCCGGAGCCGGAGACGGAACCGAGACTGAGTCCATGGCTCGGGGCCATAGTCCCGCATCTCCGGCGCCGGTAGCCTCCGGATTGCGACCCTGTCTGTGGCAGCTGGAGACAGAACTGAGGGAGCAGGAGGTGTCGGAGGTCTCATCTTTGAACTACTGTCGGAGCTTCTGCCAGACCTTGTTGCAGTATGCAAGCAACAAGAACGCGTCAGAACATATTGTGTATCTCCTGGAGGTGTATCGGCTTGCCATCCGAAGCTTCGCCAGTGCTCGCCCGTATTTAACTACTGAGTGTGAAGATGTCCTGTTAGTGCTTGGCAGATTAGTACTGAGTTGTTTTGAATTACTGCTTTCAGTGTCTGAAAGTGAACTGCCATGTGAAGCCTGGGTACTCTTCCTTCAGTCTTTACAGGAGTCACATGATGCGTTATTGGAATTTGGGAATAATAACCTACAAATACTGGTTCATGTTACCAAGGAAGGGGTGTGGAAAAATCCTGTTCTTCTTAAAATTTTATCTCAACAGCCAGTAGAAACAGAAGAAGTCAATAAATTGATTGCACAAGAAGGACCTTTCTTTCTGCAAATGCGAATAAAACATTTGTTGAAATCTAACTGCATCCCCCAGGCTACTGCTTTATCAAAACTGTGTGCAGAATCTAAAGAAATTTCAAATGTGTCATCTTTTCAGCAAGCCTATATCACATGCTTATGTTCCATTCTTCCTAATGAAGATGCTATTAAGGAGATTGCAAAGGTCGACTGCAAGGAAATACTAGACATCATATGTAATCTGGAATCTGAGGGTCAGGATAACACAGCATTTGTTCTTTGTACGACTTACCTTACCCAGCAGCTCCAAACTGCAAGTGTATATTGTTCTTGGGAATTGACTCTCTTTTGGAGTAAACTGCAAAGAAGAATCGATCCTTCTGTGGACACTTTTTTGGAGCGCTGTCGTCAGTTTGGTGTCATAGCTAAAACACAGCAGCATTTATTTTGCCTGATTAGAGTTATACAAACTGAAGCACAAGATGCTGGTCTTGGGGTGTCGATTTTACTGTGTGTCAGAGCTCTTCAACTCAGAACAAGTGAGGATGAAGAAATGAAGGCATCAGTTTGTAAAACAATTGCTTGTCTTTTGCCAGAAGATTTAGAAGTTAGACGAGCTTGTCAACTTACAGAATTTTTAATTGAACCCAGTTTGGATGGATTTAACATGTTGGAAGAACTGTATTCCCAACCAGATCAAAAATTTGATGAAGAAAATGCACCAGTTCCAAATTCTCTCCGATGTGAGCTTTTACTAGCTTTAAAAGCCCACTGGCCTTTTGATCCTGAATTTTGGGACTGGAAAACTTTAAAACGACACTGCCACCAACTTCTAGGACAAGAAGCCTCAGATTCTGATGATGATCTAAGTGGCTATGAAATGTCTATTAATGACACAGATGTTTTAGAGTCATTTCTCAGTGACTATGAGGAAGGTAAAGAAGATAAACAATATAGAAGAAGAGATGTGACAGATCAACATAAGGAGAAAAGAGACAAGAAACCCATTGGTTCTTCTGAAAGATACCAGAGGTGGCTTCAGTATAAATTTTTCTGTTTGTTATGTAAGCGAGAATGTATAGAGGCCAGGATTCTTCATCATTCTAAGATGCATATGGAAGATGGAATTTACACCTGTCCGGTTTGTATTAAAAAATTCAAGAGAAAAGAAATATTTGTTCCTCATGTGATGGAACATGTTAAAATGCCACCAAGCAGAAGGGACCGCTCTAGAAAGAAATTACTCTTGAAAGGCTCTCAAAAGGGAATCTGTCCCAAGAGCCCCTCTGCAGCCCTGGAGCAAGGTCAGTCACTGAATGAACAAGCCAAAGGAGAGTCACATGAATATGTCACATTCAGCAAATTAGAAGATTGCCACCTGCAAGACAGAGATTTGTACCCATGTCCTGGCACAGACTGTTCCCGTGTGTTTAAGCAGTTCAAATACTTAAGTGTGCATCTTAAAGCTGAACACCAAAATAATGATGAAAATGCCAAGCACTACTTAGATATGAAAAATAGAAGAGAGAAGTGTACTTATTGTCGACGACATTTCATGTCTGCTTTTCACCTGCGAGAGCACGAACAAGTGCATTGTGGTCCTCAGCCTTATATGTGTGTATCTATAGATTGCTATGCTAGGTTTGGATCAGTGAACGAACTGCTTAACCATAAACAAAAACATGATGATCTGCGTTATAAATGTGAATTAAATGGCTGTAATATTGTTTTCAGTGACTTGGGACAGCTTTACCACCATGAAGCACAACACTTTAGGGATGCATCTTACACGTGCAACTTCGTTGGCTGCAAAAAGTTCTATTATTCCAAAATTGAATATCAGAATCACCTCTCAATGCATAATGTTGAAAGTTCAAATGGAGATGTGAAGAAAACAGTGAAACTTGAGCCGGCAGCAGGTGAAAAGCAGGATTGTATTGATCAGCCCCATCTGCTTGACCAAACTGATAAGTCACGTTTACCAGAGGATCTTCTCTTCTGTGCAGGATCAGCTAGTTCTCAGATAGAAACTACAGAAAATCTGAAAGAAAACAGTGACAGTAATTCTAGTGATCAGTTAAGTCATAGCTCTTCAGCTTCCATGAATGAAGAGTTAATTGACACACTGGATCACTCTGAAACCATGCAGGATATATTATTATCTCATGAAAAAGTTTTTGTGCCCTCCAGTTTAAAGGAGAAATGTTCCAATGTAGCAGTTTGTTTTGATGGGACTAAGTTTACCTGTGGTTTTGATGGCTGTGGTTCCACATACAAAAACGCAAGAGGCATGCAGAAGCACCTACGGAAGGTTCATCCATACCATTTCAAACCCAAAAAGGTAAAGACAAAGGATCTCTTTCCCTGTTTGGGTAATGAACACAATCCAACGACTGAAAAGTTTGATGTAGAACCTAAACCCAGCTCAGATACAAACAGTGACTCCCCAGATGAAGGTCTGGATCACAATATCCATACTAAATGTAAACGAGAACATCAAGGCTATTCCTCAGAAGCCTCCATCTGTGCCTCTAAGAGGCCCTGTACAGAGGATACCATGTTGGAACTTCTGTTACGCTTGAAACATTTAAGCTTGAAAAACTCAATAACCCATGGATCTTTCTCAGGGTCATTGCAGGGGTACCCATCCAGTGGTGCTAAGTCTCTTCAAGCAGTTTCAGCTACAATCTCAGATCTTAATTTTCAGAATCAAGATGAAAATATGCCAAGTCAGTACCTGGCGCAGTTGGCAGCCAAGCCTTTTTTCTGCGAGCTTCAAGGATGCAAATATGAATTTGTGACTAGAGAGGCTTTGTTAATGCATTATCTTAAAAAGCATAATTATTCAAAAGAAAAAGTCCTTCAGTTAACCATGTTTCAACATCGGTATTCCCCATTCCAGTGTCATATTTGCCAAAGGTCATTTACGCGAAAAACACACCTTAGGATTCATTATAAAAATAAACATCAAATTGGCAGCGACAGAGTAACTCAAAAACTATTAGATAATGAAAAATGTGATCATGAAGGCCCATGCTCAGTAGACAGGTTGAAAGTTGATTGTCCTTCAGAACTTGGAGGTGATCCCAGTGGTAACTCTGAGAAGCCACACTGTCATTCTAAAAAGGATGAGTGCAGTTCGGAAACAGATTTGGAGTCATCCTGTGAAGAAACGGAAAGCAAAATATCTGATCTCTCATCACCAATAGGCAGCCATAGAGAAGAAGGAGAAGGAAGAGAGGGCAGAGGTAGCAGGAGAACTGTTGCTAAAGGAAATCTCTGCTACATTTTGAATAAATACCACAAACCATTCCATTGTATTCATAAAACTTGCAACTCCTCCTTCACCAATCTCAAAGGCTTGATTCGCCATTACAGGACTGTACATCAATACAACAAAGAGCAGTTATGTTTAGAGAAAGACAAAGCGAGAACCAAAAGGGAACTTGTCAAATGTAAAAAGATATTTGCCTGCAAATATAAGGAATGTAACAAACGCTTCCTGTGTTCCAAAGCTCTTGCGAAGCACTGTAGTGACTCTCATAACCTAGATCACATTGAAGAGCCGAAAGTGCTTTCTGAAGCTGAGTCAGTGGCCAGATTTTCCTGTAACCAGCCTCAGTGCCCTGCTGTTTTTTATACATTCAGTAAGTTGAAGCACCACTTGATGGAACAGCATAACATTGAAGGAGAAATACATTCAGACTATGAAATTCATTGTGATCTTAATGGCTGTGGCCAGATTTTCACCCATCGCAGCAATTATTCTCAACATGTATATTACCGACATAAGGACTATTATGATGATCTGTTTAGAAGCCAGAAAGTAGCAAATGAAAGGTTACTACGGAGTGAAAAGGTGTGTCAAACAGCTCACCCTCAGGGGCACGAACATCAAACGACCAGGAAATCATTTAATGCCAAGGCTAAAAAGTGTGGCTTAATCAAAGACAAAAAAGCTCCAATTAGTTTTAAAACGAGAGCTGAAGCCCTCCATATGTGTGTGGAGCATTCTGAGCACACACAGTACCCCTGCATGGTTCAAGGATGCTTGTCTGTGGTGAAGTTGGAGAGCAGCATAGTGAGGCATTACAAACGCACCCATCAGATGAGTAGTGCCTACCTAGAGCAACAGATGGAAAACCTTGTCATGTGTGTTAAGTACGGTACCAAAATTAAGGAGGAGCCCATTTCTGAAGCAGAGCCCTATATAAAGAAAGAAGAAGATGGAAACTGTGAATCAGAGCTCATACAGCATAGCCATCCCCCAGCAGACACTAGCATGCCTGTGCAGACTGCTGACCCCCTTCATCCAGGCGAAAGGGATGGAGGCCAGAAAGGATGTACAGAGAGCAACCCAGTTTTTGATGCAGATTCTCTGCTCTACAGAGGAACTCTGAAATGTAACCATAGTTCAGAAACCACTTCTTTGGAACAATGTAATATAGTTCAGCCTCCTCCTTGTAAAATAGAAAATTCCATACCTAATCCTGATGGGACTGAAAGTGGGACTTATTTCACAAGTTTCCAGCTGCCTTTACCAAGGATCAAAGACTCAGAAACTGGGCAGCAAAGTTCAGGGCAAGAAAACACTGTAAAAAATTCAACCCATGTTCCAAAAGAGAATTTCAGGAAGCATCCACAGCCCAGGTCATTTGATTTGAAGACTTATAAACCAATGGGATTTGAATCTTCATTTCTGAAATTTATTCAGGAAAGTGAAGAGAAAGAAGATGATTTTGATGATTGGGAGCCTTCAGAGCACTTAACATTAAGTAATTCTTCACAACCGTGTAATGACTTAACAGGGAGTGTTATGGCAAACAATATGGTGAATGACAATGACCCTGAAGTTGACATACCTCATTCTTCCAGTGACTCTGCAATTCATGAGAACCTGACTGCAATCCCACCTTTAATAGTAGCTGAGACGACAACAGTTCCCTCCTTGGAAAACCTGAGGGTCGTATTGGACAAAGCATTAACAGACTGTGGAGAACTTGCCTTAAAACAGCTTCATTATCTTCGGCCAGTGGTTGTCCTTGAAAGATCTAAGTTTTCCACACCAATTTTAGACTTGTTTCCAACAAAAAAGACAGATGAGCTTTGTGTAGGAAGTTCCTAA
>15|ENSBTAG00000003638|43238799|43250230
ATGCAGCCTTTGAGCAAGCTGATGACTATCTCAAAGCCTCATAACCTGACTCCTCATGAACAAAGTGAGGTCCTGAGAGCAGATACGTCTTGGCAGCAGGAAACCATCGCAGTCATGGAGACAGATGACTGTGAGGCCTCTCGTCAGAAATTCAGGCATTTCCAGTATTTGGAAGTGTCTGGGCCTCGTGAAGCCCTGAGCCAACTTTGGGAGCTCAGTCTTCAGTGGCTGAGACCAGAAATTCATACAAAGAAGCAGATTCTAGAGCTATTGGTGCTGGAGCAGTTCCTGACAATTCTCCCTGAAGAAGTCAGGACTTGGGTGAATTTACAACATCCGAAGAATAGCAAAGAAGTGGTGAGCCTCATACAGGATGTGATTGATATGCTTGAAGATGAAGGTATAACCTGCAAGGATTCTGTCCTACATCAGAAAGGGAGCTTCAAGAAAGAGAAAATGGAAGCTGACTTAATAACAGGCAAATCCCAGGAACCAGTGAAATTAGAAGATGTGGTTGTGGAATTCAGCAAAGAAGAGTGGGGGCAACTGGACCCTGCTGTAAAGAACCTGTACAGGCATGTGATGCTGGAGAACTATAGGAACCTGAATTCACTGCATAAAGGAAAAGAGCATCTACTTTCCAAACCAGTTGAGACCTCCAAGTTGGAGAGTAAGAAAGAAAGTTGGATAATGGAGCAAGAAATCCCAAGAACAGCTGTTTTTGAAAATCAGGAATTAGTCCCAAAACAGAGAATTTCTGGAGAAGAATCATCCCATGCAGTGATTATGACAAGATTGACCGAAGGTGAACATTTTCCTGTAGATGCCTGGAACAGTGATGACTGGTTATATAGGAATCAGGAACCCTGGGACACAAATTTGCCACAAGAAGTTTTCATTCCTAATATAATGTACACTGAGGAGGGAGACTTTGAATATAGTGAAAATAAGGTAAGCGCTGATGTTAAGTCAGTTAAGTCAATTTTTGATACACAACAGGAAATTCCTATGAGAAAGGATTCCCCAAAGTGTGATCAGCTTAAAACTAACTTTGAATTTAATTTAGACTCAATAGGTAAGCAGCATTCAGAATATAAGTGTGGGAGTGCCTTGAGCCTGAGTACAGATATTCAGCACCCCAAAAGTCATACCACCGTGAATTTCTATAAATGTTATCAGTGTGGAAAGGCCTTCAGCCGCAGTTCATCACTCATTCGACATCAGATCATTCACACAGGAGAGAGACCCTATCAATGCAGTGAATGTGGAAGATGCTTCAACCGACGTTCAAACCTTACAAAGCATCAAAAAATTCACGCTGCAACAAAAGCCTGGGAAGGCAGTCAATGTGGAAAAGCCATCAGTGAGCATGAAGACAGTAATAAAAATCCAGGACTCCATTCTGCAAATAATCTCTATGAATGTGTTAAGTGTGGAAAATCCTTCACCCGTGGCTCCTCACTTACTCGACATCAAACAATTCATACAGGAGAGAAACCATTCAAATGTAAGCAATGTAAGAAAACCTTTAACAGAAGTTCAAACCTGCTTAAACACCAAAAAATTCATACTTGA
>Un|ENSBTAG00000002158|329419838|329437964
ATGAGGCCAAACAGGTCTCCAGAGGAGAGCACTGAGGGAGATGCTGGGAGAACAGAGTGGAAGCCCATGGCCAAAGATGCTTTCAAAGACATCTCCATATACTTCTCCAAGGAAGAATGGGAAGAGATGGGAGAATGGGAAAAACGATATAGGAATGTGAAAAGGAACTATGAAGTGCTGATTACTATAGGTTTCAGAGCCGCTCGACCAGCTTTCATGCATCACCGCAGGCAGGTCATCAAACCCCAGGTAAATGACATTAAGGATTCTGATGAAGAATGGACACCAAGGCAGCAAGGTAAACCTTTTTCAATGGCCTTCAGAGTGGAGCACAGTAAACACCAGAAGGGAATGTCCAGGGCACCATTAAGTAAGGAATCTAGTTTGAAGGAATTGCCAGGAGCAGCAAAATTGCTGAAGACAAGTGGCTGCAAGCAGGCTCAGAAACTGGTGCCCCCTCCCAGAAAAGCAAGGACCCCTGAACAGCACCCCAGACAAAAAGTCGAACGCAGAAGAAAGGAGACTGGAGTGAAGAGGTACAGTCTACGAGAAAGAGAGGGCCTTGTGTACCAAGAGGTCAGCGAGCCCCTGGATGACGACTACCTCTATTGTGAGGAGTGTCAGAGCTTCTTCATCGACATCTGTGCTGCCCACAGGCCCCCAACCTTTGTAAAGGACTGTGCAGTGGAAAAGGGGCATGCCAACTGCTCAGCCCTCACTCTGCCCCCTGGGTTAAGTATCAGACTGTCGGGCATCCCTGAGGCTGGGCTTGGAGTGTGGAACGAGGCATCCGATCTGCCACTGGGCCTGCACTTTGGCCCCTACGAGGGCCAGATTACAGATGACAAAGAGGCCGCCCACAGTAGATACTCCTGGCTGATCACCAAAGGGAGAAACTGCTATGAGTATGTGGATGGAAAGGACACGTCTTTGGCCAACTGGATGAGGTATGTGAACTGTGCCCGGGACGACGAGGAGCAGAACCTGGTGGCCTTGCAGTATCAAGGGCAGATCTTCTACCGAACCTGCCAGGTGGTCAGGCTGGGCTGCGAGCTGCTGGTCTGGTATGGGGATGAGTATGGCTGGGACCTCAGCATCAAGCAGGACAGCAGGGGGAAGAACAAGCTCGCGGCCGGGAGAGTAGGAACCGAAGCCAAGATGCACCCATGTGCCTCCTGCTCTCTGGCCTTCTCCAGTCAGAAGTTCCTCAGCCAGCACGTCCAACGCAATCACCCCTCTCAGACCCTCTTGAGACCATCTGCAAGAGACCACCTCCAACCAGAGGATCCCTGCCCAGGCAATCAAAATCAGCAGCAGCGATATTCTGATCCACACAGCCCAAGTGACAAACCTGAGGGTCGCAAGGCCAAGGACAGGCCCCAACCTTTGCTGAAAAGCATAAAGCTGAAGAGGATTTCAAGGGCCTCCTCCTACTCACCCAGAGGACAAGTGGGGAGGTCTGGGGTGCATGAGAGAATCACAGAAGAGCCCAGCACAAGCCAGAAACTGAATCCAGAGGACACAGGCAAATTATTTATGGGGGCAGGGGTCTCAGGGATTATAAAAGTCAAGTACAGAGAGTGTGGGCAAGGCTCCAAGGATCGGTCAAGTCTCATCACACACGAGAGAACACACAGGGCAGAAGCCCTATGTTTGCGGAGAGTGTGGGCGAAGCTTCAGTCAGAAGTCCCTCTCCTCGTCATGCACCAAAGGACACACACAGGGGAGAAGCTCTATGTTTGTGGGGAGTGTGGAAAAAGCTTCAGTCAGAAGTCCCCCCTCATCAGACACCAGAGGACACACACAGGGGAGAAGCCCTATGTTTGTGGGGAGTGTGGAAAAAGCTTCAGTCAGAAGTCCCCCCTCATCAGACACCAGAGGACACACACAGGGAAGAAGCCCTATGTTTGCAGGGAGTGTGGGCGAAGCTTCAGTGATAAACTCATCACACACCAGAGTACACACACAGGGGAGAAGCCCTACATTTGCGGGGAGTGTGGGCAAAGCTTCAGTGTCAAGTTCAGGCTCATCAGACACCAGAGGACACACACAGGGGAGCAGCCCTATGTTTGCAGAGAGTGT
>25|ENSBTAG00000009961|184637|194050
ATGGAGGGCGCGATGGCAGTGCGGGTGACGGCCGCGCATACGGCAGAAGCCCGGGCCGAAGCCGGGCGGGAAGCGGGCGAGGGCGGGGTCGCGGCGGCGGCGGCGGCCTTGGCCCCTGGTGGCTTTCTCGGCCTCCCGGCGCCCTTCAGCGAGGAAGATGAGGACGACGTGCACAGATGCGGCCGCTGCCAGGCAGAGTTCACTGCCCTGGAGGACTTTGTTCAGCACAAGCTCCAGAAGGCCTGCCAGCGGGCGCCTCAGGAGGCCCTGCCCGCCACCCCGGCGGCTGCGCTGCTGGGTCGGGAGGTGGCACCAGGAGCAGCCAGCTCAGAGGAGCCCATCACTGTGGCCCACATCGTGGTGGAGGCGGCTGCGCTTGCAGGAGACATTAACCACTCGCCTGACATAGTTGGAGGCGGACACATCAAAGAGGTCATCGTGGCTTCAGAGGCAGAGCCGGGGGACAGCGAGATGGCCGAGGGCCCAGGCAGCTCCAGTGAGCGGGGGCCCAGGCTCGCTGCGGAGGGCGAGCAGGCCCAGGTCAAACTGCTGGTGAACAAGGACGGCCGCTACGTGTGCATGCTCTGCCACAAGACCTTCAAGACGGGCAGCATCCTCAAGGCCCACATGGTCACGCACAGCAGCCGCAAGGACCACGAGTGCAAACTGTGTGGGGCCTCTTTCCGGACCAAAGGCTCACTCATCCGGCACCACCGGAGGCACACAGACGAGCGCCCCTATAAGTGTGCCAAGTGTGGGAAGAGCTTCCGGGAGTCGGGGGCACTGACCCGGCACCTGAAGTCTCTCACCCCGTGTACAGAGAAAATCCGCTTCAGCATGAGCAAAGACGTGGTCGTCGGCAAAGAGGACGTGCCTGCAGGGTCCGGTGCCTCCACTGTGGGGCCTGTCACCCCGTCGTCGGCAGGTGAGCCCATGGAGACGTCGCCGGTGATTCACCTGGTGACAGATGCCAAGGGCACCGTCATCCATGAAGTCCACGTCCAGATGCAAGAGCTTCCCCTGGGCATGAAGGCCCTCGCCCCGGAGCCCACCAGCCCCCAGGAGCTTCCCTGCTCCAGCGAGGGTGGCCGTGAGAACCTTCTGCACCAAGCCATGCAGAACTCCGGCATTGTCCTCGAGCGGGCCCCCGGGGAGGAGGGGGCCCTGGGGCCAGCCACCCCCACCGCGTCCAGTCCCCAGTCGCCAGGAGACGCTGCCCCGGAACTGCCGCTGCTGGAGGTGGAGCAGGCGGAGACGCAGGTGGCCGGCGAGGCCTCGTCTGTGCCCAGGACCCACCCGTGCCCTCAGTGCAGTGAGACCTTCCCAACGGCGGCCACCCTGGAGGCCCACAAAAGAGGCCATGCAGGGCCGAGGCCCTTCACGTGCCCGCAGTGTGGCAAGGCCTTCCCCAAGGCCTACCTGCTCAAGAAGCACCAGGAGGTGCACGTGCACGAGCGCCGCTTCCGCTGCGGCGACTGTGGGAAGCTCTACAAGACCATCGCCCACGTCCGCGGCCACCGGCGCGTCCACTCGGACGAGCGGCCCTACCCCTGTCCTGAGTGCGGCAAGTGCTACAAGACCAAGAACGCCCAGCAGGTGCACTTCCGGACGCACCTAGAGGAGAAGCCGCATGTGTGCCCGTTCTGCAGCCGCGGCTTCCGGGAGAAGGGCTCGCTGGTGCGGCACGTGCGGCACCACACGGGCGAGAAGCCCTTCAAGTGCTACAAGTGTGGCCGCGGCTTCGCCGAGCACGGCACACTCAACCGGCACCTGCGGACCAAAGGGGGCTGCCTGTTGGAGGTGGAGGAGCTGCTGGTGTCTGAAGAGAGCCCCACTGCGGCCGCCGCCGTCCTGACCGAGGACCCACACACCGTGTTGGTCGAGTTCTCGTCTGTGGTAGCCGACACGCAGGAGTACATCATAGAGGCCACTGCAGATGATGCAGAGACCAGCGAAGCCACGGAGATCATCGAGGGCACCCAGACGGAGGTGGACAGTCACATCATGAAGGTGGTGCAGCAGATAGTGCACCAGGCCAGCGCTGGGCACCAGATCATCGTGCAGAACGTGACCATGGACCAGGAGGCGCGGCTGGGCCCAGAGGCGGCTGCAGCCGACACCATCACCATCGCCACCCCCGAGAGCCTGACGGAGCAGGTGGCCATGACGCTGGCCTCGGCCATCAGCGAGGGCACTGTGCTTACGGCCCGCTCGGGCACCGGTGGCGCTGAGCAGGCCACTGTGACCATGGTTTCGTCGGAGGACATTGAGATCCTGGAGCATGCTGGCGAGCTAGTTATCGCCTCCCCGGAGGGCCAGCTTGAGGTGCAGACGGTCATCGTCTAA
>3|ENSBTAG00000019555|109205687|109216452
GAGAAAATGGCCGTAGCCCTAGAAGCCCGGGCCTCCCCGCAACAAGAGCCTGAAGAACTTGTGATTGTGAAGCTGGAACTTCTGGTGCTGGAGCAGTTCTTGACCATCTTGCCCCAGGAGGCCCAGGCCTGGGTCCAGGCCCGCCACCCTGAGAGCGGTGAGGAGGCGGTGGCCCTCGTGGAGGATTGGCACCGAGAGGCGCGGGCCGCGGGGCAGCGGGAACTGGAACTGTGTGCAGAGGATACGAGGTCCTTAAAGACAACGAAGGAATCTCAGGGCTGCCAGCTGCAGCCAGCAGATCACTGGCCTGAGGAACAGTCCCAGAAGCAGTGGGTGAAGAACTCGTGTCCTGACCTTCCCAAGAATCTAGACACCAAGATGGTGCCACAGCCCTTGAAAGAGAGTGCTGTCCTCACTCCCCGAGTCCCTGCTCTCCCAAAGACGGGGAGCGTCGGAGATTGGGAGGTGACCGCGGAGTCTCAGGAAGCCCTGGGTCCCGACAGACACGCTGAGAAGGAATTCTGCACGGACCCCCCAGGAGACAACTGTGGGAACGGCTTGTCCCTGGGAGTTCCGGTTTCAAAACCAACCATCATTGCCCAGCAAGAGCAGGGACCAGAGTTTTGGGGTCCAAGACTTGTAAATTCTGGAAAAAAGAACTCTGCAGATTACAGCGTGGATCCTGAGCAGACTAAACCAGCTCAGGCATTGGCCTGGAGGGACTGCAAGACCTGGGAAGAACGGTGCCCGGCGCCCGTGGAGGATGTGAAAGTGTCGGGTGTGCACTGGAGCTACGAGGAGACCAAGACTTTCCTGGCGATTTTGAGCGAGTCGCCTTTTTCTGAAAAGCTCCGGACTTGTCACCAGAACCGCCAGGTGTACCGAGCCATCGCAGAACGGCTGAGGGCACGGGGCTTCCTACGGACGCTGGAGCAGTGTCGCTACAGGGTCAAGAACCTGCTACGGAATTACCGGAAAGCCAAGAGCAGCCACCCGCCGGGGACCTGCCCCTTCTACGAGGAGCTGGAGGCCCTGGTTAGGGCTCGGACAGCCATCAGAGCCTCGGACGGCCCAGGAGAGACTGTGGCTCTCCCCCGGCTAGGGGACAGTGACATGGAGGTGGATGAGCAGGAAGAAGGGGGCTGGGAGCCAGAGGAAACGGCAGACGACTGTAATGGTGATGACGTGGCCACCGAGTCCATCCAGGGGCCTGGGATCCCAGGGGGCCCAGCTCTGCTCCAGAGTCGTATTGCAGGTGTGCACTGGGGCTACGAGGAGACCAAGGCCTTCCTGACCATTCTCAGTGAGTCCCCATTCTCTGAGAAGCTTCGCACCTGTCACCAGAACAGCCAGGTGTACCGGGCCATTGCAGAGCGGCTGTGTGCACAGGGCTTCCTGAGGACCCTGGAGCAGTGTCGTTACAGATTCAAAAACCTCCTTCGAAGCTACCGAAAAGCCAAGAGCAGCCACCCACCTGGGACCTGCCCCTTCTATGAGGAGCTGGACTCGCTGATGAGGGCTAGGACTGCGGTTAGAGACATGGGGACCGGCGGGGAGGCAGCAGGTCTCCCTACTTCTGATCAGAGCAGTACCGAGGTTGTCAGCCAGGAGGCTTGGGATGAGATGGCAGGTGAAGATGTCATCAGACCTCCAACCCCAAGTCCTAAAACCTCAGACACTGGTTTTGAGATGAGGTGTGAGGATGAAGACCAGATTCCAGAGGACGACCTTTTTTGCAATTTGCCCAGAGCCTTATCAAAATGCACTGCTGGGGATGATTGCTACCCTCATGACTCGGGGGAAGACAGTGAAAATGAAAATGAAGGTAAAGGACAGTGGGGAGATCCATCCCAGGAGCAGTGGGAAGAGTGTTCTTCTGAAGAGGACTTGGAAAAGCTCATCGACCACCAAGGCCTGTACCTCGCAGAGAAGCCCTACAAGTGTGACATGTGCGTGAAAACCTTCAGCCGGAATTCACAGTTAACCACCCACCAGCGGATACACACAGGTGAGAAGCCCTACAAATGCCTCGAGTGCGGGAAAAGCTTTAGTGACCGCTCCAACTTCAACACCCATCAGAGAATCCACACTGGAGAGAAGCCCTACGAATGCCTTGAATGTGGGAAAAGCTTCAGCGACCTCTCCAATCTTATCACCCACCAGAGAACGCACATGAAAGTAAAGCCCTATAAATGTGAAGAATGTTGGGAAAGCTTTATCCAGAGCTCAGACCTCCTGAAACATCAGGGAATCCACTTGGGAGGAAATTCTGACCACTGTCGTGAGCCTGGGGAAAACTCTGGCCAGAGCCCGTCTTTCAGTGCTCACTGGAGGAACTCCACCGAAGGGACAAATCCTGAGCAACCTCACAGTGCCAGTAAGAATGCGAATTCGCCTGGACCACAAAGCACCCATGCAGGGGAAAAACTGTATCAGTGTTCTGAATGTGGAAGAAGCTTCTCTAAAAGTTCTGCCCTCATCAGTCACCAAAGAATCCATACGGGAGAGAAACCATATGAGTGTGCTGAGTGTGGGAAAAGCTTCAGTAAGAGCTCCACGCTGGCCAACCACCAGCGGACCCACACTGGGGAGAAGCCGTACGAGTGCATGGACTGTGGGAAATGCTTTGGGGAGCGTTCCAAGCTCATCACACACCAGAGGGTGCACACGGGAGAGAAGCCCTACAAATGCCTCGAGTGTGGAAAGTTCTTCCGTGACCGTTCCAACCTCATTACCCACCAGAGGATCCACACGGGAGAAAAGCCTTATAAATGCAGAGAGTGTGGGAAATGCTTCAACCAGAGCTCCAGTCTCATTATTCACCAGCGAATCCACACCGGGGAGAAACCCTACAAGTGTACAGAGTGTGGCAAAGATTTCAACAACAGCTCCCACTTCAGTGCCCACCGGAGAACCCATGCAGGAGGGAAGGCCTCATAG
>1|ENSBTAG00000023675|31715214|31769503
CTACGTGCCAGATACCTAATTGCTTGTGAACGCATACCTGAAGCAATGGCTCTTATTAAATGTTGTATAAATCACCCAGAAATCAGTAAAGACTTGTACTTCCATCAAGCACTCTTCACCTGTCTGTTTATGTCACCTGTAGAAGATCACCTATTCCGAGAGCATTTACTGAAAACTGATTGTAAGAGTGGAATTGATATCATCTGTAACACTGAAAAAGAAGGAAAGACTATGTTAGCCTTGCAACTCTGTGAATCCTTTCTTATTTCACAGCTCCAGAATGGGGATATGTACTGTATCTGGGAGTTGATTTTCATATGGAGTAAACTTCAGCTAAAGTCTAATCCTTCAAAACAAGTTTTTGTAGATCAGTGCTACCAGCTTTTAAGAACAGCAACTAATGTGAGAGTCATATTTCCTTTCATGAAAATCATTAAAGATGAGGTTGAAGAAGAAGGCTTACAAATTTGTGTTGAAATATGTGGTTGTGCTCTACAACTAGATCTTCATGATGATCCCAAAACTAAATGTCTAATTTATAAAACAATTGCACATTTTTTACCAAATGATTTGGAGATTCTCAGGATTTGTGCACTCTCGATATTTTTTCTTGAACGCTCCTTGGAAGCTTATCATACTGTTGAAGAGCTTTACAAACGTCCAGATGAAGAATACAATGAAGGCACAAGTAGTGTTCAAAATCGTGTTCGTTTTGAATTACTTCCAATTTTGAAAAAGGGATTGTTTTTTGATCCTGAATTCTGGAACTTCATAATGATTAAGAAAAACTGTGTAGCATTACTGAGTGATAAGTCAGCAGTTAGATTTCTAAATGAAAGTGCACTGGAAAATTCTGCAGGTAATCACAGTTTAGAGGAAGGGCTTGACTCTCTTACAGATCAGAGCCCTGGACAGCTTGATCCTGATGATATATCTGGAGTGCAACCAAAAGGCCCTATTAACGCAAAGAAAAACCTTACAGCTCTTAATGCTTCCAGAGTAGATCACAATGTCCCAAGGCATCGGTGTATGTTATGTAACAAGGAATTTCTAGGTGGTCACATTGTAAGGCATGCCCAGGCTCATCAGAAAAAGGGCAGTTTTTCATGTGTGATATGTGGCAGGAAATTTAGAAACAGAGGACTTATGCAGAAGCATTTAAAGAATCACGAAGAAATGAATTGTTCTGATACTTTCATTTCATTTGAAAATGGGAATTCTGATAATAAAGATTTGGAAGTAGAGACTATTACTGGTTCCAGTGACAGAAACAAAGACGTCATCCCTGCACATAGCCATTACCTATCTGTGTGGATGACTATGAGGAGGAAGAAGATGAATCAAGAAGGAAATTTTAAGTGCCCTGCTCTTGGCTGTGTCAGGATATTTAAAAGAATTGGATTTCTGAATAAGCATGCAAGGACTGTACATCCAACTGATTTAAATGTGCGGCAAACAGTAATGAAGTGGAGCAAAGGAAAATGCAAATTTTGTCAAAGGCAATTTGAAGATTCTCAACATTTTATAGATCACCTTAATAGACACAGCTATCCAAATGTGTATTTTTGTTTGCATTTTAATTGCAATGAATCATTTAAGCTGCCATTCCAACTTGCTCAGCACACAAAAAGTCACAGGATATTTCAAGCTCAGTGTAGTTTTCCAGAATGCCATGAGCTTTTTGAAGATCTTCCTCTGCTATATGAACATGAAGCTCAGCATTAT
>13|ENSBTAG00000018334|60553301|60558229
ATGACCACATTTTTCACCAGCGTCCCCCCCTGGATTCAAGATGCAAAGCAGGAGGAGGAAGTGGGCTGGAAACTAGTGCCCAGGCCTCGGGGCCGGGAGGCGGAGAATCAAGTGAAGTGCCAATGTGAAATCTCGGGGACACCCTTCTCAAATGGGGAGAAGCTGAGGCCTCACAGCCTCCCCCATCCAGAGCAGAGACCGTATAGCTGCCCTCAGCTGCACTGTGGCAAGGCTTTTGCCTCCAAGTACAAGCTGTATAGGCACATGGCCACCCACTCAGCCCAGAAACCCCACCAGTGCATGTACTGCGATAAGATGTTTCACCGCAAGGATCATCTGCGGAACCACCTGCAGACCCATGACCCCAACAAGGAGGCCCTCCACTGTTCTGAGTGCGGTAAGAATTACAATACGAAGCTGGGCTACCGGCGCCACCTGGCCATGCATGCCGCCAGCAGCGGTGACCTCAGCTGCAAGGTGTGCCTGCAGACCTTCGAGAGTACCCAGGCCCTGCTGGAGCACCTGAAGGCCCACTCACGCCGGGTAGCGGGTGGTGCCAAGGAGAAGAAGCACCCCTGTGACCACTGTGACCGGCGGTTCTATACTCGTAAGGATGTGCGGCGGCACCTGGTGGTCCACACAGGCCGGAAGGACTTCCTGTGCCAGTACTGTGCCCAGCGATTCGGCCGCAAAGACCACCTGACACGTCATGTCAAGAAGAGCCACTCACAAGAGCTGCTCAAGATCAAGACAGAGCCAGTGGACATGTTAGGCCTACTCAGCTGCAGCTCCACAGTCAATGTGAAGGAAGAGCTGAGTCCCGTGCTGTGCATGGCCTCTCGGGACGTGATGGGGGCCAAGGCCTTCCCTGGCATGTTGCCCATGGGCATGTATGGTGCCCACATCCCTACCATGCCCAGTGCGGGCGTGCCACACTCCCTGGTGCACAACACGTTGCCCATGGGCATGAGCTACCCTCTGGAATCCTCACCTATCTCTTCCCCAGCTCAGCTTCCTCCAAAATACCAGCTTGGATCTACCTCATACTTGCCCGACAAATTGCCCAAAGTGGAGGTGGATAGTTTTCTGGGGGAGCTTTCTGGAAGCCTGTCTCTCTCATCCGCTGAACCCCAGCCCACCTCACCTCAGCCGGCAGCAGCTGCGGCCCTCCTAGATGAAGCACTGCTCACCAAGAGCCCCGCCAACCTCTCCGAGGCTCTCTGCGCTGCTAATGTGGACTTCTCCCACTTGCTGGGCTTTCTTCCTCTCAACCTGCCCCCATGTAACCCATCTGGGGCCACAGGAGGCCTGGTCATGGGCTACTCTCAGGCTGAGGCTCAGCCCCTGCTCACCACTTTGCAAGCTCAGCCTCAGGATTCCCCAGGAGCTGGGGGACCGCTGAACTTTGGGCCATTGCACTCCTTGCCACCTGTCTTTACCTCTGGCCTGAGCACCACGACCTTGCCTCGTTTCCACCAGGCATTCCAGTAG
>5|ENSBTAG00000012999|68637994|68656202
ATCTTTCTTAGGATGAATGAAATGAACCTGAGTCCTGTGGGGATGGAGCAGCTGACTTCATCTTCTGTGAGCAATGCCTTGCCGGTCTCAGGGAGTCACCTGGGGTTGGCTGCCTCACCCACTCACAATGCCATCCCTGCTCCAGTAGGCCTGCCAGTGGCGATTCCAAACCTGGGTCCCTCCCTGAGCTCTCTACCTTCTGCTTTGTCTCTGATGCTCCCAATGGGTATTGGGGATCGAGGGGTGATGTGTGGGTTACCTGAAAGAAACTACACCCTACCTCCACCACCTTACCCCCACCTTGAGAGCAGTTACTTCAGAACCATTTTACCTGGCATTTTGTCTTATTTAGCTGACAGACCACCTCCTCAGTATATTCACCCTAACTCCATAAATGTTGATGGTAATACAGCATTATCTATCGCCAATAACCCTTCAGCGCTAGATCCCTATCAGTCCAATGGAAATGTTGGATTAGAACCAGGCATTGTTTCAATAGACTCTCGCTCTGTGAACACACATGGTGCCCAAAGTCTTCATCCCACTGATGGTCATGAGGTGGCCTTGGACACAACAATCACCATGGAGAACGTCTCTAGGGTCACCAGCCCGATCTCTACAGATGGAATGGCAGAAGAGCTGACGATGGATGGTGTTGCAGGCGAGCATACCCAAATCCCAAATGGCTCCAGAAGTCATGAACCTCTGTCTGTGGACTCTGTGAGCAGCAACCTTGCAGCAGAAACTGTAGGACATGGTGGTGTGATACCCATGCATGGGAACGGCCTGGAGCTCCCTGTGGTCATGGAGACAGACCACATTGCAAGTCGGGTCAACGGGATGTCTGACAGTGCCCTCAGTGACTCCATCCACACCGTGGCCATGAGCACCAACTCTGTAAGCGTGGCACTCTCTACCTCACACAACCTCGCCTCCCTAGAGTCTGTTTCCCTCCATGAAGTTGGCCTAAGCCTAGAACCTGTGGCTGTCTCCTCCATCACCCAGGAGGTTGCTATGGGGACAGGTCATGTAGATGTTTCTTCAGACAGTCTTTCTTTTGTACCGCCTTCACTGCAAATGGAAGACTCCAATTCAAACAAGGAAAATATGGCAACCTTGTTTACAATTTGGTGCACTCTCTGTGACCGAGCCTATCCCTCAGACTGCCCTGATCATGGACCGGTGACTTTTGTTCCTGACACTCCAATAGAGAGCAGAGCCAGGCTTTCTCTCCCAAAGCAGCTTGTTCTCCGCCAGTCAATTGTGGGAGCAGATGTTGGTGTGTGGACTGGAGAAACCATCCCTGTTCGGACTTGCTTCGGGCCTCTCATTGGCCAGCAAAGTCACTCCATGGAAGTAGCAGAATGGACAGACAAGGCGGTTAATCATATCTGGAAGATATACCACAATGGTGTCCTAGAATTCTGCATCATTACAACTGATGAAAATGAATGTAATTGGATGATGTTTGTGCGCAAAGCCAGGAATCGGGAAGAACAGAATTTGGTGGCTTATCCCCATGATGGAAAAATCTACTTCTGTACTTCCCAAGATATCCCTCCTGAAAATGAACTGCTTTTTTATTACAGCCGGGATTATGCTCAGCAGATTGGTGTTCCTGAACACCCAGATGTGCATCTCTGTAACTGTGGCAAGGAGTGCAGTTCCTATACTGAGTTCAAAGCCCACCTGAGCAGCCACATCCATAACCACCTTCCTAGCCACGGCCACAGCAGCAGCCATGGGCCGAGCCATAGCAAAGAGAGGAAGTGGAAGTGCTCCATGTGCCCCCAGGCTTTTATCTCTCCTTCCAAACTTCACGTCCACTTTATGGGTCACATGGGTATGAAGCCCCACAAGTGCGATTTCTGTAGCAAGGCTTTCAGTGATCCCAGCAACCTGCGGACCCATCTTAAGATACACACAGGTCAGAAGAACTACAGGTGTACTTTGTGTGACAAGTCTTTCACCCAGAAGGCTCACCTGGAATCCCACATGGTCATCCACACGGGGGAGAAGAACCTCAAGTGTGACTACTGTGACAAGTTGTTCATGCGGAGGCAAGACCTCAAGCAGCACGTGCTCATCCACACGCAAGAACGCCAGATCAAGTGTCCCAAGTGTGACAAGTTGTTCTTGAGGACAAATCACTTAAAGAAACATCTCAATTCACATGAAGGAAAACGGGATTATGTCTGTGAAAAATGTACAAAGGCTTATCTAACCAAATATCATCTCACCCGACACCTAAAAACCTGCAAAGGGCCCACCTCCAGTTCATCAGCACAGGAGGAGGAGGAGGAAGATGACTCAGAGGAGGAAGAGCTGGTGGACTCGGTGGGGACAGAGGACTGTCGCATCGGCAGTGCTGTGTATTCAGCAGATGACTCTCTCTCTGCACATAAATAG
>18|ENSBTAG00000013179|36263749|36269743
ATGCTGGAGAATTATGGCAATATGGCTTCCCTGGGATTTCCCCTTCTCAAACCTGCTGTGATCTCACAACTGGAGGGAGGAGGTGAGCTGGAGGGCCCATCTCCACTGGCCTCTGCAGCAGGCACAGGCCCCCAGGGCCTCTGGACTGATATCCAGACTAACAATAATTTGACAGAAGAAATGTATGAAGAAAAATATAATATATCATACGAACTTCAGAGGAACTCTTTTAAGGAAACAGACTTTTCAGAAACCTATATTCTAGAGAAACAGCAGGACGTCCACTCAGTAGGAAGTGTGAAGAAAGAAAACAGCAATGTCATTGACAAGATGGTCAAAGACAGTCCTAGCCCCATGGAGGAGTGTTTTTTTAGTCAGAGTCCAAATTTGAATCAGTGTCATATCATCTCCACTGGAGAGCAGCCCCCTGAGTGTACAGGACTGGAGAAAGCCTTCAGCTTTGACACAAAACTTATTCAACGGGAAATAATTAATTCTGGGGAAAGACCTTTTAAATGTGAAGAATTAATGGAAAACTTTAGCTGTAACTCTCAACTTAATCAGGGTCAAGATAGCTACACTGGGGAGAAGCCCCATGAGTATAAGGATTGTGGCAAAGCCTTTAGCATCAATGCAAAATTAATTTGGCATCAAAGACTTCACAGTGGGGAGAAGCCCTTCAAATGTGTAGAGTGTGGTAAAAGCTTCAGTTACAGTTCCCATTATATTACACATCAGACAATCCACAGTGGGGAGAAGCCGTATCAGTGTAAGGTGTGTGGAAAAGCCTTCAGTGTTAATGGGAGTCTAAGTAGGCATCAGAGAATCCATACAGGAGAGAGGCCCTATCAGTGCAAGGAGTGTGGGAGCAGCTTTAGCTGCAGTTCTGCATATATCATACATCAGAGAATCCACACTGGAGAGAAACCTTATGAGTGTAATGACTGTGGGAAAGCTTTCAATGTTAATGCAAAATTAATTCAACATCAGCGGATCCACACTGGAGAGAAACCTTATGAATGTACTGAGTGTGGGAGAGGCTTCAGGTGCAGTTCCCAGCTTAGGCAGCATCAGAACATCCACACTGGAGAGAGGCCCTTTCAGTGTAAGGAGTGTGGAAAGGCCTTTAGTAGTAATGCAAAACTCATTCAGCATCAAAGAATTCACACAGGGGAGAAACCCTACGAGTGTACTGAATGTGGAAAAGCCTTTGGCGTCAAAGGGAAATTAATCCAGCACCAGAGAATCCACACGGGTGAGAAACCCTATGAGTGTAAAGAATGTGGCAAAACCTTCAGATGTAACTCCCAGCTTCGGCAGCATCTGAGAATCCACACCGGGGAGAAGCCCTATGAGTGTAATGAGTGTGGAAAGGCCTTCAACGTTAATGCAAAATTAATGCAGCATCAGAGGATTCACACTGGGGAGAAACCATTTGAATGTAATGAGTGTGGGAAATGCTTTACTTCTAAAAGAAACCTACTCGATCATCACCGAATCCACACTGGAGAAAAGCCCTACCAATGTAAGGAATGTGGGAAAGCCTTTAGCATCAATGCAAAACTAACTAGGCATCAGAGAATACACACTGGGGAAAAACCTTTCAAATGTATGGAATGTGAGAAAGCATTCAGCTGTAGTTCTGACTATATTGTGCATCAGAGAATCCATACTGGAGAGAAACCCTTTCAGTGTAAGGAGTGTGGAAAAGCCTTCCATGTTAATGCTCATTTAATTCGGCATCAAAGAAGCCACACTGGGGAGAAACCCTTCAGATGTGTGGAGTGTGGCAAAGGCTTCAGCTATAGTTCTGACTGTATTATACATCAGACAGTTCATACTTGGAAGAAACCCTTTGTGTGTAATGTGTGTGGGAAAGCCTTCAGGTTTAGCTTCCAACTTAGTCAGCATCAGAGCATCCACAGTGAAGAAAAGTCCTAA
>15|ENSBTAG00000011266|59167654|59365361
ATGGATCTGACAAAGATGGGCATGATCCAGCTGCAGAACCCCAGCCACCCCACGGGGCTCCTGTGCAAGGCCAACCAGATGAGGCTGGCCGGGACGCTGTGTGATGTGGTCATCATGGTGGACAGCCAGGAGTTCCATGCCCACCGGACTGTGCTGGCCTGCACCAGCAAGATGTTTGAGATCCTCTTCCACCGCAACAGCCAGCACTATACTCTGGACTTCCTGTCTCCCAAGACCTTCCAGCAGATTCTGGAGTATGCATACACGGCCACGCTGCAAGCCAAGGCAGAGGACTTGGATGACCTGCTGTATGCCGCCGAGATCCTGGAGATCGAGTACCTGGAGGAGCAGTGCCTGAAGATCCTGGAGACCATCCAGGCCTCAGATGACAATGACACGGAGGCCACCATGGCGGAGGGCGGGGCCGAGGAGGAAGAGGACCGCAAGGCGCGCTACCTGAAGAACATCTTCATCTCGAAGCATTCCAGCGAGGAGAGTGGCTATGCCAGTGTGGCGGCCCAGAGCCTCCCTGGGCCCATGGTGGACCAGAGCCCTTCCGTCTCCACCTCATTTGGCCTTTCAGCCATGAGTCCCACCAAGGCAGCGGTGGACAGTCTGATGACCATAGGACAGTCTCTCCTGCAGGGGGCTCTTCAGCCGCCCGCTGGGCCCGAGGAGCCGACCCTGGCTGGGGGTGGGCGGCACCCCGCGGTGGCCGAGGTGAAGCCGGAGATGATGCAGGTGGATGAGGTGCCTGGCCAGGAAAGCCCTGGGACTGTGGAGTCTAGCATCTCAGCTGGGATGGGGGACAAGGTGGAAGAAAGGGGCAAGGAAGGGCCCGGGACCCCTACTCGGAGCAGTGTCATCACCAGCGCCAGGGAGCTGCACTACGGACGTGAGGAGAGTACTGAGCAGCTGCCGCCTCCGGTCGAGGCCGGCCAGGGGCCCCCCGGCCGACTGGAGCCCCCTGCGCACCCAGCTGAGAAGCACCTGGGCCTCTACTCCGTGTTGCCCAACCACAAGGCCGATGCCGTGCTCAGCATGCCGTCCTCGGTGACCTCGGGCCTCCACGTGCAGCCTGCCCTGGCTGTCTCCATGGACTTCAGCACCTACGGGGGTCTGCTGCCCCAGGGCTTCATCCAGCGGGAGCTGTTCAGCAAGCTGGGGGAGCTGGCCGTGGGCATGAAGGCCGAGAGCCGCAGCGTCGGGGAGCAGTGCAGTGTGTGTGGCGTGGAGCTTCCTGACAACGAGGCTGTGGAGCAGCACAGGAAACTGCACAGCGGGATGAAGACGTACGGGTGTGAGCTCTGCGGAAAGCGGTTCCTGGACAGTCTGCGACTGAGAATGCACTTACTGGCTCACTCAGCGGGTGCCAAAGCCTTTGTCTGCGATCAGTGTGGTGCCCAGTTCTCGAAGGAGGAAGCCCTGGAGACGCACAGGCAGACCCATACTGGCACGGACATGGCTGTCTTCTGTCTGCTGTGTGGGAAGCGTTTCCAGGCACAGAGCGCGCTCCAGCAGCACATGGAGGTCCACGCAGGCGTGCGCAGCTACATCTGCAGCGAGTGCAACCGCACCTTCCCCAGCCACACCGCCCTGAAACGCCACCTGCGCTCACACACAGGCGACCACCCGTACGAGTGTGAGTTCTGTGGCAGCTGCTTCCGGGATGAAAGCACACTCAAGAGCCACAAGCGCATCCACACGGGCGAGAAACCCTACGAGTGCAACGGCTGCGGCAAGAAGTTCAGCCTCAAGCACCAGCTGGAGACACACTATCGCGTGCATACAGGTGAGAAGCCCTTCGAGTGTAAGCTGTGCCACCAGCGCTCCCGGGACTACTCGGCCATGATCAAGCACCTGCGAACGCACAACGGCGCGTCGCCCTACCAGTGCACCATCTGCAGCGAGTACTGCCCCAGCCTGTCCTCCATGCAGAAGCACATGAAGGGCCACAAGCCCGAGGAGATCCCGCCCGACTGGAGGATAGAGAAGACGTACCTCTACCTGTGCTATGTGTGA
>18|ENSBTAG00000030470|55256262|55347859
GTAGATATCTCTCCCATACATATTATCAAGAAATTACAATCAAAGGAGAACACTAACTCAACAGATACACTCCAAACAGTGATTTTGGGAAGACATGAAAGCCATGGAGTCCAAGATTTTTACTTAAGGGAAATACGAGGCAATACGCTTGAGTTTGAGTGTCAGTGGAAAGATGACGAAAGAAATTACAAAGGAGTGCTTGTAATCCATAATGAAAAGCTCACTGATAGAAAAGATCAACGTGGTAGAAGCAATGCAGGAAACAATGCAATTGAAAATAAACTTGCGTTAAGCTTTCAGGATGAATTGCAGATATTTCGAATGGAAAGGAAAATTTTTGAATGTAATCAAGTTGAGAATGTTATCAACAATAGTTCCTCAATTTCAGCTCTCCAAAGAATTCCTCCGAGTGTTCAAACCAACACTTCTAACATGTATGGGAATAATTTTATCCATTCTTCAATACTTCTAAAACATCAAAGAATTCATACTCGAGGGCAGCCCTACAAATGTGATGCATGTGACAAAGCCTTTATTTTGCGTTCAAGCCTAATCAACCATCAGGTAGTCCATACTAGAGGGAAGTCTTACCCATGTAATGAATGTGGCAAGATGTTCATCAAACGTTCACACCTTAGGCTTCATGAGAGAATTCATACTGGAGAGAAGCCATACAAGTGTACTGAATGTGGCAAGGGCTTCAGGCAATGGTCTGATATCAGAATTCACCTAAGAATTCATGCTGGAGAGAAACCTTTCAAATGTAGCAAGTGTGGCAAATCCTTTACTCGGAGTTCACACCTCACTAGACATCAAATCATCCATACTGGAGAGAAACCATATAAATGTGAGGTCTGTGACAAGTTCTTCAGTCGCAATTCACATCTTGCAGGTCATTGGAGAATTCATACCAGGGAAAAACCTTACAAATGTAATGAGTGTGGGAAAGCCTTTAGTGATCGTTCAAGCCTAACTTACCATCAGGTAATTCATACTGGAGAGAAGTCTTACAAATGTAATGAATGTGGTAAAGCTTTTATTAAGCCTTCATATCTTAGGCATCATGAGAGGATTCATACTGGAGAGAGGCCATACAAGTGTACTGAATGTGGCAAGGCTTTTATCAAGCTTTCGCGTCTTAGGTATCATGAGAGGATTCATACTGGAGAGAAACCATACAAGTGTACTGAATGTGGCAAGGCCTTTCAGCAATGCTCACACCTCAGGAGACATAAGAAAATTCATACAGGAAAGAAATTATTTAAATGTGATATATGTGGCAAAGTCTTCAGCGGAAATTCAAACCTTGCTGTTCATCAGAGAGTTCATACTGGAGAGAAACCTTACAAATGTTATGAGTGTGGCAAGGCCTTTCGTGTAAAGTCAATCCTTTTAAGTCATCAGACAGTTCATACTGGAGAGAAACTTTACAAATGTGATGAGTGTGGCAAGGCCTTTCGTATAAAGTCATACCTTTTAAGTCATCAGACAGTTCATACTGGTGAGAAACCTTACAAATGTGATGAGTGTGGCAAGGCCTTTCGTATAAAGTCATCACTTTTAAGTCATCAGACAGTTCATACTGGAGAGAAACTTTACAAATGTGGTGAGTGTGGCAAGGCCTTTCGTATAAAGTCATACCTTTTAAGTCATCAGACAGTTCATACTGGTGAGAAACCTTACAAATGTGATGAGTGTGGCAAGGCCTTTTGTGCAAAGTCAGCCATTTTAAGTCATCAGAGAGTTCATACTGGAGAGAAACCTTACAAATGTGATGAGTGTGGCAAGGCCTTTCCTGTAAAGTCCACCCTTTTAAGGCATCAGACAGTTCATACTGGTGAGAAACCGTACAAATGTGATGAGTGTGGCAAGGCCTTTCCCATAAAGTCAACCCTTTCAAAGCATCAGACAATTCATACTGGAGAGAAACCTTACAAATGTGATGAGTGTGGAAAGGCCTTTCGTTTAAAGTCAATCCTTTTAAAGCATCAGACAATTCATACTGGAGAGAAACCTTACAAATGTGATGAGTGTGGTAAGGCCTTTCGTGTAAAGTCAACCGTTTTAAGTCATCAGGCAGTTCATACTGGTGAGAAACCTTACAAATGTGATGAGTGTGGAAGAGTCTTCCGTAAAAAACCACAGCTTCAACGTCACTGCAGAATTCATACTGGAGAGAGACCTTTCAGA
>10|ENSBTAG00000007053|20457186|20470020
ATGGCCACCCTTAACCTGTCCTCTGACACTGGCACCACCCCCTCCCCTGGACATGATGCCCCGTCCCTGCCTCTGGACACCTCCTCCCCCAGCACCCCTTCTGATCCTGTCACCAAAGATCCCCCTGATGCCCCCTCCCCCTCTGAGAGCATGAGGTCCTTGGAGGCAGGGGGGCAGCCCCTGGAGTCAGGCTGTGGCCTCGTCCCACCAAAGGAGATAGGGGAGCCCCAGGAGGAGCCTGGCTGTGGTGGCTTCCCACCAAAGGACCTGGGGGTGGATGAGGACAAGGAGCAGGAGGAGGAGGAGGAGGGAGAGCTCCCTCCTGTGGATCTGAGTGACCACTTATTCTTCACAACTGGAGGTGAGGCCTGCCTAGTGGCCAAGCTGTTCCCGGCAGGTGACAGTGAGCTCCCATTACCAAAGGGCTTCCCCCGGGGTGAGGCAGGCGTCAAGCAAGAGTCCAGCCTGCCCCTCCTTGCCCACCTGCCCCCTGTACACCTCACTGCCCTTCACGTCCAACATGGCTTTGACCCAATCCAAGGCTTTAGCTCTTCTGACCAAATTCTGTCCCATGATACCTCAGCGCCATCTCCGGCCACCTGTGAGGGAAGGGACGGAGCCTTCTGGAGCTACCAGCTGGCTCCAAACCCACCCGGAGATCCCAAAGATGGCCCCACGGGGAGCAGGGGAGGAGACCCCAGGGCACTCTTCTGGCTCTGCCTCCTGTGCCGCCTGGGGTTCAGCAGGCACCAGGCCTTTGTGGGTCACACACGGTCTCACGGGGTGAAGCTAACCGCTGCTCAACACCAGGGCCTGCTGGGCAACCCAGCCGTGCTCCAGGAGGGGGACGAGGCCTGCATGGCCCTGCTGAGCTTCCTGGAACCAAATCTGCCTGCTCGCCCTTTAGAGAGACCCCTTGACAACAGCAGCACCGTGAACGCGGAAGCCAATGCAGCCCAGACCAAGAACGGGCCCCCTATGGCAGAAGCCCAGGCCCCTGTCCCGCCCATGGACGAAGTCATGGCCCTTAGCCCACCCTCTCCCGAGACCACTCCAGCCACCTGGGACCCCAGCCCAACCCAAGCCAAAGAATCACCAACACTGGCAGGCGAGGCGGGGCCAGACTGGTTCCCTGAGGGGCATGAGGAAGATGGCGGGCTCTGCCCCCCACTCAACCAAAGCTCACCCGCCTCCAAGGAGGGGGGCACTCTCCCTGCCCTGGGGGGCTCCCCTGAAGACCCTGGCGACCCGGCCCAGCCCTATCGCCTGGCCGATGACTACAGCCTGGCCCCGTCAGCCTTCCAGGGCCTCAGCCTGTCCAGCCACATGTCTCTGCTGCACTCACGCAACTCTTGCAAGACGCTCAAGTGTCCCAAGTGCAACTGGCACTACAAGTACCAGCAGACCCTGGACGTGCACATGCGGGAGAAGCACCCTGAGAGCAACAGCCACTGCAGCTACTGTACTGCAGGGGGCGCACACCCCCGCCTCGCCCGGGGAGAGAGCTACAACTGCGGCTACAAGCCCTACCGCTGCGAGGTCTGCAACTACTCCACCACCACCAAGGGCAACCTCAGCATCCACATGCAGTCTGACAAGCACCTGGCCAACCTGCAGGGCTTCCAGGCTGGGCCCGGGGGCCAGGGGAGCCCCCAGGAAGCCGTGGTCCCGCCCCCTGCAGGGGACAAGGAGCCCAAGACCAAGTCATCGTGGCAGTGCAAGGTGTGCAGCTATGAGACCAACATCTCCCGCAACCTGCGCATCCACATGACCTCTGAGAAGCACCTGCAGAACGTCCTCATGCTCCACCAGGGGCTGCCGCTGGGCCTGCCGCCTGGGCTGGTGGGGCCCAGCCCCCCTCCCCAGGCGGGGGCTGCCCCTGCCACCCCCCCTGACCTCTTTCAGTACTTTGGACCCCAGGCCCTAGGGCAGCCTCAGGCTCCCTTGCCTGGCCCCGGGCTGAGGCCAGACAAGCCCCTGGAAGCCCAGCTGCTTCTCAATGGCTTCCACCACCTTGGAGCGCCTGCCCGCAAGTTCCCTGCACCTGCCCCTGGAAGCCCTTCCCCAGACACCCACCTGCCTCAAAGTCAGCTCCTGGGAGCCTTGTCTGACGGGCTGCCCACCTCGCCGCCCCCAGACGACAGCCCATCCCTGAAGGTGTTCCGCTGCCTGGTGTGCCAGGCCTTCAGCACAGACAGCCTGGAGCTGCTGCTCTACCACTGCAGCATGGGCCGGAGCCTCCCGGAGGCCGAGTGGAAGGAGGTGGCCGGTGACACCCACCGCTGCAAGCTCTGCTGCTATGGCACCCAGCTCAAGGCCAACTTCCAACTCCACCTCAAGACCGACAAACATGCTCAGAAGTACCAGCTGGCAGCCCACCTGAGGGAGGGGGGTGGGGCCATGGGCACGCCCTCTCCAGTGCCTCTGGGAGATGGGGCTCCTTATGGCTCTGTCCCCACCTTGCACCTGCGCTGCAACATCTGTGACTTTGAGTCCAACAGCAAGGAGAAGATGCAGCTGCATGCCCGGGGGGCAGCCCACGAAGAGAACAGCCAGATCTATAAGTTTCTGCTGGAGATGGAGGGGACCGCGACCGCGGGGCCGGAACTGGGGCTGTTCCGCTGCCTGCTGTGTGCCTGGGAGACGCCCTCCCGCCTCGCGGTGCTGCAGCACCTGCGGGCACCTGCCCACCGCGACGCCCAGGCCCAGCGGCGCCTGCAGCTACTACAGAGAGGCCCCGCGACTGACGAGGGGCTCCCGGCTCTTCAGAGCATCCTGAGCTTCAGCCATGGGCAGCTCCGGCCTCGCGGGAAGACTCCTGTCACCCTCTTAGCTGGGCCACCCACCCCTGAGAAAGATGCCCAGAGTAAGACAGAACAGTTGGTTTCTGAAGAGGCAGAGAACAAGACTGGCCCTCTTGGAGACAGTGCCAACCAGACCACGGCATTCTGCTGCCCATTCTGCAGCTTCCTGAGCCCGGAGTCCGAGCAGGTGAGGGCTCACGCGCTCTCCCAGCACGCGGTGCAGCCCACGTTCCGGTGCCCGCTATGCCAGGAGCAGCTGGTGGGCCGGCCTGCCCTGCACTTCCACCTCAGCCACCTCCACAACGTGGTGCCCGAGTGTGTGGAGAGGCTGCTGCTCGTGGCCACAACTGTAGAGATGACCCTGACGACCAAAGTGCTGCCCGGGCCTGCTCTAAGCCCTCTGGGGGATGGCCCAGAGCCCCCCTCTCCCGCACCTGAGCCTGTGCCCAGCAGAGCCCAAGCCGCAGAAGGCCCTCACCTGACCCCAGAAGCCAGTCCCGATCCTCTTCCCGAGCCTCCCCCACCCTCAGTCGAGGCCCCAGACAAGCCCACGGGAAGCCCTGATCAGCCCCCATCTCCAGCCCAGTCTCCAGCCCCTCGTCCTGATGCCCAAGCTGAGGAAGTAGCGCCTCCACCCGCCATGGCTGAGGAGGAAGAGGGGGCTGGTGGGGAGCCCCGCCCTGCAGAGCCCGCTCCGGCTGACTCTCGGCATCCTCTGACCTATCGGAAGACCACCAACTTTGCCCTGGACAAGTTCCTCGACCCTGCTCGGCCCTACAAGTGCACTGTGTGTAAGGAGTCCTTTACGCAGAAGAACATTCTCCTGGTCCATTATAACTCGGTCTCCCACCTGCACAAGATGAAGAAGGCCGCCATTGACCCCTCTGGCCCAGCACGAGAAGCTGGCACCACGCCTGCCACTGCTGCCGCCACAGACAAGCCCTTCAAGTGCACGGTCTGCCGGGTCTCCTACAACCAGAGCTCCACCCTGGAGATCCACATGCGCTCCGTCCTGCACCAAACTCGCTCCAGGGGAGCCAAGACCGACGCCAAGGCCGAGGGGCCAGAGCGAGGCCCAGAAGAGCCCAAGGAAGGCGAGACTGAGGGGGAGGCAGGCCCTGAGAAGAAAGGCCCTGAGCCTGGTGGCTTCCTATCTGGACTGCCCTTCCTGTCCCCTCCCCCACCTCCCTTGGACCTGCACCGATTCCCAGCCCCGCTCTTCACGCCCCCAGTCCTGCCCCCTTTCCCTCTCATGCCTGAGTCACTGCTTAAGCTCCAGCAGCAGCAGCTGCTCCTGCCCTTCTACCTCCACGACCTCAAGGTAGGGCCCAAGCTAGCACTGGCTGGGCCTGCACCCCTGCTGTCCCTGCCAGCGGCCGCCCCCCCTCCCCCACCGCCGCCTCCGAAGGCTGAGCTGGCTGAGCAAGAGTGGGAGCGGCCCCCTACAACAGAAGAGGGGGCTGAGGCAGGGCCCCCCTCACCCCTGCACCCAACGCCCAATGAGGCAGCCCGCACCGCAGCCAAAGCCCTTCTAGAAAACTTCGGGTTTGAGCTGGTGATCCAGTACAACGAAGGAAAGCAGACTGTGCCCCCACCCCCGACCCCGCCCCCCCCAGAGGCCCTGGGGGGCGGGGACAAGTTGGCCTGCAGGGCCTGTGGGAAACTCTTCTCCAATATGCTTATCCTCAAGACACATGAGGAGCACGTGCACCGCCGCTTTCTGCCCTTCGAGGCCCTGAGCCGATATGCTGCTCAGTTTCGAAAGAGCTATGATAGCCTCTACCCGCCCCCTGCAGAATCCCCCAAACCGCCCGACGGGCCCCTGGATTCCCCTGCTCCCCAACTGGGCCCACCTTTCCTGGTCCCAGAGCCTGAGGTAGGGGGGGCCCGTCCCCCTGAGGAGCGAGGTCGGGCTGGAGGACGCTGGCCCCCAGAGGAGGATGAAAGCGCCAGAGGGAATCTTCCTCCCCTGGTGCCTGCAGGCCGCCGCTTCTCCAGAACCAAGTTCACAGAGTTTCAGACCCAAGCCCTGCAGTCTTTCTTTGAGACCAGCGCCTACCCCAAGGACGGCGAGGTGGAGCGGCTCGCAAGCCTCTTGGGCCTGGCTAGCCGCGTGGTGGTGGTATGGTTCCAGAACGCCCGCCAGAAAGCTCGTAAAAATGCCAGCGATGGTGGGCCTGCGCCCAGTGGAGGAGGTACCGGGGGAGCCTCCGGCTGCAGGCGCTGCCATGCCACCTTCTCCTGTGTTTTTGACTTGGTACGGCACCTCAAGAAATGCTATGACGACCAGCCTGCTGACGACGAGGAGGAAGAGGCAGAGAGAGGGGAAGAAGAGGAAGAGGCAGAGGATGACGCAGAGGAGGAACAGGGCCCGGAGCCCCCAGCAGGGCCTGAGGGCCCACCACCAGAACCCCCAGACAGGGAGGACCTGGGCCAGGCGGAGGCCACAAAGCCAGAGGGCAAAGAGCCCGAAGGCAGGGCCCCTCCCTCGCCTTCCCCAGTCCATACCTGTGACCAGTGCGCCCTGTCTTTCCCCAACCAGGACCTCCTGGCCAACCACCGCCGGCTCCACTTCCTGCCACCTGTGCAGCCCAGTGCTGCCCCCCACCTCCTAGACCTGCCCATGCTTGTGTTTGGGGAGCGAAACCCCCTGGTGGCAGGCACTCCGCCAGTGCCACCCCTCAAACGGAAGCACGAGGACGGTAGCCTGTCCCCAACGGGCAGTGAAGTGGGGGTGGGTGGGGAGGGCGAGCCCCCCAGGGATAAGCGCCTGCGTACCACCATCCTGCCCGAGCAGCTGGAGATCCTATACCGCTGGTACATGCAGGACTCCAATCCCACACGCAAGATGCTCGACTGCATCTCTGAGGAGGTGGGGCTCAAGAAGCGAGTGGTGCAGGTCTGGTTCCAGAACACCAGGGCCCGGGAGCGGAAGGGCCAGTTTCGAAGCACCCCTGGGGGAGTGCCCAATCCAGCAGTCAAGCCCCCCATTACACCCAGCCCTGCACCCTTCCCCAAGTTCAACCTCTTGCTGGGCAAGGCAGATGATGGGGCTGGGAGGGAGGCCCCTAAGAGGGATGCACCTGCTCTTCCCTACCCCACAGTCACCCCGGCTGCCGGGCCCCTGCCTTTCCTGCCACCTGGGAAAGAGCCCCCCACTCTGACACCAGAGCCACTTCTACCTCTCCCAGCTCCCCCTCCACCCTGTGAGGACGAGGGCCCAGAGGAGCCATCAAAAGCTTCTCCAGAGAGTGAGGCCTGCAGTCCATCAGCAGGGGATTTAAGTGATTCGTCAGCTTCCAGTCTGGCCGAACCAGAGTCCCCTGGGGCTGGAGGGGCCAGTGGGGGCCCAGGAGGTGGAGGTGGAGTTCCAGATGGGATGGGGCAGCGGCGCTATAGGACCCAGATGAGCAGCCTGCAGCTGAAGATCATGAAAGCCTGCTATGAAGCCTACCGCACCCCAACCATGCAGGAGTGCGAGGTGCTGGGCGAGGAGATCGGGCTGCCCAAGAGAGTCATCCAGGTCTGGTTCCAGAATGCTCGCGCCAAGGAGAAGAAGGCCAAGCTCCAAGGGGCAGCAGTTGGTGGGGCTGGGGGCAGCAGTGAGAGCCCCTTGGCAGCCCAGCGCACTGACTGCCCCTACTGTGACGTCAAATATGACTTCTATGTCTCCTGCCGAGGCCATCTCTTTTCCCGCCAGCACCTGGCCAAGCTTAAGGAGGCAGTCCGAGCCCAGCTGAAGAGTGAAAGCAAGTGTTACGACTTGGCACCAGCACCTGAGGCAGCCCCGGCTCCCAAGGCTCCGCCCGCCACTGCACCTGCCTCTGTGCCCCTCGGGGCTGCCCCGGCCCTGCCTCGCCTGGCCCCCGTCCTCTTGTCTGGCCCAGCTCTGGCCCAGCCCCCACTGGGCAGCCTAGCTCCTTTCAGTTCAGGCCCTGCAGCCTCCTCAGGCCTCCTTGGCCTTGCCACTTCGGTCCTACCTGCTACCACAGTGGTCCAGACTGCTGGCCCAGGCTGCCCTTTACCTCAGAGACCAGTTCCTGACCAAACCAAGCCCTCTCCAGCAGGCACCACTGACTCTGCCCCGGGCCCACCCCCCGAACCCTCTGGGGACAAGGTTTCTGGTGAGCGAAAGCCAGTCGCAGCCCCCACCAACTCCTCCGCTGACGCCCTCAAGAACCTCAAAGCATTGAAGGCTACTGTCCCAGCCCTGCTGGGGGGCCAGTTCCTGCCCTTCCCATTGCCTCCTGCAGGGGGCGCCACACCGCCAGCGGTCTTCGGCCCCCAGCTGCCGGGGGCCTACTTCCAACAGCTCTATGGCATGAAGAAGGGGCTGTTCCCCATGAACCCGGTGATACCTCAGACCCTCATCGGACTGCTCCCCAACGCCCTCCTCCCGCCACCGCCCCAGGCCCCTGAGCCCACAGCCACAGCGCCTCCGAAGCCACCCGAACTGCCTGCTCCCAGGGAGGGGGAGGCTGGGGAGGCCGATGAGCTGCTGACGGGCAGCCCTGGCATCTCCACCGTGGATGTGACCCACCGCTACCTGTGCCGCCAGTGCAAGATGGCGTTTGATGGGGAGGCCCCGGCCACTGCTCACCAGAGATCCTTCTGCTTCTTTGGGCGGGGCTCTGGGGGCTCCGTGCCTGCCCCGCTGCGGGTGCCCGTCTGTACCTACCACTGCCTGGCATGTGAGGTGCTGCTGAGTGGGCGAGAGGCCCTAGCCTCGCACCTGCGCTCCTCGGCCCACAGGCGCAAGGCGGCCCCGCCCCCAGGGGGCCCACCTGGCACGGCCACCAACGCTGCCACTGCCGCCACGGCTGCGGTGGCTTTTGCCAAAGAGGAAGCAAGATTACCTCACACGGACTCCAACCCCAAAACGACTACTACCTCTACACTTCTAGCTTTATAA
>Un|ENSBTAG00000017651|261952126|261953532
GAGTGTGGCAAGGCTTTTAGTCACAGCTCACACCTCAGGAGACATAAGAAAATTCATACAGGAAAGAAATTATTTAAATGTGATATATGTGGCAAAGTCTTCAGCAGAAATTCAAACCTTGCTGTTCATCAGACAGTTCATACTGACGAGAAACCTTACAAATGTGATGAGTGTGGCAAGGCCTTTCGTGTAAAGTCATCACTTCTAAGTCATCAGACAGTCCATACTGGTGAGAAACCTTACAAATGTAATGACTGTGGCAAGGCCTTTCGTATAAAGTCATCACTTTTAAGTCATCAGACAATTCATACTGGCGAGAAACCTTACAAATGTGATGAGTGTGGCAAGGCCTTTCGTGTAAAGTCATCACTTTTAAGTCATAAGACAATTCATACTGGCGAGAAACCTTACAAATGTGATGAGTGTGGCAAGGCCTTTCATGTAAAGTCAATCCTTTTAAGTCATCAGACAGTCCATACTGGTGAGAAACTTTACAAATGTGATGAGTGTGGCAAGGCCTTTCGTGTAAAGTCATCACTTCTAAGTCATCAGACAGTCCATACTGGTGAGAAACCTTACAAATGTAATGACTGTGGCAAGGCCTTTCGTGTAAAGTCATCACTTTTAAGTCATCAGACAATTCATACTGGCGAGAAACCTTACAAATGTGATGAGTGTGGCAAGGCCTTTCATGTAAAGTCAATCCTTTTAAGTCATCAGACAGTTCATACTGGAGAGAAACTTTACAAATGTGATGAGTGTGGCAAGGCCTTTCGTGTAAAGTTATCACTTTTAAGTCATCAGACACTCCATACTGGTCAGAAACCTTACAAATGTGATGAGTGTGGCAAGGCCTTTCCTGTAAAGTCAACCCTTTCAAAGCATCAGGCAATTCATACTGGTGAGAAACCTTACAAATGTGATGAGTGTGGCAAGGCCTTTCCTGTAAAGTCAACCCTTTTAAGGCATCAGACAGTTCATAGTGGTGAGAAACCTTACAAATGTGATGAATGCGGCAAGGCCTTTCCTATAAAGTCAACCCTTTCACAGCATCAGACAATTCATACTGGTGAGAAACCTTACAAATGTGATGAGTGTGGCAAGGCCTTTCGTTTAAAGTCAGTCCTTTTAAAGCATCAGACAATTCATACTGGACAGAAACCTTACAAATGTGACGAGTGTGGCAAGGCCTTTCGTGTAAAGTCAACCGTTTTAAGTCATCAGGCAGTTCATACTGGTGAGAAACCTTACAAATGTGATGAGTGTGGAAGAGTCTTCCGTAAAAAACCACAGCTTCAACGTCACTGCAGAATTCATACTGGAGAGAGACCTTTTAGATGTAATGAATGTGGCAAGTTCTTCAGTCAAAATTCACACCTTAAAAGACATCGGAGAATACATATAGAG
>16|ENSBTAG00000002291|69262744|69295919
AATGAAGAAGAGGAGAAAGGTTCTTCACATCTTGACGAGAAGATCCATCTAGGCTACCATAAAGATTCCCCGGAAGGAAATGTTGTAGAGGAGTGTGACCAAGTAACCTACGCTCATTCCACAGAAAGACCAGCTCCTGAAGCCCTACGCTGTTATCAGGAACTTCCTCCCTCCCCGGATCAGAGGAAACTTCTGAGTTCTTTGCAGTACAATAAGAACTTGCTGAAGTATTTGAATGATGACAGGCAGAAGCAACCGTCTTTCTGTGACTTACTTATCATAGTAGAAGGAAAAGAATTTAGCGCCCATAAAGTTGTCGTTGCTGTTGGCAGTAGTTATTTCCATGCATGTTTGAGCAAAAATCCGAGCACGGATGTTGTCACCCTGGATCACGTAACGCACTCCGTTTTTCAGCATTTGCTTGAATTTCTTTACACATCAGAATTTTTTGTGTACAAATATGAAATCCCTCTTGTTTTAGAGGCTGCAAAGTTTCTGGATATTATAGATGCAGTTAAGCTGCTAAATAACGAAAATGTTGCCACTTTTCAGTCTGAGCTAACTGAAAAGTCATCACCAGAAGAAACACTAAGTGAATTAACTGGAAGACTATCAAGTAATCATCAGTGTAAATTCTGTAGTAGACATTTTTGTTATAAGAAGTCTTTAGAGAATCATTTGTCGAAAACCCATAGGTCCCTTTTATTAGGGAAAAAACATGGGTTAAAAATGCTGGAGAGAAGTTTTTCCACAAGAAGATCAAAACGGAATCGAAAGTGCCCTGTTAAGTTTGAGGACACCAGTGATGATGAGCAGGAAAGTGGTGATGGGTCAGACAATTTGAATCAAGACAGTTTTGATAAGGAAAAGTCAGATAGAAATGATTCTGAGGATCCCGGAAGTGAATATAATGCTGAAGAAGATGAGCTAGAGGAGGAAATGTCAGATGAATATTCTGACACTGAAGAACAGAGTGAAAAAGATCAGAATGATGCAGAAGAGGAGCCAGAGGCCGGTGATTCTGTTGGAAGCATTCATGAGGGGTTAACCCCTGTAATCATTCAGAACAGTAACAAAAAAATATTGCAGTGTCCCAAATGCGATAAGACATTTGACCGCATAGGGAAGTATGAGAGCCACACACGTGTTCACACAGGTGAGAAGCCCTTTGAGTGTGATATTTGTCACCAGCGCTATTCGACAAAGTCTAACCTAACTGTTCACAGAAAGAAGCACAGTAATGAAACAGAATTTCATAAGAAGGAGCACAAGTGCCCTTACTGTAATAAACTTCATGCAAGCAAGAAGACTTTAGCCAAGCATGTTAAGAGTAGATTTCATCCTGAAAATGCACAGGAATTTATATCCATTAAGAAGACTAAGAGTGAAAGTTGGAAATGTGATATTTGTAAGAAATCTTTTACTCGAAGACCACACTTGGAGGAACATATGATTCTCCATTCTCAAGACAAACCTTTTAAGTGCACCTATTGTGAAGAACATTTCAAATCACGATTTGCACGGTTGAAACATCAAGAAAAGTTCCATCTGGGTCCTTTCCCATGTGATATATGTGGTCGCCAGTTTAATGACACTGGAAATTTGAAACGCCATATAGAGTGTACTCATGGTGGAAAGAGAAAATGGACTTGCTTTATCTGTGGAAAATCAGTACGAGAAAGAACTACTTTGAAAGAACATTTGAGAATCCATAGTGGAGAAAAGCCTCATCTCTGTAGTATCTGTGGACAAAGTTTTCGTCATGGAAGCTCATACAGACTTCACTTACGAGTACATCATGATGATAAAAGATATGAGTGTGATGAATGTGGGAAAACGTTCATTCGTCATGATCACCTTACGAAGCACAAGAAGATACATTCAGGTGAGAAGGCTCATCAGTGTGAAGAATGTGGAAAATGCTTTGGCCGTAGGGATCATCTCACTGTTCATTATAAAAGTGTACACCTTGGAGAGAAGGTGTGGCAAAAATATAAAGCAACCTTTCATCAATGTGATGTTTGTAAGAAAATTTTTAAAGGCAAATCAAGTCTGGAAATGCATTTTCGGACACATTCAGGTGAAAAACCATACAAGTGTCAAATTTGCAATCAATCTTTTAGAATTAAGAAAACTTTAACAAAACACCTGGTCATTCATTCTGATGCCCGGCCTTTCAACTGTCAGCACTGTAATGCGACATTTAAACGGAAGGACAAGCTGAAATACCACATTGACCACGTTCACGGCATAAAGTCTCCCGATGACCCTCTCAGTGCTTCTGAGGAAAAACTCGTGTCCTTGCCGGTAGAGTACTCATCTGACGATAAAATCTTTCAAACAGAAACAAAACAATACATGGAGCAGCCCAAAGTCTACCAGTCGGAAGCCAAGACCATGCTACAGAACGTGTCTGCCGAAGTGTGTGTCCCCGTGACGCTGGTCCCGGTGCAGATGCCTGACACGCAGGGTGACCTGGTGCGCCACACCACCACCCTCCCGCCCCCCGCTCACGAGATCTTGTCGCCACAGCCGCCGGCCACGGATTACCCTCGAGCCGCTGACCTAGCTTTTCTGGAGAAATACACACTTACTCCTCAGCCTGCAAATATAGTTCACCCAGTCCGACCCGAACAGATGCTCGATCCTAGAGAACAGTCTTACCTTGGAACGTTATTGGGCCTTGATAACTCCACTGCTGTACAAAACATATCTAATAGTGAGCATCATTCATGA
>X|ENSBTAG00000007730|82228028|82250110
ATGGATGAAGATGGACTTGAATTACAACCACAAGAACCAAACTCATTTTTTGATACAACAGGAGCTGATGCTACACACATGGATGGTGATCAAATTGTTGTGGAAGTACAAGAAACTGTTTTTGTTTCAGATGTTGTGGATTCAGACATAACTGTGCATAACTTTGTTCCCGATGACCCAGACTCAGTTGTAATCCAAGATGTTATCGAGGACGTTGTTATAGAAGATGTTCAGTGTCCAGATATCATGGAAGAAGCAGATGTATCTGAAACAGTCATCATTCCTGAGCAAGTGCTGGACTCAGATGTAACAGAAGAAGTGTCTTTAGCACATTGTACAGTCCCAGATGACGTCTTAGCTTCTGATATTACTTCAGCCTCAATGTCTATGCCAGAACACGTCTTGACGAGTGAGTCCATACACGTGTCTGACATTGGACACGTTGAACACGTTGTTCATGATAGCGTAGTAGAGGCAGAAATCGTCACTGATCCTCTGACAGCCGATGTAGTGTCAGAAGAAGTATTGGTAGCAGATTGTGCCTCAGAAGCAGTCATAGATGCCAACGGGATCCCTGTGGACCAGCAGGAGGATGACAAAGGCAACTGTGAGGACTACCTTATGATTTCCTTGGATGATGCTGGCAAAATAGAACACGATGGTTCCTCTGGAATGACCATGGATGCAGAGTCAGAGATCGATCCTTGTAAAGTAGATGGCACTTGCCCTGAAGTTATCAAGGTGTACATTTTTAAAGCTGATCCTGGAGAGGATGACTTAGGTGGGACTGTAGACATTGTGGAGAGTGAGCCTGAGAATGATCATGGAGTTGAACTACTTGATCAGAATAACAGTATTCGTGTGCCAAGAGAAAAGATGGTTTATATGACTGTCAACGACTCTCAGCAAGAAGATGAAGATTTAAATGTTGCTGAAATTGCAGATGAAGTTTATATGGAAGTGATTGTAGGAGAGGAGGATGCTGCTGCCGCTGCAGCAGCCGCTGCCGCCCATGAGCAGCAGATGGATGACAACGAAATCAAAACCTTCATGCCGATAGCATGGGCAGCAGCTTACGGTAATAATTCTGATGGAATTGAAAACCGGAATGGCACTGCAAGTGCCCTCTTGCACATAGATGAGTCTGCTGGGCTTGGCAGACTGGCTAAACAAAAACCAAAGAAAAGGAGAAGACCTGATTCCAGGCAGTACCAAACAGCAATAATTATTGGCCCTGATGGACATCCCTTGACTGTCTATCCTTGCATGATTTGTGGGAAAAAGTTTAAGTCGAGAGGTTTTTTGAAAAGGCACATGAAAAACCATCCTGAACACCTTACCAAGAAGAAGTACCGCTGTACTGACTGTGATTACACTACCAACAAGAAGATAAGTTTACACAACCACCTGGAGAGCCACAAGCTTACCAGCAAGGCGGAGAAGGCCATTGAATGCGATGAGTGCGGAAAGCATTTCTCTCATGCTGGGGCTTTGTTTACTCATAAAATGGTGCATAAGGAAAAAGGAGCTAACAAAATGCACAAATGTAAATTCTGTGAATACGAGACAGCTGAACAAGGGTTACTGAATCGCCACCTTTTGGCGGTCCATAGCAAGAACTTTCCTCATATATGCGTGGAGTGTGGTAAAGGTTTTCGTCATCCATCAGAGCTCAAAAAGCACATGCGAATCCATACTGGCGAGAAGCCGTACCAGTGCCAGTACTGCGAATATAGGTCCGCAGACTCTTCTAACTTGAAAACGCATGTAAAAACTAAGCATAGTAAAGAGATGCCATTCAAGTGTGACATTTGTCTTCTGACTTTCTCAGATACCAAAGAGGTCCAGCAACATGCTCTTATCCACCAAGAAAGCAAAACACACCAGTGTTTGCATTGTGACCACAAGAGTTCGAACTCAAGCGATTTGAAACGACACATAATTTCAGTTCACACAAAGGACTATCCCCATAAGTGTGACATGTGTGATAAAGGCTTTCATAGGCCTTCAGAACTCAAGAAACATGTGGCTGCCCACAAGGGTAAAAAAATGCACCAGTGTAGACATTGTGACTTTAAGATTGCAGATCCTTTTGTTCTAAGTCGCCATATTCTCTCAGTTCACACAAAAGATCTTCCGTTTAGGTGTAAGAGATGTAGAAAGGGATTTAGGCAACAGAATGAGCTTAAAAAGCATATGAAGACACACAGTGGCAGGAAAGTGTATCAGTGTGAGTACTGTGAGTATAGCACTACAGATGCCTCAGGCTTTAAACGGCACGTTATTTCCATTCATACAAAAGACTACCCTCACCGTTGTGAGTACTGCAAGAAAGGGTTCCGAAGACCTTCAGAAAAGAACCAGCACATAATGCGACATCATAAAGAAGTTGGCCTGCCCTAA
>11|ENSBTAG00000024058|11661429|11663907
ATGCTCCACCTTAGCGAGTTTTCCGGCCCCGACGCGCTCCTAGTAAAGTCTACCGAGGGCTGTTGCTCTGAACCCAGTACCGACCTAACCCGGCTGCCCGCCAGGGACCCACCCGCAGCCACCGGCTATCCGGCAGGTGATTTCTTGAGCTGGGCCTTGAGCAGCTGTGGCGCCGGGGAGTACTTAACCGACTCCTGCCTCCTGGAGGGGCCTGCGCCCACGCCTCCCCCTGGCCTCGGCTACAGTGGTAGCTTCTTCATCCAGGCAGTACCCGAACACCCGCACGATCCAGAAGCACTCTTCAACCTCATGTCGGGCATCCTAGGCCTGACACCTTTCCCCGGCGCTGAGGCGGCAGCATCCCGGTCTCCTTTGGACGCCTCTTTTCCCGCAGGCTCCGACGCCTTGCTGCCAGGTCCGCCAGACCTTTTCTCCCCGGATCCGGGCGCTGCTGCTTTCCCGGAGGCGTTCTGGGAGGCCTCGCCCTCGGCAGGCGCCCCCTCACAGTGCCTGTATGAGCCTCATCTCTCCGCACCCGACGTCAAGCCAGGCCTCCGGGCTCCTCCGGCTTCCCCTGCTCTGGACACTGCCTCGGCCTTCAAAGGTCCGTATTCTCCATGGGAGCTGCTCTCAGCCGGGGCTCCAGGGAGCTGTGGGTCACAAGGAGGCTACCAGGCCGCCCCGGAGGCCCGTTTCCCCACGACGGGGGCCAAGATTGAAGACCTGCTGTCCATCAGCTGCCCCGCAGAGCTGCCGGGTGGCCCTGCCAGCAGACTCTACACCATGGGGACCTACGATGCTTTCCCGCTGGCCCCGGGTGACTTAGGAGAAGGAGCCGAGAGCCTCCCGGGGCTCCTGACCCCTCCTAGTGGGGAGGGAGGGAGTAGCGGCGAAGGCGGAGAGTTTCTAGATGGTACGCAGCCTGAGCTTTCCCCGCTGGGCCTTCGCAGCGCCACGGCGGACTTCCCGAAACCTCTGGTGGCGGACATCCCCGGGAGCAGCGCTGTGCCCGAACCTCCTGTCCCGCCGCCGGCCCCGTTCCCCCCAGCCAAGGCGCGACGCAAGGGGCGCCGGGGCGGCAAGTGCAGCGCACGCTGCTTCTGCCCTCGGCCGCATGCAAAGGCGTTTGCTTGCCCGGTGGAGAGCTGTGTGCGCAGTTTCGCGCGCTCCGACGAGCTCAACCGCCACCTGCGCATCCACACGGGCCACAAGCCCTTCCAGTGCCGCATCTGCCTCCGCAACTTCAGCCGCAGCGACCACCTTACCACACACGTGCGCACGCACACGGGCGAGAAGCCCTTTGCCTGCGACGTGTGCGGCCGCCGCTTCGCGCGCAGCGACGAGAAGAAACGGCACAGCAAGGTGCACCTCAAGCAGAAGGCGCGCGCCGAGGAGCGGCTCAAGGGCCTTGGCTTTTATTCGTTGGGCCTCTCCTTCGCAGCCCTGTAA
>2|ENSBTAG00000014949|17356262|17357653
ATGCTGGCGGCGACCTGTAACAAGATCGGCAACACGAGCCCGCTGACGACGCTGCCGGAGTCGAGCGCCTTTGCCAAGGGCGGCTTCCATCCCTGGAAGCGCTCCTCGTCCAGCTGCAACCTCGGGTCCAGCCTCTCGGGCTTCGCAGTGGCCACCGGCGGCCGCGGCTCGGGCGGCCTGGCGGGAGGCTCGGGCGCAGCCAACAGCGCCTTCTGCTTGGCCTCCACGTCCCCTACGTCGTCCGCTTTCAGCAGCGACTACGGCGGCCTCTTCTCCAACTCAGCGGCGGCCGCGGCGGCAGCGGCCGGAGTGTCCCCGCAGGAGGCGGGAGGCCAATCGGCCTTCATCTCCAAGGTGCACACGACGGCGGCCGACGGCCTGTACCCGCGCGTGGGCATGGCGCACCCGTACGAGTCGTGGTACAAGTCAGGCTTCCACTCGACGCTGGCGGCGGGCGAGGTGACCAACGGTGCTGCGTCGTCGTGGTGGGACGTGCACAGCAGCCCGGGCTCGTGGCTGGAGGTGCAGAACCCCGCTGGGGGGCTCCAGAGCTCGCTGCACTCGGGCGCCCCCCAAGCCTCGCTGCACTCGCAGCTCGGCACCTACAACCCCGACTTCAGCTCGCTCACGCACTCGGCCTTCAGCTCCACGGGCCTCGGCTCCTCGGCCGCCGCCGCCTCGCACTTGCTCTCCACCAGCCAGCACCTGCTGGCCCAGGACGGCTTCAAGCCGGTGCTGCCCTCCTACTCGGACTCCAGCGCCGCAGTGGCGGCCGCCGCAGCCAGCGCCATGATCTCGGGCGCCGCGGCCGCCGCCGCCGGGGGGAGCTCGGCGCGCTCGGCCCGCCGCTACTCCGGCCGCGCCACCTGCGACTGCCCCAACTGCCAGGAGGCGGAGCGGCTGGGCCCGGCCGGGGCGAGCCTGCGGCGCAAGGGCCTGCACAGCTGCCACATCCCGGGCTGCGGCAAAGTGTACGGCAAGACGTCGCACCTGAAGGCGCACCTGCGCTGGCACACGGGAGAGCGGCCCTTCGTGTGCAACTGGCTCTTCTGCGGCAAGCGCTTCACGCGCTCGGACGAGCTGCAGCGGCACCTGCGGACTCACACGGGCGAGAAGCGCTTCGCCTGTCCAGTGTGCAACAAGCGCTTCATGCGCAGCGACCACCTGAGCAAACACATTAAGACGCACAACGGGGGCGGCGGGGGCAAAAAGGGCAGCGACAGTGACACGGACGCCAGCAACCTGGAGACGCCCCGCTCCGAGTCCCCTGACCTCATCCTGCACGACTCCGGCGTCAGTGCGGCCCGGGCGGCTGCGGCGGCGGCGGCGGCGGCTGCGGCGGCAGCCTCGGCGGGAGGCAAGGAAGCCGCGTCTGGCCCCAACGACTCTTAG
>21|ENSBTAG00000027013|42507172|42508836
ATGCCTAGGGGCTTCCTGGTAAAGAGAACTAAACGGACGGGCGGCTCTTACCGAGTGCGCCTAGCCGAGCGGGTCTTCCCCCTCTTCCCCCGACCCCCGGGGACGCCGCCCTTCCCCGAGGAGGCTTCCAGTGCCCCTCAGCCCGGTGTGGAGCGGGAGGCACACCCAACTCCGGAGGAGGAGGAGGCCCGTGAACTGTCAGGGTCGTCCTGTCCGGCGGCTAGGGTGAGCCCAGCGGCGGGCGGGCGGGAAGGCGCGGAGTGGAGGGCGGATGGTAGGGAGGGTCCGGGGCCCAGCCCCAGCCCCACGAAGCCGGCGGGCGTGGAACTGCGCAGGGCATTCCTGGAGCGCTGCCTCAGCTCACCCGTCTCTGCTGAGTCCTTCCCCGGGGGCGCTGCCGCCGTGGCCTCTTTCTCCTGCTCGGTGGCACCAGCAGCTGCACCGACCTCGGGGGAGCAGTTCCTGCTGCCGCTCCGGGCACCGTTCCCGGAGCCCGCGCTCCATCCGGACCCCGCGCCCCTCTCGGCCACCTTGCACGGCCTGAAGCGGGCCACCGGCGGCGAGCGCCGCGCCAAGGCTCCTTCAGGCTGCGCATCTGGGCCCGCGGCCGCCGGAGTCAAGAAACCAAAGGCCATGAGGAAGTTGAGCTTCGCCGATGAAGTCACCACGTCCCCTGTTCTGGGCCTGAAGATCAAGGAGGAGGAGCCCGGGGCGCCGTCCCGGGGCCCCGGGGGTAGCCGCACGCCGCTGGGGGAGTTCATCTGCCAGCTGTGCAAGGAGCAGTACGCAGACCCCTTCGCTCTAGCTCAGCACCGCTGCTCCCGCATCGTGCGCGTCGAGTACCGCTGCCCCGAGTGCGACAAGGTCTTCAGCTGCCCTGCGAACCTCGCCTCCCATCGCCGCTGGCACAAACCGCGTCCCGCAGCGGCCAATGCAGCCACGATCTCCTCGGCCGACGGGAAGCTGCCCCCGTCGTCGTCCTCCTCGGATTCCGGGACTGTCGCATCTTTCCTGGCCGAGGGGAAGGAGAACAGCCGGGCGGAGCGAACTGAGGATCAGCACCCACGGGCCAGGGACAGCTCCGGGACGGAGCAGCACCAGGACAGCGCCCCACAGCCCGGCCTCCAGGTGCTGTCCCACCCCGAGCCTCCGCTTCCTCAGCTCCCTTATACGGCGGGGGTGTTGGGGCGCCGGGTGCCTGAGCCCGGCAGTGCCAGTGGTGTCGGGGGACCCGAGATCTTCGTGTGCCCATATTGCCACAAAAAGTTCCGTCGCCAAGCCTATCTGCGCAAGCACCTGGGCACTCACGAGGCTGGTTCGGCCCGCGCGCTCGGCCCCTGCTTTGGCTCGGAACGCGGCGGCCCCCTGGCCTTCGCTTGCCCGCTGTGCGGGGCGCACTTCCCGTCGGCAGACATCAGGGACAAACACCGGCTGTGGCATGCGGTCCGCGACGAGCTGCTCCTGCCCGCTCTGGCCGGGGCGCCTCCCGATGCACCGAACCCAGGCAGGGCACCCGACGGGGATGCTCAGCAAATTTTCTCGTGCAAGCACTGCCCGTCCACTTTTTTTAGCTCCCCGGGGCTGACCCGGCACATCAATAAGTGCCACCCCTCAGAAAGTCGGCAGGTACTGCTGCTGCAGATGCCGCTGCGGCCGGGCTGCTGA
>8|ENSBTAG00000006587|78483644|78507414
ATGATCCGGGGTGTGGAGGCGCAGATGGCGGACAACGCCCCTCAGCCGCCGCCCGTCATCTTCTGCCAGGATTCCCCGAAGCGGGTGCTGGTGTCGGTCATCAGGACGACCCCGATCAAGCCCACATGCGGCGGCGGAGGGGAGCCAGAGCCGCCGCCTCCGCTCATCCCCACCAGCCCTGGCTTCAGCGACTTCATGGTGTACCCGTGGCGCTGGGGCGAGAACGCGCACAACGTGACGCTCAGCCCCGGAGCCTCCGGGGGCGCAGCCTCGGCTGCCTTGCCTGCGGCCGCCGCCACCGCCGAGCACCTGGGGCTTCGCGGACGGGGCGCGCCGCCGCCCACCGTCTCGGCCGCCGCCGCCTCGGGAGGTGAAGACGAGGAGGAGGCGAGCAGCCCGGACAGCGGCCACCTCAAGGATGGAATCCGACGTGGTAGACCCAGAGCAGATACTGTACGGGATTTAATAAATGAAGGAGAGCATTCGTCCAGCAGAATCCGTTGTAACATCTGTAATAGGGTGTTTCCACGGGAGAAATCACTCCAGGCTCACAAAAGGACTCATACAGGTGAGAGACCTTATCTGTGTGACTATCCAGACTGTGGAAAAGCCTTTGTTCAAAGTGGACAGCTCAAAACCCATCAGCGTCTTCACACCGGAGAAAAACCTTTTGTTTGTTCAGAAAACGGCTGCCTAAGCAGATTCACCCATGCAAACCGCCACTGTCCGAAGCACCCTTATGCCAGGCTGAAGCGCGAGGAGCCCACAGATGCTCTCAGTAAGCCCCAGGCTGTGGATAACCAGGCTGCCGCTGAGTGGTTGGCAAAGTACTGGGAAACACGAGAGCAGCGCACTCCCACCTTGAAAGGAAAGCTGGTTCAGAAGGCTGACCAGGAGCAGCAGGACCCGCTGGAGTATCTCCAGTCTGACGAGGAAGACGACGAGAAGAGTGGTGCGCAGCGGCGGCTCCAGGAGCAGCGGGAGCGCCTGCACGGAGCCCTCGCTCTCATCGAGCTTGCCAACCTGACGGGAGCACCGCTTCGCCAGTAG
>Un|ENSBTAG00000012346|246997517|247000753
ATGAAGGACATTGGACAGCAACTCTATAGCACACCAGTGGGTGACGGACGCAATGCCTTGACCATGTCACCCAAACAGCCTAATGCTCATCGAGGGACTCGACCAGACAGACCGGATGCTCAGACTGTTTTGTATCAAGGCTCCGAGGCAGAGTCTGCTGCCATGACCATTGCTACGTGTGTAAAGTGCAAAAGTGTGCATGAAGTACCACTTCAGGATCTGAAAAAGGGTACTGGACAAAGCCAGAAGGAGGACAAATATGTTTGCTTCAGATGCAACCTTGGCGCAGCCTCTCCCCATTTCCACTTTGTGAACAACAGTCGCAGTGCTACTCAAGTAGGAAATAAACCTGAAGCCATCTCAAGTTCTGTCAATCATAAGTTTAAGGTAAGGAACTTCAAGCCAGGCAAATACTATTGTGACAAATGTCGCTTTTCCACAAAGGACCCTCTGCAGTACAAAAAGCACACACTTCAGCACGAAGAGATTAAGTTTGTCTGTTCTCACTGCGGCTGCATTTCCTACACGAAAGGGGAGTTTCAGAGACACCTGGTGAAGCACACAGGCGTTTTCCCTTATCGGTGTGAGTACTGTGACTATGGTGCTATCAGAAATGACTACATCGTCAAACACAGGAGGAGAGTCCACGAGAAGACGGGGGCAAAACGGCCGCCCAAAGCCATCGCCAGGCTGGAGCCAAAAAGGATCAGCGCCTCCAAGCAAAACCCAGAGCTTTCAAAAACTTCCAGTCCCAGGACTGCATTTCAAAATAAGTTGTCAGATCAGCTCTCAAGGTTCTCCCCCCACGCAAGTAAAGACAGGACGCACAGCGTCACGTTGTTACCCGAATCCAAAGACTACCAGAAAGACGTAGTGTGCATCCCACACAAAGGGGCCCTGTCAGAGCCCACTGAGGTCATCAACCTGCTGGAGAACAAAAGTGTGGAGGTGGAGGTCTTGTCCCCCTCTAAAGAGCCCGTGCAGCCGGGGATGCCGTTAACAGTGGTGGCGCCAGCCGAACTCGTCGTCCCCGCCAACTGTCTAGCCCAGCTGATGGACGTGAAGGTTGTCAACGGAACGCAGCAGCTCGTGCTCAAACTGTTTCCCCTGGAAGAAACCAACAGCCTCGACGCCGGTGGAGGTGATGGAGGTAGTTCCGAACGTGGGTCTAAAGAGAGAGGTGCAAGCGAGCAGGAAAAAATGGCTTCCACAGAGTGCACGCAGCCCCTCGCGATCGAAGGGACTGTCGGAAAACTTGCAGGCATCGGTAGTCTACAGTCGTCAGTTCAGAAGCCGCTTAAAAATGTAAAGTGGGTGAGGTCTTACGATTTTTTCATGCCAAATTCTGGCAGGCACAGCAGCGGAGAATCCCTGCTCAACCCAGGGAGAGTTGAGAGTTTGCAGAAAAAAGGTTACACGTATCCCCATAGAGCTGCTCTGCCTTCCATTGCCTTCAAAGGCCATTCTCCATTATCTCTAGTGAAAAACGGTGTCTTACGTAGTCTTGGAGCTTCATCAAACTCTTTTCCATATAAAGCTGCCCTTTCTTTTGCTGAAGACAGGAGAAACTTACCCAGTGACCCTCAGCAGTTATTTCCTGTCTCTGCACCGCCTGCAACAATTTCCTTCTCTGGAGAAAAGGACTCACTGCCCCTATGTCAGAATGACTTAGGCTCTAGGAATGAGATCAGCCTTCCTGCAAAAACGGTCACCCCTCCCAGGAAGCTGCAAGACAACCAGACACAGGAATACAAGGCAGTTTCAAACGCAGGCCAGGTTTCCTCTCAACACAGAAGTGAGTATTTACACATCAACATAATGGGAGAAGACAGAGTCAGAGCCCAACAGTCCGGGGATAAACCTCTGGAATTAAAGAATCCCGACCAGACTAATGACCCCTTCGATGGCCCGGTCATCTCCTCTGTCTTTTCTCTGAGCTCTGGATCTGAAAACGTCCCTGAGGGTGTCAAGTGGAATAGTTCAACGTCCAAAATAAAGTCAATTGAACTCTTGCGCAGAAAGATAGCCCAGTTAATCGAATCCTGTGGGAAGCCTTCATCTCTGGCTGCAAACAGCACCCATCGACATTCTGCAGGGAAGGCGTCTAAGGTCACTTCAAAATCCACGCCTGAAGGCATCCAGGAAATTAACGTGTCCTTCACCAGCGCTGGCTATTCCACGGGCACACTCCCCAGACCTCAGGATGCTGGTGGCATTAGTGAACAGCTCGCACACCAGCAGGCGTATCCACAGCTTGTCGAAGGCAGCAGTGGGAAAACCGAAAGCAGAGTGACCAAGAAGCCACACGTGGCTACTCCAGTGTTGATCCCCAAGGGGGCCGTGTTGAGGGTTCTTAATTCCTCTGAGGATTCCCAAATCATAGAGGCAACCTGCGAAGCACCTGTCAACATCACATGCACTGAGACGCAGTTAATAAAGCCCATTCCGCTCTGCCCAATGAAACGGACAGACCCGGATGTACAGTTTCTGACGAGTGAAAGTGGGCCCATAGATATGTCCCCAAATCACGATCTGTCTTTTCGGCCTAAATCACGAAAAGAGAGTGCCCATTGTAGCACCATGCCCAAAAAACCTGGATCCATGCACGGCCCACAAGGAAGCAGTGAAATGATCAAGCAAGCAAAACTGTTTCCCAGAAGTCTTCCCATCAGTAAAAATAAACCCAGACAAATCAGCTCATCCAAGAAGAAAAGCAAAATCCAGACTGACCCCAGCCGCTGTTTCAGGGATCCTTCCATTTTTCAGGTTGCAAGACAGCTTCGACTTATCGCAGCTAAACCAGACCAGTTGATCAAATGTCCCCGTCGGAACCAGCCCGTTATCGTGTTAAACCATCCTGACGTTGACTCACCGGAGGTGTCCAATGTGATGAAGGTAATAAACAAGTACAAAGGCAACGTCCTCAAGGTGGTGTTGTCGGAGAGGACTAGGTGTCAGTTAGGCATGAGGCGGCACCATGTCCGACTGACCTACCAGAATGCGGAGGAAGCCAATCAGATCAAAAGGCAAATGATGCTGAAAATGAAATTGAAGAAGGTTCATAAAAACAACTACCAGGTGGTGGATTCCTTGCCTGATGACTCATCGCAGTGTATATTTAAGTGCTGGTTTTGTGGGCGACTCTACGAGGACCAGGAAGAGTGGATGAGTCACGGCCAGCGGCATTTGATAGAAGCAACCAGAGACTGGGATGTTCTTTCTTCCAAGGGCAAATAA
>8|ENSBTAG00000005017|79952614|79953888
GACCAGGGAGGCAGTAGCAGTGGAAGAATAGACCAGGGGATGATCTCTGACGAGGCAGATGCAGTATTAACAGAGACAAACATCTCAGAATCTGGAGCAGTCATATGTGAAAACTATAGACTAGGATTTAGCAGAAAATCAAGCCTCTTTAGCCTCCAGAAGCATCATGTGTGCCCTGAATGTGGCAGAAACTTCTGCCAGAAGTCAGACCTCGTCAAACACCAGAGGACTCACTCGGGAGAGAAGCCGTTTAGTTGCAGAGAGTGCGGGCGAGGCTTTGGCCGCAGGTCCTCCCTCACCGTACACCAGAGGAAGCACTCAGGGGAAAAGCCCTACGTGTGCCGGGAGTGTGGGCGACACTTCAGGTACACATCCTCCTTAACTAACCACAAGAGGATACACTCCGGGGAGAGACCCTTTGTATGTCAGCAGTGTGGGAGAGGCTTTCGCCAGAAGATCGCCCTCATCCTGCACCAGAGGACACACTTGGAAGAGAAGCCCTTTGTGTGTCCAGAGTGTGGAAGAGGCTTTTGCCAGAAGGCATCACTCCTTCAACACCGTAGCTCGCATTCAGGCGAGAGGCCCTTCGTGTGCCTGGAGTGTGGGCGTGGCTTCAGGCAGCAGTCTCTGCTCCTCAGTCACCAGGTCACACACTCAGGTGAGAAGCCTTATGTCTGTGCTGAGTGTGGGCACAGCTTTCGCCAGAAAGTCACCCTCATCAGACACCAGAGGACACACACAGGGGAGAAGCCTTACCTGTGCTCCGAGTGTGGGCGTGGCTTTAGCCAGAAAGTCTCCCTTATGGGCCACCAGAGGACGCACACAGGTGAGAAGCCTTATGTGTGCTCTGAGTGTGGGCGTGGCTTTGGTCAGAAGGTTACCCTCATCAGACACCAGAGGACGCACACAGGGGAGAAGCCTTTTCTGTGTCCTGAATGTGGACGTACCTTTGGCTTCAAGTCACTTCTCACCAGACACAAGAGGATACATTCAGGGGAGGAGGCTGATGTGTACAGAGTATGTGAGCAAAGACTTGGTCTGAAGATCCAACTCACCTCTGACCAGAGGACACACTCAGGAGAAAAGCCATGTGTGTGTGATGAGTGTGGACGCGGCTTTGGCTTCAAGTCAGCCCTCATCAGACACCAGCGGACACATTCAGGAGAGAAGCCATATGTGTGCAGGGACTGTGGTCGTGGCTTTAGCCAGAAGTCTCACCTCCACAGGCATAGGAAAACCAAGTCTGGCCATCACCTCCTGCCACAGGAACTGTTC
>Un|ENSBTAG00000002055|366044540|366087163
CCGGCCCGGGGAAGGCCGCGCTCAAGGAGTGGCCCCACGTCTAAGGGCCGGCGAGGAGCGGCGACCACGGGACCGGAGGACAGAGCTCTGCCTTCCAGGGACACGGCCGCCCTCCGGGAGAGGGGGCCCAAGCAGGAGGCGGCCGGGACAGGAGTTGAACGGCAAGCCACGTCCCAGAGCCCGCTGACGTTCGGTGACGTGGCAGTGGAGTTCTCCGGGGAGGAGTGGGCCTGGCTGGACTCGGCCCAGAGGAGCCTGCACCGGAGCGTGATGCTGGAGAACTACAGGAACCTGGCCTCGCTGGGGCTTTGCCTGTCTAAGCCCGAGATGATCTCGTCGTTGGAGCAGAGGAAGGAACCCTGGGCTGTGAAGAGGAAGTCGACCAGAGGCATGCACCCAGACTCGCAGACTCTGCTGAAGACCCAGGAGTTGCCTTCAGAGAACAACTTCAGTGAAGAGGCGTTGTCCCAGGAGGTGCGCACGGAGAGACCCCCGGAGCACTCCGTCCTCGGGGAAGGCTGGGCTTACGCCGCTGTGTGTGAGGGGCAGCCGGGCTTGGTGGCCGTCACGGACGTGGCCACAGACGTCTCGCAGCGGCCAGACCCTGCTGGGCAGAGTTTCTGTAGGAGCGTGGTGTGGGCGGACCGCCATCCGGGGACAGGAGGCCAGCAGTGTACAGAGGAAACCCAGGAGTTCCTTTCAAAGCAGAGTTCCTTTGCTGAAGTGGTGACAGACAGAACTTCAGAGACTAATGTAGGTCGTTCCTCGCTCAGAGAAAGCTGGGACGCTGAACGTCTGTTTGAAAGGGAGCTGGCAAGTCAGGAGACACGACTGGGGCAGGAGGCAGTCGCTCACCACAACACCCTCTCTGAAGAGAGAGTGTGTCCATATAACAGACCAGGTAGGTGGTTCCACCTGGACGTCTCAGAAGAGGGAGTCCACCGCCCTGACTCGGTTAAGAAAGCTTTGCCCCCAAACTCAGTGCTGATAAAACATGCGGGAATCTACACAGGGAAAAAACTCTTCAGATGTCACGAATGCAAGAAAACCTTCACCCAGAGCTCGTCCCTCACCGTCCACCAGAGGATCCACACGGGCGAGAAGCCCTACAAGTGTAAGGAGTGCGGCAAGGCCTTCAGCGACGGCTCTTCCTTCGCCCGCCACCAGCGGTGCCACACGGGCAAGAAGCCGTACGAGTGCCTGGACTGCGGGAAGGCCTTCATCCAGAATACATCGCTCGTCCGCCACTGGAGGTACTACCACACAGGGGAGAAGCCCTTCGACTGCCTGGACTGCGGGAAAGCCTTCAGCGACCACATCGGGCTGAACCAGCACCGGCGGATCCACACCGGGGAGAAGCCCTACAAGTGCGAGGCGTGCGGCAAGTCCTTCCGCTACGGCTCGTCGCTGACCGTGCACCAGCGCATCCACACCGGGGAGAAGCCCTACGCGTGCGAGGTGTGTCGCAAGGCCTTCAGCCACCACGCCTCCCTCACCCAGCACCAGCGCGTGCACTCGGGGGAGAAGCCCTTCCAGTGCAAGGAGTGCGGGAAGGCCTTCCGGCAGAACATCCACCTGGCCAGCCACCTGCGGATCCACACCGGGGAGAAGCCCTTCGAGTGCGCGGACTGCGGCAAGGCCTTCAGCATCAGCTCGCAGCTGGCCACGCACCAGCGGATCCACACCGGGGAGAAGCCCTACGCCTGCAAGGTGTGCAGCAAGGCCTTCACGCAGAAGGCCCACCTGGCCCAGCATCAGAAGACGCACACTGGGGAGAAGCCCTACGAGTGCAAGGAGTGCGGGAAGGCCTTCAGCCAGACCACGCACCTGGTGCAGCACCAGCGCGTGCACACAGGGGAGAAGCCCTACAAGTGCCTGCAGTGTGGGAAGGCCTTCGGCGACAACTCGTCCTGCACCCAGCACCAGAGGCTGCACACGGGCCAGCGGCCCTACGGCTGCGCAGAGTGCGGGAAGGCCTTCAAGACCAAGTCGTCCCTCATCTGCCACCGCAGGAGCCACACCGGCGAGAAGCCGTACGAGTGCGGCGCCTGCGGCAAGGCCTTCAGCCACCGGCAGTCCCTGAGCGTCCACCAGAGGATCCACTCCGGGAAGAAGCCCTACGAGTGCAAGGAGTGCCGGAAGGCCTTCATCCAGATCGGCCACCTCAACCAGCACAAGAGGGTGCACTCGGGGGAGCGGCCGCACGGCCCCGGGAGGAGCCGCAGAGCCTTCCGGCAGGGCTCGCACTTCGCACACGCGCGGACGCACGCGGGAGACGCGCCCGCGCACGCGGCGCCCGTGGCGCGCCCCGCGGACCTCTTGCCCGCGTTCCTCTGGAGCCCGCCCTCGCTGCCATCCCTG
>26|ENSBTAG00000034597|10872012|10873220
ATGTACACTTCAGAAGAGAGATATAATCAGAGAACTCAAAAAAGGAAAATGTATCATGTATGCCCTCAGAAGGGTAAAAAGATTTTTATTCATGTGCATGAGATTACTCAAATAGATGATCAGATATACGAGTGCCTTGAATGTGAGCAAAACTTTTGTGAAAACTTAGCTCTTCTTATGTGTGAGAGAACCCACACTGGGGAGAAACCTTATAGATGTGATATGTGTGAGAAAACCTTTATCCAAAGCTCAGATCTTATTTCATATCAGAGGATCCACAGTTATGAGAAACCTTATAAATGTAGCAAATGTGAGAAGAGCTTTTGGCACCACTTAGCCCTTTCAGGACACCAGAGAATGCATGCAGGTAAAAAATTCTATACATGTGATATCTGTGCCAAGAATTTTGGTCAGAGCTCTGATCTGCTTGTCCACCAGCGAAGCCATACAGGCGAGAAACCATATCTGTGTAGTGAGTGTGATAAATGCTTCAGCCGAAGCACAAACCTCATAAGGCATCAAAGAACTCACACGGGTGAGAAACCATTTAAGTGTCTGGAGTGTGAAAAAGCTTTTAGTGGGAAATCCAATCTTATTAGCCACCAGAGAACTCACACTGGTGAAAGACCCTACAAATGTAATAAGTGTGAGAAAAGTTACCGACACCGGTCAGCCTTCATTGTTCATAAAAGAGTACATACTGGGGAGAAGCCCTATAAGTGTGGTGCCTGTGAGAAATGCTTTGGCCAGAAATCAGACCTTATTGTACACCAGAGAGTCCACACAGGTGAGAAGCCGTATAAATGCTTGGAATGTATGAGAAGTTTTACCCGGAGTGCCAACCTCATCAGGCACCAGGCAACTCACACTCACACTTTTAAATGCCTTGAATATGAGAAGAGCTTCAGCTGTAGTTCAGACCTTATTGTGCATCAAAGAATTCACATGGAAGAGAAACCACATCAGTGGTCTGCATGTGACAGTGGCTTCCTCCTAGGCATGGACTTCGTTGCCCAACAGAAAATGAGAACTCAGACAGAGGAGTTGCATTATAAGTACAGTGTCTGTGATAAAAGCTTTCATCAGAGCTCAGCTCTTCTTCAACATCAGACAATCCACTTTGGTGAAAAACCATATATCTGTAATGTGGCTGAGAAAGGTCTTGAGCTCAGCCCTCCCAATGTATCAGAAGCCTCACAGATGTCTTGA
>X|ENSBTAG00000017184|3697214|3699211
ATGGAGAGTAGAAAACTGATTTCTGCTACAGACATTCAATACTCTGGCAGTCTGCTGAACTCCTTGAATGAGCAACGTGGCCATGGACTCTTCTGTGATGTTACTGTTATTGTGGAAGACCGAAAATTCCGAGCCCATAGAAACATTCTTTCAGCTTCAAGTACTTACTTCCATCAGCTCTTCTCAGTTGCTGGGCAAGTTGTTGAACTGAGCTTTATAAGAGCAGAGATCTTTGCAGAAATTCTCAATTATATCTATAGTTCTAAAATTGTTCGTGTTAGATCAGATTTACTTGATGAGTTAATTAAATCAGGGCAGTTATTAGGAGTTAAGTTTATAGCAGAGCTTGGTGTCCCGTTGTCACAGGTTAAAAGCATCTCAGGTACAGCTCAGGATGGTAATGCAGAAAACTCACCTCCTGAAATACAAAAATCAAAAGATGAATCCCAAGAAAATGGGGCCACTATAATGCCAATTATAACAGAATCTTTTTCCTTGTCTGCTGAAGATTATGAGACAAAAAAGATCATTGTTACTGATTCAGATGATGACGACGATGATGTCATTTTCTGCTCTGAGATTCTGCCTGCAAAGGAGACTTTGCCGAGTACCAACACAGTGGCAGAGGTCCAGCCTAACCCAGGCTCTGTTGCTATTTCAGATGATGCACCTTGTGTGAGCAATAGCTCTCCCCCTTTAACAAACATCACACCTACTCAGAAACTTCCTACTTCTGTGAATCAGGCAACTCTGAGCCAGACACAGGGAAGTGAAAAATTGTTGGTGTCTTCGGCCCCAACACATCTGACTCCCAACATCATTTTGTTAAATCAGACACCACTTACTACACCACCAAATGTCAGTTCTTCACTTCCAAATCATATGTCTCCTTCAATCAATTTACTTGTACAGAATCAACAGCCACCAAACAGTGCTGTTTTACCAGGAAACAAGGCCAATGAAGAGGAGGAGGAGGAAATTATAGATGATGATGATGACACTATTAGCTCCAGTCCAGATTCTGCTGTCAGTAATACGTCTTTGGTCCCACAGGCTGAGATCCCCCCAAATACCACTTTTGATGGATCGTTGATACAAAAGATGCAGATTCCTACACTTCTGCAAGAGCCAGTTTCTAATTCTTTAAAAATTTCAGATATAATTACAAGAAACACTAATGATCCAGGTTTAGGATCCAAACATCTAATGGAGGGTCAGAAGATTATTACTTTAGATACAGCTACTGAAATTGAAGGCTTGTCAACGGGTTGCAAGGTTTATGCAAATATTGGTGAAGATACTTATGATATAGTTATCCCTGTCAAAGATGACCCTGATGAAGGGGAGGCCAGACTTGGAAACGAGATACCAAAAACACCTAGCAGTGAGACGGCAAATAAACGTATGAAAGTTAAACATGATGATCACTATGAGTTAATAGTAGATGGAAGGGTCTATTATATCTGTATTGTATGCAAAAGGTCATATGTCTGCCTGACAAGCCTGCGGAGACATTTTAACATTCATTCTTGGGAGAAGAAGTATCCTTGCCGTTACTGTGAGAAGGTCTTTCCTCTTGCAGAATATCGCACAAAGCATGAAATTCATCACACAGGAGAGCGAAGGTATCAGTGTTTGGCCTGTGGCAAGTCTTTCATCAACTATCAGTTTATGTCTTCACACATAAAGTCCGTTCATAGTCAAGATCCTTCTGGAGACTCGAAGCTTTATCGTTTACATCCATGCAGGTCTTTACAGATCAGACAATATGCATACCTCTCTGATAGGTCAGGCACTATGCCTGTAATGAAGGATGACGGTATTGGATATAAGGTTGATGCTGGGAAAGAACCTCCAGTAGGGACCACATCTGCTCCTCAGAACAAGCCCATGACCTGGGAAGATATTTTTATTCAGCAGGAAAATGATTCCATGTTTAAACAGAATGTAACAGATGGCAGTACTGAGTTTGAATTTATAATACCAGAATCTTATTGA
>24|ENSBTAG00000034377|20872475|20881902
ATGCAGCCGCACGAATCAGCCGACGAAGATGGTGTGACTAAGTCCAGTGTTGGAGAGATGGCTTCCAAGGAGGAAATTACAGCAAAAATTGAACCATTGACTGAAGAGTCTGGCAACCCCAGAAATGATGTTCTCCAAGATCCTGAATGCAGAGAATTCTTTGGACTTGGGGATAAATTCAGTGAAAAGGATCAGAACCTCTTTAAAAGAAGACAGCACAACTGTGATGAATGTGGGCAAAGCTTTGCTTGTAGTACAGGCCTTATTAGGCATCGAAGAACCCACTGGGAGAAACCCTATGAATGTGATCAGTGTGGAAAGGCCTTTAATGTGAGCTCAGCCCTGGTTCTGCATCAGAGAATTCATACTGGGGAGAAGCCCTATCCTTGTAATTGGTGCATTAAAAGTTTCAGTCGG
>25|ENSBTAG00000005572|994870|1051942
[truncated: 522,076 more chars]
