# Supplementary material for: Adaptive Evolution in Zinc Finger Transcription Factors
Source: PLoS Genet. 2009 Jan 2;5(1):e1000325. doi: 10.1371/journal.pgen.1000325 (PMC2604467; doi:10.1371/journal.pgen.1000325)
Supplement: Dataset S1 — Sequence sets used for analysis; ZF amino acid frequencies; Codeml results for poly-ZF expansions; Zinc Finger counts, orthologs and paralogs. (3.77 MB ZIP) [file pgen.1000325.s009.zip › Supporting Information/ZF_Sequences/dog_znf_cds.fa]

>34|ENSCAFG00000014700|37384802|37398051
ATGCAGTATTCGCATCACTGTGAGCACCTTTTAGAGAGACTGAACAAACAACGGGAAGCGGGTTTTCTTTGCGACTGCACCGTAGTGATTGGGGAATTCCAGTTTAAAGCCCACAGGAATGTGCTGGCCTCGTTCAGTGAGTATTTCGGTGCGATCTACAGAAGCACTTCTGAGAACAATGTCTTCCTTGATCAGAGTCAGGTGAAGGCTGATGGATTTCAGAAACTGTTGGAGTTTATATACACAGGAACTTTAAATCTTGACAGTTGGAATGTTAAAGAAATTCATCAGGCCGCTGACTATCTCAAAGTGGAAGAGGTGGTCACTAAGTGTAAAATAAAGATGGAAGATTTTGCTTTTATTGCTAATCCCTCTTCTACAGAGATATCTAGTATTACTGGAAACATTGAATTGAATCAACAGACTTGTCTCCTTACTCTACGGGATTATAACAGTCGGGAAAAATCAGAAGTGTCTACAGATTTAGTTCAGGCAAATCCTAAACAAGGGACTTTAGCAAAGAAGTCTTCTCAAAATAAAAAGAAGAAGAAGGCCTTCAGCTCCCAGAAAACAGGACAGAATAAAACAGTGCAATATCCCAGTGACATTTTAGAGAATGCATCTGTTGAGTTATTTTTAGATGCAAATAAATTATCCACACCTGTAATAGAACAAGTTGCACAAAGAAATGATAATTCAGAACTCGAGTTGACATCAGTCGTGGAAAACACTTTTCCAGCACAAGATATTGTGCAAACTGTTACAGTGAAACGGAAACGTGGAAAATCACAGCCAAACTGTGCTCTGAAAGAACACTCTATGTCCAACATAGCCAGTGTCAAGAATTCTTATGAGCTGGAGAGCTCTGGGGAAGAGCTGGATCAGAGGTATTCCAAGGCCAAGCCAATGTGCAACACATGTGGGAAAGTGTTTTCGGAAGCCAGCAGTTTGAGAAGGCACATGAGAATACATAAAGGAGTTAAACCTTATGTCTGCCACTTGTGTGGAAAGGCATTTACCCAGTGTAACCAGCTGAAAACACATGTAAGAACTCATACAGGTGAGAAGCCATACAAATGTGAATTGTGTGATAAAGGATTTGCTCAGAAATGCCAGCTGGTCTTCCATAGTCGTATGCATCATGGTGAGGAAAAACCCTATAAATGTGATGTATGCAATTTACAATTTGCAACTTCTAGCAATCTCAAGATTCATGCAAGGAAGCATAGTGGAGAGAAGCCATATGTCTGTGATAGGTGTGGACAGAGATTTGCTCAAGCCAGCACATTGACCTATCATGTTCGTAGGCATACTGGAGAAAAGCCTTATGTGTGTGATACTTGTGGGAAGGCTTTTGCTGTCTCTAGTTCTCTTATCACTCATTCTCGAAAACATACAGGTGAAAAACCATACATATGTGGTATTTGTGGGAAAAGTTTTATTTCCTCAGGAGAGCTCAACAAACACTTTCGATCCCATACAGGAGAAAGGCCATTTATCTGCGAATTGTGTGGAAATTCTTACACAGATATTAAAAATTTAAAGAAGCACAAAACAAAAGTCCATTCCGGTGCAGATAAAATTCTAGATTCTGGTATAGAGGATCATCCCTTGAGTGAACAAGATTCCATACAAAAAAGTCCTTTATCAGAAACATTGGATGTGAAACCTTCTGATATGACTTTACCACTATCTCTTCCACTTGGAACTGAGGACCACCACATCCTTCTGCCTGTCACAGATAATCAGTCTCCTACATCAGATACGTTGTTGAGGTCAACTGTGAATGGGTATTCAGAACCACAGTTGATTTTTTTACAGCAATTATACTGA
>35|ENSCAFG00000023815|29286216|29288996
CTTGTATACAGACTCCCCGAGTCTCTCTTGCTCTTGCAGAAGCCAATCACCTTTGAAGATGTGGCCGTGAACTTCACTCAGGAAGAGTGGATGTGTCTAGATGCCAGTCAGAGGGTTCTGTACCAGGATGTTATGTCTGAGACCTTCAGAAACCTGATGTCTGTGGCTCAGAATCTATCTAACCCAGATCTGATCATCAAACTTGGACAAGAAGAAAGCCAGCAGAGAGCAGGGACCCCACACAGGGCCCCTGTGATCCCAGCATCCCGCGCTGGCAGGCCCTTTCTCTGCCACATCTGTGGCAGGACTTTCAGCAAGCACTCCAACCTGCATAGCCACCAGTTTGTTCACATTCCCAACAAGACCAACAGCTGCAGCCATTGCGGGAAGTCCTTCCGGAACCCCAAGGAGCTCGGCTATCACAGGCGCATACATCTTGGGGAGAGGCCCTTCTGCTGCCCGCTCTGTGACAAGACCTATTGTGATGCATCTGGGCTGAGCCGCCACCGCCGTGTCCACTTGGGCTACCGGCCCCACTCGTGCCCCTTCTGTGGGAAGGGCTTCCGGGACCGGTCAGAGCTGAAACGCCACCAGAAGATACACCCAGACCAGGAGCTGGGGGCCAGAGACCAGAAGTGCATTGTGAGGGCCCCAGACCCTCGAGCTGGATCTCAGACACATGCTGGCTGGAGCCAGGGGGCCAGCCAGGAGCTTGTGGCCGTGGACCATGCCCTGCTGACCAGGACCCAAGAACCCATCATTGCAGACAAGGGTCCTATGGCTCAGACCCAGCCAGGCATAGATAGGAAGCAGGGGCCTGGCACCAGGACACAGACACCCGGCATGAGAGCCCTCTGCCTGGATACCAGGTCCAACTGCCTCCCACAAGCCTTCAAGAATCAGGTCTTCTCTTGCCCTCACTGCCCTCTGACTTTTAGCAAGAAAGCCTATCTCTTTAGCCACCAGAAAGCCCACATCCCTGAGCAGCCGAGCTGCTGCTTCCGCTGTGGCAAGTCCTTCAGCTCATTGTCAGGGCTGGTCAGGCACCAGCAGACACACTGGAGGCAGAAGGTCTACCGTTGCCCTGTCTGCGACGTCTGCTTCAGGGATAGAGATGGCCTCATGGGCCACTGGGGGGGCTCCAAAACCATGGACCCGTGCCTGGGCAATCTCCAGGCCTGCTGGGCCATCCTGGGTCAATGGCTCGGCTTTTTTCATGGTGCTGCCAGTTGGGCTGGGAAGGAG
>2|ENSCAFG00000023754|71700500|71716961
ATGGAGATGCAATCCTATTATGGCAAGCTCTTGGGGGAGTTGAATGAACAGCGAAAGCGGGACTTTTTCTGTGACTGCAGCATCATTGTGGAAGGGCGGGTCTTCAAGGCCCACAGGAACATTTTGTTTGCCAACAGCGGCTACTTCCGAGCCCTGCTCATTCACTACATCCAGGACAGTGGGCGGCACAGCACCGCCTCCCTGGACATTGTCACCTCCGATGCCTTCTCCACCATCTTAGACTTCCTGTACTCTGGGAAGCTGGATCTGTGTGGGGAGAATGTGATTGAAGTTATGTCGGCTGCCAGCTACCTGCAGATGAACGATGTGGTGAACTTCTGCAAGACATACATCAGGTCATCCCTTGATATCTGCCGGAAGATGGAGAAGGCTCATCAGGTTGACAGTGGAAGTCCCAGTTCAGGGAGGGAAGGGACCTCCTGCGATACCAAGAGCTTGGTCTCCTCTCCAGGCGAGGGAGAGGAGAGTGTGGACTGTCCAAGAGCATCCCCTTGCAGTGACTGCAGAGGCTGCCACCCGCTGGAACTGGTGGTGAAGGACAGCCAGGGCAGTGGCCCTGCTGACAGTGACCTCTCTATTCTGCCCAAACAGATAGAGCCCAAGGTGGAGTTTGATGCTGACGAGGTGGAGGTGGAGGTGGAGGGTGGTGCGCACCTGCAGCCGTATGCCGCCCCACTCAGCCTGACCCACATAGATGAGGGTTTGCCCGGTGGCCAGGCTGTCGACTTGGCTTACAGTAACTACCACGTGAAACAATTCCTGGAGGCGCTCCTGCGCAACAGTGCTGTCCAGAGCAAAGATGATGGGGACCATCACTTTTCCCGAGGTTTGGAGGGAAGACCAGATGGTGCAGGAGGAGGCGTGAGTTCCATGATGGATGTACCGACTGACTGGTATGGAGAGGACTCAGGTGATGTGCTCGTGGTCCCTATCAAGCTCCACAAGTGTCCTTTCTGCCCTTACACCGCCAAACAGAAGGGCATCCTTAAGCGGCATATCCGCTCGCACACGGGTGAACGACCCTACCCCTGTGAGACCTGTGGCAAGAGGTTCACTCGACAGGAGCACCTGCGGAGTCATGCCCTGAGCGTTCACAGATCCAACCGTCCAATCATCTGCAAGGGCTGCAGAAGAACTTTTACAAGTCACCTGTCCCAGGGACTACGGCGCTTTGGGTTGTGTGACAGCTGCACCTGTGTTACAGACATGCACGACGAGGAGGACGATTTGATGCCCATCAACCTTAGCCTGGTGGAGGCTTCTTCTGAAAGCCAAGAAAAGAGTGACACAGACAATGACTGGCCAATCTACGTGGAGTCTGGTGAGGAAAACGATCCCGCTGGAGAGGATTCTGACGAAAGACGGCAAATCCGGCCCTACTTGTCAGATCGGGAGACACTTACATAG
>7|ENSCAFG00000014502|28316534|28326794
TCAGGCACGACCATGGAGAAAGGTGGGAACATACAACTGGAGATCCCCGACTTCAGCAACTCTGTTCTGAGCCATCTAAACCAGCTGCGCATGCAGGGCCGCCTCTGTGATATTGTGGTTAATGTGCAAGGACAAGCTTTTCGGGCCCACAAAGTGGTACTGGCTGCCAGCTCACCCTATTTCCGGGATCACATGTCCTTGAATGAGATGAGTACTGTCTCCATTTCAGTCATCAAGAACCCTACTGTTTTTGAACAGCTCCTTTCTTTCTGCTATACAGGGCGGATTTGCCTGCAGCTGGCAGATATCATCAGCTACCTGACAGCTGCCAGTTTTCTGCAGATGCAGCATATTATAGACAAATGTACACAGATCCTGGAGGGTATTCATTTCAAAATCAATGTGGCAGAGGTAGAAGCAGAATTAAGTCAAACGAGGACAAAGCATCCAGAAAGACCTCCAGAATCGCACAGGGTTACCCCGAATCTGAGCCGTTCCCTGAGCCCACGACATAATACCACCAAGGGAAACCGGCGAGGTCAGGTCAGTGCTGTGTTGGACATCCGGGAGCTCAGTCCCCCTGAGGAGTCCACCAGCCCTCAGATAATTGAACAGAGCTCAGACGTAGAGAGCCGGGAGCCCATCCTCCGAATCAACCGAGCAGGACAATGGTACGTGGAGACGGGAGTAGCAGACCGCGGGGCCCGGAGTGATGATGAAGTCAGGGTTCTTGGAGCAGTACACATCAAAACTGAGAACCTGGAGGAGTGGCTCGGGCCTGAGAATCAGCCTTCCGGAGAAGATGGGAGTAGTGCAGAGGAAGTCACAGCCATGGTGATTGACACCACCGGCCACAGTTCTGTGGGACAGGAAACTTATACTTTAGGATCTTCAGGAGCCAAGGTGGCTCGGCCAACAAGCAGTGAAATTGACAGCTCCTCTTCCAACAGATTTAGCCCCTCCGGCAGTGTGGTTCCCTTGGCGGAGAGACACAGAGCCAGAAAAAAGAAAAGAAAAAACACGCATAGTCACTTCAACTATCCTCACCTGGCACAGGTAGAAGAGTCAGCAATGATGGGAGTAAGTGGCTATGTGGAGTATCTCCGAGAGCAAGAAGTATCTGAGCGGTGGTTCCGGTACAACCCTCGTCTCACCTGCATCTACTGCGCCAAATCTTTCAACCAGAAGGGGAGCCTGGACCGCCATATGCGCCTGCATATGGGGATCACGCCATTCGTCTGCCGCATGTGTGGCAAGAAGTATACCCGGAAAGATCAGCTGGAGTATCATATCCGCAAGCACACAGGCAACAAACCCTTCCACTGTCATGTTTGTGGCAAAAGTTTCCCCTTCCAGGCCATCTTGAATCAGCACTTTCGCAAAAACCACCCTGGCTGTATACCCCTGGAGGGGCCTCACAGCATCTCCCCTGAAACAACTGTCACATCTCGAGGACAAGCTGAGGAAGAGTCACCATCACAAGAAGAGACAGTTGCTCCTGGGGAGACTGCCCAGGGCTCTGTGTCCACCACTGGGCCAGACTGA
>33|ENSCAFG00000009599|11000689|11031229
ATGTCAAGCGAGGAAAGCTACCGGGCCATCCTTCGCTACCTGACAAACGAGCGTGAGCCGTACGCGCCGGGCACCGAGGGCAATGTCAAGCGCAAAATCCGCAAGGCGGCTGCCTGCTACGTGGTGCGCGGCGGGACTCTGTACTACCAGCGGCGGCAGCGGCACCGCAAGACCTTCGCGGAGCTGGAGGTGGTGCTGCAGCCGGAGCGGCGCCGGGGGCTCATCGAGGCGGCGCACCTGGGCCCGGGCGGCACTCACCACACCCGGCACCAGACCTGGCACGACTTGTCCAAGACTTACTGGTGGCGAGGTATATTAAAGCAAGTGAAAGATTACATTAAACAGTGTAGCAAATGCCAGGAGAAACTAGATCGCTCCCGTCCAATATCAGATACTTCAGAAATGTTAGAAGAATTGGGACTAGACCTTGAATCTGGAGAGGAAAGTAATGAATCAGAAGATGATCTGAGCAATTTTACTTCCCCTCCAACTACAGCTTCCAAGCCTGCAAAAAAGAAGCCCGTATCCAAGCATGAACTTGTATTTGTTGACACCAAAGGAGTGGTGAAACGTTCTTCTCCAAAACACTGTCAGGCTGTCTTAAAACAGCTCAACGAACAGAGACTCTCCAACCAGTTCTGTGATGTTACTTTGTTAATTGAGGGAGAAGAGTACAAAGCTCATAAATCTGTTTTGTCCGCTAATAGTGAATATTTTCGAGATCTTTTTATTGAGAAAGGAGCTGTTTCCAGTCATGAGGCAGTGGTGGATCTTTCTGGTTTTTGTAAGGCAAGCTTCCTTCCTTTATTGGAATTTGCCTATACTTCCGTGCTAAGTTTTGACTTCTGTAGCATGGCTGATGTAGCCATCTTGGCTCGTCATCTTTTCATGTCGGAAGTTTTAGAAATCTGTGAAAGTGTACATAAACTAATGGAAGAGAAGCAGTTAACGGTATATAAGAAGGGTGAAGTCCAAACGGTTGCATCTACCCAGGACTTACCAGAGCAGAATGGAGTTACTACACCTCCTGCGGCTAGCAGCGAGGGAACCACAACAACATTATCTACTGAACTTGGGGATTGTGAAATTGTACTACTGGTGAATGGAGAATTGCCAGAAGCTGAGCAGAATGGAGAGCCGGGACAACACCCTGAAGCCCAGGCTTCTTCAGAGACTCCAGCCAGTGTGTCACCTGCAGGCTGTATAACTGGTGCCCATCCTCAAATGGAGTCTGTGGATTTAGCAACAAAAAACAGTGAGACAGAACTAGAAACTTTAGGTAGCGGGGAAGACAGCACAGTTTCTGATACTCACCCCAAACTTTCAGAAGAGAATGTAATCAGTAGCTGTCCAGAAAACAATGATATGGGAAATGGCACATCACCTGAAAATATCTGTGCTGAAGACATTCCAGAGCATATGCAGAACCTTGGCCAGTCTTTGAAAGACCAGGAAAATCTGGTTGCACTGGCAGCAAAGACAGACCTCGGCCCTGATGATGAAACCTACAGAAGCAGGCTTCGGCAGCGTTCTGTTAATGAAGGGGGATACATCCGACTGCACAAAGGAATGGAGAAAAAGCTACAGAAACGGAAAGCCATTCCCAAATCAGCAGTTCAGCAGGTAGCCCAGAAATTAGTTCAAAGAGGGAAGAAGATGAAACAACCAAAAAGAGATACTAAAGAGAATCCTGAAGAAGCAGCATCCCATAAGTGTGGGGAATGTGGAATGGTTTTTCAGAGACGATATGCTCTTATAATGCACACACTGAAACATGAAAGAGCTAGAGATTACAAATGTCCATTGTGTAAAAAACAGTTTCAGTACAGTGCCTCCTTGCGAGCACATCTTATTCGGCATACCAGAAAAGATGCACCCACTTCATCCTCTTCCAATTCTGCATCTAATGAGACATCAGGAACGTCGTCTGAGAAGGGGAGAACCAAAAGAGAATTTATATGTTCCATATGTGGAAGGACATTACCTAAATTATATTCTCTTCGAATACACATGTTAAAGCATACAGGTGTAAAGCCACATGCATGTCAGGTCTGTGGAAAGACTTTCATCTATAAGCATGGTCTAAAATTACACCAGAGTCTCCATCAGTCACAAAAGCAGTTCCAGTGTGAACTATGTGTTAAGTCATTTGTTACCAAACGGAGTCTTCAAGAACATATGAGTATTCACACAGGTGAGTCCAAGTACCTCTGCTCAGTTTGTGGAAAGTCTTTTCATAGGGGCTCTGGACTCAGCAAGCACCTAAAGAAACACCAGCCAAAGCCTGAAGTTCGAGGCTATCATTGTACTCAATGTGAAAAAAGTTTCTTTGAAGCTAGAGATCTTCGTCAGCACATGAACAAACATCTCGGTGTGAAGCCATTCCAGTGCCAATTTTGTGATAAGTGCTATAGCTGGAAGAAAGATTGGTATTCCCATGTGAAGTCTCATTCTGTCACTGAGCCTTACAGGTGTAATATATGTGGCAAAGAATTTTATGAGAAAGCATTGTTCAGAAGACATGTAAAGAAAGCTACCCATGGAAAAAAAGGAAGAGCAAAGCAGAACCTGGAACGGGTGTGTGAACAATGTGGAAGGAAATTCACTCAGCTAAGAGAGTATAGGAGACACATGAACAACCATGAAGGAGTTAAGCCATTTGAATGCTTAACCTGTGGAGTAGCTTGGGCTGACGCCCGATCTCTAAAGCGCCACGTCAGAACACATACTGGCGAACGGCCCTACGTCTGCCCCGTATGTAGCGAAGCCTACATAGATGCTCGGACGCTCCGTAAACACATGACTAAGTTCCACAGAGATTATGTGCCTTGCAAAATTATGCTGGAAAAAGATACCCTTCAGTTTCATAACCAAGGAACTCAAGTGGAACATGCCGTTAGCATCTTAACAGCAGATATGCAGGAACAGGAAAGCAGTGGTCCTCAAGAACTCGAAACTGTGGTAGTGACCGGAGAAACCATGGAAGCGCTCGAAGCTGTCGCGGCTACAGAAGAGTGTCCATCAGTATCTACACTTTCTGACCAAAGTATTATGCAAGTGGTTAATTATGTGCTGGCACAACAGCAGGGACAGAAGCTGTCGGAAGTCGCAGAAGCTATTCAAACTGTTGAAGTGGAGGTGGCCCATATTTCGGAAGCAGAATGA
>X|ENSCAFG00000023631|95311261|95313009
CTTACAGGCATGGAGAGTAGAAAACTGATTTCTGCTACAGACATTCAGTACTCTGGCAGTCTACTGAACTCCTTGAATGAGCAACGTGGCCATGGACTCTTCTGTGATGTTACCGTTATCGTGGAAGACCGAAAATTCCGGGCCCACAGGAATATTCTTTCAGCTTCTAGTACTTACTTCCATCAGCTCTTCTCAGTTGCCGGGCAAGTTGTTGAACTGAGCTTTATAAGAGCAGAGATCTTTGCTGAAATTCTCAATTATATCTATAGTTCTAAAATTGTTCGTGTTAGATCAGATTTACTTGATGAGTTGATTAAATCGGGGCAGCTGTTAGGGGTTAAATTTATAGCAGAGCTTGGTGTCCCATTGTCACAGGACGGTAATGCAGAAACCTTACCTCCTGGTTCTAGTGACAAGAACCTTGAAATACAAAAATCAAAAGATGAAGCCCAAGATAACGGGGCCACTATAATGCCTATTATAACAGAGTCTTTTTCCTTATCTGCTGAAGATTACGAGACAAAAAAGATTATTGTTACCGATTCAGATGATGATGACGATGACGTCCAGCCTAGCCCGGGTTCCGTTGCCATTTCAGATGTTGCACCTTGTACTAGTAATAACTCTCCCCCTTTGCCAAATCTCACACCTACTCAGAAACTTCCTACTTCTGTGAATCAGGCAACTCTGAGCCAGACGCAAGGAAGTGAAAAATTGCTGGTATCTTCAGCCCCGACACATCTGACTCCCAACATTATTTTGCTAAATCAGACACCACTTACTACACCACCAAATGTTACTTCCTCACTTCCAAATCATATGTCTCCTTCAATCAATTTGCTTGTGCAGAATCAGCAGACACCAAACAGTGCTGTTTTAACGGGAAACAAGGCCAATGAAGAGGAGGAGGAGGAAATTATAGATGATGATGATGACACTATTAGCTCCAGTCCAGATTCGGCGGTCAGTAATACATCTTTGGTCCCCCAGGCCGATATCCCCCAAAATGCCACTTTTGATGGATCGTTGGTACAGAAGATGCAGATTCCTACACTTCTGCAAGAACCACTTTCCAATTCTCTAAAAATTTCAGATATAATTACTAGAAACACTAATGATGCAGGCTTAGGATCAAAACATCTAATGGAGGATATCGGTGAAGATACTTATGACATAGTGATCCCTGTCAAGGATGACCCTGACGAAGGGGAGGCCAGACTTGAGAATGAGATACCAAAAACATCTAGTGGTGAGCCTGCAAACAAGCGTATGAAAGTAAAACATGACGATCACTATGAGTTAATAGTAGATGGGAGGGTCTATTATATCTGTATTGTGTGCAAAAGGTCATATGTCTGTCTGACAAGCTTGCGGAGACATTTTAACATACATTCTTGGGAGAAGAAGTATCCTTGCCGTTACTGTGAGAAGGTATTTCCTCTTGCAGAATATCGCACAAAACATGAAATTCATCACACAGGGGAGCGAAGGTACCAGTGTTTGGCCTGTGGCAAATCTTTCATCAACTATCAGTTTATGTCTTCACACATAAAATCAGTTCATAGTCAAGATCCTTCTGGAGAC
>7|ENSCAFG00000019080|83536762|83546407
ATGGCCAATGGCATCGACGAGCTCATCGGCATCCCCTTCCCCAACCACAGCAGCGAGGTCCTGTGCAGCCTGAACGAGCAGCGGCATGACGGCCTGCTCTGCGACGTGCTGCTGGTGGTGCAGGAGCAGGAGTACCGCACGCACCGCTCCGTGCTGGCGGCCTGCAGCAAGTACTTCAAGAAGCTCTTCACGGCCGGCGCCCTGGCCAGCCAGCCGTACGTCTACGAGATCGACTTCGTGCAGCCCGAGGCCCTGGCCGCCATCCTGGACTTCGCCTACACCTCCACGCTCACCATCACCGCCTCCAATGTCAAGCACATCCTCAACGCCGCCAGGATGCTGGAGATCCAGTGCATCGTGAACGTGTGTCTGGAGATCATGGAGCCCGGTGGCGACGGCGACGACACTGAGGACTTTGCTGATCAAGAAAACCTGACTGACCCCCAGGACATCAACTGCCACCAAAGCCCTTCCAAGACAGACCATCTCACAGAGAAGGCCTACTCGGACACACCCAGGGACTTCCCCGATTCCTTCCAGGCCGGCAGCCCCAGCCACCTGGGCGTGATCCGGGACTTCTCCATTGAGTCTCTACTGAGGGAGAACCTGTACCCCAAGGCCAACATCGCTGACAGGAGACCCTCCCTGTCTCCGTTCGCCCCCGACTTCTTCCCACATCTCTGGCCAGGGGACTTCGGTGCCTTCACCCAGCTGCCCGAGCAGCCCATGGACAGTGGCCCACTGGACCTGGTCATCAAGAACCGGAAGATCAAGGAGGAGGAGAAGGAGGAGCTGCCCCCCCCCCCACCCCCCTTCCCCAGCGACTTCTTCAAGGACATGTTCCCCGACCTCCCTGGGGGGCCGCTGGGCCCCATCAAGGCCGAGAGTGACTACGGTGCCTATCTCAACTTCCTGAGTGCCACCCACCTAGGGGGCCTCTTCCCGCCCTGGCCCCTGGTGGAGGAGCGCAAGCTGAAGCCCAAGGCATCCCAGCAGTGCCCCATCTGCCACAAAGTCATCATGGGGGCCGGGAAGCTGCCGAGACACATGAGGACCCACACCGGGGAGAAGCCATACATGTGCAACATCTGTGAGGTCCGCTTCACCAGGCAGGACAAGCTGAAGATCCACATGCGGAAGCACACGGGGGAGCGGCCCTACCTGTGCATCCACTGCAACGCCAAGTTCGTGCACAACTACGACCTCAAGAACCACATGCGCATCCACACGGGCGTGCGGCCCTACCAGTGCGAGTTCTGCTACAAGAGCTTCACGCGCTCCGACCACCTGCACCGCCACATCAAGCGCCAGAGCTGCCGCAAGCCCGCCGCCTGGAGGGCCGCCAGCCTGCTCTTCGGGCCCCCGGGCCCCACGCCCGAGAAGGCGGCCTTCGTGGTGCCCCCGGCGCTGGGCGAGGTGGGCGGCCTGGGCGGGGCGGCCGTGTGTCTCCCGGGCCCCAGCCCCGCCAAGCACTTCCTGGCGGCGCCCAAGGGCGCGCTGAGCCTGCAGGAGCTCGAGCGCCAGTTCGAGGAGACGCAGATGAAGCTGTTCGGGCGCGCGCAGCTGGAGGCCGAGAGGAACGCGGGCGGCCTGCTGGCCTTCGCCCTGGCCGAGGACGTGGCGGCCGCGCGGCCCTACTTCCCGCTGCCCGACCCGTGGGCCGCGGGCCTGGCCGGCCTCCCCGGGCTCGCCGGCCTCAGCCACGTGGCCTCCATGTCGGAGGCCGACAACTAG
>1|ENSCAFG00000002764|107676139|107684440
CAGAGACGGTTGACATTCAGGGATGTGGCCATAGAATTCTCTGAGGAGGAGTGGGAGTGCCTGGACCCTGCTCAGCAGGCCTTGTACAGGGACGTGATGTTGGAGAACTACAGGAACCTAGTCTCCCTGGGTGAGGATAATTTCCCTCCAGAAGTTGGTAATTACTCTGGATTTGCAACCAAGGAATTATCACCAATAGAGGACATTAATAAAGGAGAATTATACCACTTAGTGATATTGGAGAGAAACAAAAGTGATGACATCAAGAATTTTGATCTCAAGGAAGTCTGGGAAAATGTGCATGAGTTTGAAAGTCAGTGGGGATATGATGCAAGAAATTACAAAGAAGCGCCTTTGACCCATAACAAAAATCTCACTCATAGAAAAGATGAAGAACTTAATAAATCCTCAGTTACTTTTCCACAAAAACAGACTATTTCTATAAGAAATAATACATACCAATGTTTTATGCATGCCGAGCCATTTATAAGGAATTTGTTAAAACTGGAAAACAACGTAGGTGATGCTGGAAACCAGGACATAAACTGTTTGGAAAATAGAATTGGATTAAGTTTGCAGGGACACCTGGCTGAACTGCAGAGATTTCATACTGAGGGAAAAATCTATAAATGTAATCAAGTGGAGAAGTCTGTCAACAATGGTTCCTCTGTTTCACCACTTCACAGGATTCCTCCTACTATCAGAAACATTTGGAATAAATATAGGAAGATATTAAAATATCCCTTGTTATCTGCACAATACAGGAGAGCATACACTAGAGGAAAATCTTACAAATGTAATAACTGTGGGAAGGCTTTTAGCAAAAGCTCAAACCTCATGAGTCATGAGAGAATTCATTCAGGACAGAGACCTTACAAATGTAATGAGTGTGGCAAAGCCTTTACAGAGCGTTCACATCTTACCCAACATAAGAAAATCCATACTGGAGAGAAACCTTACAAATGTAACGAGTGTGGTAAAGCCTTTAATCAGTGTTCAAACCTCACGAGACATCACAGAGTCCATACAGGAGAGAAACCATATAAATGTAACATATGTGGCAAGGTCTGTAGTCAAAATTCAAACCTTGCAAATCATCAGAGAATGCATACTGGAGAGAAACCTTACAAATGTAATGAATGTGGTAAGGCTTTTATCCAACGTTCACATCTTTGGAGTCATGAGAGAATTCATACTGGTGAGAAACCTTACAAATGTAACGAATGCAGCAAAGCCTTTGCTGAACGTTCAAGCCTTACTCAACATAAGAAAATCCATACTGGAGAGAAACCGTACAAATGTAATGAGTGTGGCAAAGCTTTTAAGCAGTGCTCACACCTCATTAGACATCAGAATACACATCCTGGAGAGAAACCACACAAATGTGATATATGTGGCAAGGCTTTTATCCAAAGCTCTAGCCTAATAGAACATCAGAGAATTCATACTGGAGAAAAACCTTATAAATGTAATAAATGTGATAAGGCTTTTATTAGACGATCACACCTATGGGGTCATGAGAGAACTCATACTGGAGAGAAACCTTACAAATGTACTGAGTGTGGCAAAGCTTTTGCTGAGCGTTCAAATCTTACCCAACATAGAAAAATCCATACTGGAGAGAAACCTTATAAATGTAATGAGTGTGGCAAAGCTTTTACCCAGTTTGCAAACCTTACTAGGCATCAGAAAATACACACTGGAGAGAAA
>1|ENSCAFG00000024225|104819810|104831085
CGCTTTCGCCACTTCCATCTGGGTGACGCACCAGGCCCCCGTGAAGCCCTGGGCCTGCTGCGCGCCCTGTGCCGAGACTGGCTGCGGCCTGAGGTGCACACCAAGGAGCAGATGCTGGAGCTACTGGTGCTGGAGCAGTTCCTGAGCGCCCTCCCTGCTGACATCCAGGCCTGGGTGTGCAGCCGGCAGCCCCAGAGTGGGGAGGAGGCTGTGGCCCTGCTGGAGGAGCTCTGGACTCCGGCAGAAGGACCTGTAAAGCTGGAGTCTGACAAACGCCTCAGGACGAGGGTGTCTCTGGTGAGGGAAGGAGGCAGCTCAGTGTGTCACGCTCAGGGGTTCCCCCAAGGACACCTTGCTTTGATACCACCTGCAAGAATCTCCTGGAGGACCTGGCCAGAGGTGGGGCTGCAGGAGGGTGTGGGGCCAGGGAACTCTAGCCTGTGGGCCACAGCAGAAGATAGCGCACTCAGCAGTGCAGTCAGCTGTTGGCATGTGCCAGGTACCATTCTGCCAGCTCCCCTGCTACCTGAGATGCGGCCTCCGGGGTTGAGGTGCTGGCAACGGGGGACGCCCAGGCCCTGCGCCCCTACAAGCAGGAGCCAGGCAGTCCTCTGCCCCGAGTGCGGCAAGTCTGCCCTGAAGCCCGCCCACCTGCTGCGCCACCGGCAGAGCCATTCGGGTGAGAAGCCGCACGCCTGCCCCGAGTGCGGCAAGGCCTTCCGGCGCAAAGAGCACCTGCGGCGCCACCGCGGCACGCACCCTGGCGGCCCTGGGCCAGCCCTGCGCCCGCTGCCCGCGCGTGAGAAGCCGCACGCCTGCTGCGAGTGTGGCAAGACCTTCTACTGGCGCGAGCACCTGGTGCGCCACCGCAAGACGCACTCGGGGGCGCGGCCATTCGCCTGCTGGCAGTGCGGCAAGGGCTTCGGGCGCCGTGAGCACGTGCTGCGCCACCAGCGCATCCGCTCTGCTAGTGAGCTCCTTGATCTTGCCCCTCTC
>15|ENSCAFG00000003247|7686849|7721671
ATGGGGGAACACAGTCCAGACAACAACATCATCTACTTTGAGGCAGAGGAAGATGAGCTGAGCCCCGATGACAAGATGCTCAGGTTTGTGGATAAAAACGGACTGGTGCCTTCCTCATCTGGAACTGTTTATGATAGGACCACTGTTCTCATTGAGCAGGACCCCGGCACTTTGGAGGATGAAGATGATGATGGACAGTGTGGAGAACACTTGCCTTTTCTAGTAGGGGGTGAAGAGGCCTTTCACCTAATAGATCATGAAGCAATGTCCCAGGGTTATGTGCAACACATTATCTCACCAGATCAGATTCACTTAACAATAAACCCTGGTTCCACACCCATGCCAAGAAATATCGAAGGTGCAACTCTCACTCTGCAGTCGGAATGTCCAGAAACAAAACGTAAAGAAGTAAAGCGGTACCAGTGCACCTTTGAGGGCTGTCCCCGCACCTACAGCACAGCAGGCAACCTGCGCACCCACCAGAAGACTCACCGAGGAGAGTACACCTTTGTCTGTAATCAGGAGGGCTGCGGCAAGGCCTTCCTCACCTCCTACAGCCTCAGGATCCATGTGCGAGTGCACACGAAGGAGAAGCCATTTGAGTGCGACGTGCAGGGCTGTGAGAAGGCGTTCAACACGCTGTACAGGCTGAAAGCACATCAGAGGCTTCACACAGGGAAAACGTTTAACTGTGAATCTGAAGGCTGCAGCAAGTACTTCACCACACTCAGTGATCTGAGGAAGCACATTCGAACCCATACAGGAGAAAAGCCATTTCGGTGTGATCATGATGGCTGTGGGAAAGCATTTGCAGCAAGCCACCACCTTAAAACTCATGTCCGTACACATACTGGTGAAAGACCCTTCTTCTGCCCCAGTAATGGCTGTGAGAAAACATTTAGCACTCAATACAGTCTCAAAAGTCACATGAAAGGTCATGACAACAAAGGACACTCATACAATGCACTTCCAAATCACAATGGATCAGAGGATACAAATCATTCACTTTGTCTGAGTGACTTGAGCCTTCTGTCGACAGATTCTGAACTTCGAGAAAATTCTACATCACAGGGCCAGGACCTCAGCACAATTTCACCAGCAATCATCTTTGAATCAATGTTCCAGAATGCCGATGATACGGCAATTCCGGAAGATCCTCAACAGACAGCTGCCTTGATTGAAAGTTTTAATGGTGATGCAGAGTCAGTCAGTGATGTTCCGCCATCCACAGGAAATTCAGCATCTTTATCTCTTCCACTTGTACTGCAGCCTGGCATCTCCGAGCCACCCCAGCCTCTACTACCAGCCTCAGCACCGTCTGCTCCTCCGCCTGCTCCCTCCCTAGGACCTGGTTCCCAGCAAGCTGCATTTGGCAACCCCTCTGCTCTCTTACAACCTCCAGAAGTGCCTGTTCCCCACAGCACACAGTTTGCTGCTAATCATCAAGAGTTTCTTCCGCACCCCCAGGCCCCGCAGCCCATCGTACCAGGACTTTCTGTCGTCACTGGGGCTTCGGCGGCGGCCCCAGCCGCAGCAGCAGCGCCCCAATCACAAAGTACTACTGAGCCCCTGCCAGCCATGGTCCAGACTCTGCCCCTGGGCGCCAACTCTGTCCTGACTCATAATCCCACCATCACCATCACCCCGACGCCCAGCACGGCCATCCTGCAATCCAGCCTAGTCATGGGAGAACAGAACCTACAGTGGATATTAAATGGTGCCACCAGTTCACCACAAAACCAAGAACAAATTCAGCAAGCATCTAAAGTTGAGAAGGTGTTCTTTACCACTGCAGTACCAGTAGCCAGTAGCACAGGGAGCTCTGTACAGCAGATTGGCCTCAGTGTTCCTGTGATCATCATCAAACAAGAGGAGGCGTGTCAGTGTCAGTGCGCGTGCCGGGACTCTGCCAAGGAGCGGGCAGCAGGCAGGAGGAAGGGCTGTTCTTCCCCACCCCCTGCAGAGCCGGGCCCCCAGCCTCCTGATGGGTCCAGCCTGAAGCTACCACCGCAGACTTTTTCCTCGCCCCCTGGCCCCCTGTCGTCCTCCTCTGCTGTACCCTCTTCCTGTGAGCAAAGCAGACGAGCAGAGACTCCTTCAGACCCTCAGACAGAAACGTTAAGTGCCATGGATGTGTCAGAGTTTTTGTCCCTCCAGAGCCTGGACACCCCGTCCAATCTGATTCCCATTGAAGCACTACTGCAGGGGGAGGAGGAGATGGGCCTGACCAGCTTCTCTAAGTGA
>24|ENSCAFG00000013065|50325530|50354636
ATGAACAACCGAAAGGAAGACATGGAAATCGCGTCCCACTACCGGCACCTGCTCCGCGAGCTCAACGAGCAGAGGCAGCACGGCGTCCTGTGTGACGTCTGTGTCGTGGTTGAGGGCAAGGTGTTCAAGGCACATAAGAACGTCCTGCTCGGCAGCAGCCGCTACTTTAAGACGCTGTACTGCCAGGTGCAGAAGACGTCCGACCAGGCCACCGTCACACACCTGGACATCGTCACGGCCCAGGGCTTCAAGGCCATCATCGACTTCATGTACTCGGCCCACCTGGCCCTGACCAGCAGGAATGTCATCGAGGTGATGTCCGCCGCCAGCTTCCTGCAGATGACGGACATTGTGCAGGCGTGCCACGACTTCATCAAGGCCGCACTGGACATCAGCATCAAGCCCGATGCCTCGGACGAGCTCTCAGAGTTTGAGATCAGCGCCCCGCCGGGCAGCAGCACGGACGCCCTGATCTCGGCTGTGATGGCCGGAAGGAGCATCTCCCCGTGGCTGGCCCGGCGCACCAGCCCCGCCAACTCTTCGGGAGACTCGGCCATCGCCAGCTGCCACGAGGGAGGAAGCAGCTACGGCAAAGAGGACCAGGAGCCCAAGGCCGACGGCCCCGACGACATTTCCTCGCAGTCGCTGTGGCCTGGCGACGTGGGCTACGGGTCTCTGCGTGTCAAGGAAGAGCAGGTTTCACCGTCTCATTACGGGGGGAGCGAGCTGCCTTCCGCCAGGGACGGGGTGATACAGAACTCCTTCTCAGAGCAGGCCGGAGGGGACGGCTGGCAGCCCACAGGTCGAAGGAAGAATCGGAAAAACAAGGAGACCGTCCGGCATATCACGCAGCAGGTGGAGGACGACAGCCGGGCCGGGTCCCCAGTGGCCTCTTTCCTGCCGACGTCCGGGTGGCCGTTCAGCAGCCGCGACTCAAGTGCGGACTTGACTGTCACCGAGGCCAGCAGCTCTGACGGCCGAGGGGAGAGGGCTGAGCTCTACGGCCACGTGGACGAGGGTCTCCTGGGAGGAGAAGCCAGCTACCTGGGCCCGCCCCTCACCCCCGAGAAGGACGAGGCTCTGCACCAGGCCACGGCCGTGGCCAACCTGCGGGCGGCACTCATGAGTAAGAACAGCCTGCTGTCTCTCAAGGCCGACGTGCTCGGGGACGACAGCTCCCTGCTGCTGGAGTACCTGCCCAAAGGCACCCACTCCCTGTCCCCACAGCGCACCTGCTGTCTGCCCCCACTGGCGTCCCGCCCGCGCTGCTCCTTTCCGTGTTTATCTGTTAAAATTTTAAAACAACGAACTAGGTCGTGTGCAGGGGCTCGGCCCCACGGCTGCGAGGAGCAGGGCTCGCTCTGGTCCCCCTGCACTGACCGCCCCGTCCCCCCGCAGGTCCACAGCAAGGACAAGAAGTACGTGTGCAAGTTGTGCAGTCGTGTGTTCATGTCGGCTGCCAGCGTGGGCATCAAGCACGGCTCGCGGCGCCACGGCGTGTGTGCCGACTGCGCGGGCCGAGGCGTGGCCGGACCCCTGGACAGCGGGGGCGCCGAGGGCTCTCCTGAGCTGTTCCCCGGCGACGGGCCTTACCTGGAGGACCCCGACGACCCGCGGGGGGACGGGGAGGAGGAGCTGTGCGAAGACGAGGACGAGGTGGGCCTGGCCCATGAGGACGCGCTGCTGGCGGCCGAGAAGGACGAGGACTCACCGCGGGGACCCGGCAGCCCCCCGGGGGCACCCGACAAGGACTTCTGGATCTCCTAG
>1|ENSCAFG00000004751|114469050|114470233
ATGCTGGAACGAGATGCAGAGTCCGCGGCTGGGGACACCGATCCTAGTCCCGCTGGCAAGGAACCAGTAACCAAGGGAGGAGCTCCGCTCCAGGGCTCGCCGCAGAAGCCCAGCCAGTCGGTTCCGGGGCCTGCCACGACCGCGGCGGCGCCTTCCCGACCCCGACGGCGGCCCCCGCCCCAGCGCCCACACCGCTGCCCCGACTGTGACAAGGCCTTCTCGTACCCGTCCAAGCTGGCCACGCACCGGCTGGCCCACGGCGGCGCCCGCCCCCACCCGTGCCCCGACTGCCCCAAGGCCTTCTCCTACCCCTCCAAGCTGGCAGCCCACCGCCTCACGCACAGTGGCGCCCGCCCACACCCCTGCCCACACTGCCCAAAGGCCTTTGGCCACCGCTCCAAGCTGGCAGCCCACCTCTGGACCCACGCACCTGCCCGCCCCTACCCATGCCCCGACTGCCCCAAGTCTTTCTGCTACCCCTCCAAGCTTGCAGCCCACCGCCACACGCACCATGCCACCGAAGCCCGCCCCTATCCTTGCCCTCACTGCCCCAAGGCTTTTTCATTCCCCTCCAAACTGGCCGCCCACCGCCTCTGTCATGATCCCCCGACAGCACCAGGCAGCCAGGCCACAGCCCGGCATCGCTGCTCCAGCTGCGACCAGGCCTTTGGCCAAAGACGACTCCTGCTCCTTCACCAGCGCAGCCACCACCAGGCTGAAAGCCAGGGGGAGCGAGAGTGA
>9|ENSCAFG00000016810|27505743|27506873
ATGCTAACCGCTGTCTGCGGCTCTCTGGGCAGCCAGCACACGGACGCGCCTCACGCCTCCCCACCGCGCCTCGACCTGCAGCCTCTCCAAACATACCAGGGCCACACGAGCCCGGAGGCCGGGGACTACCCCTCCCCGCTGCAGCCTGGAGAGCTGCAGAGCCTCCCGCTGGGCCCTGAGGTGGACTTCTCGCAGGGCTATGAGCTGCCGGGGGCCTCCTCTCGGGTGACCTGCGAGGACCTGGAAAGCGACAGTCCCTTGGCCCCGGGACCCTTTTCCAAGCTCCTGCAGCCGGACATGTCACACCATTACGAATCGTGGTTCCGGCCAACTCACCCCGGCGCCGAGGATGGCTCGTGGTGGGACCTGCATCCGAGCACCAGCTGGATGGACCTCCCCCACACTCAGGGCGCGCTGACCTCACCCGGCCACCCCGGGGCGCTTCAGGCCGGCTTGGGGGGCTATGTCGGAGACCACCAGCTCTGCGCGCCGCCGCCCCACCCACACCCGCACCACCTCCTCCCGGCCGCCGGAGGGCAGCACCTCCTGGGGCCTCCCGACGGGGCCAAGGCCTTGGAAGCGGCCGCGCCGGAGTCCCAGGGCCTGGATTCCAGTCTGGACGGAGCCGCCCGGCCCAAAGGCTCCCGGCGGTCAGTGCCGCGCAGCTCGGGCCAGACCGTGTGCCGCTGCCCCAACTGCCTGGAGGCGGAGCGACTGGGGGCTCCGTGCGGGCCCGACGGGGGCAAGAAGAAGCATTTGCACAACTGCCACATCCCGGGCTGCGGGAAGGCCTACGCCAAGACGTCGCACCTGAAGGCGCACCTGCGCTGGCACAGCGGCGACCGTCCCTTCGTGTGCAACTGGCTCTTCTGCGGCAAGCGCTTCACGCGCTCCGACGAGCTGCAGCGCCACCTCCAGACCCACACGGGCACCAAGAAGTTCCCCTGTGCGGTCTGCAGCCGCGTCTTCATGCGCAGCGACCACCTGGCCAAGCACATGAAAACCCACGAGGGCGCCAAAGAGGAGGCGGCAGGGGCGGCCCCAGGCGAGGGCAAGGCCGGCGGAGCGGTGGAACCCCCCGGGGGCAAAGGCAAGCGGGAGGCGGAGGGCAGCGCGGCTCCCTCCAACTGA
>27|ENSCAFG00000006726|4618776|4707507
ATGGGAGACGACAGACCGTTTGTGTGCAATGCCCCGGGCTGTGGACAGAGATTTACAAACGAGGACCACCTGGCAGTTCATAAACACAAGCATGAGATGACATTGAAATTTGGCCCAGCCCGAACTGACTCAGTCATCATTGCAGATCAAACTCCTACTCCGACTAGATTCCTGAAGAATTGTGAGGAGGTGGGGCTCTTCAATGAATTAGCTAGCTCCTTTGAACATGAATTCAAGAAAGCTGCAGATGAGGAGGAAAAAAAGGCTGCTGCTGGGCCCCTTGACATGTCTTTGCCTTCTACACCAGACATCAAAATCAAAGAAGAAGAGCCAGTGGAGGTAGACTCATCCCCACCTGATAGCCCTGCCTCTAGTCCCTGCTCCCCGCCACTCAAGGAAAAGGAGATGACCCCAAAGCCTGTCGTGATCTCTACCCCCACACCTACCATCGTGCGCCCTGGCTCCCTGCCTCTCCACTTGGGCTATGACCCACTTCACCCAACCCTTCCGTCCCCAACTTCCGTCATCACACAGGCTCCACCATCTAACAGGCAACTGGGGTCTCCCACTGGCTCCCTCCCTCTTGTCATGCATCTTGCTAATGGACAGACCATGCCTGTGCTGCCAGGGCCTCCAGTACAGATGCCTTCTGTTATATCGCTGGCCAGACCTGTGTCTATGGTGCCCAACATTCCTGGTATCCCTGGCCCACCAGTTAACAGCAGTGGTTCCATTTCTCCCTCTGGCCACCCTATGCCATCAGAAGCCAAGATGAGACTAAAAGCCACCCTAACCCACCAGGTATCTTCAATCAATGGTGGATGTGGAATGGTGGTAGGTACCGCCAGCACCATGGTGACGGCCCGTCCTGAGCAGAGCCAGATCCTCATCCAGCACCCTGATGCCCCATCCCCTGCCCAGCCACAGGTCTCACCAGCCCAGCCCACTCCTAGCACTGGAGGGAGAAGGCGACGCACAGTGGATGAAGATCCTGATGAACGGCGGCAGCGTTTTCTGGAGCGTAACCGGGCTGCAGCCTCCCGCTGCCGTCAAAAGCGGAAGCTCTGGGTGTCCTCCCTAGAGAAGAAGGCAGAGGAACTCACTTCTCAGAACATTCAGCTGAGTAACGAAGTCACGTTGCTACGCAATGAGGTGGCTCAGTTGAAACAGCTACTGTTAGCTCATAAAGACTGCCCAGTTACTGCACTACAGAAAAAGACCCAAGGCTATTTAGAAAGCCCCAAGGAAAGCTCAGAGCCGACGGGTTCTCCAGCCCCTGTGATTCAGCACAGCTCAGCAACAGCCCCTAGCAATGGCCTCAGTGTTCGCTCTGCAGCTGAAGCTGTGGCCACCTCGGTCCTCACTCAGATGGCCAGCCAAAGGACAGAACTGAGCATGCCGATACAGTCGCATGTGATCATGACCCCACAGTCCCAGTCTGCGGGCAGATGA
>29|ENSCAFG00000007051|10569086|10572808
TTAACTTACCCTAAGGCCTTACATTTTAATCAAGCTGCGATGGCCACTGTCATTCCTGGTGATTTGTCAGAAGTAAGAGATACCCAGAAAGTCCCTTCAGGGAAACGTAAGCGTGGTGAAACCAAACCAAGAAAAAACTTTCCTTGCCAACTGTGTGACAAGGCCTTTAACAGTGTTGAGAAATTAAAGGTTCACTCCTACTCTCACACAGGAGAGAGGCCCTACAAGTGCATACAACAAGACTGCACCAAGGCCTTTGTTTCTAAGTACAAATTACAAAGGCACATGGCTACTCACTCTCCTGAGAAAACCCACAAGTGTAATTATTGTGAAAAAATGTTTCACCGGAAAGATCACCTGAAGAATCACCTCCATACGCACGACCCTAACAAAGAGACGTTTAAGTGTGAAGAATGCGGCAAGAACTACAACACTAAGCTCGGGTTCAAACGTCACCTGGCCCTGCATGCCGCGACCAGTGGTGACCTCACCTGCAAGGTCTGTCTGCAGACTTTTGAAAGCACGGGAGTGCTGCTAGAGCACCTTAAATCTCATGCGGGCAAGTCATCTGGTGGGGCGAAGGAGAAGAAGCACCAGTGCGAGCACTGTGATCGCCGCTTCTACACCCGGAAGGATGTCCGGAGACACATGGTGGTGCACACAGGAAGGAAGGACTTCCTCTGTCAGTACTGTGCACAGAGATTCGGGCGGAAGGATCACCTGACACGACACATGAAGAAGAGTCACAATCAAGAACTTCTGAAGGTCAAAACAGAACCGGTGGACTTTCTGGATCCATTTACCTGCAACGTTTCTGTGCCTATAAAAGATGAGCTCCTCCCGGTGATGTCCTTACCTTCCAGTGAACTGTTGTCAAAGCCATTCACAAACACTTTGCAGCTAAACCTCTATAACACTCCGTTTCAGTCCATGCAGAGCTCGGGACCTGCTCACCAGATGATCACGACTTTACCCTTGGGAATGACGTGCCCCATAGATATGGATGCTGTCCATCCTTCTCACCACCTTTCTTTCAAATACCCATTCAGCTCTACCTCATATGCCATTTCTATTCCTGAGAAAGAACAGCCACTAAAGGGGGAGATTGAGAGTTATCTGATGGAGCTACAAGGTGGCGTGCCCTCTTCGTCCCAGGATTCCCAAGCATCGTCATCTAAGCTAGGGTTGGATCCTCAGGTTGGGTCCCTTGATGATGGTGCAGGGGACCTTTCCCTGTCAAAAAGCTCTATCTCTATCAGTGACCCCCTAAACACACCAGCCTTGGATTTTTCCCAGTTGTTCAATTTCATACCCCTAAATGGCCCTCCCTATAATCCTATATCGGTGGGGAGCCTCGGAATGAGCTATTCCCAAGAAGAAGCCCATTCTTCTGTGTCTCAGCTGCCCCCCCAGACACAGGATCTTCAGGATCCTGCAAACACCCTAGGTCTCAGCTCCCTGCACTCTCTGTCAGCAGCATTCACCAGTAGCTTCAGCACAAGCACCACACTGCCACGTTTCCATCAAGCTTTTCAGTAG
>18|ENSCAFG00000003374|4653907|4737257
ATGGATGCTGATGAGGGTCAAGACATGTCCCGAGTTTCAGGGAAGGAAAGCCCTCCGGTGAGTGACACCCCAGATGATGGGGATGAACCCATGCCGGTCCCCGAAGACCTTTCCACCACATCTGGCGGACAGCAGACCTCCAAGAATGAGAGAGGCGTGGCCAGTAATGTTAAAGTAGAGGCTCAGAGTGATGAAGAGAATGCGCGTGCCTGTGAGCTGAATGGGGAAGAATGTGCGGAGGATTTACGAGTGCTTGATGCTGCGGGAGAGAAAATGAATGGCTCCCACGGTGGCCAAGGCGGCAGAGCTTTGTCGGGAGCTGGAGGCATTCGACTTCCTAACGGCAAACTAAAGTGTGATGTCTGTGGGATAATTTGCATCGGCCCCAATGTGCTCATGGTCCACAAGAGAAGCCACACTGGGGAGCGGCCCTTCCAGTGCAACCAGTGCGGCGCCTCCTTCACGCAGAAGGGCAACCTGCTCCGGCACATCAAGCTGCACTCCGGGGAGAAGCCCTTCAAGTGCCACCTCTGCAACTACGCGTGCCGCCGGCGGGACGCCCTCACCGGCCACCTGAGGACGCACTCCGTTGGTAAACCTCACAAATGTGGATATTGTGGCCGAAGCTATAAACAGCGAAGCTCTTTAGAGGAACATAAAGAGCGTTGCCACAACTACTTGCAAAGCATGGGTCTTCCAGGCACGATGTACCCAGTCATTAAAGAAGAAGCTAATCACAGTGAGATGGGAGAAGATCTGTGCAAGATAGGATCAGAGAGATCCCTCGTGCTGGACAGAATAGCAAGTAACGTCGCCAAACGTAAGAGCTCTATGCCTCAGAAATTTGTTGGGGACAAGTGCCTGTCGGACATGCCCTACGACAGCAGTGCCAGCTACGAGAAAGAGAATGAGATGATGCAGACCCACGTGATGGACCAAGCCATCAACAATGCCATCAGCTACCTGGGGGCCGAGTCCCTGCGCCCGCTGGTGCAGACGCCCCCGGGCAGCTCGGAGGTGGTCCCGGTCATCAGCCCCATGTACCAGCTGCACAAGCCCCATGCGGAGGGGCCCCCGCGGTCCAACCACTCGGCCCAGGACAGCGCCGTGGAGAACCTGCTTCTGCTCTCCAAGGCCAAGTCGGTGTCCTCCGAGCGGGAGGCGTCCCCGAGCAACAGCTGCCAAGACTCGACGGACACGGAGAGCAATAATGAGGAGCAGCGGAGCAGCCTCATCTACCTGACCAACCACATCAACCCCCACGCCCGCAACGGCCTGTCCATCAAGGAGGAGCACCCGGCCTACGACGTGCTGCGGGCGGCCTCCGAGAGCAACCAGGACGCCTTCCGGGTGATCGGCACGAGCGGGGAGCCCATGAAGGTTTACAAGTGCGAACACTGCAGGGTGCTCTTCCTGGACCACGTCATGTACACCATCCACATGGGCTGTCACGGCTTCCGTGATCCTTTCGAGTGCAACATGTGCGGCTACCACAGCCAGGACAGGTACGAGTTCTCGTCCCACATCACGCGGGGTGAGCACCGCTTCCACATGAGCTAA
>1|ENSCAFG00000002421|103587680|103591944
GCTTTCCAGGTTTTGGTGACCTTCAAGGATGTGGCTGTGACCTTCACTCGGGAAGAGTGGGGGCAGCTGGACCTGGACCAGAAGGCCCTGTACCAGGAGGTGATGCTGGAGACCTATGGGCTTCTGGTCTCACTGGGGCATCCGGTCCCCAAACCAGAGTTGACCCATCTACTGGAGTGTGGGCAGGAGCTATGGAAAGGAAAGAGAGGCCTCTCACATAGTACCTGCTCAGGTAGGAGCAGACAACTGGTCAGGTGGGGTCATGGGAGCCTTCAGCATGTTTTGTCTGAGGGAGCTTTGCTCCAGGGAAGCCTGACTCAGGGATCTTCAGGGGACTCCAGGTTGGCGCATGCCAGAGGTTGGGAAGGGCTTTTGAATGCCAGAAATGGTCAATTGAGACCTGGGACAGATGCTCAAAAGGAGACCCATCTTGAGAGAATGAGCCTTGAAAATGATGGTTTGGGGACAGATGATAGTCTGCACTCCAGGATATTACAGGAGAGAGTCTCTCAGGGACATGTTCTCCATGAATGTGATCCACAGGGACCAAGTAAAGGCCATATGATTCATGCAGGGAATAATCTCTACAAATGCAAGCAGTGTGGGAAAGGTTTTAACCGGAAGTGGTACCTCGTTCGACATCAGCGGGTTCATACTGGCATGAAACCCTATGAATGTAATGCATGTGGGAAAGCCTTTAGCCAGAGCTCAACCCTTATTCGGCACTACCTCATTCACACTGGGGAGAAACCATACAAGTGCATGGAGTGTGGGAAGGCCTTCAAACGCAGGTCTTACCTCATGCAACACCATCCAATTCACACTGGAGAGAAGCCCTACGAGTGCAGTCAGTGTCGAAAGGCCTTCACCCACCGCTCAACTTTTATTCGGCATAACAGGACCCACACTGGAGAAAAACCCTTTGAGTGCAAAGAATGTGAGAAATCATTCAGCAACAGAGCACATCTGATTCAGCACTATATCATCCACACTGGAGAAAAGCCCTACGATTGCATGGAGTGTGGGAAGGCCTTCAGATGCAGCTCAGAACTCATGCAGCACCAGCGGATTCACACCGGGGAGAAGCCCTATGAGTGTGCCCAGTGTGGGAAAGCCTTTCACCGGAGCACATACCTCATTCAGCACTCTGTCATCCACACGGGGGAGACGCCATATAAGTGCCTCGAGTGTGGGAAGGCCTTCAAACGCAGGTCACACCTCCTGCAGCACCAGCGGGTTCATACTTGA
>1|ENSCAFG00000006605|119496544|119498433
ATGCCCCGTGCCTTCCTGGTCAGGAGTCGGCGTCCACAGCCACCCAACTGGGGCCACCTGCCTGACCAGCTTCGAGGAGATGCCTATGTTCCAGGTTGGCCCCTCACTGGGCCTGGAGGTGAAGGACTGCAGCAACCAGCAGGGCCCACCAGCACGCCAATCTCCTGGCCTCCGGGACTCTTGGGCGGCGGTGAGTCTGCAGCTGGACCACAGGCTTCAGCCCAGGCACCATTTCCCGAGCGGGCAGCCACATTTCCTACCCCCAGAGGTCTCTCTGTCCAGTGGGGCAAAACAAGATTCAAGCCGAGGCAGGGCAGTCTGGCCTCCAGTCCCAGGGGCCCCGGGACGCTTGGCTGCCCACTCTGCCCCAAGGCCTTCCCTTTGCAGCGCATGCTGACACGGCACCTCAAGTGCCACAGCCCTGCACGTCGCCATGTGTGCCGCTGTTGTGGCAAAGGCTTTCACGATGCCTTCGACCTCAAGCGTCACATGAGGACTCACACTGGGATCCGGCCGTTCCGCTGTGGAGCTTGCGGGAAAGCATTTACACAGCGCTGCTCCCTTGAAGCTCATCTCGCCAAGGTGCACGGGCAGCCGGCCAGCTATGCTTACCGTGAGCGCCGTGAGAAGCTGCATGTGTGTGAGGACTGTGGCTTCACCTGCTCGAGGCCCGACACCTACGTGCAGCACCGTGCTCTACATCAC
>9|ENSCAFG00000023076|56629556|56644738
CCGTCCGGGCCGGTGTGTGAGAGGCAAGCGCGCGTCCGAGAAGGCTCTCTTTCTGCCTGCTCGCTCTCCCTGATTGTGCGAGATTGCTCTCTGTCGATTACATTGCTCTTATACTTTTTACGAAGAANCGTGCTGGGCGAGCAGCTGTTCGACGACAAGAGTCAGCACGCCAGCCCCAAGACAGCCTTCACCGTCGAGGTCTTGGCGCAGTCATTCTCCGGCGAGGTGCAGAAGCTGTCCAGCCTGGTGCTGCCGGCGGAGGTGATCATCGCACAGAGTTCCATCCCAGGCGAGGGCCTCGGCATCTTCTCCAAGACGTGGATCAAAGCGGGCACCGAGATGGGTCCCTTCACTGGCCGAGTCATCGCCCCGGAGCACGTGGACATCTGCAAGAACAACAACCTTATGTGGGAGGTGTTTAATGAGGATGGCACGGTGCGCTACTTCATTGATGCCAGCCAGGAGGACCACCGAAGCTGGATGACCTACATCAAGTGTGCACGAAATGAGCAGGAACAGAATCTGGAGGTTGTCCAGATTGGCACCAGCATCTTCTATAAGGCCATTGAGATGATTCCTCCTGACCAGGAGCTGCTGGTGTGGTATGGGAACTCACACAACACCTTCCTGGGGATCCCTGGTGTGCCTGGGCTGGAGGAGGAGCAGAAAAAGAACAAGCATGCAGAGGACTTTCACCCGGCGGACTCGGCGGCGGGCACCGCGGGCCGCATGCGCTGCGTCATCTGCCACCGCGGCTTCAACTCGCGCAGCAACCTGCGCTCGCACATGCGCATCCACACGCTGGACAAGCCCTTCGTGTGCCGCTTCTGCAACCGCCGCTTCAGCCAGTCGTCCACGCTGCGCAACCACGTGCGCCTGCACACGGGCGAGCGCCCCTACAAGTGCCAGGTGTGCCAGAGCGCCTACTCGCAGCTGGCCGGCCTGCGCGCCCACCAGAAGAGCGTGAGGACACCGAGGGGCAGCGTCCCTTTGCAGGCCACCCAGCCCGTGCTCGGGGTCCCCGCGCCCGGCTCCACCCCCCGAGTCCCCCCGCTACTTGGGGGAGGGAGCGGGGCTCCTCCGGCTGCCCCCTGGGGCTGGTGCCCCGCGATGTTGCAA
>10|ENSCAFG00000001788|34203134|34223537
ATGAATGAAATGAACCTGAGCCCAGTGGGGATGGAGCAGCTGACTTCATCCTCTGTGAGCAATGCCTTGCCAGTCTCAGGGAGTCATCTAGGGTTGGCTGCCTCACCCACTCACAATGCCATCCCTGCCCCAGGCCTGCCAGTGGCAATTCCAAACCTGGGTCCCTCCCTGAGCTCTTTGCCTTCTGCTTTGTCTCTAATGCTCCCAATGGGTATTGGGGATCGAGGGGTGATGTGCGGGTTACCCGAAAGAAACTACACCCTACCTCCACCACCGTACCCCCACCTGGAGAGCAGTTACTTCAGAACCATTCTACCTGGCATTTTATCTTATTTAGCTGACAGACCACCTCCTCAGTATATACACCCTAACTCTATAAATGTTGATGGTAATACAGCACTGTCTATCGCCAATAACGCTTCAGCTCTAGATCCCTATCAGTCCAGTGGAAATGTTGGATTGGAGCCAGGCATTGTTTCAATAGACTCTCGCTCTGTGAATACACATGGTGCCCAAAGTCTTCATCCCAGTGATGGCCACGAGGTGGCCTTGGACACAACAATCACTATGGAGAACGTCTCTAGGGTTACCAGCCCAATCTCTACAGATGGAATGGCAGAAGAACTTACGATGGATGGTGTTGCAGGCGAGCATTCCCAGATCCCAAATGGCTCCAGAAGTCATGAACCTTTGTCTGTTGATTCTGTGAGCAGCAATCTTGCAGCAGACACTGTAGGACATGGTGGTGTGATACCCATTCATGGGAATGGCCTGGAGCTCCCTGTGGTCATGGAGACGGACCACATTGCAAGTCGGGTCAACGGGATGTCTGACAGTGCCCTCAGTGACTCCATTCACACCGTGGCCATGAGCACCAACTCTGTAAGCGTGGCACTCTCTACCTCACACAACCTCGCCTCCCTAGAATCTGTTTCCCTCCATGAAGTTGGCCTAAGCCTAGAACCTGTGGCTGTCTCCTCCATCACCCAGGAGGTTGCTATGGGGACAGGTCATGTAGATGTATCTTCAGACAGTCTTTCTTTTGTACCACCTTCACTGCAAATGGAAGACTCCAATTCAAACAAGGAAAATATGGCAACCTTGTTTACAATTTGGTGCACTCTCTGTGACCGAGCCTATCCCTCAGACTGCCCCGATCATGGACCAGTGACTTTTGTTCCTGACACTCCAATAGAGAGCAGAGCAAGGCTTTCTCTCCCAAAGCAGCTTGTCCTCCGCCAGTCATGCTTAATCATTGATTGGGTAGTTGATGTCTTTTCACTGATAGGAGTGTGGACTGGAGAAACCATTCCCGTGCGGACTTGCTTTGGGCCTTTAATTGGCCAACAGAGCCACTCCATGGAAGTAGCAGAATGGACAGACAAGGCAGTCAACCATATCTGGAAGATATACCACAATGGTGTCCTAGAATTCTGCATCATCACAACTGATGAAAATGAATGTAATTGGATGATGTTTGTGCGTAAAGCCAGGAACCGGGAAGAGCAGAATTTGGTGGCTTATCCCCATGATGGAAAAATCTATTTCTGCACCTCACAGGATATCCCTCCTGAAAATGAACTGCTTTTTTATTACAGCCGGGATTATGCTCAGCAGATTGGTGCTCCTGAACATCCAGATGTGCACCTCTGTAACTGTGGCAAGGAATGCAGTTCCTATACAGAGTTCAAAGCTCACCTTACCAGCCACATCCATACCCATCTTCATAGCCAGGGCCACAGCAGCAGCCATGGGCCGAGCCACAGCAAAGAAAGGAAGTGGAAGTGCTCAATGTGCCCCCAGGCTTTTATCTCTCCTTCCAAACTTCATGTCCACTTTATGGGTCACATGGGTATGAAGCCCCACAAGTGTGATTTCTGTAGCAAGGCTTTTAGTGATCCCAGCAACCTGCGGACCCACCTCAAGATACATACAGGTCAGAAGAACTACAGATGTACTTTGTGTGACAAGTCTTTCACCCAGAAGGCTCACCTAGAGTCCCACATGGTTATCCATACGGGTGAGAAGAATCTCAAGTGTGATTACTGTGACAAGTTGTTTATGCGGAGGCAGGACCTCAAGCAGCATGTGCTCATCCACACACAAGAACGCCAGATCAAGTGTCCCAAGTGTGATAAGCTGTTCTTGAGAACAAATCACTTGAAGAAACATCTTAATTCTCACGAAGGAAAACGGGATTATGTCTGTGAAAAATGTACAAAGGCTTATCTTACCAAATATCATCTCACCCGCCACCTGAAAACCTGCAAAGGTCCCACTTCCAGTTCATCAGCACAAGAAGAGGAAGAAGAGGATGACTCAGAAGAGGAAGAACTAGCAGACTCTGTGGGGACAGAAGACTGTCGGATTAACAATGCTGTGTATTCAGCAGATGAGTCTCTCTCAGCACATAAATAA
>17|ENSCAFG00000012719|63544568|63573177
ATGGCGGACACCGACCTCTTTATGGAATGTGAGGAGGAGGAGCTGGAGCCATGGCAGAAAATCAGTGATGTCATTGAGGATTCTGTCGTTGAAGATTATAATTCAGTGGATAAAACTACTACAGTTTCTGTGAGCCAGCAGCCAGTCTCGGCTCCAGTGCCCATCGCTGCCCATGCTTCTGTTGCTGGGCACCTCTCTACATCCACCACCGTTAGTAGCAGCGGGGCACAGAACAGCGACAGTACAAAGAAGACTCTTGTCACACTAATTGCCAACAACAATGCCGGCAATTCTTTGGTCCAACAAGGTGGACAGCCGCTCATCCTAACCCAGAATCCAACCCCAGGTTTGGGCACAATGGTTACTCAACCAGTGTTGAGGCCTGTCCAGGTCATGCAGAATGCCAATCATGTGACTAGTTCTCCTGTGGCATCACAACCAATATTCATCACTACACAGGGATTTCCTGTAAGAAATGTCCGGCCTGTACAATATGCAATGAATCAGGTTGGGATTGTGCTGAACGTACAACAAGGCCAAACGGTTAGACCAATAACACTAGTCCCAGAAGCCCCAGGTACCCAGTTCGTTAAGCCGACAGTTGGAGTCCCACAGGTGTTCTCTCAGATGACCCCAGTGAGGCCAGGCTCCACCATGCCTGTGCGGCCCACCACTAACACCTTCACCACCGTCATCCCAGCTACTCTGACCATTCGAAGCACTGTCCCGCAGTCCCAGTCCCAGCAGACCAAGTCCACACCCAGCACCTCCACTACTCCCACTGCCACACAGCCGACCTCACTGGGGCAGCTGGCTGCTCCGCCTCCCAGCCAGTCCAGCCAGACCCCCAACCCCAAGCTAGCCAACATAGCTCCCTCTTTCCCCTCTCCACCTGCAGTGAGCATTGCCAGCTTTGTCACTGTGAAGCGACCTGGGGTTACAGGTGAAAATAGCAATGAAGTAGCCAAACTGGTGAATACCCTTAATACCATCCCTTCCCTGGGCCAGAGTCCTGGGCCAGTGGTGGTTTCCAACAACAGCTCTGCCCACGGCTCCCAGAGAACCAGCGGACCTGAGTCTTCAATGAAAGTGACGTCTTCCATCCCAGTGTTTGACCTCCAGGATGGTGGACGGAAAATATGTCCTCGGTGTAATGCTCAGTTCCGTGTTACTGAAGCTTTGAGAGGTCACATGTGTTACTGTTGCCCAGAAATGGTGGAATACCAGAAGAAAGGAAAGTCTCTGGATTCAGAACCCAGTATCCCATCAGCTGCAAAGCCCCCATCCCCTGAGAAAACAGTTCCTGTTGCTTCCACACCGTCTTCTACACCTATTCCTGCTCTGTCACCACCTACCAAAGTACCAGAGCCAAATGAAAATGTGGGTGATGCTGTCCAGACCAAACTCATCATGCTAGTAGATGACTTCTACTATGGACGGGATGGTGGCAAAGTGGCCCAACTCACAAACTTCCCTAAGGTTGCCACATCTTTCCGATGCCCACATTGTACCAAAAGGCTAAAAAACAACATTCGATTCATGAACCATATGAAGCACCATGTAGAACTCGATCAGCAGAACGGTGAGGTAGATGGTCATACTATCTGCCAACACTGTTATCGCCAGTTTTCCACGCCCTTCCAGCTCCAGTGCCACTTGGAAAATGTTCATAGTCCTTATGAATCAACGACCAAGTGCAAGATCTGTGAGTGGGCGTTTGAGAGTGAGCCACTATTTCTCCAGCATATGAAGGATACTCATAAGCCTGGAGAGATGCCTTATGTCTGCCAGGTTTGTCAGTATCGCTCCTCACTCTACTCTGAGGTAGATGTCCATTTTCGGATGATCCATGAGGATACTCGGCATCTGCTCTGCCCTTATTGCCTGAAGGTCTTCAAAAATGGCAATGCATTCCAGCAGCATTACATGAGGCACCAGAAGAGGAATGTTTATCACTGCAACAAATGCCGGCTGCAGTTTCTCTTTGCCAAGGACAAAATTGAACACAAGCTTCAGCACCACAAAACCTTCCGTAAACCCAAGCAGCTGGAAGGTTTGAAACCAGGCACTAAGGTGACAATCCGGGCTTCCCGAGGGCAGCCACGAACCGTTCCTGTTTCCTCCAATGATGCATCTCCCAGCACCTTGCAGGAGGCAGCACCACTGACCTCCTCAACAGACCCCCTGCCTGTCTTCCTTTATCCCCCTGTCCGGCGCAACATTCAGAAGAGAGCTGTTAGGAAAATGAGTGTCATGGGCCGGCAGACGTGTCTGGAGTGCAGCTTTGAAATCCCAGATTTCCCTAATCATTTCCCTACCTATGTTCACTGCTCTCTGTGTCGCTATAGCACCTGCTGCTCTCGAGCCTATGCCAACCACATGATCAACAATCATGTTCCACGCAAGAGCCCTAAGTATTTGGCTTTGTTTAAAAATTCTGTGAGTGGAATCAAGCTGGCTTGCACTTCATGTACCTTTGTTACCTCTGTGGGAGATGCCATGGCCAAGCATCTGGTATTCAACCCCTCTCACAGATCCAGCAGCATCCTACCACGAGGATTCACTTGGATGTCTCACTCAAGACATGGCCATACTCGTGACCGAGTACATGACCGGAGCTTGAAGAATATATATCCTCCTCCTGCCTTCTCCTCTAATAAAACTGCCACTGTGAAATCTGGGGGGGCCACCTCAGCTGAGCCTGAAGAGCTTCCGACTCCTATGACCCAAGCACTCCCGTCACCAGCGTCAACCGCAACCCCGCCACCAACCCCAACCCACTCCCAGCCTTTAGCCCTTCTGCCCTTGGCTGCAGAGGGGGCTGAATGTCTGAATGTTGATGACCAGGATGAAGGGAGCCCAGTCATCCAGGAGCCTGAGCAGGCAACAGGGGGCGGTAATGGCAGTGGGGTTGGCAAGAAGGAGCAGCTGTCTGTGAAGAAGCTTCGTGTGGTACTGTTTGCCCTGTGCTGCAATACAGAACAGGCCGCCGAACACTTCCGAAATCCCCAACGACGGATCCGGCGTTGGCTTCGGCGCTTCCAGGCCTCCCAGGGGGAGAATCTGGAGGGCAAATATCTGAGCTTAGAAGCAGAAGAGAAGCTGGCTGAGTGGGTGCTAACTCAGCGAGAGCAGCAGCTACCTGTGAATGAGGAGACCTTGTTCCAGAAGGCCACCAAAATAGGACGTTCTTTGGAGGGGGGGTTTAAAATCTCATATGAGTGGGCTGTGCGTTTCATGCTCCGGCACCACCTGACTCCCCATGCCCGGCGAGCTGTGGCCCATACCCTACCGAAGGATGTGGCAGAGAATGCAGGACTCTTCATTGAATTCGTACAACGACAGATTCACAACCAGGACTTACCCTTGTCCATGATTGTGGCCATTGATGAGATCTCCTTGTTCCTAGATACAGAGGTGCTGAGCAGTGATGACCGGAAGGAGAATGCCCTGCAGACAGTGGGCACAGGGGAACCTTGGTGTGATGTGGTGCTGGCCATTCTGGCAGACGGCGCTGTCCTCCCCACCCTGGTTTTCTACCGAGGACAAATGGATCAACCTGCTAATGTGCCAGACTCGATATTGCTAGAGGCAAAGGAGAGTGGCTACAGTGATGATGAGATCATGGAGCTGTGGTCAGCTCGGGTGTGGCAGAAGCACACTGCTTGCCAGCGTAGCAAAGGCATGCTTGTGATGGACTGTCACCGCACTCACTTGTCGGAAGAGGTGCTGGCTATGCTTAGTGCCTCTAGCACCTTGCCCGCAGTGGTCCCAGCAGGCTGTAGCTCCAAAATCCAGCCGTTAGATGTATGCATCAAACGAACTGTCAAGAACTTCCTACACAAAAAGTGGAAGGAGCAGGCCCGGGAAATGGCAGATACTGCATGCGATTCCGATGTCCTGCTTCAACTGGTGCTGGTCTGGCTGGCTGAGGTGCTGGGCGTCATTGGGGACTGTCCAGAGCTGGTACAGCGGTCCTTCCTCGTGGCTAGCGTTCTGCCTGGCCCTGATGGCAACATTAACTCGCCTACAAGAAATGCTGACATGCAGGAGGAGCTCATTGCATCCCTAGAGGAGCAACTGAAGCTGAGTGGGGAACAGTCTGAGGAACCCTCAGCTTCCACTCCCCGACCCAGGTCATCTCCTGAAGAGACAATTGAGCCTGAAAGCCTTCATCAGCTCTTTGAGGGCGAAAGCGAGACCGAGTCTTTTTATGGCTTTGAAGAAGCCGACCTAGATCTGATGGAAATTTGA
>35|ENSCAFG00000012078|28998122|29002415
CTGACCTTCGAGGACGTGGCTGTGCGCTTCAGCAGCCCAGAGTGGCGGTGTCTGAACCGCATGCAGAGGCTCCTCTACACAGACGTGATGCTGGAAAACTATAGGAACATGTTGGCAGTGGGTTCTGCTTTCCCTAAGCCTCCTCTGATTTCCCAGCTGGAGCAAGGGGCCGAGCCCTGCCTTCCGGACCAGGGGTTCCTGAGCTGCTTCCCAGCTGGTATGGGGAGTGCAGGAGCAGGGGCAAGCTGGAGTGCCCCTGATATTAGAAATCTGGAAGCAAAGTGGAGCACAGGTCCCCTGCTTCTCGGTCCAGATGGCAGAATGTTCCCTGCCCTGGGCGGTGTGCAGGCTCCCCAGAGCCTCAGTCAGAGCCCAGGAAGAGAGTCTAGCTTGGTTCGGCACATCACAAGTGGAATTTGTAAAATGTTAGCTGAGCAAATCTATTTCTCCCGATACGAGCCTGCCTCAGCCTTTAGCCATAAGGGTACCAGCTCTTCCACCCCAGTATCACCTGACAAGTCCCGGCCTGGGAATGAGAAGGCTATTTTGGAACAGGAGGTTTTGGAGAGTGGGAACGTCTGCAGGGTACAAGAGGCCAAGTTAAAGAACCCGGGAGACACGCCGGGGAAGGAAACACTGGGAGAAGACAAGGTGGCCTGCGAGGGAGGAAAGACCCAGAAGGTCCTCAGAAAAAACTCCAGTCTATCCTCCAAACACGTCCCACGTGAGGGCGTCCTTACGCGGCTAAGCCTGCACCAGCTGGTGCACAACGGGGAGAGGCCACACGCGTGCACAACATGCGGGAAGGCCTTCCAGCTCAAGCACAGCCTCACCCTGCATGCCAGGATGCACAGCGGAGAGCGGCCGTACGGCTGTGAGCAGTGCGGGCGCGCCTTCCGCGGCAGCTCGGACCTCAGCAAGCACCGGAGGGTGCACACTGGGGAACGGCCCTATGAGTGCGGCCAGTGCGGGCAGACCTTCCGCCGCAGCTCCGACCGCAGCAAGCACGCCAGGACGCACGCGCACGGGGAGGCCCGGCGGTGCCCACGCTGCGGACAGGCCTTCGGCAGCCCGGCGGAGCTCGCCAGGCACCGGCTGGGCCACGCCTCGGACAGGCCGTACGCGTGCGGCGAGTGCGGCAGGTCCTTCCGCCACGACTGCCGGCGCCGGGCGCACGAGAGGGCGCACGCCGGGGAGCAGCCCTACCCGTGCGCGCACTGCGGGAAGGCCTTCCGCGACCGCCACTGCCTGGCCGTCCACCAGAGGGTGCACACCGGCGAGAGGCCGTACGCCTGCGCCCAGTGCGGCAAAGCCTTCCGTGGCCGGTCCAACCTGGCCAGCCACCTGCGGACCCACACTGGCGAGCGGCCGTACACCTGCCAGGTGTGCGCCAGGGCCTTCCCGCAGCGCTCTGGCCTGAGGCAGCACGCGCGCATCCACACCGGCGAGAAGCCCTACGGCTGCCGGGAGTGCGGCCGGGCCTTCCGCCAGCGTGCGGCCCTGCTGGGGCACCAGCGCGTCCACACCGGCGAGAAG
>13|ENSCAFG00000002254|51970331|51989428
GCGAGGGGCGCGCTCAGACTTCGGGGGCGCGCGTGGGGGCCCTTCGGGCGCTTGGGGCCCGACGCCTCAATTCAGAATACAGTCATGGCCACCCAGGTAATGGGGCAGTCTTCTGGAGGAGGAGGGCTGTTCACAGGCAGTGGCAACATTGGCATGGCCTTGCCTAACGACATGTATGACTTGCATGACCTCTCCAAAGCTGAACTGGCGGCGCCCCAGCTTATCATGTTGGCAAATGTGGCCTTAACTGGGGAAGTAAATGGCAGCTGCTGTGATTACCTGGTTGGTGAAGAAAGACAGATGGCAGAATTGATGCCTGTTGGAGATAACAACTTTTCAGATAGTGACGGAGAAGGACTTGAGGAGTCTCCTGAAATAAAAGGTGAACCCAGTGGACTGGAAAACATGGAACTGGAAAGTTTGGAGCTCAGTGTTGTCGAACCACAGCCTGTGTTTGAGGTATCAGCTGCCCCAGAAATTTACAACTCAAATAAAGATCTTCCTCCTGAAACACCTGGAGCAGAGGACAAATGCAAGAACTTGAAGAGCAAACCTTTTCGCTGTAAGCCATGCCAGTATGAAGCGGAATCAGAAGAACAGTTTGTGCATCACATCAGAGTTCATAGTGCCAAGAAGTTTTTTGTGGAAGAAAGTGCAGAGAAGCAAGCAAAAGCCAGAGAATCTGGGTCTTCCACTGCAGAGGAGGGCGATTTCTCCAAGGGCCCCATTCGCTGTGACCGCTGCGGCTACAATACCAATCGATATGATCACTATACCGCTCACCTGAAACACCACACCAGAGCTGGGGATAATGAGCGAGTCTACAAGTGCATCATTTGCACATACACCACAATCAGCGAGTATCACTGGAGGAAACACTTGAGAAACCATTTTCCAAGGAAAGTATACACATGTGGAAAATGCAACTATTTTTCCGACAGAAAAAATAATTATGTTCAACATGTTCGAACTCATACAGGGGAACGCCCATACAAATGTGAGCTTTGTCCTTACTCAAGTTCTCAGAAGACTCATCTAACTAGACATATGCGTACTCATTCAGGTGAGAAGCCATTTAAATGTGATCAGTGCAGTTATGTGGCCTCTAATCAACATGAAGTAACCCGCCACGCAAGACAGGTTCATAATGGGCCTAAACCTCTCAACTGTCCACATTGTGACTACAAAACAGCAGATAGAAGTAATTTCAAAAAACACGTAGAGCTACATGTTAATCCACGGCAGTTCAATTGCCCTGTATGCGACTATGCAGCTTCTAAGAAGTGTAATTTGCAGTATCATTTCAAGTCTAAGCATCCTACTTGTCCTAATAAAACAATGGATGTCTCAAAAGTGAAACTAAAGAAAACCAAAAAGCGAGAGGCTGACCTGCCTGATAACAATATTACCAATGAAAAAACAGAGACAGAACAGACAAAAGTAAAGGGGGATGTGGCTGGAAAGAAGAATGAGAGGTCTGTAAAAGTGGAGAAAAAAGATAATGTTTCAAAAGAGAAAAAGTCTTGTAGTAATGCTTCCACCCAAGTGACTACTAGAACTCGCAAATCAGCAATGGAAACTAAAGAAATGGATGTGCATACAGGAAATAATTCAGAAGCTACCGGTAAAACCAAGAAAAGCAAAAGGAGGATGGAAGCTGAAGCCCATTCCTTAAAAGACCCTGTAAATGATGAGGAACCTGTGACAAAAAAGAAAAAGAAGGCAGAAAGCAAATCCAAAAATAGTCAGGAAGTGCCAAAAGGTGATAGCAAAGTAGAGGAGAATAAAAAGCAAAATACCTGCGTGAAAAAAAGTACAAAGAAGAAAAGTCTGAAAAATAAGTCAAGTAAAAAAAGCAGCAAGCCTGCTCAGAAAGAGGTTGCTCAGAAGGAGCCTGCTCAGAAGGGGCTTGCTCTGATGGAGCCTTCTCCTCCCAAGGGGCCTGCTCAATTGGAGCCTTCTCCCAGGGGGCCTGCTCAGTTGGAGACTTCTCCTCCCAGGGGGCCTGCTCAGATGGAGCCGCCCCCGGCCCTAGAGTCTACTCAGATGGATGTTGGTCAAATGGAGCCGCCTCCCCCAGTGGAGTCTGCTCAGATAGGGTCTTCTCAGATGGAGCCACCTCCTCCCATGGGCCCTGTTCAGATGGAGGTTGTTCAGATGGAGCCTCCTCCCACAGAGCCTTCTCTTCACATGGAACCAAGTCCCAAAAAGTCTCCTCGAAAAGATAAAAAGGAAAAGTCCAACATACAGAGTGAAATGGCACGGAAGGAGCAAGTCCTTATTGAAGTGGGCTTAGTGCCTGTTAAAGATAGCCAGCTTCTAAAGGAAAGTGCAAGTGCACAGGATCACAAGGAAAACTCAAAAGAAGAGGAGTCAAAAGACCAAAAATTATTCACTGAAAACGAAGGAAGTAAAGAAGCCCCTCTTCAAAAAGTAGAAGTAGAAGAGGCAGAGAAAGGTCTAGCTGGTCTTGCTGCTATTAAGGAATCTGCCAATATTTCATCCTCTGAACAAAACTTGACTATACCAGAGGGTGAAATTTTAGATGCTAAGTGTCAGGCTGACACTGTGCTTTGTGAAATGGAAATGGACACTGATGAGAACAAAACAGAGAATCCCCCTGGCAAAGGCCCAGCAGTTGAAGAACCTGTTTCACCAGTGCTGCATCCCCTACCAATAGAAAACCATGAAGCAGTGTCTAAAACTGCTGTGACATCACCTCCTGTCACCATGGCAGTAAATGAGTCTCAGGAAATGGATGAAGATGAAGGCATCCACAGTCATGATGGAAGTGATCTAAGTGACAACATGTCAGAGGGTAGTGATGACTCTGGATTGAATGGGGCCCGGCCAGTTCCACAAGAAACCAGCAGGAAAAATGCAAAGGAAGCCTTAGCAGTCAAAGTGGGAGAGGGAGATTTTGTTTGTATCTTCTGTGATCGCTCTTTTAGAAAGGAAAAAGATTACAGCAAGCACCTCAATCGTCATTTGGTTAACGTATACTTCCTTGAAAAAGCAGCTAAAGGGCAGGAGTAA
>6|ENSCAFG00000024347|41030050|41042812
GCCATGGCTGCAAAAGTGGTTCCAATGCCCCTAAAGTCAAAGCGGTCCTTTATACTGAGAGTTCCTCCAGACTCCAAACTAGGACAAGACCTACTTCGAGATGCTACTGGTGGGCCCAAGACCATCCACGAGCTGGTTCTGGAGCACTTCCTCACCTTCTTGCCAGAGCCAAGCCTGGTCCAGCCCAACCAGAAAGTCAAGGAGACCTTGGTTATTATGAAGGATGTGAGCTCAAACTTTCAGAACAGACTGCAACCTCATCCTATGTTGAAGCTTCTGCCTGGGAAAGGGATCCAGCAAAAACAGGACACTGTGTCTCTGTATTTGAAAACTGACCCTGAGGAACTGGTGGTCTTTGAGGATTTGAATGTATTTCACTCTCAAGAAGAATGTGTGAGCCTAGATGCTACTCAACAGCCCACCTCAGAGAAGGAAGACAATATTGGGGAGATGACGTTACTGGTTTCCACAGTCAATGATGTTAATCCTGAGAGTGAAGATCTTCAGAAGGAAACTGTAGAGAATGAAAATCATAGAGAAAAGGCTTCTGATTGTAATGAAGTAGATTGTTCTGTGGTCTCTGAGCAGTCTCCATATTGCCATAAAGAAAGACTAAATACATCTGTTCCAAAGCAAAGGAAAATTAGAAATCTTCTAGTTACCATTGAAAATGACACTCCACTAGAGGAACTCTCAAAATATGTAGATATCAATGTGATTGCACTTACCCGAAATCGGAGAACAAGAAGATGGTACACTTGCCCACAATTTGTGCTTCATATGCAGAGTCATGAGGCTGTGAGGCCATATAGTTGCAAAAAATGTGGGAGAAGATTTGGTCGGCTGTCCAACTGTACCCGGCATGAAAAAACCCACTCA
>8|ENSCAFG00000010670|3161451|3185058
ATGCCCACAGCCCTGTGCCCCCGAGTCTTGGCTCCAAAGGAAAGCGAGGAGCCCAGGAAAATGAGGAGCCCACCCGGAGAGAACCCCAGCCCCCAGGGGGAGCTTCCCAGCCCTGAATCCTCCCGCCGCCTCTTCCGCCGCTTCCGCTACCAGGAGGCAGCGGGCCCCCGGGAGGCCCTGCACCGCCTCTGGGACTTGTGTCGGGGCTGGCTGAGGCCCGAGAGACACACCAAGGAGCAGATCCTGGAGTTGCTGGTGCTAGAGCAGTTCCTGGCCATCCTGCCCCGGGAGATCCAGGGCTGGGTGCGGGCCCAGGAGCCTGAGAGTGGCGATCAGGCCGTGGCTGCTGTGGAGGCACTTGAGCGGGAGCCAGGGAGACCCTGGCAGTGGCTCAAGCACTGTGAAGACCCCGTGGTGATCGATGATGGGGATGGCCCTCCAGACCAGGAGCAGGAGCGGCTGCCTACAGAACCCCAGAGCGACCTTGCAAAGGGCCAGGACACCCAGCCCGTGGCGCTGGCACAGGGCCCTGGGCTCCCAAGCAGACTGCAAGGCCAGCTCAGCGGGGATCCAGTCCTGCAGGATCCTGGCCTCCTGGACGCGAACCTGAGGGACGCCCAGCAGGTGATGGCCCTGCAGCTGCCCTCGAGCCGCCTGTCGCCCTTCGAGGACATGATCTTCTGCTTCTCACAAGAGGACTGGTCCCTTCTAGATCCTGCTCAGACGGGCTTCTATGGAGAGTTCATCATTGGGGAGGACTGTGGTGTCTCACTGCCTCCAAGTGACTCGGCCACCCAGCTGGCACTTTCCCAGGGGGAGGACAGTGAGCCCCAGGTCCCTGAGTTTCAGGACCCCCAGGGGAAGGATGTGGCCCAGGCTTCTTACTTGGACTTTCCGAGTCTTCAGCCATTCCAGGTAGAAGAAAGACGGAAACGAGACGAGCTCCAGGTGCCAGAGTTCCAGACCTGCCAGCAGATGGCCCTGGGTCAGAGCACCTGCCCAGCCGGAGGTGACGCACTGACCCCTGAGAACGGCCTGGATGAGGAGGTAACCATCGAGATCATCCTGTCCAGTTCTGGGGATGAGGACTCCCAGCTCGGCCCCTACTGCACGGACGGGTCACCAGGACCCACAGAGAAGCAGCACGGCCTCCCCACGTCCCGTCGGAGTGGCGCTGAGGCTGGCAGCGAGATGCCGACGTCCTCCTCCAAAAAGTCCTACATCTGTCCAAACTGCGGGAAGATCTTCCGCTGGAGGGTCAACTTCATCCGGCACCTGCGGAGCCGCAGGGAGCGGGAGAAGCCGCACGAGTGCTCGGTGTGCGGCGAGCTGTTCAGTGACAGCGAGGACCTGGATGGACACCTGGAGATCCACGAGGCGCAGAAGCCCTACCGCTGTGGTGCGTGTGGGAAGAGCTTCCGTCTCAACTCCCACCTGCTGTCGCACAGGCGCACACACCTGCGCAGGGACCGGGGGAAAGAGCTCGGAGGCTCCGGGGCGGCCATGGGCTCCGGGGGCGCGGGCCCAGGCGTCCTGCTGGCCCAGGGCGCAGCCGAGCTCAACGTCCAGTGCTGCGAGTGTGGCAAGGCCTTCCAGCGGCCAGACCACCTGGCGCGCCACCGCAGCAGTGCGCATGGCGAGGACAGGGCCCGGCCCTTTCAGTGCCGCTACTGCGTCAAGAGCTTCTCGCAGAACTGTGACCTCCTCCGCCACCAGCGTCTGCACATGAAACGCCGGTCCAAGCAGGCTCTGAACTCCTACTGA
>1|ENSCAFG00000000103|20162770|20219538
ATGACCATGGGGGATATGAAGACCCCGGACTTCGATGACCTCCTGGCAGCATTTGACATCCCAGATATGGTCGATCCGAAAGCGGCTATTGAGTCTGCGCACGATGAGCAGGAAAGCCACATCAAGCAGAACGCGCACGGAGACGAGGACTCCCACACACCCTCCTCTTCCGACGTGGGCGTCAGTGTCATCGTGAAGAACGTTCGGAACATCGATTCCTCCGAGGGCGCGGAGAAGGACGGCCACAATCCCACCGGCAACGGCCTACACAACGGCTTTCTCACCGCGTCCTCTCTGGACAGTTACGGCAAAGACGGAGCCAAGTCCTCGAAAGGAGAGGCGCCTACCTCAGAGGTGACTTTGAAAGACTCCACGTTCAGCCAGTTTAGCCCCATCTCCAGCGCTGAGGAGTTTGACGACGACGAGAAGATAGAAGTGGACGACCCCCCGGACAAGGAGGACGTGCGTTCCGGCTTCCGGTCGAACGTGTTGACGGGGTCGTCCGCCCCGCAGGACTACGACAAGCCCAAGGCGCTCGGAGGGGACGGCGTGAGCAAAACTGGAATCTCTCCTGCGGGCAACCTGGAGAAAAACAGAGCTGTTAAGAGGGAAACGGAAACAAATTCCATAAATCTGAGTGTTTACGAACCCTTTAAAGCCAGAAAAGCAGAGGATAAGCTAAAGGAAAACTCTGAAAAGGTGCTTGAAAACCGGGCGCACGACGGGAAGCCGAGCTCGGAGAAGAGTGAGCCCGGCCTCGGCGGCCTCGCACTGTCGAGGTCCAAGCCGTCGTCCAAGTTGTCCTCATGTATAGCCGCGATCGCAGCCCTGAGTGCTAAGAAGGCTGCCTCCGACTCCTGCAAAGAACCGGTGGCCGACTCCCGGGGATCCTCGCCGTTACCTAAGGAAGCGAACGACAGTCCCAGGGCCATGGAAAAGTCTCCTGAATCCCAGAGCCTCATCGACGGGACGAAGAAGGTGACCCTGAAGCAGCCGGATAGCCCCCGGAGCATCTCCAGTGAGAACAGCAGCAAGGGATCGCCGTCCTCTCCCGCAGGGTCGACACCAGCAATCCCCAAAGTCCGCATCAAGACCATTAAGACATCTTCTGGGGAAATAAAGCGAACAGTGACGAGGGTGTTGCCGGAGGTCGATCTCGACTCTGGAAAAAAGCCTTCCGAGCAGGCAGGCTCCGTGATGGCGTCTGTGACGTCCCTCCTGTCCTCGCCGGCTTCGGCTGCCGTCCTCTCCTCCCCGCCCAGAGCACCTCTGCAGTCGGCGGTGGTCACCAACGCAGTCGCCCCTGCGGAGCTGACCCCCAAACAGGTCACCATTAAGCCCGTGGCAACTGCCTTCCTCCCGGTGTCCGCCGTCAAGACGGCGGGATCGCAGGTCATCAATTTGAAGCTCGCCAACAACACGACGGTCAAAGCCACGGTCATATCTGCTGCCTCGGTTCAGAGCGCCAGCAGCGCCATCATCAAAGCCGCCAACGCCATCCAGCAGCAAACCGTTGTGGTGCCGGCATCCAGCCTGGCCAACGCCAAACTCGTGCCAAAGACTGTGCACCTCGCCAACCTTAACCTTCTGCCTCAGGGCGCCCAGGCCACCTCTGAGCTCCGCCAAGTGCTAACCAAACCTCAGCAGCAAATAAAGCAGGCAATAATCAATGCAGCAGCCTCGCAACCACCCAAAAAGGTGTCTCGAGTCCAGGTGGTGTCCTCCTTGCAGAGTTCCGTGGTGGAAGCTTTCAACAAGGTGCTGAGCAGCGTCAACCCAGTCCCAGTTTACATCCCCAACCTCAGTCCTCCTGCCAACGCAGGCATCACGTTACCGACCCGCGGGTACAAGTGCTTGGAGTGCGGGGACTCCTTTGCCCTTGAAAAGAGCCTGACCCAACACTACGACCGACGCAGCGTGCGCATCGAAGTAACGTGTAACCACTGTACAAAGAACCTCGTTTTTTACAACAAGTGCAGTCTCCTTTCCCATGCCCGCGGGCATAAGGAAAAGGGGGTTGTGATGCAGTGCTCCCACTTGATCTTAAAGCCAGTCCCAGCTGATCAAATGATTGTCTCTCCATCAAGCAATACTTCCACGTCGTCGTCTGCTCTTCCAAGCTCCGTGGGCGCCAGCACACACACTGTAACGAAAATTCAGTCTGGCATAACGGGGACAGTCATATCCGCTCCCTCCAGCACACCCATCATTCCAGCTATGCCTCTAGATGAAGACCCATCCAAGCTCTGTAGGCATAGTCTGAAATGTTTGGAGTGTAACGAAGTTTTCCAGGATGAGACGTCGCTGGCTACACACTTCCAGCAGGCTGCAGATACGAGTGGACAAAAGACTTGCACTATCTGCCAGATGCTGCTTCCTAACCAGTGCAGTTATGCATCTCACCAGAGAATCCATCAGCACAAATCTCCCTACACCTGCCCCGAGTGCGGGGCCATCTGCAGGTCGGTGCACTTCCAGAGCCACGTCACCAAGAACTGTCTGCACTACACGCGGAGAGTTGGTTTTCGGTGTGTCCATTGCAATGTCGTGTACTCTGACGTGGCCGCTCTGAAGTCTCACATCCAGGGCTCTCACTGTGAAGTCTTCTACAAGTGTCCTATTTGTCCCATGGCGTTTAAGTCTGCCCCAAGCACACATTCCCATGCCTACACACAGCATCCTGGCGTCAAGATAGGAGAGCCAAAAATAATATATAAGTGTTCCATGTGCGACACTGTATTTACCCTGCAAACCCTGCTGTATCGCCACTTTGACCAACACATCGAAAACCAGAAGGTGTCTGTTTTCAAGTGTCCAGACTGTTCTCTTTTATATGCACAGAAGCAACTCATGATGGATCATATCAAGTCTATGCATGGAACATTGAAAAGTATTGAAGGGCCTCCCAACTTGGGTATAAACTTGCCTTTGAGCATTAAGCCTGCAACTCAAAATTCAGCAAATCAAAACAAAGAGGATACCAGATCCATGAACGGGAAAGAGAAATTGGAAAAGAAATCTCCATCACCTGTGAAATCCATGGAACCCAAGAAAGTGGCCAGTCCCGGGTGGACGTGTTGGGAGTGTGACCGCTTGTTCACGCAGAGGGATGTTTACATTTCTCACGTGAGGAAGGAGCACGGGAAGCAAATGAAAAAACACCCTTGCCGCCAGTGTGACAAATCTTTCAGCTCCTCACACAGCCTGTGCCGTCACAATCGGATCAAGCACAAAGGCATCAGGAAAGTTTATACCTGCTCGCACTGCCCAGACTCCAGGCGTACCTTTACGAAACGGTTGATGCTGGAGAAACATATCCAACTCATGCACGGTATTAAGGATCCTGACTTGAAAGAAATGACAGAAGCCACCAATGAGGAGGAAACAGAAATAAAAGAAGATACCAAGGTTCCCAGTCCCAAGCGGAAGTTGGAAGAGCCAGTTTTAGAGTTCAGACCTCCCAGAGGGGCCATTACCCAACCACTGAAAAAGCTAAAGATAAATGTTTTTAAGGTCCACAAATGTGCCGTGTGCGGCTTCACCACCGAGAATCTGCTGCAGTTCCACGAACACATCCCTCAGCACAAGTCGGACGGCTCCTCCTACCAGTGCCGGGAGTGCGGCCTCTGCTACACGTCGCACGTCTCCCTGTCCAGGCACCTGTTCATCGTGCACAAGCTGAAGGAACCGCAGCCCGTGTCCAAACAGAACGGGGCCGGGGAGGAGAACCAGCAGGAGAACAAGCCCAGCCACGAGGACGAGTCGCCCGACGGCGCTGTGTCAGACCGAAAGTGCAAGGTGTGCGCAAAAACGTTCGAAACTGAAGCTGCCTTAAATGCTCACATGCGGACACACGGCATGGCCTTCATTAAATCCAAAAGAGTGAATTCAGCTGAGAAATAG
>8|ENSCAFG00000016030|41980410|41989367
ATGGCAAAGCCCAGCCACAGCAGCTACGTTCTTCAGCAGCTAAACAACCAAAGGGAGTGGGGTTTCCTCTGTGACTGCTGTATTGCAATCGATGACATTTACTTTCAAGCACACAAAGCAGTTCTGGCTGCCTGTAGCTCCTATTTCAGAATGTTTTTCATGAACCATCAGCACAGTACTGCACAACTGAATCTCAGCAACATGAAAATTAGTGCCGAGTGTTTTGATCTCATTTTGCAATTTATGTATTTAGGAAAAATTATGACTGCGCCCTCCAGTTTTGAGCAGTTTAAAGTGGCAATGAACTACCTGCAGCTGTACAATGTTCCTGACTGCTTAGAAGACATACAGGATGCAGACTGTTCTAGTTCAAAATGTTCGTCTTCTGCTTCTAGCAAACAGAACAGCAAAATGATATTTGGGGTAAGAATGTATGAAGACACAGTGGCTAGAAATGGCAGTGAAGCCAATAGGTGGTGTGCAGAGCCAAGTTCAACAGTAAATACACCACACAATAGAGAGCCTGATGAAGAGTCTTTACAATTAGGCAATTTCCCCGAACCACTATTTGATGTATGTAAAAAAAGTTCTGTGTCCAAATTATCTACTCCAAAAGAACGTGTGTCACGGCGCTTTGGACGGAGTTTTACCTGTGACAGTTGTGGATTTGGCTTTAGCTGTGAAAAATTATTGGATGAGCATGTGCTAACCTGTACTAACAGACATTCATACCAAAACACAAGATCCTACCATAGAATAGTCGATATTAGAGATGGAAAAGATGGAAGTATCAAGGCTGAATTTGGTGAAAAGGAATCTTCCAAAGCATTTTCTACACAGACAGACAAATACAGAGGAGACACGAGCCAGGCTGCTGATGACTCGACTTCAACCACTGGAAGCAGAAAAAGCACCATGGAGTCTGAAGTAGCCAGTGAAGAGAAAAGCAGAGCTGCTGACAGGAAAAGAATCATCATCAAGATGGAGCCAGAAGATATTCCTACAGACGAACTAAAAGACTTTAACATTATTAAAGTTACTGATAAAGACTGTAATGAATCCACGGACAACGATGAATTAGAAGATGAACCTGAAGAGCCATTTTATAGATACTATGTTGAAGAAGATATTGGTATTAAGAAAAGTGGTAGGAAAATGCTAAAACCTCGGATGTCAATAAGTGCTGATGAAAGAGGTGGCTTAGAAAATATGAGGCCCCCTAACAACAGCAGTCCAGTACAAGAGGATACCGAAAATGCATCTTGTGAGCTGTGTGGGCTCACAATAACTGAGGAGGACCTGTCATCTCATTACTTAGCCAAACACATTGAAAATATCTGTGCATGTGGGAAATGTGGACAGATCCTTGTTAAGGGTAGGCAGCTTCAGGAACATGCGCAAAGATGTGGAGAACCCCAAGATCTGACCATGAACGGGTTAGGAAATACGGAGGAGAAGATGGACATGGAAGAGAATCCTGATGAGCAGTCAGAAATAAGAGATATGTTTGTTGAAATGTTGGATGACTTTAGGGACAATCATTTCCAGATAAACAGTATCCAAAAAAAGCAGTTATTTAAACATTCTGCCTGTCCTTTTCGATGTCCTAATTGTGGCCAGCGGTTTGAAACCGAAAATCTAGTGGTTGAACATATGTCTAGCTGTCTGGACCAGGATGTGTTTAAGAGTGCCATCATGGAAGAAAATGAGAGAGATCACAGACGAAAGCATTTTTGTAATCTGTGTGGTAAAGGATTTTATCAGCGGTGTCACTTAAGAGAACACTATACTGTTCATACTAAGGAAAAACAGTTTGTTTGTCAGACATGTGGAAAGCAGTTTTTAAGAGAACGTCAGTTGCGACTGCACAATGATATGCACAAAGGCATGGCCAGTGGTGAAATAGGGCCTTCTAAACCTCTGGAGAAGTGA
>X|ENSCAFG00000013408|19713752|19743899
ATGGATGAAGATGGACTTGAATTACAACCACAAGAGCCAAACTCATTTTTTGATGCAACAGGAGCTGATGCTACACACATGGACGGTGATCAAATTGTTGTGGAAGTACAAGAAACTGTTTTTGTTTCAGATGTTGTGGATTCAGACATAACTGTGCATAACTTTGTTCCTGATGACCCAGACTCAGTTGTAATCCAGGATGTAATTGAGGATGTTGTTATAGAAGATGTTCAGTGCCCCGATATCATGGAAGAAGCAGATGTATCTGAAACGGTCATCATTCCTGAGCAAGTGCTAGACTCAGATGTAACTGAAGAAGTTTCTTTAGCACATTGCACAGTCCCAGATGATGTTTTAGCTTCCGACATTACTTCAGCCTCAATGTCTATGCCAGAACACGTCTTGACGAGTGAATCTATACATGTGTCTGATGTTGGACATGTCGAACACGTGGTTCATGACAGTGTAGTAGAAGCAGAAATCGTCACCGATCCTCTCACAACAGATGTCGTTTCAGAAGAAGTATTGGTAGCAGATTGTGCCTCTGAAGCAGTCATAGATGCCAATGGAATCCCTGTGGACCAGCAAGATGATGACAAAAGCAACTGTGAGGACTACCTTATGATTTCCTTGGATGATGCTGGCAAAATAGAACACGATGGTTCCTCTGGAATGACCATGGATGCAGAGTCGGAAATTGACCCTTGTAAGGTGGATGGCACTTGCCCAGAAGTCATCAAGGTGTACATTTTTAAAGCTGACCCTGGAGAGGATGACTTAGGTGGCACCGTAGACATTGTGGAAAGTGAGCCTGAGAATGATCATGGAGTTGAATTACTTGATCAGAGTAGCAGTATTCGTGTGCCAAGGGAAAAGATGGTTTATATGACTGTCAACGACTCTCAGCAAGAAGATGAAGATTTAAATGTTGCGGAAATCGCCGACGAAGTTTATATGGAGGTGATCGTAGGGGAGGAGGATGCTGCGGCAGCTGCAGCGGCCGCTGCAGCACACGAGCAACAGATTGATGACAATGAAATAAAAACCTTCATGCCAATCGCTTGGGCGGCAGCTTACGTGTTAGGTAATAATTCTGATGGAATTGAAACCCGGAATGGCACTGCAAGTGCCCTCTTGCACATAGATGAGTCTGCTGGGCTCGGCAGACTGGCTAAACAAAAACCAAAGAAAAGGAGAAGACCTGATTCCAGGCAGTACCAAACAGCAATAATTATTGGCCCTGATGGACATCCCTTGACTGTCTATCCTTGCATGATTTGTGGGAAAAAATTTAAGTCGAGAGGTTTTTTGAAAAGGCACATGAAAAACCATCCTGAACACCTTACCAAGAAGAAGTACCGCTGTACTGACTGTGATTACACTACCAACAAGAAGATAAGTTTACACAACCACCTGGAGAGCCACAAGCTGACCAGCAAAGCAGAGAAGGCCATTGAATGCGACGAGTGTGGGAAGCATTTCTCTCATGCTGGGGCTTTGTTTACGCACAAAATGGTGCATAAGGAGAAAGGAGCCAACAAAATGCACAAGTGTAAATTCTGTGAATACGAGACAGCTGAACAAGGGTTATTGAATCGCCACCTTTTGGCGGTCCACAGCAAGAACTTTCCTCATATTTGTGTGGAGTGCGGCAAAGGTTTTCGTCACCCATCAGAGCTCAAAAAGCACATGCGAATCCACACTGGGGAGAAGCCGTACCAGTGCCAGTACTGCGAATATAGGTCTGCAGACTCTTCTAACTTGAAAACACATGTAAAAACTAAGCATAGTAAAGAGATGCCATTCAAGTGTGACATCTGTCTTCTGACTTTCTCAGATACCAAAGAGGTGCAGCAACATGCTCTTATCCACCAAGAAAGCAAAACACACCAGTGTTTGCACTGCGACCACAAGAGTTCGAACTCAAGTGATTTGAAACGACACATAATTTCGGTTCACACGAAGGACTACCCCCATAAGTGTGACATGTGTGATAAAGGCTTTCACAGGCCTTCTGAACTCAAGAAACACGTGGCTGCCCACAAGGGTAAAAAAATGCACCAGTGTAGACATTGTGACTTTAAGATTGCAGATCCATTTGTTCTAAGTCGCCATATTCTCTCAGTCCACACAAAAGATCTTCCATTTAGGTGTAAGAGATGTAGAAAGGGATTTAGGCAACAGAATGAGCTTAAAAAGCATATGAAGACACACAGTGGCAGGAAAGTGTATCAGTGTGAGTACTGTGAGTATAGCACTACAGATGCCTCAGGCTTTAAACGGCACGTTATCTCCATTCATACAAAAGACTATCCTCACCGTTGTGAGTACTGCAAGAAAGGGTTCCGTAGACCTTCAGAAAAGAACCAGCACATAATGCGACATCATAAAGAAGTTGGCCTGCCCTAA
>1|ENSCAFG00000002356|102498785|102502075
ATGGCGGCAGCAGAGGCGGTGCACCACATACACCTGCAGAATTTCTCCCGCTCGCTGCTCGAGACCCTCAACGGGCAGCGGTTGGGCGGTCACTTCTGCGACGTGACTGTGAGGATCCGCGAGGCTTCACTGCGTGCACACCGCTGTGTGTTGGCTGCTGGCTCGCCTTTCTTCCAGGACAAGCTGCTTCTCGGCCACTCCGAGATCCGCGTGCCACCGGTGGTGCCGGCGCAGACAGTGCGCCAGCTTGTCGAGTTCCTCTACAGCGGCTCACTTGTGGTGGCACAGGGCGAAGCACTGCAGGTGCTCACGGCCGCGTCGGTGCTGCGCATCCAGACAGTCATAGACGAGTGCACACAGATCATTGCCCGTGCCCGTGCCCCGGTCCCGGGGGCGCCTGCACCCCTGCCCACGCCCGTGCCCCCACCTCTTGCACCTGCGCAGCTACGACATCGCCTGCGCCACCTGCTTGCCGCGCGCCCTCCGGGCCACACCGGTGCTGCTCATAGCCGCAAGCAGCGCCAGCCGGCACGCCTGCAGCTGCCGGCGCCCACTGCGCCCACCAAGACAGAGGGGTCAGATGTCGACCCCTCCCTACCGGCAGCCCCAGGAGAGGGCCAGGCACCCCCTACCTTCCCCGACTGCGCCGCCGCCGGCTTCCTCACCGCCGCCCCTGCCAGCGCGTGCGAGGAGCCGCCTGCACCTGCTGGCCTCTCTGACTACGGCGGCGGCCCTGGGAGGGATTTCCTTAGGGGGGCTTCGGCGGCGGAAGATGTATTCCAGGAGAGCTACGTCCCTGCTTGGCAAGATGAGGATGGCACTGCCGCGGAAGCCTGTGCCACCGAGAACCCGGCTCCGCCTGACTGTGTCCTGTCTGGATCCCATGCCCCGGGCGTGAAGACCCCGGGGCCCCCAGTCTCGCTTTTCCCATTTCATCTGGGCGCTCCTGGGCCGCCTGCGCAACCTCCTCCCGCGCCCTCGGGGCCTGCTCCCGCCCTCCCCTCCGCCTTCTACCCGGCACTCCAGCCTGATGCGGCCCCCAGCGCACCTCCCGGGGAGGCTCCAGCCCCGCCCGCTGCTCCCGCTGCGGCCCCCTCGGCCACCCCTGCCCGACCCCCAGGTACGGCCGAGCCGCCTGCCTATGAGTGCAGTCACTGCCGCAAGACGTTCAGCTCGCGGAAAAACTACACCAAGCACATGTTCATCCACTCTGGGGAGAAGCCCCACCAATGCGCCGTGTGTTGGCGATCTTTCTCGCTGCGCGACTACCTGTTGAAGCATATGGTCACGCACACAGGCGTGCGTGCCTTCCAGTGCGCTGTCTGCGCCAAGCGCTTCACGCAGAAGAGCTCTCTCAACGTGCACATGCGCACGCACCGGCCTGAGCGTGCGCCCTGTCCCGCCTGCGGCAAAGTCTTCTCACACCGCGCGCTGCTCGAGCGCCACCTGGCCGCGCACCCTGCGCCTTGA
>1|ENSCAFG00000004670|113727695|113779117
ATGGAAGAGAGAGATGAGAAGCCCCCAGAGCCCATGAAGACCTGTGCACAGGACTCTCTCCTTCCTCAGGAGATTATTATCAAGGTTGAAAGAGAAGATGCCGGGTCACTGGCCATTCCATCCCAGGAAGGAGTGAACTTCAAAATTGTGACTGTGGACTTCACTCAAAAGGAAGAAGGCACTTTGAACCCTGCTCAGAGGATCCTGGACAGAGATGTGATCCTAGAGAACCACAGGGACCTGGTCTCTTGGGATTTGACAACCTCACTTGGAAGGAGAGCATCAACATCAAAACAGAACATTTTTAATGATGAACCATCCCATGGAGTGAAGTTAGAAAGATTGACAAGAGATGATCCTTGGTTATCTTCATGTCAAGTTCAGGATTGTAGGGACCAGTTGGAAAAGCAACAGGAAAAACAAGAGACACTTTTGAAGGAAATGGCATTTACTCACAGGAAAGCTATTACTTATGAGAGAGTCTATAAAAGTGATGAACTTGAAGAGGAAAGTGGTCTGAGTTCCAGTCTTCTTTCACCCCAGATGGTACCCATAAGAAACCATTTTCATAAACATGCCTCACATGTTAAAAAGTTGCATTATAATTCTATTGTAAACAGTCATGAGATGATTGATGACAGTAGCTCTATTTTAAGGGACCCCAACCCCCATCCAATACCCCAGGATGTAAAAACACTCCAATTTATTGATTTCCCAATGAATATAGATGTGTACTCATTGGATACCAGGCCGCAGGGGCGGGGGCCGGGGTCTCTAGGATCTGCGGGGGAGAGGCGAGTGGCGGAGGTCAGAACCAGGGGATTTCGACAGCTCCACGCGGCGAGGGAGAGGCACAAGACTCTCCTTTCTGGACCTTACTTTTCATACCACGGTCTTGACAAATCCCATACAAGCCCCTCAGCCATGGCTGCCTCCCCACCCCCACTACCCCAAATATTGAATAATTACAGTAACTATAATGGTATCCATGTGTATATGTGTGAAAAAGACAATTCTCACCTGACACATAGTAGAATGTCAAAGCGAACGCATGGCAGAAGAAAACCATTCTGCTCCATTGCTGGCCAGTTTTTTTCCAGAAAACTCGTTTCTGGTCCCCTGGTGACACACATCTTGGCCTTTACAGGACTCACTCCTAACGTTAGGCTGTGTGGGAGCAGTTATTTCAGAGATTCAGTCCTCCCCCCTGAAGGTAAAAGTCACACCCAAGAGAGACCCTGTAATTGCGATCAGTGTGTTAAAAAGTCGATTCTTCATCGCCCCGACTCCCAAGAGGATGACTGGAAAAGACACGAATGTGGAAATGGCTTCAGGGGAGATTCACACTTTCCCACTCATCCAAGAGGGCCCTCGAGAGAGAAACCCCATAAATATGAGTTTGGTCCAGGCCTAAGGCCTACTGCCCGTCTGGAGAGACCTCAAAGGACTCCCTCAGGTGAGAAACCCCCTACAAGTAAGGAGTGCGGTCGGGGCCGAAGGCTGAACCCACGAGGGCCCAGCCGGCCCCGGGCCCCTGCAGGGGAGATGCCCTACCGGTGTGAGGCCTGTGGGAAGGGCTTCCGGTACCAGTCGATTCTCCTCATTCATCAACATGTGCACCCAGGGGGCAAGCCCTACAGCTGCATCCAGTGCGGGAAGGGCTTCACCTGCAGCTCGCACCTCAGCAGCCACCAGAAAGGTCACCAGCGGGTCCACACTGGCGAGAAGCCCTACAAATGTGAGGAGTGTGGGAAGGGCTTTGGTCGAAGCTCCTGTCTTCATGTCCACCAAAGAGTCCACACTGGTGAGAAGCCCTACAGATGCGGGGAGTGTGGGAAGGGCTTCAGTTACAGCTCAGGCCTGCGAAATCATCAGCGAGTGCACATAAGTGAGAAACCTGACAAGTAG
>16|ENSCAFG00000004444|17354545|17374126
CCCTCCAGGGGCTCTCTGCCTATCCAGCTGCTCCCATCCTTGGAGACCAATCAGAGAGCTGGGATGGGCAAATGCGGGAGGGCACCGATTTCTCCGTGGACGATGGCAGCCACAATTCAGGCCATGGAGAGGAAGATCGAATCGCAGGCTGCCCGCTTGCTTTCCCTAGAAGGGCGGACAGGGATGGCCGAGAAGAAGCTGGCGGACTGCGAGAAGACGGCTGTGGAGTTCGGGAACCAGCTGGAGGGCAAGTGGGCCGTGCTGGGGACCCTGCTGCAGGAGTATGGGCTGCTGCAGAGGCGGCTGGAGAACATGGAGAACCTGCTGAAAAACCGAAATTTCTGGATTCTGCGGCTGCCACCAGGCAGCAAAGGAGAAGTCCCCAAGGAGTGGGGCAAGCTGGACGAGTGGCAGAAGGAGCTCTACAAGCACGTGATGCGGGGCAACTACGAGACACTGGTGTCCCTGGACTATGCCATCTCCAAGCCCGAGGTCCTCTCCCAGACCGAACAGGGGAAGGAGCCGTGCAGCTGGCGTCGCCCTGGCCCCAAGGTTCCAGATGTTCCTGTGGACCCAAGTCCAGGCTCGGGGCCCCCAGTTCCTGCCCCTGACCTCTTAATGCAGATCAAGCAGGAGGGTGAGCTCCAGCTCCAGGAGCAGCAGGCTCTGGGGGTAGAGGCATGGGCAACCGGACAGCCAGATATCGGGGAGGAGCCATGGGGCCTCAGCCAGCTGGACTCTGGAGCAGGAGACGTCTCTACAGATGCTGCCTCTGGTGTCCACTCCAACTTTTCAACCACTATCCCACCCACTTCCTGGCAGGCGGACCTCCCTCCCCACCATCCTTCTTCAGCATGCTCAGACGGGACATTGAAGCTCAACACGGCAGCCTCCACAGAAGAGGACGGGAAGGGCTCACGTCTGCCTGGAAGGTGGCCTCAGCCCAGGGCCTCACTTTTACTGGTGAACGGCCCTGACCTTTCAGCCACCAGGCTGCTAGGTGTCTGTGATGTTCGGACTCTGAACAGTCTGTCCTTTATCTCCTTCCAAAGTCTTATGCTTGAACAGCCTTTCTTAAGAATGTTTCCAACTGTCCCTTTCTCATATGGTCTTTTATTTTTTTTAGAGCTCTCATATGGTCTTAACTGCAAAACCAAACCAGAACGGCTTCTTAGATATCAATACCGCCAAAGACAGGCATGTGAGGGCCAGAATCAGGAAGAACCACTACCACATTTAGGGCCAGTTACCTATTACCTTAATCATTTCCATCATATTTTAGCACCCCCCCCCCAAAAAATATATAAAACTTCAAGATGTGAGATTCAAATACATTTATATAAAATCAAAGACATTTTTACCATTTCATTAATATATTTATCATTAGGTAGCTGGCCCCTTGGCAACCTTGGCATCAGTGGTTCAACCTTAGCCTTTAATAGCCAAAGTGAACATCGCATGCTGCACACCGGCGAGCGGCCCTTCCCCTGCACCGAGTGCGAGAAGCGCTTCACTGAGCGCTCCAAGCTCATCGACCACTACCGAACCCACACGGGCGTGCGGCCGTTCGCCTGCACCGTGTGCGGCAAGAGCTTCATCCGCAAGGACCACCTGCGCAAGCACCAGCGCAACGACCCCTTCAAGAGCCCGGCCGCCAAAGGACCCCTGGCCTCCACAGACCTTGTGACCGACTGGACTTGTGGCCTGAGCGTCCTGGGACCCAGCGACGGCGCAGACCTGTGA
>6|ENSCAFG00000015948|15047612|15053302
GGGCCAGTGTCATTCAAGGATGTAGCTGTGGACTTCACCCAGGAAGAGTGGCAGCAGCTGGACCCTGAGCAGAAAACCACCTACCGGGATGTGATGCTGGAGAACTACAACCACCTTGTCTCAGTGGGCTGTCACATTATCAAACCGGAAGTTATCATCAAGTTGGAGCAAGGAGAAGAGCCATGGATAGTAGGAGGAGAATTCCTACCACAGAGTTACCCAGAAGTCTGGAAAGCCGATGATCTGGTAGAAAGAGTCCAGGAAAATGAAGGGAAATATTCAAAGCAAGCTGTATCCTTCAACAGCAAAACCCTGATTGAAGAGAGAGGTAATGTTCTTGGTAAGACTTTTAATGTGGAAACGAACCCCATTCCTTCAAGAAAAATGTCCTATAAATGTGACTCGTGTGAAAAGAGTTTGAAATCTGTTTCTGAATATATTAGTAGTGATGGCAGCTATGCAAGCATAAAGCCTGATGAATGTAGTGCATGTGGGAAACCACTTCCCCATGTTAAACTTGAGAAAACTCATCCAGGAGATGAATCTTATGAATTTAATCAAAATGGGGAAGCTTATAGTCTAAATGAAGAAAGTATTTATCAGAACATTCATATTTTGGAGAAACCCTTTGAATATATTGAATGCCAGAAAGCCTTTCAAAAGGATACAGTTTTTGTTAATCACATGGAGGAGAAGCCCTATAAATGGAATGAATCTGAAATAGCCTTTCTGCAAATGTCCAACCTCAGCGCACACCAGAGGTCTCATATGGAATTGAAGCCCTTTGAATGCAGTGCATGTGGGAAATCCTTCTGTAAAAAGTCAAAGTTTATCATACATCAGAGGACTCACACAGGAGAGAAACCTTATGAATGTAATCAGTGTGGGAAATCCTTCTGCCAGAAGGGGACCCTCACTGTCCATCAGCGCACACACACAGGGGAGAAACCCTATGAATGTAACGAATGTGGGAAAACCTTCTACCAGAAGTTACACCTCATTCAACATCAGAGAACTCACTCAGGAGAGAAGCCCTATGAATGTAGTTACTGTGGAAAATCCTTTTGTCAGAAGACGCACCTCACACAACACCAGAGAACACATTCAGGAGAGAGACCCTATGTTTGTCATGACTGTGGAAAAACCTTCTCCCAGAAGTCCGCACTTAATGACCATCAGAAAATTCACACAGGTGTGAAGCTCTACAAGTGTAACGAATGTGGGAAGTGCTTCTGCCGCAAGTCTACTCTCACCACACATCAGAGGACACACACCGGAGAGAAGCCCTACGAATGTAATGAGTGTGGGAAATTCTTCTCGCGGTTATCCTATCTCACTGTACACTACAGGACTCATTCAGGAGAGAAGCCCTACGAATGTAATGAGTGTGGGAAAACCTTCTACCTGAATTCAGCCCTCATGAGACACCAGCGAGTGCACACCGGAGAGAAACCATACGAATGTACCGAGTGTGGAAAGCTCTTCTCTCAGCTGTCGTACCTCACTATACACCACAGAACTCATTCAGGAGTGAAACCCTACGAATGTAATGAGTGTGGGAAGACCTTTTACCAGAACTCAGCCCTTTGCAGACATCGGAGAATACATAAAGGAGAAAAGCCCTACGAATGTTATATATGTGGGAAGTTCTTCTCTCAGATGTCGTACCTCACCATACACCATCGAATTCATTCAGGAGAGAAACCCTATGAATGTAATGAGTGTGGGAAAACCTTCTGCCAGAATTCAGCCCTTAACAGACATCAGAGGACACACACAGGAGAGAAAGCTTATGAGTGTTACGAATGTGGGAAGTTCTTCTCTCAGATGTCCTATCTCACCATCCACCATCGGATCCATTCGGGAGAGAAGCCCTTTGAATGTAATGAATGTGGAAAAGCCTTCTCTCGGATGTCATACCTCACTGTACACTATAGGACTCATTCAGGAGAGAAGCCCTACGAATGTAACGAGTGTGGGAAAAAATTCTATCACAAATCAGCCTTCAATAGCCATCAGCGGATTCACAGGAGAGGGAATGTGAATGTACTGGATGTGGGGAGGCTTCTCTGA
>12|ENSCAFG00000001304|7448269|7463341
ATGGAGAGCTTGGGGCTGCAAACGGTGACCCTCAGTGATGGGACAACAGCCTACGTCCAGCAAGCTGTCAAGGGAGAGAAGTTGCTTGAAGGGCAAGTGATCCAGCTTGAGGATGGGACCACTGCATACATTCACCAAGTGATGGTGCAGAAAGAACCTCTCTCCTTTGAGGATGGACAGCCTGTACAGCTGGAAGATGGCAGCATGGCCTACATACACCGAACACCCAAAGAGGGTTATGACCCCAGTGCCCTGGAAGCTGTCCAGCTGGAAGATGGCTCCACTGCCTACATTCACCACCCCGTGGCTGTGCCGTCAGACAGCGCCATCCTGGCTGTGCAGACAGAGGTGGGCTTGGAGGACCTGGCTGCAGAGGATGATGAGGGCTTCACTGCAGACACGGTAGTGGCTCTGGAGCAGTATGCCAGCAAGAATAAGACTATGGACTCCCAGAGTTCTATTTCAGGAGCTCATGAGAAGGCCAAAGTGTCCCAGAAACAAAGACTAAGTCAGGTCCTGCATGACAGCCAGGCTCCCCATAACGGCAAAGGACAGCAAGTTGGGGACAGAGCATTCCGCTGTGGCTACAAAGGGTGTGGGCGTCTCTACACGACTGCTCATCACTTAAAGGTGCATGAAAGAGCTCATACAGGTGACCGTCCATACAGGTGTGATTTCCCCAGCTGCGGAAAGGCCTTTGCCACAGGATATGGGCTGAAGAGCCATGTGCGCACCCACACTGGTGAAAAGCCATATAAGTGCCCAGAGGAACTGTGCAGCAAGGCCTTCAAGACCTCAGGAGACCTACAGAAGCACGTACGGACCCACACCGGTGAACGCCCATTCCGGTGCCCCTTCGAGGGCTGTGGCCGCTCCTTCACCACCTCTAACATCCGCAAGGTACATGTGCGCACCCACACAGGCGAGCGGCCCTACACCTGCCCTGAGCCCCACTGCGGCCGCGGCTTCACCAGTGCCACCAACTACAAGAATCACGTGCGCATCCACACAGGGGAGAAGCCATACGTTTGCACGGTCCCAGGCTGCGGGAAGCGCTTCACCGAGTACTCAAGCCTATACAAGCACCATGTGGTACACACGCACTGCAAGCCTTACACCTGCAGTACGTGCGGCAAGACCTACCGGCAGACTTCCACCCTGGCCATGCACAAGCGCAGTGCCCACGGCGAGCTGGAGGCCACGGAGGAGAGTGAGCAGGCCCTGTACGAGCAACAACAGCTAGACGAGGAGAGCCCGCCACCCAAACGCCCCCGCATTACCTACCTCTCAGAGGTGAAAGAGGAGGGCTGTGACGTCCCAGCCCAAGTGGCCATGGTGACAGAAGAGGATGGGGCCCCCCAGGTGGCTCTGATCACTCAGGACGGTGCCCAGCAGGTCAGTCTGTCCCCGGAAGACCTGCAGGCCCTGGGGAGTGCTATCACCATGGTGACCCAGCACAGCAGCACCACCCTCACCATACCCAGTGAGGACGATGACCTTGCCACATCTGGCACACATACAGTCACCATGGTCAGCGCTGATGGCACCCAGACGCAGCCCGTTACAATCATTACCTCTGGGGCTGTGGTGGCCGACGACTCAAGTGTAGCATCTCTTCATCACCAACAAGTGGCACTGTTGGCCACAGCCAATGGAACGCACATTGCGGTGCAGCTGGAGGAGCAGCAGACCTTAGAGGAGGCCATCAGCGTGGCCACTGCTGCCATGCAGCAAGGGGCTGTGACCCTGGAGGCT
>20|ENSCAFG00000018529|56049092|56051094
GAGGAGGAACCCTCGGGGCCCAGCCCGGACATGCCGGCCGCTGCAGAGCCCAGCTTCACTGAGACTGACAAGGAGGTGCTGTCTCCAGCTGTGGCCGCCGCGGCCACCTCGTCTTCCATGGGGGAGGAGACAGGCCCTGAACGGGCAGCCACACCCCCAGTGTGGGACCGCGGAGGGCCTGGGGGGACCCAGCAGGGTGGCCCCTCACCCCCAGACAGTGGTCAGCCTGGTCCTGGATCCAGCCTTGGCCCGGCCAGCACAGTCTCTGGGACCAGCGAGGACCTGAGGCCTCCCAGACGTCGCCAACAACCAGGGAAGCAGATACCCTGCTCCAGCCCTGGCTGCTGCCTCAGTTTCCCCAGTGTTCGAGACCTGGCACAGCATCTGCGTACCCACTGCCCACCCACACAGTCCCTGGAAGGCAAGCTCTTCCGCTGTTCTGCCCTGAGCTGCACCGAGACCTTCCCCAGCATGCAGGAACTCGTGGCACACGGCAAGCTGCACTACAAACCCAATCGCTACTTCAAGTGTGAGAACTGCCTCCTGCGCTTCCGCACGCACCGCTCGCTCTTCAAGCATCTGCATGTTTGCGCCGAGCATGCGCAGAGCCCAGCCCCGCCGCCACCCCCCGCCCTCGACAAGGAGCCGCCGGCGCCCGAGCGTCCCCCGGAGTCCGACGCCGAGTCGGCGCCGGGCCTGCCGTTCCCGCTGCTCGAGCCGTTCACGACCCCCGCCCCTGCCCCCACCGGGCCCTTCCTGCCCTACTTGAACCCCGCGCCCTTTGGCCTGAGTCCCCCACGCCTGCGCCCCTTCCTGGCCGCGGCGCCCGGGCCGCCCGCCTCCAGCGCCGCAGTCTGGAAGAAGAGCCAAGGTGCCGGCGGCAGCCCGCGAAGACCCCAGGGCGGCTCCGACACGCCCTCAGGTGCGTGCAGGTGA
>20|ENSCAFG00000013785|3087046|3088041
ATGAGGAGAAAGACGAGAAATTTCAGACATAAGACAGTTAAAGACAATAAAACACTTACAGAAGTAAGTGAGCAAGAATCTGAAAAAGATGGTAGTCAGTGCTTGGATCCTATAACAAGCAGGAGAATTCAGGCTGAAAAGAAACAGTATGTATGTACTGAGTGTGGGAAAGCTTTTAGTCAGAGTGCAAACCTTACAGTGCATGAGAGAATCCACACAGGAGAGAAACCCTATAAGTGTAAGGAGTGTGGAAAAGCCTTCAGTCATAGCTCCAACCTTGTTGTTCATCGGAGAATCCACACTGGACTGAAGCCCTACACATGCAGTGAATGTGGGAAATCTTTCAGTGGTAAGTCACACCTCATTCGGCACCAGGGAATCCATAGTGGGGAAAAAACGTATGAATGTAAGGAGTGTGGGAAAGCCTTTAGTCGGAGTTCAGGTCTTATTTCACATCATAGAGTTCACACTGGGGAGAAGCCCTACACTTGTATTGAATGTGGGAAAGCCTTTAGCCGTAGTTCAAATCTTACTCAACATCAAAGAATGCACAAAGGAAAAAAAGTTTACAAATGTAAGGAGTGTGGGAAAACATGTGTTTCTAATACAAAGATTATAGACCATCAGAGAATTCACACAGGGGAGAAGCCTTACGAGTGTGATGAGTGTGGAAAAACTTTCATTTTAAGGAAGACCCTTAGTGAACATCAGAGACTTCACCGTAGAGAGAAACCTTACAAATGTAATGAATGTGGGAAAGCTTTTACTTCTAATCGAAACCTTATTGATCATCAGAGAGTTCACACTGGAGAGAAACCCTATAAATGTAACGAATGTGGAAAAACCTTCAGGCAGACTTCTCAAGTTATTTTACATTTGAGAACCCATACTAAGGAGAAACCCTATAAATGTAGTGAGTGTGGGAAAGCCTATCGTTACAGCTCGCAGCTTATTCAACACCAGAGAAAACATAATGAGGAGAAAGAAATCTCATAA
>3|ENSCAFG00000015688|72566181|72584313
ATGGACCCGGTTGCCACTCACAGCTGCCATCTCCTCCAGCAGCTGCAGGAGCAGCGCATTCAAGGCCTGCTCTGTGACTGCATGTTGGTCGTAAAAGGAGTGTGCTTTAAAGCACATAAGAATGTTCTAGCAGCGTTCAGTCAGTATTTTAGCAGGAGCCTCTTTCAGAACTCTTCAGGCCAAAAAAGTGATGTTTTTCACTTGGATATTAAAAATGTAAGCGGCATTGGTCAGATCTTGGACTTCATGTACACATCGCATCTAGATCTTAACCAGGACAATATACAAGTAATGCTGGACATAGCACAGTGTTTGCAAGTTCAAAATGTTCTGAATCTGTGTCACACGTTTTTAAAATCAACCACTGTGGAGCAGCCACCTGGTGTGTCTTGTAATAATGCATTCTCCCTGCAGAGCGCTCTGACTGCTGATGCTAACTGTGTCATAAATGAAAACTACCCTCCTCATTTGCTGCAGCAAGAGTGTCCTGCGGATATTCCACAGAGTAAAGTTGTGGATGAACCACATACTCATACTCCATCATCCGTTAATCTCCATCACTCTGCAGGTGAAGCATCCAAACAAGCACCCGACACACTGGATGGCAACTGTGCAGAACTGCCTTTCAGACAGCCAAGTTACTACTACAAACTCAGAAACTTCTACAGTAAGCAGTACTCTAAACAGCCTGCATGTCCCACTCACGAGAGAGTCAGCGAGCAGCCCTTCACTTTCAGCACGTCCACAGACCTCAGTGCCGGGGAAAACCAGCCCTGTGCCGGCAGTCATCCTGAATGTGTCCTGGAGTCTTCAGAGCACTTGCCTTCCCACTTCTTGGCCCAGCCGTTGAGTGAATCTGCCCCAGATCCTGAGTCGGACAACACGTGCCAACTACCAACCAGACAAATGAGGCTCAAAAAGGCCATTCACCTTAAGAAGTTGAATTTCCTCAAGTCACAGAAATGTGCAGAGCAGACACCCGAAGCCAAGACGGATGACGATTCAACAAAGAGGATAGAATGTGCTAGCACAGATACTGTAGAGAAAGCTAGCAGCCACAGTGCTGGAGAGAAAGAAGGTGAGGAACTGGTGAGTTCAGAGCAATTTAACTGCATGAACGAAATGGAGAGGCCCGAAGAGCCTGCCGCACTGGAGGAGCAGTCCCAGATGCTTCAGTCACAGAGACAGTACACGTGCGAATTGTGTGGAAAACCATTTAAACACCCCAGCAATCTGGAGCTTCACAAACGGTCTCATACAGGTGAGAAACCTTTTGAATGTAACATTTGTGGGAAACATTTCTCTCAGGCAGGTAACTTGCAGACTCACCTACGTCGGCATTCTGGTGAAAAACCATATATCTGCGAAATCTGTGGAAAGAGGTTTGCAGCTTCTGGTGATGTCCAGCGTCACATCATCATCCACTCGGGGGAGAAGCCACACTTGTGTGACATCTGCGGCCGAGGGTTCAGTAACTTCAGTAATTTGAAGGAGCACAAAAAGACACACACAGCCGATAAAGTCTTCACCTGTGACGAATGCGGCAAGTCCTTCAACATGCAGAGGAAGCTGGTCAAGCACCGAATTCGGCACACGGGGGAGCGGCCCTACAGCTGTTCTGCCTGTGGAAAATGTTTTGGGGGATCTGGCGACCTCCGCAGGCACGTGCGCACTCATACCGGGGAGAAGCCGTACACGTGTGAGATCTGCAGCAAGTGCTTCACGCGCTCGGCGGTGCTCCGGCGCCATGAGAAGATGCACTGCAGGGCGAGCGCAGGCCGGGACGCGCTGCATGAGCTCACTCAGGCCCTTGAGACCCCCGACCTGGAGAAATCTCAAGGCTCAGATCCTTTTGCCCAAGATGTGTCCGTGACCTTGATGCCCGTGTCGGTCAAGCTCCCTGTTCACCCCGTGGAAGACTCAGTGACAGAGTTTGACGGCCATGCCACCAGTTCCTACTGCAAGTTCCGGCCGATGGTTCAGCCTCATGCAGGCGGTGAGCCAGAGAAGGTCAGTCTGGATCCTGGCAGGCGTGCCAAGCCCCCACCGCAGCCAGCACAACATCAGGCATATGCTTACCCAGACGTGGCCACTGCGGCCGGCGACCAGCCACTGCAGGCTGACAGCCTATCCCTGGGCCGCTCGTCTCTGGCTGCCCTGGACAATCACTGTGGTGATGCGCCAGGCAGCCGCGGGCCTGCCACGCCGTACAGGAACTCCGAAGGGCAGTTCTTCTCTAGCATGACCCTCTGGGGGCTGGCCATGAAGACGCTGCAGAATGAAAACGAGTTGGACCAGTGA
>3|ENSCAFG00000016180|76456559|76473854
ATGCTCATGTTTGACCCGGTCCCTGTCAAGCAAGAGGTCATGGACTCTGTGTCGGTGTCCTACCCGTCTAATTACATGGAGCCGATGAAGCCCAACAAGTACGGAGTCATCTACTCGACGCCGCTACCGGATAAGTTCTTCCAGACGCCCGAGGGCCTGTCGCACGGGATGCAGTTGGAGCCGGTGGACCTGACGGTGAACAAGCGCAGCTCGCCGCCCTCGGCAGGAAGCTCGCCGTCGTCGCTGAAGTTCCAGCCGTCGCACCGGAGGGCCTCGCCCGGCCTGAGCTTGCCCTCCTCCAGCCCGCCCGTGAAGAAGTACTCGCCGCCCCCCGCGGGCGTGCAGCCCTTCGGGGTGCCGCTGTCCATGCCCCCGGTGATGGCCGCGGCCCTGTCCCGGCACGGCATCCGCAGCCCCGGGATACTGCCCGTCATCCAGCCCGTCGTGGTGCAGCCGGTCCCCTTCATGTACACCAGCCACCTCCAGCAGCCGCTCATGGTCTCCCTGTCGGAGGAGATGGAGAACTCCAACAGCAGCATGCAAGTACCTGTAATTGAATCATATGAGAAGCCTATATTACAGAAAAAAATTAAAATAGAACCTGGGATTGAACCACAGAGGACAGATTATTATCCTGAAGAAATGTCACCCCCTTTAATGAACTCAGTGTCCCCCCCGCAAGCACTGTTGCAAGAGAATCATCCATCAGTCATAGTACAACCAGGGAAGAGACCTTTGCCTGTGGAGTCCCCGGACACCCAGCGGAAACGAAGGATACACAGATGTGACTATGACGGATGCAACAAGGTGTACACTAAAAGCTCTCACCTGAAAGCGCACAGAAGAACACACACAGGAGAAAAACCCTACAAATGTACATGGGAAGGATGCACATGGAAGTTTGCTCGGTCCGATGAACTAACAAGACATTTCCGAAAACATACTGGAATCAAACCTTTCCAGTGTCCAGACTGTGACCGCAGCTTCTCCCGTTCTGACCACCTCGCCCTGCATAGGAAACGCCACATGCTAGTTTGA
>X|ENSCAFG00000018979|110890669|110894000
GCCCCACCCATGACGATGCTCCTGGACGGAGGCCCGCAGTTCCCCGGGCTGGGAGTGGGCAGCTTCGGCGCGCCGCGCCACCACGAGATGCCCAACCGCGAGCCGGCAGGCATGGGGCTGAATCCCTTCGGGGACTCGCCCCACGCTGCCGCCGCTGCCGCCGCTGCTGCCTTCAAGCTGAGCCCTGCCGCGGCTCACGATCTGTCTTCGGGCCAGAGCTCTGCGTTCACGCCGCAGGGCTCGGGTTACGCCAACGCCCTGGCCGGCCAGGTGCCCAGCTACGGCGGTGCCGCCTCCGCCGCCTTCAACTCCACGCGCGACTTTCTGTTCCGCCAGCGCGGCTCCGGGCTCGGCGAGGCGGCCTCGGGTGGCGGGCAGCACGGGCTCTTCGCCGGCTCGGCGAGCAGCCTGCACGCTCCGGCTGGCATTCCCGAGCCTCCTGGCTACCTGCTCTTCCCTGGGCTGCATGAGCAGGGCGCCGGGCACCCGTCGCCCACAGGGCACGTGGACAACAACCAGGTCCACCTGGGGCTGCGCGGGGAGCTGTTCGGCCGCGCCGACCCGTACCGCCCCGTGGCCAGCCCGCGCACGGACCCCTACACGGCCGGCGCGCAGTTCCCTAACTATAGCCCCATGAACATGAACATGGGCGTGAACGTGGCGGCGCACCACGGGCCCGGCGCCTTCTTCCGTTATATGCGTCAGCCCATCAAACAGGAGCTGTCGTGCAAGTGGATCGACGAGGCTCAGCTGAGCCGGCCCAAGAAGAGCTGCGACCGGACCTTCAGCACCATGCACGAGTTGGTGACACATGTCACCATGGAGCATGTGGGGGGCCCAGAGCAGAACAACCACGTCTGCTACTGGGAGGAGTGCCCTCGCGAGGGCAAGTCCTTCAAGGCGAAGTACAAACTGGTCAACCACATTCGAGTGCACACGGGCGAGAAACCCTTCCCCTGCCCCTTCCCGGGCTGCGGAAAGATCTTTGCCCGCTCCGAGAACCTCAAGATCCACAAGAGGACCCACACAGGTGAGAAACCTTTCAAATGTGAATTCGAAGGTTGCGATAGACGCTTTGCCAACAGCAGCGACCGCAAGAAGCACATGCACGTGCACACCTCGGACAAGCCCTATATCTGCAAAGTGTGCGACAAGTCCTACACGCACCCGAGCTCCCTGCGCAAGCACATGAAGGTTCATGAATCTCAAGGGTCAGATTCCTCCCCTGCTGCCAGTTCAGGCTATGAATCTTCCACTCCACCCGCTATAGCTTCTGCAAACAGTAAAGATACCACTAAAACCCCTTCTGCAGTTCAAACTAGCACCAGCCACAACCCTGGACTTCCTCCCAATTTTAACGAATGGTACGTCTGA
>15|ENSCAFG00000004819|19153763|19155198
GTCTTGGACATGTCTCCATCTCCTAGACACAGTGGAGTGCACACCTCTTGGAATGATGGCGCACCAGGCATTCAACACTTCCACCAGTGCACAGAGCTGGCAAGGGTCCCCTTGGCCTTAGCTGAGGCACCCAGTCAGAATGCAAGTGAAATGGGGCCGCAGTTCAGTATGTCGCTGCCTGAGCATGGTGTGAGCTACTGCCCCCAAGTGACTCACACTCCTTCCCAGATGATTTACTGTGAGGGAATGGCTCCCTCCCAGCCAGGAATGATGATTTTCAAGGGGCCCCAGATGATGCCCTTAGGAGAGCCCAGTATTCCAGGGGTGGACATCACCTTTGGTAGGAATCTAAGGATGCCCCCCAGTGGGCTGCCAGTCTCAGCTCCCAGTGGAATCTCAATGACATCCCACATCAATGTGCCAACAATGCCTTATTCTGGCCCCGCAATGGTACCTTCTAATAGAGACTCTTTAACACCTAAAATGTTATTGGCCCCCACCGTGCCTTCTACTGAGGCCCAGGCAATGCTCCCTTCTTTGAGTCAGATGCTGCCGCCTAAAAACCCCCATGACTTTAGGATGAACCCAGCTGGGTCCCCATCATTTCTGGCTTTAGAATCCCAGGACTTTCTCAGCCAGCCAGGCTCCCAGAAAGACCCCTTCCTACCCCAGCAGCCCATGCGTGCTTCACAGAAAGCAGAGCGGTACTCCAGGGCCCAGGAAAGGGCTTCCAGGAGAAGATTCCCTGTTTCAAGGCCTTACTGCTGTCAATATGAGAGCTGTGGAAAAGCTTATACTAAGCGCTCCCACCTTGTGAGTCACCAACGCAAACACACAGGTGAGAGGCCCTATAAATGCATGTGGGAAGGCTGTACATGGTCTTTCTTCCGTTCTGATGAGCTTGGACGACATATGCGGATACACACCAGATATCGACCACATAGATGTGATCAGTGCGGCCGACAATTCATGAGATCTGACCATCTCCGGCAACACCAAAAGACTCATCTACGGGTGCCAGGACCCCCAGACCCACAGGACAACAATGGACAGATGGCTGGTCCTCCTGCTCCTGGTCTTTAG
>12|ENSCAFG00000003045|49742938|49781738
ATGGAGAATGGCAGCTGTGAATTGCATTTTTTAGCTACTCTAGCTCAAGAGACTGGGGTGTGGAAAAACCCGGTACTGTGCACTATTCTTTCCCAGGAACCATTGGATAAGGATAAAGCTTTTGAGGGTCCCATCTTGTTGGATATGAGAATTAAACATCTAATCAAAACCAATCAGTTAAGTCAAGCAACTGCTCTAGCAAAGCTGTGTTCTGACCATCCAGAGATTGGTACAAAAGGTAGTTTTAAGCAAACTTACCTTGTTTGTCTTTGTACATCATCACCAAATGAAAAGTTAATCGAAGAGATTTCAGAAGTTGATTGCAAAGATGCACTAGAAATGATCTGTAACTTAGAATCTGAGGGTGATGAAAAAAGTGCTCTTGTCTTATGTACTGCATTTTTATCACGTCAGCTCCAACAAGGAGATATGTACTGTGCTTGGGAACTCACTCTCTTTTGGAGTAAATTACAGCAAAGAGTAGAACCATCTATACAAGTGTACCTAGAAAGATGTCGGCAACTTTCTCTGTTAACCAAGACGGTATATCACATTTTCTTCCTGATTAAAGTTATTAATTCAGAGACTGAAGGGGCTGGACTTGCCACCTGTATAGAACTATGTGTAAAAGCTCTTCGTTTGGAATCTACAGAAAATACTGAAGTGAAAATATCTATTTGCAAGACCATTTCATGCTTGTTGCCTGATGATCTGGAAGTTAAACGTGCTTGTCAACTGAGTGAATTTCTTATTGAGCCTACAGTAGATGCATATTATGCTGTGGAAATGTTGTATAATCAACCAGACCAGAAATATGATGAAGAGAATCTTCCAATACCAAATTCTCTGCGCTGTGAGCTCTTACTTGTATTGAAAACTCAGTGGCCCTTTGATCCAGAATTCTGGGATTGGAAAACATTAAAACGACAATGTCTTGCATTAATGGGGGAAGAAGCATCTATTGTGTCTTCAATAGATGAACTAAATGACAGTGAAGTTTATGAGAAAGTAGTGGACTACCAAGAAGAGAGTAAAGAAACTTCTATGAATGGACTTTCTGGTGGAATTGGTGCTAATTCTGGCCTTCTTAAAGACATCTGTGATGAAAAGCAGAAGAAGAGAGAAATAAAACAATTAAGAGAGAGGGGATTTATTTCTGCTAGGTTTAGGAATTGGCAAGCCTACATGCAGTATTGTGTGCTATGTGACAAAGAATTCCTTGGTCATAGAATAGTACGACATGCTCAAAAACACTATAAAGATGGGATTTACAGTTGCCCTATATGTGCAAAGAACTTTAATTCTAAAGAAACTTTTGTCCCTCATGTCACATTGCATGTTAAACAATCTAGTAAAGAGAGACTAGCAGCTATGAAACCATTAAGAAGATTGGGGAGGCCACCTAAAATCACAACTACCAATGAGAATCAGAAGACTAATGCTGTGGCTAAGCAGGAACAGCGACCTATAAAAAAGAATAGTCTCTATTCAACAGATTTCATAGTATTTAATGACAATGATGGTTCAGATGATGAAAATGATGACAAAGATAAATCTTATGAACCAGAAGTGATCCCAGTCCAGAAACCAGTACCCGTTAATGAATTTAATTGCCCTGTAACTTTTTGTAAGAAGGGCTTTAAGTACTTTAAAAATTTAATTGCTCATGTAAAGGGGCATAAGGATAATGAAGATGCCAAGCGCTTTCTTGAAATGCAAAGCAAAAAAGTTATTTGTCAGTACTGTAGACGGCATTTTGTAAGTGTTACTCATCTTAATGATCACCTACAAATGCATTGTGGTAGTAAACCATATATCTGTATACAGATGAAATGTAAGGCTGGTTTTAATAGTTATGCAGAGCTCTTAACACACCGAAAGGAACATCAAGTCTTTAGAGCAAAGTGTATGTTTCCTAAGTGTGGCAGAATTTTTTCAGAAGCTTATTTACTGTATGATCATGAAGCACAGCATTATAATACCTATACTTGTAAGTTCACAGGTTGTGGTAAAGTTTATCGTTCTCAGAGTGAGCTAGAAAAGCATCTGGATGATCACAGTACTCCCGAAAAAGTGTTGCCTCCTGAAGACCAACTTAATTCATCTGGAGATTGTGTTCAGCCTTCTAAAGTGAATCAGGACACAGAAGTGAGCATCGAGAAAGAGAGATCTGTGCTTCCTTCAGAAAATAATATTGAAAATACCTTACCAGCAGATAAAAGTGATGCTTGGGATAAAAGCAAAACAGAATCAGCTGTGACCAAACAAGACCAGATTTCTGTATCAGAGCTCAGGCAAGCTGATGGACCATTGTCAAATGGTTTGGAAAACCCTGTGACTACTCCTCTGCTTCAGGCCAGTGAAGTAGCTGTGTCCATTAAAGTGTCCCTCAATCAGGGGATTGAGGATAACTTTGGAAAGCAAGAAAACTCCACTGTGGAAGGCACTGGTGAATCACTGGTCACAAACTTACATACACCAGTTGGAGATACCTGTAATGATTTGTGTCGTCCAGGTTTTCAAGAAAGAAAAGAACAGGATTGCTTTAATGAAGCCCAGATTACTCAGAATTCTTTAGTAAATTCAGAAACCCTCAAAATAGGTGACCTTACCCCACAAAACTTAGAAAGACAAGTGAATAACCTGATGACCTTTTCTGTGCAAAATCAGACAGGATTTCAAAACAGTTTACCAGCTTCCAAGTTTGAATGTGGAGGTAATGTTAAAACATCATCCAGTCTTTATAATTTACCTCTTAAGACATTGGAAAGTATCACATTTGTTCCACCGCAGCCCAACCCAAGTAGTTCTTTAGGAACTCCATCAGTGCCTCCAAAAGCGCCAGTTCAGAAATTCAGTTGCCAGGTCGAGGGATGTACTCGAACCTATAATTCTTCACAGAGTATTGGGAAACACATGAAGACTGCACACCCTGACCAGTATGCTGCATTTAAAATGCAGCGGAAAAGTAAAAAAGGTCAGAAATCTAACAACTTAAATACACCAAATAATGGAAAGTTTGTTTATTTTTTGCCATCACAGGTGAGCAGCTCTAACAGTGCATTTTTTACATCACAGACCAAAGCCAACGGGAATCCTACTTGTTCAAATCAGTTGCAGCATGTCTCGCCTTCCATTTTTCCAGCTCATTTGACAAGTGTGTCAACTCCACTGTTGCCCTCAGTGGAAAGTGTCATAAATCCAAATATACCTTCTCAGGATAAAAATGAACAAGGTGGTGGTATTATATGTTCCCAAATGGAAAATTTATCTACTACTACCTTGCCAGCACAAATGGAAGATCTAACCAAAACAGTTTTGCCTTTGAATATTGACAGTGGCTCAGATCCTTTCCTTCCTTTGCCTGCAGAAAGTAGTTCAATGTCTCTCTTCCCTTCACCAGCAGATAGTGGGGCTAATTCTGTTTTTTCCCAACTGGAAAATAATACAAATCATTTTTCTTCACAGATTGAAGGAAACACTAATTCCTCTTTTCTGAAGGGAGGTAATGGTGAAAATGCAGTTTTTCCTTCACAAGTCAATGTTGCAAATGATTTTAATAGCACCAGTGCCCAACAGTCTGCACCTGAAAAAGTTAAAAAAGACCGTGGGCGGGGCCCAAATGGAAAGGAAAGAAAACCCAAGCACAACAAAAGGGCTAAATGGCCTGCAATTATCAGAGATGGAAAATTTATCTGTAGCAGGTGTTACAGGGCTTTTACTAATCCCAGGTCTCTGGGTGGACACTTGTCTAAGCGATCTTACTGTAAACCACTGGATGGAGCAGAAATTGCTCAAGAACTTCTACAGAATAATGGACAGCCTTCTCTTCTTGCCAGCATGATTCTCTCCACAAATGCAGTAAATTTGCAGCAGCCACAACAGTCTACCTTCAATCCAGAAGCATGTTTTAAAGATCCATCATTCCTGCAACTTCTTGCTGCTGAAAATCGCTCATCAACATTTTTACCAAATACATTTCCTCGGACTGGTGTGACTAGCTTTAGTACCAATGTCAGTCAAGAAGGAAGTGAGATTATTAAACAGGCTTTGGAAACTGCTGGCATCCCCAGTACATTTGAGGGTGCCGAAATGCTTTCTCATGTTCCAACAGGTTGTGTTTCAGATGCAGCACAAGTAAATGCAACAGTGATGCCAAATCCAGCTGTGCCACCTCTGTTGCAGACTGTATGCCACCCAAACCCCCTGCTGACAAACCAGAATAGGACACCAAACTCCAAAACTCCCTCCATTGAGGAATGCAGCAGTTTGCCTGTTTTCCCAACAAATGACTTACTGCTGAAGACTGTTGAAAATGGTTTGTGTTCTAGTTCATTCCCTAATTCTAGTGGGCCATCACAAACTTTTACCAGTAATAGTTCACGTGTTTCAGTTATAAGTGGTCCTCAGAGCACGAGATCTAGTCATTTAAATAAAAAGGGAAACAGTGCTTCGAAGAGAAGAAAGAAAGTTGTTCCTCCCCTAATTGCACCTAATGCTTCCCAAAACTTGGTAACAAGTGACTTAACAGCAATGGGACTTATAGCAAAGAGTATTGAGATACCAACTAGTAACCTCCATTCAAATGTAATTCCAAATTGTGAGCCTCAGGGTTTGGTGGAAAACCTAACACAGAAATTAAATAATGTTGACAATCAGTTATTTATTACTGATGTGAAAGAAAACTTTAAAACCAATCTTGAGTCCCATACGGTGTTAGCTCCTTTAACATTAAAAACTGAAAATGGTGATTCCCAAATGATGGCTTTGAATTCATGCACAACTTCAATAAATTCTGATTTGCAGATTTCTGAAGATAATGTTATACAAAACTTTGAAAAGACTCTTGAAATTATTAAAAGTGCTATGAATTCTCAAATACTTGAGGTAAAAAGTGGATCTCACGGTGTTGGTGAAACATCACAGAATGCTCAAATAAATTATAACATTCAGCTTCCTTCAGTAAACACTGTGCAAAATAACAAGTTACCTGATTCTTCTCAGTTTTCCTCCTTTATAGGTGTAATGCCAGCAAAAAATAACATTCCTTCATCTGAAGTATTACATAAGGAAGATCAAATACAGGAAATTTTAGAAGGCTTGCAGAAATTAAAATTAGAAAATGACCTGTCCACTCCAGCACCCCAGTGTGTACTAATAAATACATCAGTGACACTGACTCCCACTCCTGTTAAACCAAATCCAAATGTCACAGTTGTTCAGCCAGTTTCTGAAATTATAAGCAACATTCAGTTTAGTGACAAAGTTAATAAACCCTTTGTGTGTCAAAACCAAGGCTGTAATTACAGTGCAATGACAAAGGATGCTTTATTTAAGCACTATGGTAAGATTCATCAGTACACTCCAGAGATGATTCTTGAAATTAAGAAGAATCAGTTGAAATTTGCCCCATTTAAATGTGTAGTACCTACCTGTACAAAAACATTTACAAGGAACTCTAATCTCCGGGCACACTGCCAGTTGGTCCATCATTTTACAACGGAAGAAATGGTAAAGTTAAAAATAAAAAGGCCTTATGGAAGAAAAACTCAGAGTGAAAATTTGTCATCCCCACGAATTACACAAGTAAAAAGACAGCTAACTGTGACAGAGGAAAATAAAAGGGAATTCCAACCAACTTTAGACTTGGGAGCAATAAAGGAAAATTCCCTCAGTAATGTAGCAGTGATCCCAGAAAAACAACTTCCTGAAAAAAAAAGTCCTGAAAAAACAGAAAGCTCCTTGCAAGTGATCACAGTTACTTCAGAACAATGTAATACAAATTCTCTCACAAACATACAAACCAAAGGACGGAAAATTAGAAGACATAAAAAGGAAAAGGAGGAGAAAAAACGCAAGAAGCCAGTTTCTGATTCCCTTGAGTTTCCAACAAGATACAGTCCCTACAGACCTTACCGATGTGTTCACCAGGGTTGCTTTGCCGCTTTTACTATACAGCAAAACTTAATTCTGCATTACCAGGCTGTACACAAATCAGATCTACCTGCATTTTCTGCAGAGGTTGAAGAAGAAAGTGAAGCTGGTAAAGAAAGTGAAGAAATTGAAACTAAACAGACTGTGAAAGAATTTCGGTGTCAGGTGAGTGACTGTTCCCGAATTTTCCAAGCAATTACTGGCCTGATACAACACTACATGAAACTTCATGAAATGACTCCTGAGGAAATTGAAAGTATGACTGCTTCTGTGGATGTTGGGAAATTTCCATGTGACCAGTTAGAGTGTAAATCTTCATTTACCACATATTTGAACTATGTTGTTCATCTTGAGGCAGATCATGGAATTGGGATAAGGGGAAGTAAAACTGAAGAAGATGGCATATACAAGTGTGACTGTGAAGGCTGTGACCGTATATATGCAACTCGGTCAAATCTCCTCCGACACATTTTTAATAAGCATAATGACAAGCATAAAGCTCATTTGATTCGGCCAAGAAGATTAACACCTGGTCAGGAAAATATGTCAAGCAAGGCAAACCAAGAAAAGACAAAGTCTAAATATCGGGGAACAAAACACAGATCTGGAAAGGAAGGAATCAAAATGCCTAAAACAAAACGAAAGAAAAAAAATAATTTAGAAAACAAGACTGCAAAAATTGTGCAAATTGAAGAAAATAAGCCTTATTCTCTGAAACGTGGAAAGCACGTATATTCCATAAAGGCTAGAAATGATGCCTTATCTGAGTGTACAAGCAGATTTGTAACCCAGTATCCATGTATGATAAAGGGGTGTACATCAGTTGTTACAAGTGAAAGCAATATAATTAGACATTATAAATGCCATAAATTATCAAAGGCATTTACATCACAACACCGAAATCTTCTCATTGTCTTCAAACGGTGTTGCAACTCACAATTAAAGGACACTTCTGAGCAAGAAAGTGATAAGAGTGATGTGAAAAATTCTGATGCATGTGTATCAGAGAGCAATGATAACTCTAGAACAGCTACAGTTCCACAGAAGGAAATTGAAAAAAAAGAAAAAGATGAAATGGATGAGCTAACAGAATTATTTATTACAAAATTAATAAATGAAGACAATGCAAGTGTGGAGACCCAAGCTCATACCTCTTCAAATGTAAGTAATGATTTTCAGGAAAATAACCCATGCCAGTCAGAAAAACAAAAAACAAGTAATTTGAAGAGAGTTAATAAAGAAAAAAATGTCTCCCTAAATAAAAAGAGAAAAGTTGAAAAAGCAGAACCAGCATCAACAGTTGAGTTAAGTAGTACACATAAAGAAGAAGAAACTGCTGTTGCAATTCAAACAACAGAGGAGCATCCTGCATCTTTTGACTGGAGCTCATTTAAACCAATGGGATTTGAAGTATCCTTTCTGAAGTTTCTTGAGGAGTCTGCAGTGAAGCAGAAGAAAAATTCTGATAAAGACCATCCAAATAGTGGGAACAAGAAAGGATCCCATTCAAATTCAAGAAAAAATATTGATAAGACTGCTGTGACTAGTGGAAATCATGTGTGTGCTTGTAAAGAAAGTGAAACCTTTGTACAGTTTGCCAATCCATCACAGCTTCAGTGCAGTGATAATGTAAAAATTGTTTTAGACAAGACTCTTAAAGATTGCACTGAACTTGTGTTAAAGCAACTTCAGGAAATGAAACCTACCGTCAGTCTGAAAAAACTTGAAGTACATTCAAATGATCCAGATGTGTCTGTTATGAAAGAAATTAGTATGGGTAAAGCCACAGGGAGAGGGCAGTACTGA
>29|ENSCAFG00000008310|27666529|27845621
ATGGAAACCTGTGACTCCCCTCCTATCTCAAGGCAGGAAAATGGGCAGAGCACATCAAAGCTATGCGGAACGACACAACTTGATAATGAGGTGCCAGAGAAAGTTGCAGGGATGGAGCCTGACAGGGAAAACAGCTCCACAGATGACAACCTGAAAACGGATGAGCGCAAAAGTGAAGTCTTGCTGGGTTTCAGCGTTGAGAATGCAGCTGCCACTCAGGTTACCTCAGCAAAGGAGATACCCTGCAACGAATGTGCCACTTCTTTTCCCAGTTTACAGAAATACATGGAACACCACTGCCCTAATGCCCGCCTTCCCGTCTTGAAGGATGACAACGAGAGCGAAATCAGCGAGTTAGAGGACAGTGACGTGGAAAACTTAACAGGGGAGATAGTTTACCAGCCTGATGGGTCAGCATATATAATTGAGGACTCCAAAGAAAGTGGGCAGAATGCACAGACTGGGGCAAACAGCAAACTCTTTTCCACAGCGATGTTTCTGGACTCCCTGGCATCTGCTGGAGAGAAGAGCGATCAGTCTGCTTCTGCACCTATGTCGTTCTACCCACAGATCATCAACACTTTTCATATCGCTTCATCCCTCGGGAAACCATTTACAGCCGATCAGGCTTTCCCAAATACCTCAGCATTAGCAGGAGTTGGTCCTGTGTTGCACAGTTTCCGTGTCTATGATCTCCGACACAAGAGAGAGAAAGACTATCTAACCAGTGATGGCTCAGCCAAAAACTCCTGTGTGTCCAAAGATGTCCCCAACAATGTGGACTTGTCCAAATTCGATGGTTGTGTTAGCGATGGGAAAAGGAAACCTGTTTTAATGTGTTTCTTGTGCAAGTTGTCTTTCGGTTATATCAGGTCATTTGTAACCCATGCTGTGCATGATCATCGGATGACCCTCAATGAGGAGGAGCAGAAGCTCCTCAGTAATAAATGCGTCTCCGCCATAATACAGGGGATTGGCAAAGACAAAGAACCTCTTATAAGCTTTCTGGAACCAAAAAAATCCACTTCTGTTTATCCCCATTTTTCTACTACAAACCTCATAGGACCTGATCCAACCTTCCGCGGTTTATGGAGCGCTTTTCATGTTGAAAATGGTGACTCTTTGCCGGCTGGCTTTGCCTTCTTGAAGGGGAGTGCGAGCACCTCAAGCTCCGCGGAGCAGCCGCTGGGGATCACCCAAATGCCAAAGGCTGAAGTGAATCTGGGGGGGCTGTCTAGTTTAGTCGTGAACACCCCAATTACCTCTGTCTCCCTCAGCCACTCATCGTCTGAGTCTAGCAAGATGTCAGAGAGCAAAGACCAAGAGAACAACTGTGAAAGGCCAAAAGAAAGCAACGTTTTACACCCAAACGGGGAGTGCCCTGTCAAAAGCGAACCCACTGAAGCGGGAGATGAGGACGAAGAAGATGCATACTCCAATGAACTTGACGACGAGGAAGCGTTAGGTGAGCTCACCGATAGTATTGGTAACAAAGATTTCCCTCTCTTAAACCAAAGCATTTCTCCTTTATCATCCAGTGTGCTAAAATTTATTGAAAAGGGTACCTCGTCCTCCTCGGCGACTGTGTCTGATGACGCAGAGAAGAAAAAACAGGCTGCTGCCGTCAGGGCCAGCGGCAGTGTGGCTAATAGCTACAGCATCAGTGGCAAGGACTTCGCGGAAGCCAGTGCCAGCAAAGACAGTGCCACAGCTGCTCACGCGAGTGAGACAGCCCGGGGAGACGAAGACAGTTCAGCTACTCCTCACCAGCATGGCTTCACCCCGAGTACTCCGGGCACACCGGGGCCTGGAGGAGACGGCTCACCGGGCAGTGGCATCGAGTGTCCCAAGTGTGACACGGTTTTGGGGTCTTCGAGGTCTCTTGGTGGTCATATGACTATGATGCACTCAAGGAACTCATGCAAAACCCTCAAATGTCCCAAATGTAACTGGCACTACAAATATCAGCAGACCCTGGAGGCCCACATGAAGGAGAAACACCCTGAGCCAGGCGGCTCTTGCGTGTATTGTAAGACTGGACAGCCTCACCCCAGGCTTGCCCGGGGTGAGAGTTACACGTGTGGCTATAAACCCTTCCGTTGTGAGGTTTGTAACTACTCTACCACTACCAAAGGCAACCTCAGTATTCATATGCAGTCGGACAAGCACCTGAACAATGTTCAGAATCTCCAAAATGGCAATGGCGAGCAGGTGTTTGGCCACTCTGCCCCAGCCCCCAATACCAGCCTCAGTGGCTGCGGGACACCCTCTCCATCCAAGCCCAAGCAGAAACCCACCTGGCGGTGTGAGGTTTGCGATTACGAAACCAACGTCGCAAGGAACCTCCGAATTCATATGACCAGCGAAAAGCACATGCATAATATGATGCTTTTGCAGCAGAACATGAAGCAGATCCAGCATAACCTGCACTTGGGCCTCGCCCCGGCAGAGGCAGAGCTTTATCAGTACTACCTAGCCCAGAACATAGGCCTGACCGGAATGAAGCTGGAAAACCCTGCCGACCCGCAACTGATGATCAATCCATTCCAGCTGGACCCGGCGACAGCGGCTGCCTTGGCACCAGGACTTGTAAATAATGAGCTGCCGCCTGAAATCCGGCTTGCCAGTGGTCAGCTAATGGGTGATGACCTGTCCCTCCTTACTGCAGGAGAGCTGTCACCTTATATCAGTGACCCAGCACTGAAGCTATTCCAGTGTGCTGTTTGCAACAAATTCACCTCTGACAGCCTGGAGGCCCTAAGTGTGCATGTGAGCAGTGAGCGCTCTCTCCCTGAAGAGGAATGGAGGGCTGTAATTGGAGATATCTACCAGTGCAAGCTCTGTAACTACAACACTCAGCTCAAAGCCAACTTCCAGCTCCACTGCAAGACTGATAAACATATGCAGAAATATCAACTGGTGGCTCACATTAAAGAAGGGGGCAAAAGCAATGAGTGGAGGCTGAAGTGTATTGCCATTGGCAACCCCGTTCACCTGAAATGTAATGCCTGTGACTACTACACCAACAGTGTGGATAAATTACGCTTGCATACCACCAATCACAGGCATGAGGCGGCCCTGAAGCTCTACAAGCACTTGCAGAAGCAAGAGGGTGCAGTGAATTCTGAATCCTGCTATTACTACTGTGCCGTGTGCGATTACTCCACCAAGGTCAAGTTGAACCTAGTACAGCATGTCCGTTCGGTGAAGCACCAGCAGACCGAGGGCCTCCGGAAGCTCCAGCTCCACCAGCAAGGCCTGGCACCAGAGGAGGACAACCTCAGTGAGATCTTTTTTGTGAAAGACTGCCCACCAAATGAGCTTGAAGAACAAAGTGAGGAGACAGAAGGAGCTGCTAAACCTGCAGCGGTGGCTGAGGAGGAGGAGAAAGACAGAAGTGAATCAGGAATAATCACACCAGAAAAGGAGCTAAAAGTCAGTGTGGGAGGGGGGACCCAGCCACTCCTGCTGGCGAAAGAAGAGGATGTTGCAACAAAAAGATCAAAACCTACAGAGGACAATAAATTCTGTCACGAACAGCTCTTTCAGTGCCCTTATTGTAACTACAATAGTAGGGACCAGAGTCGTATCCAGATGCATGTCCTGTCACAGCACTCGGTACAGCCCGTCATCTGCTGTCCCCTCTGTCAGGACGTCCTCAGCAACAAAATGCACCTCCAGCTGCATCTGACGCATTTGCACAGCGTGTCTCCGGATTGTGTGGAGAAGCTGCTCATGACAGTGCCTGTGCCCGATGTGATGATGCCCAACAGTCTGCTACTGCCAGCTGCCGCCTCTGAGAAGTCAGAGCGGGACACACCTGCAGCCATCACAGCTGAGGGATCTGGGAAATATTCAGGCGAAAGTCCAGTGGATGACAAAAGTATGGCAGGTCTTGATGATTCAAAGGCCAGCGTGGAAATAAAGAGCGAGGAGCAGAAACCAACTAAAGAACCCATGGAAGTGTCAGAATGGAATAAAAATAGCAGTAAGGATGTGAAAATCCCTGACACCCTACAGGATCAGTTAAGCGAGCAGCAAAAGAGGCAACCGCTCTCCGTGTCGGACCGCCACGTTTATAAGTACCGCTGTAACCACTGCAGCTTGGCTTTTAAGACTATGCAGAAGCTTCAGATACATTCCCAGTATCATGCGATTCGGGCCGCGACGATGTGTAATCTCTGCCAGCGTAGTTTCCGTACATTCCAGGCTTTAAAAAAACACTTGGAAGCAGGCCACCCCGAGCTGAGCGAGGCCGAACTTCAGCAGCTGTATGCCTCCTTGCCCGTGAACGGCGAACTGTGGGCAGAGAGTGAAACGATGGCACAGGACGACCACGGCCTAGAGCAGGACATGGAGAGAGAGTACGAGGTGGACCACGAAGGGAAGGCAAGTCCTGTAGGAAGTGATAGTAGCTCAATCCCGGATGACATGGGCTCTGAACCAAAGCGGACCTTACCTTTCAGAAAAGGGCCAAACTTTACGATGGAAAAATTCCTTGACCCATCGCGCCCGTATAAGTGTACAGTGTGTAAAGAGTCGTTCACCCAGAAGAACATTCTCTTGGTCCACTATAATTCAGTGTCTCATCTGCATAAGTTGAAAAAGGTCTTGCAGGAAGCCTCCAGTCCCGTTCCTCAAGAGACCAACAGCAGCACAGACAACAAACCCTACAAGTGCAGCATCTGCAATGTTGCGTACAGCCAAAGCTCCACGTTGGAAATCCACATGAGGTCCGTGCTCCACCAGACAAAGGCGCGGGCTGCCAAGCTGGAGCCGAGCGGCCACGGGGCTGGTGGGCACGGCATGGCAGCAAACAGTAGTCCCAGCCAGGGGATGTTAGATTCCATGAGTCTCGCGACAGTCGGCAGCAAGGAGAGCCACTTAGATGCCAAAGAAATAAATAAAAAGCAAAGTCCGGACTTAATCTCTGCCCAACCTCCGCACCACCCGCTGCAGTCACCAGCACAAATTCAGATGCAGCTCCAGCACGAGTTGCAGCAGCAAGCTGCGTTCTTTCAGCCTCAGTTTCTAAACCCAGCCTTTTTGCCTCATTTCCCTGTGACCCCCGAAGCACTGTTGCAGTTCCAGCAGCCTCAGTTTCTCTTCCCCTTCTACATCCCCGGCACGGAGTTCAGCCTGGGGCCGGATTTGGGCTTGCCGGGCTCGGCCACGTTTGGAATGCCTGGCATGACCGGAATGGCAGGATCCCTGCTTGAAGACTTGAAGCAGCAGATTCAGACGCAGCATCACGCAGCGAGCAAGTTGCTGAAACAGGAGCAACCGAACCTCGCCAGCGCCAGCGCCAGCGCCGACGGCCCCGTCCCGAAGGACGTGCCCCCGTACAAGGAGGCAGAGGAGGCTGCGGAGAAGCAAGAGAAGCCAAAGCAAGACTATACAAGCGAGGGGGAAGGACTCAAAGAAGGCAAGGACACGAAGAGGCAAAAATCCCTGGAACCATGCGTCCCGCCGCCCCGGATCGCTTCGGGGGCCAGAGGAAACGCAGCCAAGGCCTTGCTGGAGAACTTCGGGTTCGAGCTGGTCATCCAGTACAACGAAAACAGGCAGAAGGTCCAGAAGAAGGGCAAAGGTGGGGAAGCCGAGAGCACTGATAAGCTGGAGTGCGGGACGTGCGGCAAGCTCTTCTCCAACGTGCTGATCCTGAAGAGCCACCAGGAGCACGTGCACGGGCAGTTCTTCCCCTACGGCGCGCTGGAGAAGTTCGCCCGGCAGTACCGGGAGGCCTACGACAAGCTCTATCCCATCTCGCCGGCCTCGCCAGAGTCGGCGCCCCCGCAGGTGCAGCTGCCCGTGTCCCTGGACCTGCCGCTCTTCCCGTCCATCATGATGCAGCCCGTGCAGCACCCCGCGCTGCCGCCCCAGCTCGCCCTGCAGCTGCCCCAGATGGACGCGCTCTCGGCCGACATCACCCAGCTCTGCCAGCAGCAGCTCGGGCTCGACCCCGGCTTCCTGCGGCATTCGCAGTTCAAGCGGCCGCGGACGAGGATCACGGACGACCAGCTGATCCTGAGGGCCTACTTCGACATCAACAACTCGCCCAGCGAAGAGCAGATCCAGGAGATGGCAGAGAAGTCGGGCCTCTCGCAGAAGGTCATCAAGCACTGGTTCCGGAACACGCTCTTCAAGGAACGACAGCGGAACAAGGACTCGCCCTACAACTTCAGCAACCCTCCCATAACGGTCCTGGAAGATATCCGCATCGACCCGCAGCCCTCCTCCCTGGAGCACTACAAAGCGGACGCGTCTTTCAGCAAACGGTCTTCCAGGACCAGGTTCACGGACTACCAGCTGAGGGTCCTGCAAGACTTCTTTGACACAAACGCCTACCCGAAGGATGACGAAATAGAACAACTGTCCACCGTTCTCAACCTCCCCACGCGGGTCATTGTTGTGTGGTTCCAGAACGCCCGCCAGAAGGCCCGGAAGAGTTACGAGAACCAGGCGGAAACGAAAGACAATGAAAAAAGAGAACTCACCAACGAGCGGTACATCCGGACGAGCAACATGCAGTACCAGTGTAAGAAGTGCAACGTGGTGTTCCCCAGGATCTTTGACCTGATCACGCATCAGAAGAAGCAGTGTTACAAGGATGAAGATGACGATGCCCAAGACGAGAGCCAAACCGAAGACTCCATGGATGCCACCGATCAGGTAGTGTACAAGCATTGCACGGTGTCCGGCCAGACCGAGGTGGCCAAGAGCACCGCTGGCCCGGCCGCGAGCTCTGGCTCCGGGACCAGTACCCCCCTGATTCCGTCCCCCAAGCCAGAACTTGAGAAGACCTCTCCGAAACCTGAGTATCCCACAGAAAAGCCAAAGCAGAGTGACCCCACTCCCCCTTCTCAAGGCACCAAACCGGCCCTGCCGTTAGCATCAACGTCCTCAGACCCGCCGCAGGCCTCGGCGGCCCCGCCGCCGCAGCCACAGCCACCGCCCAAACAGCCCCAACTCGTCGGAAGACCTCCCTCGGCCTCTCAGACCCCGGTCCCTTCCAGCCCACTGCAGCTTTCCATGACTTCCCTCCAGAACAGTCTACCTCCACAGTTACTACAATACCAATGTGATCAGTGTACAGTTGCCTTCCCAACTCTGGAACTCTGGCAGGAGCACCAGCACATGCACTTCCTTGCTGCTCAAAACCAATTCCTTCACTCTCCATTCTTGGAAAGGCCCATGGACATGCCCTACATGATCTTCGACCCCAACAACCCGCTGATGACTGGACAGCTGCTGAGCGGTTCCCTCCCGCAGATGCCCCCCCAGACCGGCTCGGCCCACGGCACACCGCCCGCCCCAGTGGCTGCTTCCCTCAAAAGGAAACTGGACGACAAGGAGGACACGGCCTGCAGTGAGAAGGAGGGAGGGAACAGTGGCGAAGACCAGCACCGCGACAAACGCCTGAGAACCACCATCACCCCGGAACAGCTGGAGATACTCTATGAAAAATACTTGCTGGACTCCAATCCCACCAGAAAGATGCTGGATCACATTGCACGTGAGGTGGGGCTGAAGAAGAGAGTGGTGCAAGTGTGGTTCCAGAACACACGAGCTCGAGAGAGGAAGGGCCAGTTCCGGGCGGTGGGCCCGGCCCAGTCCCACAAACGGTGCCCCTTTTGCCGAGCCCTGTTCAAGGCCAAGTCGGCCCTAGAGAGCCACATTCGCTCCCGGCACTGGAACGAAGGCAAGCAGGCCGGGTACAGCCTGCCGCCGAGCCCGTTGATCTCAGCCGAGGATGGGGGAGAGAGTCCTCAGAAATACATTTATTTCGATTACCCGTCTTTGCCATTAACCAAAATTGATCTCTCAAGTGAGACGGAATTGGCTTCCACCGTGTCGACTCCGGTCAGCAAAACGGCGGAGCTGTCGCCCAAGAACCTTTTGAGCCCTTCCTCCTTTAAAGCAGAATGTTCTGAGGACGTGGAGAATTTGAACGCGCCGCCTGCCGAGGCGGGGTACGATCAAAACAAAACTGATTTTGATGAGACGTCGTCGATTAACACAGCGATCAGTGACGCCACGACGGGCGACGAGGGCAACGCTGAGGTGGAAAGCGCCACGGGGAGTTCCGGAGACGTGAAGCCAGCCCTGTCTCCCAAGGAGCCCAAAACTCTCGACCCCTTGCCAAAACCCGCCACCACGCCCACCACGGAGGTCTGCGAGGAGAAATTTCTCTTTTCCCTCACCAGCCCCTCCCTACATTTCAATGATAAGGACGACGACCCCGACGACAATGCTGACCGCAGCGAGTCCTCCAGCATAGCCGACCCGAGTTCCCCAAATCCCTTTGGCTCCGGCAATCCTTTCAAGTCCAAAAGCAACGATCGACCAGGTCACAAGCGGTTCAGAACCCAGATGAGCAACCTCCAGCTCAAGGTTCTCAAGGCTTGCTTCAGCGACTACCGAACTCCAACCATGCAGGAATGCGAGATGCTGGGCAATGAGATCGGTCTGCCCAAACGCGTGGTCCAGGTGTGGTTCCAGAATGCAAGGGCGAAGGAAAAGAAATTTAAGATTAACATAGGGAAGCCCTTCATGATTAATCAGAGTGGAGCAGAAGGCACCAAACCAGAGTGTACCCTCTGCGGGGTCAAGTACTCTGCCCGCTTGTCCATCAGAGATCACATTTTCTCCAAACAGCACATTTCAAAGGTGAGGGAGACCGTGGGGAGCCAGCTTGATCGGGAGAAAGATTACTTGGCTCCGACCACCGTCCGGCAGCTGATGGCACAGCAAGAACTTGATCGTATAAAGAAAGCTTCGGACGTGCTGGGCTTGGCGGTCCAGCAGCCGAGCATGATGGACAGCGGCTCCCTCCACGGCATCAGTCTGCCAGCAGCCTATCCAGGCCTCCCTGGCCTCCCTCCGGTTCTCCTCCCTGGAATGAACGGTCCATCCTCCTTGCCCGGATTTCCACAGAACTCAAACAGTAAGAATGTGCCCAAGAGCAATTCTGCAATGGCCCTTCCCTTAACTATCATACCAACTACCTTGCCCCTAAGAAAGCAGAAAGAAGAAAGGCCTAGTAGTGTGTCGCTCGGTGCACTGACAGTGGCCGTGTCTCTGTTGTCGTTTTCAGCTTTAACACCTCCCGGTGCAGGCATGCTTGGGTTTCCTACTTCAGCTACTTCGTCTCCTGCCCTGTCTCTCAGCAGTGCCCCCACCAAACCTTTGCTGCAGTCAGGACAGCAGACCGAGCTGCAGAGCAAAGAATCTGAGAAAAAGCAAAGTAAGCCAAACAAGGTCAAAAAAATCAAAGAGGAGGAACTAGAGGCCACCAAACCCGAAAAGCACCCCAAAAAAGAGGAAAAAATCTCATCTGCTCTTTCAGTGTTGGGCAAAGTCGTAGGCGACACGCACGTGGATCCCACGCAGCTGCAGGCGCTGCAGAATGCCATCGCCGGCGACCCCGCGTCCTTCATAGGCGGGCAGTTCCTGCCGTACTTCATCCCTGGGTTTGCTTCCTACTTTACACCTCAGCTGCCCGGGGCCGTGCAGGGGGGCTACCTGCCGCCCGTCTGCGGCATGGACAGCCTCTTCCCCTACGGCCCCGCCGTGCCCCAGGCCCTGGCCGGCCTGTCCCCGGGCGCGCTCGTCCAGGCCAAGACCTCCAAAGCCGAGAGCGACCAGCCGCCCAGCTCCAGCGAGGCCTCGGAAACCAAGGAAGACAAAAGTACTGCTACAGAAAGCACAAAAGAAGAACCACAGTTAGAACCCAAAAGTGCAGACTTTTCAGACACTTACGTTGTTCCATTCGTCAAGTATGAGTTTATATGCAGAAAGTGCCAGATGATGTTTACTGACGAAGATGCCGCGGTAAATCATCAAAAGTCCTTCTGTTATTTCGGTCAGCCTTTGATTGACCCCCAAGAGACAGTGCTTCGTGTCCCGGTCAGCAAATATCAGTGTCTTGCCTGTGATGTGGCCATCAGCGGGAATGAAGCACTTAGCCAACACCTCCAGTCAAGCTTGCACAAAGAGAAAACAATCAAACAAGCAATGAGAAATGCCAAAGAGCATGTTAGATTATTACCTCACTCAGTCTGCTCCCCTAATCCTAACACCACATCTACCTCGCAGTCTGCAGCTTCTTCTAACACCTATCCTCATCTTTCCTGCTTCTCCATGAAGTCCTGGCCTAATATCCTTTTCCAAGCGTCTGCCAGGAGAGCTGCTTCTTCCCCTTCTTCTCCTCCTTCCCTTTCCTTGCCTTCAACGGTTACCTCAAGTTTGTGCAGCACCTCAGGGGTTCAACCCTCACTACCCACAGAAAGTTGTTCAGACGAGTCTGACAGTGAGCTGAGCCAGAAGCTAGAAGACTTAGATAATTCTTTGGAAGCGAAGGCTAAGCCTGCTTCTGGCCTAGATGGTAATTTCAATAGCATCCGAATGGATATGTTCAGTGTGTAG
>7|ENSCAFG00000017124|45441597|45443631
ATGGGGAGCCCCGAGGACGACCTAATCGGGATCCCGTTCCCAGACCACAGCAGTGAGCTCCTGAGCTGCCTCAATGAACAGCGCCAGCTGGGCCACCTCTGCGACCTCACCATCCGGACGCAGGGCCTTGAATACCGCACCCACCGTGCTGTGCTGGCCGCCTGCAGCCACTACTTCAAGAAGCTCTTCACTGAGGGCGGTGGCGGAGCCCTCATGGGGGCTGGGGGCGGCGGTACAGCCGCTGGGGGAGCAGGCACTGGCGTGTGCGAGCTGGACTTTGTGGGGCCGGAGGCGCTGGGTGCCCTGCTCGAGTTTGCCTACACGGCCACGCTGACCACCAGCAGCGCCAACATGCCCGCGGTGCTGCAGGCCGCACGGCTGCTGGAGATCCCGTGTGTGATCGCAGCCTGCATGGAGATCCTGCAGGGCAGTGGGCTAGAAGCTCCCAGCCCTGATGAGGACGACTGCGAGCGAGCCCGCCAGTACCTGGAGGCCTTCGCCACGGCCACAGCCTCAGCCTCTGGGGTGCCCAACGGTGAAGACAGCCCACCGCAGGTCCCCCCAGTGGCCCGCCGCAGCCGCAAGCCCCGGAAAGCTTTCCTGCAGACCAAGGGGGCCCGGGCAAACCACTTAGTGCCCGAAGCCCCCACCGTGCCCGCCCCCCACCCCCTGACCTACGAGGAGGACGAGGTGGCCGGCAGAGTGGGCAGCAACACGGGCAGCGGGCTGGGGGAGAGCTACAGCCCCCCAGCAGGGACTGCTTCCCCCCCGGAGGGGCCCCTGACTTACGAGGCCTATGAGGGTGAGGAAGAAGAAGAGGAGCTGGTGTACCCTTCTGCCTATGGGATGGCACAGGGAGGTGGGCCCCCGCTGTCCCCCGAGGAGCTGGGCTCAGATGAGGATGCCATCGATCCTGACCTAATGGCCTACCTAAGCTCACTGCACCAGGACGCCCTGGCACCGGGCCTAGACGGCCAGGACAAGCTGGTGCGCAAACGCCGCTCCCAGATGCCCCAGGAGTGTCCAGTCTGCCACAAGATCATCCATGGGGCAGGGAAGCTGCCACGCCACATGAGGACCCACACGGGGGAGAAGCCCTTCGCCTGTGAAGTGTGCGGTGTCCGCTTCACCCGGAATGACAAGCTGAAGATCCACATGCGGAAGCACACGGGAGAGCGCCCCTACTCGTGCCCGCACTGCCCAGCCCGCTTCCTGCACAGCTATGACCTCAAGAACCACATGCACCTGCACACGGGGGACCGGCCCTATGAGTGCCACCTGTGCCACAAGGCTTTCGCCAAGGAGGACCACCTGCAGCGCCACCTCAAGGGCCAGAACTGCCTGGAGGTGCGCACCCGGAGGCGCCGCAAGGACGATGCGCCACCCCACTACCCGCCGCCCTCTGCCACCGCCCCCTCCCCTGCTGGCCTCGACCTCTCCAATGGCCACTTGGACACCTTCCGCCTCTCTCTGGCTCGATTCTGGGAGCAGTCAGCTCCGACTGGGCCCCCTGTCTCCACCCTGGGGCACCCTGATGAGGAGGAAGAGGAGGGGGCACCCAGTACGCCTCAGGCTGAAGGGGCCATGGAGTCCTCTTAA
>16|ENSCAFG00000003152|16694088|16695443
ATGCTCACGGGATCAGAGGCGGCGGCGGCAGGAAGGCCCTACATGTGCAGTGGGTGCGGCAAGAGCTTCCGCTACAGCTCGGTGTTGCTGCGCCACGAGCGCGCCCACGGCGGCGACGGCTGCTACCGCTGCCTCGACTGCGGCGAGCGCTGTGCCTCGGCGGCCGACCTGCGCGCCCACCGGCGCGCCCACGCAGGCCAGACACTCTACGTCTGCGGTGAGTGCGGCCAGAGCTTCCGCCACAGCGGCCGCCTCGACCTGCACCAGGGCGCGCACCGGCGGCGCAGCTCCCGCGCTTGCCGCGCCTGCGGCCGCCGCTTCCCACACCGCCCGGCTCTGCTGCTGCACTGGCGCCGCTGGCACCCCCCCGAGCGGCCGCGCCGCTGTCCCCTGTGCGCCCGCGCCTTCCGGCAGAGCGCGCTGCGGTCCCACCAGGGCCCACGGGCCTTCGGCAGCCACACGGAGCCACGGAGCCGCGGCCGCGCGGCCCCGAGCCCCAGCGAGTCCGCAGGGCCTCCGCCCGCGCCGGCCACGCACCAGTGCGGTGTGTGCGGGAAGAGCTTCGGCAAGAGCTCCACACTAGCGCGGCACCTGCACACGCACTCGGGGGAGAGGCCCTTCGCGTGCCCCGAGTGCGGAAAGGGCTTCCAGGAGAGCGCCACGCTGGTGCGCCACCAGCGGACGCACACGGGGGAGAAGCCGTTCGCGTGCGGGGACTGCGGGCGCCGCTTCAGCGAAAGCTCCACCCTGGTGCGCCACCAGCGCAGCCACCAGGGAGAGCGGCCGCACGCGTGCCCCACGTGCGGCAAGGGCTTTGGGCAGCGCTCCGACCTCGCGGTGCACCAGCGCATCCACACGGGCGAGAGGCCCTTCCCGTGTGCCGAGTGCGGCCGCCGCTTCAGCGACCGCTCCGACCTCACCAAGCACCGGCGCACGCACACGGGCGAGAGGCCCTACCGTTGTGAGCTGTGCGGCAGACGATTCACATGCGTGTCCAACCTCAACGTGCACCGGCGCAACCACGCCGGCCACAAGCCCCACAAGTGCCCCGAGTGCGGCAAGGCCTTCAGCGTGGGCTCCAAGCTGGCACTGCACCGCAAGACCCACCTGGGTGAGCGGCCGGCCGAGTGCGCCGAGTGTGGCAAGTGTTTCAGCCACAGCCGTTCGCTGTCCCAGCACCAGCGGGCCCACGCTCGGGCACAAGCCGCCGGCGCTGCCACCCAAGCCACCGCAGCAGCCGCAGTCCTCTTCGCCAGGCAGGCAGAGCAGGAAAAGCCTGGCCTCTGGTGTCCT
>11|ENSCAFG00000002774|65482586|65499138
ATGGAGGTGCTTCAGTGTGATGGCTGTGACTTCAGGGCCCCATCTTACGAAGATCTCAAGGCGCACATTCAGGATGTCCACACGGCATTTCTGCAGCCAACTGATGTTGCTGAAGACAATGCTAACGAGCCACGATCCGGGTCCATGAATGCCAGTAATCAGACAGAGGTGGAGTATTCTTCTATAAAGGACGAATTTGCGATCGCAGAGGATCTATCAGGTCAAAATGCAACTGCGTTGGGGACCGGAAGCTACTATGGCCACAGTCCTGGATATTACGGTCAGCATATTGCCCCTAATCCCAAACCAACCAACAAGTTTTTTCAATGCAAGTTCTGCGTACGCTACTTCAGGTCAAAAAACCTCCTCATTGAACACACAAGGAAGGTCCACGGAGCTCAAGCTGAAGGGAGTTCAGTGGGACCCCCTGTTCCCGGATCCTTAAATTATAATATCATGATGCACGAGGGGTTTGGAAAGGTCTTCTCTTGCCAGTTTTGCACGTACAAGTCACCGAGGAGGGCAAGAATAATTAAGCATCAGAAGATGTATCACAAGAACAATTTGAAGGAGACCACTGCTGCCCTGCCTGCCCCCGCTCCAATGCCAGACCCCGTGGTCCCACCCGTGTCCCTGCAGGACCCCTGTAAGGAACTGCCCGCAGAGGTCGTGGAGCGCAGCATCTTAGAGTCCATGGTCAAGCCTTTGACCAAGTCTCGAGGCAACTTTTGCTGTGAGTGGTGCAGCTACCAGACCCCCCGCCGAGAACGCTGGTGTGACCACATGATGAAGAAGCATCGCAGCATGGTCAAGATCCTTTCCAGCCTCCGACAGCAGCAAGAAGGGACGAACCTCCCTGATGTGCAGAACAAAAGCGCCCCCAGCCCCACTTCCAATTCCACCTATCTGTCCATGAATGCTGCAAGCCGGGAGATGCCCAGCGCTAACGTCTCCAACTTTCGGGGCTCCATCAGTAACTCCATCATGAGACCCAATTCTTCGTCCGCTTCCAAGTTTTCACCCGTGTCTTACCCTCCGATGAAGCCGAAGTCCCCTCACAACTCTGGCCTAGTTAACTTGGCAGAGCGATCGCGTTATGGAATAGCTGACATGACCAATTCCTCCGCTGACCTGGAAACTAACAGCATGCTGAACGACTCCAGTTCTGATGAAGAGCTGAACGAGATAGACAGCGAGAATGGCTTGAATGCGATGGATCACCAGACATCGGGCATGTCTGCAGAGCAGCTGATGGGCTCAGATGGCAACAAGCTGTTGGAGACCAAGGGGATTCCGTTTAGAAGGTTCATGAATAGGTTCCAGTGCCCCTTTTGTCCCTTCCTCACTATGCATCGACGTAGCATCTCCCGTCACATAGAAAACATCCACCTGTCCGGAAAGACCGCTGTCTACAAATGTGACGAATGTCCGTTTACTTGCAAGAGCTCGTTAAAACTCGGGGCTCACAAGCAGTGTCACACGGGTACGACGTCAGATTGGGATGCTGTGAACTCCCAGAGCGAAAGCATTTCTTCTTCACTGAATGAAGGCGTTGTGTCTTACGAGAGCCCAAGCATCAATGGCAGAAAGTCAGGAGTCCTGTTGGATCCCTTGCAGCAGCAACCTCCACCCGTGCAAGCCCCGCCCCTGCACCCTTACAAATGCACCATGTGTAATTACTCCACCACGACTCTGAAAGGGCTACGGGTCCATCAGCAGCACAAACACTCGTTCTGCGACAACTTGCCAAAATTCGAGGGGCAGCCCTCAAGCCTGCCGTTGGAGAGTGAGACAGACAGCCACCCCTCTTCCAGCAACACTGTGAAGAAAAGTCAGACCTCAATTCTTGGGTTGTCCTCCAAGAACAATTTTGTAGCTAAGGCCTCTAGGAAGCTCGCTAATGACTTTCCCCTCGATTTATCGCCTGTGAAGAAGAGAACGAGGATCGACGAGATAGCCAGCAACCTGCAAAGCAAAATCAACCAGACAAAACAGCAGGAGGACGCGGTGATCAACCCAACAGAGCCAGTCATGGAGGTGTCCGCATCCTTTTCAGCCCAGCAGATTTGGGCGAGAGACGCCGGCGAGCCCCCGAAGGAGCCCAACTTCAGAAGCGTCGCCCACGATTACAACGCCACCAACGGGGCTGAGATTGAGCTCACCCTTTCTGAAGACGAAGAGGATTATTACGGCTCCTCGACAAACATGAAAGATCACCAAGTTTCCAACGCCGCTCTGCTGAACACCCAGACTCCCATCTATGGAACCGAGCACAATAACGAGAACACGGACTTTGGTGACTCTGGAAGGCTTTACTATTGCAAACACTGTGACTTTAACAACAAATCTGCTCGGAGCGTCAGCACCCACTACCAACGAATGCACCCGTACATTAAGTTCAGCTTTAGGTACATCTTGGATCCCAATGATCACAGTGCGGTGTACAGGTGCCTGGAATGCTACATTGATTACACCAACTTTGAAGACCTGCAGCAGCATTACGGCGAACACCACCCAGAAGCCATGAATGTACTCAACTTTGACCATTCGGACCTGATCTACCGGTGTCGGTTTTGTTCCTACACGAGCCCGAATGTCAGAAGCCTGATGCCACATTACCAAAGAATGCATCCCACGGTTAAGATTAACAACGCGATGATATTTTCCAGCTATGTCGTGGAGCAGCAGGAAGGGCTGAATACGGAATCCCAGACGCTGAGGGAGATTCTGAATTCGGCCCCCAAGAGCCTGGCGACTTCCACTCCCGTGGCTCGCGGTGGCGGTCTGCCAGCTACGTTTAATAAAAACACTCCTTCAAAGACCTTTACTCCAGAATGTGAAAATCAGAAGGACCCCTCAGTTAACACTGTTGTCGTTTACGATTGCGACGTTTGCTCGTTCGCAAGCCCCAACATGCATTCTGTCTTGGTTCATTATCAGAAGAAACACCCGGAAGAAAAGGCTTCCTACTTTAGGATCCAGAAAACCATGCGAATGGTGTCTGTGGACAGGGGCTCTGCCCTTTCTCAATTATCATTTGAGGTGGGTGCTCCAATGTCTCCCAAAATGTCCAACATGGGTTCCCCACCCCCCCCACCACCCCCGCCACCAGACCTCAGTACTGAGCTTTACTACTGCAAACACTGTTCCTACAGTAATCGGTCAGTTGTGGGAGTGCTTGTCCACTACCAGAAAAGACACCCAGAGATAAAGGTCACTGCCAAATATATCAGGCAGGCTCCTCCCACAGCTGCAATGATGAGGGGGTCCGAGGGGCCCCAAGGCTCCCCTCGGCCACCCGCCCCCATGCAGCAGCTGACCCGAAGCAGCTCTGAGAGAGACGGCCCTCCCGCCGAGAATGAGATGTTCTTTTGCCAGCACTGTGATTACGGGAACCGGACGGTCAAAGGTGTCCTCATTCACTATCAGAAGAAGCACCGAGACTTCAAGGCCAATGCAGATGTGATTCGGCAGCACACGGCCACCATCCGAAGCCTCTGTGACCGCAACCAGAAGAAGCCTGCCGGTTGTGTGCTTGTCGCCCCCTCGAACATGGAGAGGGATAAAGCTAAGCTGCGAGCGCTCAAGTGTAGGCAGTGCTCGTATACCTCCCCCTACTTCTATGCACTGAGGAAGCATATCAAGAAAGACCACCCTGCCCTGAAGGCCACGGTCACGTCCATCATGCGGTGGGCATTTCTAGATGGCTTGATAGAAGCTGGCTACCACTGTGAGTGGTGCATCTATTCCCACACAGAGCCCAACGGTTTGCTCCTGCATTACCAAAGGAGGCATCCAGAGCATTACGTTGACTATACTTACATGGCTACCAAACTCTGGGCTGGGCCAGACCCGTCCCCCCCCTCTCTCGCAATGCCCGCGGAAGCCAAAACGTACAGGTGCAGAGACTGTGTTTTTGAAGCCATGTCCATCTGGGACATCACCAATCACTACCAGGCGTTCCATCCCTGGGCCATGAATGGTGATGAGTCGGTGCTGCTGGATATCATCAAGGAGAAAGATGCCATTGAGAACCCCCTCCCCTCCTCCGAAGAGCTGGTGGGTCCTGTGAATTGTGAAAACAGCATGCCCGCTCCACTGCCCGAGCAGGACGTCGAATGCCCAGAGGATGCGAGGCTGTCCCCAGAGAAAAGCATCCAGCTGGCTTCTGCCAACCCGGCCATATCCTCCACCCCGTACCAGTGCACGGTGTGCCAGTCCGAGTATAACAACCTGCACGGCCTTCTCACCCATTATGGGAAGAAGCACCCCGGCATGAAGGTGAAGGCTGCCGACTTTGCCCAGGACATCGACATTAACCCCGGCGCCGTTTACAAATGCAGGCATTGCCCGTACATCAACACCCGCATCCACGGCGTCCTGACCCACTACCAGAAGCGACACCCGTCCATCAAGGTGACCGCCGAGGACTTTGTGCACGACGTGGAGCAGTCGGCCGACATAGCCCAGAACGACGTGGAGGAGACGAGCAGGATCTTCAAGCAAGGCTACGGCGCCTACCGTTGCAAACTGTGTCCGTACACGCACGGCACGCTGGAGAAGCTCAAAATCCACTACGAGAAGTACCACAATCAGCCTGAATTCGATGTCTTTTCCCAGTCGCCCCCGAAGCTGCCGGTCTCCCTCGAGCCCGAGATAACCACTGAAGTGAGCCCCTCCCAGGTCTCCGTCACGGAGGAGGACGTGGGAGAGGAGCCCGTGTCCACGTCTCACTTCTCTACCTCGCACCTGGTCTCCCACACTGTGTTCCGGTGCCAGCTCTGCAAGTACTTCTGCTCCACGAGGAAGGGGATCGCCAGGCACTACCGCATCAAGCACAACAACGTCCGCGCCCAGCCGGAGGGCAAGAACAACCTCTTCAAGTGCGCCCTGTGCGCCTACACCAACCCCATCCGCAAAGGGCTGGCGGCCCACTACCAGAAGCGCCACGACATCGACGCCTACTACACCCACTGCCTGGCAGCCTCCCGGACCATCAGCGACAAGCCCAACAAGGTGATCATCCCGTCCCCGCCCAAGGACGACTCCCCACAGCTCAGCGAGGAGCTCCGGCGGGCCGTGGAGAAGAAAAAGTGCTCGCTCTGCTCCTTCCAGTCCTTCAGCAAGAAGGGCATCGTGTCCCATTACATGAAGCGCCACCCGGGGGTGTTCCCCAAGAAGCAGCACGCCAGCAAGCTGGGAGGCTACTTCACGGCCGTCTACGCCGACGAGCACGAGAAGCCGGTGCTGATGGAAGAGGAAGACCGAGGCAGCTTCGAGAAAGCCGAGGTGGAGGGAAGCGAAGCGCAGGAGATGGAGTGGCTCCCGTTCCGCTGCATCAAGTGCTTCAAGCTGTCCTTCAGCACGGCGGAGCTGCTGTGCATGCATTACACTGACCACCACAGCCGGGACCTGAAGAGGGACTTCGTCATTCTGGCCAGCGGCCCCCGCTTGCAGAACCCCGCCTACCAGTGCAAGCACTGTGATAGCAAACTGCAAAGCACAGCGGAGCTGACCTCACACTTGAACATTCACAATGAGGAATTCCAGAAGCGTGCCAAACGTCAGGAGAGGAGGAAACAGCTTTTGAGCAAGCAGAAATATGCAGATGGTGCTTTTGCAGATTTCAAACAAGAGAGGCCTTTTGGTCACTTAGAAGAGGTGCCAAAGATCAAGGAGAGGAAGGTGGTGGGCTACAAGTGTAAATTCTGTGTGGAAGTGCACCCGACGCTCCGAGCCATCTGCAATCACCTCCGAAAGCACGTCCAGTACGGCAGCGTCCCCGCCGTGTCCGCCGCCGTGAAGGGGCTGCGTTCTCATGAGAGGAGCCATCTGGCCCTGGCCATGTTTACCCGCGAGGACAAGTACAGCTGCCAGTATTGCTCCTTTGTTTCTGCTTTCAGGCACAAATCAAGCTTGGATCGCCATATGCAAACCCACCACGGACACCATAAACCATTCCGGTGCAAACTCTGCTCCTTCAAGTCCTCCTATAACAGCCGGCTGAAAACACATATACTCAAGGCTCATGCTGGTGAGCATGCCTACAAGTGTTCCTGCTGCTCCTTTTCCACCATGACAATCAGCCAGCTGAAGGAACACTCCCTCAAGGTCCACGGAAAAGCCCTGACCCTCCCCAGGCCACGGATCGTCAGTCTGCTCTCCTCACACGCTCACCACTCCTCCCAGAAAGCTACCCCAGCCGAAGAAGTGGAAGACTCTAAT
>5|ENSCAFG00000019889|67885106|67892221
GCCAACCCTCCCCCAAGGAAACCCCAGTTAGAGCCGCCATACTCCCCGTTTCTGCCCGACAAGGGTTGGTCCCTGCTGGAGGAGTCCCCAGTGCTGGCCAGCCACATGGGTCATCTTCCTGACCTCTTGGGGGAAAAGGCATTCAGTAGGAGGTGCCCTGGGGAAGGGGCAGGGGCCACCAGCCCTCCCTCTCTGCCTGGCAAGGTTGGCGAATGTGGCATCGCTTTTATGGGCAACCTGTCCGAAGACGAGTTAGAAATCAAAAGGCTGGTCGCTGAGTTAGAGAGTCAGCTGCAGAGTAAAGGTGTGCACGACACCCCAGAACTGCTGTGCACGGCTGGGCACGCAGGCAGGACGCACACGGGCACTGACGCCCCTCTGCCCACGCATCAGGCTGCCTCGCCTCCCAGGGACTCATTCCCTGAGGCCGACCTCACCGGCCTTGGGGAGTCAACTCCACACCCAGAAGGGGCAGAAGCAGCAGCGGCCACCATGGCAAGGGCTTCGAGGAGCACCCAGGAGGAGTGGCCCTCACCCCACCCAGGGGAGACATCCCCCTCCGCCCATGCGCGTGCAGATGGGGCATCTGGGGCCCTTGTAAATCTCAGTGGGGCTGACTGCAGCTTCCAGGAAGAGTCGAGAGCCAGAGTCTCCGAGACAGGCCCCCCCAAGGCTGAAGGGGACTGCAGGGTCCACCCAGAAGTCTCTCTGCCCAGCTCTAGAGAGCTCTTTAAGCCTCCACTGGACATGAGGAGCTTAGCAAAGTGCAGCCCCAACCGAGAGCCTTTACTTCCCAAAAATAACAGAGCCTCCAAGATGCGGCAAAGCACGGTCCTGCTCCTTCCCGGCACGCGGACAGGTGGGCCCCTCCAAGAGCCCCGTGAGCTGGAAGCGTTCAGCAGCCCACTTGCCCAGCTGGCACCCGACTTGGCACTTCGGGGTGCCGGGGTTCTGCCTCCAGCTGCCACCCCCTCTTGTGGTACCAGTCATAACGATGTCCCCCAAGGATACTCTGTAAGCAGAGCAGGCCAGCCAGAAAAAGCTGGCCTCCCCCACTCTGGGGCGGGAGACATAGGCCTCAAGGGTAATGAGGAGTCTGTACCAGTGGGGGCCTCCCCAGGTCCTGCCTGTGTGCCCCACACCAGTCCTGGCAGGAAGCCCCAGGACCCAGCCACAAGCCCCCTGCGTCAGCTCCAGCTCCTGGTGGCCAGAGCAGCTGGGAGGGAGGAGGGTGCTGACACCCAGAGCCCTCGACACAATGAGTCCTCAGACCTGGAAGGGGACAGCGTGGAAGGTGGGGATCTACCCTACAGCCCCACCCAGGATGTCCCTACAGCAGCCCGAGGTCAGTTGGAGCCTGAGGCTGATGGACACCTGGACTCTGTCGGCCAAGCTGAGATGCCCAAGGGCCAGGGCAGAGTCACGGTCAGTGTCAAGGCTGAAGCAGCACTGGCCAAGCTGGCCGGGGATGCAGACCAGCTAGGGGGGCAGCTCCAGGCAAACGGGGTGGTCTTGGGCCTTCAAAAAGAGGACTGGGCCACCCCAAGCCCTGCCTCCTCTGATGCAGAATCCTTGGTACCGGCCTTGGTGGTAGCCCACGTCCAAAATGGGCCTGAAGCCCAGACTGCAGAGGGGGCAGCCAGCCCAGGCCTTGAGAAGCAGCTGCTGCTGGCCGGAGAGAGCCCTGCACCCCCCATCAGAGGCCCAACTATTGGGACCCGCTCACCCACTTTTGCAGCCTCTCCCATCCCCTGCGGCCCAGAGCACCTGCCCCAGGAAGACCCTTCAGGCGAGCTGAGGGGGCTGCTCCCAGCACCTTCACCCTGCAGGGACCCCAGCAGCCTGCGGCTCCCACCAGCCCCCTCTCCTGCCTGGCAGCCTCCTCAAAGGGCTAATTGCACCCCAGCCACCACAGAGGCCGGGGCTATGCGACCTCTGGCAGCTCCCCCATCTCCAAAGACAAGCCCCGGTGGCTTCAAAGGAAGCCTGGTTCACCACCCTCTCCTGGGGGACCACAGGCCCCTGGAAGACCCTCCTTCGGGCCAGACTGGCTTCATCAGTATCTTCACTCCTGCCCATGGGGAGGACCACCCTGAAGGCAGCACATCAGGACCTCTAGAGGGTTCCAGAAAAGAGAAGCCAAGGAGATCACCTGCATCTACCACCCACTCTCCCCCACTGAGGGCCAGCTCCCCGAGAGTGACCATGGGAGCCACTACCCTGCCTGACATGTCTGCCACCGATGACATGGGGGTAGCCAGAGGCCCCAATGTCGATCCTCCAGACTGCCGCTGCAGGGGAGCTCCACCCAATGCCAGCCCCAACAGGCTGCCCATGGGCTCTGCCTCCTCAGACCTTTCAGGCAGCAGAAAAGGCCAGGGTGTCATCGCTGTGCCCACCGACCCTTCCACATGGGGGACCCCAGGGCCAGGTTCCTATGCCTGCCCAGAAGGCATGGCGGGGGCCGGCCGCTCTGGTGCCATGAAGGCCACTGGAGCTGCCAGCAGGGCCCCAGCTGCCACCTGCCCGTCCACGGAGCTCCGCGGGGGCAGAGCCACATCTCCCGGGAGCACAGCCAGTGTCTCCAGACCCAGCTCCCCTCAGAGCCTCAGAACTGCTCACCACACCCCTCAAAGGGACCCCGTCAGTCCCCAGGGCACCCCACAGAAGCCCATGTCCCCAGGAAATGCCCCCCAGAAGGACCAAGCCCCCAGCAGGCGGCTCGTGACTTGTGATGTGTGTGCAGCCTCCTTCCGCTCGGGGCCGGGCCTGAGCCGCCACAAAGCCCGGAAGCATGGGCCACGCCAGGGTGCTACCACCCAGCCCAGCCCACCGGACCCTCGGGCTCCCCGGCCCCGGGCCTGCCACACCCCTGGGAAGAAACGCCGCAGGGCACCTGGGAAGGAGAAGCTGAGGCAGGAGCCGAGTGGCCCCAGACGAGCTCTCAGGACGCCTCCTGATCAGGCCACAGAGGCTCCTGAGGATGCATTGGGTCCTCAGAAGGCCCAAGGACTCGGCCCAGGCGAGCCAGGAGTGGACAGGAGGCCTGCGGAGCCCAGGAAGCAGGGCCGGTTGGTGAGGGACAAGCGCGGTCCCAAACAGGCAGAGAAAGGAGGGGGCCAGAGGCGGGGCAGGGCGCCCACGGACGTCCCCAGCAAGTCGGAGGGGAAATCGCAGGAAAAGGTGAGAAAACCGAGACCAAGAAGGTTCCAGCAGGCAAGTGGTCCTCCAGTCTGTCTGGGTGAGATTTCTGACAGAAACCACTGGGATCCGTCCACTGCGATGGCCAGTCCCCCAGGGCCTCTGGGCAGCCACCTCTCGACGGGAGCCGAGCTAGACGCCGACGCCACCAGACCCAGGGTGATGGAGAACACAGGGGGCACAGATGCAGAGGAGACGCCAGCACAGAGGTCACCCCGGGATTGGATGGCTTGTCCTGAGGGGATGGAGTGGGTGCCTCCTGGGGACGGGCCCAGGGGACAGAACACAGCCTCGGCCAGGGGGTGCTGCGGACCCAGGGAGACCAGCATGTTGGACATCTGTGCAGAGCCGTCGAGGACAGCCAGGGCTGAGCCCGCAGGGGCCAGCAGAGCAGGAGAGAGCGGGTCAGGGCAAGGAGCCCAGGAGGGGCACGGGCCCCCCTCGCACCCCCCAGGCCCTCATGAGACCTGCACTTCTGGCGGCACCAGTAGCAGCTGCCCCCAGGGCCCATTACAAGACCCAGAGACACAGGCCGGGGTCCAGGAGCAGGAGGGCACTGGTCCTGATGCCCCCGGCCCGAGTCTTGGAAACCCTCTGAGCATGTTTGATGATGAAGCCTCCTTTTCGAAGCTCTTCCCTCTGGGCGACCGCCTGACTCGGAAGAAGAACCCCCGTGTCTACGGAAAGCGCTGTAAAAAGCCAAAGGCGCCACCACCACTGGAGCTCCATGGCAAGGTGGAGGGCAGCATGGTGCTGGCCTCTGCCCGCTTGCCCACAGACCTCAGCGACTCGGGCTCACTCTGCCTCTCTCTCAAGGACCCGTGGGGTGATGAGGCCACAGGTCTGCCGGAGTCCTTTCTCCTGGAGGGCTTCCTGAGCAGCAAAGTGCCCGGCATTGACCCCTGGGCCCCCAGCCCAAGCCTGTGGGCCCTGGAGCCCAACCCAGAGGCAGACTGCACAGAGGACCACCGGTCAGAGAACATTCCTGAGCTGCACATGGTCCCGGCATCATGGCGAGACCTGGAGCTACAGGCCCCTGCTGAAGAGATGGCCTCCTCTCTAGGAGACGTGAGCCCAGAGCCCCCCGACCTGGAGCAGGAGCGATATGACAGCGGGCTGCCCAGGAATGCCGTGGATCTTGAGATACTCAGTGCCAAACTGGAGATGCAAGACCTGTGCTTCTTGGGACCCTGTGACGATCCTGTGGGTGTTCCCAGCACAAGCTTCTTAGACTTTGGGGCCGCAGTGACCTCCCGGGGACCACAGAGCAAAAGGGCACAGGATGCGCCTAGGGCAAGAGAGGAACCAGGCCGGGACCGGCACACCAAGGCCAGGAGGGCATCGTACAAGTGCAAGGTGTGCTTCCAGCGCTTCCGCGGCCTGGGTGAGCTGGACCTCCACAAGCTGGCCCACAGCCCCTCGCCACCGCCCACCTGCTACATGTGCGTGGAGCGCAGATTCGGCTCCCGAGAGCTGCTGCGGGAGCACCTGCAGGAGAAGCACGTGCAGAGCAAGGCGGGTCGCTGGGCTTGCGGCATGTGCCTGAGGGAGGTCACCGACGTCTGGATGTACAATGAGCATCTTCGGGAGCATGCCCTGCAGTTTGCCCGCAAGGGGCAGGCACGAAGGTCCCTGGGGCACTGGGAGGGGGACAGAACCGTCACACACTTCCTGGGCAGCATCATGGGACATGCGTCCAGACCCAGTGGGGACAAACGCTCAACTGGCAAGTCAAATGGGGGCCCCATAGAGGCACTGGGGCAACAGACAGGAGCTGGGAAGGAATTCCAGAGGGAGAGGGTGAAGCCCAAGGCCCCTGCCAACACCTCAAACCCAGACGGCACCCTGACACCAGGCGGGGCTTTGGCCGCCAGCAGCCCGATGGCCTGCAGGAACCCCACTGTTCCCAGCGGCTCCACCAAGAAGCCCCCCAGCCTGTCCCCGGAGCCCTGCCCTGGCAGCGAGCAGCTCCTCCAATCTATCCCCATGCACGAGGGCTGCAAAGACCCCTCCCGTGATTGCCACCACTGCGGGAAGCGGTTCCCCAAGCCCTTCAAACTGCAGCGCCACCTGGCGGTGCACAGCCCTCAGCGTGTCTACCTGTGCCCCCAGTGCCCACGGGTCTACTCTGAGCACAGCGAGCTGCGAGCACACCTGGGGGAGGCGCACGGGGTGAGGGAGGAGCTGGAGCTGCCGCACACCCCGCTGTATGCCTGCGAGCTCTGTGCCAACGTCACGCACATCAGCAGGCGGTCCTTCGTCTGCAGCTCCTGCAACTACACCTTCGCCAAGAAAGAGCAGTTTGACCGGCACATGGACAAGCATCTGAGGAAGGGGCAGCAGCCCTTCACGTTCCGTGGCGTTCGCAGGCCTGGCGCACCCGGGCAGAAGGCCCCGACCCGCGAGGGCACACTGCCCAGCAAACGGCGCAGGGTGGCCGCACCCAGCAGCCCCCCCAGGCCTGGTGCCAATGGGCTTTTGTCCTGGGGCAGCAGCCCCACCCAGAGCGAGGGGTCACTCCCGGGCCTGCTGCAGCCCTGCCCGGAGGCGGCTCCTGGCGCCACCAAAAGGCAGCCCAGGACCCCGGAGAAGCCTGTGGATCCTGTGGGCCACCTGGTCACAGGTGGCGATGTGCCCTCTGACTTCCAGGAGCTCCTGCCCCCGGCTCTGTCTCCTTTCCCCGCAGCCTCCGCTGATGGCCAAGGTGGCCGCAAGCCGGATGGAGCCCTGGGGAAGTCTGAGGGTGAAGCTTCTCCAGGCAGCCCCCGGCCTCTTCTGCAACAGGCTCTCCCACTGGGGGGTGCTGTGCCCCGGCCAGGAGCCAGAGGCCAAGATGTAGAAGAAAAGAGGGCTACTGGCCCATTCTCAGGGAAACGCAGGACCCCAAGTGCCCCTGGCAGGTGCGCCCCTGACCGCTGCCTGGAAGCCCCCTCCTTGCTCCAGAAGGAGAAGCAGGTGTCCACATGCCACATGGTGCCTGAGGGAGGTCCAGGGGCCCCCTCCCACAAGGGCAGTGCCATCAAGCATTGGGGCTGCCGGAGTTCGTCAAAGGATGGGTCAGTTCTGTCCACACCCAGCAAAGCTCCCAGGTTCCCGCTGCAACCCAAGAAGGCTGTGGCCAGTCCGACACCCAGAGAGCCAGTCCACGGCACTGAGGACAGGCCAAAGCCCATCACCCTCAAAGCCAAGCCGAGCCCCAGCTCCCAGGGTGGTGGAGGCCCACGGCACAGCACCAAGATAGGTGGCAGCCAGGCCCAGCCAGCCAGCGGGCAGCTCCAGAGTGAGACAGCCACCACCCCAGCCAAGCCCAACTGCCCAAGCCAGGGCTCCACCCCAGACAAGCACCCCCCTCGAGCCAAGGGCTCTCCCAAGGGGCCAAAGGAAGCTGGTGACCAGGAGCCCCGAGGAAACCTGGGCACCAGGGAGAATGAGGAAGTCAGCGAGAAGAAGAGGAAGGGCCGGGCCCCAGGGTCAAGCAGGATCGAGAGTGTGGGGGGCTTGGGGAGAGCCCACCTGGTCCCTGACAAGCCTCACCGGGCCCCCCGAAAGCAGGCAACACCTAGCCGTGTGCTCCCCACCAAGGCCAGGCCCGGTAGCCAGAATGGCACAATGCCACCCCAGCCCTCGGGGCCCGGACACGCCCACGGGGACTGCAGACGTGGCAAGGAGGGGCAGGGCAAGGTCTGCCCCCAGGGGAGACCCCTGCAGAGGCCCTCCAAGAGGGACAGGGCTGTCCACAGTGCTGAACCTGCCCATTCGCGTGCCTGCAGGACCGCCGCGTCCCAGAGTGACCTGCTCAGCCAGCTCTTTGGGCAGAAACTGACCAGCTTCAAGATCCCTTTAAGGAAGGACCCTCCTGAGTAA
>36|ENSCAFG00000013332|22059865|22112908
ATGAGTGATGACAAACCCTTTCTATGCACTGCCCCTGGATGTGGACAGCGTTTTACCAACGAGGATCATTTGGCTGTCCATAAACATAAACATGAGATGACACTGAAATTTGGTCCAGCACGTAATGACAGTGTCATTGTGGCTGATCAGACCCCTACACCAACAAGATTCTTGAAAAACTGTGAAGAAGTGGGTTTATTTAATGAGTTGGCAAGTCCATTTGAGAATGAATTCAAGAAAGCCTCAGAAGACGACATTAAAAAAATGCCTCTAGATTTATCCCCTCTTGCAACACCTATCATAAGAAGCAAAATTGAGGAGCCCTCTGTTGTAGAAACAACTCACCAGGATAGTCCTTTACCTCACCCAGAGTCTACTACCAGTGATGAAAAGGAGGTACCATTGGCACAAACTGCACAGCCCACATCAGCTATTGTTCGTCCAGCATCATTACAGGTTCCCAACGTGCTGCTTACAAGTTCTGACTCAAGTGTAATTATTCAGCAAGCAGTACCTTCACCAACCTCAAGTACTGTAATCACCCAGGCACCATCCTCCAACAGACCAATCGTTCCTGTACCAGGCCCATTTCCTCTTCTGTTGCATCTTCCTAATGGACAGACCATGCCTGTTGCTATTCCTGCATCAATTACAAGTTCTAATGTGCATGTTCCAGCTGCAGTCCCACTTGTTCGACCAGTCACCATGGTGCCTAGTGTTCCAGGAATTCCAGGTCCTTCCTCCCCTCAACCAGTACAGTCAGAAGCAAAAATGAGATTAAAAGCTGCTTTGACCCAGCAACATCCTCCGGTTACCAATGGTGATACAGTCAAAGGTCATGGCAGCGGATTGGTTAGAACTCAGTCAGAGGAATCTCGACCACAGTCGTTACAACAGCCAGCTACATCCACTACAGAAACACCGGCTTCTCCAGCTCACACAACTCCACAGACCCAAAATACAAGTGGTCGTCGAAGAAGAGCAGCTAATGAAGATCCTGATGAAAAAAGGAGGAAATTTCTAGAGCGAAATAGAGCAGCAGCTTCAAGATGCCGACAAAAAAGGAAAGTGTGGGTTCAGTCTTTAGAGAAGAAAGCAGAAGACTTGAGTTCATTAAATGGTCAACTGCAGAGTGAAGTCACCCTGCTGAGAAATGAAGTGGCACAGCTGAAACAGCTTCTTCTGGCTCATAAAGATTGCCCTGTAACCGCCATGCAGAAGAAATCTGGCTATCATACCGCAGATAAAGATGATAGTTCAGAAGACCTGTCAGTGCCAAGTAGTCCACATACAGAAGCTATACAGCATAGTTCTGTCAGCACATCCAATGGAGTCAGTTCAACCTCCAAGGCCGAAGCTGTGGCCACCTCAGTCCTCACGCAGATGGCGGACCAGAGTACAGAGCCTGCGCTTTCGCAGATTGTTATGGCTCCTGCCTCCCAGTCACAGCCCTCAGGAAGTTGA
>2|ENSCAFG00000004017|18764995|18770112
AATTCTGTTTCAGTAGATCCTAAAGGAAAAGGTGAATCCCACATCTCTTCTGGAACGATTCAGAGTGGGAAAGGCTTGCAGAATAAGAGTCAGTTTAGGACCATTGCGCCCAAAATTGTGCCCAAAGTCCTAACCTCCAGGGTGCTACCATGCCATTCACCGTCGCTCTCTGACCCAGTGAATCCGGGCCCTTCCATCAACGCCAAGCCACTGGGGGTGCCTGCCCAGAATTATGCCCTGATGCAGGTTGCTGGACAGGAAGGGACCTTTTCTCTCGTCGCCCTGCCACATGTTGCTTCAGCTCAGCCAATCCAGAAGCCCAGACTGCCACTGCCCGAAAACCTCAAACTGCCTATTCCTCGATACCAACCACCAAGAAATAACAAAGGATCGAGAAAGAAACCTGTTCAGAGCTCCTCTGCGAGTGGCGGTGACATACCTCCTGCCCAAAACCAAACGCCCCCCTCCCCCCCTGACCAGCCTGAACCTCCGCACAAAGCCAGTACCTCAGAGCAAGCACTGTCGCAGTCACTATACCCAACCCCCGCCAGCGTTGGCTCAGCGGTACCAACCCACCGAGGTGGCTCTGGAGACCCTCCGCCTCCAGCAACCAGTGACCGTGGAGACCTGCACCCTCTTGCCACCCCGACGCCATCCACACAAGCAGAGCCCTCTGCCAAGCAGGCCCCCGCCAAGACTCTAGGGAGAGCGGACGTGCTGAACAAGAAAACGTGCAGTAAACCTTGTGCCATTGCCGGTGGAAAACTTAAAGAGAAAGGTGATCTCGCAAAAGCCATGACCATTTTATCACCAGCTGTTTTTGGCAACACAGTGCAGCTGATCTCTCCAGTCCCCAGAGGTAAAGTGCCCATCCTGCCCTACGCCAGAATGAAAACAGTGGAGCTGTGCAAAGCACAGTCAGATGTTAACACCGCAGACAGCTCTGTCCCTGGGCTTGGGGCACCCTGTGCCAAGACACTGGCCGTCACAGGAGGCTTCCACGCCACCACCAGAATGGCTAGCAAGACGCCTGCCCCGCAGCCAGCAAGGCAGAGTCCCTGTGGAAGCGCTTTCTGTCCCGCCACCAGACTGGACCTCAGCCACAAAGCAAAACTGAACAATGGGGCAGCAAAGAGACGAGTAAGGAAACGAAAGGTACCAGATGAAATGTTGGCATTTCAGGGGAAGAGGAGGAAATGTATCATTAATAGGTGTAAAGACAGCAAAGAAAGGGTGAAACCCGATCCCCAAGAACCCAGGGACCAAAAACCTGGGGCTCTGAAGAAATACCGTAGCATTATGCCCAAGCCTGTGATCGTCGTGCCCGCCCTGGCTCCCCTGGCCTCTCCCACGGGTGTGGCACAGGCCCAGACACCTGGCAGCCTGGGACAGGACATTGTGTTAAATCATCCATTCACTCCTAAATACCTGGGCTGGAGGCAGGATGGCAGCGCCCCTCCTAAGCCCAGCTCTGCATTGAGGAACGGCTTCTCCGGCATCAAGAAGCCCTGGCACAGATGTCACGTCTGTAACCACCACTTCCAGTTCAAACAGCACCTCCGAGACCACATGAACACACACACGAACAGACGGCCCTATAGTTGTCGGATCTGTCGCAAGGCCTATGTACGTTCAGGCAGCCTGAGCACACACATGAAGCTGCATCACGGTGAGAACCGTCTGAAGAAACTCGTGTGCTGTGAATTCTGTGCCAAGGTGTTCGGTCACGTCAGAGTCTATTTTGGTCACCTAAAAGAAGTGCACCGGGTTGTCATCAGCACTGAGCCGTCCCCCGGGGAAAGGCAGCCAGGGGACGTGCCAAAGAGCAGAGGCCTGGGTGTGCGAGGGCCAGAGGGCCCCGTGGAGAGGGAAAACAAGTCAAGCCCGGAAGAAGAGCTCCTCCTGAGCCAGGCAGATGATGTCAAATTACAGATCAGATGTGGCCGCTGTCAGATCACTGCCCAGTCCTTCGCTGAAATCAAGTTCCATTTACTTTACGTTCACGGAGAGGAAATTCAAGGCCGGCTACCAGAGGAGATCCTTCCAGGAAGCCCGGCAGCTCCAGAGGAACTGGCGAAACATGTGGCTCCTTTCTGGAAACAGCATCCTGAGAGAAGAAAACTGCTGAAGAAGCTCAGTCCCCCCGAAGATGAGCTCCCCGCATTTCCCAAATTGAAAGGGCAGCCCTGCCTGCCTCCTCAGAACAGTGTGGAGACGCTCAGGAAGATGGAGGGAGCCCTGGCAGGGAGGGAGCAGGAGGCGTGTCCCAGCCCCCACGCCCCCCCCTTCCTGGGGGCCCATTCAGGCCTGAACTGTGTCCTTTGTGCACAGACGCTGGCCAGGAAGGAAGACCTCCTCCTACACTGGGAGCAGCGGCACTGCTGTGAGGACCCGCCCAAGCTGTGGACCATCTTAAATTCACTCCCCAACCAGGGGGGGATCGCACTTTCTGGCAAATCTGAATCCTGA
>6|ENSCAFG00000019227|40092083|40096268
ATGCACTCCTTGGACGAGCCGCTCGACCTGAAGCTGAGCATCACCAAGCTCCGGGCGGCGAGAGAAAAGCGGGAGAGGACGCTGAGTGTGGTCCGGCATCGAGCTCTGCACAGGGAGCTCGGCCTGGTGGATGACAGCCCCACGCCGGGCTCCCCAGGCTCTCCGCCCTCAGGCTTCCTGCTGAACCCCAAGTTCCCTGAGAAGGTCGAGGGACGCTTTTCGGCAGCGCCTCTGGTGGACCTCAGCTTGTCACCGCCATCTGGGCTGGATTCTCCCAATGGCAGCAGCTCGCTGTCCCCCGAGCGCCAGGGCAATGGGGACCTGCCTGCAGTGCCCAGTGCCCCGGACTTCCAGCCACTGCGCTATCTGGATGGCGTCCCAAGTTCCTTCCAGTTCTTCCTGCCTCTGGGCTCCGGAGGGGCCCTGCACCTGCCTGCTTCCTCCTTCCTCACCGCCCCCAAGGACAAGTGCCTCTCGCCAGAGCTACCCCTGCCCAAACAGCTGGTGTGTCGCTGGGCCAAGTGTAACCAGCTCTTTGAGCTCCTGCAAGACCTGGTGGATCACGTCAACGATTACCACGTCAAGCCTGAGAAGGATGCAGGGTACTGCTGTCACTGGGAGGGCTGTGCCCGCCATGGCCGAGGCTTCAACGCCAGCAGGTACAAGATGCTCATCCATATCCGCACACACACCAATGAGAAGCCGCACCGGTGCCCCACCTGCAGCAAGAGCTTCTCACGCCTGGAAAATCTGAAGATCCACAACCGGTCGCACACAGGTGAGAAGCCCTACGTCTGCCCCTACGAGGGCTGCAACAAGCGCTACTCCAACTCCAGTGACCGCTTCAAGCATACGCGCACCCACTACGTGGACAAGCCCTACTACTGCAAGATGCCCGGCTGCCACAAGCGCTACACGGACCCCAGCTCGCTGCGCAAGCACATCAAGGCCCACGGCCACTTCGTGTCTCACGAGCAGCAAGAGCTCCTGCAACTGCGCCCGCCCCCCAAACCACCGCTGCCCACCCCTGATGGCAACCCCTATGTCAGCGGAGCCCAGATCATCATCCCCAACCCCGCTGCCCTTTTCGGAGGCCCGGGCCTGCCCGGCCTGCCCCTCCCCCTGGCCCCTGGCCCCCTTGACCTCAGTGCCCTGGCCTGTGGCAACGGTGGGGGCGGTGGGGGTGCAGGGGGCATGGGTCCCGGGCTGCCGGGCCCCGTCTTGCCCCTCAATCTGGCCAAGAACCCGCTGCTGCCCTCACCCTTTGGGGCTGGTGGACTGGGCCTGCCTGTGGTCTCCCTCCTCGCTGGCTCCGCTGGCGGCAAGGCTGAGGGGGAGAAGGGGCGTGGGGCAGTGCCCGCCAGGTCTCTGGGCATGGAGGGCCGCAAGACCCCCCTTGAGAGGACGGAGAGCAGCCGCTCCCGGCCAAGCCCCGACGGACTGTCCCTGCTGCCCGGCACCGTGCTGGACCTGTCCACGGGCGTCAACTCCGCGGCCAGCAGCCCAGAGGCACTCACTCCTGGCTGGGTGGTCATCCCGCCAGGCTCCGTGCTGCTCAAGCCGGCCGTGGTGAACTGA
>24|ENSCAFG00000012058|45459365|45486025
ATGGCGGGGACTGAGATTTCTGTCCTTCCTGAGCAGTTTACCCAAATCAAAGAACTGGAGCTGATACCAGAAAAAATCCTGTTAGAGGAGGAAGAAGGTGGAGTGTGCAGGGGGAGGGAGCACCTGAGCCCCAGAGATGGGGCCGTGGAAGCCCAGCGCCCCTCCAGGCCCCTCCAGGCCAAGGTGCTGGAGGCCGAGCAGGAGCTGCCGGTCACCACGGAGGAGAGCGAGAAGCACATTCTGACCCTGCAGACGGTGCACTTCTCCGAAGATGTGGAGCAGCAAGACATCAGCTGGCTGACCCCGCAGCACCAGGAAGGGGTGCAGGTGATGGTGCAGCAGGCCAGCGGTGGGCTGCAGTCTCTGCTGTGGCTGGGCGAGGGCTCCCAGCAGTGCATGGCCTTTAGCATCCAGGAGGAGGTGTACTCCCTGCAGGAGGTAGAGGTGATGAAGCTGCACCTTCTGGAGGGCAGTGTGGCCGTGGCCAGTGAAGAGAGTAAGCTTGTGGTGAACCCGGCTGAAAGCACCGGATTGGTCAAGCTCGAGAAAGGTCAGGAGGAGGACCAGCAGCCAGCCGAAGGAAGATTCGATGCACAAGCAGGAGAGCAGCTCTTTTTTGTGGAGGCAAAGCCGGGAGATGAAAGAAGAGACGAAATCGTTCTGACCATTTCAAACTTAAACGTGGAAGAAGAAGAAGAAAAACCAGCATCCGGTCAAGGACATGTTGAAAAAGCCAATTCTACAAAAGTCCAAAAAAAGGCGAAGGAAGTAAAACGAACCTTCCGCTGTGATATCTGCATGTACACCTCTTCTCGAATTTCAAGTTTTAATCGTCATATGAAAATTCACACGGCTGAAAAGCCCCATATGTGCCACCTTTGTCTGAAAGCTTTCCGCACCGTCACTCTACTGAGGAATCATGTCAATACCCACACAGGAACCAGGCCCTACAAGTGTGGTGACTGTGATATGGCGTTTGTCACCAGTGGAGAACTTGTCCGACACAGACGTTATAAACACACTCACGAGAAACCCTTTAAATGTTCCATGTGCAAGTATGCCAGTGTCGAAGCGAGTAAGCTGAAGCGCCACATCCGCTCGCACACCGGGGAGCGTCCCTTCCAGTGCCTCCTGTGCAGCTACGCCAGCAAGGACACCTACAAGCTGAAGCGCCACATGAGGACGCACTCAGGGGAGAAGCCCTACGAATGCCACGTGTGCCACGCACGCTTCACCCAGAGTGGCACCATGAAAATACACATTCTACAGAAGCACAGCGAGAATGTCCCCAAATACCAGTGTCCGCACTGTGACACCATCATCGCCAGGAAGAGTGACCTGCGTGTCCACTTGAGCAACTTGCATACTTACAAAGCCATGGAGATGAAGTGCCACTACTGTTCTTCTGTCTTCCATGAACGCTATGCCCTCATTCAGCACCAGAAAACCCATAAAAATGAGAAAAGATTCAAATGTGAACACTGCAGTTATGCCTGCAAGCAGGAACGTCATATGACCGTCCACATACGTACCCACACCGGCGAGAAACCATTTACCTGCCTCTCCTGCAATAAATGTTTCCGACAGAAGCAACTTCTAAACGTGCACTTCAAGAAATACCATGATACAAATTTCATCCCGACCGTTTACGAATGCCCCAAGTGTGGCAAAGGCTTCTCCCGCTGGAGTAATATGCAGAGACACTTGGCGAAGTGCAGTGCGGGGCCAGGGAAGCCAGCTGCCTCGGGGAAAACAGGAAGGATGAAGAGCAAGCCGGCCGGCCCGAAAGAGGCGGCAGTAAACCCCGAGGCAGCCCCCACAGGCTGGGAGCGAGTGTCCCACTGCCTGGAAGATGCCGCGAAGGAGGTGTCCGCTGTGAGAGTGCAACAGTACCTGGGAGAGGTGGCTCCTGTCGGCTGCAGGGGCGTCACAGCCAGA
>6|ENSCAFG00000016624|20588189|20590258
ATGGCGCCGCCCCCAGCCCCGTTCCTGGCGCTGAGACCAGGAGAGACCGGGCCTGGTCACAAGAAGCCCGGGGCCGTGAGCTTCGCGGACGTGGCCGTGTACTTCTCCCCGGAGGAGTGGGGCTGCCTGCGGCCCGCGCAGAGGGCCCTGTACCGGGACGTGATGCGGGAGACCTACGGCCACCTGGGCGCGCTCGGATTCCCAGGCCCCAAACCAGCCCTCATCTCTTGGATGGAACAGGAGAGTGAGGCTTGGAGCCCCGCCGCCCAGGATCCTGAGGAGGGGGAGAGCCTGGGAGGAGCTCTGAGAGGAGACACCCCAAACAAGGAAGAGGCACCAGAGGAAGGGCCAGGAGCCAAGGGACCCAGAAAGATTCCTGGGAAGGAGTCTTTTAAGGAGCTGGTTAAACACAACCCTGACCGGACCATCAGAAAAGTTTCAGCAAGAGCACAGCCACCCACGAACGCTACCTGGAACCAAAGCACAGGTGCGCAGCCCTCAGTGCCCAGCATGGACACTCAGGAGAGCCAGCGGCGACACGTGTGTGCAGACTGTGGCCGCCGCTTCACCTACCCCTCACTGCTGGTCAGCCACCGACGGATGCACTCAGGGGAGCGACCATTCCCCTGCCCAGAGTGTGGCATGCGCTTCAAGAGGAAGTTTGCCGTGGAAGCGCACCAGTGGATCCACCGCTCCTGCTCAGGGGGGCGACGGGGCCGCAGGCCGGGGATCCGGGCTGTGCCTCGGGCTCCGGTGAGGGGTGACCGGGACCCACCTGTGCTGTTCCGACACTACCCGGACATCTTTGAGGAGTGCGGTTGA
>16|ENSCAFG00000004442|17231448|17236604
GGGGGCACAGGGACAGATCATGAAAATGAACCATGTAAGCACAGGAGGAAACGCCGTTCCACACCTTTGACTTCTTCCACGCCACCCCCACAAGTGACAGAGAAAAGCTCTTACCTGCAGACTACAGAGCTCTCTCTCTGGACTGTGGTGGCTGCCATCCAAGCTGTGGAGAAGAAGATGGAGGCCCAGTCTGCCAGGCTACAGAGCCTGGAGGGGCGGACGGGGACGGCCGAGAAGAAGCTGGCAAACTGTGAGAAGACCGCCATGGAGTTTGGGAACCAGCTGGAGGGCAAGTGGGCCGTGCTGGGAACCCTGCTGCAGGAGTACGGGCTGCTGCAGAGGCGGCTGGAGAACATGGAGAACCTGCTGAGGAATAGCAACTTTTGGGTGTTGCGGCTGCCGCCGGGCAGCAATGGAGAAGTTCCAAAGGTGTCCAGGTCACTTGAAAATGATGGAGTCTGTTTCTCAGAGCAGGAGTGGGAGAATCTGGATGACTGGCAGAAAGAGCTCTACAGAAATGTGATGAAGAGCAACTATGAGACTCTGGTCTCTCTGAAGGTCCTTGGCCAGCCAGAAGGAGAAGCAGAATTGGGTGCAGGGATGCTGGGTGACTTGGAGGAGGAAGGCCCTGCAGCAGAAGGGGTTCTGATCAAGCAGGAGATACAGTACACTCAGGAAGGCTCTGCGGATCTTCCTGGAGAGTTCTCAGGCATTGCTGAAGAGCAGGCTTTCCTGAGCCCAGAGCATGCTGAACTCTGGGATGGTCAGGGTGGTTCTATCCTCTTGGATTCGAGCTCCGGGGACACTAATCTGGAGGATCCCACTGAGGGCAGTAGAGATTCTAGCAGTGGCAGAACTCTGAGCTGTCCCCCGAAGCAGAAATCTAGTAGGCAGGTGCAGCTGGGTCAGGAATGTGGGCAGGGCCTAAAGCTGAAGAGGGACACCTCTGGTCCCTATGAATGTTCCGAGTGCGAGATCAGCTTCCATTATAAGCAGCAGCTAGCTACGCATCTGCAGACCCACTCAGGGTGGGGGACTTACACAGCCTCGGAGCCAGAGGAGAGCCTTAGACCCAGGCCACAACTGAAGCCCCAGTCCAAGAGGACAAAGCTTCATCAGTGTGATGTGTGCATGAGGAGCTTCAGCTGCAGGGTGAGCCTGGTAACCCACCAGCGCTGCCACCTGCAGGAGGGGCCTAGTGCTGGCCACTATGTCCAGGAGAGGTTCTCACCTAACAGCCTGGTTGCCCTGCCCGGCCACATCCCTTGGAGGAAAAGCCGGAGTTCCCTCATCTGCGGTTACTGTGGCAAGAGCTTCAGCCACCCATCTGATCTAGTGCGGCACCAGCGTATCCACACGGGAGAACGGCCCTACAGCTGCTCAGAGTGTGAGAAGAGCTTTGTCCAGAAGCAGCACCTTCTGCAGCACCAGAAGATCCACCAGCGGGAGCGGGGAGGGCTGGCTCTGGAGCCTGGGAGACCCAATGGCCTGCTTTAA
>1|ENSCAFG00000004575|113299048|113302669
ATGTCCCGCCGCAAGGCCGGCTGCACGCCCCGCCGAGTCGACCCCGCGCCCGCCTCCAGCACCGACGACGAGATGGAGATGCCGGACCTCGTCATCGAAGTGAAGCCCGAGCCAGACGCGCGGCCCCTGCAGGCCCCGGGGCTGGGGCTCTTCTCCCCGAAGGAATTCGACGGCGAAGCCCGCCACTCCCCCGGGCCCGAGCCCGTGCCCGCCGGGAGCCCTCTCCACGCCCTCGGCGCGCGGAACCAGTGGGCGCTGTGGACGCCGCTGATCGGCAACCCTCGCGCAGACCGCCAGCCCTGGACGGACAAACACCCAGATCTGTTGACCTGCGGCCGTTGCCTGCAGACCTTTCCGTTGGAGGCCATCACTGCTTTCATGGACCACAAGAAGTTGGACTGTCAGCTTTTTAGAGGCCCCAGCCCCTGCCAGGGCTCAGAGCGCAAGGACCCCAAGGCCCTGAGCTGCTTCCGCTGCGGGAGGCAGTTCACGGGGGCCTGGAAACTGCTGCGCCATGCCCAGTGGGACCACGGACTGTCCATCTACCAGACGGAAGCTGAGGCCCCAGAGGCCCCACTACTGGGCCTGGCCGAGGTAGCTGCTGCTGTGTCGGCCGTGGTGGGGCCCGAAGCGGAGGCCCAGGGCCCCCGAATGAGCATCGTCCCCAGGCGGAGCCCCACCTGCCCTGTGTGCGCAAAGACCCTCAGCTCCTTCAGTAACCTCAAGGTGCACATGCGCTCACACACCGGCGAGCGGCCCTATGCCTGTGACCAGTGTCCCTATACCTGTACCCAGAGCAGCAAGCTCAACCGCCACAAGAAGACCCACCGGCAGCCCCAGCCCCAGAGCCCCTGCAGGGCTGAAGCCAGTCAGGAACAGGCCTCTGCCACTGCCCCTCCTGAGCCAGCTGCTCACGCTGCAGCCCCAGCCAGCACCCTCCCATGTGGTAGAGGTGGGGAGGGTGCCGGGGCCGCTGCCACTGCAGGCGTCCAGGAACCGGGGGCTCCTGGCGGTGGGGCTCAAGTAGGCCCTGGTGGGGCCAGCTGGGGACCTAACACCAAGGTAGAGAGAACTGAACCTGCTAAGAGTGAGCTGTCCCCAAAGAAGATGCCAAAGCCAGTGGGCAAGAGCCGCGGGCCTGGGGGCAGCTGTGAGTTCTGCGGGAAGCACTTTACCAACAGCAGCAACCTGACGGTGCACCGGCGCTCCCACACGGGCGAGCGGCCCTACTCCTGCGAGCTCTGCTCCTATGCCTGTGCCCAGAGCAGCAAGCTCAATCGCCACCGCCGCATGCATGGCCTGGGGCCCGGCAGCCCCCGCTTCGAGTGTCCCCATTGCTGTGTGCCCTTCGGCCTGCGGGCCACCCTGGACAAACACCTGCGGCAGAAGCACCCCGAGGTGGGTGGGGAGGCCTGA
>5|ENSCAFG00000010164|7882487|7942278
ATGGACCCCAAGGACGAAAGCTCACACGTGTGGCCTCCGTCTGCAGACCATGAAGAGAGCGCGGCACAGGTACACTTTGTTCCCGACGCTGGAACTGTGGCTCAGATTGTCTACACCGATGACCAGGTTCGTCCGCCCCAGCAGGTGGTGTACACAGCAGATGGTGCCTCCTACACGTCAGTGGATGGTCCTGAGCATACACTGGTGTACATCCATCCTGTGGAAGCCGCACAGACTCTGTTTACAGACCCAGGGCAGGTAGCTTATGTCCAACAGGATGCTACAGCTCAGCAGGCCTCATTACCCGTGCATAACCAGGTGTTACCTTCCATTGAGGGTGTGGACGGTTCAGACCCTTTGGCAACTCTGCAGAACCCTCTGGGCAGACACACAGACCTGGACGACTGGGAACCCGATCCGCCTCGGCCCTTCGACCCGCATGACTTGTGGTGTGAGGAGTGTAATAATGCACATTCCTCAGTGTGCCCAAAGCATGGCCCCTTGCATCCCATCCCTAACCGGCCTGTGCTCACTAGAGCGAGAGCAAGCCTCCCCCTGGTCCTCTACATCGATAGGTTCCTCGGAGGGGTGTTCTCCAAAAGGCGCATTCCCAAGCGCACCCAGTTTGGCCCTGTGGAGGGACCCCTCGTCAGGGAGTCTGAGCTGAAAGACTGTTATATTCATCTGAAGGTTTCTCTTGACAAAGGGGACAGAAAAGACAGGGATTTGCATGAAGACCTGTGGTTTGAATTGTCTGATGAGACCCTTTGTAACTGGATGATGTTTGTACGTCCAGCCCAGAACCACCTGGAGCAGAACCTGGTGGCTTACCAGTATGGCCACCATGTGTATTACACAACAATAAAGAACGTAGAACCCAAACAAGAACTGAAGGTGTGGTATGCTGCATCCTATGCTGAGTTTGTGAACCAGAAAATTCATGACATTTCTGAGGAAGAAAGGAAAGTTCTTCGTGAGCAAGAGAAGAATTGGCCCTGCTATGAATGTAACCGCCGATTTATAAGCTCGGAGCAGTTGCAACAGCATCTCAATTCCCATGATGAAAAACTGGATGTGTTTAGCAGAACAAGAGGTAGAGGAAGGGGACGAGGCAAGAGGCGATTTGGCCCTGGTCGACGGCCAGGACGCCCTCCAAAATTTATCCGCTTGGAGATAACCAGCGAAAATGGGGACAAGTGTGACGACGGGACACAGGACCTGCTACATTTTTCCGCCAAGGAACAGTTCGATGAGGCTGAGCCAGCTACTCTGAATGGGCTGGATCAACCAGAACAGACCACTCTCCCCATCCCTGCGCTGCCACAGGACACCCAGCCTTCCCTGGAGCATGAGCCGGAAACTCATAGCCTACACCTGCAGCCCCAGCACGAGGAGAGCGTGCTGCCCCCGCAGAGCGCTCTGACGGCCGATGACATGCGCAGGGCCAAGCGTATCCGAAATGCAGCTCTTCAGCATCTGTTTATTCGGAAGTCCTTCCGGCCTTTTAAGTGTTTGCAATGTGGGAAGGCTTTCCGTGAGAAGGACAAACTGGACCAACATTTGCGCTTCCACGGGCGGGAGGGGAATTGCCCGCTCACCTGTGATCTCTGTAACAAGGGCTTCATCAGCAGTGCGTCCTTGGAGAGCCACATGAAGCTCCATTCGGACCAGAAGACTTATTCTTGCATTTTTTGCCCAGAATCCTTTGACCGCCTTGATTTGTTGAAGGATCATGTGGCCATTCATATCAATGATGGCTGCTTCACATGCCCAACTTGTAAGAAACGATTCCCAGATTTTATCCAGGTGAAGAAACACGTGCGAAGCTTCCACTCAGAAAAGATCTACCAGTGTACAGAGTGCGACAAGGCCTTCTGCCGTCCTGACAAGCTGCGCCTGCACATGCTCCGACATTCGGACCGCAAGGATTTCCTGTGTTCTACGTGCGGGAAGCAGTTTAAGCGAAAGGACAAACTGCGGGAACATATGCAGAGGATGCATAACCCGGAGAGGGAGGCCAAGAAAGCGGACCGCATCAGCCGCTCCAAGACGTTCAAGCCGCGGATCACGTCCACGGACTACGACAGCTTCACGTTCAAGTGCCGCCTGTGCATGATGGGCTTCCGGAGGCGAGGCATGCTGGTGAATCACTTATCAAAGAGGCACCCAGACATGAAGATAGAGGAAGTGCCAGAGTTAACTCTACCCATCATAAAGCCCAACCGCGATTACTTCTGTCAGTATTGTGACAAGGTTTATAAAAGTGCCAGCAAGCGAAAAGCCCATATTCTGAAGAATCATCCAGGGGCTGAGCTCCCACCAAGCATTCGCAAACTTCGTCCAGCTGGCCCTGGAGAACCAGATCCGATGTTGAGCACCCACACCCAACTCACAGGCACAATAGCCACCCCTCCGGTCTGCTGCCCTCACTGCTCCAAACAGTACAGCAGCAAGACCAAGATGGTACAGCACATTCGAAAGAAGCATCCAGAGTATGCCCAGCTCCCTAACACCTTACATCCACCCCTGACAACAGCTGTGATCAGTGCTACCCCGGCTGTGTTAACCACAGACAGTGCTACCGGGGAGACCGTGGTGACAACAGACCTCCTAACCCAAGCCATGACAGAACTGTCCCAGACCTTAACAACAGATTACCGGACATCGCAGGGGGACTACCAGAGAATTCAGTATATCCCTGTATCACAGTCTACGTCCGGCCTTCAGCAGCCTCAGCACATACAGCTTCAAGTGGTGCAAGTGGCTCCGGCCACTTCCCCACACCAGTCTCAGCAGTCCACCGTGGACGTTGGCCAGCTCCACGACCCTCAGACCTACACCCAGCATGCCATCCAGGTGCAGCACATCCAGGTCACGGAGCCTACTTCCTCCACACCGTCGTCATCCCAGGTAGCTGGGCAGCCCTTGAGTCCTGCCTCCCAGCAGTCCCAACAAGGGCTCAGCCCTTCCCATATACAGGGCGGCTCCTCTACGCCAGGCCAGACTCTCCAGCAGCAGCAGCAAGGTTCCTCTGTACAACACACCTATCTACCCAATGCTTGGAATTCATTCCGTGGCTACTCATCAGAGATTCAAATGATGACCCTTCCTCCAGGTCAGTTTGTGATTACAGACAGTGGTGTGGCCACTCCTGTCACCTCTGGCCAAGTAAAGGCAGTTACACCGGGTCATTATGTGTTATCAGAAAGTCAACCAGAATTGGAAGAAAAGCAAGCTTCTGCTCTCTCAGCAGGAGTCCAGGTTCCGGCAGCTTCACACAGTGACTTGGACCCCCAGACCACCAGCCAACAACAGCCCACACAGTACATCATTACAACCACCACCAATGGGAATGGGAGCAGTGAAGTGCATATCACTAAACCTTAA
>34|ENSCAFG00000013904|23121749|23132196
ATGGCCTCCCCGGCTGACAGCTGTATCCAGTTCACCCGCCATGCCAGTGACGTGCTTCTCAACCTTAATCGCCTCCGCAGCCGTGACATCTTGACTGATGTTGTCATCGTGGTGAGCCGTGAGCAGTTCAGAGCCCATAAGACAGTCCTCATGGCCTGCAGTGGCCTGTTCTACAGCATCTTCACAGACCAGTTGAAATGTAACCTTAGTGTGATCAACCTGGATCCTGAGATCAACCCTGAGGGGTTCTGCATCCTCCTGGACTTCATGTACACGTCTCGGCTCAATCTCCGGGAGGGCAACATCATGGCCGTGATGGCTACGGCGATGTACCTGCAGATGGAGCATGTGGTGGACACCTGCCGGAAGTTTATCAAGGCCAGTGAAGCAGAGATGGTTCCTGCCATCAAGCCTCCCCGTGAAGAGTTTCTGAATAGCCGGATGCTGATGCCCCAAGACATCATGGCCTATCGGGGTCGTGAGGTGGTGGAGAATAACCTGCCGCTGAGGAACGCCCCTGGGTGTGAGAGCAGAGCCTTTGCCCCCAGCCTGTACAGCGGCCTGTCCACCCCGCCGGCCTCTTATCCCGTGTACGGCCACCTCCCAGTCAGCAGCTTCCTCTTCTCCGACGAGGAGCTGCGGGATGCCCGGATGCCTGTGGCCAACCCCTTCCCTAAGGAGCGGGCCCTCCCCTGCGATAGTGCCAGGCCCATCCCTGGTGACTACAGCCGGCCGGCCATGGAGATATCCCCCAATGTGTGCCACAGCAGCATCTACTCACCCAAGGAGGCAGCCCCAGAGGAGACACACAGTGACATGCACTACGGTGTGGCCGAGGGCCCCAAGCCTGCCGTCCCCTCCGCCCGGAATGCCCCGTACTTCCCCTGTGACAAGGCCAGCAAGGAGGAAGAGAGGCCCTCCTCGGAGGATGAGATCGCCCTGCATTTCGAGCCCCCCAGTGCACCCCTGAACCGCAAGGGTCTGGTTAGTCCACAGAGCCCCCAGAAGTCTGACTGCCAGCCCAACTCGCCCACGGAATCCTGCAGCAGCAAGAATGCCTGCATCCTCCAGACCTCTGGGTCACCTCCAGCTAAGAGCCCCACCGACCCCAAAGCCTGCAACTGGAAGAAATATAAGTTCATTGTGCTGAACAGCCTCAACCAGAATGCCAAACCGGAGGGGCCCGAGCAGGCCGAGCTGGGCCGCCTTTCCCCTCGAGCCTACACTGCCCCGCCGGCCTGCCAGCCACCCATGGAGCCTGAGAGCCTCGACCTCCAGTCCCCAACCAAGCTCAGCGCCAGTGGGGAGGACTCCACCATCCCACAGGCCAGCCGGCTCAATAACATCGTCAACAGGTCCCTGACAGGCTCCCCCCGCAGCAGCAGCGAGAGCCACTCACCGCTCTACTTACACCCCCCCAAGTGCACATCCTGCGGCTCGCAGTCCCCACAGCACGCGGAGATGTGCCTCCACACCGCTGGGCCCACATTCCCCGAGGAGATGGGGGAGACCCAGTCTGAGTACTCGGATTCCAGCTGTGAGAACGGGGCCTTCTTTTGCAATGAGTGTGACTGCCGCTTCTCTGAGGAGGCCTCACTCAAGAGACACACGCTGCAGACCCACAGTGACAAACCCTACAAGTGTGACCGCTGCCAGGCCTCCTTCCGCTACAAGGGCAACCTCGCCAGCCACAAGACCGTCCATACGGACGCTCTGTCCTGCTTCTCTTCTGGGGTCAGGAGTGTTCAGCCCAACACGGCTTGCACCTTATCAACTCACATTCCTTTCCTAGGCGAAACCTGTGGTGCCCGATTTGTGCAAGTGGCCCACCTCCGTGCCCACGTGCTCATCCACACTGGAGAGAAGCCCTATCCCTGTGAAATCTGTGGCACCCGTTTCCGGCACCTTCAGACTCTGAAGAGCCACCTGCGAATCCACACAGGAGAGAAACCTTACCATTGCGAGAAGTGCAACCTGCATTTCCGTCACAAAAGCCAGCTGCGTCTTCACTTGCGCCAGAAGCACGGCGCCATCACCAACACCAAGGTACAATACCGTGTGTCCGCCACTGACCTGCCCCCGGAGCTCCCCAAAGCCTGCTGA
>3|ENSCAFG00000012849|56683159|56687626
ATGTGGCTGGGGACTTCAGGGAAGAGTGGGTTACCTGGACACCGCTTAGAGAATTCTCTTCAAGGATACCACCCAACACAGTTAGAAGAATGGGCTCTCAGAGGGATTTCCAGGCCAAGTATAGTCTCCCAGCTGGAGCAGAAAGAAGACCCATGGGTGCTACCACTCCAAAATTTTGAGGCAAGGAAGATCCTAAGAGAAACGCACACAGACTTTGAGAATCAGGTGACAAAACTCAATCAGGACGTTTCAGAAATAGCAGAACAATGTGGAACATCGTCTGAAAGGGCCAATGAAGATATTTCTGACACTCCTGGATGGGGAGGGAACTGGGAGAGGGATCTTGAAATAGAAGGGCAACATGGAACCCTCTCCTGGAAGGAGAAGAAGCCCCTTCCACAGGAGAAGGATTTAAACAAGCTACTGGATGGATATGTAGAAAAGAAGCCTGTGTGTGCAGAATGTGGAAAAAGCTTTAACCAGAGCTCCTATCTCATAAGACACCTAAGAACCCATACTGGTGAGAGGCCTTATAAATGCATTGAGTGTGGGAAAGGCTTCAAACAGAGTTCAGACCTTGTTACCCATCGCAGAACACACACAGGAGAGAAACCCTACCAGTGCAGCGGGTGCGAGAAAAAATTCAGCGATAGCTCTACACTCATCAAACATCAGAGAACCCACACAGGTGAGAGACCCTATGAGTGCCCAGAATGTGGGAAGACTTTTGGGCGGAAGCCACACCTCATAATGCACCAAAGAACCCACACAGGAGAGAAGCCCTACACGTGTCTTGAATGCCATAAAAGCTTTAGTCGAAGCTCAAATTTCATCACCCATCAGAGGACCCACACAGGAGTGAAGCCTTACAGGTGTAGTGACTGTGGGGAGAGTTTTAGCCAGAGTTCAGACTTGGTTAAGCACCAACGAACCCACACAGGAGAAAGGCCCTTTAAGTGCCCAGAGTGTGGGAAGGGCTTTAGAGATAGTTCTCACTTTGTGGCACACATGAGTACTCACTCAGGAGAAAGGCCTTTCAGCTGTCCTTACTGCCACAAAAGTTTCAGTCAGAGCTCACATCTGGTCACACACCAGAGGACACACACAGGTGAGAGGCCATTTAAGTGTGACAACTGTGGGAAGGGATTTGCCGACAGCTCTGCCCTCATAAAACACCAACGGATCCACACAGGGGAAAGGCCCTACAAATGTGGTGAATGTGGAAAGAGCTTCAACCAGAGCTCCCACTTCATCACCCATCAAAGAATCCACTTAGGAGACAGGCCCTATCGCTGTCCCGAGTGTGGCAAAACCTTCAATCAGCGTTCCCATTTTCTCACACACCAGAGAACGCATACAGGAGAAAAACCTTTCCACTGTAGTAGATGTGACAAGAGCTTCCGTCAGAAAGCACATCTCTTATGCCATCAAAATACCCATTTGATCTAG
>20|ENSCAFG00000017111|52295245|52298282
ACGAGGCCACGGAGGGAGAGGAGGTCTGAGGCCCAGGGTGGGCACCAGCCAGCCATGGCCACAGCTGAGACCGCCTTGCCCTCCATCAGCACGCTGACCACCCTGGGCCCCTTCCCGGACACACAGGAAGACTTTCTCAAGTGGTGGCGCTCTGAGGAGGTGCAGGACTTGGGTCCGGGTCCCCCTGATCCCACCGGGCTGCCCCTCCACGTGAGGCCAGAGTCGCAGGACGCGCCCGGGGAGGACGAAGACGACGAGAGGGACTCGGCCACCGCCTGGGATCTGGATCTCCTGCTCACCAACTTCCCGTGTCCCGAGCCGGGCGGCGCGCCCCAAACCTGCGCTTTGGCGCCAGGCGAGTGCTCGGGGGTGCAGTCACAAGCGCCCGAGACTCCCTGCCCGTACGTGGGCGGCCCGGGGCTGGTGGCTGGGCTCTTAGGTCCCGAGGAGCACCCGGGCTGGGCGCGGCCGGCCCCTAGAGCCCCGGTCCCGGACGCCTTCGTGGGCTCAGCCCTGGGCCCAGCCCCCGAGCCCAAGCCATTGCCGCTGCAGCCCGTGTACCCGGGGCCAGGTGCGGGGTCCTCCGGCAGCTACTTCTCGCGGACCGGGCTTTCGGTGCCCACGGCGCCGGGCGCCCCCTACGGGCTGCTGCCCGGGTACCCACCGCTGTACCCGGTGCCGCAGTACCAAGGGCACTTCCAGCTCTTCCGCGGGCTCCCAGCGCCTGCGCCCGGCCCCACATCACCCCCCTCTTTCCTGAGTTGTCTGGGACCCGGGACGGCGGGTTCGGGACTCCGGGGGACCGCAGGAGACCCAGGAGGGGTCGCGGACGCCGCACCGTCTAAACGCAGCCGGCGATCGTGGGCGCGCAAGAGGCAGGCGGCACACACTTGCACGCACCCGGGCTGTGGGAAGAGCTACACCAAGAGCTCACACCTGAAGGCTCATCTGCGCACGCACACAGGGGAGAAGCCCTATGCCTGCACATGGGACGGCTGTGGCTGGAGGTTCGCACGCTCAGACGAACTGACCCGCCACTACAGGAAGCACACAGGACAGCGCCCCTTCCGCTGCCAGCTCTGCCCGCGCGCTTTTTCACGCTCCGATCACCTGGCCTTGCACATGAAGCGTCATCTTTGA
>2|ENSCAFG00000023779|71591194|71602297
ATGGAGATCTCCTCTCACCAGTCCCACCTCCTGCAACAACTGAATGAGCAACGCAGGCAAGATGTCTTTTGTGATTGCAGCATTCTGGTTGAAGGGAAGGTCTTCAAAGCACATCGAAATGTACTATTCGCTAGCAGTGGCTACTTCAAAATGCTCCTTTCTCAGAATTCGAAGGAGACAAGTCAGCCAACCACGGCTACATTTCAGGCTTTCTCCCCAGACACTTTTACGGTTATCCTGGACTTTGTCTATTCCGGCAAACTCTCTCTTACTGGTCAGAACGTCATAGAAGTGATGTCAGCTGCTAGCTTCCTTCAGATGACTGATGTCATTAGTGTATGTAAGACCTTTATTAAGTCTTCACTAGACATTAGTGAGAAGGAAAAAGATCGCTATTTCAGTCTCTCTGATAAAGATGCCAATTCTAATGGTATAGAACGTTCCTCCTTTTATAGCAGTGGCTGGCAAGAAGGCAGTTCTCCACATTCTCACCTAAGCTCAGATCAAGGGACAGGTATAATAAGTGGAAAATCTTGGAGTAAGTATAATTACCACCCAGCCCCCCAAAGGAATACTCAACAGCCTTTGGCCAAGCATGAACAAAGGAAAGATTCCATCAAAAAGTCCAAACATTTGAGGTTGTCACAGCCTTCTGAAGTTGCTCATTATAAGCCAAGCAAACGAGAAGCACGAGCATCAGATTCTTCCAGCCACATTTCCCAATCTGAAGAACAAGCACAAATTGATGCTGATATGGACTCAACTCCTGTTGGCTATCCATATGGTCCAGGATCTGATGTCACATCCAGAAGCTTTCCAGATGATCTGCCCAGGATGCGGTTCAAGTGCCCATACTGCACACACGTGGTGAAGCGAAAGGCAGACCTCAAGCGCCACCTTCGCTGCCATACAGGAGAAAGGCCCTATCCATGTCAAGCCTGTGGGAAAAGATTTAGCAGGCTAGACCACCTCAGTAGCCATTTTCGAACAATTCACCAGGCATGCAAATTAATCTGCAGAAAATGCAAACGCCATGTGACCGATCTAACAGGGCAAGTGGTCCAGGAAGGAACCAGGCGCTACAGACTCTGTAATGAGTGCCTTGCTGAAGTGGGCATAGACAGCCTCCCCATCGATTTGGAAGCTGAACAGCATCTTATGTCCCCATCAGATGGAGATAAGGATTCCAGGTGGCACTTGAGTGAAGACGAGAATAGATCATACGTGGAGATTGTAGAGGATGGGTCTGCAGATCTGGTCATACAACAAGTTGATGATAGTGAAGAAGAAGATGAGAAGGAAATAAAGCCCAACATTAGGTAG
>6|ENSCAFG00000019283|41153110|41156970
ATGCCTGAGGAGCCCGTCCCGGCCGCCCGGGAGCCAGAGCAGCTTGGAGCCGTCAAACTGGAAGAAGAGGACACCGCTGGGCAGGAGGACCTCCAGCATGCCCAGGCCAGGCCCCGGCCCGAGGTGGCTCACCAGCTCTTCAGATGCTTCCAGTATCAGGAGGACATGGGCCCGAGGGCGTCCCTGAGCCGGCTCCGCGAGCTGTGCCACCACTGGCTGCGGCCGGCCCTGCATACCAAGAAGCAGATCTTGGAGCTGCTGGTACTGGAGCAGTTCCTGAGCGTGCTGCCCCCGCACCTCCTGGCTCGGCTCCAGGGCCAGCAACTCCGGGACGGCGAGGAGGTGGTGCTGCTGCTGGAGGGCATCCAGAGGGAGCCCGGCACCGTGGCGCCCCTGGTAAGAGGTGGGGATACTGGCAAGAACTGTCCCCGTGCAGACATTGCTCTGGAGGGACAAGGAGGCTCTTCCCAGGTCTCCAGTCACAGCCCCAAAAAGGAAGTGCCCTCAGAAGGAACTGCAGCCCTGGAGCCACCAAAGGAACCCCCACCATCCCAGCCAGGGACCTCCAAGCCTGCTGAGCTGGAGACCTGGAGACACCCCCCTAGTTCCAAGCAACCCCTGAGCCCAGGTCCCAAGATGACATTCCAAGTCCTGCAGGAGACTGTGCTGACAGTCCCCCAGGGCCCTGTCCTATGGCTGGAAGAAAACTCTCGAGATCAGGAGCTGGCAGCTGTGCTGGAGTCTCTGACCTTTGAAGATGTCCCAGCAAAGAAGGCCTGGCCCACACACCCTCTGGGGTTTGAAAACAGAACCCCAGATGAGGAGTTTAAAGAAGAGCCCAAAGGGGTTGCCTGGCCCATTGGCATCTCAACAGAGGCCGGGGCAGATGTTCCTGGGGCGGCAGAAGAGCCCCACGGTCAGCTGCTGGGGCCGGCCCCTGAAGTGAGTGGCACCGGTGAAGGAGGGTCCCCTCCCGACAAGAGTGGCATTCTGGAAGTCAAAGTGGCGGGGAGCACCTCCAGGTCGGAACCAGAGATGAAATTCATCTGCACGGACTGCGGCGTGAGCTTCCGACAGCTGGCCCGCCTGGAGGCGCACCAGCTGCGGTCTCACCCCAGCGCTCGCTCCTTCCCGTGCCAGTGCTGCGGCAAGAGCTTCGGCCGCAGCTCCATCCTCAAGCTGCACATGCGCACGCACACGGACGAGCGGCCGCACGCCTGCCACCTCTGCGGCCACCGCTTCCGCCAGAGTTCACACCTGAACAAACACCTGCAGACGCACACCTCGGAGCCCGCCTTCCTGTGTGCGGAGTGCGGGCAGGGCTTCCAGCGCCGCGCCCACCTCATGCAGCACCTGCTGGCACACGCCCAGGACCGCGAGTCCCCGCGCGTTCCCGAGCCCAAGCCCGAAGCGCGCGAGCCGGCCATCGTCCTGTGCTCTCACTGTGGCCAAACCTTCCAGCGCCGCTCCAGCCTCAAGCGCCACCTGCGGATCCACGCCAAGGACAAGGGCCACCAGTGCTCTGAGTGCTCGGGCAGCCTGCGCCCTGGCCCCGAGCGCAGGCCCTATGTGTGCGGCGACTGCGGCAAGGCCTTCCGGCGCAGCGAGCACCTGGGGGCCCACCGGCGCGTGCACACGGGCGAGCGGCCCTTCGCCTGCCAGGTCTGCGGCCGCAGCTTCAGCCAGAGCTCGCAGCTGGTCTGCCACCAGCGGGTGCACACGGGCGAGAAGCCCTACAGCTGCCCCCACTGCGGGAAGCGCTTCGTGCGGCGGGCGGGTCTCGCGCGCCACCTCCTGACCCACGGCGGCCCGAGGCCCCACCATTGCACCCAGTGCGGCAAGACCTTCAGCCAGACGCAGGACCTCGCCCGCCACCGGCGCAGCCACACGGGCGAGAAGCCCTGCCGCTGCAGCGAGTGCGGCGAGGGCTTCAGCCAGAGCGCCCACCTGGCGCGCCACCAGCGCATCCACACCGGGGAGAAGCCCCACGCCTGCGACACCTGCGGCTACCGCTTCCGAAACAGCTCCAACCTGGCCCGCCACCGCCGCAGCCACACCGGCGAGCGGCCCTACAGCTGCCCGACTTGCGGCCGCAGCTTCCGGCGCAACGCGCACCTGCAGCGGCACCTGGCCACCCACGGGGGCGCCGGCGCCGAGGCGGCGTCCAGGCAAGCCGAGCCCCCCCAGGAGTGCCGGGAGTGCGGCAAGAGCTTCAGCCGCAGCTGTAATCTGCTGCGCCACATGCTGGTGCACACCGGCGCCAGGCCCTACTCGTGCGCGCAGTGTGGCCGCAGCTTCAGCCGCAACTCCCACCTGCTGCGCCACCTGAGAACCCACGCCCGAGAGACGCTGTACTAG
>24|ENSCAFG00000005453|8019752|8050318
ATGCCCAAAGTCTTCCTGGTGAAGAGGAGGAGCCCGGGGGTCTCCGTCCGCAGCTGGGATGAGCTCCCAGACGAGGAAAGGGCAGACACCTACATCCCAGTGGGCCTGGGCCGTCTGCTCCACGACCCCCCCGAGGACTGCGCGGGGGAGCCTGGAGGCGCAGAGAGCAGCTCGTCCCCGCGCGCCCCCGAGCGCGAGATCCCCGAACCCGGCGACGCCGAGGGCCCCGGCGGACACCTGGCGGCGACGCAGCGCCCGGGCGCCAGGTCGAAAATCAAGTTCACCACAGGCACGTGCAGCGACCCAGCGGCCCACAACTGTGAGCTGTGCGGCAAGGGCTTCCGCCTGCAGCGCATGCTCAACCGCCACCTCAAGTGCCACAACCAGGTGAAGAGGCACCTGTGCACCTTCTGTGGCAAGGGCTTCAATGACACCTTTGACCTGAAGAGGCACGTCCGCACGCATACAGGCATTCGCCCCTACAAATGTGACATCTGCAACAAAGCCTTCACCCAGCGCTGCTCCTTGGAGTCGCACCTGAAGAAGATCCACGGGGTGCAGCAGCAGTACGCCTACAAACAACGTCGGGACAAGCTTTATGTCTGTGAGGATTGTGGCTACACGGGGCCCACCCAGGAGGACCTGTACCTGCACGTGAACAGTGCCCACCCGGGCAGCGCCTTTCTCAAAAAGACATCCAAAAAACTAGCGGCTCTTTTGCAAACCAAGCTGATGTCCACACGCCAGGGGAATGCCAACCTGAGCGAGGAGGAGAAGAGGAAATAA
>18|ENSCAFG00000007426|38119539|38167266
ATGGGCTCTGACGTGCGGGACCTGAATGCGCTGCTGCCCGCGGTGCCCTCGCTGGGCGGCGGCGGGGGCTGCGCCCTGCCCGTGAGCGGCGCCGCGCAATGGGCGCCGGTGCTGGATTTTGCACCCCCGGGTGCCTCCGCGTACGGGTGTCTGGGCGGTCCCTCGCCGCCGGCCGGTCCGTCGCCTGCCCCGCCGCAGCCGCCGCCTCACTCCTTCATCAAGCAGGAGCCGAGCTGGGGCGGCGCGGAGCCGCACGAGGAGCAGTGCTTGAGCGCCTTCACCGTGCATTTCTCCGGCCAGTTCACCGGCACAGCTGGGGCCTGTCGCTACGGGCCCTTCGGTCCTCCTCCGCCCAGCCAGGCGTCCTCGGGCCAGGCCAGGATGTTCCCCAACGCTCCCTACCTGCCCAGCTGCCTCGAGAGCCAGCCCGCTATTCGCAACCAGGGATACAGCACAGTCACCTTCGACGGGACGCCCAGCTACGGTCACACGCCCTCGCACCACGCCGCGCAGTTCCCCAACCACTCTTTCCACGAGGACCCCATGGGCCAGCAGGGCTCTCTGGGCGAGCAGCAGTACTCCGTGCCGCCCCCCGTCTACGGCTGCCACACCCCTACCGACAGCTGCACCGGCAGCCAGGCCCTGCTGCTGAGGACGCCCTACAGCAGTGACAATTTATACCAAATGACCTCCCAGCTTGAATGCATGACCTGGAATCAGATGAACTTAGGAGCCACTTTAAAGGGAGTTGCTGCTGGGAGCTCCAGCTCAGTGAAATGGACAGAAGGGCAGAGCAACCACGGCACGGGGTATGAGAGTGACAACCACACAACGCCCATCCTGTGCGGCGCCCAGTACAGAATACACACGCACGGCGTCTTCAGGGGCATTCAGGATGTGCGGCGTGTGCCTGGAGTTGCCCCGACTCTTGTCCGGTCAGCATCTGAGACCAGTGAGAAACGCCCCTTCATGTGTGCTTACCCGGGCTGCAATAAGAGATACTTTAAGCTGTCACACTTACAGATGCACAGCCGGAAGCACACTGGTGAGAAACCGTACCAGTGTGACTTCAAGGACTGTGAACGAAGGTTTTCTCGTTCAGACCAGCTCAAAAGACACCAAAGGAGACACACAGGTGTGAAACCATTCCAGTGTAAAACTTGTCAGCGAAAGTTCTCCCGGTCTGACCACCTGAAGACCCACACCAGGACTCATACAGGTAAAACAAGTGAAAAGCCCTTCAGCTGTCGGTGGCCCAGTTGTCAGAAAAAGTTTGCCCGGTCAGACGAATTAGTCCGTCATCACAACATGCACCAGAGAAACATGACCAAACTCCAGCTGGCGCTTTGA
>8|ENSCAFG00000011646|6756925|6769475
ATGGCTTCCCTTAACTCATCCTCGACCATTGGCACTGCCACTCCCCCTGGGCACGATGCCCCCTCCCCGCCTCTGGACACCTTCCCCAGCACCCCCGCTGATCCTGTCACCAAAGATCCCCCTGCTGCCCCCTCCACCTCTGAGAGCATGAGGCCCTCAGAGCCAGGGGGACAGGCCCTGGAGTCAGGCTGTGGCCTCGTCCCACCAAAGGAGATTGGGGAGCCCCGAGAAGAGCCTGGCTGTGGTGGCTTCTCACCAAAGGACCTAGGAGTACAAGAGGACAAGGAGCAGGAAAAAGGAGGAGGGCTCCCTCCCGTGGACCTAAGCAACCATTTGTTCTTCACAGCTGATGGTGAGGCCTACCTAGTGGCCAAGCTGTCCCTGTCAGGTGGCAGTGAACTGCTGTTACCAAAGGGCTTCCCCTGGGGCAAGGTGGGAATCAAGGAAGAGCCCGGCTTGCCCGTCCTTGCCCACCCACCCCCTGCACTCCTCACTGCCCTTCACATCCAACATGGCTTTGACCCAATCCAAGGCTTTAGCACTTCTGACCAAATTCTGTCCCATGATACCTCAGCGCCATCTCCGGCCACCTGTGAGGGAAGGGATGGAGCCTTCTGGAGTTACCAGCTGGCTCCAAACCCGCCCGGAGATCCCAAAGATGGCCCTATGGGGAGCAGGGGAGGAGACCACGGGGCACTCTTCTGGCTCTGCCTCCTATGCCGCCTGGGTTTCAGCAGGCCCCAGGCTTTTGTGGGTCACACACAGTCTCATGGGGTGAAGCTAGCCCCTGTTCAACACCTGGGCCTGCCCGATAACCCAGCTGTGCTCCAGGCAGGAGATGAGGGCTGCTTGGCCCTCTTAAGCTTTCTGGAACCAAAACCACCTGCTCAGCCCCTTTTAGAAATCCCCCTCAACAATGGCAACACAGTGAACACAGAGGCAAATGTAGCCCAGCCTGAGGATGGGCCCCTGGAGTCAGAAGCCCAGACTCTTGTCCTGCCTACGGAAGAAGTCATGGCCCTTAGCCCACCCTCCCCGCCCACAACCCCCACCACCTGGGACCCCAGCCCAACCGAAGCCAAAGAATCGCCAATGGCAGCAGGTGAGGCAGGGCCAGATTGGTTCCCCGAGGGGCAAGAAGAGGATGGAGGGCTCTGTCCCCCACTCAACCAAAGCTCACCTGCCTCCAAGGAGGGCAGCACTCTCCCTGCTGCAGTTGGCTCCCCGGAAGACCCCAGCGACCCACCGCAGGCCTACCGCCTAGCTGAAGACTATACCCCAGCCCCTGCAGCCTTCCAGAGCCTCAGTCTGTCCAGCCACATGTCTCTGTTACACTCTCGCAACTCCTGCAAGACACTCAAGTGTCCCAAGTGCAACTGGCACTACAAGTACCAGCAGACCCTGGATGTGCACATGCGGGAAAAGCACCCGGAGAGCAACAGCCACTGCAGCTACTGCAGTGCAGGGGGCGCCCACCCACGCCTGGCCCGGGGGGAGAGCTACAACTGCGGTTACAAGCCCTACCGCTGCGACGTTTGCAACTACTCCACCACCACCAAGGGCAACCTCAGCATCCACATGCAGTCAGACAAGCACCTGGCCAACCTACAGGGCTTCCAGGCGGGCCCAGGAGGCCAGGGTAGTCCCCCAGAGGCACCACTCCCACCCTCTGCCGGGGACAAGGAGCCTAAAACCAAATCGTCCTGGCAGTGCAAGGTGTGCAGCTATGAGACCAACATCTCCCGCAACCTGCGCATCCACATGACCTCTGAGAAGCACATGCAGAACGTCCTCATGCTGCACCAGGGGCTGCCGCTGGGCCTGCCACCTGGGCTGGTGGGGCCAGGCCCCCCTCCCCAAGCAGGAGCTGCCGCCACCCCACCCCCTGAACTCTTCCAGTACTTTGGGCCGCAGGCCCTAGGGCAGCCTCAGGCTCCCTTGCCTGGCCCCGGGCTAAGGCCAGACAAGCCCCTGGATGCCCAGCTGCTCCTCAACGGCTTCCACCACCTCGGAGCACCTGCTCGCAAGTTTCCCCCACCCGCCCCTGGCAGCCTCTCCCCGGACACCCACCTGCCTCAGAGTCAGCTCCTGGGCTCCTTGTCCGACAGCCTACCCACCTCACCGCCTCCAGATGACAGCCCATCCCTGAAGGTGTTCCGCTGCCTAGTGTGCCAGGCCTTCAGCACAGACAACCTGGAGCTGCTGCTCTACCACTGCAGCATGGGCCGAAGCCTCCCGGAGGCCGAATGGAAGGAGGTGGCTGGTGACACCCATCGTTGCAAGCTCTGCTGCTATGGCACCCAGCTCAAGGCCAACTTTCAGCTTCACCTCAAGACTGACAAACATGCTCAAAAGTACCAGCTGGCAGCCCACCTGAGGGAGGGGGGTGGGGCCATGGGCTCTCCCTCCCCGGTGCCCCTGGGAGATGGGGCTCCTTACGGCTCTGTCCCCCCACTGCACCTGCGCTGCAACATCTGTGACTTTGAGTCCAACAGCAAGGAGAAGATGCAGCTGCATGCCCGGGGTGCAGCCCACGAAGAAAATAGCCAGATCTATAAGTTTCTGCTGGAGATGGAGGGGGCTGCGGCCGGGGCCCAGCTGGGGCTGTTCCGCTGCCTGCTGTGTGCGTGGGAGACGCCCTCCCGCCTGGCTGTGCTGCAGCACCTGCGCGCACCGGCCCACCGCGACGCCCAGGCCCAGCGGCGTCTGCAGCTGCTGCAGAGTGGCCCCGCAGCCGAGGAAGGGCTCTCGGCTCTGCAGAGCATCCTGAGCTTCAGCCATGGGCAGCTCCGGACTCCCGGGAAGGTTCCTGTCACCCACTTAGCTGAACTGCCCACCCCTGAAAAAGATGCTCAGAACAAAACAGAACAATTGGCTTCTGAAGAGGCAGAGAACAAGCCTGGCCTGCCAGGAGACAGTGCCAGCCAGACCACGGTGTTCTGCTGTCCATACTGCAGCTTCCTGAGCCCAGAGCCCGACCAGGTGAGGGCTCATGCATTCTCCCAGCATGCAGTGCAGCCCAAGTACAGGTGTCCGCTGTGCCAGGAGCAGCTGGTGGGCCGGCCTGCCCTGCACTTCCACCTTAGCCACCTTCACAACGTGGTGCCTGAGTGTGTGGAGAAGCTGCTGCTTGTGGCCACAACGGTAGAGATGACCTTTACGACCAAAGTGCTGCCTGGGCCCACTCTGTGCCCACTGGGGGATGCCCCAGAGCCCCCTGCTCCTGAGCCAGAGCCTGTGTCCAGCAGAGAACAGGGAACAGAAGGCCCTCACCTGACCCCAGAAGCCAGTCCTGATCCTCTTCCTGAGCCTCCCCCACTGTCAGCCGAGACCACAGATAAGCTCCTGGGAAGCCCTGATCAATCCCCATCTCCAGCCTCATCTCCAGCCCCTCGGCCTGAGGCCTCAGCAGAAGAAATGGCCCCTCCACCTGCCGTGGCTGAGGAGGAAGAGGGGGGTGTTGGAGAGCCCCGGCCTGTGGAGCCAGCCCCAGCTGATTCTCGCCACCCTCTGACCTATCGGAAGACCACCAACTTTGCCCTGGACAAGTTTCTTGACCCTGCCCGGCCCTATAAATGCACCGTGTGTAAGGAGTCCTTCACGCAGAAGAATATCCTCCTGGTCCATTACAACTCTGTCTCCCACCTGCACAAGATGAAGAAGGCTGCCATTGACCCGTCCGGCCCTGCCCGAGGAGAGGCAGGTGCTGCACCTCCTGCCGCCGCTGCCACAGACAAGCCCTTTAAGTGCACGGTCTGCCGAGTGTCCTACAACCAGAGTTCCACCCTGGAGATCCACATGCGTTCAGTTCTGCACCAGACTCGCTCTCGGGGGACCAAGACTGACACCAAGGCCGAGGGGCCAGAGCGTGGCCAAGAAGAGCCCAAAGAAGGCGAGACTGAGGGGGAGGTGGGCACTGAGAAGAAGGGCCCTGACCCTGGTGGCTTCATATCTGGGTTGCCCTTCCTGTCACCACCTCCACCCCCCTTGGACCTGCACCGATTCCCAGCCCCTCTCTTCACCCCACCAGTCTTGCCCCCCTTCCCTCTGGTGCCCGAATCACTGCTTAAGCTCCAGCAGCAACAGCTGCTCCTGCCCTTCTACCTCCATGACCTCAAGGTGGGGCCTAAGCTGGCACTGGCTGGGCCTGCACCCCTGCTGTCCCTGCCAGCTGCCACGCCTCCTCCCCCTCCCCCACCCCCCAAGACTGAGCTGGCTGAGCAGGAATGGGAGCGGCCCCCCAGGGCAGAGGAGGGGAATGAGACAGGGCCCACCTCCCCCCCCAACTCAATGCCCAACGAAGCAGCCCGCACTGCTGCCAAAGCCCTTCTAGAAAACTTTGGCTTTGAACTGGTGATCCAGTACAACGAAGGAAAGCAGGCTGTACCCCCTCCTCCAACCCCACCCCCACCAGAGGCCCTGGGGGGTGGGGACAAGCTGGCCTGTGGGGCCTGTGGGAAACTCTTCTCCAATATGCTTATCCTCAAGACACATGAAGAGCACGTCCACCGCCGATTTCTGCCCTTTGAGGCCCTGAGCCGTTATGCTGCTCAGTTTCGAAAGAGCTATGATAGTCTATACCCACCCCCTGCAGAACCCCCCAAACCTCCTGATGGGTCCCTGGATTCACCAGCTCCCCAGCTGGGCCCTCCCTTCCTGGTCCCAGAGCCTGAGACCGGGAGTACCCGTCCCTCTGAGGAGCGAAGCCGAGCAGGACGCTGGCCCCCAGAGGAGGAAGAAAGTTCCAGAGGGAATCTGCCTCCCCTAGTGCCTGCAGGCCGCAGGTTCTCCAGAACCAAGTTCACAGAGTTCCAGACCCAAGCCCTGCAGTCTTTCTTTGAGACCAGTGCCTACCCCAAGGATGGAGAGGTGGAGCGGCTCGCAAGTCTCTTGGGCCTGGCCAGCCGTGTGGTGGTGGTATGGTTCCAGAATGCCCGCCAGAAAGCACGTAAAAATGCCATTGAGGGTGGGCCTGTGCCAACCGGAGGTGGCAACGGGGGAGCCTCTGGCTGCAGGCGCTGCCATGCCACATTCTCCTGTGTTTTCGAGTTGGTACGGCACCTCAAGAAATGCTATGATGACCGGCCCCAACAGAGCCTGGAACCCCTGACAGGGCCTGAGGGTCCATCACCAGGACCCCCAGACAGGGAAGAGTTGAGCCAAGCAGAGGCAACAAAGCCAGGAGGCAAAGACCCTGAAGGGAGGGCCCCTCCCTCGCCTTCCCCAGTCCACACTTGTGACCAGTGTGCCATGTCTTTCCCTAACCAAGACCTCCTGGCCAGTCACCGGAGGCTACACTTCCTGCCATCTGTGCAACCCAGCACTGCCCCTCACCTCCTAGATCTGCCCTTGCTGGTGTTTGGAGAGCGAAGCCCCCTGGTGGCAGGCACTCTGCCAGTGCCAGGGCCGCCACTCAAACGGAAGCAGGAGGAGGGCAGCCTGTCCCCCACAGGCAGTGAAGCAGGGGGTGGAGGGGAGGGGGAGCCCCCCAAGGACAAGCGCTTGCGCACCACCATCTTGCCAGAGCAGCTGGAGATCCTGTACCGTTGGTACATGCAAGACTCCAACCCGACACGCAAGATGCTCGACTGCATCTCTGAGGAGGTGGGCCTCAAAAAGCGAGTGGTGCAGGTCTGGTTCCAGAACACCAGGGCCCGGGAAAGGAAAGGCCAATTTCGAAGCACCCCTGGGGCAGTGGTGCCCAATCCAGCAGTCAAGCCCCCAATCACATCTGCCCCTGCAGCCTTCCCCAAGTTCAACCTCTTGTTGGGCAAGGTAGATGATGGGACTGGAAGGGAGGCCCCAAAGCGAGAAGCACCTGCTTTTCCCTACCCCCCTGTCACCCCTGCTGCTGGTCCCCTGCCTTTTCTACCACCTGGGAAAGAGGCCACTGCCCCAACACCAGAGCCACCTCTACCTCTCCCACCTCCCCCTCCACCCAGTGAGGAAGAGGGTGCAGAAGAACCATCTAAAGCATCTCCAGAGAGCGAGGCTTGCAGTCCATCTGCAGGAGATCTCAGCGATTCATCTGCTTCCAGTCTGGCCGAACCAGAGTCCCCTGGGGCTGGAGGAAGCAGTGGAGGAATGGGAAGTGGGGCCGGGGTTCCAGACGGAATGGGGCAGCGGCGCTATCGGACCCAGATGAGCAGCCTGCAGTTGAAGATCATGAAAGCCTGCTATGAAGCCTACCGTACCCCGACGATGCAGGAATGTGAGGTGCTGGGGGAGGAGATTGGGCTGCCCAAGAGAGTCATCCAAGTCTGGTTCCAGAATGCTCGTGCCAAGGAAAAGAAGGCCAAACTGCAGGGGGCAGCAGTTGGTGGGGCTGGGGGCGGCAGTGAGGGCCCCTTGGGAGCCCAGCGCACCGACTGTCCCTACTGTGATGTCAAGTATGATTTCTATGTCTCCTGCCGAGGCCACCTCTTTTCACGCCAGCACCTGGCCAAACTCAAAGAGGCAGTCCGAGCACAGCTGAAGAGTGAAAGCAAGTGCTATGACTTGGCCCCAGCACCTGAGGCACCCCCGGCTCCCAAGGCCCCACCTGCCACCACATCTGCCTCTATGCCCCTCGGGGCTGCCCCGGCCCTGCCTCGCCTGGCCCCGGTCCTCTTGTCTGGCCCAGCTCTGGCCCAGGCCCCGCTGGGCAGCTTAGCTCCTTTCAGTTCAGGCCCTGCAGCCTCCTCTGGCCTCCTCGGCCTCACCACATCAGTTCTGCCTGCTTCTACAGTGGTCCAGACTGCTGGCCCAGGCTGCCCCTTACCTCAGAGACCTGTGCCCGAGCAAACTAACACCTCCACAGCAGGCACCATTGATCCTGCCCCAGGTCCCCCTACTGAGCCCTCTGGGGACAAGGTCTCCGGTGAGCGCAAGCCAGTCGCAGCCCCCACCAACTCCTCCACTGATGCCCTCAAGAACCTCAAAGCACTGAAGGCTACCGTCCCAGCCCTCTTGGGGGGCCAATTCCTGCCCTTCCCATTGCCCCCTGCAGGGGGAGCCACACCACCAGCTGTCTTTGGCCCCCAGTTGCAGGGGGCCTACTTCCAGCAGCTCTATGGCATGAAGAAGGGGCTATTTCCCATGAACCCTGTGATACCTCAGACCCTCATCGGACTGCTCCCCAACGCCCTCCTCCAGCCACCCCCCCAGCCCCATGAGCCCACAGCCACAGCGCCTCCAAAGCCTCCTGAACTGGCTGCTCCAGGGGAGGGGGAGCCCGGGGAGGCTGACGAGCTGCTGTCAGGCAGTACTGGCATCTCCACCGTGGATGTGACCCACCGCTATTTGTGCCGCCAGTGCAAGATGGCATTTGATGGGGAGGCCCCAGCCACTGCTCACCAGAGATCCTTTTGCTTCTTTGGGCGGGGCTCTGGAGGTTCTGTGCCTCCTCCACTGCGGGTGCCCATCTGCACCTACCATTGCCTGGCATGTGAGGTGCTGCTGAGTGGGCATGAAGCCCTGGCCTCTCACCTGCGCTCCTCGGCTCACAGGCGCAAGGCGGCCCCACCCCCAGGGGGCCCACCCATCACCGTCACCAATGCCACCACTGCTGCCACGGCTGCTGTGGCTTTTGCCAAAGAGGAAGCAAGATTACCTCACACGGACTCCAACCCAAAAACTACTACTACCTCTACACTTCTAGCTTTATAA
>17|ENSCAFG00000014119|37994410|38008835
AGAGGCGCCGTCTTCCTGGGTCCCGAGCACTCTGTGCCGGAGGAATCAGTGACATTTGAGGATGTGGCCGTGATTTTTACAGATGAAGAGTGGAGGCATCTGGTCCCTATTCAGAGGGACCTCTACAAGGAGGTGATGCTGGAAAACTATAAGAGCATTGTCTCATTGGGACTTCCAGTTCCTTGTCCTGAAGTCATTTTTCAGTTGAAGAGAGGGGATGAGCCTTGGATAGTTGATCTTCATGGATCCGAGGAGAGAGAATGTCCAGAGAATATCTCTCTAGACTGGGAGACTAAGCCTGAGATTCACGGTACTTCAGATAAAGAAAAATCAGAAGGCACAGTGAGGGGGAAGCTTGAAGGAGAAGTTCCTGTGTGCCCTAAATTTGAAGTTCATGCACTAGAGAGTGAGTCGGAAGCAGGGAAGGAGAGCTCTGCAGTGCAGACTTGCAAGAAGTCCCTTTCCCAGAAGGAAAACTTGCAACAAGAGTCCACCCCTCTCAAGAAAAGTCTTACTAAAGGGAGAGACCAGGAATGCAGCAACTGTGGGAAGACCTTTTTTGACCACTCATCCCTTATCCGCCACCAGAGGACTCACACAGGTGAGAAGCCCTATGACTGTCATGAGTGTGGGAAAGCCTTCAGTCACAGGAGCAGTCTCAGTAGACATCTGATGTCACACACTGGAGAGAGCCCCTATGAATGCAACGCATGTGGGAAGGCTTTTTTCGACCGGTCGTCCCTAACTGTCCATCAGCGAATTCATACCGGAGAGAAGCCCTTTAAATGCAGTGAATGTGGAAAAGCCTTCTTTGACCGTTCGTCCCTTACTCGACACCAGAGAATCCACACTGGGGAAAGCCCTTACGAATGTAATCAATGTGGGAAAGCCTTTAGCCAGAAAAGTATTCTTACTCGCCATCAGCTCATCCACACTGGCAGGAAGCCTTATGAATGTAATGAGTGTGGGAAAGCCTTCTATGGTGTCTCATCACTGAATAGGCATCAGAAAGCTCACACTGGAGAGCCTCGCTATCAGTGCAGTGAGTGTGGGAAAGCTTTCTTTGACCGCTCATCCCTTACACAGCATCAGAAGATTCACACTGGAGACAAGCCATATGAGTGCACCGAATGTGGAAAAGCCTTTAGCCAGAGATGCCGGCTTACACGACATCAGAGAGTGCATACG
>13|ENSCAFG00000001159|33685675|33876441
TGTCAGACACGGAGGGCGGAGGAAAATACGGCTATCTTCATGTGCAAATGTTGTAACCTTTTCTCACCCAACCAGTCGGAGCTGCTCTCCCACGTTTCTGAGAAGCACGCAGAAGAAGGGGTTAATGTTGATGAAATCATCATTCCCCTCAGACCTCTGAGTACTCCTGAGCCCACCAACCCAAGCAAAAGCGGAGATGAGTTTTCGGTCATGAAGAGGAAGAGAGGCAGGCCCAAGGGGTCCACGAAGAAGCCCAGCGCCGAGGAGGAGCTTGCGGAGAGCATCGTGGGTCCGAGCGAGGACAGTCCACCGGTCCCGGAGGAGGGGAGCAGCCTGGCCCCCGGCAGCTTGGAGTGCAGCAAGTGCTGCCGCAAGTTCTCCAACCCACGCCAGCTCAGAAAGCACATCTGCATCATCGTGCTGAACCTGGGCGAGGAGGACGGAGAAGCAGGTGATGAATCTGACCTTGAACTGGAAAGGAAGTATAAGGAAGATGACCGAGAAAAGACCCCAAGGAGGCCGAGGACGCAGAGGACAGAGAAAGTCCAGAAGATCCCCTCGGGAAAGGAGGCCGGGCAGATTTCTGGAGTGAAGAAACCCATCATAAGTGTGGTTTTAACGGCCCACGAAGCTATTCCAGGTGCCACCAAGATCGTTCCAGTGGAGGCCGGGCCCCCGGAGACAGGCGCTGCAAACCCTGAGACTACCACGGCTGACCTGGCGCCTCGCAGAGGGTACCAGGAGTATGCCATTCAGCAGACACCCTATGAGCAGCCCATGAAGTCCAGCAGGCTAGGGCCCACCCAACTCAAGATCTTCACATGTGAGTACTGCAACAAGGTCTTCAAGTTCAAGCACTCACTGCAGGCCCACCTGAGGATCCATACCAACGAGAAGCCCTACAAGTGCTCCCACTGCAGCTACGCCAGCGCCATCAAGGCCAACCTGAACGTGCACTTGCGGAAACACACCGGCGAGAAGTTCGCCTGCGACTACTGCTCTTTCACCTGCCTGAGCAAAGGGCATCTCAAAGTGCACGTTGAGCGCGTGCACAAGAAGATCAAGCAGCACTGCCGCTTCTGCAAGAAGAAGTACTCCGATGTCAAGAACCTCATCAAGCACATCCGAGATGCGCACGACCCCCAGGACCAGAAGGTCAAGGAGGCCTTGGACGAGCTTTGCTTGATGACCAGGGAGGGCAAGCGGCAGCTGCTTTACGACTGCCACATCTGCGAGCGCAAGTTCAAGAACGAGCTGGACCGCGACCGTCACATGCTGGTGCACGGGGACAAGTGGCCCTTTGCCTGTGAGCTCTGTGGCCACGGGGCCACCAAGTACCAGGCGCTGGAGCTACACGTCAGGAAGCACCCCTTCGTGTACGTCTGTGCCATATGCCTCAAGAAGTTTGTCAGTTCCATCAGGCTGCGCTCCCACATCCGTGAGGCCCATGGGGCTGCACAGGAGACTGGGCTCTTCACCAGCTCCATCAACCAGAGCTTCTGCCTCCTGGAGCCTGGCGGGGACATCCAGCAAGAAGCCTTGGGGGGCCAGCTGCAGCTGGCAGAGGAGGAGTTTGTGTGCCAGGGGGTGAATGCGCCCAAGGAGGCCACCTGCCCTGCAGATGCCCAGCCTGAGGAGGGACAGAAGGAGCCCGAGGCCTCTGTGGGAGAGCCTGCCCCACCTGTGCACGCAGCCACCCCCCAGCCCCAAAGTGCTGCCCTGTCACCCTGCGAGTCGGAAGCCACTGTGGACTCCTCGGACCCGCATTCACATGCAGTGGTTTCCGATGGGTTTTTGTTAAAGAGTGATACCTCCTCCTCGGAGGCTCGCACTGCTCCCGAGGACACCTTGGATGCCCCGCACGGAGCCTCCTCCCAGACTCAGGGCGAAGAAGTCACACCACTGCAGCCTGAGGCCAGAAGCACGGAGGCAAACCAGGAGACTCAGGGTGCCGAGAGCCCGCCGGGGTCGGGGCAGGAAGGGGCTGCCCTCCCATCTGAGGGACCAGATCCTGGTAGGTGCCTCGGCTCAGACGCAGCTGAGGCCTCAGACCCTGCGCTGGCAGCGGATGGAGGGGACGTGGCCCTGCCCCAGCCTGACTCGTGCGCACCTGCCTCCGAGCACCGGGCCGGCATCAGCGCATTCATGAAGATCCTGGACGGTTTACAGAAGAGACGGATGAACACCGGTCTGTGCGAGAGGATCCGGAAGGTGTATGGGGACCTGGAGTGTGAATACTGTGGCAAACTTTTTTGGTACCAGGTGCACTTTGACATGCACGTGCGCACGCACACGCGGGAGCACCTGCACCACTGTTCTCAGTGCCAGTACTCCTCCATCACCAAGAATTGCCTCAAGCGCCACGTTATTCAGAAGCACAGCAACATCTTGCTGAAGTGTCCCACCGACGGCTGCGACTACAACACTCCAGATAAATACAAGCTGCAGGCACATCTGAAAGCTCACACGGAGCTGGATAAAAGGAGTTATTCTTGTCCAGTGTGTGAAAAGTCTTTTTCAGAAGACCGACTGATAAAGTCGCACATCAAGACCAACCATCCCGAGGTGTCCATGAGCACTATTTCTGAGGTTCTCGGGAGGAGGGTTCAGCTGAAAGGTCTGATTGGGAAGCGAGCCATGAAGTGCCCATACTGTGATTTCTATTTCATGAAGAACGGCTCAGACCTCCAGCGTCATATCTGGGCTCACGAAGGTGTGAAACCCTTCAAATGTTCTTTGTGCGAGTACGCAACTCGAAGCAAGAGTAACCTCAAGGCTCATATGAATCGTCACAGCACTGAGAAAACTCACCTGTGTGACATGTGTGGCAAGAAATTCAAATCAAAAGGGACATTGAAAAGTCATAAGCTCCTTCACACTGCTGACGGGAAGCAGTTTAAGTGCACGGTGTGTGACTACACAGCGGCCCAGAAGCCCCAGCTGCTGCGGCACATGGAGCAGCACGCCTCCTTCAAGCCTTTCCGCTGTGCCCACTGCCATTACTCCTGTAACATATCCGGCTCTCTGAAGCGGCACTACAACAGGAAGCACCCCAACGAGGAGTACGCCAACGTGGGCACCGGGGAGTTGGCAGCCGACGCGCTCATCCAGCAAGGTGGTTTGAAGTGTCCCGTGTGCAGCTTTGTATACGGCACCAAGTGGGAGTTCAACAGACACTTGAAGAACAAGCATGGCCTGAAGTTGGTGGAGAATGAAGGCGATCCCAAATGGGAGCCAGCAACAGAAACCCCCGAGGAGCCCTCCACCCAGTATGTGCACATCACAGAAGCCGAAGAGGACGTTCAGGGGACACAGGCAGCCGTGGCCGCGCTCCAGGACCTGAGATACACTTCGGAGAGTGGTGACCGACTTGACCCCACAGCTGTGAACATCCTCCAGCAGATCATCGAGCTGGGTACCGAGGCCCATGATGCCACAGCCGTTGCCTCCGTGGTTGCCATGGCTCCAGGGACAGTGACTGTTGTGAAACAGGTAACGGACGAGGAGCCCAGCTCCAACCACACGGTCATGATCCAGGAGACCCTCCAGCAGGCCTCTGTGGAGCTGGCCGAGCAGCACCACCTGGTGGTGTCCTCTGACGACGTGGAGGGCATCGAGACGGTGACTGTCTACACTCAGGGCGGGGAGGCCTCAGAGTTCATCGTCTACGTGCAGGAGGCCATGCAGCCCATGGAGGAGCAGGCCGTGGGGCCGCAGGCCCAGGAGCTCTAG
>6|ENSCAFG00000016625|20550807|20609704
GCAAAAACCCAATCTGGGCGAGGGAGGCCCGGCGCCGTGAGCTTCGCGGACGTGGCCGTGTACTTCTCCCCGGAGGAGTGGGGCTGCCTGCGGCCCGCGCAGAGGGCCCTGTACCGGGACGTGATGCGGGAGACCTACGGCCACCTGGGCGCGCTCGGATTCGCAGACGCCAAACCCGTTCTCATCGCCTGGCTGGAAAGAAAGGCGGAGGTGTGGACCCCGGAGGCCGAGGATCCCGAGGTGTCCAAAGACATGGGACACCAGTGCACTGAGACTCCCAAGAGGCCCTACCCCTGCCTGGAATGCAACCGTTCTTTCAGCTACCCTTCCCTCCTAGCCAGCCACCAGCGGGTCCATTCTGGGGAGAGGCCCTTCCCCTGTGGCCAGTGTGGACGTTGCTTCCGCCAAAGAGGCAATCTGGTTGTCCATATGCGCATACATACAGGGGAGAAGCCCTTCTCCTGCCCAGACTGTGGGAGGCTCTTTGCCTATCCCTCGATGCTGGTCAGACATCGGCGAATCCACTCTGGAGACCGCCCATATGTCTGTGGGCTGTGTGGGGTTCAGTTCTCCCAGAGGGCTCACCTCGTCCAGCATCAGCTGCTTCATACAGGGGACAAGCCTTATTCATGTCCAGATTGTGGCCGCTGCTTCCGCCAGACTGGGGCACTGGCCATCCATAGACACAGACATGGTGGGGAGAAGCCATACGTGTGTATGGAGTGTGGACGCCACTTTACACACCCTTCCCTCTTGGCTATCCACCAGCGCACCCATACTAGGAAGAAGCCCCATATCTGTTCTGATTGTGGTCGGGGCTTTGCCTACCCCTCCCTCCTGACCAATCACCAGCGAGTCCACTCTGGTGAGCGCCCCTACCCTTGTCCCCATTGCAGTGCCCGCTTCGCCCAGCAAAATAACCTGCTCCAGCATCAGCTCATTCACACAGGTGAAAAGCCCCATGAATGCCCTGATTGTGGCCGCTGCTTCCGGCAAAGCGGATCTCTGGCTATTCACAGGCGCACACATACAGGAGAGAAACCCTACTCCTGCCCCGAGTGTGGGCACCAATTTACCTCTTCCTGTGTCCTCAACAGCCACAGGCGCAGCCATTCTGTTGAGAGGCCCTTCCCTTGTTCCCAGTGTGGGAAGACCTTTAAACTTCTGAGCTCTGTCTCTCTTCACCGGCGGGCACACTCTGGTGAGTGTCCCTACGTGTGTGACCAGTGTGGCAAACGTTTCTCCCAACGCAAGAACCTCTCGCAGCACCAGGTTATCCACACAGGGGAGAAGCCCTACCACTGCCCCGACTGTGGCCGCTGCTTCCGTAGAAGCCGCTCCTTGGCCAATCACCGGACCACGCATACAGGTGAAAAGCCCCACCAGTGCCCCAGCTGCGGGCGGCGCTTTGCCTATCCTTCCCTGCTAGCCATCCACCAACGCACACACACGGGAGAGAAGCCCTACACCTGCCTGGAATGCAACCGCCGCTTTCGGCAGCGCACCGCCCTCGTCATCCATCAGCGTATCCACACAGGCGAGAAGCCCTACCCGTGTCCAGACTGCGAGCGGCGTTTCTCTTCATCCTCTCGCCTGGTCAGCCACCGGCGGGTGCACTCCGGGGAGCGCCCCTATGCTTGCGAGCACTGTGAGGCCCGCTTTTCCCAGCGCAGCACGTTGCTCCAGCACCAGCTCTTGCACACAGGAGAGAAGCCCTACCCCTGCCCGGACTGCGGCCGCGCCTTCCGGCGGAGCGGCTCCCTAGCCATCCACCGCAGCACGCACACGGAGGAGAAGCTACACGCCTGCGAGGACTGTGGCCGCCGCTTCGCCTACCCCTCGCTCCTGGCTAGTCACCGGCGCGTGCACTCAGGCGAGCGGCCTTATGCCTGCGACCTGTGTGCCAAGCGCTTTGCCCAGTGGAGCCACCTGGCTCAGCACCAGCTCCTGCACACAGGGGAGAAGCCCTTCCCCTGCCTGGAGTGCGGCCGGTGCTTCCGCCAGAGATCTAAAATGAAAAATCATCAGTTCATCCACACAGGTGAAAAGCCCTACTCCTGCCCTGATTGTGGGCGATGTTTCCGCCAGAGGGGTTCCCTGGCCATCCATAGACGAGCTCACAGTGGGGAGAAGCCCTACCCATGCCCAGACTGCAAAAGTCGCTTTACTTACCCCTACCTGCTAGCCCTTCACCAGCATAAGCACACAGGTGAGAAGCCCTATAGCTGTCCCAGCTGTGGCCTTTGTTTTGCCTACAGCTCCCTGCTGGCTATCCACAGGCGCACACATACAGGCAAGAAGCCCTACCCCTGCCCAGACTGTGGCCTCCGCTTTACCTACTTGTCTCTCCTCAGTCACCAGCGCATTCACTCTGACAGCCGGCCCTTCCCCTGCTCACAGTGTGGGAAAGGCTTTAAGCGCAACTCCACCCTGGTGGAGCACCTGTACACCCACACGGGAGAGAAGCCCTTCTGTTGCCCTGACTGTGGCAAGGGCTTCAGCCAGGCCTCCTCTCTGAGCAAGCACCGAGCCATCCACCGTGGGGACCGGCCCCACCGCTGCCTGGACTGTGGCCGGGCCTTCACCCAGCGCTCTGCCCTCACTACTCACCTGCGGGTTCACACGGGCGAGAAGCCCTACTGCTGTGCTGACTGTGGCCGCTGCTTTAGCCAGAGCTCTGCCCTCTACCAGCACCAGCGCGTCCACAGTGGCGAGACTCCCTTCCCCTGCCTGGACTGTGGTCGTGCCTTTGCCCATGCGTCAGACCTTCGGCGCCATGTACGCACCCATACGGGCGAGAAACCCTACCCGTGCCCAGACTGTGGGCGCTGTTTCCGGCAGAGCTCTGAAATGGCAGCCCATCGTCGTACCCACAGCGGTGAACGCCCCTACCCATGTCCTCAGTGTGGCAGGAAGAGCTTCGGGCGGGGCTCCACCCTGATCCAGCACCAGCGCATCCATACGGGTGAGAAGCCCTATAAATGTGAGGTCTGTAGCAAGGCCTTCTCCCAGAGCTCTGACCTCATCAAACACCAGCGCACCCACACGGGCGAGCGGCCCTACAAGTGTCCCCGTTGTGGCAAGGCCTTCGCCGACAGCTCTTACCTGCTTCGCCACCAGCGTACCCACTCTGGTCAGAAGCCCTACAAGTGCCCGCACTGTGGCAAGGCCTTCGGTGACAGCTCCTACCTCCTGCGGCACCAGCGCACCCACAGCCACGAGCGGCCCTACAGCTGCCCCGAGTGCGGCAAGTGCTACAGCCAGAACTCTTCCCTCCGTAGTCACCAGAGGGTGCACACCGGGCAGAGGCCCTTCAGCTGTGGCATCTGTGGCAAGAGCTTCTCACAGCGCTCGGCACTTATCCCCCATGCCCGCAGCCACGCCCGTGAGAAGCCCTTCAAGTGCCCTGAGTGCGGCAAGCGCTTTGGCCAGAGCTCTGTGCTGGCCATCCATGCCCGCACCCAC
>31|ENSCAFG00000024833|3118567|3134694
CTGCGTGCCAGATACCTAATTGCTTGTGAACGCATACCTGAAGCAATGGCTCTTATTAAATCTTGTATAAATCACCCAGAAATCAGCAAAGACTTGTACTTCCATCAAGCACTCTTCACATGTCTGTTTATGTCACCTGTAGAAGATCAGCTATTCCGGGAGCATTTATTGAAAACTGATTGTAAGAGTGGGATTGATATCATCTGTAACACTGAAAAAGAAGGCAAGACTATGTTAGCCTTGCAACTCTGTGAATCCTTTCTTATTCCACAGCTCCAGAATGGGGATATGTACTGTATCTGGGAGTTGATTTTCATATGGAGTAAACTTCAGCTTAAGTCTAATCCTTCAAAACAAGTTTTTGTAGATCAATGCTACCAGCTTTTAAGAACAGCAACTAATGTGAGAGTCATATTTCCTTTCATGAAAATCATTAAAGATGAGGTTGAAGAAGATGGCTTACAAATTTGTGTCGAAATATGTGGTTGTGCTCTACAACTAGATCTTCATGATGATCCCAAAACTAAGTGTTTAATTTATAAAACAATTGCACATTTTTTGCCAAATGATTTGGAGATCCTCAGGATTTGTGCACTCTCAATATTTTTTCTTGAGCGTTCCTTGGAAGCTTATCATACTGTTGAAGAGCTTTATAAACGTCCAGATGAGGAATATAACGAAGGCACAAGCAGTGTTCAAAATCGTGTTCGTTTTGAATTACTTCCAATTTTGAAAAAGGGATTGTTTTTTGATCCCGAATTCTGGAACTTTGTAATGATTAAGAAAAACTGTGTAGCATTACTGACAGATGAAGGGCTGGACTCTCTTACAGATCAGAGCACTGGAGAGCTTGATCCTGATGATATATCTCAAGTGCAACCTAAGAGTCACATTAATACAAAGAAAAATCTTATGGCTCTTAATGTTTCCAAAGTAGATCACAATGTCCCAAGGCATCGGTGTATGTTATGTAATAAGGAATTTCTAGGTGGTCACATTGTAAGGCATGCCCAAGCTCATCAGAAAAAGGGCAGTTTTTCATGTGTAATATGTGGTAGGAAATTTAGAAACAGAGGACTTATGCAGAAGCATTTAAAGAATCATGTTAAGAAAATACAAAGACAGCTCAACAGGAGGATCAGGAAATCCCTGCTTTGGAAGAAGAATTCTGAAAATAAGAATTTGGAAATAGAGACAATTACTGCTTCCAGTGATGGAAACAAAGAAATCATCCCTGCACATGTGGCTGAATTCATTGAAATTCCCCCAAAAGAAATATATGCCACCGATCAAGAAGGAAACTTCAAATGCCCTGCTCTCGGTTGTGTCAGGATATTTAAAAGAATTGGATTTCTAAATAAACACGCAAGGACTGTACATCCAACTGATTTAAACGTGCGGCAAACAGTAATGAAGTGGAGCAAAGGAAAATGCAAATTCTGTCAAAGGCAATTTGAAGATTCTCAACATTTTATAGATCACCTTAATAGACACAGCTATCCAAATGTGTACTTTTGTTTGCATTTTAATTGCAATGAGTCGTTTAAGTTACCATTCCAGCTTGCTCAGCACACAAAAAGTCACAGGATATTTCAAGCTCAGTGTAGTTTTCCAGAATGCCATGAGCTTTTTGAAGATCTTCCTCTGCTATATGAACATGAAGCTCAGCACTAT
>1|ENSCAFG00000023509|102644241|102656552
CCCCTCCTGAGAACTGCCAACCTCCGTTTCTCCTCTGCTCTTCCAGATCCTACAGCCAGGACACTGTGTTGGGGGCTGGCCCCAGGAATGGAGGCTTGGGCCCAGAACTCCAGGCAGGGAGGCATTCCCAAGGCAGATCTCCAGGGAGCCAAGAGGGGCCAGGAGGAAAGGCCCAAGATGGAACTAAGGCCCCTGGCAGAGGACCCAGCCAAGAGATACCACTCTCAGGAGGGAGACCTACATGAAAGGACAGCAGGTGGCAAGACAGGTGATCCTGGAGCTGGGCTTGGTGTGAGCCCCAGTCCAGGGACCCTCCAGAGTGCAGGAGCAGGACCCCTGGTACAAGAGCCATATGGCCCGGCCTCCTGTCAGGACCCTGACCTAGTCACTCCCCAGGGGCCACATGCTGGGGAGGACCCCTGTTGGTGCCCGGTTGGTGCCAAAGCCTCCAGTCATAACTGCTGCCTGGTGCAGCATCACAGAACATCTCCTAAGGAGAAGTCCCTGGTGTGTGATCACTGTGAAGGCCAGGTGTTGCTCTGGTGCTGCCCCAGGACCCAGCTGTGGGAGAGCCACACAAAGGATGGGTCATGTGGATGGCACACAGGCACCCAGACCTTCCCAAAGAGCCTGCACATGACCCTCCTTCAGCAGAACCCCTTGGAGGAGCTACCCCAGGCCTGCAATTGCAGTGAGGAAGACTTTCCCTGGAGGGCCCTGCTGGCCCGGCAGGAAATGATGCAGATGGCAGAGGAGCCCCACCTGTGTGGCCAGTGTGGAAAGCGCTTTGGCTACAACAAGCAGCAGCAGGTAGCCGAAGGCCCCTTAATGTGTCCTCACTGTGGCCAGGCCTCGGGTCCTGGTGGCAGTGCCCGGGACCCCCCGGCCCAGCGCGCTGCTCGGGTCTCTACCGCCACCAAAAGACACACCCGGAAGGGCCGCTCGGGCCTGGTGCAGCACCAGCGCGCGCACACCGGCGAGCGGCCATATGGCTGCCCCGAGTGCGGCAAGACCTTCCGGGGCTGCTCCGAGCTGCGCCAGCACGAGCGCAAACATGGGACTTCTGAAGCCAGGTCCTCTGGTCCTTCAAGAAACAAACAAGGATTTTCATTGAATCCTAATGGCTTAAAGTCATATAGTTCTTTGTTGCTGAAGAGGGGCCGGGGCACCAGCTCAGCACCCGTGTACACCTGCCCTGACTGCGGCAAGGCCTTCAGCCAGAGCTCTAACCTGGCGGAGCACCTTAAGATCCATGCAGGCACACAGCTGCATGCATGCCCCGAACGTGGCAAAGCCTTCCTGCCCTCGGCGGGCCTGCAGTGGCACGGGCACATACACGGTGGCAAGAGGCCCTTCACCTCCACTGAGGGTGGCAAGAGCTTCCACGGCAGCTCGAGCCTGGCACACCACTGGCGCACGCACACCGGCGAGCAGCCCTACGCCTGCCCCGACTACAGCAAGGCCTTCTGCGGCAGCTCTGAGCTGCACCGGCCCCAGGGTGTGCACTCTGGGGAGAAGCCGTTTGTCTGCACCGACTGCGGCAAAGCTTTTGTGGGCAACTCTGAGCTCTTGAGCCACCGGCGCACGCACACGGGCGAGGGTTCCTATGTGTGCCCGGTGTGCAGCAAGCCCTTCAGCCATCCCTCCAACCTCAACGAGCACCAGAATCAGCTTGCGGATGGTGCCGCACCTTAA
>13|ENSCAFG00000000493|4028317|4031027
ATGGGGAGCAAGGCCCTGCCGGCGCCCATCCCGCTCCACCCGTCGCTGCAGCTCACCAATTACTCCTTCCTTCAGGCCGTGAACACCTTCCCAGCCGCGGTGGACCACCTGCAGGGCCTGTATGGCCTCAGCGCCGTGCAGACCATGCACATGAACCACTGGACGCTGGGGTACCCCAACGTGCACGAGATCACCCGCTCCACCATCACCGAGATGGCGGCGGCGCAGGGCCTCGTGGACGCGCGCTTCCCCTTCCCGGCTCTGCCCTTTACCACCCACCTCTTCCACCCCAAGCAGGGAGCCATTGCCCACGTCCTCCCAGCCCTGCACAAGGACCGGCCCCGTTTTGACTTTGCCAATTTGGCAGTGGCTGCCACGCAAGAGGACCCCCCTAAGATGGGAGACCTGACCAAGCTGAACCCGGGGCTGGGCAGCCCCATCTCGGGGCTCAGTAAATTGACTCAGGACAGAAAGCCCTCCCGAGGGAGGTTGCCCTCCAAAACGAAAAAAGAGTTTATCTGCAAGTTTTGCGGCAGACACTTTACCAAATCCTACAACTTGCTCATCCACGAGAGGACCCACACAGATGAGAGGCCATACACGTGTGACATCTGCCACAAGGCCTTCAGGAGGCAGGATCATCTGCGGGATCACAGGTATATCCATTCCAAAGAAAAACCTTTCAAATGTCAGGAGTGTGGGAAAGGATTTTGTCAGTCTAGAACTCTAGCAGTTCACAAAACTTTACATATGCAGGAATCTCCACACAAATGTCCCACATGTGGAAGAACCTTTAATCAGAGAAGTAATCTGAAAACTCACCTTCTCACCCATACAGACATCAAGCCCTACAGCTGCGAGCAGTGCGGCAAAGTGTTCAGGCGAAACTGTGATCTGCGGCGGCACAGCCTGACTCACACCCCGAGGCAGGACTTCTAG
>16|ENSCAFG00000004378|17093320|17109840
ATGCACCCCCCCCCCACTCTACCTCTGACTTTTGAGGATGTTGCTATTTATTTCTCTGAGCACGAATGGCCGAATCTAGAGGCATGGCAGAAGGAGCTTTACAAGCATGTAATGAGAACCAATTATGAGATTCTTGTTTCTCTAGATGGCAGACTTCCCAAACCAGAACTAATATCCTGGATTGAACAGGGGAGAGAGTTCTTCAAGAACTGGGGAGAATCACAGAAATCAGGAAACATAATTTGCCCTTCTGCTGATTTGCAATTTGATCCAGTTATCGGGGGACATCTGCTTTGGGGAAGCCAACAAGCTGTGAATTCCGTAGAAGCTAAATGCCTTTTCCAAGTAGATCCACTAGAGGGCCAGTGCTTCTCTAAACCTTCAGGAGGAGTAGGAGGAGGTATTTCCTTCAGGCCTGACCAAAGCGTGGCCCTCATGAACCCACACAGACATGATACGCAGGCTCCATTTCCAGTAGTCCACAGTTCCAGGGAGCCTACCCAAAGAGAAGGAATCTCAAGTCCTAGAACTCTGGGTCTCCCTGGCTTCCAGGAAGTTCCCTCCTGGGAGGGCACCCAGCACCCTTGTGCTGTCTGTGGAGAAAGCTTTTGGAAGAAGGACCACTTAGAGAAGCATGAGGGGAGCCACCTGAAAGACCAGCCACGTAGGTCCTGGAAGAAGTTACGCAAACAAGCTGATCCACAGCAACAGCGGAGCCTCCCTCAGTGTCAGAGGCGCTTCCCATGTCACGATTGTGGGAGGAGCTTCCGCCTGAAGCAGTATTTGCTTAGACATCTGGCTGTCCACGCAGGGAAGAGTCCCCTGCAGTGCCCTGAATGTAAAATGTGCCTCCCGCACAAGCAGACACTTCTCAGCCACCGCCTGTGGCACAAGGAGAGGCCTTCCCAGGGCCCCGGATATGACAAGAGCGGTCTCCCAAAGAGCAGCGTGCAGGCCCCGCCCAGCCAGCCCAGCGGGGAGAGGTCAGTCTGCGGTGGAGAAGGCGAGGGGGCCCTGTCCGGGGAGGCTGAGCTGGCCCGCGTGCCGTCGGGAGGGAAGCCAGACCCCGGATGGGCGGGTGACGAGTGCCGCCACGCCGAGAGGCCCGCGGAGGCCCTGCAGCGCCGCCCCGAGAGGCCGTTCGTTTGCGTGGAGTGTGGTAAGCGCTTCACCGCACGGTCCAGGCTGGCCATCCACAGCAGGATACACACGGGAGAGAAGCCCTTCCAGTGCCCCGAGTGTGACAAGAGTTTCCGCCTGCGCGGCCTGCTGAGGGCCCACCAGCGTGCGCACGGTGGCGAGAGTCCGTTCTCCTGCAGGAAGTGTGGCAAGGGCTTTGCCAAGCAGTGTAAGCTCGCGGAGCACGCCCGCCTGCACAGCGGGGAGAAGCCGTTCTGGTGTGCGGCTTGCGGCAGGAGCTTCCGCCAGAGGGGCCAGCTGCTAAGGCACGAGCGCCTGCACACAGACGAGAAGCCCTTCCAGTGCCCCGAGTGCGAACTGAGCTTCCGACTGAAGAGCATGTTGAGGGCACACCGGCTGTGCCACGGCGGGCAGAGGCCATTCTCCTGCGCGGAGTGCGGCCGTGGCTTCACGCACCAGTGCAAGCTCCGCGAGCACCTGCGGGTGCACAGCGGGGAGAGGCCCTTCCAGTGCCCCGAGTGTGACAAGAGCTTCCGCCTGAAGGGCATCCTGCAGGCGCACCGGCGCACGCACAGCAAGGAGCGGCCCTTCTCGTGCGGGGAGTGCGGCAAGGGCTTCACCCGCCAGTCCAAGCTCACCGAGCACTTCCGCGTGCACAGTGGGGAGAGGCCGTTTCAGTGCCCTGCCTGCGACCGGAGCTTCCGCCTGAAGGGGCAGCTCCTGAGCCACCAGCGCCTGCACACCGGGGAGAGACCCTTCCAGTGCCCTGAGTGCGGCAAGAGCTACCGAGTCAAGGCGGACATGAAGGCGCACCAGCTGCTGCACGGCGGGGAGATGCCCTTCTCCTGCGAGTGCGGCAAAGGCTTTGCCAAGCAGTCCAAGCTCATCGAACACGTCAGGACGCACACGGGGGAGAAGCCTTTCCAGTGTCCCAAATGTGACAAGAGCTTCCGCCTAAAGGCCCAGCTGCTCAGCCACCAAGGCCTGCACACCGGGGAGAGGCCTTTCCGCTGCCCCGAGTGTGGTAAGAACTTCCGGGAGAAGGGACACATGCTGCGGCACCAGCGCATCCATAGGCCTGAGAGGCCGTTTGCCTGTGGCGACTGTGGGAAGGGCTTCATTTATAAGTCCAAACTCGCGGAACATGTCCGAGTGCACACAAAATCCTACAGTGCTCCCAGTGAGCCTGACATTAAGAAAAGGCTTAGCCAGCTGTTTGCAATGATAGAGGCTGACTGGAGTTGA
>16|ENSCAFG00000025145|17315099|17338331
GCTCATAGCAGGAGTCAGCCTGGGATGCCCAGAAGCGCATTTGGCCTCTCCAGAACACAGGTCCCACAGCTGGACATGGAGACCCAACGCCCATCACCTCCATCATTCCCCAGTGTTCTGCAAGAAGAAAGCCCCCGCCAGACCCCCACTGGACTCCCCCGAGATACTCTGTTCCAATCCCGTGTTCTTCCCCCCAAAGAAATTCCTTCTTCATCTCCTCCCATCCCCCGACAAGGCTCCCTATCCCAGACTCCCAAGCTAGAGACCTCTGGCCGAATGCCGCATGTTCTCCAGAAGGGACCCTCACTCCTGTATCCTGCCACTTCTGAGCAAGAGACTCATCTCCAGGGTTCCCTGACTTCCCAAGAAGAGACCCAGTATCCACCCCCAGCTGCTGCTGAACAAGAAATCTCACTTCTCTCCCACTCCACCCCCCACCAAGAGGCCCCACTCCACTCGCCTGAAGTTCCGGAGAAAGACCCCCTGACCCTTTCCCCCACGGTTCCTGAGACTGACATGGACGCCCTGCTTCAGAGCCCCGTTGCCCAAAAAGACACTCCCTTCCAGATCTCTTCTGCAGCCCAGAAGGACACGCCACTCCCGACAGCGGAGATTACCCGCTTGGCCGTGTGGGCTGCCGTCCAAGCGGTGGAGAGGAAACTAGAGGCCCAGGCCATGCGGCTCCTGACCCTGGAGGGACGGACCGGGACGGCCGAGAAGAAGCTGGCAGACTGTGAGAAGACGGCTGTGGAGTTTGCGAACCATCTGGAGAGCAAGTGGGTAGTGCTGGGGACCCTGCTGCAGGAGTATGGGCTGCTACAGAGGCGGCTGGAGAACATGGAGAACCTACTGAAAAATCGAAATTTCTGGATCCTGCGGCTGCCACCAGGCAGCAATGGAGAGGTCCCCAAGGTCCCCGTCACCTTCGATGATGTCGCTGTCCATTTCTCAGAGCAGGAGTGGGGGAACCTGTCTGAGTGGCAGAAGGAGCTCTATAAGAATGTGATGAGGGGCAACTACGAGTCTCTGGTTTCTATGGACTATGCAATTTCCAAACCAGACCTCATGTCGCAGATGGAACGTGGGGAGAGGCCAACCATGCAGGAGCAGGAGGACTCTGAGGAAGGCGAGACACCCGCAGATCCCAGTGCTGCACACGACGGGATCGTGATTAAGATCGAGGTGCAGACCAACGATGAGGGCTCAGAAAGTCTGGAGACGCCGGAGCCCCTGATGGGGCAGGTGGAAGAGCACGGCTTTCAGGACTCAGAGCTTGGTGACCCGTGTGGAGAACAGCCAGACTTGGACATGCAGGAACAGGAGAATACGTTGGAGGAGTCCACAGAAGGCTCCAGTGAGTTCAGCGAGCTCAAACAGATGCTGGTGCAGCAGAGAAACTGCACAGTAAAGGGGAAACAAATACAAAAAAGAACCTTTGATGCTCAAGGTTCGGAGAAGCAGCAGGAAGTGCTGCCCCAGCACCTGCAGGCCCTCGGGCAGCTGTCGGGGCGCTACGAGACCAGCATGTACCAGACCCCGCTGCCCGGGGAGCTGTCCCCCGAGGGCGAGGAGAGCCCCCCGCCGCTGCAGCTAGGCAAGCCTGCGGTGAAGAGGCTGGCGCCGCCGACACACGGGGAGCGGCACCTGGGCGACAGCCGCGGTTCCTCCAGCCAGCAGCAGCGGAACCGGCGCGGCGAGCGGCCGTTCACCTGCATGGAGTGCGGCAAGAGCTTTCGGCTGAAGATTAACCTCATCATCCACCAGCGCAATCACATCAAGGAGGGGCCGTACGAATGCGCCGAATGCGAGATCAGCTTCCGCCACAAGCAGCAGCTCACGCTGCACCAGCGCATCCACCGCGTCCGCGGCGGCTACGCGTCCCCCGACCGCGGGCCCGGCTTCGCCCCCAAGCACACGCTCAAGCCGCGCCCCAAGTCGCCCAGCTCGGGCAGTGGCGGCGGCGGCCCCAAGCCCTACAAGTGCCCCGAGTGCGACAGCAGCTTCAGCCACAAGTCGAGCCTGACCAAGCACCAGATCACGCACACGGGCGAGCGGCCCTACACGTGCCCCGAATGCAAGAAGAGCTTCCGCCTGCACATCAGCCTGGTGATCCACCAGCGCGTGCACGCGGGCAAGCACGAGGTCTCCTTCATCTGCAGCCTGTGCGGCAAGAGCTTCAGTCGCCCGTCGCACCTGCTGCGCCACCAGCGGACTCACACGGGCGAGCGGCCCTTCAAGTGCCCCGAGTGCGAGAAGAGCTTCAGCGAGAAGTCCAAGCTTACCAACCACTGCCGAGTGCACTCGCGGGAGCGCCCGCACGCCTGCCCCGAGTGCGGCAAGAGCTTCATCCGCAAG
>7|ENSCAFG00000011151|5672678|5675940
TCCGGGGGCGGGGGCGGAGGGGGCAAAGCCCACAGGAGGACGAAGATGGAGCCCACCTTCCCCCCGGGGATGGTCATGTTCAACCACCGGCTCCCCCCGGTCACCAGCTTCACCCGGCCGGCGGGGTCGGCCGCCCCTCCCCCGCAGTGCGTGTTATCCTCCGCGACCTCCGACATGACTTTCAAGAAGGAGCCGGCGGCGTCGGCGTCAGCGGCGGCCTTCCCCTCGCAGAGGACCTCCTGGGGGTTCCTGCAGTCCCTGGTCAGCATCAAGCAGGAGAAGCCCGCGGACCCCGAGGAGCAGCCGCAGGGGGGGCTGTTCGCCGGGGCCGAAGAGAGACCTGCAGGCCTCGGAGGCGGCGACGGGGGCGGCAGCCACGGCGTCATCCAGGACCTCAGCATTCTCCACCAGCACGCCCAGCAGCAGCCAGCCCAGCACCACCGCGACGTGCTGCTCAGCGGCACCGGCAGGACTGACGACCACCAGGAGCCAAAGCAGGACACTACCGTCAAAAAGGCAAAGAGGCCAAAGCCAGAATCTCAGGGAATCAAAGCCAAGAGGAAGCCAAGCGCATCTTCCAAACCTCCTCTGGTCGGAGACGGAGAAGGCGCCGTCCTCTCCCCAAGTCAGAAACCTCACATCTGCGACCACTGCAGTGCTGCTTTCAGAAGCTCCTACCACCTGCGGAGGCACGTCCTCCACATGGAGAGACACAAGAGGACGCATAGTGGAGAAAAGCCATACAAATGTGACACTTGCCAACAGTATTTTTCAAGGACTGACAGGCTGTTGAAGCACAGGCGCACGTGTGGCGAAGCCATAGCTAAAGGAGCCGCTAGTGCAGAACCTGGGTCGTCGACCCATAACAGTATGGGTAACCTGGCTGTGTTGTCTCAGGGAAATACAAGCTCCTCCAGGAGGAAAACGAAGTCAAAAGGCCTAGCTGTCGAAAGCAAGGAACATAAGGCCGGTAAAACGAACGAATCACAGATTTCAAATAACATAAACATGCAGAGTTACTCCGTAGAAATGCCCACCGTGTCTTCCAGTGGAGGCATAATTGGCACCGGTATTGATGAACTGCAGAAAAGGGTGCCAAAATTGATCTTTAAGAAAGGAAGCAGAAAGAACACCGATAAAAACTACCTTAACTTTGTGTCGCCGTTGCCAGACATGGTTGGACAGAAGTCCTTGTCTGGGAAACCCAGTGGCTCACTTGGCATCGTATCGAATAATAGCGTGGAGACCATTAGTCTTCTCCAAAGTACCAGTGGCAAACAAGGTCAGATAAGCAGTACTTACGATGATGCCATGCAGTTTTCAAAGAAAAGAAGATACTTACCAACTGCCAGCAGCAACAGTGCCTTTTCTATAAACGTAGGACACATGGTCTCCCAACAGTCCGTCATTCAGTCTGCAGGTGTCAGTGTTTTGGACAATGAGACCCCATTGTCCCTCATTGACTCCTCGGCTCTCAATGCTGAAATTAAGTCTTGTCATGACAAGTCTGGAATTCCCGACGAGGTTTTACAAAGTATTTTGGATCAGTACTCCAACAAATCGGAAAGCCAGAAAGAGGATCCTTTCAGTATAACGGAACCGCGAGTGGATTTACACACCTCAGGAGAACACTCGGAATTGGTTCAGGAAGAAAATTTGAGCCCAGGCACCCAAACACCTTCAAACGATAAGGCGAGCATGTTGCAAGAATACTCCAAATACCTCCAACAGGCTTTTGAAAAATCCACTAATGCAGGTTTTACTCTTGGACACGGTTTCCAGTTTGTCAGTTTGTCTTCACCTCTCCACAACCACACTTTATTTCCAGAAAAACAGATATACACTACATCTCCTTTGGAGTGTGGTTTCGGCCAATCTGTTACCTCAGTGTTGCCATCTTCATTGCCAAAGCCTCCTTTTGGGATGTTGTTTGGATCTCAACCAGGTCTTTATTTATCTGCTTTGGATGCTACACATCAGCAGTTGACACCTTCCCAGGAGCTGGATGATCTGATAGATTCTCAGAAGAATCTAGAGACTTCGTCAGCCTTCCAGTCCTCATCTCAGAAATTGACTAGCCAGAAGGAACAACAGAAAAATTTAGAGTCCTCAACAAGCTTTCAGATTCCATCTCAGGAGTTAGCTAGCCAGATAGATCCTCAGAAAGACATAGAGCCTAGAACAACGTACCAGATTGAGAACTTTGCACAGGCGTTTGGTTCTCAGTTTAAGTCGGGCAGCAGGGTGCCAATGACCTTCATCACTAACTCTAAAGAAGAAGTGGACCATAGAGTAAGGACTTCAGTGTCAGATTCAGGGTATACAAACATGATGTCTGATGTAAGTGAGCCATGTAGTACAAGAGTAAAGACGCCCACCAGCCAAAGTCACAGGTAA
>20|ENSCAFG00000016006|49748715|49771579
CTGGTCCAGGAAGCCAGGGAGGGCATCCCACCTGAACGGAGGTTCGAGGACTCAGTCATTGTGAGGACTGTGAAGCCCCACATTGAGCTTGAGGGATCTAGAAGGTTCTTGCACCATCAGGGTGAAGCAAAGCTCTTGGAGAAGGCCCCCCGGGGCCACCCCAGGTTCGACTGGCTCCAAGATACAGACGAGCCGGCCCCACCCCAGGATGCTGGGCTGCACCTGGACCTGCCGCCCCAGCCCCTGCCCCTCACCTCCTTCAGGACGGTGCTCGTGCCAGTAGAAGACACCACTAAGACGTTGGATGTGACAGTGGTGGACACCACGGAGCACCTGGCAGACCTCGAAGAGCTGGCTCAGCCATCTGAGTGGGGCCTGCCCAGGTCGGCCTCGGAGGTGGCCACACAGACCTGGACGGTGAACTCGGAGGCGTCCGTGGAGCGGCTCCAGCCCTTGCCTTCCCCGATCCGGACAGGGCCCTACCTGTGTGAGCTGCTGGAGGAGGTGGCCAAGGGGGTGGCCAGCCCGGATGAGGACGAGGATGAGGAGCCAGCCGTGTTCCCATGCATTGAGTGCAGCATCTACTTCAAGCAGAAGGAGCACCTTCTGGAGCACATGAGCCAGCACCGCCGAGCGCCAGGTCAGGAGCCACCTGCTGACTTGGCCCCGCTGGCCTGTGGGGAGTGCGGCTGGGCCTTTGCTGACCCCAGTGCCCTGGAGCAGCACCGGCAGTTGCACCAGGCCTCCCGAGAGAAGATCATTGAAGAGATCCAGAAACTGAAGCAGGTGCCTGGTGATGAGGGCCGGGAGGCACGGCTGCAGTGCCCCAAGTGTGTCTTTGGCACCAATTCCTCCAAGGCCTTTGTGCAGCATGCCAAACTGCACGTGCGCGAGCTTCCAGGCCAGCCTGCCAGGGAGCCCTTTGGGGGCGGCAGTGGGGCTGACAGCCCAGGTCCCGATGCTACCACCCTCACCTATCGACCCTACCGAACCTCCTCAGGGCTCAGTGGCTGCGTTTTCTGCGGTTTCCCAGCACCCAGTGAGAGCCTGCTCAGGGAGCACATGAGGCTTGCGCATGCCCATCCCCACTGGGAGGAGGACGCCGAGGCTTTCGAGGAGGACCCTGCCAGCCAGCCAGGCACCAGCCAGGATGCATATGCCCGCTTCCCCGATGCTGCTGAGGACTACTTTGGCAAAGCTGAAGCTCTCTTGGCCCCCACATGGCAGGAGAACCCTGCTGGATATGACCCCAGCCTGGCCTTTGGCCCAGGCTGCCAGCAGCTGGGTGTGAGGGATTTCCCACTGTCAAAGCCACTTCTGCACGGCTCAGACCCAAGGCCCCCAGGAAGGCCAGCCTTTCCCTCCCCTCTGGCATCTGCCCCCTACTCCTTACAGCCCAGTAGAAACAAGAGCATGGTCCACCTGCAGGGGCTCCCAGCCCAGCTGGGGGACCGGAGACACCCTTGGAGTGAAGAGGAGGAGGAAGACATACCGCTGGTCTCAGAGATGGACTTTTCCCCCGAAAATGGGGTCTTTCCACCCTTAGCTGCCCCTGGCCTCATCCCACAGCTGGCCCTGGACCTGAAGCGGACTTTCCGAAAAGCCCTGAGGGCAGCTGAGGCCTCTCGGGCACAGCAGCAGCAGCTCCGAGGGATGGTGCCACTTGTGCTGCTGGCAAAGCTGGGGCCACAGGTCATGGCTGCAGCGACCAGGATGCCCCCAAGGCTGCAGCCTGAGGAGCTGGGGCTGGGGGGCGCCCACCCCCTGGACTTCTTGCTCCTGGATGCACCGCTGGGCGGCCCACTGGGGCTGGACGTGCTCCTTGATGGGGACCCAGCAGTGGCATTGAAGCACGAGGAGCGGAAGTGCCCCTACTGCCCCGATCGCTTCCACAACGGCATCGGCTTGGCCAACCATGTCCGAGGCCACCTGAACCGTGTAGGCGTGAGCTACAATGTGCGGCATTTCATCTCTGCCGAGGAGGTGAAGGCCATTGAGCGCAGGTTCTCCTTCCAGAAGAAGAAGAAAAAAGTGGCTAACTTCGACCCAGGCACCTTCAGCCTGATGCGCTGTGACTTCTGTGGGGCTGGCTTCGACACCCGGGCCGGCCTCTCTAGCCACGCCCGGGCCCACCTACGTGACTTCGGCATCACTAACTGGGAGCTCACCGTGTCACCCATCAACATCCTGCAAGAGCTGTTGGCCACCTCTGCTGCTGAGCGGCCCCCCAGCCCCCTGGGCTGCGAGCCTGGGGGGTCACCCAGTGGCTTCCTGACCTCCCGTCGGCCCCGCTTACCTCTTGCAGTGCCCTTTCCACCCACCTGGGCTGAGGACCCTGGGCCAGCCTACGGAGATGCCCAGAGTCTGACCACCTGCGAGGTCTGCGGTGCCTGCTTTGAGACACGCAAGGGCCTGTCCAGCCACGCACGCTCCCACCTGCGTCAGCTGGGGGTGGCCGAATCGGAGAGCAGCGGTGCCCCCATTGACCTCCTCTACGAGCTTGTGAAGCAGAAGGGCCTGCCTGACACACCCCTTGGGCTGCCCCCAGGCCTGTCTAAGAAGTCCAACTCACCGAAGGAGGTGGTCGCCGGTGCCCCCCGGCCTGGCTTGCTTGCCCTGGCCAAGCCCTTGGATGCCCCTGCTGTCAACAAGGCCATCAAGTCACCTCCTGGCTTCTCTACCAAGGGCTTGGCCCACCCACCCAGCTCCCCACTCCTCAAGAAGGCACCACTCGCCCTGGCGGGCTCCCCCACCCCCAAGAATCCTGAGGACAAGAGCCCCCAGCTGTCCCTGAGCCCCCGGCCAGCCTCCCCAAAGGCACAGTGGCCTCAGTCTGAGGATGAAGGGCCCCTGAACCTCACCTCGGGCCCAGAGCCAGCTCGAGACATCCGCTGCGAGTTCTGCGGTGAGTTCTTCGAGAACCGCAAGGGCCTATCAAGTCACGCACGCTCGCACCTGCGGCAGATGGGCGTGACTGAGTGGTATGTCAACGGCTCACCCATTGACACACTACGGGAGATCCTCAAGAGACGGACCCAGTCCCGGCCTGGTGGCCCCCCTAACCCACCAGGGCCCAGCCCGAAAGCCCTGGCCAAGGTGGTGGGCAGCGGAGGTCCTGGCAGCTCGCTGGAAGCCCGCAGCCCCGCAGACCTTCACCTCTCACCCCTGGCCAAGAAGTTGCCACCGCCACCAGGCAGCCCCCTGGGCCACTCACCAACTGCCTCTCCTCCTCCCACGGCCCGGAAGATGTTCCCAGGCCTGGCCGCACCTTCCCTGCCCAAGAAGCTGAAGCCTGAACAAATGCGGGTGGAGATCAAACGGGAGATGCTACCAGGGGCCCTTCATGGGGAGCCACACCCATCTGAGGGTCCCTGGGTGGCGCCACGGGAAGACATGGCCCCCCTGAACCTGTCGTCCCGGGCAGAGCCTGTGCGTGACATCCGCTGTGAGTTCTGCGGTGAATTCTTCGAGAACCGCAAGGGCCTGTCGAGCCACGCGCGCTCCCACCTACGGCAGATGGGTGTGACCGAGTGGTCCGTCAACGGCTCGCCCATCGACACACTGCGGGAGATCCTCAAGAAGAAGTCCAAACCGTGCCTCATCAAGAAAGAGCCGCCAGCCGGAGACCTGGCCCCTGCCTTGGCTGAGGACGGGCCCCCCACGGCTGCTCCTGGGCCTGTGCAGGCCCCCCTGCCATTGGTGCCAATGGCTGGCCGCCCAGGCAAACCAGGAGCTGGGCCGGCCCAGGTTCCTCGAGAGCTCAGCCTGGCGCCCATCACTGGTGCCAAGCCCACAGCCACTGGCTATCTGGGCTCAGTGGCAGCCAAGCGGCCCCTGCAGGAGGACCGCCTCCTCCCAGCAGAGGTCAAGGCCAAGACCTACATCCAGACCGAACTGCCCTTCAAGGCAAAGACCCTCCATGAGAAGACCTCCCACTCCTCCACTGAGGCCTGCTGTGAGCTGTGTGGCCTTTACTTCGAAAACCGCAAGGCCCTGGCCAGCCACGCGCGGGCGCACCTGCGGCAATTTGGCGTGACCGAGTGGTGTGTGAACGGCTCACCCATTGAGACACTGAGCGAGTGGATCAAGCACCGGCCTCAGAAGGTGGGGGCTTACCGCAGCTACATCCAGGGCGGCCGCCCCTTCACCAAGAAGTTCCGCAGCGCTGGACATGGCCGCGATAGTGACAAGCGGCCACCCCTCGGGCTGGCACCTGGGGGCCTGGCTGTGGTGGGCCGCAGTGCTGGGGGTGAGCCAGGGCCTGAGGCTGGCCGGGCAGCAGACAGTGGTGAGCGGCCTCTGGCAGCCAGCCCGCCAGGCACTGTGAAGGCTGAGGAGCACCAGCGGCAGAACATCAACAAATTTGAGCGCCGACAAGCCCGCCCTCCAGATGCCTCTGCGGTCCGGGGGGGCGAAGAGGCCAATGATCTACAGCAGAAGCTGGAGGAGGTGCGGCAGCCCCCGCCCCGGGTCCGGCCGGTCCCCTCCTTGGTACCCCGGCCCCCCCAGACATCACTGGTCAAGTTTGTTGGCAACATCTACACCCTCAAGTGCAGGTTCTGTGAGGTGGAATTCCAGGGGCCCCTCTCTATCCAGGAGGAGTGGGTGCGGCACTTACAGCGGCACATCCTGGAGATGAATTTCTCCAAAGCGGACCCCCCGCCTGAGGAGCCCCGGGCCCCGCAGGCACAGACAGCGGCGGCAGAGGCACCCTAA
>9|ENSCAFG00000016924|28761278|28776403
TTGGGCCACTTACCCATGAGCCACACAGCCAGTTCTTGTCCAGAGCTGGTTGAAAACCGTGCTGCGCATGTAGCAGGAATGGCACAAGAAGATAGTCGTCGCGGTCAAGTGCCATCTACCTTTTATCATGGTGCCAACCAAGAACTTGACCTGTCCACCAAAGTGTACAAAAGAGAATCGGGAAGTCCTTATTCGGTGTTAGTGGACACCAAGATGAGCAAACCACATCTCCACGAAACAGAGGAACAGCCGTATTTCAGGGAGACAAGAGCAGTGTCTGACGTGCATGCTGTTAAAGAAGACCGGGAGAATTCTGATGACACAGAAGAGGAGGAGGAGGAGGAAGTCTCTTACAAAAGGGAGCAGATCATAGTGGAGGTAAACCTTAATAATCAAACGTTAAATGTATCTAAAGGGGAAAAGGGTGTCTCTTCTCAGTCCAAAGAGACTCCTGTTCTTAAGACAAGCAGTGAGGAGGATGAGGAGGAGAGTGAGGAAGAGGCCACCGATGACAGCAATGACTATGGGGAGAACGGAAGGCAGAAGAAGAAGGAGAAGACAGCGGAGAAGGCCATTGTCACACAAAGGAGAACCAGGAGAGCCGGCTCCGTGGCTGCGGCTACCACTTCCCCGACTCCCAGGACTACAAGAGGACGTAGGAAGAGCGTAGAGCCACCTAAGCGGAAGAAGCGGGCCGCAAAGGAGCCTAAAGCACCAGTCCAGAAGGCTAAGTGTGAAGAGAAAGAGACTCTGACCTGTGAGAAGTGCCCCAGGGTGTTTAATACTCGCTGGTACCTGGAGAAGCACATGAACGTTACCCACAGGCGCATGCAGATTTGTGATAAGTGTGGCAAGAAGTTTGTCCTGGAAAGTGAGCTGTCCCTTCACCAGCAAACAGACTGTGAAAAAAATATTCAGTGTGTTTCCTGTAACAAATCATTCAAGAAACTCTGGTCCCTTCATGAACACATCAAGATTGTCCATGGATATGCAGAAAAGAAGTTTTCCTGTGAAATTTGTGAGAAGAAATTCTATACCATGGCTCATGTGCGGAAACACATGGTTGCACACACAAAAGACATGCCATTTACATGTGAAACCTGTGGAAAATCGTTCAAACGCAGCATGTCCCTCAAGGTGCACTCCTTGCAGCATTCTGGAGAGAAGCCCTTCAGATGCGAGAACTGTGACGAAAGGTTTCAGTACAAGTACCAGCTACGCTCCCACATGAGCATCCACATCGGGCACAAACAGTTCATGTGCCAGTGGTGTGGCAAGGACTTCAACATGAAGCAGTACTTCGACGAACACATGAAAACACACACTGGTAAGAATTTCTTGGGAAAAGTTCAGGGATGTTGTTTCTTAAAGAGAAACATGCTGCTTAGACATACAAGGCATAACACTGGTTCAAATCCGTGGATTTGTGGTAGGTGTCGCCAGCGGTTCCGCTTCTCCAACATGCTGAAGGCCCACAAGGAGAAGTGCTTCCGGGTGACCAGCCCCGTGAACGTGCCGCCTGCCGTCCAGATCCCACTCACGAGCTCCCCAGCCACCCCGGTTCCTTCTGTGGTGAACACCCCCACCACCCCCACCCCTCCAATCAGTATGAACCCTGTGAGCACGCTTCCCCCGGCTCTCTTCAAGAGCGAGCCTTTAAATCACAGAGGCCAGGGTGAGGACAACTTTCTGCGGCACCTGGCAGAGAAGAGCAGTCCAGCACAGCACCATTAA
>2|ENSCAFG00000009983|68397143|68537154
GCTTCAAAACTCACAGGCCCATCTCTGTTCTCTCTTTCAGTTGAAGAGGGGGAGGCCTCGGACTTCTCGCTGGCCTGGGATTCCTCCGTGACGGCATCAGGAGGCCTGGAAGGAGAGCCGGAGTGTGATCGGAAAACCAGCCGTGCGCTGGAAGACAGGAACAGCGTGACAAGTCAAGAGGAGAGAAATGAGGACGATGAAGACATGGAGGATGAGTCAATTTACACCTGCGATCACTGTCAGCAGGACTTCGAGTGTCTGGCAGACCTGACGGACCACCGGGCTCACCGCTGTCCTGGAGATGGTGATGACGACCCGCAGCTCTCCTGGGTGGCCTCGTCTCCCTCCAGCAAGGATGTCGCGTCACCCACGCAGATGATCGGAGATGGGTGTGACCTCGGCTTGGGTGAGGAGGAAGGGGGCACGGGCCTGCCATACCCTTGCCAGTTCTGCGACAAGTCCTTCATCCGCCTGAGCTACTTGAAGCGGCACGAGCAGATCCACAGTGACAAGTTGCCGTTCAAGTGCACCTACTGCAGCCGCCTCTTCAAGCACAAGAGGAGCCGCGACCGGCACATCAAGCTGCACACGGGTGACAAGAAGTACCACTGTCACGAGTGCGAGGCCGCCTTCTCCCGCAGCGACCACCTCAAGATCCACCTGAAGACCCACAGCTCCAGCAAGCCCTTCAAGTGCACCGTGTGCAAGCGCGGCTTCTCCTCTACCAGCTCGCTGCAGAGCCACATGCAGGCGCACAAGAAGAACAAGGAGCATCTGGCCAAGTCGGAGAAGGAGGCCAAGAAGGACGACTTCATGTGTGACTACTGCGAGGACACCTTCAGCCAGACGGAGGAGCTGGAGAAGCACGTGCTCACCCGCCACCCCCAGCTCTCCGAGAAGGCCGACCTGCAGTGCATCCACTGCCCTGAGGTCTTCGTGGACGAGAACGCGCTGCTCGCCCACATCCACCAAGCCCACGCCAACCAGAAACACAAGTGCCCCATGTGCCCCGAGCAGTTCTCCTCGGTGGAGGGTGTCTACTGCCACCTGGACAGCCACCGGCAGCCTGACTCCAGCAACCACAGCGTCAGCCCTGACCCTGTGCTGGGCAGCGTGGCCTCCATGAGTAGTGCCACGCCGGACTCCAGCGCCTCCGTGGAGCGCGGCTCCACCCCGGACTCCACCTTGAAGCCGCTGCGGGGCCCGAAGAAACTGCGGGATGATGGGCAGGGCTGGTCCAAGGTGGTCTACAGCTGCCCCTACTGCTCTAAGCGGGACTTTCACAGCCTGGCAGTGCTGGAGATCCACCTGAAGACCATCCACGCGGACAAGCCCCAGCAGAGCCACACGTGTCAGATCTGCCTGGACTCCATGCCCACCCTGTACAACCTCAACGAGCACGTCCGCAAGCTGCACAAGAACCATGCCTACCCCGTGATGCAGTTCGGCAACATCTCTGCCTTCCACTGCAACTACTGCCCTGAGATGTTCGCTGACATCAATAGTCTGCAGGAGCACATCCGCGTCTCCCACTGCGGCCCCAATGTCAACCCGCCAGACGGCAACAACGCCTTCTTCTGCAACCAGTGCTCCATGGGCTTCCTTACTGAATCCTCCCTCACAGAGCACATCCAGCAGGCCCACTGTGGTGTGGGTGGCGCCAAGCTAGAGTCCCCGGTCGTGCAGCCCGCGCAGTCCTTCATGGAGGTCTACTCCTGTCCCTATTGCACCAACTCGCCCATCTTCGGCTCTATCCTGAAGCTCACCAAGCACATTAAGGAGAACCACAAGAACATCCCGCTCGCCCACAGCAAGAAGTCCAAGGCGGAGCAGAGCCCAGTGTCCTCCGACGTGGAGGTGTCTTCCCCCAAGCGGCAGCGGCTCTCGGCCAGTGCCAACTCCATCTCCAATGGCGAGTACCCCTGTAACCAGTGTGATCTCAAGTTCTCCAACTTTGAGAGTTTCCAAACCCACCTGAAGCTGCACCTGGAGCTGCTGCTGCGGAAGCAGGCGTGCCCGCAGTGCAAAGAGGACTTTGACTCCCAGGAGTCCCTCCTGCAGCACCTGACAGTCCACTACATGACCACGTCGACCCACTACGTGTGCGAGAGCTGTGATAAGCAGTTCTCCTCTGTGGACGACCTGCAGAAGCACCTGCTGGACATGCACACCTTTGTGCTGTACCACTGCACCCTGTGCCAGGAGGTCTTCGATTCCAAGGTATCCATCCAGGTGCACCTGGCGGTGAAGCACAGCAATGAGAAGAAGATGTACCGCTGCACGGCCTGCAACTGGGACTTCCGCAAGGAGGCTGACCTGCAGGTGCATGTCAAACACAGCCACCTAGGCAACCCGGCCAAGGCACACAAGTGCATCTTCTGTGGGGAGACCTTTAGCACCGAGGTGGAGCTGCAGTGCCACATCACCACGCACAGCAAGAAGTACAACTGCAAGTTCTGCAGCAAGGCCTTCCATGCCATCATCTTGCTGGAGAAGCACCTACGTGAAAAGCACTGCGTGTTCGATGCTGCCACAGAGAATGGCACAGCCAATGGGGTGCCCCCCACTGCCGCTGCCGCCGCCGCTGCCAAGAAGACTGAGCCCGCTGACCTGCCGGGCATGCTGCTTAAGAACCCCGAGGCGCCCAATAGCCATGAAGCCAGTGAGGACGACGTGGATGCGTCGGAGCCCATGTACGGCTGCGACATCTGCGGGGCGGCCTACACCATGGAGGTGCTGCTGCAGAACCACCGGCTGCGAGATCACAACATCCGGCCCGGCGAGGACGACGGCTCACGCAAGAAGGCCGAGTTCATCAAGGGCAGCCACAAGTGCAACGTGTGCTCGCGGACGTTCTCGGAGAACGGGCTCCGGGAGCACCTGCAGACGCACCGGGGCCCCGCCAAGCACTACATGTGCCCCATCTGCGGCGAGCGCTTCCCTTCCCTGCTGACGCTCACCGAGCACAAGGTGACCCACAGCAAGAGCCTGGACACGGGCACCTGTCGGATCTGCAAGATGCCCCTGCAGAGTGAGGAGGAGTTTATTGAGCACTGTCAGATGCATCCCGACCTGCGCAACTCGCTCACAGGCTTCCGCTGTGTCGTGTGCATGCAGACGGTCACCTCCACGCTCGAGCTCAAGATCCACGGCACCTTCCACATGCAGAAGCTGGCGGGCAGCTCAGCAGCCTCCTCCCCCAATGGCCAGGGGCTGCAGAAGCTCTACAAGTGTGCCCTGTGCCTCAAGGAGTTCCGCAGCAAGCAGGACCTGGTGAAGCTTGACGTCAACGGGCTCCCCTACGGCCTCTGCGCCGGCTGCATGGCCCGCAGTGCCAACGGACAGGCGGGCGGCCTGGCCCCACCCGAGCCCGCCGACCGGCCCTGCGCTGGCCTCCGCTGTCCCGAGTGTAGCGTCAAGTTCGAGTGTGCCGAGGACCTGGAGAGCCACATGCAGGTGGACCACCGCGACCTCACGCCGGAGACCAGTGGGCCCCGGAAAGGCGCCCAGACGTCGCCAGTGCCCCGGAAAAAGACATACCAGTGCATCAAGTGCCAGATGACCTTTGAGAACGAGAGAGAGATCCAAATCCATGTTGCCAACCACATGATTGGTAAGAGAGCGTTTTCCCACTCATGC
>9|ENSCAFG00000016812|27560379|27571027
CAAGGAGCTTGGGTTAGATCTAGAGGATTAACCAGAGCAGATCCACAGACCAGCATGGCTGCCACTGCCGCTGTCAGCCCCAGCGACTACCTGCAGCCCGCCGCCCCCAGCACCCAGGTGAGTGAGCAGTGGGTTTGGGTGGGGAGGCAGTGCTGCATCAGCCTGGAGGCATTCTCTGAAGCTGACATTAAACCACAGACACCCTGGGACATGACCCCTGGGAAGATTCGGTGCCTCGAAAGAGCACCCTCCCCACTTTACCTGAGTGTTTATTCTTCCTCCCTTCCTTCCTCAGAGAAAGAGGAGATAGCAGGGAGAGGGAAGATGCTAGCACCCTCCTATCCTGGGGGGCAGCTCGTGTTCGCTCCTCTGAATCCCACTGTGATCAACAAAGGGACCCGATCAAATGCCAATATCCAGTACCAGGCGGTCCCTCAGATACAGGCGAGCAGTTCCCAGACCATCCAGGTACAGCCCAGTCTCACCAACCAGATCCAGATTATCCCTGGCACCAGCCAAGCCATCATCACCCCCTCACCATCCAGTCACAAGCCTGTCCCCATCAAGCCAGCCCCGGTTCAGAAGTCAAGTACAACTACCACCCCTGTGCAGAGTGGGGCCAATGTGGTGAAGCTGACGGGTGGGGGCGGCAATGTGACACTCACTCTGCCCGTCAACAACCTTGTGAACACCAGCGACTCTGGGGCCACCACTCAGCTCCTCACGGAGAGCCCCCCCACCCCTCTGTCTAAGACTAACAAGAAAGCCAGGAAGAAGAGTCTCCCTGCCTCCCAGCCCCCTGTGGCTGTGGCGGAGCAAGTGGAGACGGTGCTGATTGAGACCACCGCGGACAACATCATCCAGGCAGGAAACAACCTGCTCATTGTTCAGAGCCCTGGTGGGGGCCAGCCAGCTGTGGTCCAGCAGGTCCAGGTGGTGCCCCCCAAGGCCGAGCAGCAGCAGGTGGTACAGATCCCCCAGCAGGCTCTGCGGGTGGTGCAGGCGGCATCTGCTACCCTCCCCACCGTCCCCCAGAAGCCCTCCCAGAACTTTCAGATCCAGGCGGCTGAGCCGACGCCTACTCAGGTCTACATCCGTACGCCTTCAGGTGAGGTGCAGACGGTCCTCGTCCAGGACAGCCCCCCAACAACAGCTGCAGCCACCTCTACCACCACCTGTAGCAGCCCTGCGTCCCGTGTTTCCCATCTGAGCGGGACCAGCAAAAAACACTCGGCCGCAATTCTCCGGAAAGAGCGCCCCCTGCCAAAGATCGCCCCCGCTGGAAGCATCATCAGTCTGAATGCTGCCCAGCTGGCAGCAGCGGCCCAGGCCATGCAGACCATCAACATCAACGGTGTTCAGGTCCAGGGTGTGCCTGTCACCATCACCAACACCGGCGGGCAGCAGCAGCTGACAGTGCAGAATGTCTCCGGAAACAACCTGACCATCAGTGGGCTGAGCCCCACCCAGATCCAGCTGCAGATGGAGCAGGCCCTGGCTGGAGAGGCCCAGCCTGGGGAGAAGCGGCGCCGCATGGCCTGCACATGTCCCAACTGCAAGGATGGGGACAAGAGGTCTGGAGAGCAGGGCAAGAAGAAACACGTGTGCCACATCCCTGACTGCGGCAAGACTTTCCGGAAGACATCCTTGCTACGGGCCCATGTGCGCCTGCACACCGGCGAGCGGCCCTTTGTCTGCAACTGGTTCTTCTGTGGAAAGAGGTTCACCCGGAGTGACGAGCTCCAGCGGCACGCCCGCACCCACACAGGGGACAAACGCTTCGAATGTGCCCAGTGTCAGAAGCGCTTCATGAGGAGTGACCATCTCACCAAGCATTACAAGACCCACCTGGTCACGAAGAACTTGTAA
>26|ENSCAFG00000015274|33841007|33844702
ATGCACCCCCAGGGAGGCCGCGCGCTCAAGGAGGCCACCCCCGCTCTGCTGCTCACATGGTTTCTGGGCCCCTGGCACTCCGGTAGGCCGGGGAGGGGGAATTGCACCCAGGGCAGAGCAGAGCTCACAAATGGCGGCTGCATATTTGATTTGGCCCACATGGTGGCTAATGCCCATGCGCCTGTTCTTGCCCGCAGGTGGTACGCGTGGGCGGGGCGCGGGGACATGGGGCCCGACATGGAGCTGCCCAGCCACTCCAAGCAGCTCCTGCTGCAGCTGAACCAGCAGAGGACGAAGGGTTTCCTGTGTGATGTCATTATCATGGTGGAGAACTCCATCTTCCGTGCGCACAAGAACGTCCTGGCTGCCAGCAGCATCTACTTCAAGTCCCTGGTCCTGCACGACAACCTCATCAACCTGGACACAGACATGGTCAGCTCCACAGTGTTCCAGCAGATCCTGGACTTCATCTACACGGGAAAACTGCTTCCCAGTGACCAGCCGGCCGAGCCCAACTTCAGCACTCTCCTCACTGCCGCCAGCTACCTCCAGCTGCCTGAGTTGGCAGCCCTTTGCCGCCGTAAACTCAAGCGAGCCGGCAAGCCCTTCGGCTCTGGTCGGGTGGGTGCCACTGGCATGGGGAGGCCCCCCCGCAGCCAGCGGCTATCCACAGCCTCCGTCATTCAGGCGCGGTATCCAGGGCTTGTGGACGGACGCAAAGGGGCCCATACCCCCCAGGAGCTCCCCCAGGCCAAAGGCTCAGATGACGAGCTTTTCCTCGGGGGCTCCAGCCAGGAGGGTGTGCATGGCCTGGGCCGGGCCATCTGTCCAGCCAGTGGGGAGGCCGGCCTGGGCAGCTGCAGCACCAATGGGAGCAGTGGGGGCTGTGAGCAGGAGCTAGGTCTGGACCTGTCCAAGAAGAGTCCTCCCCTACCTCCTGCCACCCCCGGTCCCCCCCTGACCCCCGACGACCCGGCCCAGTTGAGTGACAGTCAGCATGGCTCGCCCCTTTCAGCCTCCGCTCCTCCTGTTGCCAACAGTGCCTCTTATGCTGAGCTGGGGGGCACCCCCAATGAGCCCATGGATCTGGAGGGGGCCGAGGACAACCACCTGAGCCTGTTGGAGGGGCCTGGTGGGCAGCCCCGGAAGAGCCTGCGGCACTCAGCCCGCAAGAAGGAGTGGAGCAAGAAGGAGCCCATGGTGGGGTCCCCCTTTGAGCGGAGGGAAGTGGGGCCCAAGGGCCCTTGCCCAGGGGATGAGGGTGAGGGGCTAGGGGACAGGGTTCCCAATGGCATTCTGGCCAGCAATGTTGGTGGGGGTGGCCCCAGTGGGCCCTATGTGGAGCCCGCATATCCCTGCAAGGAGGAGGAGGAGAATGGCAAGGATGGGAGCGAGGACAGTGGGCAGAGTGGGAGTGAGGGGGGCAGCGGCCATGCCGGCACCCACTATGTGTACCGACAGGAAGGCTACGAGACCGTGTCCTATGGGGACAACCTGTACGTGTGCATCCCCTGCGCCAAAGGCTTCCCCAGCTCAGAGCAGCTCAACGCCCACGTGGAGACACACACGGAGGAGGAGCTGTTCATTAAGGAGGAGGGAGCCTACGAGACGGGCAGTGGGGGTGCCGAGGAGGAGGCCGAGGACCTGTCGGCACCCAGTGCAGCCTACGCGGCCGAGCCCCGACCCTTCAAGTGCTCGGTCTGTGAGAAGACCTACAAGGACCCTGCCACGCTGCGGCAGCACGAGAAGACGCACTGGCTGACCCGGCCCTTCCCCTGCAACATCTGCGGCAAAATGTTCACGCAGCGCGGCACCATGACGCGCCACATGAGGAGCCACCTGGGCCTGAAGCCCTTTGCCTGTGACGAGTGTGGCATGCGCTTCACCCGCCAGTACCGCCTCACCGAGCACATGCGTGTGCACTCGGGCGAGAAGCCCTACGAGTGCCAGCTCTGCGGGGGCAAGTTCACCCAGCAGCGCAACCTCATCAGCCACTTGCGCATGCACACCTCCCCCTCCTAG
>29|ENSCAFG00000007696|22204730|22221042
ATGGCTCTGCCGCCGCCAGGGGAGGCCGGCCCGCAGGACAAGATGTGCTACGCGCCCGAGAGGCTCCAGCGCAGCCCCCAACACCTGGACGCCTACAACATGCCCTTCCTGCCCTACGGCCACTATGGGAACTTGCTACCCGCTGCGGAGGAAAATCTCCAGGCTTTCCCGCCCCGGGAGGCTGCGGTGTCCGAGCCCCACACCGTGCCCCCCTTCACCTTCCGGCCCGCGCCTCCCTTGCTGAGCTCCAGCCTGGCCCTGCAGAGGGAGCCACTCTACGATCTGCCCTGGTACAGCAAGCTGCCACCGTGGTACGCGATTCCCCACCTCCCCAGAGAGGTGCCACACTTCAACAGCAGCCACGAGTACAGAGGCGCCACCAGTGGAGACTTGGACCACGTTGGTGGCCAAAGCGACAGTGGCCAGTGTTGTGGACCTGAGATTTTAATTAAACCGACGGCTGTGAATGCTTCCCTGTTACCCGAGGTGATGAAGACCGCCCAGTTACTACCTTCCTCCCCAGGCAGGCGATCTGAGGAGGGCTCCAAACTCCCCAACCCGTATGGAAAGTCGATTCCCCGTTACCACTTCACCCAGGAGGACCTGCACTTCGTTTTGTTCGGGGTTATCCCCAGCGTGGAGCACTCAGCCCCTCTGCACCATGCAATTTCCGGCTTCCTGGTCCCCACAGACAGCTCTGGATCCGATTCTCTTTGTCGAACTCTGGATAAAGACTCCCTTCAGCTACCAGAAGGTCTCTGCCTCAAGCAGACGACGTTCGGAGAATTGCGGCATTTTGGTGTATTCTGCAGTAGCCTCATTGCCAAAGGAGTCAGGTTTGGGCCCTTTCAAGGTAAAGTGGTCAACGCCAGTGAAGTCAAGACCTATGGAGACAATTCTCTGATGTGGGAGATCTTTGAAGATGGTCATTTGAGCCACTTTATAGATGGAAAAGGAAATGCAGGGAACTGGATGTCCTATGTCAACTGTGCCCGTTTCCCCAAGGAGCAGAACCTAGTTGCAGTGCAGTGTCAAGGGCAGATATTTTATGAGAGCTGCAAGGAGATCTGCCAGAACCAAGAGCTCCTTGTGTGGTATGGAGACTGCTATGAAAAGTTTCTGGACATTCCTGTGAGCCTTCAAGTCACAGAACAGGGGAAGCAGGCTCCTAGATCCTCTGAGGAGTCTGCAGAAGGCTACAGATGTGAAAGATGTGGAAAAGTATTTACCTACAAATATTACAGAGATAAGCATCTCAAGTATACCCCTTGTGTGGACAAGGGTGACAGGAAATTTCCCTGCTCTCTCTGCAAACGATCCTTTGAGAAGCGAGACCGGCTCCGGATCCATGTCCTTCATGTTCATGAGAAGCACCGGCCTCACAAGTGTTCTACCTGTGGGAAATGTTTCTCTCAGTCTTCCAGCCTAAACAAACATACAAGAGTCCACTCTGGAGACAGACCATACCACTGTGTATATTGTACAAAGAGGTTCACTGCCTCCAGCATCCTCCGCACACATATCAGGCAGCACTCCGGGGAGAAGCCCTTCAAATGCAAGTACTGTGGGAAATCTTTTGCATCCCACGCCGCTCACGACAGCCACGTTCGGCGCTCACACAAGGAGGATGAGGGCTGGTCTTGCAGCATCTGTGGAAAAACCTTTCCGAATCAAGAAGCATCCTACTCCCATATGAAGCTGCATGAAGGCCACTAG
>6|ENSCAFG00000018472|12531710|12536048
ATGGAAACTCAGGCTGATTGCATATCTCAGGAACCTCAGGCCCTGCTTGAGAGTGCTCTTCCTTCCTCGAAAGTTCCTGCCTTTTCTGACAAGGACAGCCTGGGGGATGAGATGTTGGCAGCTGCGCTCCTAAAGGCCAAGTCCCAGGAGTTGGTGACGTTTGAGGATGTAGCTGTGTACTTCATCCGGAAGGAGTGGAAGCGTTTGGAGCCTGCTCAGAGGGACCTCTATAGGGATGTGATGCTGGAGAATTATGGGAATGTGTTCTCGCTGGATGGTGAGACCAGGACTGAGCATGATCAAGACATTTCTGAAGATACAGGATCACGTGGGGTGCTGTTGGGAAGATTCCAAAAGGATATTTCTCAGGGTCTTAAGTTTGAAGAAGCCTATGAACAAGATGTCAGTCTCAAGAGGCAACTGGGGAATTCCTCTGGAGAAAGATTGGATAGGAAGATACAAGATTTTGGTCAGATGACCGATGAGGAAAAGCTAACCCCCGGGGGAGAGAGAAGTGAGAAATACAGTGATTTTGGGAATAGCTTGACTGTGAGTTCTAACCTTATTTCACATCAGAGACTTCCTGTGGGAGACAGACCCCATAAGTGTGATGAATGTAGCAAGAGCTTTAATCGAACTTCAGACCTTATTCAACATCAGAGAATCCACACTGGGGAAAAACCCTATGAATGTAGTGAATGTGGGAAGGCCTTCAGCCAGAGCTCACATCTTATTCAGCATCAGAGAATCCACACTGGAGAGAAACCTTACGAATGTAACGATTGTGGGAAGACTTTCAGTTGTAGCTCTGCCCTCATTCTACATCGGAGGATCCACACCGGGGAGAAGCCCTATGAATGTAATGAATGTGGGAAAACCTTTAGCTGGAGCTCTACCCTTACTCATCATCAGAGAATCCACACTGGAGAGAAACCATATGCTTGTAATGAATGTGGGAAGGCCTTCAGCAGAAGCTCCACTCTTATCCATCACCAGAGAATCCACACTGGAGAGAAGCCCTATGAATGTAATGAGTGTGGGAAAGCCTTTAGCCAGAGCTCACACCTCTACCAGCACCAGAGAATCCACACTGGAGAGAAGCCCTATGAATGTATGGAATGTGGAGGAAAGTTTACCTATAGCTCAGGCCTTATTCAGCATCAAAGAATCCACACGGGGGAGAATCCCTATGAATGTAGTGAGTGTGGGAAAGCCTTTAGGTATAGCTCAGCTCTTGTTCGCCATCAGAGAATTCACACTGGAGAAAAGCCTTTGAATGTAATGGGAATGAGCAAAAGTTCTCTCAGAGTCACTGCTGAATTAAATATCAGAGAGTCCACCTGA
>1|ENSCAFG00000002578|105301728|105304814
ATGGCCCCCGCCTCTACCGCCGAGGGGCCTGGGGAGAAGCCTGGCCCCGCAGCCCCTGCACCGACCGCCCAGTACGAGTGTGGGGAGTGTGGCAAGTCTTTCCGGTGGTCTTCCCGGCTCCTCCACCACCAGCGCACACACACAGGCGAGCGACCCTACAAGTGCCCTGACTGCCCCAAGGCCTTCAAGGGCTCCTCGGCCCTGCTCTACCACCAGCGGGGCCACACAGGCGAGCGGCCCTACCAGTGCCCTGACTGCCCCAAGGCATTCAAGCGCTCGTCGCTACTGCAGATCCACCGTAGCGTGCACACGGGCCTGCGGGCCTTCACATGCGGCCAGTGTGGCCTGGCCTTCAAGTGGTCCTCACACTACCAGTACCACCTGCGGCAGCACACGGGTGAGCGGCCCTACCCATGCCCCGACTGCCCCAAGGCCTTCAAGAACTCGTCCAGCCTGCGGCGCCACCGCCACGTGCACACGGGCGAGCGGCCCTACACCTGCAGTGTGTGCGGCAAGAGCTTCACCCAGAGCACCAACCTGCGGCAGCACCAGCGCGTGCACACGGGCGAGCGGCCCTTCCGCTGCCCCATCTGCCCCAAGACCTTCACGCACTCATCCAACCTGCTGCTGCACCAGCGCACCCACAGCGCAGCCGCCAGTGCCCCTGCCCCACCGCAGGATGAGCCCAACGCCAAGGTCTTGATGTCTGACGCCTACCTGCATGCACCTGTGCCCCCACCGCCGCCTGCGCCCCCACCCGTGGTGCCTGAGCTTTTTCTGGCGGCGGCGGAAACCACGGTGGAGCTGGTGTACCGCTGTGAGGGCTGTGAGCTGGGCTTTGGTAGTGAGGAGCTGCTCCTGGAGCACCAGCCCTGCCCCGGGCCAGAGGCAGCCACCCCTCCCCAGGACGCACAGGGCTTTGCCTGCCTCCCATGCGGGAAGTCCTTCCGGACAGTGGCCGGCCTCTCCCGCCACCAGCACAGCCACGGGGTGGCCGGCGGGCAGGCGTTCCGCTGTGGCAGCTGTGACGGCGCCTTCCCGCAGCTGGCCAGCCTCCTGGCGCACCAGCAGTGCCATGTGGAAGAGGCGGCGGCTGGACGCCCGCCCCCTCAGGCCGAGGCCGCCGAGGTCACCTGTCCCCAGGAGCCGCTGGCCCCAGCGCCAGCCTGTACCGAGCGGCCCTACAAGTGTGCAGAGTGCGGCAAGGCCTTCAAGGGCTCCTCGGGGCTGCGCTACCACCTGCGGGACCACACGGGCGAGCGGCCCTACCAGTGTGGCGAGTGCGGCAAGGCCTTCAAGCGCTCGTCCCTGCTGGCCATCCACCAGCGTGTGCACACGGGCCTGCGGGCCTTCACGTGCAGCCAGTGTGGGCTCACCTTCAAGTGGTCCTCACACTACCAGTACCACCTGCGGCTGCACTCGGGCGAGCGGCCATACGCCTGCGGGGAGTGTGGCAAGGCCTTCCGGAACACGTCGTGCCTGCGGCGCCATCGCCACGTGCACACTGGTGAGCGGCCCCACGCCTGTGGCGTGTGTGGCAAGAGCTTCGCGCAGACCTCCAACCTGCGGCAGCACCAGCGTGTACACACGGGCGAGCGGCCCTTCCGCTGCCCACTCTGCCCCAAGACCTTCACGCACTCGTCCAACCTGCTGCTGCACCAGCGCACCCACTCGGCGGAGCGCCCCTTTGCCTGCCCCATCTGCGGCCGCAGCTTCGTCATGGCAGCCTACCTGCAGCGGCACCTGAGGACGCATGCCCCGGCCCCCGCAGCTGCCGGCCCCGCAGCCCCCGCCACCAGCTCCCAGCCCCCTGCCCCGCTGGTGGCGGCCCCAGCCCCATCCACCACCCAAGATGTCCATGTGCTCCCCCATCTCCAGGCCACACTCTCCCTCGAGGTGGCAGGGGGCCCGGCTGCGGCCCCACCCCCGGGCCAGGCAGCCCCCAACTCCCAGACTTTTCTCCTGGTGCAGACGGCCCAGGGCCTCCAGCTCATCCCTAGCAGCGTCCAACCCCCTACACCTGCGCCCCCACCTCCTCCCCCCAAGCTCATCCTGCTGCCCTCCTCCGGTACTGGTGCTGGGGGCCGCCGCGGAAGGCAGGGCACACGTGCAGCAGGGAAATCTGGTCAGGGGCCTGGAGTAGTATGGCTGCCGGGTCCTGGGGGGTTGGGGGTCCAGGGAGGGGGCAACGCAGGGGCCAGTGGGGGAGGGCAGAGCCTCATTGTTCTGCAGAATGTAGGGGGTGGGGAGGCAGGGGCACAGGAAGTGAGCGGGGTCCAGCTCCAGCCCCTCCGGCCAGCCCCCGAGGTGACCACGGTCCAGCTCCAGCCCACCCAGGAGGTGACCACAGTCCAGCTCCAGCCGGCTCAGGAAGTGACCACAGTCCAGCTCCAGCCTGTGGCAGGCCAGCTCTCCAATCCCAGCGGGGGAGCTGTGACTCCTGAGGCCCCCAATCTGCTGGTGGTTCAGAGTGGAACAGCTGAGGAGTTGCTGGCAGGTCCAGGCTCTGGGGAGCCAGGTGATGGTGAGGCCAGTGCTGGTGTTGTCCAGGATGTGCTGTTTGAGACACTGCAGACAGACGAGGGGTTGCAGAGTGTCCTGGTGCTGAGTGGGGCAGATGGGGAACAGACCCAGCTGTGTGTGCAGGAGGTAGAGACCCTCCCTCCTGGGCTGGCCGAGCCTCCAGCCCCTGGCCCTCCAGGACAGAAGCTGCTCATCATCCGCAGTGCACCTGCCACTGAACTGCTGGACAATAGCAGCGGTGGGGGAGGTGCTGCCACACTGCAGCTGCTGGCCCCCCCCCAACCTGGCCAAGCCTCTGCCCCAGTGGGCATCTCCACAGCTCCCACCTCCCAGATGGTACAAGTGGTACCCACTGGCGCTGCACCTGGAGGTATGACCCCACAGGGCCTACCCTCCATCCAGATTGTCCAGACTCTGCCCGCAGTCCAGCTGGTGCATACATTTTGA
>24|ENSCAFG00000011738|40922920|40940686
ATGTCGAGGCGCAAGCAGGCGAAACCCCAGCACATCAACTCGGAGGAGGACCAGGGCGAGCAGCCCCCGCAGCAGCCGGCCCCGGAGTTTGCAGGTGCTCCAATGAACCACCCGGGGACCGGCAGTGAAGCCAACAGGGATGGAATGACTGCAAAGAGGACTCGTCGGGAGGAGACTCACATCTGTGAGAAATGCTGTGCAGAGTTCTTCAGCTTCTCGGAGTTCTTAGAACATAAGAAAAATTGCACTAAAACCCCACCGGTGCTCATCATGAACGACAGCGAGGGGCCGGTGCCTCCGGAGGAGTTCCCCGGGGCCGCGCTCGGCCACCCGCCGCACAGCCCAGGCGGTAAGGAGGGTCACAGGGAGGATGGCGGCGGCTCGGGGGAGCTGAAGGAGAAGCTGGGTGCCGAGTCTGTCGTGTACCTGAAGGCCGAGACCGCCCTGCCCACCGCGTCCCAGGACATAAGCTATCTACCCAAAGGCAAAGTGGCCAACACTAACGTCACTCTGCAAGCACTGCGGGGCACCAAGGTGGCGGTGAACCAGCGCAGCGCCGAGGCGCCGCCAGCCCCCGTGCCCGGCGCCAGCAGCATCCCGTGGGTCCTGGAGCAGATCCTGTGCCTGCAGCAGCAGCAGCTGCAGCAGATCCAGCTCACCGAGCAGATCCGCGTGCAGGTGAACATGTGGGCCTCGCACGCCCTCCACTCGGGCGTGGCGGGAGCGGACACCCTCAAGACCCTGGGCAGCCACATGTCCCAGCAGGTTTCCGCGGCCGTGGCCTTGCTCAGCCAGAAAGCCGGCAGCCAGGGCCTGTCTCTGGACGCCTTGAAACCAGCCAAGCTACCTCACGCAAACATCCCTTCCACCGCCAGCTCCCAGGGGCTGGCGTCCTTCGCCCTGAAGCCCGACGGGACGAGGGTGCTGCCGAACGTCATGTCGCGCCTTCCCGGTGCTTTGCTACCTCAGGCCCCAGGCTCTGTGCTCTTCCAGAGCCCTTTCTCCACCGTGGCGTTAGACCCGTCCAAGAAAGGGAAGGGGAAGCCACCGAACGTGTCCCCGGTGGAGGCCAAACCCAAAGACGAGGCCATCCTCTGCAAGCACAAGTGTAAGTACTGTAGCAAGGTTTTTGGGACCGATAGCTCCCTGCAGATCCACCTCCGCTCCCATACCGGAGAGAGACCCTTCGTGTGCTCTGTCTGTGGCCACCGGTTCACCACCAAGGGCAACCTCAAGGTGCACTTTCATCGACATCCCCAGGTGAAGGCCAACCCCCAGCTCTTTGCCGAGTTCCACGACAAAATGACGGCAGGCAATGGCATTCCCTATGCACTCTCTGTACCCGTCCCCGTAGATGAATCGAGTCTCTCTTTAGACAGCAAACCTGTCCTTGTAACAGGGACCCCCGGTCTAGGGCTACCTCAGAATCTCTCTTCAGGGACTAACCCCAAGGACCTCCTGGGCGGCCCTCTGCCCAACGACCTGCAGCCCGGGCCTTCCCCAGAAAGTGAGGACGGATCCCTACTGTCTGGGGGGGGGCCAAACCACACTTCCCCGAGGGTTGGTGGCTTCCAAGGGAGTGGGACCCCCGAGCCGGGGTCAGAGACCCTGAAATTACAGCAGCTGGTGGAGAACATCGACAAGGCCACCACCGACCCCAACGAATGTCTCATTTGCCACCGGGTCTTGAGCTGCCAAAGCTCCCTCAAGATGCATTACCGCACCCACACCGGGGAGAGGCCGTTCCAGTGTAAGATCTGTGGCCGGGCCTTCTCCACCAAGGGCAACCTGAAGACTCACCTCGGGGTTCACCGGACCAACACGTCCATAAAGACGCAGCACTCGTGCCCCATCTGCCAGAAGAAGTTTACGAACGCGGTCCTGCTGCAGCAGCACATCCGGATGCACATGGGCGGCCAGATTCCCAACACGCCTCTGCCCGAGAACCCCTGTGACTTTGCGGGTCCCGAGGCCGCGATGGTCAGCGAAAATGGCAGCGCAGGTGCCACCTGTCACGATGACGTCATCGAGAGCATCGACGTGGACGAGCTGGGTCCCCAGGACGCTTCGGGCAGCTCCCTGAAGGTCCCCGTGCCGCTTCCCAGCGTCCACTCGGCATCCCCCACTCTTGGGTTCGCCGTGACGGCCGCCCTAGATGCCCCGGGGAAGGTGGGTCCTGCTCCTCTTGTCCTGCAGCGGCAGAGCAGCAGAGAAAACGGCTCGGTGGAGAGCGACGGCTTGACCAACGACTCGTCGTCCTCGGTGATGGGGGACCAGGAGTACCAGAGCCGAAGTCCAGATGTGCTGGAGACCGCGTCCTTCCAGGCCCTGTCCCCGGCCAATAGCCAGGCAGAGAGCATCAAGTCCAGGTCTCCTGATGCTGGTGGCAAAGCAGACAGCTCCGAGAACAGCCGCACTGAGATGCACAAGGTCATCCAAGAGGCACCTGGGTTGAACTTGGCAAATGGACAGTATGATGTATGCAAAGCAGCTCCTTTGTGGTTAATGCAAATTGGGTATGGACAGCACACTTGTTGGTTCTTAACTTTCGTGTTTGAGCCCCAGGGAGACATTGGTCTGAGGTCCCACTCCCTAACTAAAGTTGTGGTGTTGCCTATACCTCTACACCAAAGTGGTGACTTTTTCAAAGTATTTGAGTCGTTACTCAATGGGCAGGTCAATGGGCTCAAGAGGAAAGCTGCCTCCAAAGTACACATTTCCCCAAACCTCCTCCTAGGCTCTCGGATACCAGGTCGTAGCAGTCTGCCATCAACATTTATCCGAACCCAGCCAACCTATGTGAAAGTCGAAGTCCCTGGTGCATTTGTTGGACCTGCTACCATGTCCCCAGGCATGACACCTTTGCTAACGGCCCAGCCACGCCGACAGGCCAAACAACACGGCTGCACACGGTGTGGGAAGAATTTCTCCTCGGCGAGCGCTCTTCAAATTCACGAGCGGACTCACACTGGGGAGAAGCCTTTCGTGTGTAACATATGTGGGCGAGCTTTTACCACCAAAGGCAACTTGAAGGTCCACTATATGACGCATGGGGCGAACAATAGCTCGGCACGCCGTGGGAGGAAGCTGGCCATCGAGAACACCATGGCTCTGTTAGGAACTGATGGGAAGAGAGTCCCTGAGATGTTTCCAAAGGAAATCTTGGCCCCTTCGGTGAACATGGACCCTGTCGTGTGGAACCAGTACACCACCATGCTCAATGGAGGTCTGGCCATGAAGACCAATGAGATCTCTGTGATCCAGAGTGGGGGGATTCCTACCCTCCCAGTCTCCCTGGGGGCCAGCTCCATCGTGAACAACACCACTATCTCCAAGATGGATGGCTCCCAGTCTGCCATCAGTGCTGAAGTGGAAAAACCAGGTGCTGCCGACAGTGTCCCCAAACACCAATTCCCTCACTTCCTCGAAGAAAATAAGATTGCAGTCAGCTAA
>30|ENSCAFG00000016112|24785458|24890279
GTGACAATTTACAGAAAGTCAACTCTGCAACTTGATGGGCGACAACCCTTTTCAGCCAAAAAAAAATTAGATAATTCAAAAATGGCAGAACTCTTTATGGAATGTGAAGAAGAAGAGTTAGAACCATGGCAGAAGAAAGTAAAAGAGGTTGAGGATGATGATGATGATGAGCCAATCTTTGTTGGAGAGATATCAAGTTCAAAACCAGCAATTTCAAATATTTTGAATAGAGTAAACCCCAGCTCATATTCAAGGGGAATAAAGAATGGTGCACTTAGTCGAGGTATTACTGCTGCATTCAAGCCTACAAGTCAACACTACACGAACCCAACATCAAATCCAGTGGCTGCCTCACCAGTAAACTTTCATCCTGAATCTAGATCTTCAGATAGTTCTGTTATTGTTCAGCCTTTGTCTAAACCTGGTTATGTAACAAACTCCTCGCGAGTTGTGTCTAACAATTCTTCAGAGTTACTGTTTGACTTGACCCAGGATACAGGATCATCACATTACCAAGGGGGACCAACACTTTCTATACCAGGTATGAATGAAAGTTCGTTTTTATCAAAACGTCCTTCTACTTCTGAAGTAAACAGTGTTAATCCAAAAAAGCCGAAGCCCAGTGATGGTATTTCTGGATTAAATTCTTCAGCTGTTTTTCCTTCAGTTAAATCTCTTTCAGTGACATCTCCTCAGGCCATGTCATCAAAAGGTACAAATACCTCATCAAATCAATCTAAAAATGGAACACCTTTTCCAAGAGCTTGTCCAAAATGCAATATTCATTTTAATCTTTTGGATCCTTTGAAAAATCACATGAAGTACTGTTGTCCAGACATGATAAATAACTTTTTAGGACTGGCTAAAACAGAATTTTCAAGTACAGTAAATAAAAATAAGACTGTTGACTCAGAGAAAGGAAAATTGATTATGTTAGTTAATGACTTTTATTATGGAAAACATGAAGGAGATGTCCAGGAAGAACAGAAGACTCACACAACTTTTAAATGCTTCAGTTGCTTGAAAATTCTTAAAAATAATATTAGGTTTATGAACCACATGAAACACCATTTGGAACTTGAGAAGCAGAGCAGTGAGAGCTGGGAAAACCACACCACCTGCCAGCACTGCTACCGTCAGTTTCCCACACCATTTCAACTGCAGTGTCACATTGAGAGCACACATACACCCCATGAATTTTCCACCATTTGCAAAATATGTGAATTATCGTTTGAAACAGAGCATATTCTTTTGCAACATATGAAGGACAACCATAAGCCTGGTGAAATGCCATATATTTGCCAGGTCTGCAATTATAGATCATCTTCATTTTCTGATGTAGAAACTCATTTTAGAACATCCCATGAAAACACTAAGAACTTGCTATGTCCATTTTGCCTCAAAGTTATTAAAATTGCTACACCCTACATGCATCATTATATGAAGCATCAGAAGAAAGGAATACATCGTTGTACAAAATGCAGACTACAATTTTTGACATGCAAAGAGAAAATGGATCATAAGACTCAACATCATAGAACATTTATAAAACCTAAACAACTGGAAGGATTGCCTCCTGGAACAAAGGTTACTATTCGAGCTTCAGTTGGACCTCTTCAGTCAGGATCTTCACCTACACCTTCCATTAGTGCAAGCACTTCTACCCTTCAGCTCTCACCTCCAAGGACTAAAAATATAACTGCTAAAAATCCCACAAAATCTAACACAAGCAAACCTAATACAACTAAATCCAATACAAGTAAACCTAATGCAAGTAAGCCTAATGGAAGTAAATCTAAATATAAATCAAAAATCTCTAATATGCAAAAGAAACAAAGCACATTGGCTAGTAGCAATAAAAAAAGTAAAGTCAATACAGCATTGAGGAACTTAAGGTATCGTCGGGGAGTTCACAAGTGCATTGAGTGTTGTTCCGAAATAAAAGATTTTGCAAATCACTTTCCTACGTATGTCCATTGTAGTTTTTGCAGATACAACACTAGCTGTAGCAAAGCCTATGTAAATCATATGATGAGCTTTCATAGTAACCGCCCAAGTAAAAGGTTTTGTATTTTTAAGAAGCATTCAGAAGATCTCAGGGGCATAACTCTAGTGTGCCTTAATTGTGATTTCGTAGCTGATGTTTCTGGCTTAGATAATATGGCCACACACTTAAGTCAACATGAAACTCATACTTGTCAAGTTGTGATAGAGAAAGTTTCTGTTTGTATCCCAACTTCTGAACATCTTTCTGAATTAAAAAATGAAGCTCCCACTAAGGAACAAGAACCTGTGTCTGAGGAAATTGCAAGACCTAATATGGCTGAAGGAGAAAAAGAAACATCAAATTCTGAAAGTAAACAAGATAAAGCTTCAGAGGAAGAAAAAAATGGATGTGATACAAATTCATTTGAAGGCTCATTAGCAACAAAAAGTGAAGAAAGCATAACAGTTTCAAATAAGGAAAATGATACCTGTCTTGAAGACCAGAAAACTGGGTTAAAGAATATCTTCAGTCATGATTCAAATATTGATGCAGATAAAGTAGAAAAGGAAAAACAAATAGAGCACATTTGTCAGAAAACAGAGTTGAAGATGTGTCAGAGTTCAGGGAACATAATTTCATGTGATCAGATTGAAGATTCCAACTCCAGTGAAACTAGGTTTTCTTCAAAGAATATTAAGGATTTGCGGTTAACATCTGCTGATGTTAGCATTGATCAGTTTTTGAGAAAAAGAGATGAACCTGAATCTGTTAGTTCTGATGTTAGTGAGCAAGGCAGTATTCATTTAGAACCTTTGACTCCATCAGAGGTACTTGAGTACGAAGCCACAGAAATTCTTCAGAAAGGTAGTGGTGATCCTTCAGCCAAGACTGACGAAGTAGTGTCTGATCAAACTGACAGTGTTCCCGGAGAAAATAGCCCTAGCACAAAAGAGACAACAGTAGACCTGGCAGATGAAAAAGAAAGAAGTTGA
>6|ENSCAFG00000023869|41113152|41133840
ATGTCTGCAGACGGCAGAGGCACCCGGGCCACCCAGGACAAGGAGAGAGCCCGAGAGGTTCCAGGTCATGGGCATCCTTGTCAAGAAATGCTCTCTGAGTCAGAGGAGACGGTGCCTTTGGGAGCTGCTTGGGACTCACCCCATATCAAGATGGAGCCAGAAGAGCCCCACCCTGAGGGTGCATTGCAGGGGGACGGGGTACCAGGAGTGCCAAGCTGGGTGTCCCTAAGCCAGGGCTCTAAGGAGAAAACTCTTTTCCTGCCTAGTGGAGCCCTCCCCTCCCCCCAGATCCCTGTGCTTTCTCGGGAGGAGAGGACCAGGGACCGGCAGATGGCTGCAGCACTCCTCAGCGCCTGGTCCCAGATGCCGGTGACCTTTGAGGATGTGGCTCTGTACCTCTCCCGAGAGGAGTGGGGGCGGCTGGACCACACGCAGCAGAGCTTCTACAGGGACGTCCTGCAGAAGAGGAATGGGCTGGCCTTGGGATTTCCCTTCAGCAGACCTTTCTGGACCTCCCAAGGACAGGGCAAGGGTGAGGCCTCGAGCTCGTGCCAGCAGATGGGAGATGAGGAGGAAGAGAAGACAGGTACGTGCAGAGGAGTCATTGAGGTGGGGAAGGAGGAGCCGGCCCCGTCCCTGGCAGCCTTTGGGGAGGTGAAGTCTTTCAGAAGCAGGGTGGGGAAAGCCCAGGGGGATGTCCTGCAGTGCGGGCAGCAAGTAGGCAGCGGCCAGAGCTCTGGGCCAGCCAAAGACGATGGGCAGCCAGGTCCCCCAGAGGAGAGACAGGCAAAACCAGCCCCGCCTGACACCAGCCTCACAAAAGCCCAGGAGGGCCGCCTCCCAGAGAAACCCCGAGAGGGGTGGACGGGCACCCCTGAGAGCAGCGAGGAGGGCCTGACCCCCGACGTCCACACGGGTGAGAAGCCCTATACCTGCCCCTCCTGCTGGAAGAGCTTCAGTCACCATTCGACGCTGATCCAGCACCAGCGCATCCACACGGGTGAGAAGCCCTACGTGTGCGACCGCTGTGCCAAGCGCTTCACCCGCCGCTCGGACCTGGTCACCCACCAGGGCACCCACACGGGCGCCAAGCCCCACAAGTGCCCCATCTGCAGCAAGTGCTTCACACAGAGCTCAGCCCTGGTCACCCATCAGCGCATCCATGGGACGGAGAAGCCACACAGCTGCGGCCAGTGTGGCAAGCGCTTCCGCTGGGGCTCGGACCTGGCGCGCCACCAGCGCACGCACACGGGCGAAAAGCCGCACAAGTGCCAGGAGTGCGGGAAGAGCTTCCGCAGCTCCTCGGACCTGGTGCGCCACCAGGGCGTGCACACGGGCCAGAAGCCCTTCTCCTGCTCGCAGTGCGGCAAGAGTTTCAGCCGCAGCGCCTACCTGGCCGACCACCAGCGCATCCACACGGGCGAGAAGCCCTTCGGCTGCAGCGAGTGTGGCAAGAGCTTCTCGCTGCGCTCCTACCTGCTGGACCACCGGCGGGTGCACACGGGCGAGCGGCCCTTCGGCTGCGGCGAGTGCGACAAGAGCTTCAAGCAGCGCGCCCACCTTATCGCCCACCAGAGCCTGCACGGACTGGGGTCCCCTGCCCCCAGCCTTGCTTCGCTCCTCTGTTCCCTGCCTGCCCTATGGGCTGTCTGTGGGCCTGGCCCTCTGCCCTGC
>16|ENSCAFG00000004562|17636959|17670520
TGTGCCCACTGTAGAAGGCACTTCCCAGGCTGGGTGGCCCTGTGGCTTCACACCCGCCACTGCCAAGCCCGGTTGCCCCTGCCCTGTCCTGAATGCGGCCGTCGTTTTCGACACCCTCCCTTCTTGGCACTACACTGCCAGGTCCATGCCGCTGCCACTCCAGATCTGGGCTTTGCCTGCCACCTCTGCAGGCAGAGCTTCAGAGGCTGGGTGGCCCTGGTTCTGCATCTCCGGGCTCACTCAGCCGCAAAGCGGCCCATTGCCTGTCCTGAATGTGAAAGACGTTTCTGGCGACGAAAGCAGCTTCGGGCTCATGTGCGGAGGTGCCACCCCCCAGCCCCGGAGGCCCGGCCCTTCATATGTGGCAACTGTGGCCGGAGCTTTGCCCAGTGGGACCAGTTAGTTGCTCACAAGCGGGTTCACGTAGTTGATCGCCCATTCCAGTGTGCCTGCTGTGGCAAGCGCTTTCGGCACAAGCCCAACCTGATCGCCCACCGCCGTGTGCACACGGGCGAGCGGCCCCACCAGTGCCCTGAATGCGGGAAGCGCTTCACCAATAAGCCCTACCTAACCTCACATCGGCGCATCCACACCGGGGAGAAGCCCTACCCGTGCACCGAGTGTGGGCGCCGCTTCCGCCACAAGCCCAACCTCCTGTCTCACAGCAAGATCCACAAGCGCTCAGAAGGGTTCACCTGCGATGACTGTGGCCGGAGCTTCCGGCTCGAGCGCTTCCTGCGGGCCCACCAGCGGCAGCACACTGGGGAGCGGCCCTTCACCTGCGCGGAGTGCGGGAAGAACTTCGGTAAGAAGACCCACCTGGTGGCGCATTCCCGGGTGCACTCGGGCGAGCGGCCGTTTGCCTGTGAGGAGTGCGGGCGCCGCTTCTCCCAGGGCAGCCACCTGGCCGCCCACCGGCGCGACCATGCCCCTGAGCGGCCCTTCGTCTGCCCGAAATGTCAAGCCACAGTAGGGGTGCATAGCAGACCGGCGCGCCACCAGCGTCACCACACGGGCGAGCGGCCCTTCTGCTGCCCAGAGTGCGCGAGGCGCTTTAGCCAGAAGCAGCACCTGCTCAAGCATCAGAAGACCCACTCGCGGGGTCCTGGCGAGCAGCGCCAGTTCATCTGCAACGAGTGCGGCAAGAGCTTCACGTGGTGGTCGTCCCTGAACATCCACCAGCGCATCCACACGGGCGAGCGCCCCTACCCGTGCCCCGAGTGCGGCCGCCGCTTCAGCCAGAAGCCGAACCTGACGCGACACCTGCGCAATCACACGGGCGAGCGGCCGCACCCCTGCCTGCACTGCGGCCGCAGCTTCCGCCAGAAGCAGCACCTGCTCAAGCACCAGCGCACGCACTTGCCGGGCGCCCAGTTCATCTGCAACGAGTGCGGCAAGAGCTTCTCTTGGTGGTCGGCGCTCACCATCCACCAGCGCATCCACACGGGCGAGCGGCCCTATCCGTGCCCCGAGTGCGGCCGCCGCTTCAGCCAGAAGCCCAACCTGACGCGGCATCGGCGCAACCACACGGGCGAGCGGCCCTACCTGTGCACCGTGTGCGGCCGCGGCTTTAGCCAGAAGCAGCACCTGCTCAAGCACCAGCGTGTGCACCGGGGGGAGCAGCCTCACCGCTGCCCACTGTGCGGCCAGACCTTCTCGCAGCAGCCCAGCCTGGTGCGGCACCAGAAGGCGCACGCCGGGGTGGGCCGCGCGGCCTCCTTCGTGTGCCCCGAGTGCGGCAAGGCCTTCAGCGTCAAGCACAACCTCGAGGTGCACCAGCGCACGCACACCGGCGAGCGGCCCTTCCCCTGCCCGGAGTGCGGCCGCTGCTTCAGCCTCAAGCAGAACCTGCTCACGCACCAGCGCATCCACAGCGGCGAGAAGCCGCACCAGTGCGCACAGTGCGGCCGCTGCTTCCGCGAGCCGCGCTTCCTGCTCAACCACCAGCGCACCCACGCGCGCATGCCCGCGCCGCACCCGCGCCGCCCCGGAGTGTTCGGGGAGCGGCGGCCCTACTTCTGTGCGCGCTGCGGCAAGAGCTTCGCGCGCGAGGGCTCGCTCAAGACCCACCAGCGCAGCCATGGCCACGGCCCCGAC
>1|ENSCAFG00000002347|102458190|102465768
GCACTAGGCTCCCCAGGTCACACATCACTGGAAGATGAGGGACCTGTCATGGTGAAGCTGGAGGACTCTGAGGAGGAGGGTGAGGCCACCCGGTGGGATCCTGGCCCAGAGGCTGCGCGCCAGCGTTTTCGACACTTCCACTATGAGGAGGCAGTGGGTCCCCAAGAGGCCCTGGCCCAGCTCCGGGAGCTATGCTGCCAGTGGCTGCGACCAGAGGTGCACTCCAAGGAGCAGATGCTGGAGCTCCTGGTACTGGAACAGTTCCTGTGTGCACTGCCCCCTGAGATCCAAGCTTGCGTGGAGGGACAGCAGCCAGGCAGCCCTGAGGAGGCCGCTGCCCTGGTTGAGGGGCTGCGCCGGGAGCCAGGAGGCCCCCGGAGATGGTACAGCTTTTCCTATGGCCTTCCAGGGGGTTCTGCCTTACTCCAACCTCAAGAGCTTCTGGATTCTGGGCCTCTAGCCACTCCCCAGGAAGCCACTTCTACTCTCCTGCCTAAAGAGGCCCAGGGCTGTGAGATAGTGCTGGACCAGGCCTCTCCCCACAGCGAGACTGGGCTTGAGGGGCCTTCATGGAGGGTGCATCCTGGGGCCCTGTGGCAGGAGGAAGCTGGGGGCATCTTCCCTCCAGACAGCAGGTTAGTGGACAGTGGGTGGGCATGGATCAAGCAGGACAGCAGGCCCCTCAGCTGTACTGCTCTCAGTCTGCCATCAGCCAGTTTCCCTGCCTCTACAGAGCCCAGGGCTGTTCCATGCAATAGTCCTGCCCACCAATTCCTTATTCACTATGTTTTGTCAATAAGGATTCTCATCATTCGTTTTTCATCATGTCCTTGTTTTGTGGATGCTGATCCATCCTTCGAGGATTTGGACATATTTCAGTGCCCTTTCCAGCTCACTGCACAGGCTCAGGATTCCTCTTCAGCTGGCTGGCCAGGCTTAGCCTTGTGCTTTGAGGAGGGTGTGAAAATGATAGCTGAGTACAGCTCTAACTGGCAGTTTCTTACTAGGTTCTGTCCCATTGTTTCCACCTTAGGGAGGCCTGCACAGATAGAACCCTTGCGCCTGTCACCTCTGGCTCATTGGCTAGTTTCAGGTCCTTCTAGTTCAATCTTTCCCATGGGCCAGAGTGGGTCCAGGCACAGTTCCCTTGGTATGGATCCCTTTGTGCAATGCAGGGTTTGCGCTCCACATGGACAGTGTCTCTGCTGCCAGGGCTTTGTGCGCAGCGCGCGCCTGGAGGAGCACCGGCGAGTGCACACAGGTGAACAGCCCTTCCACTGTGCTGAGTGCGGCCAGAGCTTTCGGCAGCGCTCCAACCTGTTGCAGCACCAGCGCATCCATGGGGACCCCCCGGGACCGGGCTCTGTGACCACCACGCCCCCTACGCCTCCCGGGGCACCGGAGCCCCCAGGCCCCTTCCCCTGCAGTGAGTGCCAGGAGAGTTTCACGCGGCGTGCCGTGCTCCTAGAACACCAGGCAGTGCACACGGGTGACAAATCCTTTGGCTGCGTGGAGTGTGGTGAGCGCTTCGGCCGCCGCTCTGTGCTGCTGCAGCACCGTCGAGTACACAGTGGTGAGCGACCTTTTGCCTGTGCCGAATGCGGCCAGAGCTTCCGGCAGCGCTCCAACCTCACACAGCACCGGCGTATCCACACAGGTGAGCGGCCCTTCGCCTGCACAGAGTGCGGCAAGGCCTTCCGCCAGCGGCCCACACTCACGCAGCACCTGCGCGTGCACACAGGCGAGAAGCCCTTTGCCTGCCCCGAGTGTGGCCAGCGCTTTAGCCAGCGTCTGAAGCTCACGCGCCACCAGCGGACGCACACCGGGGAGAAACCATACCACTGCAGTGAGTGTGGCCTGGGCTTCACACAAGTCTCAAGGCTCACTGAACACCAGCACCTGCGCACCCACCGGCGTGAGAAGCCTTTTGCTTGCCAGGACTGTGGCCGCCGCTTCCACCAGAGTACTAAGCTCATCCAGCACCAGCGCATCCATAGTGCAGAGTAA
>1|ENSCAFG00000004891|115036196|115038253
CTTTTTCCAGGCACTGCCTTTCCCACCATGGCAGAGGTAGCGGCTGAGGTGGCTGAGCTTCCAACACAGATGTCACCAGGGGCAGTAGAGATGGCAATACCAATGTTAGGGGAGATGACAGAGATGTCAACAGAGGTGACAGAGATGACCCCTGGGGAGGCCCTGGCCTCATCCCTTTTCTTTCAGCATCACCAGTTCATGTGCTCTGAGTGTGGCAGCCTTTACAATACACTGGAGGAAGTCCTGTCACACCAGGAGCAGCATGTGCCCAATGTCACCGAGGACGAGGCTCTGGCCACCCAGGATCCAGGCTTGGAGCCAGAACTCCTGGCAGGGTCTGACGATGGGCCCTTCCAGTGTGGGGAGTGCAGCCAGCTCATCCTGTCCCCCAGTGAGCTCCTGGCCCACCAGGACGCCCACCTCCGGGAGTCTGCAAGCCAGATCCAGTACCAGTGTGGGGACTGCCAGGAGCTCTTCCCCTCGCCTGAGCTATGGGTGGCTCATCGCAAGGCCCAGCACCTTTCTGCTGCAGCAGCTGAGCCACCCGGGCCACCCCCGCTGCCCCCACCAACGCCACCACCTCCACCTCCTGCTCCCCCTGAAGTGAAGATGGAGCCCTATGAGTGTCCTGAGTGCTCGACTCTCTGTGCCACTCCTGAGGAGTTCTTGGAGCATCAGGGCACCCACTTTGACTCCCTAGAGAAAGAGGAGCAGAATGGTGTTGGCGATGATGCCACAGGAGGCGACAGGGCCACAGCTGGTCCGGCCCAGGGCTGTGGGGATTGTCCCCAGCACCGGACTTCAGCAGAGGCCCGCCGGCGGCACCGACGGGCATCCCGGGGCCCCACATCGACAGCCCACCCCTTCCACTGCAACCAGTGCCAGCGCAGCTTTAGCTCGGCAAACCGGCTGCTGGCACACGGGCGGGCCCATGTCGGCGGCACACACGAATGTACCACGTGCTCCAAGGTGTTCAAGAAGGCGGCCTCCCTGGAGCAGCACCTGCGGCTGCACCGCGGGGAAGCCCGCTACCTGTGTGTGGACTGTGGCCGCGGCTTCGGCACGGAGCTCACATTGGTGGCTCACCGGCGGGCACACACTGCCAACCCCTTGCACCGCTGCCGTTGTGGCAAGACATTCAGCAACATGACCAAGTTTCTCTACCACCGACGCACACATGCGGGCAAGAGCGGGGCGCCCCCTGTGGCGGCCTCCTCTTCCTCCTCCTCAGCTTCCCCGGCACCCACCATGCCCGCACCTCCCCCGCCACCCCCTGCACCCCCCGCCCAGCTGCCCTGCCCACAGTGCCCCAAGTCATTTGCCTCGGCTTCCCGGCTCTCCCGGCACCGGCGCGCGGTCCACGGACCCCCCGAGCGGCGGCACCGCTGCGGCGTCTGCGGCAAGGGCTTCAAGAAGCTGGTCCATGTGCGCAACCACCTGCGGACGCACACGGGCGAGAGGCCCTTCCAGTGCCACTCGTGTGGCAAGACCTTTGCTTCCCTGGCCAACCTCAGCCGCCACCAGCTGACACATACGGGTGTACGGCCCTACCAGTGCTTGGACTGCGGCAAGCGCTTCACACAGAGCTCCAACCTGCAGCAGCATCGGAGGCTGCACCTGCGGCCCGTGGCCTTTGCACGCGCCCCCCGCCTCCCCATCACTGGCCTGTACAACAAGAGCCCCTACTACTGCGGGACATGCGGCCGCTGGTTCCATGCCCTGGCCGGCCTGCGACTGCACCAGCGGGTCCATGCCCGAGCCAGGGCCGTGACCCTGCCGCCGCCCCGTGAGCCTCAGCAGACCATCATGTGCACCGAGCTTGGGGAGACCATCGCCATCATCGAGACGTCCCAGCCACTGGCACTTGAGGACACGCTGCAGCTGTGCCAGGCTGCGCTGGGGGCCAGTGAGGCGAGCGGGCTGTTGCAGTTGGACACGGCCTTTGTGTGA
>24|ENSCAFG00000011788|41184237|41270627
ATGAACGCGAGCAGCGAGGGCGACGGCTTCCCGGGCTCGGTGCAAATTCCAGGTGGTACAACGGTGCTGGTTGAGCTTACTCCCGACATCCACATCTGTGGCCTCTGCAAGCAGCAGTTTAACAACCTGGATGCCTTTGTAGCTCACAAGCAGAGTGGCTGCCAGCTGACCAGCACGTCCGGGGCAGCCCCCAGCACGGTCCAGTTTGTATCTGAAGAAACAGTGCCTGCCACCCAAACTCAGACCACCACCAGAACCATCACCTCAGAGACCCAGACGATCACAGTTTCAGCTCCAGAATTTGTGTTTGAACATGGCTATCAGACATATCTGCCCACGGAAAGCAATGAAAACCAGACAGCCACTGTCATCTCTCTGCCTGCCAAGTCACGTGCCAAAAAGCCCACAGCCCCACCTGCTCAGAAGAGGCTTAACTGTTGCTATCCAGGTTGCCAGTTCAAGACTGCCTATGGCATGAAGGACATGGAGCGTCATTTAAAAATTCACACTGGAGACAAGCCCCACAAGTGTGAGGTCTGTGGCAAGTGCTTCAGCCGGAAGGATAAGCTGAAGACCCACATGCGCTGCCACACGGGTGTGAAGCCCTACAAGTGTAAGACGTGCGACTACGCCGCAGCTGACAGCAGCAGCCTCAACAAACACCTGCGCATACACTCGGATGAGCGGCCCTTCAAGTGCCAGATCTGCCCCTACGCCAGCCGCAACTCAAGCCAGCTCACCGTGCACCTGCGGTCCCACACAGGGGACGCCCCCTTCCAGTGCTGGCTCTGTAGCGCCAAGTTCAAAATCAGCTCGGACTTGAAAAGGCACATGCGCGTGCACTCGGGGGAGAAGCCTTTCAAGTGCGAGTTCTGCAATGTCCGCTGCACCATGAAGGGCAACCTCAAGTCGCACATCCGCATCAAGCACAGCGGAAATAACTTCAAGTGCCCGCATTGCGACTTCCTGGGTGACAGCAAAGCCACCCTCCGGAAGCACAGCCGGGTGCACCAGTCGGAGCATCCCGAGAAGTGCTCGGACTGCAGCTACTCCTGCTCGAGCAAGGCGGCGCTGCGCATCCACGAGCGCATCCACTGCACCGACCGCCCCTTCAAGTGTCACTACTGCAGCTTCGACACCAAGCAGCCCAGCAACCTGAGCAAGCACATGAAGAAGTTCCACGGGGACATGGTGAAGACCGAGGTGTCGGAGAGGAAAGACGCGGGCCGCCAGAGCAGCCGGCAGGTGGCCAAGCTGGACGCCAAGAAGACTTTCCACTGTGACATATGCGACGCCTCGTTCATGCGCGAGGACTCGCTCCGCAGCCACAAGAGGCAGCACAGTGAGTACAACGAGAATAAGAACTCGGATGTGACCGTCCTGCAGTTCCAGATAGACCCCAGCAAGCAGCCGGCCGCCCCCCTCACCGTGGGCCACCTGCAGGTGCCCCTCCAGCCCAGCCAAGTGCCCCAGTTCAGCGAGGGGCGAGTCAAGATCATCGTTGGGCATCAGGTGCCCCAGGCCAACACCATCATCCAGGCCGCGGCCGCCGCCGTGAACATCGTACCGCCCGCCCTGGTGGCCCAGAACCCGGAGGAACTCCCCGGGAACAGCCGGCTGCAGATCCTGCGCCAGGTCAATCTGATCGCCCCCCCTCAGCCCTCGGGGTGCCCGAGCGAGGCGGGCGCGATGAGCCAGCCCGCTGTCCTGCTGACCACTCACGACCAGGCCGATGGGGCCACCCTGCACCAGACGCTCATCCCCACCACCCCAGGCAGCCCCCAGGAAGGCTCCGGCAACCAGACTTTCATCACCAGTTCGGGTATTACATGCACTGACTTTGAAGGCCTTAACGCTTTGATTCAGGAGGGGACAGCTGAAGTGACAGTGGTGAGTGATGGAGACCAAAACATCGCCGTGGCCACCACGGCCCCACCTATATTCTCCTCCTCCTCCTCCCAACAAGAATTGCCTAAGCAGACTTACTCCATCATTCAAGGGGGAGCCCACCCAGCCTTGCTCTGTCCAGCAGATTCCATACCAGATTAA
>13|ENSCAFG00000001674|41096869|41098308
TCAGACATTGCACTGCGTCGAGAAATTGATACACGAAAGAAACCAAACACATGTCCGGAGTGTAAAACAAAAGTACCCGATTGTTTGCAGGGGAAGCCTCGAGGTAACTGCCACGGAGAGAAGCCGTATGAATGTGAGGAGTGTGGGAAGGTCTTCAGGTTGTGCTCACAGCTTAATCAGCATCAGAGGATCCACACTGGTGAGAAGCCATTCAAATGCATCGAGTGTGGAAAAGCCTTCCGTCTGAGTTCAAAACTTATTCAGCATCAAAGAATTCACACTGGAGAGAAGCCCTACCGGTGTGAGGAGTGTGGAAAGGCCTTTGGTCAGAGCTCCAGCCTCATCCACCACCAGAGGGTCCACACGGGGGAGAGGCCCTATGGCTGCCGGGAGTGTGGAAAGGCCTTCAGCCAGCAGTCTCAGCTGGTCAGACACCAGCGGACCCACACTGGAGAGAGGCCCTACCAGTGCCAGGAGTGCGGGAAGGCCTTCAGCCAGAGCTCAACCCTGGCCCAGCACCAGCGGATGCACGCTGGGGACAAACCTCAACTTCCAAGGAACCCAGATAGCCCCAGCCTTGTTGCACATCAGAGAATACACGCTACAGAGAAGCCATTTAAGTGTGACGAGTGTGGGAAGGCCTTCAGGTGGGTGTCTCGCCTGAGTCAGCACCAGCTGACCCACACCGGAGAGAAACCTTATAAATGCAACAAGTGTGCAAAAGCCTTTGGTTGTAGCTCACGGCTTATTCGCCACCAGAGAACTCACACTGGAGAAAAGCCATTTAAATGTGAGGAGTGCGGGAAAGGCTTTGTCCAGGGCTCCCACCTAATTCAGCACCAGAGAATTCATACTGGGGAGAAACCCTATGAGTGTAGTGACTGTGGAAAGGCCTTCAGCCAGAGCTCCAGTCTCATTTACCATCAGAGAATCCATAAGGGAGAGAAGCCGTACGAGTGCCTGGAATGCGGAAAAGCTTTCAGTATGAGCACACAGCTCACGATCCATCAAAGGGTCCACACTGGGGAGAGACCCTACAAGTGTACCGAGTGCGGGAAAGCATTCAGTCAAAACTCAACCCTTTTCCAGCACCAGATCATCCACGCAGGAGTGAAGCCCTATGGGTGCAGTGAGTGTGGGAAGGCCTTCAGTCGGAGCTCCTATCTCATCGAGCACCAGAGGATTCACACTCGTGCTCAGTGGTATCATGAATACGGGAATACCTTGGAAGCTTCTACCCATGTGAGCCGTAAAAAAGTCAGCACTGTAAAGAAACTGCATAAATGTAACGAATGTGAGAAAATATTCAGGTGGCGCTCGCATCTAATCATACATCAGAGAATTCACACCGGAGAGAAACCTTACAAATGTAATGAATGTGGCAAAGCTTTTAATCGGAGCTCCAGGCTTACTCAGCATCAAAAAATTCACATGGGATAG
>18|ENSCAFG00000003535|10978911|11053613
CTGTTGGTTCTGACTGGAGAAGAAAGCCCATATTTTAATGCTTGTGCATTAATGTTCCAACTTGGAACATCTCCAAACCATGCTGAGATAGTATGGGGAATGGAGTGCACCAGATTCCCCAGCCCCAGGCTGTCGGCCCGGCCGAGCCGAAAACGTACACTGTCCATATCACCGCTGTCCGATCACAGCTTTGACCTTCAGACCATGATAAGGACATCTCCCAACTCCTTGGTCACGATTCTCAATAATTCCCGCAGCAGCTCTTCAGCGAGCGGCTCCTACGGCCACTTGTCTGCGAGTGCAATCAGCCCTGCCCTGAGCTTCACCTACCCTTCTGCACCCGTGTCTCTCCACATGCATCAGCAAATCTTAAGCCGACAACAGAGCCTAGGCTCGGCCTTTGGACACAGCCCTCCGCTCATCCACCCTGCTCCAACTTTTCCAACGCAGAGGCCTATTCCTGGGATCCCTACGGTGCTCAACCCCGTCCAGGTCACTTCTGGCCCTTCTGAGTCCTCACAGAACAAGCCGACGAGTGAGTCCGCGGTGAGTAGCACTGGTGACCTGATGCACAACAAGCGGTCCAAGATCAAACCTGACGAAGACCTACCCAGCCCGGGGCCACGGGGCCAGCAGGAACAGCCAGAAGGAACAACCCTGGTAAAGGAAGAGGGTGACAGAGACGAAAGCAAACAAGAGCCCGAAGTCATCTATGAGACCAACTGCCACTGGGAAGGTTGCACGCGGGAGTTTGACACCCAGGAGCAGCTGGTGCACCATATAAATAATGACCATATTCACGGCGAGAAGAAGGAGTTCGTGTGCCGGTGGATGGATTGCTCGAGGGAGCAGAAGCCCTTCAAAGCCCAGTACATGCTGGTGGTGCACATGAGGAGACACACCGGGGAGAAACCTCACAAATGCACTTTTGAAGGTTGTACAAAGGCCTACTCGAGACTAGAAAACTTGAAAACGCACTTGAGATCTCACACTGGAGAGAAACCGTACGTCTGTGAGCACGAAGGTTGCAACAAGGCTTTCTCAAATGCCTCTGATCGCGCCAAGCACCAAAACAGGACGCATTCCAATGAGAAACCCTATGTGTGCAAAATCCCAGGCTGCACCAAGCGCTACACAGACCCAAGTTCCCTCCGGAAACATGTGAAGACCGTGCATGGCCCAGAGGCTCATGTCACCAAGAAGCAGCGTGGGGACATACATCCTCGGCCCCCCCCACCCCGAGATTCGGGCAGCCATTCACAGTCCAGGTCGCCTGGCCGGCAGACTCAGGGAGCCCTTGGGGAGCAGAAGGACCTCAGCAACACTACCTCAAAGCGGGAAGAATGCCTCCAAGTGAAAGCTGTCAAGGCCGAGAAGCCCATGACATCTCAGCCAAGCCCTGGTGGTGAGTCTTCATGCAGCAGCCAACAGTCCCCCATCAGCAACTATTCCAACAGTGGGCTCGAGCTTCCTCTGACCGACGGAGGTGGCGTGGGAGACCTCGGGACCATCGACGAAACCCCAATCATGGACTCGACCATTTCCACCGCAACCACCGCCCTCGCCTTGCAAGCCAGGAGGAACCCGGCAGGGGCCAAATGGATGGAGCATGTGAAACTAGAAAGGCTCAAACAAGTGAATGGAATGCTTCCACGACTGAACCCCGTTCTTCCCCCCAAAGCCCCTGCAGTCTCTCCTCTCATAGGAAACGGCACTCAGCCCAGCACCAGCTGCAGTTTGGGCGGGCCCATAACCCTCCTCCCGAACAGGAGCGACCTCTCCGGGGTGGACATCACCATGCTGAACATGCTCAACCGGAGGGACAGCAGCGCCAGCACCATCAGCTCCGCCTACCTGAGCAGCCGCCGCTCCTCGGGCATCTCCCCCTGCTTTTCCAGCCGCCGGTCCAGCGAGGCGTCCCAGGCCGAGGGCCGGCCCCAGAACGTGAGCGTGGCCGACTCCTACGACCCCATCTCCACCGACGCGTCGCGCAGGTCCAGCGAGGCGAGCCAGGGCGACGGGCTGCCCAGCCTGCTCAGCCTCACGCCGGCGCAGCAGTACCGCCTGAAGGCCAAGTCCCCGCTGCCCAACATGGAGAGGATGAGCCTCAAGACCAGGATGGCCCTGCTCGGGTGCAGCGACGGCGGCGCCCACGGCTACGGCCGCCGCCCCCTGCTGCCCCTGGACGCGCTGGGCAACGGCGTGCGCAGGGCCAGCGACCCGGTGCGGACGGCGTCCGACGGCCTCTCCCTGCCCCGCGTGCAGCGCTTCGGCAGCCTTCACAGCTTCAACCCGCCCGGGCCGCCTCCCACCCTGGAGAAGCGGCACCTGGTGCTCCAGAATTACACGCGGCCCGACGGCGGCCAGCCCCGCCACTTCCCGCCGTCCCCCTGTCCGCCGAGCATCACCGAGAACGTCACCCTGGAGGCCCTGACCATGGACGCCGACGTGAGCCTCACCGATGAGGACTTCCTGCCCGACGACGTGGTGCAGTATCTGAATTCCCAGAACCCGGCCGGGTTCGAGCAGCCCTTCCAGAGCGCCGTCTCCGAGGACAGCAAAGCGCCCCACGGGCCCGGCGACTTCGACGGCCCGGGGCTGCCGGACGGTCACGCGGGCCACCCAGGCCACCCGGGCCACCCGGGCCCCGCCGGCCAGCCGTACCGCCCGCTGGAGCAGCCGTGCCCCGAAGCCAGCAAAGCCGACCTGCCCATTCAGTGGAACGAAGTGAGCTCGGGCAGCGCCGACCTGTGCTCCTCCAAGCTCAAGTGTGGCCAGCGGCCGGCGGCGCAGCAGGCCCGGGCCTTCGGCTTCTACGGCAACTATGCCCCCCTGGCCGAGCCCGGCCCGGCCTACGGCGGCCCCGAGCCCTTGGCGGGCCACGGCGCTGGAGCGGGCAGCCCCGGAGACGCGTTCCACGAACAGCCCTGCAAGGCCCCGCAGTTCGGGAGCTGCCTGGGCAGGCAGCCGGGCGCCCCCGGCCCCCTCGACGGCGGCTGCGCTGCGGCGGCAAAGCTCAAGAGCAGCCCCGACTTTGGCCTGCTGCCGGGGCCCGGCGAGTCAGCGGGCGGCGCCGGGAGCGGCCTGGCCACCCAAGACCTGGCAGGACAGGGGTACCTGGCCCATCCGCTGCTCCACGACGGCGTGCCCCACCAAGGGGCGGGCCGCGCAGGCCAGCAGATGCTAGGGCAGGTTAGCGCTACCTCACACGTCAACGTCTATCTGGGGCCCGAGGGCGGCCTGCCAGGGCCGCCGTGCGTCAGCGGCCAGCCCGCCGGCTTGGCGGCCACCCGGGGCTACCAGCCGTGTGCGGCCTACGGGGGCGGCAGGCGCCAGGCTGTGCCGAGGGGCAGCCTCGCTCTGCAGCAGGCACAGCTCAGTGACCCAAGTCCGACCTGCAGGGTGAACGGCATCAAGGTGGAGATGCAGGGGCAGCCCCATCAGCTCTGTTCGAACACGCAGAGTTACTCTGGTCAGTTCTATGACCAAACCGTTGGCTTCAGTCAGCAAGACATGAAAACTGGTTCATTCTCCATTTCAGAAGCCAGCTGCCTGCTACAGGGGGCCAGCGCCGAGAACTCTGAATTACTTTCCCCAGGTGCTAACCAGGTGACGAGCACGGTTGACAGCCTCGACAGTCATGACCTGGAAGGGGTGCAGATCGATTTTGACGCCATCATAGACGACGGGGACCACGCCAGCCTGATGTCAGGAGCCCTGAGTCCCAGTATCATCCAGAACCTCTCCCATAGCTCCTCCCGCCTCACGACACCCCGCGCGTCCCTCCCGCTGCCCACGCTGTCCGTGAGCACCACCAACATGGCCATCGGGGACATGAGCTCCCTGCTGACCTCCCTGGCGGAAGAAAGCAAATTCCTTGCAGTGATGCAGTAG
>11|ENSCAFG00000023666|15946895|16048828
GTATTTTGTGCTGTCGTAAAACCCACGTGTCCAGCCGGGAGGCTGCCAGAGCGCGGAGCTGAGGAACCGGGACCCGGCGGCGGCCGAGCGCAGCAGCCCAGCGCGGCTCCTTCCGGCGGCCCGACCACATCTAGGGCTTTCCTTTCCCGCGGCGCAGGGGCATGTAGTGCACCCCCGGCGGCCCCGAATTTCCAGTCCTGCCGCCGAGTCCTGCGGGCGAGCGCCCGAGCGCCCGGCTTCCACGGTGCGAGGCGGGGTGCACGGAGCTCCCTGCGCGCCGCGCCGCGGCTCCAGAGTAAACTTTGCGCCCTAACGGAGTTGGAGAGGGGGAGCGGCGGCTCCGGGCTGCCGCAGGCGGAGCCCGGGCTCAGCCCTCGCCCCAGGGTCTGGGCGGCCATCCTCCCGCCCCTGAGCGCGCCGAGCCTCCTCCGGACCTCCTGCGCCCGCGGCCCCGGCGGAGACGTGCGGGGCGGCCCGCGCTTCCGCTGCAGCGCGGAGGAGCTGGACTATTACCTGTACGGCCAGCAGCGCATGGAGATCATCCCGCTCAACCAGCACACCAGCGACCCCAACAACCGTTGCGACATGTGCGCGGACAACCGCAACGGCGAGTGCCCCATGCACGGGCCGCTGCACTCGCTGCGCCGGCTTGTGGGCACCAGCGAGCTGCCCGAGTGGCTCCGGGACCTGCCGCGGGAGGTGTGCTTGTGCACCAGCACCGTGCCCGGCCTGGCCTACGGCATCTGTGCGGCACAGAGGATCCAGCAGGGCACCTGGATCGGGCCCTTCCAGGGCGTCCTCCTGCCCCCGGAGAAGGTGCAGGCCGGTGCCGTGAGGAACACGCAGCATCTCTGGGAGATATATGACCAAGATGGGACACTACAGCACTTTATTGATGGTGGGGAACCTAGTAAGTCGAGCTGGATGAGGTATATCCGATGTGCAAGGCACTGTGGAGAACAGAATCTAACAGTAGTTCAGTACAGGTCGAATATATTCTACCGAGCCTGTATAGATATCCCCAGGGGTACCGAGCTTCTGGTGTGGTACAATGACAGCTATACGTCTTTCTTTGGGATCCCCTTACAATGCATTGCCCAGGATGAAAACTTAAATGTCCCGTCAACGGTCATGGAAGCCATGTGCAGACAGGACGCCCTGCAGCCTTTCAGCAAGAGCAGCAAACTGTCCCCAGCAGCCCAGCAGCGCTCTGTGGTTTTCCCGCAGACCCCCTGCAGCAGGAACTTCTCTCTCCTGGATAAGTCGGGGCCCATGGAATCGGGATTTAACCAGATCAACGTGAAAAACCAGCGAGTCCTTGCGAGCCCGACTTCCACGAGCCAGCTCCACTCGGAGTTCAGTGACTGGCATCTCTGGAAATGCGGGCAGTGCTTTAAGACTTTCACACAGCGGATCCTCTTACAGATGCACGTGTGCACCCAGAACCCCGACAGACCTTATCAGTGCGGTCACTGCTCCCAGTCGTTTTCACAACCATCTGAGCTGCGGAACCACGTGGTTACTCACTCCAGTGATCGGCCTTTCAAGTGTGGCTACTGTGGTCGCGCCTTCGCCGGGGCCACCACCCTCAACAACCACATCCGAACCCACACTGGAGAAAAACCCTTCAAGTGCGAGAGGTGTGAGAGGAGCTTCACGCAGGCCACGCAGCTGAGCCGGCACCAGCGGATGCCCAATGAGTGCAAGCCAATAACCGAGAGCCCAGAATCAATTGAAGTGGATTAA
>1|ENSCAFG00000002360|102518944|102868687
ATTCCCACATCCAGGGGTAGCCATGCCCCTCCACCTGTGGCCTGCCCTGCAGCTGCAACCTGGCTGCCTTCAACAAACAGGTCTCCAAGCCTGATGGCCTTTGAGGATGTGGCCGTGTACTTCTCCCAGGAGGAATGGGAGCTCCTGGATGCAGCCCAGAGGGCCTTGTACTGCCACGTGATGCTAGAGAACTTCGCACTTGTGGCTTCACTGGGGCTCTCTGCGTCACGACCCCGGGTAGTCATGCAGCTTGAGCGTGGCGAGGAGCCCTGGGTTCTCAGTGAGACAGATGTGATGCCAGCCAGGAATGCTCAGAGGAAGGCCAGCCCTGGTGAGTGGGGACTCAGAGGGAGTGAGCTTGAAGCAGCGCTGCCAGGGGCCCTCCATGATGGCTCCCGTCCAGCGCCTACAAGGGTCCTTCCCTTCACTGGCATGTGTGATCGTGGGAAAAGCCTGGAGGACTGGCAGGGCATCTCCCCTTCTCAGGAGAAAAAACCCACAGGGGTGTCTGTAATCTATTGGGAACGGCTCCTGCTAGGTCCTGGCAGTGGGGAGGCCAGTGTCAGCCTCAGGCTGACCTCTCCACTGAGGATGGCTGAGGACAGCTCACCCAGGGAGAAGGCCCTTATGAACCGCCCCGTGCCAGGCAAGCAGCTGAGGGCATGTGGGGGTCAGAAGCCATATGGGCGGGAGGCCCCTGGGAGAGCCTTCCCCAAAATTCCAGAATTTGAGGCTGGTCTCACCTCTGGGCAAGGTGGTAAGGGTACAGCTAGCCACAAGCCTCATGGACTCCCTGCTGGCCAGGAGCCCCCGACCTGGCATCAGCTGGGCAAGGCCCTCCACACAGGCACTGGCCTCCTTTCAGGGGAGAAGCCCTTCGAATGCAGGGCATGCAACAAAGTGTTCGTGAAGAGCTCCGACCTGCTCAAGCACCTGCGCACCCACACTGGGGAGCGGCCATATGAATGTGCTCAGTGTGGCAAGGCCTTTAGCCAGACATCACACCTGACGCAGCACCAGCGCATCCACAGTGGTGAGACACCCTATGCATGCCCAGCCTGTGGCAAGGCCTTCAGGCATAGCTCCTCCCTGGTGAGACACCAGCGCATACACACAGCTGAGAAGTCTTTCCGCTGCAGCGAGTGTGGCAAGGCCTTCAGCCATGGGTCCAACCTCAGCCAGCACCGCAAAATCCACGCAGGTGGGCGGCCCTATGCGTGTGCCCAGTGTGGCCGCCGCTTCTGCCGCAACTCACACCTGATCCAGCATGAGCGCACTCACACGGGTGAGAAGCCTTATACCTGTGCTCTTTGCGGTGCTGCCTTCAGCCAGGGTTCCTCACTCTTCAAGCACCAGCGTGTGCACACAGGCGAAAAGCCCTTTGCCTGTGCAGAATGTGGCCGTGCCTTCAGTCACAGCTCTAACCTCACGCAGCATCAGCTACTGCACACGGGTGAGCGGCCCTTCCGCTGTGGGGACTGCGGGAAGGCTTTTGCCAAGGGCGCAGTGTTGCTCAGCCACCGACGCATCCACACGGGTGAGAAGCCCTTTGTATGCACACATTGCGGCCGTGCCTTCCGAGAGCGCCCAGCCCTCTTCCACCACCAGAGGATCCACACAGGAGAGAAACCTGTGCGGAAACCGCGGCGTGGGACAGGCCTGTGCCCCCAGGCCAGGCCTTCTTTGGGA
>1|ENSCAFG00000007601|124037348|124126128
TCTTGGTTTGCAGGGATGGAAGAAGCCAGCCTGTGCCTTGGAGAGGCCGAGCCCCACCTGAGCGGCCCCGTCCTCAACGGCCAGTATGCCATGAGTCAGAAGCTGCACCAGATCACCTCCCAGCTCAGCCATGCCTTCCCCGAGCTGCACCCCCGGCCCAACCCCGAGGACAAGGCCCCCGCGCCCCTCGACGAGAAGGCGCACGTGCCCATGAGCGGCCAGCCCATGGGCAGTCAGATGGCGCTCCTGGCCAACCAGCTGGGCCGGGACGTGGACACCAGCCTCAACGGGCGGGTGGACCTGCAGCAGTTCCTCAACGGGCAGAACCTGGGCATCATGTCCCAGATGAGCGACATCGAGGATGACGCCCGCAAAAACCGCAAGTACCCGTGCCCGCTGTGCGGCAAGCGTTTCCGCTTCAACAGCATCCTCTCCCTGCACATGCGCACTCACACGGGCGAGAAGCCCTTCAAGTGTCCCTACTGCGACCACCGGGCGGCGCAGAAGGGCAACCTCAAGATCCACCTGCGGACCCACAAGCTGGGCAACCTGGGGAAGGGGCGCGGGCGGGTGCGCGAGGAGAACCGCCTGCTGCACGAGCTGGAGGAAAGAGCCATCCTGCGGGACAAGCAGATGAAGAGCAGCCTGCTGCAGCCCCGGCCCGACCTGAAGCCCCTGCCGCACGCCCAGCAGGCCCCGCTGGCCGCCTGCAACCTGGCCCTGCCCGCCAACCCCAGCGTGCCCGACGTGGCCCACCCGGCGCCCTCGCCCAAGCCGGCCAGCGTGCAGGAGGACGCCGTGGTCCCGGCCGCCGGCTTCCGCTGCACCTTCTGCAAGGGCAAGTTCAAGAAGCGCGAGGAGCTGGACCGCCACATCCGCATCCTGCACAAGCCCTACAAGTGCACGCTGTGCGACTTCGCCGCCTCGCAGGAGGAGGAGCTCATCAGCCACGTGGAGAAGGCCCACATCACCGCCGAGTCGGCCCAGGGCCAGGGCCCCAACGGCGGCGGGGAGCAGTCGGCCAACGAGTTCCGCTGCGAGGTGTGCGGGCAGGTGTTCAGCCAGGCGTGGTTCCTCAAGGGCCACATGCGGAAGCACAAAGACTCCTTCGAGCACTGTTGCCAGATCTGTGGCCGGCGCTTCAAAGAGCCCTGGTTCCTCAAGAACCACATGAAGGTCCACCTCAACAAGCTGTCGGTGAAGAACAAGTCCCCCAGCGACCCGGAGGTGCCCGCGCCCATGGGCGGCATGTCCCAGGAGGCCCACGCCAACCTGTACTCCAGGTACCTGTCCTGCCTGCAGAGCGGCTTCATGGCCCCGGACAAAGCCGGCCTGAGCGAGCCCGGCCAGCTCTACGGCAAGGGGGAGCTGCCCATGAAAGAGAGGGAGGTCCTGGGCAAGCTGCTGTCGCCCATCTCCAGCATGGCCCACGGCGTCCCCGAGGGCGACAAGCACTCCCTCCTGGGGTGCCTCAACCTCGTGCCGCCGCTCAAGTCCAGCTGCATCGAGCGGTTGCAGGCGGCCGCCAAGGCTGCCGAGATGGACCCGGTCAACAGCTACCAGGCCTGGCAGCTCATGGCCAGGGGCATGGCCATGGAGCACGGCTTCTTGTCTAAAGAGCATCAGCTACAGCGCAACCACGAAGACACTTTGGCAAACGCCGGAGTTATGTTTGATAAGGAGAAGCGGGAGTACGTGTTAGTGGGAGCAGATGGCTCCAAGCAGAAAATGCCTGCTGATTTCGTTCACAGCACTAAAGTGGGCAATCAGAGAGACCTGCCAAATAAGCTCGACCCTTTAGAAGGCAGTCGGGATTTTTTGTCACACGGGCTGAACCAGGCGCTCGAGTACAACCTGCAGGGTCCCGGGAGCATGAAGGAGAAGCCCACCGAGTGCCCCGACTGCGGCCGCGTGTTCCGCACCTACCACCAGGTGGTCGTGCACTCCCGCGTGCACAAGCGGGACCGCAAGGGCGACGAGGACGGGCTGCACGTGGGCCTGGACGAGCGGCGCGGCTCTGGCAGCGACCAGGAGTCCCAGTCGGTGAGCCGCTCCACCACGCCGGGCTCCTCCAACGTCACCGAGGAGAGCGGGGCCGGCGGCGGGCTCTCGCAGACCGGGAGTGCCCAGGAGGACAGCCCGCACCCCTCCTCGCCGTCCTCCTCAGACATCGGCGAGGAGGCGGGGAGAGCTGCCGGCGTCCAGCAGCCCGCGCTGCTTCGCGACAGGAGCCTGGGCTCGGCCATGAAGGACTGCCCGTACTGCGGGAAGACCTTCCGGACATCCCACCACCTAAAGGTGCACCTGCGGATACACACAGGTGAGAAGCCCTACAAGTGTCCCCACTGTGATTACGCCGGCACCCAGTCAGCGTCCTTAAAATACCACCTCGAGCGGCATCACCGGGAGAGGCAGAATGGAGCCGGGCCGCTGTCCGGGCCGCCCCCCAGCCAAGACCACCGGGACGAGCTGCCCAGCAAAGCCGCTTTGTTCATCCGGCCGGACATTCTGAGGGGGGCCTTCAAGGGCCTCCCCGGGATCGACTTCAGAGGCGGCCCCGCCTCTCAGCAGTGGACAGCCGGAGTGCTCTCGTCCGCGGACCACTCGGGCCAGGCCAGCGGCATGGCCCCCGAGGCCCCTTCGGAGGCCCTGAAGGGCGCCGACCTGCCTTCCAAAAGCACCCACTTCGCCGACATCGGGAGAGCGTATCAGAGCATCGTGAACAACGGTGTGAATTTCCAGGGGTCCTTGCAAGCCTTCATGGACAGCTTCGTCCTCAGCTCCTTGAAGAAGGAGAAGGACGTGAAGGACAAGACCCTGTCCGACCCTCCCTCCACGAAGGTGCACGGGCCGGACGGCGGTGAGGACAAAGCCGGCGGGAAGGCGGGCCCCAGGAAGTCGGAGAAATCTCAGTACGAGCCTCTAGACTTGTCGGTGCGGCCCGACGCCGCCTCGCTCCCGGGCTCGTCGGTGACCGTGCAAGACAGCATCGCGTGGCACGGCTGCTTGTTCTGCGCCTTCACGACGTCGTCCATGGAGCTGATGGCCCTGCACCTGCAGGCCAACCACCTGGGCAAAGCCAAGCGCAAAGACAGCGCCGTCGGGGTGACGGTCAACTGCAAGGACCAAGCCCGGGAGGCCGGCAAAGCGGCCCTGCTGCCCTCCGTACAGTCCAGCAAAGAGATGGCCCTTTCCAACATGCTTGGGCCTCTGGAGGCTGCTTCCGAGAAGACGGCCCAAGGAGCCGCCAAGGAGACTCTGGGGGAGCCGAAGAGCGGCGCGTGGCCCGGCCTGGTGGACCCCGCGTTCTGTAACTTCCCGTCAGACTTCTACAAGCAGTTTGGCGTCTACCCGGGCCTGGTGGGCTCGGGGGCCCCCGGTTCCTGCGCCGGCAAGGAGCCCGACGGGAAGGCCCACTCGGAAGACGACGCCCCGATCCTGATCCCCGAGACCGCCAACAAGAGCGCTCCCGACGACCTCTCCGACATTGCCTCCTCCGAGGACATGGACTCCTCCAAGGGGGAGAACAACGACGAAGAGGATCTGGAAACGGAGCCCGAGATGATGAGCAAGCCCCAGTCGGCCCTCGGCAAGGACGGCGGCGGCGACGGCGGGGACGGCCTGCTGCCCGCGGGCGCCCCTCAGCCCGTCCAGGGACTGGTGTCGCCGGGACCCCAGGCGCCCGAGAAGCAGTGGCACGGCCCGGGCCTCCTTCCAGCCCAGGACCCCTCGGCGGGCCTGCCCAAGCCGGAGCGGGGCCCCCCGGGCCTGGAGAAGCCGCTGAACATGTTGTCGGTCCTCAGGGCCTACAGTTCTGATGGCTTAGCAGCCTTTAACGGACTTGCCAGTAGCACAGCAAATTCTGGATGTATCAAGAGGCCAGACTTGTGTGGTAAG
>9|ENSCAFG00000019257|49483128|49487012
TGCGCGGTAGGGAGGTCGCGACTGTGTCGCGTAAAGCCCCGCACGGCCGCGAGGTGGCGCCATAGCTGCAGCAGCGCGTGCCGGCCCGGGCCGCTCCAGATAAGAGTGTGCGGAAAGCGCGGCGGGGCTGAGACGCGACCAGGACGCGGGGAGGACGGACCAGCAGGACAGACCGACCGGGGCCCCGGCGGGCGGAGGGCAGCACAGCCACGTCCCCCCTGGATCCGCCGGCAGCCGGGCCCGGGGCTTCCGACATGCCCCCCAGGAGAGTGTGCTGGGCAGACGATGCTGGACACGATGGAGGCGCCGGGCCACTCGAGGCAGCTGCTGCTGCAGCTCAACAACCAGCGCACCAAGGGGTTCTTGTGCGACGTGATCATCGTGGTGCAGAACGCCCTCTTCCGCGCGCACAAGAACGTGCTGGCGGCCAGCAGCGCCTACCTCAAGTCCTTGGTGGTGCATGACAACCTGCTCAACCTGGACCATGACATGGTGAGCCCGGCGGTGTTCCGCCTGGTGCTGGACTTCATCTACACCGGCCGCCTGGCTGATGGCGCAGAGCCGAGCCTGGGCGCCGTGCTGGCCGCCGCCAGCTACCTGCAGATCCCCGACCTCGTGGCGCTGTGTAAGAAGCGCCTCAAGCGCCACGGCAAGTACTGCCACCTGCACGCACCCTACGGGAGGCCGGGCCGGGGCCTTCGGGCCGCCACGCCCGTCATCCAGGCTTGCTACTCGTCCCCGGCTGGGCCTCCGCCGCCGCCCTCGGGCGAGCCGTCTTCGGGCCCCGAGGCCGCTGTGAACACCCACTGCGCGGAGCTGTACGCCTCGGGCCCCGGCCCGGCCTCCGCACTCTGCGCCCCGGAGCGCCGCTGCTCCCCGCTCTGCGGCCTGGACCTGTCCAAGAAGAGCCCGCCGGGCTCCGCGCCTCCTGAGCGGCCGCCGGGCGAGCGCGACCTGCCCTCCCGCCCAGACAGCCCTCCCAGTGCCGGCCCCGCTGCCTACAAGGAGCCACAGCTCGCCCTGCCGCCGCTGCCGCCGCTGCCCTTCCAGAAGCTGGAGGAGGCCGTACCGCCGCCGGACCCGTTCCGCCTCCTCTACCGCTGGATGAAGCACGAGCCAGGCCTGGGCAGTTACGGCGACGAGCTGGGCCGGGAGCGCGGCTCCCCCAGCGAGCGCTGTGAGGAGCGCGGCGGGGACCCAGCCGCCTCGCCCGGGGTACCCCCGCTGGGCCTGGCGCCGCCGCGCTACCAGGGCAGCCTGGACGGGCCAGGCGCGGGCGGCGACGGCGACGACTACAAGAGCAGCAGCGAGGAGACAGGCAGCAGCGAGGACCCCAGCCCTCCAGGCGGCCACCTCGAGGGCTACCCGTGCCCGCACCTGGCTTACGGCGAGCCCGAGAGCTTCGGCGACAACCTGTACGTGTGCATCCCGTGCGGCAAGGGCTTCCCCAGCTCGGAGCAGCTGAATGCACACGTGGAAGCTCACGTGGAGGAGGAGGAGGCGCTGTATGGCAGGGCCGAGGCGGCCGAGGTAGCCGCGGGGGCCGCCGGCTTGGGGCCCCCTTTTGGAGGCAGTGGGGACAAGGTCGCTGGGGCTCCGGGCGGCCTGGGCGAGCTGCTGCGGCCGTACCGCTGCGCGTCGTGCGACAAGAGCTACAAGGACCCGGCCACGCTGCGGCAGCACGAGAAGACGCACTGGTTGACCCGGCCCTATCCGTGCACCATCTGCGGGAAGAAGTTCACGCAGCGCGGAACCATGACGCGCCACATGCGCAGCCACCTGGGTCTCAAGCCCTTCGCGTGCGACGCGTGCGGCATGCGCTTCACGCGCCAGTACCGCCTCACCGAGCACATGCGCATACACTCGGGCGAGAAGCCCTACGAGTGCCAGGTGTGCGGCGGCAAGTTCGCGCAGCAACGCAACCTCATCAGCCACATGAAGATGCACGCCGTGGGTGGCGCGGCAGGCGCAGCTGGGGCTCTGGCGGGGTTGGGGGGGCTACCCGGCGTCCCCGGCCCCGACGGCAAGGGCAAGCTCGACTTCCCCGAGGGCGTCTTTGCTGTGGCCCGACTCACGGCAGAACAGCTGAGCCTGAAGCAGCAGGACAAGGCAGCCGCGGCCGAGCTGCTGGCGCAGACCACGCACTTCCTGCACGACCCCAAGGTGGCGCTCGAGAGCCTCTACCCGCTGGCCAAGTTCACCGCGGAGCTGGGCCTCAGCCCGGACAAGGCGGCCGAGGTGCTGAGCCAGGGAGCGCACCTGGCCGCGGGACCCGACGGCCGGACCATCGACCGTTTTTCCCCCACCTAG
>17|ENSCAFG00000012605|63432091|63437163
GAAGTTTCTTTTCTTCTGCTTTCTCTGAATCTCGGTGTCTTCCCTGGTCTGGGACCTGCTGCCATGGGGGATATGAAGACTCCTGATTTCGATGATCTCCTTGCTGCCTTTGACATCCCTGACATCGATGCCAATGAAGCCATCCACTCTGGGCCAGAAGAAAACGAAGGGCCTGGAGGCTCAGGAAAGCCGGATCCTAGTATAGGAGGTGACTCTGGAGAAGCACCGGCAGCAGCTGCCAGGGACAGCCCTGAGGTGCCAGCCCAGGCCTCTGATCACGGCCTGCCACCGCCAGACATCTCGGCAGTCAGTGTCATCGTCAAGAACACTGTGTGTCCTGAGCAGCCTGAGTCCCCAGCTGGGATTTCAGGAGGAGATGGGCCCCGGGCTGGGGGGGTGACTAAGGAAGGGCCTGTGGGGCCTCGTCTGATGCAAAATGGTTTTGGGGGCCCTGAGTCATCCCTTCCAAGTACACCCCACTCTCCAGCTCCTCTCAGTGGGGGTACCTGGAAAGAAAAAGCTATGGAAGGCAAAGCTACTTTGGACCTCTTTGCTCATTTTGGGCCTGAGCCAGGGGAGCACCCTGATCCCCTCCCTCCCCCAGCACCTTCCCCACCTCGGGAAGGGGCCATGACCCCACCTCCTTTCCCCTCTCCCTTTGAGCTGTCCAGGGAGAATGGCCCAGCCTTGCTGCCACCTGGTTCTCCCCCAGTACGGGGGACCTTGAAGCAAGACAGCTGCAGCCCCCTTCATCCTCAGGGCCTGGCCGGGCTAGGCTCTAGCTTGAGCCCTGAGGCCACGGGTATTCCTGCCAGCGCCTCCCCTCCCCAGGTTGCTGGGTTGCCCTTCTTCAAGCAGTCTCCAGGGCATCAGAGCCCTCCTGCCTCCCCCAAAGTGCCCTGTTGTCAGCCCCTGAAGGAAGAAGAGGAGGAGGGGCCGGTGGACAAGCCTTCCCCAAAAAGTCCCCAGAGCCCCTCTAGTGGAGCTGAGGCTGCAGATGAGGACAGCAATGACTCCCCTGCTTCTTCCAGCTCCTCAAGGCCTCTCAAGGTGCGGATCAAGACCATTAAAACATCCTGCGGAAATATCACAAGGACTGTAACCCGGGTCCCCTCAGACCCTGATCCTCCTGCCCCCTTGGCTGAGGGGACCCTCCTGGCTGAGGCTGGCCTCCTAAAGCTATCCCCTGCAACCCCGACCCCCGAGGGTCCAAAGGTGGTGAGCGTCCAGCTGGGTGACGGCACGAGGCTGAAGGGCACCGTGCTGCCTGTGGCCACCATCCAGAATGCAAGCACTGCTATGCTGATGGCAGCCAGTGTGGCCCGCAAAGCTGTGGTTCTGCCAGGGGGCACTGCCACCAGCCCTAAGACTATGGCTAAGAATGTGCTAGGTCTGGTGCCCCAGGCCCTGCCCAAGGCGGAGGGGCGGCCAGGGCTGGGGACTGGGGGGCAGAAGGTGAACGGTGCCTCAGTGGTGATGGTGCAGCCTTCCAAGCCGGCCACCGGGCCAGGTGCAGGGGGTGGCACGGTGATCTCGCGGACCCAGTCCAGCCTGGTGGAGGCCTTCAACAAGATCCTCAATAGCAAGAACCTGCTGCCTGCCTACCGGCCCAACCTGAGTCCCCCCGCCGAGGCCGGGCTGGCCCTGCCTCCCACGGGCTACCGCTGCCTCGAGTGCGGGGACGCCTTCTCACTGGAGAAGAGCCTGGCGCGGCACTATGACCGCCGGAGCATGCGCATTGAGGTCACCTGCAACCACTGCGCCCGCCGCCTGGTCTTTTTCAACAAATGCAGTCTGCTGCTGCATGCCCGAGAGCACAAGGACAAAGGGCTCGTCATGCAGTGCTCACACCTGGTCATGAGGCCCGTCGCCCTGGACCAGATGGTGGGGCAGCCAGACATCACGCCCCTGCTGGCTGTCCCACCTGCCTTCGGACCTCCAGCCTTGCCTGCCCTGGGCAAGGGTGACGCGGCTGTCGCTGGCGCTATTACTGCTGTCGCCGCCGAAGCCCCTGTGCTACCACTGTCATCTGAGCCGCCTGCTGCCCCTGCCACCTCGTCTTACACATGCTTTCGCTGCCTAGAGTGCAAGGAGCAGTGCCGGGACAAGGCAGGCATGGCCGCCCACTTCCAGCAGCTTGGGCCCCCGGCCCCTGGGGCCAACAGCACTGTATGCCCAACCTGCCCCATGATGCTTCCCAATCGCTGCAGCTTCAGTGCCCACCAGCGCATGCATAAGAACCGGCCTCCCCACGTCTGCCCTGAGTGTGGGGGCAACTTCCTACAGGCCAATTTCCAGACCCATCTCCGGGAGGCCTGTCTACATTTGTCTCGCCGTGTAGGATACAGGTGCCCCAGCTGTGCGGTGGTGTTCGGGGGCGTGAACTCCATCAAGTCCCACATCCAGACGTCGCACTGCGAGGTTTTCCACAAGTGCCCCATCTGCCCCATGGCCTTCAAGTCTGCGCCCAGCGCCCATGCCCACCTCTACACCCAGCACCCCAGCTTCCACACGCAGCAGGCCAAGATGATCTACAAGTGCGCCATGTGTGACACGGTCTTCACTCACAAACCCCTCCTCTCCTCACACTTCGACCAACACCTGCTGCCCCAACGTGTCAGCGTCTTTAAGTGCCCATCTTGTCCTCTGCTTTTTGCCCAAAAAAGGACCATGCTGGAACACCTCAAGAACACCCATCAGGCTGGGCGCCCGGGGGAGGACAGTGCTGGGAAAGGGGCGGCGGGTGCCCTTACAAGCCCCAAGGCTGAGCCCGAGGAGTTGGCTGTGTCTCGGGGAGGAGCAGCTGCCCCTACTGAGGAATCCTCTTCATCCTCGGAAGAGGAAGAACTGCCCAGCTCTCCTGAGCCTCCTCGCCCAACCAAACGGCCCCGGCGGGAACTAGGGAACAAAGGCATCAAGGGGGGCGGTGGGGGCCCTGGAGGCTGGACCTGTGGCCTTTGTCACTCCTGGTTTCCTGAACGGGACGAGTATGTGGCTCACATGAAGAAGGAGCATGGCAAGTCAGTGAAAAAGTTTCCCTGTCGCCTGTGCGAGCGCTCCTTCTGTTCCGCCCCCAGCCTGAGGCGCCACGTCAGGGTCAATCATGAGGGTATCAAGCGAGTTTACCCATGCAGGTATTGCACAGAGGGAAAACGCACCTTCAGCAGCCGCCTGATCCTGGAGAAACACGTCCAGGTCCGGCATGGCCTGCCACTTGGGGCCCAGTCCCCTGGCCGGGGTAGTACCCTGGCTCGGGGCCCTGGTGCCAGAGCCCAGGGGCCAGGACGGAAACGCCGCCAGTCCTCTGACTCTTGTAGTGAGGAGCCTGACAGCACGACCCCTCCAGCCAAGTCCCCCAGGGGTGGGCCTGGAGCTGGAGGCCATGGCCCCCCACACTACCGGAGCAGTGGCTCAGTGGAGCAGAGCCTCATGGTGGGCTTGAGGGTGGATGGCGGTGCCCAGCAGTGCCTCGACTGTGGATTGTGCTTCGCCTCCCCTGGCTCTCTGAGCCGGCACCGTTTCATCAGCCACAAGAAGAAACGGGGTGTGGGGAGTGTGGGTGCCCTGGGCCTGGGTGAGGGGGAAGAAGAGGCCCCTCTTCCACTGAGGTCTGACCCGGAGGGTGGAGAGTCTCCTTTGCTTGCTTCTGGAGGCCCACTTACCTGTAAGGTCTGTGGCAAGAGCTGTGACAGCCCACTCAACCTCAAGACCCATTTCCGCACACACGGCATGGCGTTCATCAGGGCTCGGCAAGGGGGCAGTGGGGACAACTAA
>5|ENSCAFG00000020085|78548693|78573861
ATGCCATTTCAGGGATCTGTTTCATTCACGGATGTGACTGTGGACTTCACTCAGGAGGAATGGGAGCAACTGGACCCCTCACAGAGGATCCTGTACATGGATGTGATGCTGGAGAATTATAGCAACTTACTGTCAGTGGAGGTGTGGAAGGCTGACGACCAGATGGAGAGGGACCACAGCAACCCAGATGAGCAGGCGAGACCATTTATCATTTTTAAAAACCAAACCCCAATTGAGGAAAGAGGGAATCTCTTTGGAAAAACATTTAATCTGAGCACAGATTTTGTTTCTTTAAGGCAAGTACCCTATAAATATGACTTATATGAAAAAACTTTGAAATCTAATTCAGACTTACTTAATAATAATAGAAGCTATATAAGAAAGAGAGCTGATGAGTGTAATGGATTTGGAAAAGCACTCCTCTATCTGAAGCAAGAGAAAACCCATAATGGATTAGAATACTCTGAATATAATAAAAGTGGGAAAGTCTTTAAAGAATCCATTTTTAAACATCAGAAAATAAGAAATTTGGTCCAACCTTTTATTTGTAATTACTGTGACAAGGCTTTCTCCTTTAAGTCACTGCTCATTAGTCACAAGAGAATACACACTGGAGAGAAACCTTATGAATGTAATGTGTGTAAGAAAACTTTCTCCCATAAGGCAAACCTCATCAAACATCAAAGAATTCATACAGGGGAGAAACCCTTTGAATGTATTGAATGCGGAAAAGCTTTCACGCACCAGTCAAACCTCATTGTACACCAGAGAGCACACATGGAGAAGAAGCCCTATGAATGCAGTGATTGCGGCAAGACATTTGCCCAGAAATTTGAACTTACTACACACCAGAGAATTCATACAGGAGAACGACCCTATGAGTGTAACGAATGTGCAAAAACCTTCTTTAAGAAATCAAACCTCATCATACATCAGAAAATTCACACGGGGGAGAAACGCTACGAGTGCAGTGAATGTGGAAAGTCCTTTATCCAGAACTCACAACTCATTATACATATGAGAACTCATACGGGAGAAAAACCCTACGAATGTACTGAATGTGGCAAAACATTCAGCCAGAGGTCAACCCTTAGATTGCATTTGCGAATCCATACAGGAGAGAAACCATATGAGTGTTCGGAATGTGGGAAGGCCTTCAGCAGGAAGTCCCGACTCAGTGTCCATCAGAGAGTTCACATGAGGGAAAAGCCCTGA
>28|ENSCAFG00000012649|35551399|35555920
AAACAAAACAAAGCAAAGATGGGTGAAAAGAAACCAGAGCCTTTGGACTTCGTGAAAGATTTCCAAGAATATCTGACTCAACAGACTCATCATGTGAACATGATTTCTGGATCAGTTAGTGGGGACAAAGAAGCAGAGGCTCTTCAGGGAGCTGGAACAGATGGTGATCAAAATGGACTCGATCACCCATCTGTTGAAGTTTCCCTGGATGAAAACTCAGGAATGTTAGTAGACGGGTTTGAAAGGACCTTTGATGGGAAGCTCAAGTGTCGGTACTGCAACTATGCCAGCAAAGGAACAGCCCGGCTTATTGAACATATTAGAATCCACACAGGTGAGAAACCTCATAGATGTCACTTATGTCCATTTGCATCTGCTTACGAGCGTCATCTGGAAGCCCACATGCGTTCCCATACAGGAGAAAAACCATACAAATGTGAATTATGTTCCTTCCGCTGCAGTGATCGAAGTAACCTATCCCATCATCGAAGGCGCAAGCATAAAATGGTACCAATTAAAGGTACTAGGTCTTCCTTAAGCAGCAAGAAAATGTGGGGAGTTTTACAGAAGAAAACAAGCAATCTGGGCTATAGCAGAAGAGCATTAATCAACTTAAGTCCACCTTCCATGGTGGTTCAGAAGCCAGACTACCTTAACGATTTTACCCATGAAATCCCAAATATCCAGACTGACTCCTATGAAAGTATGGCAAAACCCACATCAACTGGTGGCCTCCCAAGAGACCCCCAAGAACTCATGGTTGACAACCCCTTAAATCAGCTCTCAACCCTGGCAGGACAGTTGTCTAGTTTGCCACCGGAAAACCAAAACCCTGCATCTCCTGATGTAGTTCCCTGCCCCGATGAGAAGCCTTTCATGATGCAGCAGCCGTCTGCCCAAGCAGTGGTTGCTGCCGTGTCAGCAAGTATTCCTCAGAGCTCCTCTCCCACAAGCCCTGAGCCTCGGCCGTCACATAGTCAGAGGAACTATAGTCCAGTGGCAGGTCCGAGCAGTGAACCAAGTGCCCACACGAGTACTCCCAGCATAGGGAACAGCCAGCCGAGCACCCCGGCTCCGACCCTGCCTGTCCAGGATCCGCAGCTTCTACACCACTGCCAGCACTGTGATATGTACTTTGCCGACAATATCCTTTACACCATTCACATGGGATGCCATGGGTATGAAAATCCTTTTCAGTGTAACATATGTGGTTGCAAATGTAAAAACAAGTATGATTTTGCCTGTCATTTTGCAAGGGGACAACATAACCAACACTGA
>17|ENSCAFG00000003405|10014151|10020585
ATGCACACCGCGGGCTCCGGGGGCGCGGGCGACGCGCGTGCGGTGGACATCATGGACATCTGTGAGTCAATCCTGGAGAGGAAGAGGCATGATAGCGAAAGGTCTACATGCAGCATCTTGGAGCAGAATGACATTGAAGCAGTTGAGGCTCTTGTTTGCATGAGCTCCTGGGGTCAAAGATCCCAGAAAGGTGACCTATTAAAGATAAGACCCCTCACACCTGTTTCTGACCCTGGGGATGTCACCACCACTGTGCATGTGGACTCAGCCTCGCCTGAGCTACCAAAGGACTTCGACTCATTATCAACTCTGTGCATGACTCCTCCTCAGAGCCCTGATCTTGTGGAGCCATTGACAGGGACACTTGTTCCTGCCCAAGTAACTGATTCCAAAGCATGCTTGGTCACGGCCGTCCCCCCAGCCTCCGCTGAGGCAGGCCAAGTGCCAAGCAGGAAAGTGGAGAGGGGCCTTCCTGGTTTGAAGCCAGGGCCACAGGAACCAGCCCCTGGCCCTTCCTGCAGGCCCATGGTGACGAGTGTCATCCGCCATACTGGAGGGAGTCCTGCTCTTGGCCACATTCCTGCTGCCCACATTCAAGAATGCCAACTTTCTGTCGACCCAGAAGGAGAAGCACAGTTGTTGGGACATACCACAGCTCTGCTGGACACACAACTCACAGACAATCTGCTGAACACTAACCCGGTGTCGTGTCAGCCTTGCTTGCACAAGTCTGGTGGCCTGCTGCTCGCTGACAGAGGCCAGCAGGCAGGATGGCCTGTCGCAATTCAAACCTGCTCACCAAAGAATTATGAAAGTGACTTGCCAAGGAAAGCCACCCCTCTGATTTCTGTCCCTGTCTCCGGTTCCCCTGTCTTCTGCCAAATGATCCCTGTGACTGGACAGAGTGGCATGTTACCGGCTTTTTTGAAGCCTCCTCCCCAGGTGTCTGCAGGGACCGTCAAACCCATCCTGCCCCATGCTGCTCCAGTGCCCTCGCCTGTGTTCGTGGGACCCCCTGTGCCTCAGGGAGCTGTGATGCTGGTTCTGCCCCAGGTGGCCCTCCCCCAGCCTGCCACCTCTTCATCCAGTGTAGTGGCTGTGGGGAGTCCCAGGTTCTTGCCCCTTGCCCCTGCTCCAGTGTTCATCGCCTCTGGTCAAAACTGTGCCCCTCAGGTAGACTTTTCCCGACGGAGAAATTACATTTGCAACTTCCCAGGCTGCCGGAAAACCTACTTCAAAAGTTCCCACCTCAAGGCCCATCTTCGCACCCACACAGGAGAGAAGCCTTTTAATTGCAACTGGGATGGCTGTGATAAAAAATTTGCTCGTTCCGACGAACTCTCTCGCCACCGAAGAACTCACACTGGGGAGAAGAAGTTTGTGTGTCCGGTGTGTGATCGGCGTTTCATGCGCAGTGACCACTTGACAAAACATGCCCGGCGCCACATGACTACCAAGAAGATCCCGGGCTGGCAGGCAGAGGTTGGCAAGCTGAACAGAATTGCCTCAGCAGAGAAACCTGGGAGCCCCCCAGTAAGCACGCCAGCCTCTGTGTGA
>5|ENSCAFG00000019615|63405613|63412309
ATGGACGGCTCCTTCATCCAGCACAGCGTGAGGGTCCTCCAGGAGCTCAACAAGCAGCGGGAAAAGGGCCAGTACTGCGACGCCACCCTGGACGTGGGGGGCCTGGTGTTCAAGGCACACTGGAGTGTCCTTGCCTGCTGCAGCCACTTCTTCCAGAGCCTCTATGGGGATGGCTCAGGGGGCAGTGTTGTTCTCCCTGCTGGCTTCGCTGAGATCTTTGGTCTCCTGTTGGACTTTTTCTATACTGGTCACCTTGCTCTCACCTCAGGAAACCGGGATCAGGTGCTCTTGGCAGCCAGGGAGTTGCGAGTGCCAGAGGCTGTGGAGCTGTGCCAGAGTTTCAAGCCCAAAACCTCAGTGGGGCAGGCACCGAGTGGCCAGAGTGGGCTGGGGAAACCTGTGTCCCTGAGTGTGAACAGCCACCTCAAGGAGCCGGCAGGCTTGGAGGAAGAGGAAGTTTCAAAGACGCTGGGTCAGGTCCCTAGGGACCAGGAGATCAGTGGCAGTCACAGCCCCGACAGGCCTCAGCTTGGTCTCCCTGCCCAGAGTAAGAGCCCATCCTTCCACCGTGGGAAACTCAAGCAGGCCTTGAAGCTCTGTCCCCCAGAGGACAAGGAGCCTGAGGATTGCAAAGTGCCCCCAAGGCCCTTTGAGGCTGAAGGTGTCCAGCTGCAGGGCGGGAATAATGAGTGGGAAGTGGTGGTTCAAGTTGAGGACGACGGGGATGGTGATTACGTTTCAGAGACTGAGACGTTGCCCACCAGGAGGAAATCAAACATGATCAGAAAGCCGTGTGCTGCTGAGCCAGCCCTGAGTGCAGGTGCCCTGGCAGCCGAGCCCGCTGAGAACAGAAAAGGTACAGCGGTGCCAGTTGAATGCCCCACATGTCATAAAAAGTTTCTCAGCAAATATTACCTAAAAGTGCACAACAGGAAACACACTGGGGAGAAACCCTTTGAGTGTCCCAAATGTGGCAAGTGTTACTTTCGGAAAGAGAACCTCCTGGAGCATGAGGCCCGGAATTGCATGAACCGCTCGGAACAGGTCTTCACGTGCTCCGTGTGCCAGGAGACCTTCCGCCGGAGGATGGAGCTGCGGGTCCACATGGTGTCCCACACGGGGGAGATGCCCTACAAGTGCTCCTCGTGCTCCCAGCAGTTCATGCAGAAGAAGGACCTGCAGAGCCACCTGATCAAACTACACGGAGCGCCCAAGCCCCACGCTTGTCCCACCTGTGCCAAGTGCTTCCTGTCACGGACGGAACTGCAGCTGCACGAGGCTTTCAAGCACCGTGGGGAGAAGCTGTTCGTGTGTGAGGAGTGTGGGCACAGGGCCTCTAGCCGGAACGGCCTGCAGATGCACATCAAGGCCAAGCACAGGAACGAGCGGCCATATGTCTGTGAGTTCTGCAGCCATGCCTTCACCCAGAAGGCCAATCTTAACATGCACCTGCGCACGCACACAGGCGAGAAGCCCTTCCAGTGCCACCTCTGTGGCAAGACCTTCCGCACCCAAGCCAGCCTGGACAAGCACAACCGCACCCACACCGGTGAGAGGCCCTTCAGCTGTGAGTTCTGTGAACAGCGCTTCACGGAGAAGGGGCCCCTGCTGAGGCACGTGGCCAGCCGCCACCAGGAGGGCCGGCCCCATTTCTGCCAAATCTGCGGGAAGACCTTCAAAGCCGTGGAGCAGCTGCGTGTGCATGTTAGAAGGCACAAGGGGGTCAGGAAGTTCGAGTGCACAGAGTGTGGCTACAAGTTCACCCGGCAGGCCCACCTCCGGAGGCACATGGAGATCCACGACCGAGTGGAGAACTACAATCCACGGCAGCGCAAGCTCCGGAACCTGGTCATTGAGGATGAGAAGATGGTGGTGGTAGCGCTGCAGCCACCCGCTGAGCTGGAGGTGGGCTCTGCTGAGGTCATTGTGGCATCTCTGGCTCAGGGCAGCCTGGCCTCCCAGCTCCCTGGCCAGAGACTCTGTGCGGAAGAAAGCTTGGGGAGCCCGGGCGTCATGGAGCCCTCACTCATCATCACAGCAGCCATCCCCGAGGACTGTGACACGTAG
>14|ENSCAFG00000001733|11823865|11841695
ATGCCTTTAAGGGATAAATACTGTCAGACTGACCACCATCATCACGGATGCTGTGAACCAGTTTATATCCTGGAACCTGGAGATGCTCCTTTGTTACAGCAACCACTACAGACATCCAAATCTGGTATTCAACAAATAATTGAGTGCTTTCGATCAGGAACTAAACAGCTTAAGCACATTTTATTAAAAGACGTGGACACTATTTTTGAATGTAAATTATGCCGCAGTCTCTTCAGAGGATTACCAAATTTGATTACCCATAAAAAATTCTACTGCCCACCAAGTCTCCAGATGGATGACAACCTTCCTGATGTAAATGATAAACAAAGCCAAGCCATAAACGATCTCCTAGAAGCCATATATCCAAGTGTGGACAAACGAGAATATATTATTAAGCTAGAACCCATAGAAACTAATCAAAATGCAGTGTTTCAGTATATTTCAAGGACTGATAATCCTACTGAAGTCACAGAGTCAAGCAGTACTCCTGAACAAACCGAAGTTCAAATACAGGAAACTAGCACTGAACAGTCTAAAACAGTACCAGTTACAGATACAGAGGTGGAAACTGTAGAGCCCCCTCCTGTTGAGATTGTTGCAGATGAAGTTGCACCTCCATCTGATGAGCAACCTCAGGAATCACAGGCTGACTTGGAAACTTCTGACAATTCTGATTTTGGTCACCAGTTGATATGTTGTCTTTGTAGAAAAGAATTCAATTCCAGACGAGGTGTTCGTCGTCATATTCGAAAAGTACATAAGAAAAAGATGGAAGAACTAAAAAAGTACATTGAAACACGAAAGAATCCAAACCAGTCCTCCAAAGGACGCAGTAAGAATGTTCTAGTTCCAATAAGTAGGAGTTGTCCAGTATGTTGTAAATCATTTGCTACAAAAGCGAATGTAAGGAGGCATTTTGATGAAGTTCATAGAGGACTAAGGAGGGATTCAATTACTCCTGATATAGCAACAAAGCCTGGGCAACCTTTGTTCCTGGATTCTGTTTCTCCTAAAAAATCTTTTAAGACTCGAAAACAAAAGTCGTCTTCAAAGGCTGAATACAATTTAACTGCATGCAAATGCCTCCTTTGCAAGAGGAAATATAGTTCACAAATAATGCTTAAAAGACATATGCAAATTGTCCACAAGATAACTCTTTCTGGAACAAACTCTAAAAGAGAGAAAGGCCCTAATAATACTGCCAGCAGTTCAGAAATAAAAGTTAAAGTTGAACCAGCAGATTCTGTAGAATCTTCACCCCCTTCCATTACCCATTCTCCACAGAATGAATTAAAGGGAACAAATCATTCAAATGAAAAAAAGAACACACCGGCAGCACAGAAAAATAAAGTTAAACAAGACTCGGAAAGCCCTAAATCAACTAGTCCGTCTGCTGCAGGTGGCCAGCAAAAAACCAGGAAACCAAAACTTTCAGCTGGCTTTGACTTTAAGCAACTTTACTGTAAACTTTGTAAACGTCAGTTTACTTCCAAACAGAACTTGACTAAACACATTGAGTTGCACACAGATGGGAATAACATTTATGTTAAATTCTACAAGTGTCCTCTTTGCACTTATGAAACTCGTCGGAAGCGCGATGTGATACGACATATAACTGTGGTTCATAAAAAGTCATCCCGCTATCTTGGGAAAATAACAGCCAGTTTAGAGATCAGAGCTATAAAGAAGCCCATTGATTTTGTTCTAAATAAAGTGGCAAAAAGAGGCCCTTCGAGGGATGAGGCAAAACATAGTGATTCAAAACATGATGGCACTTCTAACTCTCCTAGTAAAAAGTATGAAGTAGCTGACGTTGGTATTGAAGTAAAAGTCACAAAAAACTTTTCTCTTCACAGATGCAATAAATGTGGAAAGGCATTTGCCAAAAAGACTTATCTTGAACATCATAAGAAAACTCATAAGGCAAATGCTTCCAATTCACCTGAAGGAAACAAAACCAAAGGCCGAAGTACAAGATCTAAGGCTCTTGTC
>1|ENSCAFG00000002769|107752328|107758310
ATCTTGTCTGAGGAAGAAGGAGGAAGGGAGGAGTCAGGCATGGCTGTTTGTCAGGGATGGTTGACCTTCAGGGACGTGGCCATAGAATTCTCTGAGGAGGAGTGGGAGTGCCTGGACCCTGCTCAGAGGGCCTTGTACAGGGACGTGATGTTGGAGAATTATAGGAACCTGGTCTCTCTGGATATCACTCCCAAATGTATGATCAAGAAATTACCACCAAAAGACAACAGTAACATAGGGGAAGTATTGCAGGCAGTTATATTGGAAAGACATAAAAGCTGTGACACGGAAGATTATATCTTCAGAGCAATCCAGAAAAATATTCATGACTTTGAGTGTCAGTGGAGAGATGGTGATAGAAATTACAAAGCAGTGCTTGTGACCCTTAACAAAAATCTCACTGGTGGAAGAGTTCAATGTGGTAGAAGAGATGAAGGAAATAAGCCAATGGAAAACAGATTTGGACTAAGCTTCCAGTCACATCTGACTGGAGTGCAGGTACTTCAAACTGAAGGGAAAATATATGAATGTCACCAAGTTGAGAAGTCTGTCAGCAATGGTTCTTCCATTTCACTACGTCCAAGAATTATTCCTAGTGTCCAAACCAACATTTCTAATGAACATGGGAATGATTTCTTGCATTCTGCATTA
>1|ENSCAFG00000000017|5963279|6050307
GATGGAGTTTTAACATTGAATGCGGAGAACACTAATTATGCCTATCAAGTTCCAAACTTCCATAAGTGTGAAATCTGTCTGCTATCTTTTCCAAAAGAGTCCCAGTTTCAACGCCACATGAGGGATCACGAGCGAAATGACAAGCCACATCGATGTGACCAGTGCCCCCAAACATTTAATGTTGAATTCAACCTGACACTTCATAAATGCACCCACAATGGGGAAGATCCTACCTGTCCTGTGTGTAACAAGAAATTCTCCAGAGTGGCTAGTCTCAAAGCGCATATTATGCTACATGAAAAGGAAGAGAATCTCATCTGCTCTGAGTGTGGGGATGAGTTCACTCTGCAGAGCCAGTTGGCCATACACATGGAAGAGCACCGCCAGGAGCTGGCCGGGAACCGGGTTCACACCTGCAAGGCCTGTAGGAAGGAGTTTGAGACATCCTCACAGCTGAAGGAGCACATGAAGACTCATTACAAAATTAGGGTATCAAGTACAAGGTCTTATAATCGGAACATCGACAGGAGTGGATTCACATATTCATGCCCACACTGTGGAAAGACATTTCAGAAGCCAAGTCAGCTAACTCGGCACATTAGGATACACACAGGTGAAAGGCCGTTTAAATGTACTGAATGTGGGAAAGCTTTTAACCAGAAGGGGGCACTGCAAACTCACATGATTAAACATACAGGTGAAAAACCCCACGCCTGTGCCTTTTGTCCTGCTGCCTTTTCACAAAAAGGGAACCTGCAGTCACATGTGCAGAGAGTTCACTCAGAGGTCAAGAATGGCCCTACGTATAATTGTACAGAATGCAGTTGTGTATTTAAAAGTCTAGGTAGCCTGAACACTCACATCAGCAAGATGCACATGGGCGGACCACAGAATCCAGCAAGCTCTACAGAGACTGCTCACGTGTTAACGGCCACACTGTTCCAGACGTTACCTCTCCAGCAGACGGAAGTCCACGTCACGTCCGCATCAAGCCAGCAGAATTCACAGGCCGTGACCGACGTCATCCAGCAGCTCCTGGAGCTCTCGGAGCCGGGGCCGGCAGAGTCCAGCCAGCCCCCGCAGCCCGGCCAGCAGCTCAGCATCACGGTGGGCATCAACCAGGATATTTTGCAGCAAGCCTTAGAAAACAGTGGGCTGTCTTCAATTCCAGCTGCAGCACACGCTCACGACACCAGCCACGCCAGGACGTCCTCTGCGCAGAGCCAAAATCCAGATGCTCCTCACACTGCGAGTGAACAGACCCACCCCACAGATGCAGAGCAGGAAAAAGAACAAGAAAGCCCAGAGAAGTTGGATAAAAAAGAAAAAAAAATTATAAAGAAGAAGTCACCATTTCTGCCTGGTTCAATCCGTGAGGAGAACGGTGTTCGATGGCATGTATGTCCTTACTGCACCAAGGAGTTCCGGAAGCCGAGTGACCTGGTGCGCCACATCCGCATTCATACCCATGAGAAGCCCTTCAAGTGTCCACAGTGTTTCCGGGCCTTTGCTGTGAAGAGCACCCTGACCGCTCACATCAAAACGCACACGGGCATCAAAGCGTTCAAGTGCCAGTACTGCCTGAAGAGCTTTTCCACCTCGGGGAGCCTCAAAGTGCACATCCGCCTGCACACAGGGGTCAGACCTTTTGCTTGTCCTCACTGTGACAAAAGGTTTCGAACCTCAGGCCATAGGAAGACTCACATTGCTTCTCACTTTAAACACACGGAGTTAAGAAAGATGAGGCACCAGCGTAAACCTGCAAAGGTTCGAGTCGGCAAGGCCAGCGTTCCAGTCCCTGATATTCCTTTGCAAGAGCCGATTCTCATAACTGACGTAGGTCTTATCCAGCCCATTCCAAGAAACCAGTTTTTTCAAAGTTATTTTAATAATAATTTTGTAAATGAAGCAGATAGACCGTACAAGTGTTTTTACTGTCATCGTGCATATAAAAAATCTTGCCACCTTAAACAACACATCAGATCACATACAGGTGAAAAGCCTTTTAAATGTTCTCAGTGTGGAAGAGGCTTTGTTTCTGCAGGAGTGCTCAAAGCACACGTCCGAACGCACACGGGACTAAAATCTTTCAAGTGTCTGATATGTAATGGAGCTTTCACTACTGGTGGTAGCTTACGGCGACATATGGGTATCCATAATGACCTTCGTCCCTATATGTGTCCCTATTGCCAGAAAACATTTAAGACCTCACTAAATTGCAAAAAGCACATGAAAACCCATAGATACGAGCTTGCCCAGCAGCTCCAGCAGCATCAGCAAGCCTCCTCGATAGATGACAGTGCTGTGGACCAGCAGAGCATGCACGTCTCGACACACATGCAGGTGGAGGTTGAGAGCGAAGAGCTGCAGCAAGCGGCGGCGGCAGGCACCACAGACCCCGAGGCCATGCTAGAACTGGAGCCCCAGCAGGTCGTGCGCACGGAAGATGCGGGACTTGGTCAGCAGTTGACACATCAACCTCTGGAAGCAGATGAAGACAGGTTCGTGGCCCCGCCCGCTCTGCAAGGGCACATGGACCAGTTTGAGGAGCAGGCGCCAGCACAGCAGTCCTTCGAACAGGCTGGCTTGTCGCAGGGCTTTACCGTGACTGATACGTATAGTCAGCCAACCCCGTTTGCACCCGTCCAGCAGCTACAGGACTCCAGCACACTGGAATCTCAAGCCCTATCCACCAGCTTCCATCAGCAGAACCTACTGCAGGTCCCTAGCTCTGACGCTATGAACGTAACCACTCGTCTGATCCAGGAGTCATCCCAGGAGGAACTGGAGCTGCAGAGTCAACGTCCACAATTCCTGGAGGACAGGGAGGATCAGAGCCGGCGCTCCTACAGGTGTGAGTACTGCAACAAAGGCTTTAAGAAGTCTAGCCACCTGAAGCAGCATGTGCGGTCCCACACTGGTGAGAAGCCCTACAAGTGCAAGCTCTGTGGACGCGGCTTTGTTTCCTCCGGGGTCCTCAAGTCTCACGAGAAGACACACACAGGAGTAAAGGCATTCAGCTGCAGTGTTTGCAACGCCTCATTCACGACCAATGGCAGCCTCACCAGGCACATGGCCACGCACATGAGCATGAAGCCTTACAAGTGTCCGTTTTGTGAGCAGGGCTTCCGGACCACAGTGCACTGTAAGAAGCACATGAAGAGGCACCAGGCCGTCCCCTCTGCTGTGTCAGCAACAGGAGAGGCCGAAGGAGGAGATGTGTGTATGGAGGAAGAGGAGGAGAATTCTGAAAGGAGCGCCTCCCGAAAAGCTCGTCCTGAGGTCATCACTTTTACCGAGGAGGAGACAGCACAGTTGGCCAAGATTCGGCCGCAGGAGAGCGCCACCGTGTCCGAGCAGGTCCTAGTGCAGTCGGCAGCGGAGAAGGACCGCATCAGTGAGATGAAGGACAGGCAGGCAGAGCTGGAGGCCGAGCCCAAGTATGCCAACTGCTGCTCCTACTGCCCCAAGAGCTTCAAGAAGCCCAGTGATCTGGTGAGGCATGTTCGGATCCACACTGGAGAAAAGCCATACAAATGTGATGAATGCGGGAAGAGCTTTACTGTTAAGTCCACCCTAGACTGCCATGTGAAGACGCACACAGGTCAGAAGCTCTTCAGCTGTCACGTGTGCAGCAACGCCTTCTCGACGAAGGGCAGCCTGAAAGTACACATGCGTCTGCACACAGGAGCAAAGCCTTTCAAGTGTCCCCACTGTGAGCTACGTTTCCGTACGTCAGGGCGGAGGAAGACCCACATGCAGTTCCATTACAAGCCCGACCCCAAGAAAGCCCGGAAGCCAGTGACGCGAAGCTCATCGGAAGGCCTGCAGCCCGTGAACCTGCTCAGCCCTGCCTCCACCGACCCGAACGTGTTCATCATGAACAACTCTGTCCTAACAGGACAGTTCGATCAGAACGTGCTTCCCCAGGGGCTGGTGGGCCAGGCGCTTCTTCCTGCCTCTGTGTCAGCTGGTGGTGACTGGACGGTGTCTCTGACGGACGGGAGCCTGACCACACTGGAGGGCATACAATTACAGCTGGCCGCTAACTTAGTTGGCCCAAATGTTCAGATCTCTGGAATCGATGCCTCCAGCATTAATAACATCACGTTACAGATTGATCCAAGTATTTTGCAGCAGACATTACAACAGGGCAACTTGCTTACGCAGCCACTGCCAGGGGAGCCCGGCTTGGCCTCACAGAACAGCTCTCTCCAGACACAGGACAGCACGGTCCCAGCCAGTGTTGTCATTCAGCCCATCCCCGGCCTGTCCTTACAGCCCACAGTGACCTCTGCCAGTCTGACCATTGGCCCGCTGTCCGAGCAGGACCCAGTGATGACCACCAGCAGCAGTGGAACACAAGACCTCTCTCAGGTGATGACATCGCAAGGCCTGGTGTCCACCTCCAGTGGCCCCCACGAGATCACCCTGACCATTAACAACTCGAGCCTGAGCCAGGTGTTGGCTCAGGCTGCTGGACCCACGGCTGCGTCGTCCTCGGGCTCTCCCCAGGAAATTACCTTGACCATTTCAGAACTTAATGCTACCACTGGCAGCCTTCCTTCGACCACACCAATGTCTCCATCTGCCATATCTGCTCAGAACCTGGTCATGTCTTCATCAGGAGTGGGAGGAGATGCCAGTGTCACGCTGACTCTGGCCGATACTCAGGGCTTGCTCTCTGGAGGACTGGACACGGTCACGCTCAACATTGCTTCTCAGGGCCAGCAGTTCCCAGCCTTACTCACCGACCCCTCGCTCTCAGGCCAGGGGGGAGCAGGTTCGCCGCAGGTCATCTTGGTGAGCCACACTCCACAGCCCTCCGCTGCTGCGTGTGAGGAAATCGCCTACCAGGTAACTGATGTATCGGCCAGCCTGGCACCAGGAGGGCCACCTGAGAAGGAGGGCCGGCTGCACCAGTGCTTGGAGTGCGGCCGCACATTTGCATCGGCAGCCCTGCTGCTGCACCACAGCAAGGAGGTGCATGGCCGCGAGCGCATCCATGTGTGTCCTGTGTGCAGGAAGGCCTTCAAGCGTGCCACGCACCTCAAGGAGCATATGCAGACACATCAAGCTGGCCCCTCATTGAGCTCCCAGAAGCCAAGAGTGTTTAAATGTGACACCTGCGAAAAGGCGTTCGCCAAGCCAAGCCAGCTGGAGCGGCACAGCCGCATCCACACAGGAGAGCGGCCATTCCACTGCACGCTCTGTGAGAAAGCCTTCAACCAGAAGAGTGCCCTGCAGGTGCACATGAAGAAGCACACAGGGGAGCGGCCCTACAAGTGTGACTACTGCATCATGGGCTTCACCCAGAAGAGCAACATGAAGCTCCACATGAAGCGGGCACACAGCTACACCGGAAATCTGCAGGAGCCCGTGGTGCAGCAGGAGCACGGAGCTGAGGAGCTGAGCCGGACCCTCCATCTGGAGGAGGTGGTGCAGGAGTCCGCTAGCGAGTGGCAAGCGCTGGCCAATGTGTTCTGA
>6|ENSCAFG00000016591|20696815|20716417
GCCCAGGACAAGCCATATATCTGCACCGATTGTGGTAAAAGGTTTGTGCTCAGCTGCAGCCTTCTGAGCCACCAGCGCAGTCACTTGGGGCCCAAACCTTTTGGCTGTGATGTGTGTGGAAAGGAGTTTGCCCGGGGCTCAGACCTGGTGAAGCACCTGCGGGTGCATACAGGAGAGAAGCCCTATCTATGCCCTGAGTGTGGCAAGGGCTTTGCTGACAGCTCTGCCCGGGTCAAACACCTCCGCACCCATAGTGGGGAGAGGCCTCACGCCTGCCCTGAATGTGACCGCACCTTCAGCCTCAGCTCCACCCTTCTCCGCCACCGCCTCACTCATATGGGTGACAAGCCACACAAGTGCCCTGAGTGTGGCAAGGGCTTCCGCCGAAGCTCGGACCTGGTGAAACACCATCGTGTGCACACAGGGGAGAAGCCCTACCTCTGCCCTGAATGCGGCAAGGGTTTTGCTGACAGCTCGGCCCGAGTCAAGCACCTCCGCACCCACCGAGGTGAACGGGCTCGGCCACCACCACCATCCACTCTCCTGAGGCCACATAACCCCCCTGGCCCAGCATCCACAGCCCCTCGACCCCGAGTCCGAGCCCAGACCTCTGGACCCAGTCAGCCCCATGTGTGTAGCTTCTGTGGGAAGGAATTTCCCCGGAGTTCAGATCTGGTCAAACATAGGCGAACACACACTGGGGAGAAGCCATATAAGTGTGCAGAGTGTGGCAAAGGTTTTGGTGACAGTTCGGCCCGCATCAAGCACCAGCGTGGGCACTTGGTCCTGAGGCCCTTCGGCTGTGCTGAATGTTATTTCTCTTTTCTTCAAGAGAAAGGGCTCTATGCACATCCAATCCTGTTGACATGTATATCAATCACTTGTTGTGCTCATTGTGCTCATCTATTTACTGCTTTTGTCCAGAAGGAGGCGCCCGCGCCGTCTGCCGACCCGGCGCGCCCGCACGCGTGCCCGGACTGCGGCCGCGCCTTCGCGCGCCGCTCCACGCTGGCCAAGCACGCACGCACGCACACGGGCGAGCGGCCCTTCGCGTGCACCGAGTGCGGTCGGCGCTTCTCGCAGAAGTCGGCGCTGACCAAACACGGCCGCACGCACACGGGCGAGCGGCCCTACGAGTGCCCCGAGTGCGACAAGCGCTTCTCGGCCGCCTCGAACCTGCGGCAGCACCGGCGGCGCCACACGGGCGAGAAGCCGTACGCATGCGCGCACTGCGGCCGCCGCTTCGCGCAGAGCTCCAACTACGCACAGCACCTGCGCGTGCACACGGGCGAGAAGCCGTACGCGTGCCCGGACTGCGGACGCGCCTTCGGCGGCAGCTCGTGCCTGGCGCGCCACCGACGCACGCACACGGGCGAGAGGCCGTACGCATGCGCCGACTGCGGCACGCGCTTCGCGCAGAGTTCGGCGCTGGCCAAGCACCGACGCGTGCACACGGGCGAGAAGCCGCACCGCTGCGCCGTGTGCGGCCGCCGCTTCGGCCACCGCTCCAACCTGGCGGAGCATGCGCGCACGCACACGGGCGAGCGGCCCTACCCGTGCTCCGAGTGCGGCCGGCGCTTCCGCCTCAGTTCGCATTTCATCCGCCACCGTCGCGCGCACATGCGGCGCCGTCTCTATATCTGCGCCGGCTGCGGCCGGGACTTC
>1|ENSCAFG00000023894|113855230|113871182
AAGCTGTACCGAGATGTGATGCTGGAGAATTTCAGGAACCTGGTCTCTGTGGGGAATCAGTTCTACAAACCAGAGCTTATATTCCAACTGGAGAGGGAAGAAAAGCTCTTGATGATGGAGACAGAAACCCAGAGAGGAACCAAGAGTCAACATAATATGGAGAGTAATCAAGAAGTGGGATTAGGCTACATTTCTCCCAAGGAGCTTTCGTCCTGGCAGACCTGGCAACAAGGTGCAGGTAGTTTAATAACCAAGTGTCAAGATTCCATGAAAAAACTTCAAGTTTGGGCAGGAGTGCCAATTCATATATCTGAAGATGAGAACTGTATACTGACTCATATAGAGGATGTTTCCAATTGCCTAAAAAGCCAAGAATTTCCATCTTGGAGAGCCCAGCATTCTTGGAGGAAAATGTATCTGACAGAGTCACATAATTATCAGTGTAGGTGTCAGCAAATTTTGATGAAAAATAATTTCTACTGTGGAGAGAACATCATAAAGGTTTCTTTGCTTAATCAAGACTTAATACAAATAGGGCAAAAGCCCTACCCCTGTAATGAGTACAGAAGAGCCTTCAGTGATGACTCCGGCTTAGAAGTTTATCAGAAGTTACAATTAGAAGGGAAGGGCCACACCTACAGTCCGTGTAGAAAGGGCTGTAGTTACAGTTCAGCTCTTTGTATTCATCAAAGTGTTCATAGAGGAGATGGTTGTGTTTTTGAGAGTTCACATCTGCAGTCCCATCAGAGA
>5|ENSCAFG00000020307|83998055|83999296
TCATCACTTACTAAACATGAGAAAACTCATAAAGGAGAGGGAGCTTTCCCTAATGGTACAGATCAGGGGATTTATCCTGGAAAGAAACACCATGAATGTAGTGACTGTGGGAAAACCTTCCTCTGGAAGACACAGCTTACTGAGCATCAGAGAATTCACACTGGGGAGAAGCCCTTTGAATGTAATGTTTGTGGGAAGGCCTTCAGGCATAGCTCGTCACTTGGTCAGCATGAGAATGCTCATACGGGAGAGAAACCTTACCAGTGCAGTCTCTGTGGAAAAGCCTTCCAGCGCAGCTCCTCCCTTGTTCAACACCAGAGAATTCACACTGGAGAAAAACCCTATCGATGCAATTTATGTGGAAGATCTTTTAGGCATGGCACATCCCTCACTCAGCATGAGGTCACACATAGTGGAGAGAAGCCTTTCCAGTGTAAGGAATGTGGGAAAGCCTTCAGTCGGTGTTCTTCCCTCGTCCAGCACGAACGGACTCATACAGGAGAGAAACCTTTTGAATGTAGCATATGTGGGCGGGCTTTTGGACAGAGTCCATCCCTTTACAAACATATGAGGATTCATAAGAGAGGCAAACCTTACCAAAGCAACACCTACAGCATAGATTTCAAGCACAGCTCATCTCTTACTCAAGATGAGAGCACTGTCACTGAAGTGAAATCCTATCATTGTAATGACTGTGGGGAAGACTTCAGTCACATTACTGACTTTACTGACCATCAGAGGATCCATGCCGGACAGAATCCCTATGAATGTGAGCAGAACTTTAATCAACAACCTATCTCTCATCCTGGAGAGAAACCCTATCAGTGTAATGTATGTGGGAAAGCTTTCAAAAGGAGTACAAGCTTTATAGAGCATCACAGAATCCACACTGGAGAGAAACCCTATGAATGTAATGAATGTGGAGAAGCCTTCAGTCGACGCTCATCACTTACTCAACATGAGAGGACCCACACTGGAGAGAAACCCTATGAATGTATTGACTGTGGGAAAGCCTTCAGTCAGAGTTCATCCCTCATTCAGCATGAGAGAACTCATACTGGGGAAAAACCCTATGAATGTAATGAATGTGGGCGAGCCTTTCGAAAGAAAACCAATCTGCATGATCATCAGAGAATTCATACTGGAGAAAAACCCTATGCTTGTAAGGAATGTGGGAAAAACTTCAGTAGAAGTTCAGCGCTAACTAAACACCAGAGAATTCATACACGAAATAAACTGTAG
>33|ENSCAFG00000010823|21570558|21620982
ATGCTAGAACGGAAGAAACCCAAGACAGCTGAAAACCAGAAGGCATCTGAGGAGAATGAGATTACTCAGCCGGGTGGATCCAGCGCCAAGCCGGGCCTTCCCTGCCTGAACTTTGAAGCTGTTTTGTCTCCAGACCCAGCCCTCATCCACTCAACACATTCACTGACAAACTCTCACGCTCACACCGGGTCATCTGATTGTGACATCAGTTGCAAGGGGATGACCGAGCGCATTCACAGCATCAACCTTCACAACTTCAGCAATTCCGTGCTCGAGACCCTCAACGAGCAGCGCAACCGTGGCCACTTCTGTGACGTGACGGTGCGCATCCACGGGAGCATGCTGCGCGCACACCGCTGCGTGCTGGCAGCCGGCAGCCCCTTCTTCCAGGACAAGCTGCTGCTGGGCTACAGCGACATCGAGATCCCGTCCGTGGTGTCGGTGCAGTCGGTGCAAAAGCTCATTGACTTCATGTACAGCGGCGTGCTGCGCGTCTCGCAGTCGGAAGCCCTGCAGATCCTCACGGCCGCCAGCATCCTGCAGATCAAAACCGTCATCGATGAGTGCACGCGCATTGTGTCACAGAATGTGGGTGACGTGTTCCCGGGGATCCAGGACTCGGGCCAGGACACGCCACGGGGCACCCCCGAGTCCGGCACTTCGGGCCAGAGCAGCGACACCGAGTCGGGCTACTTGCAGAGCCACCCGCAGCACAGCGTGGACAGGATCTACTCGGCGCTCTATGCGTGCTCCATGCAGAACGGCAGCGGCGAGCGCTCCTTCTACAGCGGTGCGGTGGTCAGCCACCACGAGACGGCCCTGGGCCTGCCCCGCGACCACCACATGGAGGACCCCAGCTGGATCACGCGCATCCACGAGCGCTCGCAGCAGATGGAGCGCTACCTGTCCACCACCCCCGAGACCACGCACTGCCGCAAGCAGCCCCGGCCCGTGCGCATCCAGACCCTGGTGGGCAACATCCACATCAAGCAGGAGATGGAGGACGACTACGACTACTATGGGCAGCAAAGGGTGCAGATCCTGGAGCGCAACGAGTCCGAGGAGTGCACGGAAGACACCGACCAGGCGGAGGGCACTGAGAGCGAGCCCAAGGGCGAAAGCTTCGACTCGGGCGTCAGTTCCTCCATAGGCACCGAGCCTGACTCGGTGGAGCAGCAGTTCGGGCCCGGGGCGGCGCGGGATGGCCAGGCCGAACCCGCCCAAGCCGAGCAGGCCGCAGAGGCTCCTGCCGAGGGCGGCCCGCAGCCGCACCAGCTCGAGACAGGTGCCTCCTCCCCGGAAAGAAGCAACGAGGTGGAGATGGACAGCACGGTCATCACTGTCAGCAACAGCTCCGACAAGAGCGTCCTGCAGCAGCCTTCGGTCAACACGTCCATCGGGCAGCCATTGCCAAGTACCCAGCTCTACTTACGCCAGACAGAAACCCTCACCAGCAACCTGAGGATGCCTCTGACCTTGACCAGCAACACACAGGTCATTGGCACAGCCGGCAACACCTACCTGCCGGCCCTCTTCACTACCCAGCCCGCGGGCAGTGGCCCCAAGCCTTTCCTCTTCAGCCTGCCACAGCCCCTGGCAGGCCAGCAGACCCAGTTTGTGACAGTGTCCCAGCCTGGCCTGTCGACCTTTACTGCACAGCTGCCAGCGCCACAGCCCCTGGCCCCATCCGCAGGCCACAGCACAGCCAGTGGGCAGGGCGAAAAAAAGCCTTATGAGTGCACTCTCTGCAACAAGACTTTCACCGCCAAACAGAACTACGTCAAGCACATGTTCGTACACACAGGTGAGAAGCCCCACCAATGCAGCATCTGTTGGCGCTCCTTCTCCTTAAAAGATTACCTTATCAAGCACATGGTGACACACACAGGAGTGAGGGCATACCAGTGCAGTATCTGCAACAAGCGCTTCACCCAGAAGAGCTCCCTCAACGTGCACATGCGCCTCCACCGGGGGGAGAAGTCCTACGAGTGCTACATCTGCAAAAAGAAGTTCTCCCACAAGACCCTCCTGGAGCGACACGTGGCCCTGCACAGTGCCAGCAACGGGACCCCTCCTGCGGGTACACCCCCAGGTGCCCGCGCTGGCCCCCCTGGGGTGGTGGCCTGCACGGAGGGGACCACTTACGTCTGCTCCGTCTGTCCAGCAAAGTTTGACCAAATCGAGCAGTTCAACGACCACATGAGGATGCATGTGTCTGACGGATAA
>12|ENSCAFG00000023314|60805426|60813106
ATGCACGGAGCGGCCCGCGCTCCGGCCACCAGCGTGAGTGCCGACTGCTGCATCCCGGCGGGCCTGCGCCTCGGGCCCGTGCCCGGAACCTTCAAGCTGGGCAAGTACCTGTCAGACCGCAGGGAACCCGGGCCCAAGAAAAAGGTATTAGCCATTCCGACCTCCGCCCCCAGCGTGCGCATGGTGAGAGGGGAGCTGGTGGACGAGTCGGGGGGCTCTCCTCTCGAATGGATAGGGTTAATCCGGGCAGCCAGGAACCCCCAGGAACAGACTCTGGAAGCTATTGCAGACTTACCCGGAGGACAGATCTTCTACCGAGCACTGCGAGACGTCCAGCCAGGGGAGGAGCTGACCGTGTGGTATTCCAACTCCTTAGCTCAATGGTTCGACATCCCTACGATTGCGACTCCCACGCACGACGAAAAAGGGGAGGAGCGCTACATTTGCTGGTACTGCTGGAGGACGTTTAGATACCCCAACAGCCTTAAGGCCCACCTGCGCTTCCACTGCGGGCTCAGCAGCGGCGGCGGGGGCCGAGCCTACCTGCACCCCGAGCACGCGGCTCGCCAGGGCGCCGCCGATGGCCTTCCCTTCTCTCCGAGACCCCCGGCGCCCGACTCGCCCCTCCAGGCCTGCGGGGCGCGGGAGGGCATCAAGCGCGAGGAATTTTTTGTTGTTTTGGGATTCAGTGTAGCTAAAATGGTGGGAGAATGTTACGTCAAAATAGGTAAATATATTATTTATGGGAATAATGGGGACAGGCTCAAGAATATGTTCTATTACTACGCACAAATGTCATTATATAGACTGGCATTTACCAGAATATTATTCTGGAACAGTAGACCTCAACATTTGTCACACTTGTCTACGGCGGCGGCGGCGGCCGCTCTAAGCCCCGCGGAGCTGGGCTCCCTGGCCGGCATCGACCGGGAGCTCGCCATGCACGCGCAGCAGCTGTCGGGGCTGGCGGCGGGGAAGAGCCGCGGCCGCCTGGACGCGGGCAAGCCCAAGACCGGCCACCTGTGCCTCTACTGCGGCAAGTTGTACTCGCGCAAGTACGGGCTCAAGATTCACATGCGGACGCACACCGGCTACAAGCCGCTCAAGTGCAAAGTGTGCCTGCGGCCCTTCGGCGACCCCAGCAACCTGAACAAGCACATCCGGCTGCACGCCGAGGGCAACACGCCCTACCGCTGCGAGTTCTGCGGCAAGGTGCTGGTGCGCCGCCGGGACCTGGAGCGGCACGTCAAGTCCCGCCACCCCGGACAGAACCTGCTCGCCAACTACCTCCCGGAGCCCGGGGAGCCCAAGAGCGACAACGACAGCGACGTGGACGTCTGCTTCACGGACGACCAGAGCGACCCCGAGGCTGGGGGCGGCGGCCAGCGCCACGCGTAA
>15|ENSCAFG00000007698|47314327|47479826
TTAGGAATTCAGAAATGGCCTCAGGTTTGGAGGTTTCCTTCAGCCTCTGAAGAGGAAAGCGGAAAGCCTTTCCAGTGTCCAATATGTGGTTTGGTTATAAAAAGGAAGAGTTACTGGAAGCGGCACATGGTGATTCACACAGGTTTAAAAAGTCATCAGTGTCCGCTCTGTCCATTCCGGTGTGCTCGCAAGGACAATCTCAAATCCCACATGAAGGTTCATCAGCACCAGGACCGGGGAGAGACCTTTCAGTGCCAGCTATGCCCTTTCACTTCCTCACGCCACTTCAGCCTGAAACTCCACATGCGTTGCCATCAGCACTTCCTGAGGACAGAAGCCAAGGTGAAGGAGGAGATCCCAGACCCAGATGTCAAGGGATCTCCCCACCTCAGTGACAGTGCCTGCCTGGGGCAGCAAAGGGAAGGAGGAGGGACAGAGCTAGTGGGGACCATGATGACGTCCAACACTCCAGAGAGGACTAGCCAGGGTGGGGCTGGCGTCTCGCCTTTGCTGGTGAAGGAGGAACCCAAGGAAGATAACGGCCTGCCAACTTCCTTTACTCTGAATGCTGCCGACAGGCCGGCCAACCACACAAAGCTGAAAGACCCCTCCGAGTATGTGGCCAACAGTGCATCAGCATTGTTCAGCCAGGACATCTCTGTTAAGATGGCGTCTGATTTTCTCATGAAGCTGTCAGCTGCGAATCAGAAGGAGCCCATGAATCTTAATTTTAAAGTGAAAGAGGAGCCTAAGGAAGAGGAGGCCTTAAGCGCCACTTTGCCTCGGTCCAGCTATGTGTTCAGCCCGGAATCGGAAGTGCCAGCCTCCAGCATCTCTGAAGACACCCTTAAGCCCCAGGAAGGGAAGGGGAATGTGCTAAGGCGGGATATGTCTGTCAAAGCAGCCTCTGAACTTCTCATGAAACTATCAGCGGAAAGCTACAAGGAAACTCAGATGGTGAAGATTAAAGAGGAGCCCATGGAGGTTGACATCCAGGACTCACATGTCTCGGTATCACCCAGCCGGAATGTTGGCTATAGCACTTTAATCGGGCGAGAGAAAACCGAACCCTTACAGAAGATGCCAGAGGGCAGAGTGCCCCCAGAGAGAAACCTCTTCAGTCAGGATATCTCTGTGAAGATGGCTTCCGAGCTTCTCTTTCAACTGTCAGAAAAAGTGAGCAAAGAGCACAATCACACAAAAGAAAACACCATTCGGACGACCACCAGCCCTTTCTTTTCAGAAGATACATTTAGACAATCACCATTCACCTCTAATTCAAAAGACCTGCTGCCCAGTGAAAATGTGCTTCACGGAAGAATATCAGCGCCAGAAACAGAAAAGATAGTACTAGAGGCAGGAAACGGATTGCCATCTTGGAAATTCAATGACCAGCTTTTCCCCTGTGATGTGTGTGGGAAAGTGTTTGGCCGCCAGCAGACATTGTCCCGACATCTCTCGCTGCACACAGAGGAAAGAAAATACAAATGCCACTTGTGCCCCTATGCTGCTAAGTGCCGTGCGAACCTTAACCAGCACCTGACCGTCCACTCGGTGAAGCTGGTGAGTACGGACACTGAGGACATTGTCAGCGCCGTCACCTCTGAAGGCAGTGATGGGAAGAAGCACCCTTATTATTACAGCTGTCACGTGTGTGGATTTGAGACTGAGCTCAACGTCCAGTTTGTCAGCCACATGTCACTCCACGTGGACAAGGAGCAGTGGATGTTTTCCATCTGCTGCACCGCCTGTGACTTCGTCACCATGGAGGAAGCAGAGATGAAGGCTCACATTGGCACCAAGCACACAGGAGAAGACAGGAAGACCCCCAGTGAATCAAATAGCCCCTCTTCATCCTCCCTCTCAGCTCTGAGTGATTCAGCCAACAGCAAAGATGATTCAGACAGCTCTCAGAAAAACAAGAGTGGGAACAACCTGCTGGTCATCTCTGTTGTGCCTGGGAGCCAGCCCTCAGTGAATAGTGACGAAAAGCCAGAGAAAGGGTTCGAATGCGTTTTTTGCAACTTTGTCTGCAAGACGAAGAACATGTTTGAGCGCCATCTGCAGATACACCTCATCACCCGGATGTTTGAGTGTGACGTGTGCCACAAGTTCATGAAGACACCTGAACAGTTGCTGGAGCATAAGAAATGCCACACTGTCCCCACCGGTGGGCTCAACTCAGGACAGTGGTGA
>11|ENSCAFG00000001254|29063087|29065434
ATGGCCGCGGCCAAGGCCGAGATGCAGCTGATGTCTCCGCTGCAGATCTCCGACCCGTTCGGCTCCTTTCCTCACTCGCCCACCATGGACAACTATCCCAAGCTGGAGGAGATGATGCTGCTGAGCAACGGGGCTCCCCAGTTCCTCGGTGCAGCCGGGGCCTCGGCCTTCAACCCTCAGGGGGAGGCGGGCGAGCAGCCCTACGAGCACCTGACCGCAGAGTCTTTTCCCGACATCTCTCTGAATAACGAGAAGGTTCTGGTGGAGACCAGTTACCCCAGCCAAACCACGCGGCTGCCGCCCATCACCTACACTGGCCGCTTCTCTCTGGAGCCTGCACCCAACAGCGGCAACACCTTGTGGCCAGAGCCCCTCTTCAGCCTGGTCAGCGGCCTCGTGAGCATGACCAACCCACCGGCCACCTCGTCTTCGGCGCCGTCTCCAGCAGCCTCCTCCTCCTCCGCCGCCTCTCAGAGCCCACCCCTGAGCTGTGCCGTCCAGTCCAACGACAGCAGCCCCATTTACTCGGCCGCGCCGACCTTCCCCACGCCTAACAGTGACATCTTCCCGGAGCCGCAGAGCCAGGCCTTCCCGGGCTCCACGGGCGCCGCGCTCCAGTACCCGCCTCCCACCTACCCTGCGGCCAAGGGTGGCTTCCAGGTCCCCATGATCCCTGACTACCTGTTTCCACAACAGCAGGGGGACCTGGGCCTGGGCACCCCCGACCAGAAGCCCTTCCAAGGCCTGGAGGGCCGTACCCAGCAGCCTTCGCTCACTCCGTTGTCTACCATCAAGGCCTTTGCCACGCAGTCGGGCTCCCAGGACTTGAAGACCCTCAACACCACTTACCAGTCCCAGCTCATCAAACCCAGCCGCATGCGCAAGTACCCCAACCGGCCCAGCAAGACGCCCCCCCACGAACGCCCGTACGCCTGCCCGGTCGAGTCCTGCGACCGTCGCTTCTCCCGCTCCGACGAGCTCACGCGCCACATCCGCATCCACACCGGCCAGAAGCCCTTCCAGTGTCGCATCTGCATGCGCAACTTCAGCCGCAGTGACCATCTCACCACCCACATCCGCACCCACACGGGCGAGAAGCCCTTCGCCTGCGACATCTGTGGGAGAAAGTTTGCCAGGAGCGATGAGCGCAAGAGGCATACCAAGATCCACTTAAGGCAAAAGGACAAAAAAGCAGACAAAGGTGTTGTGGCCTCCTCAGCTGCCACCTCCCTCTCTTCCTACCCGTCCCAGGTGGCTACCTCCTACACGTCCCCGGTTACTACCTCTTATCCCTCCCCAGCCACCACCTCCTATCCGTCACCTGTACCCACCTCCTACTCCTCTCCCGGTTCCTCAACCTACCCATCCCCTGTGCACAGTGGCTTCCCCTCACCCTCAGTGGCCACCACATACTCTTCCGTCCCCCCTGCTTTCCCGGCCCAAGTCAGCAGCTTCCCTTCCTCGGCTGTCACCAACTCCTTCAGCGCCTCTGCAGGGCTTTCGGACATGACAACCACCTTTTCTCCCAGGACAATTGAAATCTGCTGA
>24|ENSCAFG00000007460|25910535|25954065
ATGGCGCAGACGATTTTCGAGGCCCTGGAGGGAATGGACAATCAGACCGTCCTGGCAGTACAGTCATTGTTGGATGGCCAAGGAGCAGTCCCTGATCCAACAGGCCAGACTGTCAGTGCACCTCCTGCTATCCAGCCATTGGACGATGAGGATGTCTTTCTCTGTGGGAAGTGTAAGAAGCAGTTCAACTCGCTGCCAGCATTTATGACCCACAAGCGGGAACAGTGCCAGGGGAATGCCCCACCTCTGGCCACAGTCTCATTGGCCACTAACAGCATCTATACGCCTTCGGCAGCACCCACAGCAGTCCAGCAGGCCCCGCCTCCTGCCAATCGCCAGATCTCCACGTACATTACAGTGCCCCCATCCCCACTGATCCAGACCCTGGTGCAGGGGAACATCTTGGTGAGTGATGATGTGCTCATGTCTGCCATGTCGGCCTTCACGTCCCTGGACCAGCCTATGCCCCAGGGCCCTCCGCCTGTGCAGAGCAGCCTGAACATGCATTCTGCACCCAGCTACCTCACCCAGCCTCAGAGCCTGGGCCCCCCTGGGCGTCCCAACCCTGGCGGAAATGGTGTGGTGGAGGTGTACAGTGCCACAGCGCCCCTGGCTGGGAGTGGCACAGTGGAGATCCAGGCATTAGGAATGCAGCCCTACCCACCCCTGGAGGTGCCAAACCAGTGTGTGGAGGCTCCAGTATACCCCACGCCTCCAGTATACAGCCCTGGCAAACAGGGATTCAAACCGAAAGGACCAAACCCTGCTGCCCCCATGACCAGTGCCACGGGGGGCACAGTGGCCACCTTTGACTCCCCACCAACGCTGAAGACCCGACGGGCCAAAGGTGCCAGCGGACTCCCAGAAGCTGCAGGGAAGCCAAAGGCTCAGAAACTCAAGTGCTCATACTGTGACAAGTCATTCACCAAAAACTTCGACCTGCAGCAGCACATCCGAAGCCATACGGGGGAGAAGCCCTTCCAGTGCATTGCATGTGGCCGTGCCTTTGCCCAGAAATCTAATGTCAAGAAACACATGCAGACTCATAAGGTGTGGCCTCCAGGGCGTAGCGGTGGCACTGTCTCTCGCAACTCTGTGACCGTACAGGTCATGGCCCTCAACCCCAGCAGGCAGGAAGATGAGGAAAACGCAGGGTTGGGCCAGTCCCTGTCGAGTGCCCCACAGCCTCAGGCCTTGCCCGCAGCAGGTGAGGATGAAGGGGACAAATTGGAGGCCAAGCAGGTCGTTCTCATTGACAGCTCCTACCTGTGCCAGTTTTGCCCCAGCAAGTTCAGCACCTACTTCCAGCTCAAGTCCCACATGACCCAGCATAAGAATGAGCAGGTATACAAGTGTGTGGTCAAAAGCTGTGCACAGACGTTCCCAAAGCTCGACACATTTCTGGAGCATATCAAGAGCCACCAGGAGGAGCTAAGCTATCGCTGCCACCTCTGTGGCAAGGACTTCCCGTCTCTCTATGATCTGGGTGTGCACCAGTACTCCCATAGCCTCCTGCCACAGCACAGCCCCAAGAAGGACAGTGCCGTCTACAAGTGTGTCAAATGTGTCAACAAATACTCTACCCCCGAGGCCCTGGAGCACCACCTGCAGACAGCAACTCACAACTTCCCCTGCCCACACTGCCAGAAGGTGTTTCCTTGTGAACGCTACCTGCGACGGCATCTGCCCACCCATGGAAGTGGGGGCAGGTTCAAGTGCCAGGTGTGCAAGAAGTTCTTCCGGCGGGAGCACTACCTCAAACTGCATGCTCACATCCACTCAGGTGAGAAGCCCTACAAATGCTCAGTGTGCGAATCCGCGTTCAACCGTAAGGACAAACTGAAGAGACACATGTTGATCCATGAGCCATTCAAGAAATACAAATGCCCCTTCTCGACACACACAGGCTGCAGTAAAGAGTTCAACCGGCCAGATAAGCTGAAGGCTCATATCCTCTCCCACTCTGGCATGAAGCTCCACAAGTGTGCCCTGTGCAGCAAGTCCTTCAGCCGCCGCGCCCACCTCGCGGAGCACCAGCGCGCTCACACGGGCAACTACAAGTTCCGCTGCGCCGGCTGTGCCAAGGGCTTTTCCCGACACAAATACCTCAAGGATCACCGCTGCCGCCTTGGCCCCCAAAAGGATAAGGACCTGCAAGCCCGGCGGCCCTCCCGGAGGAGGGCAGCACCCCGCAGCGGCAGCAGTGGTGGGCGCAAGGTGGTGACCCCCCTGCCTGACCCGCTGGGGCTGGAGGAGCTGAAGGACACGGGGGCTGGGCCAGTGCCCGAGGCTGCCCCAGGCAAGCCGCCCTTCTCAGAGCCAGATGCAGTGCTGTCCATCGTAGTGGGTGGCACAGTAGGTGGCGAGCCTGAGCTGGTAGTGCCCGGGCATGCTGAGAGCCTAGGCTCCAACCTGGCGCTAGCGGAGCTACAGGCAGGGGCTGAGGGCCCATGTGCCATGCTTGCTGTGCCTGTCTACATCCAGGCCTCAGAGTGA
>9|ENSCAFG00000023496|59783973|59786229
GCCCCACAAAATATATTTACTACTCAACTTGGCAAATATGGATCGAATCTGAGACATAGGCAAAATCAGGAGTTAATACTGAAGAGTGCACTGAACAAGATTTGTGATGAAATGGAGCCTGGAACAAACTCTTTTCGAGTAGAATTTCCTGATTTTTCCAGTACCATTCTGCAGAAACTGAACCAGCAGCGCCAGCAAGGACAATTATGTGATGTCTCCATTGTTGTCCAAGGCCACATTTTCCGGGCACACAAAGCTGTTCTTGCTGCCAGCTCACCCTACTTTTGTGACCAGGTACTCCTGAAAAACAGCAGGAGGATTGTTTTACCTGATGTGATGAACCCAAGGGTGTTTGAGAACATTCTCCTGTCTAGTTATACGGGACGTCTAGTAATGCCTGCTCCAGAAATTGTTAGTTACTTAACAGCAGCAAGCTTCCTCCAGATGTGGCATGTGGTAGACAAATGCACTGAGGTTTTAGAGGGAAATCCTACAGTCCTTTGTCAGAAGTTAAATCATGGCAGTGACCACCAGTCTCCAAGCAGCAGTAGTTATAATGGCCTAGTAGAGAGCTTTGAGCTAGGCTCTGGGGGCCATGCTGATTTCCCCAAAGCCCAAGAACTGAGGGATGGAGAGAATGAAGAGGAGAGCACCAAAGACGAGCTGTCATCTCAGCTCACTGAGCATGAATACCTTCCCAGCAACTCGTCCACAGAGCATGACCGGCTGAGCACAGAAATGGCGAGCCAGGATGGAGAGGAGGGGGCTAGCGACAGTGCCGAATTTCACTACACCCGGCCCATGTACAGCAAACCCAGCATAATGGCTCACAAACGCTGGATCCACGTGAAGCCTGAGCGCTTTGAACAGGCATGTGAGGGCATGGATGTGCACGCACCCTATGATGAGCACCAGGTCACTGAATCCATCAATACCATGCAGACAGAGCACTCAGTCCAACCTTCGGGAGTAGAGGAAGACTTTCATATCGGGGAAAAAAAAGTGGAAGCAGAGTTTGATGAACAGGCTGATGAAAGCAATTATGATGAGCAGGTGGATTTCTATGGCTCTTCTATGGAGGAGTTTTCTGGAGAGAGGTCAGATGGGAATCTAATTGGGCATAGACAGGAGGCTGCCCTAGCATCAGGCTACAGTGAGAATATTGAAATGGTTACAGGGATTAAAGAAGAAGCTTCCCATTTAGGATTCTCCGCCACCGACAAGCTGTATCCTTGTCAGTGTGGGAAAAGTTTCACTCACAAGAGTCAGAGAGATCGACACATGAGCATGCACCTCGGTCTTCGGCCTTATGGCTGTGGTGTCTGTGGTAAGAAATTCAAAATGAAGCATCATCTCGTGGGCCACATGAAAATTCATACAGGCATAAAGCCGTATGAGTGTAATATCTGTGCAAAGAGATTTATGTGGAGGGACAGTTTCCACAGGCATGTGACTTCTTGTACCAAGTCCTACGAAGCTGCAAAGGCTGAGCAGAATACGACTGAGGCTAACTAA
>2|ENSCAFG00000009755|67130056|67144553
ATGTCGCGGAGGAAGCAAGCGAAGCCTCAGCATTTCCAATCCGACCCCGAAGTGGCCTCGCTCCCCCGGCGAGATGGAGACACAGAGAAAGGTCAACCAAATCGCACCACCAAGAGCAAGGACGCCCACGTCTGTGGCCGGTGCTGTGCCGAGTTCTTTGAATTGTCAGATCTTCTGCTCCACAAGAAGAACTGTACTAAAAATCAATTAGTTTTAATCGTCAATGAGAGCCCGGCCACCCCACCCGAAACCTTCTCTCCCACTCCCCCTCCCGAGCATCATCCCGATGAACCACAAATGAATGACCCCGCTAACAAAACAGATCAGGCCGACTGCAGTGACCTTTCGGAACACCGCGGCCGCGACAGGGAAGAGTCCATGGAGGTGGAGGCCCCGGGGGCTAACAAAGGTGGCGGTGGCGCTCCCTCCACAGGTACCTCAGCGATCACAACCTCTCTACCTCAACTCGGGGACCTGACGACACTGGGCAACTTCTCCGTGATCAACAGCAATGTCATCATTGAGAACCTGCAGAGCACCAAGGTGGCGGTGGCCCAGTTCTCCCAGGAAGCGAGGTGCAGCGGGGCCTCCGGGGGCAAGCTGGCCGTCCCGGCCCTCATGGAGCAGCTCCTGGCCCTGCAGCAGCAGCAGATCCACCAGCTGCAGCTGATCGAACAGATCCGCCACCAAATACTGCTGTTGGCTTCTCAGAACGCAGACTTGCCAACGTCTCCTAGTCCTCCTCAAGGGGCTTTACGAACATCTGCCAACCCCTTGTCCACACTAAGCTCCCATTTATCTCAGCAGCTGGCGGCGGCAGCTGGATTAGCACAGAGCCTCGCCAGCCAGTCTGCCAGCATCAGCGGCGTGAAACAGCTCCCCCCCATCCAGCTACCTCAGAGCAGTTCCGGCCACACCATCGTTCCACCCAACAGCGGCTCTTCCCCCAACATTAACATTTTGGCGGCAGCGGTGACCACCCCGTCCTCGGAAAAAGTGGCTTCGAGCGCTGGCGCCTCGCACGCCGGCCACCCGGCAGCCTCGGCGTCATCCTCACCAGCTTTTGCAATAAGCAGTTTATTGAATCCTGCATCTAATCCACTTCTACCTCAGCCGGCCCCCGCTAACTCGGTTTTCCCCAGCCCCTTGCCCAACATCGGAACGACTGCAGAGGATTTAAACTCCCTGTCTGCCTTGGCCCAGCAAAGAAAAAGCAAGCCACCAAATGTCACTGCCTTCGAAGCGAAGAGTACTTCGGATGAGGCGTTCTTCAAACACAAGTGCAGGTTCTGCGCGAAGGTCTTCGGGAGCGACAGTGCCTTGCAGATCCACCTGCGCTCCCACACCGGAGAGAGGCCCTTCAAGTGCAACATCTGCGGAAACAGGTTCTCCACCAAGGGGAACCTCAAAGTCCACTTCCAGCGCCACAAAGAGAAATACCCTCATATCCAGATGAACCCCTATCCCGTGCCTGAGCATCTGGACAATATCCCCACGAGTACCGGCATCCCATACGGCATGTCCATTCCTCCGGAAAAGCCGGTCACCAGCTGGCTAGACACCAAACCGGTCCTGCCCACCCTGACCACTTCGGTCGGCCTGCCGTTGCCCCCGACCCTCCCGAGCCTCACACCGTTCATCAAGACCGAAGAGCCAGCCCCCATCCCCATCAGCCATTCTGCCACCAGCCCCCCAGGCTCAGTCACTAGTGACTCCGGGGCCCCCGAGCCGGCCCCCAGAAACCTGGGTGGGCTCGCAGATGAGGCCGAAGGGTCCACGGTGCCACCCTCCGGTGGCAAAAGCGAAGAGAGTGGCCTGGCCCCCGGCTCAGCCGCGGCGGCCAGTAGCAGCTGTCTGAGCTCCCCAGCAGCAGACGGTGGCCCGGGCAGTGCCACCGCCTTCACCAACCCCTTGCTGCCGCTCATGTCTGAGCAGTTCAAGGCGAAGTTTCCGTTTGGGGGCCTCCTGGACTCGGCCCAGGCGTCAGAGACATCCAAGCTGCAGCAGTTGGTAGAGAACATTGACAAGAAGGCCACGGACCCCAATGAGTGTATCATCTGCCACCGGGTCCTCAGTTGTCAGAGCGCCTTGAAGATGCACTACCGGACGCACACCGGGGAGAGGCCCTTTAAGTGTAAGATCTGCGGCCGGGCTTTCACCACGAAAGGGAACCTTAAAACCCATTATAGTGTCCATCGTGCTATGCCCCCGCTCAGAGTCCAGCATTCCTGCCCCATCTGCCAGAAGAAGTTCACCAACGCTGTGGTCCTGCAGCAGCACATTCGAATGCATATGGGCGGTCAGATCCCCAACACCCCGGTCCCCGACAGCTACCCCGAGTCCATGGAGTCAGACACGGGCTCCTTTGACGAGAAGAATTTCGACGACCTGGACAACTTCTCCGATGAAAACATGGAGGACTGTCCCGAGGGCAGCATCCCTGACACGCCCAAGTCCGCGGATGCGTCCCAAGACAGCCTGTCTTCTTCGCCTTTGCCCCTGGAGATGTCAAGCATCGCTGCTTTGGAAAATCAGATGAAGATGATCAATGCCGGCCTGGCAGAGCAGCTGCAGGCCAGCCTGAAGTCCGTGGAGAATGGGTCCGTCGAGGGGGACGTCCTGACCAACGATTCGTCCTCGGTGGGTGGTGATATGGAGAGCCAAAGTGCTGGCAGCCCGGCCATCTCAGAGTCTACCTCTTCCATGCAGGCTCTGTCCCCATCCAACAGCACCCAGGAGCTGCACAAGTCACCCAGCGTGGAGGAGAAGCCACAGAGAGCAGTACCTAGCGAGTTTGCCAATGGCCTGTCCCCCACCCCCGTGAATGGGGGGGCTTTGGATCTGACATCCAGTCACGCAGAGAAAATCATCAAAGAAGATTCTTTGGGGATCCTCTTCCCTTTTAGAGACCGGGGTAAATTTAAAAACACTGCTTGCGACATTTGTGGCAAAACCTTTGCTTGTCAGAGTGCCTTGGACATTCACTACAGAAGTCATACCAAAGAGAGACCATTTATTTGCACAGTTTGCAATCGCGGCTTTTCCACAAAGGGTAATTTGAAGCAGCACATGTTGACACATCAGATGCGGGACCTACCATCACAGCTCTTCGAGCCCAGTTCCAACCTCGGCCCCAATCAGAACTCGGCGGTGATCCCCGCCAACTCGTTGTCATCTCTCATCAAGACAGAGGTCAACGGCTTCGTGCATGTCACTCCTCAGGACAGCAAGGACACCTCCACCAGTCACGTCCCCTCTGGGCCTCTGTCCTCCTCCGCCACGTCCCCAGTTCTGCTCCCAGCCCTGCCCAGGAGAACTCCCAAGCAGCACTACTGCAACACGTGTGGCAAAACCTTCTCCTCGTCGAGCGCCCTGCAGATCCACAATAGACATGTGGGCCACTGGCTTTGTCGAGTGTTGGGATATGAGCTGAGACAGATTCAACTATTAAGCGTACACATGGGCACTCACATGTGGAATAGCACCCCTGCGCGACGGGGTCGGCGGCTCTCTGTGGATGGCCCCATGACATTTCTAGGAGGCAATCCTGTCAAGTTCCCAGAAATGTTCCAGAAGGATTTGGCGGCCAGGTCAGGAAGCGGGGATCCTTCCAGTTTCTGGAATCAGTATGCAGCGGCGCTCTCCAACGGGCTGGCCATGAAGGCCAATGAGATCTCCGTCATTCAGAATGGTGGCATCCCTCCAATTCCTGGAAGCCTGGGCAGCGGGAGCAGCTCACCTATTAGTGGGCTGACGGGAAATCTGGAGAAGCTCCAGAACTCAGAGCCCAGCGCTCCTCTGGCCGGCCTGGAGAAGATGGCCAGCAGCGAGAACGGAACCAACTTCCGTTTCACCCGCTTCGTGGAGGACAGCAAAGAGATTGTCACAAGTTAA
>27|ENSCAFG00000025559|4886171|4888554
AGCGCTTCCCTCTGCCCACAGGAGGAAGCTCACTATGGCTCCAGCCCCCTGGCCATGCTGACGGCAGCGTGCAGCAAATTTGGCGGCACCAGCCCCCTGCGGGACTCAACGACACTGGGCAAAGCAGGCGCAAAGAAGCCATACTCCGTGGGCAGTGACCTTTCAGCCCCCAAAACCATGGGGGACGCCTACCCAGCCCCCTTTTCAAGCACCAATGGGCTCCTCTCACCTGCAGGCAGTCCCCCTGCCCCCACCTCGGGCTATGCCAATGAGTACCCTCCTTTTTCTCACTCATTCCCTGGACCCACGGGCACCCAGGACCCCGGGCTACTAGTGCCCAAGGGCCACAGCTCTCCTGACTGCCTGCCCAGTGTCTACACCTCCCTGGACATGGCACATCCCTACGGCTCCTGGTACAAGGCAGGCATCCACGCAGGCATCTCGCCGGGCCCTGGCAACGCTCCTGCTCCCTGGTGGGACATGCACCCCGGGGGCAACTGGCTAGGTGGTGGGCAGGGCCAGGGTGATGGGCTGCAAGGGACACTGCCCGCGGGCCCCGCTCAGCCTCCGCTGAACCCCCAGCTGCCCACCTACCCGTCCGACTTTGCCCCCCTTAACCCGGCCCCCTACCCAGCTCCCCACCTCCTGCAGCCGGGGCCCCAGCACGTCTTGCCCCAAGACGTCTATAAGCCCAAGGCCGTGAGCAATAGCGGGCCGCTGGAGGGGGGCGGTGCGGCCACCTGCGACTGCCCCAACTGCCAGGAGCTCGAGCGCCTGGGCGCGGCGGCGGCGGGGCTGCGCAAGAAGCCCATCCACAGCTGCCACATCCCGGGCTGCGGCAAGGTGTACGGCAAGGCCTCGCACCTGAAGGCGCACCTGCGCTGGCACACGGGCGAGCGGCCCTTCGTGTGCAACTGGCTCTTCTGCGGCAAGCGCTTCACGCGCTCGGACGAGCTGGAGCGCCACGTGCGCACGCACACGCGGGAGAAGAAGTTCACCTGCCTGCTGTGCTCCAAGCGCTTCACCCGCAGCGACCACCTGAGCAAACACCAGCGCACCCACGAAGGACCTGGGGGAGGCGCGCGGCGCCGCGGAGGAGGAGGCCAGGGGAGGACTGGAATGTACCCCAGCTCCCTTGACCCCAGAGCAGGTTCTTTCCACTGCCCCTCCCCTGACACCATGACCCCA
>36|ENSCAFG00000013169|21047405|21100781
GACACTCAGCCGTCACCGCTCGCCCTGCTGGCCGCTACCTGCAGCAAGATAGGGCCGCCATCGCCGGGCGACGACGAGGAGGAGGCCCGCGCCTTCCGCGGTGCGGCCGGGGCGCCCTCTCGGGCTCCTTGCCAGACAGGTGATTTGGCTTCTGCACAGTTAGGAGGAGCACCAAACCGATGGGAGGTTTTGTCAGCCACACCTACAACTATAAAAGATGAAGCTGGTAATCTAGTACAGATTCCAAGTGCTGCTACTTCGAGTGGGCAGTATGTCCTTCCCCTTCAGAATTTGCAGAATCAGCAAATATTTTCAGTTGCACCAGGATCAGATTCATCAAATGGTACAGTGTCCAATGTTCAATATCAAGTAATACCACAGATTCAGTCAACAGATGGTCAGCAGGTTCAGATCGGTTTCACAGGCTCTTCAGATAATGGGGGAATAAATCAAGAAAGTGGCCAAATTCAGATCATTCCTGGCTCTAATCAAACCTTGCTTGCCTCTGGAACACCTCCTGCTAATATCCAGAATCTCATACCACAGACTGGTCAAGTCCAGGTTCAGGGAGTTGCAATTGGTGGTTCATCTTTTCCTGGCCAAACCCAAGTAGTTGCTAATGTGCCTCTTGGTCTGCCAGGAAATATTACCTTTGTACCAATCAATAGTGTCGATCTAGATTCTTTGGGACTCTCGGGCAGTTCTCAGACAATGACTGCAGGCATTAATGCCGATGGACATTTGATAAACACAGGACAAGCTATGGATAGTTCAGACAATTCAGAAAGGACTGGTGAGCGGGTTTCTCCTGATATTAATGAAACTAATACTGATACAGATTTATTTGTGCCAACATCTTCTTCATCACAGTTGCCTGTTACTATAGATAGTACAGGCATATTACAACAGAACACAAATAGCTTGACTACTTCTAGTGGGCAAGTCCATTCTTCAGATCTTCAGGGAAATTATATCCAGTCGCCTGTTTCTGAAGAGACACAGGCTCAGAATATTCAGGTTTCTACAGCACAGCCTGTTGTACAACATCTACAACTTCCAGAGTCTCAGCAGCCAACCAGTCAAGCCCAAATTGTGCAAGGTATTACACCACAGACAATCCATGGTGTGCAAGCCAGTGGTCAAAATATATCACAACAGGCTTTGCAAAATCTTCAGTTGCAGCTGAATCCTGGAACCTTTTTAATTCAGGCACAGACAGTGACCCCTTCTGGACAGATAACTTGGCAAACATTTCAAGTACAAGGGGTCCAGAACTTGCAGAATTTGCAAATACAGAATACTGCTGCCCAACAAATAACTTTGACGCCTGTTCAGACACTCACGCTTGGTCAAGTTGCAGCAGGCGGAGCCTTGACTTCAACTCCAGTTAGTCTAAGCACTGGTCAGTTGCCAAATCTACAGACAGTAACAGTAAACTCTATAGATTCTACTGGTATACAGCTACACCCAGGAGAGAATGCTGACAGTCCTGCAGATATTAGGATCAAGGAAGAAGAACCTGATCCTGAAGAGTGGCAGCTCAGTGGCGATTCTACATTGAATACCAATGATTTAACACACTTAAGAGTACAGGTGGTAGATGAAGAAGGGGACCAACAACATCAAGAAGGAAAAAGACTTCGGAGGGTAGCTTGCACCTGTCCCAACTGTAAAGAAGGTGGTGGGAGAGGTACCAATCTTGGGAAAAAGAAGCAACACATTTGTCATATACCAGGATGTGGTAAAGTCTATGGGAAGACCTCACATCTGAGAGCTCATCTGCGTTGGCATTCTGGGGAGCGCCCTTTTGTTTGTAACTGGATGTTCTGTGGTAAAAGATTTACTCGAAGTGATGAATTACAGAGGCACAGAAGAACACATACAGGTGAGAAGAAATTTGTTTGTCCAGAATGTTCAAAACGCTTTATGAGAAGTGACCATCTTGCCAAACATATTAAAACCCATCAGAATAAAAAAGGTATTCACTCTAGCAGTACAGTGCTGGCATCTGTGGAAGCTGCACGAGATGATACTTTGATTACTGCAGGAGGAACAACACTTATCCTTGCAAATATTCAACAAGGTTCTGTTTCAGGGATAGGAACTGTTAATACTTCCACCACCAGCAATCAAGATATCCTTACCAACACTGAAATACCTTTACAGCTTGTCACAGTTTCTGGAAATGAGACAATGGAGTAA
>16|ENSCAFG00000003155|16696885|16704627
ATGGCTTCCTCCCCGGTGGACGCATCGCGCAGGCGGCAGGAGAAGCGGCGGCAGCTGGACGCGCGCCGCAGCAAGTGCCGCATTCGCCTGGGCGGCCACATGGAGCAGTGGTGCCTCCTCAAGGAGCGGCTGGGCTTCTCCCTGCACTCGCAGCTCGCGAAGTTCCTGTTGGACCGGTACACTTCTTCACGCTGTGTGCTCTGTGCAGGTCCTGAGCCTTTGCCCCCCAAGGGTCTGCAGTATCTGGTGCTCCTGTCGCATGCCCACAGCCGGGAATGCAGCCTGGTGCCTGGGCTCCGAGGCCCCGGGGGCCAAGATGGGGGGCTTGTGTGGGAGTGCTCTGCAGGCCACACCTTCTCCTGGGGCCCGTCTTCAGGCCTCACATCTCCAGAGGAGCCTAAGCCAGCTTCCTGTCCAAATACTGCCCGGAGAAGCTGGTGCCCAGAGGCCAGGAATGGTCAGGAGCCTGCAGCTTACGAATGTATCAAATACGTCTGGAAGGGCATGAGGGAAACCCGGTTCTCTGTGCCCAGAGATCCTTCCCCTTTGACCCTACCTGTACCAACAGGTTTGGCATCTGAGCACGATGAGAGGACTCAGGAGGCCAGGTTCCCCAGAATGCTCAGTGATGCCAGCCCATGGACCTACAGCTCCTCCCCAGATGAGCAAGAACGAAAGCTGAAAACAGATGTGAATAGAGATCCTAGGGTAGGTGTCACCCATGCACTTAAGGAGGGAGAGACACCCCCACCCCCAGAAGCTCCCCTCAATCCTCTTGCTGTACTGTCTTCATCAACATCATCATTGGGTTCGGGAGTTTTTCTGCCTACGGAAGTTGGGGTACACCCAGACATCAGAGGGACCCCTCAAGCAGCCCAGCAGATTGAGCCTTTGGCCAGCCCTGAGAGTCAGGCCCATTTTGTTCTGACTTTGCCTTGGGAGGAGGACACGGCACAGATTGGCCCCAAGAGAATTAGGAAAGCTGCCAAAAGAGAGCTGCTGCCTTGTGACTTTCCTGGCTGTGGAAGGATCTTCTCCAACCGGCAGTACCTGAATCACCACAAGAAGTACCAGCACATCCATCAAAAGTCCTTTTCCTGCCCAGAGCCAGCCTGTGGGAAGTCCTTCAACTTTAAGAAACACCTAAAGGAACATGTTAAACTGCATAGTGACACCCGGGACTACATCTGTGAGTTCTGTGCCCGGTCTTTCCGCACCAGCAGCAACCTCGTCATCCACCGGCGCATCCACACTGGAGAGAAACCCCTGCAGTGTGAGATCTGCGGGTTCACCTGCCGCCAGAAGGCCTCCCTGAACTGGCACCGGCGCAAGCATGCAGAGACTGCTGCCACTCTGCGCTTCCCCTGTGAGTTCTGTGGCAAGCGATTCGAGAAGCCGGACAGCGTTGCAGCTCACTGTAGCAAAAGCCATCCAGCCTTGTTACCAGCCCTACAAGAGTCACCTGGCCCACTGGAGCCCTGTCCCAGCATCTCTGCCTCTGTGACCCTGAGGTCTGGTGACAAGTCCAGGCCTTCGGGTTCCTCAGACTCTGACTGTACTCCCTCAGCAGTGAGCATCCCTGGGCTCTGA
>1|ENSCAFG00000000013|4420268|4425376
GCCGTCCCCGGGGACGGGGCCGACGATGGGGACAGTGGGAGCGAGGGCAGGAGTGGAAGTGAAGAGACAAACGTGTGCGAGAAGTGCTGTGCCGAGTTCTTCAAGTGGTCAGACTTCCTGGAGCACAAGAAGAGCTGCACGAAGAACCCGCTGGTGCTGATAGTGAATGAAGATGAGCCAGCGCCGCCGTCCGAGGAGTTTCCAGAACCTTCCCCGGCCAGCTCTCCCAGCGACCAGACAGAGAGCGAGGTGGCCGAGGAACCGGCCCCCACGGAGAGCGGCGAGGGCAGTGAGGTGAGGGCCCCAGAGAAGGAGGAGGAGCCCATGGAAGCCGAGCCCTCTGGAGACAAAGGCTTCCAGAACCCAGGCCCCTCGCACACAGGGAAGCCGCCTCTACCTCAGATCCCTGAGCCAGCCCCAGTGGCCGCCTACGGCATGCCAAACACCAACGTGACGCTGGAGACCCTCCTGAGCACCAAGGTGGCGGTGGCCCAGTTCTCCCAGAACGCCAGGGCCGCAGGCAGCGTGGGCTCTGGCAGCGGGGTGACAGCGGTCGCCATCCCCATGATCCTGGAGCAGCTGATGGCGCTGCAGCAGCAGCAGATCCACCAGCTGCAGCTCATCGAGCAGATCCGCAGCCAGGTGGCCATGATGAACCGCCAGCCCCTGCGGCCGCCGCTGAACCCCACGGCCGCCTCCGGGGCTCCTGGGGCCGCCGTGCCCACCACCAGCCAGCTCCAGGGGCTGGCCACGCACTCGGCCCTGCAGCTCCCTGCTGAGGTGGGGGGCCCTGCGTCCTGCTCGTCCGGGGGCAGCTCCCAGCCGCAGAATGCCTCAACGCCCCCCGCCCTGGGGCCGGGGCCCCTCCTCGGCTCGGCGCCCAGCCTGCCAAACCCACTTCTACCTCAGACCTCCGCCAGCAGCGTCATCTTCCCCAACCCGCTGGTGAGCATCGCGGCCACCGCCAACGCGCTTGACCCCCTGTCGGCCCTCATGAAGCACCGAAAGGGCAAGCCCCCAAACGTGTCGGTGTTCGAGCCCAAGGCCAACGCCGAGGACCCGTTCTTCAAGCACAAGTGCAGGTTCTGTGCCAAGGTGTTCGGGAGCGACAGCGCCCTGCAGATCCACCTGCGCTCCCACACGGGTGAGAGGCCCTTCAAGTGCAACGTTTGCGGGAACCGCTTCTCCACCAAGGGCAACCTGAAGGTGCACTTTCAGAGGCACAAGGAGAAGTACCCACACATCCAGATGAACCCGTACCCCGTCCCAGAGTACCTGGACAACGTGCCCACCTGCTCCGGAATCCCCTACGGGATGTCGCTGCCTCCAGAGAAGCCGGTGACCACCTGGCTGGACAGCAAGCCCGTGTTGCCCACAGTGCCCACATCGGTGGGGCTGCAGCTCCCGCCCACCATCCCTGGCGTGGGCAGCTATGTGGACTCGCCCAGCCTCACCCCTGCCAGCCGCTCCCCACAGCGGCCCTCGCCCACGTCGAGCGAATGCACCTCTTTGTCCCCTGGCCTCAACAGCTCTGAGTCGGGCGTCCCTGGGACTGCCGAGTCCCCGCAGCCAGTGCTTGGTGGGTCTTCTCTGACCAAAACTGAGCCCGTGAGCCTGCCCGGCGCCAATAGCAGGGCAGGGGACATCCCTCCCAGTGGGCAGGTCTCCAGCACGGTGTCCACAGCGGCGGCGGCCCTCACAGACAGCAGCATCTCCACGGGCCTCTGCAGCCCGGTCCTGCCAGCCAGCTCGGACCAGTTCAAGGCGAAGTTTCCCTTCGGGGGGCTGCTGGACTCCATGCAGACATCAGAGACCTCCAAGCTGCAACAGCTGGTGGAGAACATCGACAAGAAGATGACGGACCCCAACCAGTGCGTCATCTGCCACCGCGTGCTGAGCTGTCAGAGCGCCCTGAAGATGCACTACCGGACACACACGGGGGAGAGGCCGTTCAAGTGCAAGATCTGCGGGCGTGCCTTCACCACCAAGGGCAACCTGAAGACACACTTCGGGGTGCACCGGGCCAAGCCACCCCTGCGCGTACAGCACTCGTGCCCCATCTGCCAGAAGAAGTTCACCAACGCCGTGGTGCTGCAGCAGCATATCCGCATGCACATGGGGGGGCAGATTCCTAACACGCCACTGCCAGAGGGCTTCCAGGACGCCATGGACGCTGAGCTGCCTTACGACGACAAGGCGGCAGAGGCCCTCAGCGGCTACGATGATGACGCGGACGAGAACTCCATGGAGGACGACGCCGAGCTACAGGAGCCGGCCGGCGACCCGCCCAAGCCACTCCTGGCCTACTCCGGCTCCTGCCCGCCCTCACCACCCTCCGTCATCTCCAGCATCGCCGCCCTAGAGAACCAGATGAAGATGATGGACTCGGTCATGAGCTGCCCACAGCTCACCACCCTCAAGTCTGTGGAGAACGGGTCCGGCGAGAGCGACCACCTGAGCAATGACTCGTCGTCAGCCGTGGGTGATCTGGAGAGCCGGAGCGCGGGCAGCCCGGCGCTGTCGGAGTCCTCGTCCTCCATGCACGCCCTGTCGCCCATGAACAGCAACAGCGAGAGCTTGCCCTCCAAGTCCCCGGGCCTCAGCAACCAGGAGGAGCCCCCGGAGACGGCCCTAAAGACCGAGAGGCCGGACAGCCCTCCCCCCGCACCCGAAAACGGGGGTGCGCTGGACCTAGCCATCAAGGAGGAGGCCCCCTTTAGCCTGCTGTTCCTGAGCAGAGAACGGGGTAAGTGTCCCAGCACTGTGTGTCGTGTCTGTGGCAAGCCTTTTGCTTGCAGGAGCGCGTTGGAGATCCACCACCGCAGCCACACTAAGGAGCGCCCGTTTCTCTGTGCGCTCTGCGGGCGCGGGTGCTCCACTATGGGTAATTTAAAACAGCACTTACTGACGCACACGTTGAGCGAGCCGCGTTCTCAGTCCTGTGACCCCGACTCTGCCCTAGGTCCCAGCCAAAGCACTCCTAGCCTGGTTGCCAGCTCCACGCCCACCCTGATCAAAATGGAAGTGAATGGGCACAGCAAGGCCCTCGCGCTGGGCGAGGGCCCGCCGCTGCCAGCCACGGTGCAGGTGCCCCCAGGGCCTCAGGCGGTGATGAGCCCCAGCCTCGCGCCCATGCTGGCCCCCCCGCCACGCCGGACACCCAAGCAGCACAACTGCCAGTCATGTGGGAAGACCTTCTCCTCGGCCAGCGCCCTCCAGATTCACGAGCGTACACACACCGGGGAGAAGCCCTTCGGCTGCACCATCTGCGGGAGGGCATTCACCACAAAGGGCAACCTCAAGGTGCATATGGGCACGCACATGTGGAATAATGCCCCCGCGCGGCGTGGCCGCCGCCTGTCCGTGGAAAACCCCATGGCTCTGCTAGGTGGTGATGCCCTCAAGTTCTCAGAAATGTTCCAGAAGGACCTGGCGGCGCGAGCCATGAATGTAGACCCCAGCTTTTGGAACCAGTATGCTGCAGCCATCACAAATGGGCTGGCCATGAAGAATAACGAAATCTCCGTCATCCAGAACGGCGGCATTCCCCAGCTCCCAGTAAGTCTCGGCGGAAGCGCCATCCCCCCCTTGGGTTCTCTGGCCGCCGGAATGGACAAAGCACGCACTGGCAGTAGTCCACCCATCGTGGGTTTGGACAAAGCGAACTCCGAGACAGGAGCCAGCCGGCCGTTCACACGGTTTATTGAAGATAACAAGGAGATTGGCATTAACTAG
>24|ENSCAFG00000009882|36203336|36222051
ATGGAGGAGAACGAGGTGGAGAGCAGCAGCGACGCGGCCCCGGGGCCTGGCCGGCCCGAGGAGCCCTCTGAGAGCGGCCTGGGCGTGGGCACCTCTGAAGCGGTGTCGGCAGACAGCAGCGACGCCGCGGCCGCTCCGGGGCCGGCGGAGGCCGACGACTCCGGCGTGGGGCAAAGCTCTGACCGAGGCTGCGGCTCTCTGGAAGAAGTATCTGAGAGCAGCTCGAGCACAGACCCTCTGCCCCACGGGTACCTGCCTGATTCATCTTCTGTGTCCCGTGGGCCAGTGGCAGGGGTGACAGGTGGTCCCCCAGCCCTGGTGCACTCCAGCGCACTCCCAGACCCCAACATGCTGGTGTCCGACTGCACGGCTTCTTCCTCAGACCTGGGCTCAGCCATTGACAAGATCATCGAGTCCACCATTGGGCCAGACCTAATCCCGAGCTGTATCACCGTAACCAGTGCTGAGGATGGTGGGGCCGAGACTGCACGGTACCTGATCCTGCAGGGCCCAGATGATGGTGCCCCCATGGCTTCGCCAATGTCCAGTTCCACCTTGGCTCACAGCCTGGCAGCCATCGAGGCCCTGGCTGATGGCCCCACATCCACGTGCCTAGAGCCCCCTGAGGAAGCACGGGGTAGGCCCAGCTCCCCGGCGCAGCCGCCCCCAGGCTCTGGCACCGAGGAGCCAGACCTGCAGAGCCTGGAGGCCATGATGGAGGTGGTGGTGGTACAGCAATTCAAGTGCAAGATGTGCCAGTACCGGAGCAGCACCAAAGCCACGTTGTTGCGCCATATGCGGGAGCGTCACTTCCGACCAGTCTTCACAGCAGCAGCAGCTGCGGCTGGAAAGAAGGGGCGTCTGCGGAAATGGGGCACCTCAGCCAAGACCCAGGAGGAAGAGGGGCCAGAGGAGGAAGATGATGATGACATCATCGACGCCGGCGCCATTGATGACCTAGAGGAGGACAGTGACTACAATCCAGCTGAGGATGAGCCCCGGGGCCGGCAGCTACGGCCCCAGCGCCCTACTCCCAGTACTCCAAGACCGAGAAGGAGACCTGGCCGGCCTCGGAAACTGCCTCGCCTAGAGACCTCGGACCTCCCAGATGGTGTGGAAGGGGAACCTCTGGTGAGTTCCCAGAGCGGACAGAGCCCTCCAGAGCCCCCAGACCCCGAAGCACCCAGCTCCTCGGGTCCAGGATGCCTGGCTGCCCTGGGCAAGGCTGATAGGGCCCCTGTGGACCCTGGTGTGAGCCAGTCGGATGCGGAGAACGCAGCACCCTCCTGCCCAGATGAGCCTGACGCTCCCAGGCGTTTCCTGGGCAAGAAATACCGCAAGTATTATTACAAGTCTCCCAAACCCCTCCTGAGACCTTTCCTGTGCCGCATCTGCGGCTCCCGCTTCCTGTCCCACGAGGACCTGCGCTTCCACGTCAACTCCCACGAGGCCGGGGACCCCCAGCTCTTCAGGTGTCTGCAGTGTAGCTACCGCTCCCGCCGCTGGTCTTCACTCAAGGAGCACATGTTCAATCACGTGGGCAGTAAGCCCTACAAGTGTGACGAATGCAGCTATACCAGTGTCTACCGGAAGGATGTGGTCCGGCACGCAGCTGTGCACAGTCGAGACCGGAAGAAGAGACCAGATCCGACCCCCAAGCTGAGCTCCTTCCCTTGCCCTGTGTGTGGCCGTGTCTACCCGATGCAGAAGAGACTCACACAGCACATGAAGACACACAGCACGGAGAAGCCCCACATGTGTGACAAGTGTGGAAAGTCCTTTAAGAAACGCTACACCTTTAAGATGCACCTGCTCACACACATCCAGGCTGTTGCCAACCGCAGGTTCAAGTGCGAGTTCTGTGAGTTTGTGTGTGAGGACAAGAAAGCACTACTGAACCACCAGCTGTCTCATGTCAGTGACAAGCCATTCAAATGCAGCTTCTGCCCCTACCGCACCTTCCGGGAGGACTTCCTGCTCTCCCATGTGGCTGTCAAGCACACAGGGGCCAAGCCCTTTGCCTGTGAGTACTGCCACTTCAGCACACGACACAAGAAGAATCTGCGCCTGCATGTACGATGCCGACATGCCAGCAGCTTTGAGGAATGGGGGCGGCGCCACCCTGAGGAGCCCCCTTCCCGCCGTCGCCCCTTCTTCTCCCTGCAGCAGATTGAGGAGCTGAAGCAGCAGCATAGTGCAGCCCCTGGACCACCCCCCAGCTCCCCAGCACCTCCGGAGATCCCCCCAGAGGCAGCACCTTTCCAGGCACCCGAGACCCCCCCACTGCTCTGTCCTGACACCCTTGGTGGGGCCACCATCATCTACCAGCAAGGTGCTGAGGAGTCGACAGCAATGGCCACGCAGACGGCCTTGGATCTGCTGCTGAACATGAGTGCACAGCGGGAGCTGGGGGGCACAGCCCTGCAGGTGGCCGTGGTGAAGTCAGAGGACATGGAAGCAGAGTTAGCATGCCCTGGTGGGCAGCCTTCCCCAGCAGGTGCCACTCCACAAGTGGTAACCCTCCACGTGGCAGAGCCAGGGAGCAGCGTGGCAGCAGAGAGCCAGCTAGGCGCTCCTGACCTGCAGCAGATCACCCTGGCACCGGGTCCGTTTGGTGGGACTGGCTACAGCGTCATCACAGCACCCCCTATGGAGGAGGGGACGTCAGCTCCTGGCACGCCTTACAGTGAGGAGCCCCCAGGGGAGGCAGCCCAGGCTGTGGTTGTGAGTGACACCCTGAAGGAAGCTGGCACCCACTATATCATGGCAGCCGATGGGACCCAGCTGCACCACATCGAGCTGACTGCAGATGGCTCTATCTCCTTCCCAAATGCGGATTCCCTGGCCTCTGGAGCCAAGTGGCCTCTGCTACAGTGTGGGGGTCTGCCCAGAGACGGCCCTGAACCCCCATCTCCAGCCAGGACCCACCGGGTGGGAGACTCCCAGGGCTCTGCTTCCCCACCCCCTGTGGCCAACAAAGCCCTGGGTCTGGGAGTTCCGCCGTCGCCACCATCTGCAGCCACGGCATCATCAAAGAAGTTTTCCTGCAAGATCTGTGCTGAGGCCTTCCCTGGCCGTGCAGAGATGGAGAGTCATAAACGGGCCCACGCCGGACCTAGTGCCTTCAAGTGTCCTGACTGTCCCTTCAGTGCCCGCCAGTGGCCTGAGGTCCGGGCCCACATGGCACAACACTCAAGCCTGCGGCCTCACCAGTGCAGCCAGTGTAGCTTTGCCTCCAAGAATAAGAAGGACCTGCGGCGGCACATGCTGACCCATACCAACGAGAAGCCTTTTGCATGCCACCTCTGTGGACAGCGTTTCAACCGGAATGGCCACCTCAAGTTCCACATCCAGCGGCTACACAGCCCTGATGGGAGAAAGCCAGGGACACCTACTGCCCGGACCCCAGCCCGGACTCCCACCCAGACCATCATCCTGAACAGTGACGATGAGACGCTGGCCACACTGCACACTGCACTCCAGTCCAGCCACGGGGTCCTGGGCTCAGAGCGGCTACAGCAGGCACTGGGTCAGGAGCATATCATTGTGGCCCAGGAACAGACAGTGGCCAATCAGGAAGAAGCCACCTACATCCAGGAGATCACCACAGCGGATGGCCAAACAGTGCAGCATCTGGTGACCTCTGACAACCAGGTACAGTACATCATCTCCCAGGATGGGGTCCAGCATCTGCTCCCCCAGGAATATGTTGTGGTTCCAGAGGGCCATCACATCCAGGTACAGGAAGGCCAGATCACACACATCCAGTATGAACAAGGGGCCCCTTTCCTTCAGGAATCCCAGATCCAGTATGTGCCTGTATCCCCAGGCCAGCAGCTGGTCACACAGGCCCAACTGGAGGCTGCGGCACACTCAGCCGTCACAGCGGTGGCTGATGCTGCCATGGCCCAAGCCCAGGGCTTATTTGGCACGGAAGAGGCGGTGCCTGAACACATCCAACAGCTGCAACACCAGGGCATCGAGTATGATGTCATCACCCTGACGGATGACTGA
>9|ENSCAFG00000017426|35986936|36000360
ATGGAGGCCAACTGGACCGCGTTCCTGTTCCAGGCCCATGAAGCCTCCCATCACCAACAGCAGGCAGCACAGAACAGCTTGCTGCCCCTCCTGAGCTCTGCTGTGGAGCCCCCTGATCAGAAACCATTGCTTCCAATACCAATAACTCAGAAACCTCAAGCAGCACCAGAAACATTAAAGGATGCCATTGGGATTAAAAAAGAAAAACCCAAAACTTCATTTGTGTGCACTTATTGCAGCAAAGCTTTCAGGGACAGCTATCACCTGAGGCGCCATGAGTCCTGCCACACAGGGATCAAGTTGGTGTCCCGGTCAAAGAAAACCCCCACCACGGTGGTTCCCCTCATCTCCACCATTGCTGGGGACAGCAGCAGAACTTCGTTGGTCTCGACCATTGCTGGCATCTTATCAACAGTCACTACATCTTCCTCGGGCACCAACCCCAGCAGCAGTGCCAGCACCACAGCTATGCCCGTGACCCAGTCTGTCAAGAAACCCAGTAAGCCTGTCAAGAAGAACCATGCTTGTGAGATGTGTGGGAAGGCCTTCCGAGATGTGTACCACCTTAATCGGCACAAGCTCTCCCATTCGGACGAAAAGCCCTTCGAGTGTCCTGTTTGTAATCAGCGCTTCAAGAGGAAGGACCGGATGACTTACCATGTGAGGTCTCATGAAGGAGGCATCACCAAACCCTATACTTGCAGTGTTTGTGGGAAAGGTTTCTCGAGGCCTGACCACTTAAGCTGTCACGTAAAACATGTCCATTCAACAGAAAGACCCTTCAAATGCCAAACGTGCACTGCTGCCTTTGCCACCAAAGACAGACTGCGGACACACATGGTGCGCCACGAAGGCAAGGTATCATGTAACATCTGTGGGAAGCTTCTGAGTGCAGCGTACATCACCAGCCACTTAAAGACACATGGGCAGAGCCAAAGTATCAACTGTAATACATGTAAACAAGGCATCAGTAAAATCCAGTGTTTGTCTACTAATAACAGTCAATATAGACAGAAGCAGCAAAAGAAGATCTCTCTAGTAAAAACTATCAAGTCAAATGTGACAAGCTGGCCAGGGAAGCAGGTGGAGACACTGAGACTGTGGGAGGAAGCTGTCAAGGCAAGAAAGAAAGAAGCTGCTAACCTGTGCCAAACCTCCACGGCTGCTACGACACCTGTGACTCTCACTACTCCATTCAATATAACGTCCTCTGTGTCGTCTGGGACGATGTCAAACCCAGTCACAGTGGCAGCTGCAATGAGCATGAGAAGTCCAGTAAATGTTTCAAGTGCAGTTAACATAACCAGCCCAATGAACATAGGGCACCCTGTAACTATAACCAGTCCATTATCCATGACCTCTCCTTTAACACTTACTACCCCAGTCAACCTTCCCACCCCAGTCACTGCTCCAGTGAATATAGCACACCCTGTCACCATCACGTCTCCAATGAACCTGCCCACACCTATGACGTTAGCTGCCCCTCTCAATATAGCAATGAGGCCTGTAGAGAGCATGCCTTTCTTACCCCAAGCTTTGCCTACATCACCACCTTGGTAA
>11|ENSCAFG00000002779|65527615|65560088
TCCACAGACTCCTCCTACTCAGAACCTCCAGATGTGCAGCAGCAGTTGAACCACTATCAGTCGGCTGCCCTGGCGAGGAACAACAGCCGCGTCAGCCCCGTGCCCCTTTCTGGGGCCCCCGGGGGTGCCGAGCAGAAAACCGAGGCTGTTCTCCACTGCGAATTCTGTGAATTCTCCTCTGGCTACATCCAGAGCATCAGGCGCCATTACAGGGACAAGCATGGTGGGAAGAAGCTCTTCAAGTGCAAAGACTGCTCCTTTTACACAGGCTTTAAATCTGCTTTTACTATGCACGTGGAAGCTGGGCATTCGGCGGTTCCCGAGGAGGGCCCCAAAGATCTTCGCTGTCCTCTCTGCCTCTATCACACCAAATACAAACGCAACATGATCGACCACATCGTGCTGCACCGAGAAGAGCGAGTCGTCCCCATCGAGGTGTGCCGTTCCAAGCTGTCGAAATACTTGCAGGGAGTGGTTTTCCGCTGTGATAAGTGTACCTTCACCTGCTCCAGCGACGAGAGCCTCCAGCAACACATAGAAAAGCACAATGAACTGAAACCTTACAAATGCCAGCTCTGCTACTACGAGACCAAGCACACGGAAGAACTGGACAGCCACCTTCGGGACGAGCATAAGGTGAGCCGTAATTTTGAGCTGGTTGGACGGGTTAACTTGGATCAGCTGGAACAGATGAAGGAAAAGATGGAGAGCTCCAGCAGTGAGGACGAGGACAAGGAAGAGGAAATGAGCAGCAAGGCTGCTGACAGAGATCTGATGAGATTTTCCGACCGTGGGGCTGCTATTAACACCGAGAAGCGTTTTCCGTGTGAATTTTGTGGACGGGCGTTTTCACAGGGCTCTGAGTGGGAAAGGCACGTGCTGAGACACGGCATGGCGTTGAATGACACCAAGCCGGTGAGCAGAGAAGAAATCCACCTGAAAGAGAGTGTGGAGGACAGTATTAAGATGCCCTCTATAGAGGAAAAGGAAGATGACGAGGCAATCGGGATAGACTTTTCCCTAAAGAATGAAACAGTAGCCATCTGTGTAGTAGCTGCTGACAAATCTCTCCTGGAGAATGCAGAGGCCAAAAATGAATAA
>8|ENSCAFG00000016027|41943972|41948226
ATGGACACAGCTAGCCATAGCCTTGTCCTTCTGCAGCAGCTGAACATGCAGCGAGAATTTGGTTTTCTGTGTGATTGCACAGTTGCCATTGGAGATGTTTACTTCAAAGCCCACAGAGCAGTGCTTGCTGCTTTTTCTAACTATTTCAAGATGATATTTATTCACCAAACAAGCGAATGCATAAAAATACAACCAACTGACATCCAGCCTGACATATTCAGCTACTTGTTGCACATTATGTACACGGGGAAAGGGCCAAAACAGATTGTGGATCACAGTCGTTTGGAGGAAGGGATTCGATTTCTTCATGCCGACTACCTTTCTCACATTGCCACTGAAATGAATCAAGTGTTCTCACCAGAGACTGTGCAGTCCTCAAATTTGTATGGCATTCAGATCTCAACGACCCAAAAAACAGCTGTCAAACCAGGGCTGGAGGTCAAAGAAGCTCCTTCCAATAACAGTGGAAACAGAGCTGCTGTCCAGGGTGACCACCCCCAGTTGCAGCTCTCTCTTGCTATTGGGCTGGATGATGGCACTGCAGAGCAGCAGAGGGCCCATCCTGCTTCCCAGGCCCTGGAGGAGCACCAGAAACCCCCGGTGTCCATCAAGCAGGAGAGATGTGACCCAGAATCTGTGATCTCCCAGAGCCACCCCTCACCCTCATCAGAGGTGACAGGCCCCACTTTCACCGAAAGCAGTATCAAAATACACTTATGCCATTACTGTGGGGAACGTTTTGATTCCCGTAGTAACCTAAGACAACATCTCCATACCCATGTGTCTGGATCCCTCCCATTTGGTGTCCCTGCTTCCATTCTGGAAAGCAATGACCTTGGTGAAGTGCATCCACTTAATGAAAATAACGAGGCTCTTGAATGCCACAGGCTCAGCTCTTTCATTGTCAAGGAGAACGAGCAGCAGCCTGACCGCTCAAACCAGGGTGCCATAGAGCCTCTGCAAATCAGTCAAGTGTCTTTGATCTCCAAAGACACAGAGCCAGTAGAATTAAACTGTAATTTTTCCTTTTCAAGGAAAAGAAAAATCAGCTGTTCCATCTGTGGTCATAAATTTCTCCGAAAAAGCCAATTGCTAGAACACATGTATACACACAAAGGTAAAGCTTACAGATACAACCGATGCCAAAGGTTTGGCAATGCGTTAGCCCAGAGATTTCAGCCGTATTGTGACAGCTGGTCTGATGTCCCCCTGAAAGGTTCTCGCTTGTCACAAGAACAGTTAGATTCATCTTGTGCCTTAGAGTCAGAGCTCACGCAAGAAAATGTGGACACTATCCTTGTGGAGTAG
>19|ENSCAFG00000005497|49445556|49487476
TCAGTGGTGAACTATGACAATGTAGTGGACACGGGTTCAGAAACAGATGAGGAGGACAAGCTTCAAATTGCTGAGGAGGACGGGATTGCTAACCCCCTGGACCAGGAGAGGAGTCCAGCTAGCGTGCCCAACCATGAGTCCTCCCCACACGTGAGCCAAGCTCTGTTGCCAAGAGAAGAAGAGGAAGATGACATGAGGGAGGGTGGAGTGGAGCACACCTGGCACGGCAACGACATTCTGCAAGCCTCTGTAGACGGTCCAGAAGAAATGAAGGAAGACTATGACACTATGGGGCCTGAAGCCACGATCCAGACCACAGTTAACAATGGTACAGTTAAGAATGCAAATTGCACATCAGACTTTGAGGAATACTTTGCCAAAAGAAAACTGGAGGAACGCGATGGCCATGCAGTCAGCATCGAGGAGTACCTTCAGCGCAGTGACACAGCTATCATTTACCCAGAAGCCCCCGAGGAGCTGTCTCGCCTTGGCACGCCAGAGGCCAATGGGCAAGAAGAAAATGACCTGCCACCTGGAACTCCAGATGCTTTTGCCCAACTGCTGACCTGCCCCTACTGCGACCGGGGCTACAAGCGCTTGACATCCCTGAAGGAGCACATCAAGTACCGCCACGAGAAGAACGAGGAGAACTTTTCCTGCCCTCTTTGTAGCTACACGTTTGCCTACCGCACCCAGCTCGAGCGGCATATGGTGACGCACAAGCCAGGGACAGATCAGCACCAAATGCTGACCCAAGGAGCAGGTAATCGCAAGTTCAAATGCACGGAGTGCGGCAAGGCTTTCAAATATAAACACCATCTGAAAGAACACCTGCGAATTCACAGTGGTGAAAAACCATACGAGTGCCCAAACTGCAAGAAACGTTTCTCCCATTCTGGTTCCTACAGTTCACACATCAGCAGCAAGAAATGTATTGGTTTAATCTCTGTAAATGGCCGAATGAGAAACAATATCAAGACGGGTTCTTCCCCTAATTCTGTTTCTTCTTCTCCTACTAATTCAGCCATTACCCAGTTAAGAAACAAATTGGAGAATGGAAAACCACTTAGTATGTCTGAACAGACAGGCTTACTTAAAATTAAAACAGAACCACTAGACTTCAATGACTATAAAGTTCTTATGGCCACGCACGGGTTTAGTGGCACTAGTCCCTTTATGAATGGTGCACTTGGAGCCACCAGCCCTTTGGGAGTTCATCCGTCTGCTCAGAGTCCAATGCAGCACTTAGGTGTAGGGATGGAAGCCCCTTTACTCGGATTTCCCACAATGAATAGTAACTTAAGCGAGGTACAAAAGGTTCTACAGATTGTGGACAATACGGTTTCCAGGCAAAAAATGGACTGCAAGGCTGAAGAAATTTCCAAGTTGAAAGGGTATCACATGAAGGATCCATGCTCTCAACCTGAGGAACAAGGAGTTACTTCTCCTAATATTCCGCCTGTAGGTCTTCCAGTAGTGAGTCATAATGGTGCCACTAAAAGTATTATTGACTATACATTAGAAAAAGTCAATGAAGCCAAAGCTTGCCTCCAGAGCTTGACTACTGACTCAAGGAGACAGATCAGTAACATAAAGAAAGAGAAGCTACGTACTTTAATAGATTTGGTCACTGATGATAAAATGATTGAGAACCACAACATATCCACTCCATTTTCTTGCCAGTTCTGTAAAGAAAGCTTTCCTGGTCCCATTCCCTTGCATCAGCATGAACGTTACCTTTGTAAGATGAATGAAGAGATCAAGGCAGTCCTGCAACCTCATGACAACATAGTCCCCAACAAAGCCGGAGTTTTTGTTGATAATAAAGCCCTCCTCTTGTCATCTGTACTTTCTGAGAAAGGAATGACAAGCCCCATCAACCCATACAAGGACCACATGTCTGTACTGAAAGCGTACTATGCTATGAACATGGAGCCCAACTCTGATGAACTGCTGAAAATTTCCATTGCTGTGGGCCTTCCTCAGGAATTTGTGAAGGAATGGTTTGAGCAACGAAAAGTCTACCAGTATTCAAATTCCAGGTCCCCATCACTGGAAAGGAACTCCAAGCCACTAGCTCCCAACAGTAACCCCCCCTCGAAAGACTCTTTATTACCCAGGTCGCCCGTAAAGCCTATGGACTCCATAACTTCACCATCCATAGCAGAACTCCACAACAGTGTAACGAATTGTGATCCTCCGCTCAGGCTAACCAAACCTTCTCATTTTACCAATATCAAACCAGTCGAGAAATTGGACCACTCGAGGAGTAATACTCCCTCTCCCTTAAATCTTTCCTCCACATCTTCTAAAAACTCCCACAGTAGTTCTTACACTCCAAACAGCTTCTCTTCTGAGGAGCTCCAGGCTGAGCCTTTGGACTTGTCATTACCAAAACAAATGAAAGAACCCAAAAGTATTATAGCCACAAAGAACAAAACGAAAGCTAGCAGCATAAATTTAGACCATAACAGTGTTTCTTCATCATCTGAAAACTCAGATGAGCCTCTAAACTTGACTTTTATCAAGAAGGAGTTTTCAAACTCAAATAATCTGGACAACAAAAGCACTAACCCAGTGTTCGGCATGAACCCATTTAGTGCCAAAACTTTATACACAGCTCTTCCTCCACAAAGCGCATTTCCCCCTGCCACTTTCATGCCACCAGTCCAGACCAGTATCCCTGGGCTACGACCATACCCAGGACTGGATCAGATGAGCTTCCTACCACATATGGCCTATACCTACCCAACTGGAGCAGCTACTTTTGCTGATATGCAGCAAAGGAGAAAGTACCAGCGGAAACAAGGATTTCAGGGAGAATTGCTTGATGGAGCACAAGACTACATGTCAGGCCTAGATGACATGACGGACTCCGACTCCTGTCTGTCTCGAAAGAAGATCAAGAAGACAGAGAGTGGCATGTATGCATGTGACTTATGTGACAAGACATTCCAGAAAAGCAGTTCCCTTCTGCGACATAAATACGAACACACAGGAAAGAGACCGCACCAGTGTCAGATCTGTAAGAAGGCGTTCAAACACAAGCACCACCTGATCGAGCACTCGCGGCTGCACTCGGGCGAGAAGCCGTACCAGTGTGACAAATGCGGGAAGCGCTTCTCGCACTCGGGCTCGTACTCGCAGCACATGAACCACCGGTACTCGTACTGCAAGCGCGAGGCGGAGGAGCGCGAGGCGGCGGAGCGCGAGGCGCGCGACAAGGGCCACCTGGAGCCGGCCGAGCTGCTGCTGAAGCGCGCCTACCTGCAGAGCATCACGCCGCAGGGCTACTCCGACTCGGAGGAGCGGGAGAGCGGGCCCCGGGACGGCGGCAGCGAGAAGGAGCACGACAAGGAGGCCGACGAGGCCTACGGCAAGCTGCGCGGCCCGGGCGCCGACGAGGAGTTCGAGGAGGAGGAGGAGGAGAGCGAGAACAAGAGCCTGGACACGGACCCCGAGACGCTGCGGGACGAGGAGGAGGCGGCCGAGCACTCCATGGACGAGAGCTCCGAGGACGGGAAGATGGAAACCAAATCAGACCACGAGGAAGACCCCATGGAAGACGGCATGTAA
>1|ENSCAFG00000002441|104226941|104227951
AAGAAGACCCCAAAAAGAGATATTCATGGAAAAACACAGGCACTAGGCTCTCTGAGACAAGGTCGTCCAAGAATCCAAAGGGGGAAGGCACACTTTAAATGTAAAGAATGTGGAAAAACCTTCAACCAGACCCTCCACCTCATTGAGCATGAGCGGATCCACACAGGAGAGAAACCCCACAGATGTGATGAGTGTGGGAAGCACTTCCGGCACAGCTCCTACTTCCTCACGCACTATAGAATTCACACTGGAGAGAGGCCCTACAAGTGTAAAGAGTGTGGGAAAGCCTTCAACAGCAGCTCCACATTGCGCAGCCACCACAGGACCCACACAGGGGAGAAGCCCTTCAGATGTGAGGAGTGCGGGAAAACATTCAAGCAGAGCACGAAGCTTACTCGTCACCGGAGGGTGCACACTGGAGAGAAGCCCTACCAGTGCAGTGAGTGTGAGAAATCATTTGGCCGCAGTTCTTCCTTAACAGAGCACAAGAGAATCCACACAGGAGAGAAGCCATATCATTGCAAAGTGTGTGGGAAAGCCTTTAGATGCAACTCGCATCTTTCTGAGCACCAGAGGATCCACCAGGAGGAAAAATCCTACCGGTGTGAGCAGTGTGGGAAGTACTTCCGAAACGGCTCCCACCTGTCGGAACACAGAAGGGTGCACCAGCGGGGCCCCCCAGAGCAATGCCCGGAGTGTGGGAGAGCCTACCGCCGCAGGGCTGCCCTTCTGAAGCACCAAAAGAGCCACAGAGAGAAGCATACTTACCGGTGTGAGGGATGTGGAAAGGCCTTCCGGTGCAGGTCAAGCATTCAGAGACATCAGAGGATGCATGCCGGACAGAAGCCATACATGTGCCCTGAGTGTGGGAAAGCCTTCACCGACAGCTCCACCCTTAACAATCACTGCAAAATTCACAGCACAGAGAAACTGTACCCTTGCCCCAAATGTGAGACGGCCTTCAGGCACCTCTCGTCCCTGATGCTCCACCAGAAAGCACATGCTGGAAAG
>1|ENSCAFG00000001213|73518468|73539739
ATGATCCGGGGCGCGGAGGCGCCCATGGCGGACAAACCGCCGCAGCCGCCGCCCGTCATCTTCTGCCACGACTCCCCGAAGCGGGTGCTGGTGTCGGTCATCAGGACCACCCCGATCAAGCCCACGTGCGGCGGCGGGGGGGAGCCGGAACCGCCGCCGCCGCTCATCCCCACCAGCCCCGGCTTCAGCGACTTCATGGTGTACCCGTGGCGCTGGGGCGAGAACGCGCACAACGTGACGCTCGCACCCGGGACTCCGTCGGGAGGTGAAGACGAGGAGGAGGCGAGCAGCCCGGACAGCGGCCACCTCAAGGATGGAATCCGACGTGGCAGACCCAGAGCAGATACTGTCCGGGATCTAATAAATGAAGGAGAGCATTCATCCAGCAGAATCCGTTGTAACATCTGTAATAGGGTATTTCCACGAGAGAAATCGCTCCAGGCTCACAAAAGGACTCATACAGGTAAGTTGCCGTATATTTCATCATTGTGGTTTTTTCCCTCCTCTATGCTACAGAATGTTAAATCCCAGGGTCTTAATGTACTTTCCTTGGGTACAGGTGAAACTGAACATTTTCCATGTTTTGAAGGCTGCCTAAGCAGATTCACCCATGCAAACCGCCACTGTCCGAAGCACCCTTATGCCAGGCTCAAACGGGAGGAGCCCACAGATGCTCTCAATAAGCACCAGGCTGTGGACAACCAGGCTGCCGCTGAGTGGTTGGCAAAGTATTGGGAAACCAGAGAGCAGCGTGCCCCCACCTTGAAAGGAAAACTCGTTCAGAAGGCTGATCAGGAGCAGCAGGACCCTCTGGAATTCCTTCAATCCGATGAGGAGGATGACGAGAAGCGCGGTGCCCAGCGCCGGCTGCAGGAGCAGCGGGAGCGGCTGCACGGAGCCCTTGCTCTCATAGAGCTCGCCAACCTGACCGGAGCGCCGCTCCGCCAGTAG
>X|ENSCAFG00000016508|47753142|47790194
AAGGTCACTGGCTCTATTCATATCAGAAATCCTCCAAAGTCAGCAAAAAGAGAGAAGATGACATCTCCACCATTCCCGGATGCCAGTCCTATGGAGAACCCAGCACTCATTGCTGACATCAAGATTGAGCCCCCAGAAGAACTTCTGGCTAATGATTTCAATCTGCCCCAGGTGGAACCAGTTGACCTCTCTTTTCACAAGCCCAAGGCTCCTCTCCAGCCTGCCAGCATGCTGCAAGCTCCAGTACATCCCCCCAAGCCACAGCCTGCTCTCCAGACACTTGTAGTGTCCACTTCAACATCTGACACAAGCATATCAGCAAATACCCCTACTGTTTTGACTCCAGGCTCTATCCTGGCCTCCTCTCAGAGCACTGGTGGCCAGCATATCTTACATGTGATCCATACTATCCCCTCAGTCAGGCTGCCAAATAAATCGGGTGGCCTGAAGACCATCCCAGTAGTGATACAGTCACTGCCCATGGTGTTTACTACTTTGCCTGCAGATGGGGGCCCTGCAGCCATTACAATCCCACTCATTGGAGCAGATGGCAAAAATGCTGGATCAGTGAAAGTTGACCCCACCTCCATGTCTTCACTGGATATCCCAAGTGACAGTGAGGAGAGTACAATTGAGAGTGGATCTTCGGCTTTACAGGGTATTCAGGGACTGCAGCAAGAACCATCAGCAATGACCCAAATGCAGGGAGAAGAGTCTCTTGAGTTGAAGAGAAGACGGATTCACCAATGTGATTTTGCAGGATGCAGCAAAGTGTACACCAAAAGCTCCCACCTGAAAGCCCACCGCAGAATCCATACAGGAGAGAAGCCTTATAAATGCACCTGGGATGGCTGCTCCTGGTTTGCTCGGTCAGATGAGCTCACCCGCCCATTTTCGCAGCACACTGGCATCCCCTTCCAGTGCACAGGCTGCAACCGTAGCTTTTCTCGCTCTGACCACCTATCCTTGCACCGCAGGCGCCATGACACCATGTGA
>23|ENSCAFG00000014487|4929060|4936135
ATGCCTCCAGGTAGGTGGTATGCAGTTCATCCAGCTCAGGCCCAGGCTTCAAGGGAACGAGGGCGTCTTCAGATGGTAAAGAAGGAAGAAGAGGATGAAGGCTATACTTCAGTGCAGGCTGCCAGGCCACAGACACTCAACCGTTCTGGCCAGGAGCTGTTTCGCCAGCTCTTCAGGCAGCTTCGCTACTATGAATCTTCTGGGCCCCTAGAGACTTTCAGCCGGCTCCGGGAGCTCTGCCGCTGGTGGCTGAGGCCTGACATTCTCTCCAAGGCCCAGATCCTGGAGCTGCTGGTGCTGGAGCAGTTCCTGAGCATCTTGCCTGGGGAACTCCGGACCTGGGTACAGCTGCATCACCCTGAGAGTGGTGAGGAGGCTGTGGCCCTGCTGGAAGAGCTGCTGAGGGACCTTGATGGGACACCATGGAGGGACCCAGCCCTTGCTCAGAGCCCAGACGTGCATTGGATGGGTACAGGAGCCCTGCAAGCCTCACAGATATGGCCCCCTGCTTCACCTCTCAGGAGCGACTCTACTCTTGGGGACTACCTGGAGCCTCCCTATGAAACAGGAGTGTGTCACTTCCTGGCTAGGCAATCCGAGCCCCCTGTTGCCCAGGTGCCTGCCCTTTCCCAGAGAGAAGGGTGCCCAGGAGACCTGTTGACAGCTCAGCCTCAGGAGGCTGTGACTTTCAAGGACGTGGAAGTGACCTTCTCACAGGATGAGTGGGGATGGCTGGACCCTGCTGAGAGAAACTTGTACAGGGATGTGATGCTGGAGAATTACAGGAACATGGTTTCTCTGGTGGGACCATTCGCCAAACCTATTCTGATTTCCTGGCTGGAGGCAAGGGAGCCATGGGGCCTGGATGTCCAGGGAGCTCAGCCTAAGGGGAATCCAGGTGTTGCCCTTGCAGGAGGTGAGCTTCAGATAAAAACAAACAAGTTCGTCTTAAAACATGAACCTTTGGAAGAAGCAGAAACCTTAGCTGTGCCGTCAGACTGTTGTGTGATGAGTGTTTTTGAAGGAATGGGCCTCAGAGACTCTTTTGAACAGAAGACCAGACTAAAGGAACAATGTGGAAACCCCATACAAGTAAGAGTTAAGAAAGAAGAGACCAATTTCAGTCACAGGACAGGAAAAGAATCTGAAGAATCGGGAAGAAGTACTAGTTGTAATTTAAAACATACTACATATTTGAGAGTTCCCAGAAGAAAGCGATCCCTTAAACATGGCTGTGGCAGACACTTCAAAGGGAGTTCATACCACTATGATTACAAGGAATATGGGAAAGGGCTCAGGCACATAGTTGGTGGATTTAGCCTGCATCAGCGAATTTATCCTGGACTAAAAGGAAATACAAAGGATTCACATGGGAAAGACTTCAGCATTAGCTCACATGGGCAGAATCTTCACATGGTGGGGACATTGTATAAGTGCAGTGACTGTGGGAGGACCTTCAGTCATAGCTCCCATCTTGCCTGTCATCAGAGACTTCACACTCAGGAGAAACCATTTCATTGCAGAGTTTGTGGGAAAGCCTTTAGGTGGAGCTCAAACTGTGTGCGACATGAAAAGATTCACACTGGAGTGAAACCTTATAAATGTAGTTTATGTGACAAGGCTTTCCGACGCATGTCTGCCTACCGTCTACACCAGGAAACTCATGCTAAGCAGAAATTTCTCGAGCCTAATCAGTTTGAGGAAGCTCTCATCTATGGCCCAGGATTTGATCATCATTTGAGAGACCAAAGTAGAGGGAAACCCTTTGACTGCAGCCAGTGTAGGAAATCCTTCCACTGTAAATCGTATGTTGTTGAACATCAGAGGATCCACACTCAGGAGAAACCTTATAAATGTACCAAATGTAGGAAAACCTTTAGGTGGAGATCAAACTTTACTCGTCATATGAGAATGCACCAGGAAGAAAATTTCTATGATCAAGACAAATGTAGAGAAGACTTCAGACCAACCTCCAGTTGCAGTCAGCCCCAGAGTGCTCCTGCTACAGAGAAATCTTTTCCTTGTCAGCAGTGTGGGAAAACTTTTACTCGAAAAAAATCCCTCATTAATCATCAGAGAATTCACACAGGTGAGAAGCCATACAGATGTAGTGAATGTGCAAAAGAGTTTACCCATCGGTCGGCCTTTATTGCTCATAAGAAGCAGCATATCATTCAGAGAAAACCTGAGGATGGGCCATCTTATAGTCAGGACAGCGTGTTCCAGGTTCCTCAGAGTAGTCACAACACAGAGGAAGCCTACAAATGTAGCCAGTGTGGCAAAGCCTTCCGTAATCACTCGTTCCTCCTCATCCATCAGAGAATTCACACCAGAGAGAAGCCTTACAAGTGCAAGGAATGTGGGAAAGCTTTCAGATGGAGTTCTAACCTCTCCCGTCATCAGAGAATTCACTCTCTGGAAAAACAGTATGAGTATCGTGAAAATGGAAACACACCAAATCTGCAGCCACAAATCCTCCCTGGTGAGAAACCTTTTTGGTGCCAAGAATGTGGAAAAACTTTTACACGTAAAAGAAGTCTTTTAGATCATAACGGAATACACAGTGGAGAGAAGCGCTATAAATGTAATCTGTGTGGGAAATCTTATGATAGAAAACATCGCCTTGTTAATCATCAGAGAATCCACACTAAAGAGAGACCTTTTAAATGTCAGTGGTGTGGGAAAGATTTCATTGGAAGACATACCCTCTGCATTCATCAGAGAAAACACACCAGAGTGGCACAGTCTGAATGCAGCCTGGCTGGGTTGTCTTCCAGCCAGGATACAAAGGTGAGTTTACAGGAATTAGAACCAAGTGAGGAGAAGCCCCTTGAAGATTCTGAGGAAGCTTGTGACCAGAGC
>24|ENSCAFG00000005264|6009255|6011198
CCCCTCCCCCCGTTAAAAGGGAGCGGCGCCCGGGCCCGGGGACTGGGACGCGCGTGCAGGGCGCAGAGCCGGGCCGAGCCGCGCCAGAAGCCCAAGGCCATCCGCAAGCTGCACTTCGAGGACGAGGTGACCACGTCGCCTGTGCTCGGGCTCAAGATCAAGGAGGGCCCGGTGGAGGCGCTGGGCGAGTTCATCTGCCAGCTCTGCAAGGAGGAGTACGCCGACCCGTTCGCGCTGGCGCAGCACAAGTGCTCGCGCATCGTGCGCGTGGAGTACCGCTGCCCCGAGTGCGCCAAGGTCTTCAGCTGCCCGGCCAACCTGGCCTCGCACCGCCGCTGGCACAGTCCGAGCCTGACACCGCCGCCAGGGCCGAGGCGCGGGACGCTGTCCGAGTCGGGCTCCGAGGACGGGCTCTACGAGTGCCACCACTGCGCCAAGAAGTTCCGCCGCCAGGCCTATCTGCGCAAGCACCTGCTGGCGCATCACCAGGCGCTGCAGGCCAAGGGCGCGCCGCCCGCGCCTCCGGCCGAGGACCTGCTGGCCTTGTGCCACCTGTGCCCGGTGTGCGGGGAGACGTTCCCCAGCAAGGGCGCCCAGGAGCGCCACCTGCGCCTGCTGCACGCCGCCCAGGTGTTCCCCTGCAAGTACTGCCCGGCCACCTTCTACAGCTCGCCCGGTCTCACGCGACACATCAACAAGTGCCACCCGTCGGAGAACAGACAGGTGATCCTCCTGCAGGTGCCCGTGCGTCCGGCCTGCTAG
>6|ENSCAFG00000023007|39697085|39703787
CGGACAATGGCGGCCACACCCGGTCTCCATCCTCCACCGCCCCTGGAGCAAGACGACATCCTGATCGTGAAGGTGGAGGAGGATTTCTGCTGGGAAGAGGAGCCCTCCCAGGAGTCGGAAGACCCCAGCCCTGAGACCTTCCGCCAGCTCTTCCGGCTCTTTTGTTACCAGGAGGTGGCCGGGCCTCGGGAGGCCCTGAGCCGCCTGTGGGAGCTCTGCTGCCGCTGGCTGCGGCCAGAGCTTCGCACCAAGGAGCAGATCCTGGAGCTGCTGGTGCTGGAGCAGTTCTTGATGGTGCTGCCCGGGGAGATCCAGGCCCGGGTGCGGGAGCAGCAGCCGGAGAGTGGTGAGGAGGCCGTGGTCCTCGTGGAAGGGCTGCAGCGGGAGCCCAGGAAACAGAGGCAGCGGGTGAGCACCAAGGAGGGAAGGGGCCTGGAAGTGCTCCCTGATGATGTACGGCCCCACGGGACAGGAGAACAGTGCTTGAAACACCAAGAGGAGGCCAGGCCAGGGGACCTGTCTCTGGAGGAAGGGTCTGGATGCTCCAGCCAGCAGCCCCCAGCCCAGCGGGGCCACAGACCAAAGAGGGGCCCCCAGCTCTGGCCAAAGAGGGGATTGGAGGGCTTAAGGGTGAGCTGGGGCAGTTGCTTCAAACCCAGCTGGGCACTAGACTCTTGGGACTTTAGTCTTCAGCAGGCGCCAGTGACCTTGGAGGACATGGCAGCGTACCTGTCCCAGGAGGAGTGGCAACGCCCGGACCCGACTCCGCGGGACTGCAGCTGGGACGTGCTGCCGGAGAAGAGGGGTAATTCTTGCGGTGGGGGAGGGGGTGGCTCCTTCCTAAGGTTGGCTGTGGCTGGCTCAACATTTCCCAGCAGCGGGGTGTGGGCCTCAGGGACCCAAGGCCCAATATCTTCCATGTCTCCCCACAACCCTGTGCCCATGTTGGTTCGGGGGGGCCAGAGGCACTGCCTGGAGAGTCTGCTCAGCAGCCAGCTGAGTGTAGCCTGCAAAGCCAGGGTTGCTGGTGACCTGCCACTGGCCCAGCCACAGTGGGGAGGGTATGACCGCTCACCTCCTCCCAGGCAGAAGATGTTTCGGTCCCTTACCTGGTGGTGGTGCCATTGTTTGGTTGAACACCAAAAGTGTCCCTCTCCCCGTGAAGGCCTCAGGCACTGTGCTTTCTCTGTCTCAGGGCTTGGGCTGCTTCCGGAGGATGGAGAGGACTCCAGGAAGCATGTGTCAATGAGCAGGGAGCGGGACCGAGAGCCAGTCAGGGGCATGACCAGGCCCGAGCAGCCTCTGGAGAGAGGAGGACCCCGAAGAGTTGAAAAGCCCTACACGTGCCCCGAGTGTGGCAAAGGCTTTAGTAAAACGTCCCACTTAACGAAGCACCAGCGCACACACGCGGGTGAGAAGCCCTTCGTGTGCTCAGCCTGCGGCAGGGGCTTCCGCCGGGGCACCGACCTCCACAAACACCAGAGGACGCACAGTGGGGAG
>24|ENSCAFG00000011813|42397068|42405906
TACAATCCTAAAGTGCCAGGAAACATGCCCACTCAATCCCTGTTAGTGTATATGGATGGACCAGAAGTTATTGGCAATTCCCTGGGCAACCAGATGGAGCTAGATGATGCCGTGTCAATAAAAGGGACCACCGCTGTTCCTTTCAGAGCTACGCAGGAGAAAAGTATCATCCAGATAGAAGGATATATGCCCTTGGACTGTATGTTTTGCAATCAGACCTTCACACATTCAGAAGACCTTAATAAACACGTCTTAATGCAACATCGGCCTATCCTCTGTGAGCCAGCAGTTCTGCGCGTTGAAGCAGAGTATCTTAGTCCTCTTGATAAAAGTCAAGTAAGAACAGAACCTCCCAAGGACAAGAATTGCAAAGAAAATGAAGAATTCAGCTGTGAAGTATGTGGGCAGACATTCAGAGTTGCTTTCGACGTCGAGATCCACATGAAGAAGCATAAGGACTCCTTCACCTACGGGTGTAATGTGTGCGGAAGAAGATTCAAGGAGCCGTGGTTTCTTAAAAATCATATGCGGACACACACTGGCAAATCTGGAGCCAAGAGCAAACTGCAGCAAGGCTCGGAGAGCCCGGTAACCATCAACGAGGTGGTGCAGGAGCACGCGGCCGAGAGCATCTCCTCTCCTTACAAAATCTGCATGGTTTGTGGCTTCCTCTTTCCAAATAAGGAAAGTCTAATCGATCACAGGAAGATGCACAGCAAAGAGACGGCTTCCGGTGCCAGCAGTACACAAACAGACTGTCAGCAGGGGGGCATGCCAGCCCCGGGGCAAGAGCTCCTGCAGTTTTTAAACTTGAGACCCACATCTCACCCCGAAACCGTCAAGAAGCCCACAAAATGGATACCTCAGCTCGATCCGTTCACCACCTACCAGGCCTGGCAGTTGGCCACCAAAGGAAAAGTGGCCGTGTGCCGGGAAGTGAAGGAGCAGCCAGGGCAAGAAGGAAGTACTGACAACGATGACTCGTGTTCGGAAAAAGAGGAGTCCAAGACCAGTAAGAGCGGTTGTGCGGGCTTCTCCCAAGATAAAGAGAAGCCCAGACCCTCCAATGGTGAAGTGCCTTCTGCGGAAGCGGACCCGAAGCTGTCGGGTCACAAAGAGAAGCCGACCCACTGCTCGGAATGCGGCAAAGCCTTCCGCACCTACCACCAGCTGGTGCTGCACTCGCGAGTGCACAAGAAGGACCGGAGGGCCGACGCCGGGTCGCCCACCATGTCCGTCGATGGGAGGCAGCCTCGGACGTGTTCTCCGGACCTCCCCACCACGCTGGATGAGCATGGAGCCGTTGACCGAGAAGGTGGTTCTGAAGATGGATCTGAGGATGGACTTCCGGAAGGGCTCCATTTGGATAAAAATGATGATGGAGGAAAAATAAAGCATCTTACATCCTCAAGAGAATGTAGTTATTGTGGGAAGTTTTTCCGTTCAAATTATTACCTCAATATTCATCTCAGAACGCATACAGGTGAAAAACCGTACAAATGTGAATTCTGTGACTATGCTGCAGCCCAGAAGACCTCTCTGCGGTATCACTTGGAGAGACATCATAAGGACAAACAGATCGATCTTGCCTCGGAAGTCAAGAACGATGGGAAAAACCAGGAGATGGAAGATGCACTACTAGCCGCCGACAGTGCGCAAACCAAAAATTTGAAAAGATTTTTTGATGGTGCCAAAGATGTTAAAGGCAGCCCACCTTCGAAGCAGTTTAAGGGGATGGCCTCTACGTTTCCGAATGTTCTGGGCAGCACTGTCCTCTCGCCAGTACACAAAGATACTCAGGATTTCAACAAACATGCAACTGATGACAGTACTGATAAAATAGGCAAAACTCCTGCCCCTGCGTATTTGGACGCGTTACAGAAGAGACCGCCGGGCGACCCCCAGGCCGCGGAGCCCGCGGGTAGAACAGAGGCGGGGGTCCCTGCGCGTGCGGACGGCGGCGCGGCCCTCGGTGCAGCCCACGGCGCGGCCCTCGGTGCAGCCCACGGCGCGGTCCTCGGCGCGGATCCGGGCGCCCGGGAGCAGCCGGCGGGGACAGCGGCCGACGGCAGGCACCTGCCCGGCGCGGACTGTCAGGAGAAGCCCCTGAACCTGTCCCTCGGGGCTCTTCACGGCTGCCCGGCCATCTCTCTGAGCAAGAGTTTAATCCCAGGGATCACCTGCCCGTTTTGTACCTTCAAGACCTTTTATCCGGAGGTTCTGATGATGCACCAGAGACTGGAGCATAAGTACAACCCCGACATCCACAAAAACTGCCGGAGCAAGTCGGCGCTGCGCAGTCGGCGCACCGGCTGCCCGCCCGCGCTGCTGGGCAAGGACGTGGCCCCGCTGGCGCACCGCAGCCCGCCAAGGCCGCGCCCGCCGACCGCGACCGTGACCGCGACCGCGACCGCGGGACTCGACCCCAGCACTTTAGCGCCCAGCAACCTGAGCCGCGCGCTGGAGCTGCCCAAGTACCAGGTGGTGCGCGGCCTGCCCGCGCTGCTGCCCGCCGAGTGCGTGTGCCCGCCGCCCGCCGCGCTGCCGCCCAAGGCCCGCGCCACACCCGCGCCGCTCTTCTGCGGGCCCGCGGCGGAAGGGTGTATCACCCGTGAGCCCCCAGGAGCAGGTGCGCCACCCGGTGAACCACCAGGGGCAGGTGCGCCACCCGGTGAGCCCCCAGGAGCAGGTGCACAAGCCAGTGAGCCCCCACGAGCCAGTGCACCACCCGGTGAGCCCCCAGGAGCAGGTGCGCCACCCGGTGAACCACCAGGGGCAGCCTATTTTTCTCCCTACCAGCTCTTAAAACGGATAGGCGTCAAAACTTTGCCTTTAATTGAAGAGTCTGGGCTCTGTGTTAGAAGCAAAATCCTTTTTAAAAATCCTTTTCTGAGAAAAGTATTTTTTCTCCTCTTCCCCACAGTTTTGGTTTATGGTGTATTTGTTGGACTTAATTCTAAAGACCTTTCCACATTTTTTTCCCCAACAGGAAAAAGGCCTGTGTCGTATCAACACTTGTCTAGCAGCATGCTACAAAAGAGAAACTATGAGAATTTTATTGGGAATGCACATTATCGGCCAAATGACAAAAAAACTTGA
>5|ENSCAFG00000011509|13720810|13725984
ATGGCTACAGCCTTGGAACCAGAGGACCAGGATCTTTGGGAAGAAGAGGGAATTCTGATGGTGAAATTGGAAGATGATTTCACCTGTAGGCCAGAGTCTGTCTTACAGAGAGATGACCCTGTGCTTGAGACCTCACACCAGAACTTCCGGCGTTTTCGCTACCAGGAAGCATCAAGCCCCCGAGAAGCTCTCATTCGACTGCGAGAACTTTGTCATCAGTGGCTGAGGCCAGAAAGACGGACAAAGGAGCAGATCCTAGAGCTGCTTGTGCTGGAACAATTCCTTACTGTCTTGCCTGGAGAACTGCAGAGCTGGGTGCGGGGCCAACGGCCAGAGAGTGGCGAGGAGGCAGTGACGCTGGTGGAGGGTTTGCAGAAACAACCCAGGAGACCAAGGCGGTGGGTGACTGTCCATGTTCATGGCCAGGAGGTCCTGTCGGAGGAGACCATACATCCAGGAGCAGACCCCGAGTCACCTTGCGAGCTGCAGAACCCTGTGCATACCTTGCCTCCTGAGGCGTCCCGTGAGGAGACCATCCAGAGCCCAGATCTGAGGCCACCAGAAGAGCAGAGCCTATGCCATGAATTGGAGTTCCAGCCCCTGCGGGAGAGCGAGGTTCCAGTGTCCCAGGACCCAGACCTTCCTGAAGAGAGGAATGCCGGAAACCCAGAGATGGTTGCCCTTCTTACAGCTCTTTCACAGGGATTGGTAACTTTCAAGGACGTGGCTGTGTGCTTCTCCCAGGACCAGTGGAGCGATCTGGATCCAGCACAGAAAGAGTTCTATGGAGAATATGTCTTGGAAGAAGACTGTGGAATTGTGGTCTCTTTGTCATTTCCAATCCCCAGACTAGATGAGATCTCCCACGTTAGAGAGGAAGAGCCTTTGGTCCCAGATATCCCAGAGCCTCAAGAGCCTCAAGAGCCCGAAATCCTGAGTTTTACCTACACAGGAGATAGGAGTGAAGATGAAGAAGAATATCTTGAGCAGGAGGATCTAAGTTTGGAGGATCTACACAGATCAATTTTGGGAGATCCAGAAATTCACCAGACTCCAGACTGGGAAATAGTCTTTGAGGATGATCCAAATAGACTTAACGAAAGAAGATTTGGTACCAATATTTCTCAAGTTAATAGTTTATCTAATCTTCAAGAAACCATGCCTATCCACCCCCTGGTTCACAAAATGAGCACTCCTTATAAATTTCCCCTAAACCGGAAGAATTTGGACAAGACCTCCCCTCTGGCTCAGGCGCGTTACCTGGCACACCGGAAGACACACGCGGCTGAGGAGCTATATCTCTGTAGTGAGTGCGGGCGTTGCTTCAACCACAGTGCCGCGTTTGCCAAGCACCTAAGAGGACACGCCTCAGTGAGGCCCTGCAAAAGACCTCCTAGCTAG
>5|ENSCAFG00000024051|22097734|22097961
GAGAAGCCCTTCGAGTGCAAGCTGTGCCACCAGCGCTCCCGGGACTACTCGGCCATGATCAAGCACCTGAGAACGCACAACGGCGCCTCGCCCTACCAGTGCACCATCTGCACGGAGTACTGCCCCAGCCTCTCCTCCATGCAGAAGCACATGAAAGGCCACAAGCCCGAGGAGATCCCCCCCGACTGGAGGATAGAGAAGACTTACCTCTACCTGTGCTACGTGTGA
>6|ENSCAFG00000015816|14985443|14997499
GACGAGGACGTGGAGGACGCGGTGGCAGAGGAGCAGAGTCTGATGTTGGGGACCCAGGAGCGTCTAAGCCGTGGCAGTGATGCCAAGTCCCCAGTTCTTCAGGAAGAGGCCTTGCAGGCCGCCCGGGGTCCAGCCACACCTAGGGATGAGGACCCTGGATCTCAGGGCAGCTCAGGGCAGTGGCCAGGGCGCTTTGTTTTCCAGGGGCTGGTAACCTTTGAAGATGTGGCTGTGTACTTCTCATTAGAGGAATGGGAAAGGCTGGATACAGACCAGCGAGACCTTTACAAGGATGTCATGCAGGAAAACTATGGGATCCTGGTGTCCTTGGGATACCCAATCCCCAAGCCAGATCTGATCTTCCGGCTGGAGCAAGGAGAGGAACCCTGGGTCCCAGATAGCCCCCGTCCTGAGGAAGGAGACATTGTCACTGGCGTCTACACAGGGGCCTGGTTCTGGACCGATGACCTAGAAGACCACGAGGAGGAGGAGGACGAGGACTTCCTGGCAGAGGTGGCAGAGGAAGAGAACGAGCCCCCGGGGCTCTGGTCAGCTGCCTACGGCGTGGGGGACGTTCCTGGGACATGGGGCCCCGATGACTCTGATTCAGCGCAGACTCCGGAGGGGTGGGGTCCAGACCCCGGGGGCCTCGGGGGCCTGGCCCAGGGGTCGGAGGCGAAGCCCTTCCTGTCTGGCCGAGAGCCTGGTGCAAACCTGCTGGCACCCTGGGCGTTCCCTACCACCGTGGCTGCTCCGGTGGGGCGGCCCGAGACCACGTGCGACGTGTGTGGCAAAGTGTTCCCGCACCGGTCCCGGCTGGCCAAGCACCAGCGCTACCATGCCGCCGTCAAGCCCTTCGGCTGTGATGAGTGCGGCAAGGGCTTCGTGTACCGCTCACACCTGGCCATCCACCAGCGCACGCACACGGGAGAGAAGCCCTTCCCGTGCCCGGACTGCGGCAAGCGCTTCGTCTACAAGTCGCACCTGGTCACGCACCGGCGCATCCACACGGGCGAGCGGCCCTACCGCTGCGCCTTCTGCGGTGCGGGCTTCGGACGCCGCTCCTACCTGGTCACACACCAGCGCACGCACACGGGCGAGCGGCCCTACCCGTGCCCGCACTGCGGCCGCAGCTTCAGCCAGAGCTCGGCGCTCGCGCGGCACCAGGCGGTGCATACGGCTGACCGGCCGCACTGTTGCCCTGACTGCGGCCAGGCCTTCCGCCTGCGCGCCGACTTTCAGCGCCACCGGCGCGGAGGCGGGTGCGCGGAGGCGGGCAGCGACGGCCCTCGGCGGGAGCTTTGCGACACAGTAGCCGCGGCAGGGCCCGGGCCCACCCCCGGGAGCAAGGAGGACCCCGAGCCGGACAGGCGGTTCCTCGAGCTGGGCAATGGCCTGGGGGAGGGCGAAGGACCCTCTTCGCACCCCCTCGGCTTCCACTTTCCCGTGCACCCCAAGTCCTGGCTCCACCCGGACGGCTTCCCAATCCTGGGCCTCCCGGACTTTGGGGAGCGGCTGCAGGCCGACGGGCGCCCCCTGTCGGGACCCCTGGGGAGCCGGCTGGCCCTGGTGGAGGGCGCAGGGCTGACCTGCGACCCTTGTGGGCTGCGCGCGTTCGCGCCGGCCGTCGGGGGGCTGCTGGCCGAGCCGGCACCCGCCGCGCTGGCGGAGGAGGAGAGCCCGTGGATCTGCTCCGACTGCGGCAAGACGTTCGGGCGCCGCGCGGCGCTGGCCAAGCACCAGCGCTACCACGCGGGCGAGCGGCCGCACCGCTGCGCGGACTGCGGCAAGAGCTTCGTGTACGGCTCACACCTGGCGCGCCACCGCCGCACGCACACCGGCGAGCGGCCCTTCCCGTGCCCCGAGTGCGGCGCGCGCTTCGCCCGCGGCTCACACCTGGCGGCGCACGTGCGGGGCCACACGGGCGAGAAGCCCTTCGTGTGCGGCGTGTGCGGCGCGGGCTTCAGCCGGCGCGCGCACCTGACCGCGCACGGGCGCGCACACACGGGCGAGCGGCCCTACGCGTGCGGCGAGTGCGGCCGCCGCTTTGGGCAGAGCGCGGCGCTGACGCGGCACCAGTGGGCGCACGCCGAGGAGAAGCCGCACCGCTGCCCCGACTGCGGCAAGGGCTTCGGCCACAGCTCGGACTTCAAGCGGCATCGGCGCACGCACACGGGCGAGAAGCCCTTCCGCTGCACGGACTGCGGCCGCGGCTTCGCGCAGCGCTCCAACCTGGCCAAGCACCGGCGCGGCCACACGGGCGAGCGGCCCTTCCCGTGCCCCGAGTGCGGCAAGCGCTTCTCGCAGCGCTCGGTGCTCGTCACGCACCAGCGCACGCACACGGGCGAGCGGCCCTACGCCTGCGCCAATTGCGGCCGCCGCTTCTCGCAGAGCTCACACCTGCTCACCCACATGAAGACGCACCGCGCGTCCAAAGCCGAGGCGCCCGCCAGCACCCTGCTGGAGTTCGCGGGCGGAACGAGCTTCGGCTCGGAGGCCACGGCCACCTTCGCGGGGCCCTCGGGCGCCTACGAGGAGAGCATCCTGTGA
>20|ENSCAFG00000013760|3049351|3064569
ATGACAAGAGAAAATTGGGCCCACAGTGCTCTGAGACAAGAGGGTCTTGTTAAAGGGAAGGATGATACCTGGAAATGGGGAACCAGCTTCCAAGGAAGCAGCTCCTCTGTTTGGGAGACCTCCCACCTGCACTTTAGACAGTTACGTTATCATGAGACATCTGGACCCCAGGAAGCACTGAGCCGGCTCCGGGAGCTCTGTCGTCGTTGGCTGAGGCCAGAAGCACGTACCAAGGCCCAGATCCTGGAGCTGCTGGTCCTGGAGCAGTTCCTGAGCATCCTTCCTGGGGAGATTCGGACCTGGGTGCAGATCCATCGCCCTGGGAGCTGTGAGGAGGCCGTGGCTTTGGTAGAGGAGCTACAGAAAGACCTTGATGGACCAGCATTAAAAGTTCCAGTTCTTGTTCAGGACCGGGACATTCTTCAGGAGGGGATGAGCACTTCAGGAACTGCAGTTCTTCATGTACCCACTGGCAGCCACATAACAACTGAAATTTGCCAAAATCCTTTTACTGACTCACTCGTGTTCAGTCTCCAGGATGCTCAACATGATTCTCCTGCCCCTGAAGCTTCTGCCCTTTCCCAGGAAGAGAACCCAAGAAATCAGTTAATGGCCCTCATGCTCCTAACAGCCCAGCCCCAGGAGTTGGTGATGTTTGAGGAGGTGTCTGTATGCTTCACTTCAGAGGAATGGGAGTGTCTGGGCCCGATTCAGAGGGCCTTGTACTGGGATGTGATGTTGGAGAATTATGGAAATGTGACCTCCCTAGAATGGGAGGCCATGACTGAGAATGAGGAGGTGACACCAAAGCCAACCATTTCTCAAAGAGCTGATTCTCAGAAAGGAACATTCAAAAGACTTCAAGGAAGTGTCCCCCAGACCCTTGATTTTGAGGAAGCGTGTGAATGGCAAGTTTTGGCAAGTTATTGGGGAACTAAAACAGGGGAAAGAGATACTCTGAAGAATGTTCCTCTCTGTGAACGAGATAAGAAGAAAAGGACTCTACCAGAAAAACGAGGACAGAAGTGGAAGGAATTTGGAGAAAGCTTGACTTTAGGTTCAGCTCTTTCTGAAAGTTTAATAGCTACTGAAGGAAAGAAGTTTTATAAATGTGATATATGTTATAAACATTTCAATAAAATCTCCCATCTTATAAACCATCGGCCTAAGGCGCCA
>1|ENSCAFG00000023306|103169981|103170601
GTTAGTTCTGCCCTCCGTGTTCACCAGAGAGTTCATACTGGACAAAGGCCTTATAAGTGCCGTGAATGTGGGAAATCTTACACTGTTAGTTCTGCCCTCCGTGTTCACCAGAGAATTCATACTGGACAGAAGCCTTACAAGCCTTATGAGTGCCATGACTGTGGGAAATCTTACACTGTTAGTTCTGCCCTCCGTGTTCACCAGAGAGTTCATACTGGACAAAGGCCTTATAAGTGCCGTGAATGTGGGAAATCCTTTACCACTAATTCTATCCTACGTTATCACCAGGCAGTTCACACTGGACAAAAGCCTTATAAGTGCCATGAATGTGGGAAATCTTTTATCAGTAATCCTGCTCTCCGTTATCACCACAGAGTTCACACTGGACAAAAGCCCTATGAATGCCGTGAACGTGGGAAATCTTTTACCAGTGATTCTGCCCTACGTTATCAGAGAGTTCTC
>29|ENSCAFG00000008416|30751491|30778675
CTACAGTGCTCCTTCCAGACCTCCTGGCTCAAAGATTTCCCCTGGCTGCGGTATTCCAAGGATACTGGCCTTATGTCCTGCGGCTGGTGCCAGAAGACCCCTGAGGACGGGGGAAGCGGGGACCTTCCGCCGGTGGGGCACGACGAGCTTTCTCGAGGGACCCGAAACTACAAGAAAACCCTGCTTCTGAGACACCACGTCTCTACCGAGCACAAACTCCACGAAGCCAACGCCCAGGTAGTAGGCTGGTACAACCTGTGTGCTTCAATTGGAAGCAGCATTAACAATAAAACTGATGTGTCTGAGAAGACTATAATCCTGGGTAGGGAGTCAGAAATACCATCAGAGGAGGGGTACTGTGACTTTAATAGTAGGCCAAATGAGAACTCTTATTGCTATCAACTTCTTCGACAACTAAATGAACAAAGAAAGAAAGGTATTCTTTGCGATGTCAGCATCGTGGTGAGCGGAAAAATCTTTAAAGCTCATAAGAACATCCTGGTTGCAGGCAGCCGTTTCTTTAAGACTTTATATTGCTTTTCAAACAAAGAAAGCCCTAACCAAAACAATACTACCCATTTAGATATTGCTGCAGTTCAAGGTTTTTCAGTCATCTTGGACTTCTTGTATTCTGGTAACCTGGTGCTCACAAGCCAAAATGCCATTGAAGTGATGACAGTGGCCAGCTATCTTCAGATGAGTGAAGTTGTTCAAACTTGCCGAAATTTCATTAAAGATGCCTTAAATATAAGCATTAAATCAGAAGCTCCAGAGTCTGTAGTTGTGGACTATAATAATAGAAAACCAGTTAATAGAGATGGTCTATCTTCATCACGGGATCAAAAAATTGCCAGCTTTTGGGCAACACGGAATCTTACCAATTTGGCAAGTAACGTAAAAATTGAAAATGATGGTTGTAACGTCGACGAGGGCCAAATAGAAAACTACCAAATGAATGACAGTAGTTGGGTCCAGGATGGTTCACCTGATTTGGCTGAAAATGAATCTCAAGGTCAAACAAAAGTGTTTATTTGGAATAATATGGGCTCCCAGGGAATTCAAGAGACTGGCAAAACAAGGAGGAAAAACCAAACTACAAAGAGATTTATTTATAATATACCACCTAATGAAACAAATTTAGAAGATTGCTCAGTGATGCAGCCACCTGTTGCCTATCCAGAAGAAGATTTATCATTCATCAAGGAAGAACCAGCCTCAGATCTGGATGGTGCTCTACTCTCAGGGCCAGATTGTGATAGGAATGTGAATACAAATTTGTTGGCAGAAGCCGGCTCCAGTCAGGATGGAGGTGATGCTGTAGGTACTTCACATGATTTCAAGTATAGCTTGATGCCTGGCCCTTCAAGTGATTTCAAGTATGGACTGCTACCAGGTACTTCAAATGATTTCAAGTATGGATTGATACCAGGTGCTTCAAACGATTTCAAGTATGGATTATTGCCCGAATCTTGGCCAAAACAAGAAACTTGGGAAAATGGTGAATCATCTCTAATCATGAACAAGTTAAAATGCCCTCATTGTAGCTATGTAGCCAAATACAGACGAACACTAAAAAGGCATTTGCTCATTCATACGGGAGTCAGATCATTTAGCTGTGATATTTGTGGAAAACTGTTTACTCGCAGAGAACATGTGAAAAGACATTCCCTGGTGCATAAAAAGGATAAAAAATACAAATGTATGGTGTGTAAGAAGATCTTCATGTTAGCAGCCAGTGTTGGAATAAGACATGGATCTCGACGCTATGGTGTTTGTGTAGACTGTGCAGATAAATCACAACCAGGAGGGCAAGAAGGTGTAGATCAGGGACAGGACACAGATTTCCCTCGGGATGAAGAATATGAGGAGAATGAAGTAGGAGAAGCTGACGAAGAGCTGGTTGATGATGGAGAAGATCAGAATGATCCATCTCGATGGGATGAATCAGGAGATGTTTGTATGTCTCTA
>27|ENSCAFG00000014740|41377971|41396069
GGAGGGGGGCCACCCAGTGCCTCGCGCCCCCGCCCTGCGGGTGTCTCGCGCGCATTCCGTGCGTGTGAGTGTGTGGGTCTGTCTCGCGCCGAAACCTCGGGTTCTCCCCCCTCCCCTGGCCCCTTGCTGGTCCTCCCGCCCCATTGGGCTCCCTCCTTTCCCAGCAAACGCCGCCCCTCCCGCGTTCTGGCTCAGGTTCTGGCGCCGCCGCAGCCGTCGCCGCCGGAAAGTTCAGGAGCCCTGGAAAGGAGAAGGAATAAGACGACAGGAGGAAGAGAGAGAGAGGGTAGAATGGAAGAATCTCACTTCAATTCTAACCCGTACTTCTGGCCTTCTATCCCCACAGTCTCAGGACAGATTGAGAACACGATGTTCATCAACAAGATGAAGGATCAGCTGCTGCCAGAGAAGGGCTGTGGGCTGGCTCCACCCCACTACCCCACCCTGCTGACAGTGCCTGCCTCAGTGTCCCTGCCCTCAGGCATCAGTATGGACACAGAGTCCAAGTCAGACCAGCTGACCCCACATAGCCAGGCGTCCGTTACCCAGAATATCACCGTGGTCCCTGTGCCGTCTACAGGACTGATGACTGCTGCTTCTCTGAATCAAGGAGTCTCCTGTTCTCAGAGGTGGAGAAGAGAAGGGAGTCAATCAAGGGTCCTAGGTCCTGGTTTGGTAATCACGTCCCCCTCAGGCTCCCTTGTGACCACAGCTTCATCAGCTCAGACCTTCCCCATTTCGGCTCCCATGATTGTCTCAGCTCTTCCCCCTGGCTCACAAGCCCTGCAGGTGGTCCCTGACCTCTCCAAGAAGGTAGCATCAACCCTAACAGAGGAAGGAGGCGGAGGTGGTGGTGGAGGTGGCAATGTGGCTCCTAAGCCCCCTCGGGGCCGGAAGAAGAAGCGGATGCTGGAATCAGGGCTGCCTGAGATGAATGATCCTTATGTCCTCTCCCCTGAGGATGATGATGACCATCAGAAAGACGGCAAAACCTATAGCCTGAGCTCATCCATTGGCACTGGTACTGTTAATATTAGTGCAGTTTTCTTATTAGAGAACGTTTGGCTTCCCTTTGACTGTGCTGGGTGTTTGTGTTGTCCCTTGTGCCGGATGTGCTCCCTGACATTCTACTCAAAGTCGGAGATGCAGATCCACTCCAAGTCACACACCGAGACCAAGCCCCACAAGTGCCCGCACTGCTCCAAGACCTTCGCCAACAGCTCCTATCTGGCCCAGCACATCCGAATCCACTCAGGGGCCAAGCCCTACAGCTGTAACTTCTGTGAGAAATCCTTCCGCCAGCTCTCCCACCTCCAGCAGCACACCCGAATCCACACCGGTGACAGACCATACAAATGTGCACATCCAGGCTGTGAGAAAGCCTTCACACAGCTGTCCAATCTGCAGTCCCACAGACGGCAGCACAACAAAGATAAACCCTTCAAGTGCCACAACTGTCACCGGGCGTACACGGACGCAGCCTCCCTAGAGGTGCACCTGTCTACGCATACGGTGAAGCATGCCAAGGTGTACACCTGTACTATCTGTAGTCGGGCATATACATCGGAAACGTACCTTATGAAACATATGCGCAAACACAACCCTCCCGATCTCCAGCAACAAGTGCAGGCAGCGGCAGCAGCGGCAGCAGTGCCACCACACTTCCAGTCCCCTGGGGCAGCCCCCCAGGGTGGGGGTGGCGGGGACAGCAACCCCAACCCTCCACCCCAGTGTTCCTTTGACCTGACACCCTATAAGACGGCGGAGCATCATAAGGACATCTGCCTCACTGTCACCACCAGCACCATCCAGGTGGAGCACCTGGCCAGCTCGTAG
>1|ENSCAFG00000006524|119285572|119291604
ATGGATGTGATGTTGGAAAACTATTGCCATCTCATCTCTGTGGGGTGTCACATGACCAAACCTGATGTGATCCTCAAGTTAGAACGAGGAGAAGAGCCATGGACATCATTTACAGGTCATACCTGCCTAGAAGAAAATTGGAAAGAGGAAGACTTTTTAGTGAAATTCAAGGAACACCAAGATAAGTTTTCTAGATCAGTTGTATTCATCAATCACAAAAAACTGATTAAGGAGAACAGTAATGCATATGAAAAGACATTTACTTTAAGCAAAAATCTTATTCATTCAAAAAATCTACCTCCTGAATATGACACCCATGGAAAGATTTTTAAAAATGTTTCAGAATTAATCATCAGTAATCTAAGTCCTGCAAGAAAACGACTTGGTGAGTATAATGGATATGGGAAATCACTTCTCAATACTAAAGCAGAGACAGCTCAATCTGGAGTCAAATCCCATAATCACCATGGCAGGGCTGTCGGTCATAATGAAGTACTTATGCAATATCATAAAGTGGAAACTCCAGCACAGTCATTTGTATATAATGACTGTGAGAAAGCCTTCCTTAAAAAGGGAGGCTTAATGACACATAGTAGAGTTTACAGAAGGGAAAACCCATCTGAATATAATAAAAGGAGAAGAGCGACCAATATTGAAAAGAAACATACATGCACTGAATGTGGGAAGTCCTTCTGTAGGAAGTCAGTACTGATTCTTCATCAGGGAATTCACACAGAGGAAAAGCCCTATCAGTGTCATCAATGCGGAAATTCATTTAGAAGGAAGTCCTATCTCATTGACCATCAGAGAACTCACACAGGAGAGAAACCCTTTGTTTGTAATGAATGTGGTAAGTCCTTCCGCCTAAAGACCGCCCTCACTGATCATCAGAGAACACATACAGGGGAGAAATCATATGAATGTCCACAGTGTAGGAATGCCTTCAGACTGAAATCACATCTCATTCGGCATCAGAGAACTCATACAGGAGAGAAACCATACGAGTGTAATGACTGTGGGAAGTCCTTCCGCCAGAAAACCACACTCTCTCTACATCAGAGAATTCATACAGGAGAAAAACCCTATATTTGTAAAGAATGTGGAAAGTCCTTTCACCAGAAGGCAAACCTTACTGTACACCAAAGGACTCATACAGGGGAAAAACCCTATATTTGTAATGAATGTGGAAAATCTTTCTCTCAAAAGACAACCCTTGCTCTTCATGAGAAAACTCATAATGAGGAGAAACCCTACATTTGTAATGAATGTGGGAAGTCCTTCCGCCAGAAGACAACCCTTGTGGCACATCAGAGAACACATACAGGGGAAAAATCCTATGAATGTCCTCATTGTGGGAAGGCCTTTAGAATGAAGTCATACCTCATTGATCATCACAGAACTCACACAGGAGAGAAACCATATGAATGTAATGAATGTGGGAAATCCTTCAGTCAGAAGACAAATCTGAATCTACACCAGAGAATTCACACAGGGGAAAAACCCTATATTTGTAATGAATGTGGGAAGTCCTTTCGCCAGAAAGCAACTCTCACTGTACATCAGAAAATACATACAGGACAGAAATCCTATGAATGCCCTCAGTGTGGGAAAGCTTTTAGCAGGAAGTCGTATCTCATTCATCATCAAAGAACTCATACAGGAGAGAAACCATATAAATGTAATGAATGTGGGAAGTGCTTCCGCCAGAAGACAAATCTCATTGTACATCAAAGAACTCACACAGGGGAGAAACCCTATATTTGTAATGAGTGCGGTAAATCCTTCAGTTATAAGAGAAACCTCATTGTCCATCAGAGAACTCACAAGGGAGAAAACATAGAAATGCAATAA
>X|ENSCAFG00000016517|48239346|48241751
ATGGAAAGCCCAAGGCTGCTCCCGCCTCGTGGGACACGACAGAGTGGTGGTGCTGGCAGCCCCGCGGGCGGCAGCCGGTTCCACGGCGGCCCTGACCCGCGGGCTGGCCAGGTCCCCGCGCGCCGCCTCCTGCTGCTCCGGGGCCCCCAAGATGGCGGGTCCGGGAGGCGGCGCGAGGAGGCCCGCGCGGCCTCACGGGGCCCGGGCCTGAGCCCGTTGGCGCCCAGGTCGGATTATGCTAGTGGCGGCGACAGCGATGACTTCTTCCTGGTGCTGCTGGACCCGGTGGGTGGCGATGTGGAGACCGCGGGCGATGGCCAGGCCGCAGGGCCTGTATGGAGGGAGGAGGCCGAGTCGGTCCCACAGCTGCAGCAGGGTGAGAGTGGCGCGAATCCCGCGGGCCGCCAGGCGCTAGGCCCCCGCTGCCTGTCTTTCACGGGCACCGTCACCATCCACAACCAAAACCTGCTCTTGCGCTTCGAGAACGGTGTCCTCACCCTGGCCACACCCCCGCCGCCAGCCTGGGAGCCTGAAGTCGCGCCTGCCCCTCAGCCTGGGGGTCTGATGGCTCCGCAAGCGGGGGTCCAGCCCAACGACTGCCCTGAGCTGCCGCCCGACCTCCTGCTGGCCGAGCCGGCTGAACCGGCGCCGGCCCCAGCGCCTGAGGAGGAGGCAGAGGGCCGGGCCGCAGCCGAGAGTCCCCGCAGGCCGCTGGGCCCGGGCCCGGGCGTGGTGCTGTACCTGTGTCCCGAGGCGCAGTGCGGACAGACCTTCGCCAAGAAGCACCAGCTGAAGGTGCACCTGCTGACTCACAGCAGCAGCCAGGGCCAGCGGCCCTTCAAGTGCCCCCTGGGCGGCTGTGGATGGACTTTCACCACCTCCTACAAGCTCAAGAGGCACCTGCAGTCGCACGACAAACTGCGGCCCTTTGGTTGCCCTGCGGAGGGCTGTGGCAAGAGCTTCACCACGGTGTATAACCTCAAGGCGCACATGAAGGGCCATGAGCAGGAGAACTCGTTCAAATGCGAGGTGTGCGAGGAGAGCTTCCCCACTCAGGCCAAACTCAGCGCCCACCAGCGCAGCCATTTCGAACCTGAGAGGCCATACCAGTGCGCATTTTCCGGCTGCAAGAAGACGTTTATCACAGTGAGTGCCCTGTTTTCCCATAACCGTGCCCATTTCAGGGAACAGGAACTCTTTTCCTGCTCTTTTCCAGGCTGTAGCAAACAGTACGACAAGGCTTGTCGCCTGAAAATTCACCTGCGGAGCCACACAGGTGAGAGACCTTTCCTTTGTGACTTTGACGGCTGTGGCTGGAACTTCACCAGCATGTCCAAACTCTTGAGGCACAAAAGGAAGCACGAGGATGACCGGAGGTTCATGTGCCCTGTGGAAGGCTGTGGGAAATCTTTCACAAGGGCTGAGCATCTGAAAGGCCACAGCATAACCCACCTGGGCACAAAGCCTTTTGTGTGCCCTGTGGAAGGCTGCTGTGCCAGGTTCTCTGCTCGCAGTAGTCTCTACATTCACTCCAAGAAACACTTGCAGGACGTGGACACCTGGAAAAGCCGCTGCCCAGTCTCTACTTGTAATAAGCTCTTCACATCCAAGCACAGCATGAAGACCCACTTGGCCAAAAGGCACAACCTTGGCCAGGATCTCTTAGCTCAGCTAGAAGCTGCAAATTCTCTTACGCCCAGCAGTGAACTTACCAGCCAGGGACAGAATGACCTCAGTGATGCAGAGCTAGTGTCTCTCTCCTCTGATGTGCCTGGCAGTAGCTCCGCTGCAGTGCTGGACACAGCATTGGCAAACTCTGGAATCTTGACTATTGATGTGGCTTCTGTGAGTTCAACTCTGGCAGGGAGCCTCCCTGCTAATAATAATAATTCATTAGGGCAGGCTGTGGACCCTCGGGCCTTGATGGCCACCAGTGACCTTCCTCAGAGTCTGGATACCTCTCTCTTTTTTGGAACGACAGCCTCTGGTTTTCAGCAGAGTCCCTTAGATATGGATGATGTCTCAAATCTAAGTGTGGGGCCATTGGTATCTCTGGGCTCTTTGGCTATGAAAAACTCGAGTCAAGAGCCCCAGGCTTTGACCCCCAGCAGTAAGCTTACAGTGGACACAGATGCTCTGACTCCTTCAAGCACCCTTTGTGAAAACAGTGTCTCGGAACTACTGACGCCAACCAAAGCAGAATGGAATGTACATCCTGACTCTGACTTCTTTGGACAGGAGGAAGAGACCCAGTTTGGATTCTCCAGTCCAGCAGGAAACCATGGTTCTCAGAAAGAAACAGATCTTATCACAGTGACTGGCAGCTCATTTTTGGTATGA
>3|ENSCAFG00000012909|56896457|56915132
ATGGGGGATATGAAAACTCCAGATTTCGATGACCTTCTGGCTGCCTTTGACATCCCAGACCCCACCAGCCTTGATGCCAAGGAGGCCATCCAGACCCCCAGTGAGGAGAATGAGAGTCCCCTCAAACCTCCAGGCATGTGTATGGATGAGAGTGTGTCCTTGTCTCACTCAGGTTCATCCTCAGATGTGCCGGCTGTGAGTGTCATTGTCAAGAACACCAGCCGCCAGGAGTCATTTGAAGCAGAGAAAGACCACATTGCTCCCAGCCTCCTACACAATGGTTTCCGGGGCTCGGACCTGCCTCCAGATCCCCACAGCCTGGGCCACAACTGTGGGAAGTTTGATTCCACTTTCATGAATGGAGACAGTACCAGGAGTTTCTCTGGCAAGCTAGAACCTTCCAAGTCAGAGCCGTTACCGACCTTTAACCAGTTCAGTCCAATCTCCAGCCCAGAACCTGAGGATGCCATCAAAGATAATGGGTTTGGAATGAAGCCCAAGCACTCAGACGGTTATTTCCCACCCCCTCCTGGGTGTGGGCCTGTGGGGGGCCCAGTCCTGGAGGCTCTGGCTAAGTTTCCAGTCCCAGAGCTCCACATGTTTGATCACTTCTGTAAGAAGGAGCCCAAGCCAGAGCCTCTGCCATTGGGAGAGCATGAAAGAGGTGGGCAGAAGGTGGGGGAGCCTCACAAGGAGCTGGATGCCAGTCGATTCTTTGGGGAAGCTCTGGAATTCAACAGCCACCCCAGCAACAGTACTGGAGAGCCTAAGGGGCTCACCCTGGAGCTTGGTACCTGCTCATCAGTCCCCCCTCGGCAGCGTCTGAAGCCAGCGCATTCTAAGCTTTCCTCTTGTGTTGCAGCCTTGGTGGCCCTGCAGGCCAAAAGAGTGGCCAGTGTCACCAAGGAGGACCAGCCTGGCCACACAAAGGATCCCTCAGGGCCCACGAAAGAGGGCTCCAAAGGCAGCCCCAAAATGCCCAAGTCACCAAAGAGTCCCCGGAGCCCTTTGGAGGCCACCAGAAAGAATATCAAGCCATCAGACAGCCCTCGGAGCATCTGCAGTGACAGCAGCAGCAAAGGCTCCCCTTCGGTGGCTGCCAGCTCCCCACCAGCAATTCCCAAAGTCAGAATCAAAACCATTAAGACATCATCAGGGGAAATCAAACGGACCGTCACAAGGATCCTGCCAGACCCTGATGATCCCAGCAAGTCCCCCGTTGGATCACCTCTAGGGAGTGCCATTACCGAGGCCCCAAGTGAGGTGCCAGAGGACGAGGTCACTGCCTTGCCGGCAGTGGCGCACTCTCCGGAGGTAGGCACAAATTCCGGGAGCCCCACGGGTGACAAGAAAGGGGATGAGAGCGCACTGAAGGCCACTGACTTGGCATCTCCCTGCTGCAGCTCAGGGTCCCGGATTCCAAAGGGGGCTGTCCCCAGCTCACAGACAGGCAAGAAGCAGCAGCAGAGCACAGCGCTGCAGGCCTCTGCCCTGGCGCCTGCCAACCTCCTGCCCAAGGCTGTGCACCTGGCCAACCTGAACCTCGTCCCCCACAGCGTTGCCGCGTCGGTGACGGCCAAGTCCTCGGCACAGAGGCGCAGCCAGCCACAGCTGCCGCAGATGTCGGTGCCCCTGGTCCACCAGGTGAAGAAGGCTGCCCCGCTGGTTGTGGAGGTCTTCAACAGGGTCTTGCACAGCTCCAACCCCGTGCCCCTCTACGCGCCAAATCTCAGCCCACCTGCGGACAGCAGGATCCACGTACCGGCCAGTGGGTACTGTTGCCTGGAGTGTGGGGATGCGTTTGCCTTAGAGAAGAGCCTGAGCCAGCACTATGGCCGGCGGAGTGTCCACATCGAGGTGCTGTGCACGCTGTGCTCGCAGACACTGCTCTTCTACAACAAGTGCAGCCTGCTCCGGCATGCCCGTGACCACAAGAGCAAGGGGCTCGTCATGCAGTGTTCTCAGCTGCTCGTGAAGCCCATCTCTGTGGACCAGATGTTTGTGTCGGCCCCGGGGACCTCCCCGGCCCCTGCAGTCCCAGTCCCCCCATCGTCCCCCAAATGTGGCCTCACGTCAGGCAGTGCCAGCCCAAGCCTTCCGGCTTTGCCGCTCTATCCAGACCCCGTGAGGCTCATCCGGCACGGGATCAAGTGTCTCGAATGTCACAGGCAGATACGCGACTACGTGGCTATGGCTGCACATTTCCAGAGGACGGCGGAGGAGAGCGAGGGGCTGACTTGCCAGGTGTGCCAGATGCTGTTGCCCAACCAGTGCAGTTTCTGTGCCCACCAGCGGATCCACGCCCACAAGTCCCCCTATTGCTGCCCGGAGTGTGGAGCCCTCTGCCGCTCTGCCTACTTCCAGACCCACGTGAAGGAAAATTGCTTGCACTATGCCCGCAAGGTGGGCTACAGGTGCATCCACTGCGGGGTTGTCCATCTGACCCTGGCCTTGCTGAAAAGCCACATCCAGGAGCGACACTGCCAGGTTTTCCACAAATGTGCATTCTGTCCCATGGCCTTCAAGACTGCGAGCAGTACTGCAGACCACAGTGCCACTCAGCACCCCACCCAACCTCACAAACCCTCCCAGCTCATTTATAAGTGCTCCTGTGAAATGGTCTTCAACAAGAAGAGGCACATTCAGCAGCATTTTTACCAGAATGCCAGCAAGACGCAGGTGGGAGTCTTCAAGTGCCCCGAGTGCCCACTCTTGTTCCTGCAGAAGCCGGAGTTGATGCAGCATGTCAAGAGCACTCACGGTGTTCCCCGAAATGTGGACGAGCTGTCAAGCCTCCAGTCTTCATCGGACACGTCCTCGAGCCGCCCTGGCTCTCGGGTTCCCACCGAGCCCCCGGCCACAAGTGTGGCTGCTCGGGGCAGCTCCCTGCCCTCGGGCCGCTGGGGCCGGCCCGAGGCCCATCGCAGGGCTGAAGCCAGGCCCCGGCTGCGGAACGCTGGCTGGACCTGTCAGGAGTGCCAGGAGTGGGTTCCTGACCGGGAGAACTATGTGTCCCACATGAAAAAGAGCCACGGTCGGACGCTGAAGCGGTACCCATGTCGGCAGTGTGAACAGTCCTTCCACACCCCCAACAGCCTGCGCAAACACATCCGCAACAACCATGACACAGTGAAGAAAGTCTACACTTGTGGGTACTGCACAGAGGACAGCCCTAGCTTTCCTCGGCCCTCCCTCCTAGAGAGCCACATCAGCCTTATGCATGGTATCAGAAACCCTGATTTGAGCCAGACGTCCAAAGTCAGACCTCCGGGTGGACATTCCCCTCAGGTGAGCCATCTGAAAAGACCAGGCAGCGGAGCTGGGGACACTCCGGGCACCAGCAATGGCGCAACCGTCTCTTCCACCAAAAGGCACAAGTCCCTGTTCCAGTGTGCGAAATGTAGCTTTGCCACAGACTCAGGGCTCGAGTTTCAGAGCCACATACCTCAGCACCAAGCGGACAACTCCACAGCTCAGTGCCTCCTCTGTGGCCTGTGCTACACCTCTGCCAGCTCCCTTAGCCGCCACCTCTTTATCGTCCACAAGGTGAGAGACGCAGCAGAGGTGGCTGTGGAGGCAGCAGAGCCAGAGGAGGGCTCCGGGGAGGAGGTGTCCATGGAGACCAGGGAGAACGGACTAGAAGAATGTGCTGGAGAGCCTTTGTTGGGTGACCCAGAGGCGAGATCACTAGGCCCAGCTTCTGAGGAGGACGGTACCCAAGATGCTCAGAGTCAACCACAGGCCTCTCAGGACCAGGACAGCCATGCACCATCCCCTCAGGTGTGA
>15|ENSCAFG00000005493|21186105|21188754
CCGCAGGCCTCACGTCCCCGCGCCCCGGGCGGCCACTTAGCGCCCTCGCCCCCGGCCTTCGACGGCGAACTGGATCTGCAGCGCTATTCCAACGGGCCGGGCGTGAGCGCCGGGTCTCCAGGGATGGGGGCCGTGGGCTGGTCGGAGAGTCGCGCGGGCGAAAGGCGCTTCCCGTGCCCCGTGTGCGGGAAGCGCTTCCGCTTCAACTCCATCCTGGCCCTGCACCTGCGGGCGCACCCGGGCGCCCAGGCCTTCCAGTGCCCGCACTGCGGGCACCGCGCCGCGCAGCGCGCCCTCCTGCGCTCGCACCTGCGCACGCACCAGCCTGAGCGCCCGCGTAGCCCCGCCGCGCGCCTGCTGCTGGAGCTGGAGGAGCGCGCGCTGCTGCGCGAGGCCCGGCTGGGGAGGGCCCGGAGCGCGGGCGGCGTGCAGACCGCCCCTCCCTCGTCCGACTTCCGGTGTCCCTTCTGCAAAGGCAAGTTTCGCACCGCGGCGGAGCGCGAACGCCACCTGCACAACCTGTATCGGCCCTGGCAGTGCGGCCTGTGCAGTTTCGGCGCCAGCCATGAGGAGGAGCTGCTGCACCAGGTGTGCGGCCAGAGCTTCACGCAGTCCTGGTTCCTCAAGGTCCACATGCGCAAGCACAAGGCGTCCTTCGACCACGCGTGCCCCGTGTGCGGCCGCTGCTTCAAGGAGCCATGGTGCGTCAAGATCCACATGAAGGTGCACGCCAGCAAGCACCTCGGCCTGCTGGCCTACGAGCCGCTCGGCCCCGCGCTGCTGCGCCTGCTGGGCTACCTGAGCCTTCGCAGGGCCCGCGGCAGGCCGGGGGGGCCGCTGGCTCCGCTGCTACGTAGGGGCCCGCGGAGGCCCCATCGCGCCCCGCTCCTGCCCCCTCCTTTACCTCTGGAGGCCACTTTTGGAGGGCACAGCACCAGACCCCGCCCCAGGCTCCCTCCACCCCGCTGTCTCCATCCCCAAGGGGCGGGCGGCTGGGGGCGGGCGGCCAAGCCCTTTCTGACGTGTCCTTACCTGTGTGTTGCAGAAGAGAACGGGCTGTTAGCTGGAGGGACTCGGCCCGAAGGCGGCCGCGGAGCCACGGGGAAGGACTGCCCCTTCTGTGGAAAGTCTTTCCGCTCAGCGCATCACCTTAAGGTGCACCTGCGAGTGCACACAGGCGAGCGCCCCTACAAGTGTCCGCACTGCGACTACGCGGGCACCCAGTCCGGCTCGCTCAAGTACCACCTGCAGCGCCACCACCGGGAGCAGCGCTCCCCGCGGGGCTCGGCACAGCCGTCAGGGTCCCGTCGGAAGCCCGCCAGTCCCGGGAGGACCCTGCGCAACGGGCGAGGCGGTGAGGCCGAACCCCTGGACCTGTCCCTCCACCGGTGCCTCTTCTGCCCCTTCGCCACCGGAGCCCCGGAGCTCATGGCCTTGCACCTGCAAGTGCACCACGATGCGTCCCCGCCCTACGCCCCCGCACAGTCCGCAGAGACCCCCCCCAGTCCTCCGCAGGAGGGGGAGGAGGGCTCCGGGCTGCCGGGGGCCCAGGAGCGGTAG
>1|ENSCAFG00000000022|7424055|7841455
ATGATGGATACTGAGAAGAAGCCAGAGAATGATGAGGATGAAAATATCACCAAAGAAGCAAAAGACTTGAGAAATACTTCATCTCATGATGTTGATTGTGGGCCTGTATTTGATGTGATCCCAAATTCCTCAGAGAATCCCACCAGCAAAAGAGGTTTTCCAGAATCCTCACACTTTGGCAGTGTCACTGTGGTGGAAGACGGAAACAAACATGCTTCCAAACGAATGAAATTATCAGCTGAGGCAGAGCACCTGGAGCCTGAAGAACAGGGCATTCACAGGCTAGAAACTTCTGCAAGCATGGTCCCAGAAGGGCATATTCCGTTAAGTGAGACAGTGAGGGAGACCCTCCTGAATGAATGCCCAGATGGAGGCACGCGTCTTCCCAATGCCTTCTCCCCTCCTTGCAGTCTTAGCACTGTGGATGCTGTTTCTCCGAAAATAGACACTGAAAAAAAATCTGCTCAGGAAATGGTTTCCCTTGATCCGGAAAGAGAATCTCCTTTCCCCCTGAAAGAGATCAGTGTTAGTTGTACCATTGGAAATGTAGATTCAGTTTTCAAGTGCAGCATATGTGGTCATTTGTTTTCTTCTTGCCCTGATTTGGAAAAACATGCTGAATGTCATACGCAACAATCTATGGAATATACCTGCTGTCACTGTAGCCACAAAGCAGAGAGCAGTGCAGCATTGCATGTGCATGTCAGACAGACACATGGGCCACAGCAAGTCTTTTCTTGTGATCTCTGTGGCTTTCAGTGTGTGGAAGAAAACCTGTTGAATGCCCATTATCTCGGCAAAACGCATCTCCGACGTCAGAATCTTGCCGCTCGTGGAGGATTTGTACAGATATTAACAAAACAGCCCTTCCCTAAGAAACCATGTGCCATGGGAACAAAAAATGTTCGCGTAAAACCAAGAGCTTCTAAACCAATAGCAAAGACAGGTGATTCAAAAGGATTACGAAATGTTGGAAGCAAATTTAAAGATTTCCGAGGAAACATTTCTAAGCAAAGTGGAAGTAGCAGTGAGCTGCTTGTTGAAATGATGCCATCCAGGAATACTTCATCAGAAAAAGTAGAGATCATCGAAGAAAACGTTACTTCCCTTGGCATAGCTCGAAACACTGAAAACCAGGATAAAAATAAAAAGTTAGGAGCTTTGGTCAGTTCAGAGGGTCTCCTAGAGAAATTTGAATCTACCAAAAATACTTTACAGGCAGCACACAGTGTCAGCGTAAGCTCAAGACCCAGACCCGAGCGAAATATCCTCACCTTGGGCAGTAGCTTCCGAAGACGGACTGGCACTTTTACCTTAAAAGGCCAGGCCAAGAAAAGATTTAATCTCTTAGGAATTAGTAAAAGAGCAGCTAATGACACCCAGAGGATGTACATGAAACACTTTAGAACCCAGGTGAAGACAAGTGAGGCAGAGTCCGTGGCCAAACACGTGGAAACAAGTGGCAGTGTCGACAGTGTGTGTGTGGCTTCCTCAGAAAGTGCAGACCTGAAGCAGGACCAAAGAAGCTCCCATCGGGCGTGCTCCTTTAGCTCCATGGTGGTGAGGCCAGCTGCCGATCGTCAGATGTGGACTTGTACAGACCGTGGTCAGGAGGCTACAAACAGGACAGAGCTGAAGACCCACGGGGAGAGGGCCCCCCCTGGAGAGGTGAAGCTTCACTGCCAGGCCTGTGACTTTTCCAGCACGTTGAGGAGGGACTTGGACAGGCATTCACATGACAGCCAGCACCAGCACGCTGCCGCTGGCCTCAGGTGTCAGTGCTGTTCATTTATTTCTGAGGATGAACTAAGTCTCAGAGACCACATGAAGGAAAAGCACAAGATGGGTTTTCTTTGCGCTCCCTGCAATCTATTCTTCTTGTCTGAGAAAGACCTGGAAGAACATGCAATGGCTGAGAAGCACGTTTGTTTACTGGTTCAACCAAAGACTTCTCAGTCCTTTAACAGTGATTTGGCTTTGCAGACCTTACCCTTAAGTTCTTTAGAATCTGAGAACATGAAAGATCAAATGAGCGAGTCAGGTAAAGCAGCTCAGGAGGAAGCAGGTAAGCCCAGGGTGAGCCATGGACACGAAGTAAGGCATTCAAGTAAGCCTCAGTTTCAGTGTAAGAAGTGTTTTTATAAAACGAGGTCCTCCACTGTTCTCACGAGACACATAAAGCTCCGGCATGGTCAGGACTACCACTTTCTTTGTAAAGCGTGTAATCTTTATTCGCTGAGCAAGGAGGGAATGGAGAAGCACATTAAGAGAAGCAAGCATCTTGAAAATGCCAAGAAAAACAACATTGGCTTAAGTTTTGAAGAGTGTATTGAAAGGGTGTGTATAGGTGCAAATGACAGAAAAGAGGAGCTTCACGTTTCTGGAAATGGAAGAATAGAAGGCCACATGGAAGGGGTGCAGTTGCAGGAGTCTTCCTGTCTTGAAAAGAGTGTACTGACTAGCAAGGAAGTGCCACAGCCTGGTGTGACGGCCAGGGAGGGTGAAGTAGCTTTGACTGCTACTTCAAAGAGAGGGAGACCCAAAGGTAACATCTCTCGGACATGCTCTCACTGTGGTCTCTTGGCCTCCAGTATCACAAACCTGACTGTTCACATTCGACGGAAACACAGTCACCAGTATAGTTATTTATGCAAAGTGTGTAAGTATTATACTGTGACCAAGGGAGATATGGAACGTCATTGTGCCACTAAGAAACATAAAGGACGTGTAGAAATAGAAGCAAATGGCAAGCAAAGTTCAGATATCATTGTTGGCCCCGAAGGGGGTAACCTGGAAGCCTGCAGAAGGAATGCCATCTCAGCAGGTTCTGATGAACTTGCTAATAAGTCAGCTGAATCAGATACGTGCACCTCAGAAAAGCCAGGAGCAGAGCACGGAAATCCAACTGAAGTGGAAGTTGAAAATGTATTTCATTCTACAGATGGGGAAGTCAACAGTCACCTGACTGATAAAAAGGAACAAATGTCTCTAGAACCAGAGGACCCTCCTCAGCAGGGGGATGCATGCTCCCAGAGAGATGGTGTGGGTACAGGTGATAATAAGTGTGTTCACTGTGACTTTAATGCTCACTCTTCTGCTTCTCTGGAACTGCACATAAAACGGAAACATACAAAAGAATTTGCTTTTTATTGCATGGCCTGCGATTACTATGCTGTGACTCGCCGAGAGATGACCAGACACGCGGCCACAGAGAAACACAAGATGAAAAGGCAGTCTTACTTAACCTCTTCTGACATAGAAGCAAGTTCTGCAGATGTGTCCAAAAATATCATCATCCCAGAGGAGCAGCATCAACACAGTTCTGAAGAATATCAGATAATTTCAGACCAATCATCTGAAGAAATTCTGAGATCTAAAAATAATGCTGATGTTTGTGTTTTGGATGAGGATACTAGTCTAGATGTGTCTAAGATACTCCGTGCTCCCAACTCTGTAGAGATTGAGACTGAAGAAGAATCTAATCTCAGTGAAGATCATTCCTTCTGTGGAAATTTCCAACAGCCCCTGGCCAAGGATAAAGCTCTGAAACCTGAGGAGATGGTGTCCTTTAATATTTCCTCTAATTGTGGCTCCCCAAGCAGATTTCAGAATGAAAATTCAGGAAGCTCCACTTTGGATTATGAGGCAGTAGAGAGAGCCCGTGGCGTGTTGAATGACACTGGTGATCCGAGCACGCCTAGTGAGAGAGATGTTGGGGAGGCGGGGGAGAATGCAGAGAAAGGCCTCGGCAGACCTGGTGTAGGGGGAAGGCATCTGGCTGAAAGCACCATGCCTGTTGTGATGACGGGGACAAGGCAGGAGCTGGACCTGGAAAGCAGTGGTCAGAACGAGGTTGGAAGTGCGCAGAATCCGGAGGATTTGAAAGATAGTGGTGAAGGCCCAGTTATGGAGAACAAGGAAATTCTGATGAATTCCCAACATGAAACTAAAATTATTTTGGAAGAGGACGGTCCAGCTTCTGATAGCACAGTTGAAAGTAATGATGTCTATGAAACTATAATCAGTATTGATGACAGAGGACAGGCCATGTATAGTTTTGGCCGGTTTGATTCTTCCATAATAAGGATAAAGAACCCTGAAGATGGAGAATTGTTAGACCAGTCTGAAGAGGGTCTGATAACAACAGGGGTGAGAATCAGTGAATTGCCCTTGAAAGACTGTGCTCAAGGTATGAAAAAGAAGAAATCTGACGGTGGCTCCTTTGGGGAATCCACACGAATTCGGTGTGATGATTGTGGCTTCTTAGCAGATGGCTTGAGTGGACTGAATGTTCACATAGCCATGAAACACCCTACAAAGGAGAAACACTTCCATTGTTTACTGTGTGGAAAGTCATTCTATACTGAGAGCAACCTTCATCAGCATCTGGCCAGTGCTGGGCACATGAGGAATGAGCAGGCCAGTGTAGAGGAGCTTCCAGAGGGCGGGGCCACCTTTAAATGTGTCAAGTGTACGGAGCCCTTTGATTCAGAGCAGAATTTATTTCTGCATATTAAAGGCCAGCATGAAGAACTGCTCCGCGAGGTGAACAAGTACATAGTGGAAGACACTGAGCAAATCAACCGCGAGAGGGAAGAAAATCAAGGCAATGTTTGCAAGTACTGCGGGAAGATGTGTCGAAGTAGCAACTCGATGGCATTTCTAGCGCATATTCGCACTCATACAGGATCAAAACCATTCAAGTGCAAGATATGCCATTTTGCAACAGCTCAGCTTGGCGATGCCAGAAACCATGTCAAAAGGCACCTTGGGATGAGGGAATACAAGTGTCACGTCTGTGGGTGA
>1|ENSCAFG00000002468|104784842|104788810
GACTGCAACTCTGAGATGTGGCATGTGAGCTTCAGAGCGTTCACCAGCTCGGAGAAGTCAGACCCCGTGGAGGAACTGAGGAGGCTCTGTGAGCTCTGCTACCTGTGGCTGAGGCCAGATATCCACACCAAGGAGCAGATTCTGGACACGCTAGTGATGGAGCAGTTTATGATCTCCATGCCACAGGAGCTTCAGGCCCTAGTCAAGGAAAGTGGTGTGCGGAGCTGCAAAGACCTGCAGGACCTGCTGAGAAGCAATCAGACCCCCAAGAAATGGACCATAGTCACCTTACAAGGACAGGAATTTCTTGTGCAAAATTCAGATGCTCAGATGGCTGAAGCTGAGGCCAGTGACAGTGACACAGACCTTGTGACAGATTTGTCCAAGAAGCCCCAATCCTCTGTAAGTGAGATACATCCAGAGGACAGCCAGAAAGTCAGAGAGCTGCAGACTCTGCCTGGAATCAGTGAACTTTCAAGACAGCAGGGACAGAACGTTCTCCTGCCCGAGACCATTCCTGGAAAAGGTGTACTGGAGGGTCTGAGACCCAAGGAGAACTTGGAGAAGAATCTGGAAGATCTGGAAGAGACAATACTGAAATCCCAAGAGCCTCAGCTTCTGAAGGGTCATGCAGATTCCATGAGGGCAGAGGATGAGAAGAATCTCCAGGAAGGAATCTGTGTTACAAATATGGATGCTGACATACCTTCCACCCACATTTCAGAGAGAGTAATTTCTACTCAGAGTAGGAAAAGAAGAGATTCTCAGAAAAGTCCAAGAAATCCCAAAAGAAGAAAACAGAAGAAAACCTCCGTTCCCCAAAATGTGTCTCAAGAAGGGACCACATATTTGGACAAAGGAGAATCCTCGGGACAACCAGCATCAAACTCAGTTCATCCTGTGGTGGAAAAAGCCACAGAATCAACGCCAACTGCATGCAGCATATGTAAGAAAAGATTTCGTTATAAATCTCAGTTTTACATTCACTGGAGGACGTTCACTCATGACTCCACCCTGCGGAGTCACGAGTGCAACTGTGCCTTTCGTCAGCTGGGAACTTTTAAACGCCACCAAAAAACACAT
>1|ENSCAFG00000023300|103621509|103649089
ATGCCAGTTCTAAGAGGCTGCTTATGCACTCCCCTGCCCTCATCACAACAGGGCCATGTGACCTTTGAGGATGTGGCTGTGTACTTCTCAAAGGAGGAGTGGAGGCTCCTTGATGAGGCTCAGAGACACCTGTACTGCAACGTGATGCTGGAGAACTTGGCACTTATAGCCTCTCTGGGTTATTGGCATGGAGCAGAGGATGAGGAGGCACCTTCTGAGCAGGATGCTTCTGTAGAAGTGTCGCAGGTTAGGACTCACCATGTAGGCCCATATCCCAAGAAGACACACCCCTGTGGGATATGTTTTCTGGTCTTAAAAGACATTTTGGGCATGACTCTTGATCAAAGAACACATGCCCAATTGAGACCATACACATGTAGAAAACAAATTAGTTTCATTGCAAACCTTCATCAGCATGGGAAGCAGCACAGTGGAGAGAAACTTTTGAAATGGGCTTCATGTATGAAGAGCTGCAGGTTCCCTGTGTCAGGGAAATCCTTTACCTGTGGGGAAGTTGATAAGGACTTCCTCGCCAATTCAGGTGAGCACCAGCACCAGGATATTTGTAATGGGAAGAAACCACACAGT
>1|ENSCAFG00000006894|119824085|119826207
ATGCCCCTGTGCCCGACAAGACTGCCTAGCCCCTATTGCTCTGATCGACTGGTACGGCTAGCAGCCAGGCTCCGGCCAGCACTATGTGATACCTTGATCACTGTGGGGAGCCAAGAATTCCCTGCCCACAGCCTGGTGCTGGCAGGCGTGAGCCAGCAGCTGGGCCGCAGGGGCCGCTGGGCTCTGGTCAAAGGCATCAGCCCTTCTACCTTTGCCCAGCTTCTGTACTTTGTTTATGGGGAGAGTGTAGAGCTGCAACCTGGGGAACTGGGACCCCTTGAGGAAGCAGCCAGAACTTTGGGGGTGCAGTCCCTGGAAGAGGCATGCAGGAGAGCTCGACAGGACAGGGCTAGAGAACTGGGTACAGGACTCAAGGAACATCAGGAGGAGCCAGAGAAACCTATAAGGGGTTCTGAGAGAGGATTGGAGGGACATGGAAATCAAAGACCAGAGAAATTTGTTAGAGCTGGTTGGAGAGAACAAGAGGCACTGCATGAGCAAAGGCCACAAAGAGAGAGGCCGGAGAGAGCAGAGGCAATGCAGGAGGGTTCGAGGGAGCAGATGAGATCAAAGGAGAAATTCAAGCAATCCCCTGTTGGCCATGGTGGAACAGATGGAAAACAAGAAGTAATTATGTGGGTGACGGAGAGTCCAGGGGGCTCTGAGGAAAGTCTGCGGGAGTTCCCTGGCCCCTTCCCCCCACCAGGTTGCCTCCAAAGCAGCGTCGTTCCTAGGCCCTGGTGGGCTGAGGCCCCTTGGTTGGGGGAGGGCCAGCCTGCCCTGTGGAGCATCCTGCTGTTGCCACCCAGATACGGCACTCCCTTCTCCCATAGCACCGCCATCACTGGAGCCTGGCAGGAGGTCTGGCCACAGGACCAGAGGATCCCACTGTCCCTGAACCTCGAGAAAGGTCTCTGGAACCAGAACCAGTTGGGCTCCTCCAGTCCTGCCCCAGGTTCCCTCCCCCAGTGCCCCACAAAACTCAGCCCTGGGGAGATGGAAGAGTCTGATCAGAGGCACACAGGTCCACTTGCCACCTGTGTGGGTCATGTGAGTACAGCAGGCCCATCACGCCAACAACCTCCCCCACCCCCACCTGCTCGGTCCAGGCCCCATTCTTGTTCTGTCTGTGGAAAAAGGTTCTCACTCAAGCATCAGATGGAGACGCACTACCGAGTCCACACAGGAGAGAAGCCCTTCTCCTGTAGCCTCTGCCCCCAGCGCTCCCGGGACTTCTCAGCCATGACCAAGCACCTGCGCACGCATGGGGCCGCACCCTACCGCTGCCCTCTGTGCCGGGCCGGCTGCCCCAGCCTGGCCTCCATGCAGGCGCACATGCGTGGCCACTCGCCCAGCCAGCTCCCACCTGGATGGACCATTCGCTCCACCTTCCTCTACTCCTCTTCCAGGCCGTCCCGGGCCTCGACCTCTCCCTGTAGGTCCCCTTGCTCCACCACTTGA
>2|ENSCAFG00000005354|34498822|34505208
CTGAGTTTGCATGAAACTTTCCCCGGCGCTGCAGGCACGGCCGCTGCGCTCCCGGCTCCAGCCCGCACAGCTCCCTGCGTTCTCGGCGGCGGCGGGGACTGCCTCTTCCAGCCCGACATGGACGTACTGCCCATGTGCAGCATCTTCCAGGAGCTGCAGATCGTGCACGAGACCGGCTACTTCTCGGCGCTGCCCTCCCTGGAGGAGTACTGGCAACAGACCTGCCTGGAGTTGGAACGCTACCTCCAGAGCGAACCCTGCTATGTGTCAGCCTCCGAAATCAAGTTCGACAGCCAGGAGGATCTGTGGACCAAAATCATCCTGGCTCGGGAGAAAAAGGAGGACCCGGACCTGAAGCTTTCCTCCAGCCCCCCCGAGGATGCTCTGAACAGCCCCGGCTTTGCTTACAACCTGGAGACCAACAGCCTGAACTCCGACGTGAGCAGCGAGTCCTCCGACAGCTCCGAGGAACTTTCTCCCACCACTAAATTTACCTCCGACCCCATTGGCGAAGTCTTAGTCAACTCGGGGACCCTGAGCTCGTCGGCCACCTCCACGCCCCCGTCGTCCCCGGAACTGAGCAGGGAGCCCTCTCACCTGTGGGGCTGCGTGCCCGGCGAGCTGCACCCCCCCGGGAAGGTGCGCGGAGGGACTGCGGGGAAGCCCGGTGACAAGGGCAGCGGGGACGCCTCCCCGGATGGCCGGAGGCGGGTGCATCGCTGCCACTTTAACGGCTGCAGGAAAGTTTACACCAAAAGCTCCCACTTGAAAGCACATCAGCGCACTCACACAGGAGAAAAGCCTTACAGATGCTCATGGGAAGGGTGTGAGTGGCGTTTTGCAAGAAGCGATGAGTTAACCAGACACTTCAGAAAGCACACTGGTGCCAAGCCTTTTAAATGTTCTCACTGTGACAGGTGTTTCTCCAGGTCCGACCACCTGGCCCTCCACATGAAGAGGCACCTGTGA
>21|ENSCAFG00000006709|33881629|33885236
ATGGCAGTAACATTTGAAGATGTGACTGTTATTTTTACTTGGGAGGAGTGGAAGTTCCTGGATTCTTCTCAAAAAAAGCTCTACAGAGAGGTCATGTGGGAGAACTACACAAATGTCATGTCAGTAGGAAACTGGAAAGAGAGCTACAAATTCCAAGAAGAAAAATTCAGATATTTAGAACATGAAAATCTTCCCTGGTGGCAAGGCTGGAGGAATGCCAGCACTCAGATATATGAGAATAGAAACTATGTGGAAACTGTCCAAGGAATAAATTCCAAAGACCTAAAGCAACAAGACCTTTCCCACCATCAAGAATGGTTAATACTCTCCACACAAGTACCAGGGTATGGGAACTATGAACTGACTTTTGAAGACAAAAGTGCCAGGAACTTAAAATATACAAAGCTTATACCTTGGCAGTCCTTAGAAACAAAACATAACCCTCAAGACTATGCTAGAGAAATCTACATGAATGAATCACATGGTTTTCAAGGAAGCAGATGCCATTTTGACATATCTAGGAAAAATCTCTCTGTGGAAAAAGAACAGAAGCTCATAGTTCAGCATTCTTATGTCCCAACAGTGGAAGCCCTTCCGGAGTACACTGGGGAGCTATGTCAACATGACCTACTGAAAAACTCTATGGAAGAGGAATACTGTAGATGTAATATATGTAAAGAAATTTATTATTGGAATTCACAGTGTGTTCTCCACAAAAGAAATCAACTTGGAGAAAAGTTCTATCAATGCTCTATCAGCACAGCATGTTTCTCTCCAAGATCAGATCTATCCAGACATCCAAGAATTCACATAGGAAAGAAGCTGTATGGATGTGATCAAGTTGATGATAACTTCACTCAGAGCTTAGGTGTTCGATTTCATCAGAGAGTCTGCCCAGGGGAGGTTTCTTATATATGCCACGTGTGTGGTAACAGCTTCAGTCAGATCTCTAGTCTTCACAATCATCAAAGAATCCATACAGAAGAGAAACTTTATAAATTTGAATGTCATAAGGACCTCAGTCGAAATTCTTTACTCCATATTCACCAGAGACTTCACATAGGAGAGAAGCCTTTTAAATGTGATCAGTGTGGTAAGAGTTTTAGTCGGAGTTCAGTACTTCATGTTCATCAGAGAGTCCACACAGGAGAGAAACCATATAAGTGTGATGAATGTGGTAAGGGCTTCAGTCAGAGTTCAAATCTTCGAATTCATCAGTTAGTCCACACAGGAGAGAAGTCCTATAAATGTGATGACTGTGGTAAGGGCTTTACCCAGCGCTCAAATCTCCAGATTCATCAGAGAGTACATACAGGAGAGAAGCCTTATAAATGTGATGACTGTGGGAAGGACTTTAGTCACAGCTCTGATCTTCGTATTCATCAGAGGGTCCATACTGGGGAGAAACCCTATACTTGTCATGAATGTGGGAAGGGCTTCAGCAAGAGTTCGAAGCTTCACACTCATCAAAGAGTCCATACTGGAGAGAAACCCTATAAATGTGAACAGTGTGGTAAGGGATTCAGTCAGCGTTCGCACCTTCTCATTCATCAGAGAGTTCACACAGGAGAAAAACCCTATAAATGTGAGGACTGTGGAAAGGGCTTTAGTCACAGCTCTAATCTTCACATTCATCAGAGGGTCCACACAGGAGAGAAGCCTTATCAATGCACTAAGTGTGGTAAGGGTTTCAGTCATAGCTCGGCTCTTCGAATTCATCAGAGAGTCCACACAGGAGAAAAACCTCATAAATGCCATGAGTATTATAAGGGATTTGATCACAGTTCACATATTCACAATAATCACCCACGAGAAACCTTATAA
>1|ENSCAFG00000013623|107225498|107315429
AACCCATTCAGGTGTAATCAACCTGGGAACATGTTTTGTCAAGCATCAAGGCTAAGTATACATAAGACAGTTCATAGTGGAGAGAAAAGTGACATTTGTAAGGAATGTGGCAAAGATTTTGACTTGAACTCAGTACTACCTCAACGTCACGGAATACGTAATGGGGAGAAACTGTACAAATGTGAAGAATGTGGTGAAACCTTTAAGGTCTCCTTTTCCCTAAATAGACATAGGCAAATGCATACTGGAGACAAACTTTACAAATGTGAAGAATGTGGCAAGGCCTTTACACAGCACTCAAGCCTTACTCAACATCACAGAATTCATACTAGCAAGAAACCACACAAATGTGAGGAATGTGGCAAGACCTTTAAGACGTGTTCATATCTTACTCAACATCACAAAATTAACACTGGAGAGAAAACTTACCTATGTAAGGAATGTGGCAAGGCCTTTTACACTCATTCAGGTCTTATTCAACATCACAGAATTCATACTGGAGAGAAACCGCACAAATGTAAAGAATGTGGCAGGGCTTTTACACAGCCCTGGAACCTTATTCAACATCAAAGAATTCATACTGTCAAGAAACCTCTCAAATGTGAGGAATGTGACAGGACCTTTAGTACTCATTCATCTCTTTCTAAACATCACAGAATTCACACTGGAGAGAAACCTTACAAATGTACAGAATGTGGCAAGGCCTTTAGACATGGCTCTACCCTTACTCAGCATCATAGAATTCACACAGGAGACAAACCTTACAAATGTAAAGAATGTGGCAAAGCCTTTAAGCAACACTCACACCTTTCTACACATCATAGAATTCATATTACAGGAGAACGTTACAAATGTGAAGAATGTGGCACAGCCTTTACACATCACTCATGCCTTACTCAACATCACAGAATTCATACTGGTGAGAAACCTCACAAATGTAAGGAATGTGGCAAGGCCTTTAATAAGCATTCACATCTTACTCAACATCACAGAATTCACACTGGAGAGAAACCTTACAAATGTAAAGAATGTGGCAAGGCCTTTAACCAGTATTCAAGCCTTTCTAGCCATCACAGAATGCACACTGGAGAGAAACCTTACAAATGTAAAGAATGTGGCAAGGCCTTTAAACATGTCTCTACCCTTACTCACCATTACAGAATTCATACTGGAGAGAAACCTTACAAATGTAAGGAATGTGGCAAGGCCTTTAATAAGCTTTCATATCTTACTCAACATCACAGAATTCACACTGGAGAGAAACCTTACAAATGTAAAGAATGTGGCAAGGCCTTTAACCAGCACTCACACCTTATTAGTCATCATAGAATTCACACTGGAGAGAAACCTTACAAATGTGAAGAATGTGGCAAGGCCTTTAACCACCAGTCAAATCTTACTCATCATCACAGAATTCATACTGGAGAGAAA
>18|ENSCAFG00000009143|45842773|45847106
ATGGAGGAGGCGGAGGAGTTGCTTTCCAAGGGCGAGAGACTGCGGTTGGCCCCCGACCCACGCCTGGGCCTGGACTTGGGATGGATCCCCTCTGGACAAGGCTGTGCTCAGGGCCTCAAAGACTTCCCGCCCGAGCCGACCCGGGCCGTCCTCGCTCTGCAGAGCCTCCCCCGGGGCTTGGCCCTTGGCCCTTCATTCGCCGAGGAGCAGCGCTTGGGAGTCTGGTGTGTCGGGGAGCCCCTGCAGCCGGGACTGCTCTGGGGGCCGCTGGAAGAGGAGTCCGTCCCCGAGCAGAAGGACGAAGGAGTGAAGCCACGGCGGAAGGAGGACGTGTCACTAGGCCCATGGGGAGACGTGTGTGCTTGTGAGCAGAGTTCAGGCTGGATCAGTTTGGTGCAGCGGAGCAGGCTGGAAAGTGAGGGAAATGTGGCGCCGGTGCGGATCAGCGAGAAACTTCATCTGCAGGTGTACCGGATCATACTGCCAGGCTTTGAGTTGCTCCTGTGGCCCCAGCCTCCCTCTGATGGCCTGAGCCACACCCAGCCCAGGCTAGAAGAAGAGGCAGCCATGGCTGTGCTGACAGAAGTGGACTCTGTGGTACAGCAGGAGGTGGACTCCCCAGGGGAAGATGCAACAGAACCTTGGACAGATCCTGGTCACCAGTCACCACCCAGCATCCAGGCAGAGAGTATGGTAGGCCCTGGACTCAAGCCCCAAACCCAGGATCAGCTTTCCAAGGAGACCCAACTGCTTGGCCCGCTCCCTCAGGATGGCAGCATGGATGAGGAGGACCCAGCCCAGACACAGATGCCACCTGAATCTCAGAGCAGCTCTGCTACCCAGCAGGGCACAGAGAGCAGTGAGGCCAGTTCCTCATTCTCTGCCAGGGACAATCAGCTACGTGCTTATGTGGTCAAGAAGTTACGTGGTCCCAGTGGTCAGTGCCCACCCAGAGAAATGACCTCGGAGCCCAGGGCCCAGCAGGCTGGAGAACAGCAACAACCGGGCTTCCCAGCATGCTTGAGGAGCCCTCCTGGCCCAGCAGGAAGCTCCCCAAAACAGAGGCGACGGTACCGGTGTGGGGAATGTGGTAAGGCCTTTCTACAACTGTGCCACCTGAAGAAGCACGCATTTGTGCACACGGGCCACAAACCCTTCCTTTGCACTGAGTGTGGCAAGAGCTATAGCTCAGAGGAGAGCTTCAAAGCCCATATGCTGGGCCACCGTGGGGTGCGACCCTTTCCTTGCCCACAATGTGACAAGGCCTATGGCACCCGGCGAGACCTCAAAGAGCACCAGGTGGTACATTCAGGTGCCAGGCCCTTTGCTTGTGACCAGTGTGGCAAGGCCTTCGCCCGCCGGCCTTCCCTGCGGTTGCATCGCAAGACCCACCAGGTGCCAGCGCCCCCTGCCCCGTGCCCATGCCCTGTGTGTGGCCGGCCCCTTGCCAACCAGGGCTCCCTGCGAAACCACATGCGGCTCCACACCGGGGAAAAGCCTTTCCTGTGCCCACACTGTGGCCGTGCATTCCGCCAGCGGGGCAACCTGCGTGGGCACTTGCGGCTGCACACGGGGGAGCGTCCTTACCACTGCCCTCACTGTGCTGATGCCTTTCCTCAGCTCCCTGAGCTTCGACGCCATCTTATCTCTCACACTGGGGAGGCCTACTTGTGCCCTGTGTGCGGGAAAGCCCTTCGAGACCCACACACACTGCGTGCTCATGAGCGCCTGCACTCAGGGGAGAGGCCCTTCCCATGCCCACAGTGTGGCCGTGCTTACACACTGGCTACCAAGCTGAGGCGCCACCTCAAATCCCACCTAGCTGACAAGCCCTACCGCTGTCCCACCTGTGGCATGGGCTATACCCTCCCCCAAAGCCTCAAGCGCCACCAGCTCAGTCACCAGCCTGGGGTACCCACCAGCCCACCCTCCAGCCCACCCTCTGTGCCACCCGCTGTTTCTGAGCCCACTGTAGTATTACTGCAGACTGAACCAGAACTGCTAGACGCATGCAGGGAGCAGGACGTCTCCCCAACCCAGGACGTCTTTGAGGTCACCATTTCGGAGAGCCAGGATAAGTGCTTTGTGGTGCCTGAAGAACCAGGCCCCACGTCCAGCCTGGTGTTCATCCATAAGGACATGGGTTTTAGTGCCTGGGCAGAAGTGGTGGAGGTGGAGACGGGCACCTAA
>1|ENSCAFG00000023473|102699549|102718175
ACAGAGACAGTCAAGCTGTCAAGAGTGTGTGTGATGTTTCAGGAGCCAGTGACTTTCCGGGATGTGGCTGTGGACTTCACCCAGGAAGAGTGGGGGCAGCTGGGCCCTGCCCAGAGGACCCTATACCGTGATGTGATGCTGGAGACCTTTGGGCATCTGCTCTCTCTGGGGCCTGAGCTTCCAAAACCTGAAGTCATCTCCCAGCTGGAGCAAGGGGCTGAGCTATGGGCAGCAGAGAGAGAAATTGCCCAGGGCTACTGTCCAGTCTTCTGGATTTTTCATGGGGTAATGGCATGGATGCAGCAGCTCTGGCCATCACATCTATGCTTCAGGGAGAGTCACATTTGTGTGTCTCCACTTGTCCCCTTTTTTCAGAACTCCAGATTTTGTCCATTGAGGTCTCCTTACAACTCCCTCAGAGCTCTTGGTATTCTTTTAGGCCGGGAGCCTGGACCTGAAAGCCAAGTGCCACCCAAGGAGCATGTCCTTCCTGAGGTGGATCCATCCCACGTCACTGAAGGGGAAGGCTTCCTGAGGGATGCTCCCTGTCCCACCATACTGAGGATTGAGTATCTCTGTGCTTACAACTCACAGGTTATAAACTCGGAACGTAACTCAAGCTTAGTCAGTCAGCAGACAGGCTCCTCAGGAAAAGAGCCGTGTGACAGCAGTGACTGTAGTAGAACTTCCAGTCAGGCCATTCCAATTCTGGAACTCACACGAAGCCAGAGCTCCTCTCTGGCCCAGCATCAGCGAAAGCATGCTGGGGAGAAGCCATACGAGTGCCGCCAGAGGCTAATCTTTGAGCAGACACCAGCTCTAACAAAACATGAGAGAGCCCACCGGAGCGACAGGCCATTTAAGTGTAATCATTGTGGGAAGTGTTTTATTCAGAGCTCGCACCTCATCCGACACCAGATAACTCACACCAGAGAGGAGCCCCAGGGACGGAATCGGCGACGGCTTGAGCAGTCCTTTGGCCGGACCTCACAGCTTGGCCGCCATCAGCACACACACTCAAGCGAGAGCTCTGGGGGTGGGACAAAGGCAGGACAGCCTGCAAGCCAGGCCCTTGCCTTGTTTGACATCCATGAAATCATAAGGGGGGTATCGCCTTGTACATCTTCAGAGATACTCAAGTCGTTTGTGCATAAGAAAGACCTTCTGAGACATAACACCATCCATCCTCCTGGGGACCCACTCTTCCTTCTCAGTAGAGCATCAAGGAAGACAAGCCCAAGGCCCACAATACTGCATTCCCAACAGATGTTTTCCACGGAAAAGGAGAAAGGATCTAGTAGTTGCAAGAGCCTGAAAACACCTGACAGTCATTTAGTATCATATAAATTCATTCCTAGATCAGGGGCACCCCTGCCAAGGAGAAAGTGTATGGAGGCCCTTAGTTCCTTTCCAGACCTTCGTCACCCACAAGGAACTCACAGTAGGGAGGACACATTGGAGTGTGGTGGGTGGGAAGATGCCTTTGGCAAGAATGCATGCTCTGTGGTTTATCAACAGATTCTCCACACTGGGGAGAAGCCGTTCCTCTGTTGTGAGTGTGGCAGAGCCTTTGCTGACGCCCCAGCCCTCCTGATCCACCACAGGACC
>35|ENSCAFG00000011235|27794676|27800323
TTTCAGGAATCAGTGACCTTCAAGGATGTGATCGTGGACTTTACCCAGGAAGAATGGAAACAGCTGGATCCCTTCCAGAGAGATTTGTTCAGGGATGTGACACTAGAAAATTATACCCACCTGGTCTCCATAGGACTCCAAGTTTCCAAACCTGATGTGATTTCCCAGTTAGAGCAAGGGACGGAGCCATGGATCATTGAACCTGGCATTCCAGTAGGTACTTTTGGAGACTGTGAGACAAGACCAGAAAATAGCGTATCAGTCCCAGAGCTGGATGTTTCTGAAGAGCAGCCATCTGACGAGGCAATTGTGGAAAAACACAAGAGGGATGATCCTTGCAGTTCTAACTTTTTAGAAAGTTGGGAGTATGAGAGCATTGTAGAGAAGCAGCAGGCAAACAAACAGACCCTGGCAAGAGAAATAAAAATAACTGAAAATAAAATACCTACCTGGGAGAGAGGCCCTGTAACTAATGACTGTGAGAAAAGCATCAGTGTGAGTTCAAACCTTATAACACAAGAAAAATCTCCAGAAGAGACCTCTACCAAAACAAGTGTCAAACAGAATATAAATCCAGTTAAAAAAGAGAAAACTTGTAAGTGCAACGAATGTGGGAAAGCCTTTAGCTACTGTTCAGCTCTTATTCGCCATCAGAGAACACATACTGGAGAGAAGCCCTACAAATGTAACGAATGTGAAAAAGCCTTCAGTCGGAGTGAGAACCTTATAAACCATCAAAGAATTCATACTGGAGATAAACCATATAAGTGCGATCAGTGTGGGAAAGGCTTCATTGAGGGTCCATCTCTTACTCAACATCAAAGAATTCACACTGGAGAAAAACCCTATAAATGTGATGAATGTGGGAAAGCCTTTAGTCAGAGGACCCATCTTGTTCAGCATCAGAGAATTCATACGGGTGAGAAACCATATACTTGCAACGAGTGTGGAAAAGCCTTTAGCCAGAGAGGCCATTTTATGGAACATCAGAAAATTCATACAGGAGAAAAGCCTTTTAAATGTGATGAATGTGATAAAACCTTTACCAGGAGCACACATCTTACTCAGCATCAGAAAATTCATACCGGGGAGAAGACCTATAAATGTAATGAATGTGGAAAGGCCTTCAATGGTCCCTCAACATTTATCCGTCATCACATGATCCACACGGGTGAGAAACCATATGAGTGCAACGAGTGTGGGAAAGCCTTCAGCCAGCACTCAAACCTCACTCAACATCAGAAAACACACACGGGGGAGAAACCATATGACTGTGCCGAATGTGGAAAATCCTTCAGTTACTGGTCATCCCTTGCTCAACATCTGAAAATTCATACTGGAGAAAAACCTTACAAATGCAATGAATGTGGAAAGGCCTTCAGTTACTGCTCCTCCCTTACTCAGCATCGGAGAATCCACACCAGAGAAAAGCCCTTCGAGTGCAGTGAATGTGGGAAGGCTTTCAGTTACCTCTCCAACCTTAATCAGCATCAGAAGACGCATACCCAGGAGAAAGCCTATGAATGTAAGGAGTGTGGAAAAGCCTTTATTCGGAGTTCATCTCTGGCTAAACATGAGAGAATTCATACAGGTGAGAAGCCCTATCAGTGTCATGAGTGTGGGAAAACCTTCAGTTATGGCTCCTCCCTTATTCAGCATAGGAAAATACACACTGGAGAGCGACCTTACAAGTGTAATGAATGTGGGAGAGCCTTCAACCAAAACATACACCTCACACAACATAAGAGAATCCACACAGGAGCAAAGCCTTACGAGTGTGCCGAGTGTGGCAAAGCCTTCCGGCACTGTTCATCTCTTGCTCAACATCAAAAAACTCACACAGAAGAGAAACCCTACCAGTGTAATAAATGCGAAAAGGCTTTCAGCCAGAGCTCTCATCTGACACAGCATCAACGAATTCACACTGGAGAGAAGCCCTATAAGTGTAACGAATGTGACAAAGCTTTCAGCCGGAGCACACATCTGACTGAACATCAGAACACTCACACGGGGGAGAAACCTTACAACTGTAATGAATGCAGGAAGACTTTCAGCCAGAGCACATACCTCATTCAGCATCAGAGAATCCATTCAGGAGAGAAACCTTTTGGCTGTAATGATTGTGGAAAAGCGTTCAGATACCGGTCTGCTCTCAACAAACATCAGAGACTGCACCCTGGCATATGA
>7|ENSCAFG00000018554|74724642|74725988
GAGTTTTTCATCAGTATGTCTGAAACCATTAAGTATAATGACGATGATCATAAAACTCTGTTTCTGAAAACGCTAAATGAACAACGCCTGGAAGGAGAATTCTGTGATATTGCTATTGTGGTTGAAGATGTGAAATTCAGAGCACACCGGTGTGTTCTTGCTGCCTGCAGCACCTACTTTAAGAAGCTTTTCAAGAAGCTTGAGGTTGATAGCTCTTCAGTAATAGAAATAGATTTTCTTCGTTCTGATATATTCGAAGAGGTCCTGAACTACATGTATACAGCAAAGATTTCGGTGAAAAAAGAAGATGTTAACTTAATGATGTCATCAGGTCAGATTCTTGGTATCCGATTTTTGGATAAACTCTGTTCTCAGAAGCGTGACGTATCTAGTCCTGATGAAAATAACGGCCAGTCGAAAAGTAAATATTGTCTCAAAATAAATCGCCCCATTGGAGATGCTGCTGACGCTCAGGATGACGATGTGGAAGAAATTGGAGACCAGGATGACAGTCCCTCTGATGACACAGTAGAAGGCACCCCCCCGAGTCAGGAGGACGGCAAGTCGCCCACGACGACGCTCAGGGTTCAGGAGGCAATCTTGAAAGAGCTGGGGAGTGAGGAAGTTCGAAAAGTAAATTGCTACGGCCAGGAAGTAGAATCCATGGAGACCCCAGAATCGAAAGATTTGGGGTCCCAGACTCCTCAAGCCTTAACATTTAATGATGGAATGAGTGAAGTGAAGGACGAACAGACACCGGGCTGGACGACGGCTGCCAGTGACATGAAGTTCGAGTATTTACTTTACGGCCACCATCGGGAGCAGATTGCCTGCCAGGCGTGCGGGAAGACGTTCTCGGACGAGGGCAGGTTGAGGAAGCACGAGAAACTCCACACGGCCGATAGGCCGTTTGTTTGTGAAATGTGCACAAAAGGTTTTACTACACAGGCCCACCTGAAAGAACACCTAAAAGATCATGAACGAAGACACAGAGGGGAAAAGCCTTTTGTCTGTGGCTCTTGCACCAAGGCGTTCGCCAAGGCATCGGATCTGAAAAGGCACGAGAACAATATGCACAGTGAAAGGAAGCAGGTTACCCCCAGTGCCATCCAGAGTGAGACCGAACAGTTGCAGGCAGCAGCGATGGCCGCCGAAGCGGAGCAGCAGTTGGAAACAATCGCCTGTAGCTAG
>23|ENSCAFG00000017341|14836680|14837874
GCCCACACCAAGGACATGCCCTTCACCTGTGAGACCTGTGGGAAGTCCTTCAAACGAAGCATGTCTCTCAAAGTGCACTCGCTGCAGCACTCTGGGGAGAAACCCTTCAGATGCGAGAACTGCAACGAGCGCTTCCAGTACAAGTACCAGCTGCGGTCGCACATGAGCATCCACATCGGCCACAAGCAGTTCATGTGCCAGTGGTGCGGCAAGGACTTCAACATGAAGCAGTACTTCGACGAGCACATGAAGACGCACACAGGCGAGAAGCCGTACATCTGCGAGATCTGCGGCAAGAGCTTCACCAGCCGACCCAACATGAAGCGGCACCGGCGCACGCACACCGGCGAGAAGCCCTACCCCTGCGACGTGTGCGGCCAGCGCTTCCGCTTCTCCAACATGCTCAAGGCGCACAAGGAGAAGTGCTTCCGCGTCAGCCACCCGCTGGCCGCCGACGGCCCCCCTTCTTCGGGCCCGGGCCTGCCCCCCGCCCAGCCCGCCGCAGCGCACGCCCTGCCCCTGCTCCCGGGGCTGCCCCAGACCCTGCCGACTGCGAATCCTGTGAAGAGCAANCCTGCCGCCCCCCCCGCCCCTCTTCTTTATACTGCCACTTCGGGCGGCAGGATGAGCGCCAACAACTGA
>25|ENSCAFG00000006794|15158724|15171044
GGCGCCCTGGAGCCGCGGGCCTCTGTCGCGGAGGCCGTGTCATCCCTGACCATCGCCGACGCCTTCACCGCGGCGGGCGAGAGCCCCGCCCCGCCGCCCTCCGCGCTCAGCAGGAGGTTCATCTGCTCGTTCCCCGACTGCAGCGCCAATTACAACAAGGCCTGGAAGCTAGACGCGCACCTGTGCAAGCACACGGGGGAGAGACCATTTGTTTGTGACCATGAAGGCTGTGGCAAAGCCTTTGTCAGGGACTACCATCTGAGCCGCCACATTCTGATTCACACTGGGGAAAAGCCATTTGTTTGTACAGCTAGTGGCTGCGATCAGAAATTCAACACAAAATCAAACTTGAACAAACATTTTGAACGTAAACACGAAAATCAACAAAAACAATATGTAGTAAGTATGAATGATTTTCTTGGATTTTTCTCCAGACTAACGAACCTTTTTCTTAAACAGCAGTGCCAGCACACCAGCGAGCCGCTCTTCAAGTGTGCCCATGAAGGTTGTGGGAAACACTTCACCTCACCCAGCAGGCTAAAGCGACACGGGAAGGTCCACGAGGGCTATATGTGTCAAAAAGACAAATGTTCCTTTGTGGCCAAAACATGGACAGAGCTTCTAAAACATGTGAAAGAAACCCATAAAGAGGACATAAAATGTGAAGTATGCCAGAAGACCTTTAAGCGCAAGGATTACCTTAAGCAGCACATGAAAACCCACGCCCCAGAAAGGGACGTGTGCCGGTGTCCAAGAGAAGGCTGTAGCAGAACCTACACGACCGTGTTCAATCTCCAGAGCCACATCCTCTCTTTCCACGAGGAGAGGCGCCCATTCACTTGTGAACAGGAAGGCTGTGGCAAAACATTTGCAATGAAACAAAGTCTCACTAGGCATGCTGTCGTGCATGACCCTGACAAGAAGAAGCTCAAACCAAAGGTAAAACGATCTCGTGAAAAGCGGAGTTTGGCCTCTCGTCTCAGTGGCTATATTCCTCCTAAAAAGAAGCAAGAACAAGGCTTATCTGTGTCTAAGAATGGAGAGACCCTGAACTGTACTGAAGACAAGGTGCTCTCAACAGTTGCAATCCTTACCCTCAGCTAA
>36|ENSCAFG00000012550|18274729|18276661
ATGGCTGCCGTGGCCGTCCTCCGGAATGACCCTCTGCAGGCCTTCCTCCAGGACCGCACCCCCAGCGCCTCCCCGGACCTGGGCAAGCACTCGCCCCTGGCGCTGCTGGCCGCCACCTGCAGCCGCATCGGCCAGCCCGGAGCCGCGGCGCCCCCGGACTTCCTGCAGGTGCCCTACGACCCCGCGCTGGGCTCGCCCTCCAGGCTCTTCCACCCTTGGACCGCAGACATGCCGGCGCACTCCCCGGGCGCGCTGCCGCCCCCGCACCCCAGCCTGGGCCTCACGCCGCAGAAAACGCACCTGCAGCCGTCCTTCGGGGCGGCGCACGAGCTGCCGCTCACACCCCCTGCAGACCCCTCGTACCCCTACGAGTTCTCGCCCGTCAAGATGCTGCCCTCGAGCATGGCGGCGCTGCCCGCCAGCTGCGCGCCCGCCTACGTGCCCTACCCCGCGCAGGCCGCGCTGCCTCCGGGCTACTCCAACCTGCCGTGTCGCCAGCTGTCCCCCAACCCGGCCCCCGACGACCTCCCCTGGTGGAGTATCCCGCAGGCGGGCACCGGCCCGGGGACCTCCGGGGTGCCGGGGAGCAGCCTCCCGGGCGCCTGCGCCGGGGCCCCCCACGCACCCCGCTTCCTGCAGCGGGGCCTGGTGCTGGGCCCGTCGGACTTCGCGCAGTACCAGAGCCAGATCGCGGCGCTGCTGCAGACCAAGGCCCCCCTGGCGGCCACGGCCAGGAGGTGCCGCCGCTGCCGCTGCCCCAACTGCCAGGCGGCTGGCGGCGCCCCCGAGGCGGAGCCCGGCAAGAAGAAGCAGCACGTGTGCCACGTGCCGGGCTGCGGCAAGGTGTACGGCAAGACGTCGCACCTGAAGGCACACCTGCGCTGGCACACGGGCGAGCGGCCCTTCGTGTGCAACTGGCTCTTCTGCGGCAAGAGCTTCACGCGCTCGGACGAGCTGCAGCGGCACCTGCGGACTCACACGGGCGAGAAGCGCTTCGCCTGCCCCGAGTGCGGCAAGCGCTTCATGCGCAGCGACCACCTCGCCAAGCACGTCAAGACGCACCAGAATAAGAAGCTCAAAGTTGCCGAGGCCGGGGTCAAACGGGAAGACCCGCGGGACCTGTGA
>16|ENSCAFG00000025203|46053560|46054489
AGCAAGCAGAAAAATATGGATCAGCAACTGAAGAAAAGGGTGAAGACTTGTGGCCAGAAAGGCCCGGGTAGAAGAGCCTTCAGTAGAGATAAGCCAAGGCCATCCAAGCCACAGCCAGTCCAACAGGAACTTTGCAACACAACATGGGCCTTCGAAGATGAAAGTATGTTCTTTGAAACTAGCCATCTGGTTGTTGGAGAAGATTCCTTCTCTGACTGTTACATAGAATGCATAATAAGGGGTGAGTTTTCTGAACCCATCCTGGAAGAAGAGTCACTTAAGTCCCTTGACTACCTGGAAGAAGGATCAGAACAAGAGCTTTCTCAACAGGTTCTCACAGCAAGCTCACTTCTGGAAAAATCTCTGAAATGCATGCAAAAAGGAGCAAAGCAAGAACTTCCTCAACAAATTGTTAGAGAGAATTCAGAGCTTGAGAATTCTGAGACCATAAAAAAATTTGCTGGAAAGAAACCAACAAAAGATAAGGAATCTGAGGCTCCAGAAAAAATTGTTTGTCCCCACAGTGGATGCACAAAAAAGTTAAAGAGTAGAGCTTCCCTGAGAAAGCATCTCCTCGTCCATGGTCCTCGAGATCACGTATGTGCAGAATGTGGGAGAGCATTCAATGAGCGTGCGAAACTAAAAAGACATTTTCTGGTTCATACTGGAGAGAGGCCATTCCGGTGCACCTTTGAAGGATGTGGGAAACGCTTTTCCCTGGACTACAATTTGCGTACACACGTATGCATCCACACTGGGGAGAAACGTTTTGTGTGTCCCTTTGAAAGCTGTGGCAAGAGGTTTATTCAGTCAAATAACCTGAAAGCTCACATCTTAACTCATGCAAAGACCAACAAAAATCAATGA
>5|ENSCAFG00000012224|17738587|17749235
ATGCCGCCCCCAGGGAAAGTCCCCCGAAAGGAGAACCTGGGGCTCCAGTGCGAGTGGGGGTCCTGCTCCTTTGTGTGTTCTGCCATGGAGGAGTTCTGTGAACACGTCACTCAGCACCTCCGGCAGCACCTGCATGGCTCCGGGGAGGAGGAGGAAGATGACGATGAGGACCCACTTGAGGAAGAATTCTCCTGTCTGTGGCAGGAGTGTGGCTTCTGTTCCATGGACAGTTCGGCTGACCTCATCCGCCACGTCTACTTCCACTGCTACCACACCAAGCTGAAGCAGTGGGGGCTGCAAGCCCTGCAGAGCCAGGCCAACCTCAGCCCCTGCATCCTGGACTTCCAGAGCCGCAACATCATCCCTGACATCCCTGACCACTTCCTGTGTCTATGGGAACACTGTGAGAGTTCCTTCGACAATCCTGAATGGTTTTATCGGCACGTGGAAGCGCACAGCCTGTGCTGTGAATACCAAGCAGTCGGCAAGGACAACCATGTGGTCCTGTGCGGCTGGAAAGGCTGTACCTGTACCTTCAAGGACTGCCGTAAGCTTCGAGAGCACCTCCGCAGCCATACCCAGGAGAAGGTGGTGGCCTGTCCCACCTGCGGGGGCATGTTTGCCAACAACACCAAGTTCTTAGATCACATCCGTCGCCAGACCTCTTTGGATCAGCAACGCTTCCAGTGCTCTCACTGCTCCAAGAGATTTGCCACGGAGCGGCTGTTGCGGGACCATATGCGCAACCACGTGAATCACTATAAGTGCCCCCTGTGTGATATGACTTGTCCGCTGCCATCCTCCCTCCGAAACCACATGCGTTTTCGCCACAGCGAAGACCGGCCCTTCAAATGTGACTGTTGTGACTACAGCTGCAAGAACCTGATTGACCTGAGGAAGCACCTGGATACTCACAGCAAGGAGCCAGCCTACAGGTGTGATTTCGAGAACTGCAGCTTCAGTGCACGGTCCCTCTGCTCTATCAAGTCCCATTACCGGAAAGTGCATGAAGGAGACTCAGAGCCCAGGTACAAGTGTCACGTGTGTGACAAATGCTTCACGAGGGGCAACAACCTCACTGTGCATCTTCGTGAGAAGCACCAGTTCAAGTGGCCCTCAGGGCACCCCCGTTTTCGGTACAAGGAGCATGAAGATGGTTACATGCGGCTGCAGCTAGTTCGCTATGAGAGTGTGGAGCTGACACAGCAGCTGCTGCGGCAGCCGCAGGAGGGATCAGGCCTGGGAGCCTCACTGAACGAGAGCAGCCTGCAGGGCATCATTCTCGAAGCAGTGCCAGGGGAGCCAGGAGCCCAGGAGGAGGCTGAAGAGGAAGAGGAGGGCGGGAGCAGTGAGGGGACAGGCCTCTCGGCCTCTCCAGACACTCCTAGCCCCATCATCCATGTGGTGAATCAGACCAACGCCCAAGGCGAACAAGAGATTGTCTATTATGTGCTGTCTGAAGCCCTAGGAGAGCCCCCTCCAGCCCCTGAGCCCCCATCAGAGGACATCATAGAAAAGCTTCAGGGAATAGCCGAGGAGCCAGAAGTCCGGATGGTGTGA
>2|ENSCAFG00000008559|61432862|61434622
ATGTCCGAAAGCTGGCAGCAGCCGCCACAGACACAGCCACAGCAGCCACAGCCACCACAGCCTCAGCACCACGCAGAGCCACCTCCGGCCCTGGCTGAGCACACACTGCCCCCAGGCTCAGCGGAGAACCCCCTGGGCTGTGCCGTCTATGGCATCCTCCTGCAGCCAGACCCTGGCCTACAGCCCCCTCAGCATGCGCCCCTGCAGGCAGCAGGTGAGCCAGGCCCCAAGTGCGGTGTGTGTGGTCACGACCTGGCACACCTGTCCAGCCCGCATGAGCACCAGTGCCTGGCGGGCCACGACCGCTCATTTCAGTGCACGCAGTGTCTCAAGATCTTCCATCAGGCTACTGACCTGCTGGAACACCAGTGTGTGCAGGCGGAACAGAAGCCTTTTGTCTGTGGTGTCTGCAAGATGGGCTTCTCGCTGCTCACCTCGCTGGCGCAGCACCATAGTGCGCACAGCGGCACGAGTGGCCTCGTGAAGTGTTCCATCTGTGAGAAGACCTACAAGCCGGCTGAGGCGGCTGAGCAGCAGGCCGACAAGCCCTACAGCTGCCCCATCTGCCAGAAGCCCTTCAAGCACCTGTCGGAGCTATCGCGGCATGAGCGGATCCACACTGGGGAGAAACCGTACAAGTGCACATTGTGCGACAAGAGCTTCAGCCAGTCGTCGCACCTGGTGCACCACAAGCGCACGCACAGCTCCGAGCGGCCCTACAAGTGTGCGGTCTGCGAGAAGACCTTCAAGCACCGCTCTCACCTGGTGCGCCACATGTACGCACACTCGGGTGAGCACCACCTGTTCCGCTGCAATGTGTGCGAGCTGCACTTTAAGGAGTCCTCGGAGCTGCTGCAGCACCCCTGCACGCCAAGCGGGGAGCGGCCCTTCCGCTGTGGCGAGTGCCAAAAGGCCTTCAAGCGGCCATCGGACCTGCGGCAGCACGAGCGCACACACAGTGCCGAGCGGCCCTTCAAGTGCGACCTGTGCCCCATGGGCTTCAAGCAGCAGTACGCGCTCATGCGGCACCGGCGCACACACAAAACGGAGGAGCCCTTTAAGTGCGGCCTGTGCGAGAAAGGCTTCGGGCAGCCTAGCCACCTGCTCTACCACCAGCACGTGCACACCCTCGAGACGCTCTTCAAGTGCCCTGTGTGCCACAAGGGCTTCGACCAGTCGGCTGAGCTGCTTCGGCACAAGTGCCTGCCAGGCGCGGCTGAGCGGCCCTTCAAGTGCCCCGTGTGCAACAAGGCCTATAAGCGGGCGTCGGCCCTGCAGAAGCACCAGCTGGCACACTGCTCGGCGGCCGAGAAGCCCCTGCGCTGCACCCTGTGCGAGCGCCGCTTCTTCTCGTCCTCAGAGTTCGTGCAGCACCGCTGCGACCCGGCGCGCGAGAAGCCGCTCAAGTGCCCGGACTGCGAGAAGCGCTTCAAGTATGCGTCCGACCTGCAGCGGCACCGGCGCGTGCACACGGGCGAGAAGCCCTACAAGTGCCCCAACTGCGACAAGGCCTTTAAGCAGCGGGAGCACCTCAACAAGCATCAGGGTGTGCACGCCCGGGAGCAGCAATTCAAGTGCGTGTGGTGCGGCGAGCGCTTCCTGGACGTGGCCCTGCTGCAGGAGCATAGCGCCCAGCACAGTGCGGCCGCAGCCGCTGCAGAGGGCGCCTACCAGGTGGCTGCCTGCCTGCCCTGA
>6|ENSCAFG00000016964|20880825|20882912
ATGGTGCCCCTGAGTCTCCTGAGCGTGCCCCAGCTGAGCGGAGCCGGCGGGGGAGGGGGAGAAGCCGGTGCGGGCGGCGGAGCGGCCGCCGTGGCCGCGGGTGGCGTGGTGACCACGACCGCCTCGGGGAAGCGCATCCGGAAGAACCACGCCTGTGAGATGTGCGGCAAGGCCTTCCGCGACGTCTACCATCTGAACCGACACAAGCTGTCGCACTCGGACGAGAAGCCCTACCAGTGCCCGGTGTGCCAGCAGCGCTTCAAGCGCAAGGACCGCATGAGCTACCACGTGCGCTCACATGACGGCGCTGTGCACAAGCCCTACAACTGCTCCCACTGTGGCAAGAGCTTTTCCCGGCCGGATCACCTCAACAGTCACGTCAGACAAGTGCACTCAACAGAACGGCCCTTCAAATGTGAGAAATGTGAGGCAGCTTTTGCTACGAAGGATCGACTGAGAGCGCACACAGTACGACACGAGGAGAAGGTGCCATGTCATGTGTGTGGCAAGATGCTGAGCTCGGCTTATATTTCGGACCACATGAAGGTGCACAGCCAGGGCCCTCACCATGTCTGTGAGCTCTGCAACAAAGGCTTCACCACAGCAGCATACCTGCGCATCCACGCGGTGAAGGACCACGGGCTCCAGGCCCCGCGGGCTGACCGCATCCTGTGCAAGCTGTGCAGCGTGCACTGCAAGACCCCTGCCCAGCTGGCCGGCCACATGCAGACCCATCTGGGGGGGGCCGCCCCCCCTGTCCCGGGAGACGCCCCCCAGCCACAGCCCACCTGTTGA
>1|ENSCAFG00000000318|38462172|38467955
ATGGCCACCTATCCCTGCCAATTATGTGGCAAGACGTTCCTCACCCTGGAGAAGTTCACTATCCACAATTATTCCCACTCCAGGGAGCGACCTTACAAGTGCTTGCAGCCAGACTGTGGCAAAGCCTTCATTTCCAGATATAAATTAATGAGGCACATGGCTACCCATTCGCCCCAGAAATCTCACCAGTGTGCTCACTGTGAGAAGACATTCAACCGGAAAGACCACCTAAAAAACCACCTCCAAACTCATGACCCCAACAAAATGGCCTTTGGGTGTGAGGAGTGTGGGAAGAAGTACAACACCATGCTGGGCTACAAGAGGCACCTGGCCCTCCATGCGGCCAGCAGCGGCGACCTCACCTGTGGGGTCTGTGCCCTGGAGCTAGGGAGCACGGAGGTGCTGCTGGACCACCTCAAAGCCCATGCTGAAGAGAAGCCCCCCAGCGGAACCAAGGAAAAGAAGCACCAGTGCGACCACTGTGAGAGATGCTTCTACACCCGGAAAGACGTGCGGCGCCACCTGGTGGTCCACACAGGCTGCAAGGACTTCCTGTGCCAGTTCTGTGCCCAGCGATTTGGGCGCAAAGACCACCTCACACGACATACCAAGAAGACACACTCACAGGAGCTGATGAAAGAGAGTCTTCAGTCTGGAGACCTTCTGAGCACCTTCCACTCCATCTCTCCCCAATTTCAATTGAAGGCTGCCCCGTTGTCTCCTTACCCTTTAGGAGCTCCTGCACAGAACGGGCTTGCAAGTAGCTTGCCAGCTGAGGTACACAGCCACCCCCACAACCCCTCGGATCAAACCTCCCAGCCTGTACAACCGCTGCCAGAGCCCCTCGCCCCCCTCCACCCCGTAACATCTCCCAGCTCTCCTCCCCCGCCCCTCCAGAATCACAAGTACAACACCAGTTCTACCTCATACTCTCCACTTGCAAGCCTGCCCCTCAAAACAGATACTAAAGGATTTTGCAATATCAATTTGCTTGAGGACTTGCCTCTGCAAGAGCCTCAGTCACCTCACAAGCTCACCCCAGGTTTTGATCTGGCTAAGGGAAGTGCTGGTAAAGTAAACCTGCCCAAGGAGCTACCTGCGGATGCTGTGAACCTAACAATACCTGCCTCTTTGGACATTTCCCCCCTCTTGGGCTTCTGGCAGCTGCCCCCACCTGCTACCCAAAATGCTTTTGGGAATAGCACTCTCACCCTGGGGCCTGGGGAGTCTCTGCCCCACAGGTTAGGCTGTCTGGGGCAACAACAACAAGACCCCTCACTAGCCATGAGCACCATGAGCCTGGGCCAGCTTCCTCTTCCTCCCATCCCCCATGTTTTCCCAGCTGGCACTGGCTCTGCCATCCTGCCTCATTTCCATCATGCATTCAGATGA
>18|ENSCAFG00000013285|54480602|54490342
ATGCCCCGCGCGTTTCTGGTCAAGAAGCCGTGCGTCTCCACGTGCAAGAGGAACTGGAGCGAGCTCCCCGACGAGGAGCGCGGCGAGATCTACGTGCCAGACTCAGCACGTTGTGACCGGCTAAGCATTGACCCCGTTCCCACTGGGAGAAGCCCTGGGGGAGCTGGGGAACAGAGAAGCGCTATCCTGGGATATCCCATCTGGGCCCAAGAGCCTGGCCTGAGCCCTGCACTCCCCGCCCCTCATCTCCCAAGGCATTTCTCCTTTGTTATCCTGTCCTCCCACTTCACGACCACCTGCCTACCCCGGGGAGGCAGCCAGGCCAAGGTGACCCTGGGGGATGGGCCCAGTGGAGACCTCTTCACCTGCCACATTTGTCAGAAGGCCTTCACCTACCAGCGCATGCTCAATCGCCACATGAAGTGTCACAATGATGTCAAGAGGCACCTGTGCACCTACTGTGGGAAGGGCTTCAATGACACGTTCGACCTGAAGAGACACGTCCGCACCCACACCGGCGTGCGGCCCTACAAATGCAGCCTGTGTGACAAGGCCTTCACACAGCGCTGCTCTCTGGAGTCACACCTCAAGAAGATCCACGGCGTGCAGCAGAAGTACGCGTACAAGGAGCGGCGGGCCAAGCTGTACGTGTGTGAAGAGTGTGGCTGTACATCCGAGAGCCAGGAGGGCCATGTCCTCCACCTGAAGGAGCACCACCCCGACAGCCCACTGCTGCGTAAGACCTCCAAGAAGGTGGCTGTGGCCTTGCAGAATACTGTCACCTCTCTGTTACAGAGCAACCACCATCTCTAA
>16|ENSCAFG00000004429|17148036|17176760
ATGGCCGAGGCGGCCCCGGCTCCGACTTCTGAATGGGACTCCGAATGCCTTACGTCGCTGCAGCCCCTTCCTCTTCCCACACCCCCAGCAGCAAATGAGGCACACCTGCAGACTGCGGCCATCTCCCTGTGGACAGTGGTGGCAGCTGTGCAGGCTATCGAGAGAAAGGTGGAGGTCCACAGCCGGCGACTCTTGCACCTAGAAGGACGGACGGGGACAGCAGAGAAGAAGCTAGCCAGCTGTGAAAAGACGGTGGCTGACCTTGGGAACCAACTGGAGGGCAAGTGGGCTGTGCTGGGGACCCTGCTGCAGGAGTATGGGCTGCTGCAGAGACGGCTGGAGAACTTGGAGAACCTACTGAGGAACAGGAACTTCTGGATTCTGCGGCTGCCACCCGGCATTAAAGGAGATATCCCGAAGGTGCCTGTGACATTTGATGATATCTCCATCTACTTTTCCACTCCGGAGTGGGAAAAATTGGAAGAATGGCAAAAAGAACTTTACAAGAATATCATGAAGGGCAACTACGAGTCTCTCATCTCCATGGATTATGCCATGAATCAACCTGATGTCTTATCTCAGATTCAGCCAGAAAGAGAACATACTACAGAGGACCAGGCAGGACCAGAGGAAAGTGAGATTCCCACAGACCCCAGTGAAGAAATAGAGCCTGGCATTTCAACATCAGATATTCTGTCTTGGATCAAACAAGAGGAAGAGCCCCAGGTTGGGGCCCCACAGGAGACCAAGGACAGTGACATGCACAAGGGCACCTATGCTGATGAAGAACTTGTCATCAAAGCTGAAAGCCTTGCCAGAGCCTCCTTGTGCCCAGAGGTTCCGGTCACCTTCTCTTCTCCACCACCAGCAGCAAAGGATACTTTTTCAGATGTGACTTTCAAAGGTCAGCCCTCTGCATCCATGGCACCTTTCGGGCGTCCGGCTGCCGACCTGGCTGAAGCCTCTGAAGGACAAGTGACTTTTACTCAGTTGGGTAGCTACCCCCTGCCACCTCCAGCTGGGGAGCAGGTCTTCTCATGCCACCACTGTGGCAAGAGCCTCAGCCAAGACATGCTGCTGACCCACCAGTGTAGCCACACGGGTGAGAACCCGTTACCCTGTGCCCAGTGCCCGAAACACTTCCCCCAGCAGGCCGACCTGGGCAGCAGCTCCCAGCCCCATGCTAGCGAGACGCCCCCCACCTGTCCACACTGCGCCAGAACTTTCACTCACCCGTCCAGACTCACCTACCACCTTCGGGTGCATAACAGCACCGAGCGCCCTTTCCCCTGCCCTGACTGCCCCAAGCGCTTCGCCGACCAGGCCCGGCTCAGCAGCCACCGGCGAGCTCACGCCAGCGAGCGGCCCTTCCGCTGCGCCCAGTGCGGCCGGAGCTTCAGCCTGAAAATCAGCCTCCTGCTCCACCAGCGGGGGCATGCACAGGAGCGGCCCTTCTCCTGCCCGCAGTGCGGCATTGACTTCAATGGCCACTCAGCTCTGATCCGCCACCAGATGATCCACACGGGCGAGCGGCCATACCCGTGCACTGACTGCAGCAAGAGCTTCATGCGCAAGGAGCACCTGCTGAACCACCGGCGGCTGCACACGGGCGAGCGGCCCTTCAGCTGTGCGCACTGCGGCAAGAGCTTCATCCGCAAGCACCACCTCATGAAGCACCAGCGCATCCACACGGGGGAGCGGCCCTACCCCTGCGCCTACTGTGGCAGAAGCTTCCGCTACAAACAGACACTCAAGGACCACCTACGCTCCGGCCACAGTGGAGGCTGCGGGGGTGACAGCAACCACTCCGGACAGCCACCTGACCCCCCGGGGCCCCTTCTAACGGGGCTCGAAACCTCTGGCCTACCTGTTAACACCGAAGGTCTAGAGGCCAATCAGTGGTATGGGGAAGGGAGCGGAGGAGGAGTTTTGTAA
>11|ENSCAFG00000002596|61158803|61169868
GCTTCGCCGACCCCCCCGCGGGAGCCAAAGGGCTTGCTGACATTTGAGGATGTGGCTGTGTTTTTTACCCAGGAGGAGTGGGATTATCTGGATCCAGCTCAGAGAAGCCTGTATAAAGATGTCATGATGGAGAATTATGGAAACCTGGTCTCACTGGATGTTTTGAACAGAGATAAGGATGAGGAGCCAACAGTAAAACAAGAAATTGAGGAGATCGAGGAAGAAGTGGAACCACAGGGTGTAATAGTTACAAGAATCAAAAGTGAAATTGACCAAGATCCTATAGGTAGAGAAACCTTTGAACTTGTTGGTAGGTTAGATAAACAAAGAGGAATCTTCTTATGGGAAATACCAAGAGAATCTTTGGCCCAGGAACAGAGAATGTTCAGAGGAAACACTAACATTATTCGTAAGAGACCAAACTCAGAAGAGAAATGCCATAAATGTGAAGAATGTGGAAAGGGTTTTGTTCGCAAGGCCCATTTCATTCAACATCAAAGGGTCCATACTGGTGAGAAGCCCTTTCAATGCAATGAATGTGGGAAAAGTTTTAGTCGCAGTTCATTTGTTATTGAACATCAGAGAATTCACACTGGGGAAAGGCCCTATGAGTGTAATTATTGTGGAAAAACCTTTAGTGTGAGCTCAACCCTTATTAGACATCAGAGAATCCACACTGGAGAGAGACCCTATCAGTGTACTCAGTGTAAACAGAGCTTCAGCCAGAGAAGGAGCCTTGTTAAACATCAAAGGATTCACACAGGTGAAAAACCCCATAAATGTAGTGACTGTGGGAAAGCCTTCAGCTGGAAGTCACACCTTATTGAACATCAGAGAACTCACACTGGTGAGAAACCCTATCACTGTACCAAATGTAAGAAAAGCTTTAGTCGAAATTCGTTACTTGTTGAACATCAGAGAATTCACACTGGGGAAAGACCCCATAAATGTGGTGAATGTGGGAAAGCTTTTAGATTAAGTACATACCTTATACAACACCAAAAAATCCACACTGGTGAGAAGCCTTTTCTTTGTATCGAATGTGGAAAAAGCTTCAGTCGGAGCTCCTTCCTTATTGAACATCAGAGGATCCATACAGGTGAAAGACCTTATCAGTGCAAAGAGTGTGGGAAAAGCTTTAGTCAGCTGTGCAACCTTACTCGTCATCAGAGAATTCACACAGGAGACAAACCCCATAAATGTGAAGAATGTGGAAAAGCCTTTAGTAGAAGCTCAGGTCTTATTCAGCATCAGCGAATCCACACCAGAGAGAAGACTTACTCATACAATGAAACCAAGGAAAGTTTTGATCCAAATTGCAGTCTTGTTATACAGCAGGAAGTCTACCCCAAGGAAAAATCTTACAAATGTGATGAATGTGGGAAAACTTTTAGTGTCAGTGCTCATCTTGTACAACATCAAAGAATCCACACTGGTGAAAAGCCCTATCTATGTACTGTGTGCGGGAAAAGCTTCAGTCGGAGCTCATTTCTTATAGAGCATCAGAGAATCCACACTGGTGAGAGACCTTATCTGTGCAGACAGTGTGGCAAAAGCTTTAGCCAACTGTGTAATCTTATTCGACATCAGGGTGTTCACACAGGTAATAAACCCCATAAATGTGATGAATGTGGGAAGGCCTTTAGCCGGAACTCAGGCCTTATTCAGCATCAGAGAATACACACAGGAGAGAAACCTTACAAGTGTGAGAAGTGTGACAAAAGTTTTAGTCAACAGCGCAGCCTTGTCAACCATCAGAAGATCCATGCAGAGGTGAAAACTCAAGAAACCCATGAATGTGAGGCTTGTGGCGAAGCCTTCAATTGTCGCATATCTCTTATTCAGCATCAAAAATTGCACACTACGTGGATGCAGTAA
>1|ENSCAFG00000006238|118828833|118840663
TTACAGGAGACAGTGACATTTAAGGATGTGGCTGTGGACCTCACCCAGGAGGAATGGCAGCACATGAAACCTGCTCAGAGGAACTTGTACCGGGATGTGATGCTAGAGAACTACAGCAACCTAGTCACAGTGGGTTATCAAGTCACCAAACCAGATGTGATCTTCAAGTTGGAGCAGGAAGAGGAGCCATGGGTGATAGAGGAAGAAATGCTTGGGAGGCACTGTCCAGAGGGGGAAGTTTGGGAAGTTGATGAACAGATCAAGAAGCAACAGGAAACTCTTGTGAGGAAAGTCACATCTATCTCCAAGAAAACTCTGATTAAGGAAAATGTCATTGAATGTAAAAGAGTTACAAAAATATTTCCTTTGAGCTCAGATATTCTTACTTCAAGACAAAACTTCTATGAATGTGACTCACTTGATAAGGGTTTGGAACATAATTTAGATTTACTTAGTTATGAGAAGGACTGTATAAGAGAGAAAAATTATGAATATAGTAAGTATGGGAAGCCATTTTACCATTGCTCATCCCATGTTCTA
>17|ENSCAFG00000004909|24312956|24315656
ATGGGCACGGTTCCTGAGGGAGAATCTTCAAGCCCCCTCCCCTCTTCAGTGGATACCGAAGACTCCCTCGATGAAGGACCCGGGGCCCTGGTATTGGAGAGTGATTTGCTACTAGGCCAGGATCTGGAGTTAGGTGACGGCAACAGCGACCAGCTCATGGGCTTCGAGAGAGACTCTGAAGGAGACTCTCTGGGGGCCAGGCCTGGGCTTCCCTACGGGCTGAGTGATGACGAGTCTGGGGGCGGCCGGCCGCTAAGTGCCGAGAGTGAAGTTGAGGAACCAGCCAGGGGTCCAGGGGAGGCCAGGGGTGAGAGGCCAGGCCCAGCCTGCCAGCTGTGTGGGGGGCCGACAGGTGAGGGGCCGTGTTGTGGGGCAGGAGGGCCGGGTGGGGGGCCCCCGCTGCCCCCACGGCTACTATACTCATGCCGCCTCTGCGCCTTCGTGTCCCACTACTCGAGCCACCTGAAGCGGCACATGCAGACACACAGCGGGGAGAAGCCGTTCCGCTGTGGCCGCTGCCCCTACGCCTCAGCCCAGCTCGTCAACCTGACGCGACATACCCGCACCCACACTGGCGAGAAGCCCTACCGCTGTCCCCACTGCCCCTTTGCCTGCAGCAGCCTGGGCAACCTGAGGCGGCATCAGCGCACCCACGCGGGGCCCCCCACTCCTCCCTGCCCGACCTGTGGCTTCCGCTGCTGTGCTCCACGTCCCACCCGGCCTCCCAGTCCCACAGAGCAGGAGGGGGCAGTGCCCCGGCGACCTGAAGATGCTCTGCTGCTTCCAGATTTGAGCCTCCATGTGCCACCAGGTGGTGCCAGTTTCCTGCCGGACTGTGGGCAGCTGCGGGGTGAAGGGGAGGGCCTCTGTGGGACTGGATCAGAACCACTGCCAGAGCTGCTGTTCCCTTGGACCTGCCGGAACTGTGGACAAGAGCTGGAGGAGGGGGAGGGTAGTCGGCTGGGAGCTGCCATGTGTGGGCGCTGCATGCGAGGAGAGGCCGGAGGGGGTGCCAGCGGGGGACCCCAGGGCCCCAGTGACAAAGGCTTCGCCTGTAGCCTCTGCCCCTTTGCCACCCACTATCCCAACCACCTGGCTCGGCATATGAAGACGCACAGTGGCGAGAAGCCTTTCCGCTGTGCTCGCTGTCCCTATGCCTCTGCTCATCTGGATAACCTGAAACGGCACCAGCGTGTCCACACAGGAGAGAAGCCCTACAAGTGCCCCCTCTGCCCCTATGCCTGTGGCAACCTGGCCAACCTCAAGCGTCATGGTCGTATCCACTCTGGGGACAAACCTTTTCGGTGTAGCCTTTGCAACTACAGCTGCAATCAGAGCATGAACCTCAAACGCCACATGCTGCGGCACACAGGCGAGAAGCCCTTCCGCTGTGCCACCTGCGCCTACACCACAGGCCACTGGGACAACTACAAACGCCACCAGAAGGTGCATGGCCATGGTGGGGCAGGAGGGCCTGGCCTCTCTGCCTCTGAGGGTTGGGCCCCGCCTCATAGCCCCTCCTCTGTGTTGAGCTCTCGGGGTCCCACACCCCTGAGCACTGCAGGTAGCCGGGCTCTCCATACAGACTCACCCTGA
>8|ENSCAFG00000013428|17222102|17223775
ATGCCGAGGGGCTTCCTGGTAAAGCGAACTAAACGGACGGGCGGCTCCTACCGAGTGCGCCCAGCTGAGCGGGTCTTGCCCCTGCTGGGGCCCCAGGGGGCGCCGCCCTTCCCCGAGGAGCCTGCGGCGGCGGCCCGTGACCTGTCGGGGTCGCCCTGTCGGGCGGCTAGGGAAGGTGATGCGGCGTGGAGGGCGGATGGCAGCGGGGGTCCCGGGCCCAGCCCCAGCCCCACGAAGCCGGCGGGCGCGGAGCTGCGCCGGGCATTCCTGGAGCGCTGCCTCAGCTCACCCGTCTCTGCAGAGTCCTTCCCCGGGGGTGCCGCCGCGGTGGCTGCTTTCTCCTGCTCGGCGGCGCCAGCAGCTGCACCGACCTCGGGGGAGCAGTTCCTGCTGCCGATCCGGGCACCGTTCCCAGAGCCGGAGCTCCATCCAGACCCTGCGCCCCTCGCGGCCGCCCTGCACGGCCTGAAGCGGGCAGCTGGCAACGAGCGCCGTGCCAAGGCACCTCCGGGCTGCACGTCTGGACCTGCGGCCGCCGGAGTCAAGAAGCCGAAGGCCATGAGGAAGTTGAGCTTCGCTGATGAAGTGACCACGTCCCCTGTCCTGGGCCTGAAGATCAAGGAGGAGGAGCCCGGAGCGCCGTCCCGGGGCCCCGGGGGCAGCCGCACGCCGCTGGGGGAGTTTATCTGCCAGCTATGCAAGGAGCAGTACGCAGACCCCTTCGCTCTGGCTCAGCACCGCTGCTCCCGCATCGTACGCGTCGAGTACCGCTGTCCCGAGTGCGACAAGGTCTTCAGCTGCCCGGCGAACCTCGCCTCCCATCGCCGCTGGCACAAACCGCGTCCCGCAGCGGCAAATGCTGCCACGGTCTCTTCAGCCGACGGGAAGCCGCCTCCCTCGTCTTCCTCGACCTCCCCAGACTCTGGGGCTGTTGCATCTTTCTTGGCGGAGGGGAAGGAGGACAGCCGGGCAGAGCGAGCGGCAGATCAGCACCTGCCGGCGAGGGACAGCTCCAGGGAGGCGCAGCACCAGGACAGCGCCCCACACCAGGGCCTCCAGGTGCTGTCCCATCCCGAGCCGGCCCTGCCTCAGGTCCCCTGCACGGAGGGGGTGTTAGGGCGCCGGGTGCCTGGGTCAGGTAGTGCCAGTGGTGTCGGGGGACCCGAGGTCTTCATGTGCCCATATTGCCACAAAAAGTTCCGTCGCCAAGCCTATCTGCGCAAGCACCTAGGCACTCACGAGGCAGGCTCCGCTCGTGCGCTTGCCCCGGGCTTTGGCTCCGAACACGGTGCCCCACCGGCCTTCGCTTGCCCACTGTGCGGGGCGCACTTCCCGTCCGCAGACATCAGGGACAAGCACCGGCTGTGGCACGCGCTCCGCGAGGAGCTGCTCCTGCCTGCTCTGGCCGGGGCGCCCCCTGAAGCGCCGAGCCCAGGCGGAGCGTCCGACGGGAGTGCTCAGCAAATTTTCTCGTGCAAGCACTGCCCTTCCACCTTTTTTAGCTCCCCGGGGCTGACCCGGCACATAAATAAGTGTCACCCCTCAGAAAGTCGGCAGGTACTGCTGCTGCAGATGCCGTTGCGGCCTGGCTGTTGA
>20|ENSCAFG00000003807|3516026|3524738
ATGGTGGACCACTTGCTTCCAGTGGACGAGACCTTCTCGTCACCGAAATGCCCAGTTGGTTACCTGGGTGACAGGTTAGCCAGTGGACGGGCATACCACATGCTGCCCTCACCCCTCTCGGAGGATGACAGCGACGCCTCCAGCCTCTGCTCCTGCGCCAGCCCGGACTCACAAGCCGTCTGCTCCTGCTACAGCAGTGGCCCGGGTGCTGAGGGCCAGGACAGCATCTTGGACTTCCTGCTGTCCCAGGCCACCCTGGGCAGTGGTGGTGGCAGTGGCATCGGGGCTGGCAGTGGTCCCATGGCCTGGGGGGCCTGGCGCAGGACACCAGCACCTGTCAAGGGGGAGCATTTCTGCTTCCCCGAATTTCCTGTGGGTGACCCTGATGATGTCCCAAGGCCCTTCCAGCCCACCCTGGAGGAGATTGAAGAGTTTCTGGAGGAGAACATGGAGCTGGGGGCCAAGGAGGCCCCAGAGAGCAACAGTAAGAACGCGGAGGCCTGCAGCCAGCTCTCAGGCGGGCCACACAGGAGCCACCTCCACCCCGGGTCCGGTGGCAGAGAGCGCTGCACTCCCCTCCTGGGCGGTGCTGGTGCAGATGGCAGCCAGAGCCCGGCTGGGGGGCCCGCGTCAGATGGCCCCATCCCCGTGCTGCTACAGATCCAGCCTGTGCAGGTGAAGCAGGAATCAGGCATGGAGCCGGCCTCCCCTGGGCAGGCCCCAGAAGGTGTCAGGGTTGCCCAGCTTCTGGTCAACATCCAGGGTCAGACCTTTGCACTTGTGCCCCAGGTGGTGCCATCCTCCAACGTGAACCTGCCTTCCAAGTTCGTGCGGATCGCCCCTGTGCCCATCGCTGCCAAGCCCATTGGGTCGGGACCCCTGGGGCCCGGCTCCACTGGCCTCCTCATGGGCCAGAAGTTCCCCAAGAACCCCGCAGCAGAACTCATCAAAATGCACAAATGTACTTTCCCCGGCTGCAGCAAGATGTACACCAAGAGCAGCCACCTCAAGGCGCACTTGCGCCGGCACACAGGCGAGAAGCCCTTTGCCTGCACCTGGCCGGGCTGCGGCTGGAGGTTCTCCCGCTCCGACGAGCTGTCGCGGCACCGGCGCTCGCACTCGGGCGTGAAGCCCTACCAGTGCCCCGTGTGTGAGAAGAAGTTCGCGCGGAGCGACCACCTGTCCAAGCACATCAAGGTGCACCGCTTTCCCCGGAGCAGCCGCTCGGTGCGCGCGGTGAACTGA
>5|ENSCAFG00000020355|84816330|84871586
ATGGAAGGTGAGGCGGTTGAAGCCATTGTGGAAGAGTCTGAAACTTTCATTAAAGGAAAGGAAAGAAAGACTTATCAGAGACGCCGGGAAGGGGGCCAGGAAGAGGATACTTGCCACCTACCCCAGAACCAGACTGATGGGGGTGAGGTGGTCCAGGATGTCAATAGCAGTGTACAGATGGTAATGATGGAACAACTGGATCCTACCCTTCTTCAGATGAAGACTGAAGTAATGGAGGGTACAGTCGCTCCAGAAGCAGAGGCTGCTGTGGACGATACCCAGATCATAACTTTGCAGGTTGTAAATATGGAAGAACAGCCTATAAACATAGGAGAGCTTCAGCTTGTCCAAGTACCTGTTCCTGTGACTGTACCTGTTGCTACCACTTCAGTTGAGGAACTTCAGGGGGCTTATGAGAATGAAGTATCTAAAGAGGGCCTTGCAGAAAGCGAACCCATGATATGTCACACCTTACCTTTGCCTGAAGGGTTTCAAGTGGTGAAAGTAGGTGCCAATGGAGAGGTGGAGACGCTAGAGCAAGGGGAACTTCCACCTCAAGAAGATCCTAGTTGGCAAAAAGACCCAGATTATCAGCCACCAGCCAAAAAAACAAAGAAAACCAAAAAGAGCAAACTGCGTTACACAGAGGAAGGCAAAGATGTGGATGTGTCTGTCTATGATTTTGAGGAAGAACAGCAGGAGGGCCTGCTGTCAGAGGTTAATGCAGAGAAAGTAGTTGGTAACATGAAGCCTCCAAAACCAACAAAAATTAAAAAGAAAGGTGTAAAGAAGACATTCCAGTGTGAGCTTTGCAGTTATACATGTCCACGGCGTTCAAATTTGGATCGTCACATGAAAAGTCACACTGATGAGAGACCACACAAGTGCCATCTCTGTGGCAGGGCATTCAGAACAGTCACCCTCCTGAGGAATCACCTTAACACACACACAGGTACTCGTCCTCACAAGTGCCCAGATTGTGACATGGCCTTTGTGACTAGTGGAGAATTGGTGCGGCATCGTCGTTATAAACACACCCATGAGAAGCCATTTAAGTGTTCCATGTGCGATTACGCCAGCGTAGAAGTCAGCAAATTAAAACGTCATATCCGTTCTCATACTGGAGAGCGTCCGTTCCAGTGCAGCTTGTGCAGTTACGCCAGCAGGGACACATACAAGCTGAAAAGGCACATGAGAACCCATTCAGGGGAAAAACCTTATGAATGTTATATTTGTCATGCTCGGTTTACCCAAAGTGGTACCATGAAGATGCACATTTTACAGAAGCACACAGAAAATGTGGCCAAATTTCACTGTCCCCACTGTGACACTGTCATAGCCCGAAAAAGTGATTTGGGTGTCCACTTGAGAAAGCAGCATTCCTATATTGAGCAAGGCAAGAAATGTCGATACTGCGATGCTGTGTTTCATGAGCGCTATGCCCTCATCCAGCATCAGAAGTCACACAAGAATGAGAAGCGCTTTAAGTGTGACCAGTGTGATTATGCTTGCAGACAGGAGAGGCACATGATCATGCATAAACGTACACACACCGGGGAGAAGCCTTATGCCTGCAGCCACTGCGACAAGACCTTCCGCCAGAAACAGCTCCTCGACATGCACTTCAAACGCTATCATGACCCCAACTTTGTCCCTGCGGCCTTTGTCTGTTCTAAGTGTGGAAAAACATTTACACGCCGGAATACCATGGCAAGACATGCTGACAATTGCGCTGGTCCAGATGGCGTAGAAGGGGAAAATGGTGGGGAGACAAAGAAGAGTAAACGTGGCAGAAAAAGAAAGATGCGTTCCAAAAAAGAAGACTCCTCTGACAGTGGAGAAGAAAATGCTGAGCCAGACCTGGATGACAATGAGGATGAGGAAGAACCTGCTGTGGAAATTGAACCCGAGCCAGAGCCTCAGCCTGTGACCCCAGCCCCACCACCTGCCAAGAAGCGGAGAGGACGCCCTCCTGGCAGAACCAACCAGCCCAAACAGAACCAGCCAACAGCCATCATCCAAGTGGAAGATCAGAATACAGGTGCAATTGAGAACATTATAGTTGAAGTCAAAAAAGAGCCAGATGCAGAGCCCGTAGAGGGGGAGGAAGAGGAGGCTCAACCAGCTGCCACAGACGCCCCCAACGGAGACCTCACGCCCGAGATGATCCTCAGCATGATGGACCGGTGA
>1|ENSCAFG00000000422|44766327|44773632
ATGGATTTGGCCAACCATGGACTTATTCTCCTGCAACAGTTAAACGCTCAGCGAGAGTTTGGTTTCCTGTGTGACTGCACGGTTGCCATCGGCGATGTGTACTTCAAGGCACACAAATCAGTTCTTGCTTCATTCTCCAATTACTTTAAGATGTTGTTTGTCCATCAGACCAGCGAGTGTGTCCGTTTGAAACCAACTGACATACAGCCGGACATCTTCAGCTATCTCTTACATTTGATGTACACTGGCAAGATGGCGCCCCAGCTGATTGATCCCGTTCGCTTAGAGCAGGGGATCAAGTTCCTGCACGCTTACCCGCTGATCCAGGAGGCCAGCCTGGCCAGCCAAGGAGCCTTCTCTCATCCCGACCAAGTTTTCCCACTGGCTTCCTCCCTGTACGGCATTCAGATCGCAGATCACCAGCTGAGACAAGCCAGCAAGCTGGCCTCAGCACCCGAGAAACTCGGGCGGGAACCGCGGCCACAGGCCCCCCGGATGAGCCAGGAGCAGGTGCCCGAGGCCTCGCAGCTCTCTCAACTGACTTCCAACCTGGCCCAGGTGAATCGGACGCACCTGACTCCCTCGGACCCGCTGCAGACCTCGCTGTCTCCAGAACTCGTGTCCACCCCCGTGCCTCCCCCGCCTCCCGGGGAGGAGACCAACCTGGAGGCCTCTTCCTCCGACGAACAGCCCGCATCCCTCACCATAGCCCACGTGAAGCCGAGCATCATGAAGAGGAACGGCAGCTTTCCAAAGTACTACGCCTGCCACCTGTGCGGCCGGCGCTTCACCCTCCGGAGCAGTTTGCGGGAGCACCTCCAGATTCACACGGGAGTACCCTTCCCGCCCAGCCAGCCCGGTGAAAGCCGAGGGCCCCTGTCCCTCTGTAGCAACGCGGCCGACCTGGGCAAAGACGCCATGGAAGTGCCTGAGGCCGGGATGATCAGCGACAGCGAGCTGCAGCACATCTCCGACTCTCCCATCATCGACGGGCAGCAGCACTCGGAGACGCCGCCGCCCTCGGACATCGCGGACATTGACAACTTGGAGCAGGCGGACCAGGAGAGGGAGGTAAAGAGGCGCAAGTACGAGTGCACCATCTGCGGCCGCAAGTTCATCCAGAAGAGCCACTGGAGGGAGCACATGTACATACACACCGGGAAGCCTTTCAAATGCAGCACTTGCGACAAGAGCTTTTGCAGGGCCAACCAGGCGGCCCGGCACGTGTGCCTCAATCAGAGCATCGACACCTACACCATGGTGGACAAACAGACTCTGGAACTCTGCACGTTTGAGGAAGGCAGTCAGATGGACAACATGCTGGTACAAACCAACAAACCCTACAAATGCAACTTGTGTGACAAAACATTCTCGACCCCCAATGAGGTGGTTAAACACTCATGCCAAAACCAGAACTCGGACGTGTTTGCCCTAGACGAGGGGCGGTCCATCCTCCTGGGCAGCGGGGACTCCGAAGTCACGGAACCTGACCACCCGGTGTTAGCTTCCATCAAAAAGGAACAGGAAACGGTGTTGTTAGACTGA
>37|ENSCAFG00000013485|18520625|18605415
TTAAAGTACATAAGTTGGTATTGGATACTTCAGCAAATAGAAAATCTAAGAAAAACAGTTTTCTTTACTTCTTTACCAGGTTGCTCAAGTCTGTTTGAAAAATGGAGTTCGACTATGACATGCCTTGAATTGGAACGCTACCTACAGACGGAGCCTAGGAGGATCTCGGAGACCTTCGGGGAGGACTTGGACTGTTTCCTCCATGCTTCTCCTCCCCCGTGCATTGAGGAAAGCTTCCGGCGCTTGGACCCGCTGCTGCTCCCGGTGGAAGCCACCATCTGCGAGAAGAGCTCGGCAGTGGACATTCTGCTCTCTCGGGACAAGTTGCTATCTGAGACCTGCCTCAGCCTCCAGCCAACCAGCTCTTCTCTAGACAGCTACACAGCCGTCAACCAGGCCCAGCTCAACGCAGTGACCTCATTAACGCCCCCGTCGTCCCCTGAGCTCAGCCGCCATCTGGTCAAAACCTCACAGACTCTCTCAGCCGTGGATGGCACGGTGACGTTGAAACTGGTGGCCAAGAAGGCTGCGCTCGGCTCAGTCAAGGTGGGAGGGGTGGCAACGGCAGCAGCGGCCGTGGCGGCAGCTGGGACAGTTAAGAGCGGACAGAGCGACAGTGAGCAAGGAGGGGTGGGGGCCGAGGCGTGCCCCGAAAACAAGAAGAGGGTTCACCGCTGTCAGTTTAACGGGTGCCGGAAAGTTTATACAAAAAGCTCCCACCTAAAGGCCCACCAGAGGACTCACACAGGTGAGAAGCCTTATAAGTGCTCATGGGAAGGGTGTGAATGGCGTTTTGCACGAAGCGATGAGCTCACGAGGCACTACAGGAAACACACAGGTGCAAAGCCCTTTAAATGCAACCACTGCGACAGGTGTTTTTCCAGGTCTGACCATCTTGCCCTCCACATGAAGAGACATATCTAA
>2|ENSCAFG00000014644|79663551|79697001
ATGGAGCTCCCCAACTACAGCCGGCAGCTGCTGCAGCAGCTCTACACGCTGTGCAAAGAGCAGCAGTTCTGTGACTGTACCATTTCCATCGGCGCCATTTACTTCCGGGCCCACAAGCTTGTCCTGGCTGCAGCCAGCCTCCTCTTCAGAACCCTGCTGGACAACACAGACACCATCTCCATTGACGCGTCTGTGGTGAGCCCCGAGGAATTTGCCCTCTTGTTAGAAATGATGTACACTGGCAAACTACCCGTGGGCAAGCACAACTTCTCCAAAATCATCTCCCTGGCTGACAGCCTCCAGATGTTCGATGTGGCCGTTAGTTGTAAAAATCTACTGACCAGCCTTGTGAACTGCTCTGTTCAGGGCCAGGTGGTGAGGGATGTCTCCATACCACCCTCAGAGGCATACAGGAAGGAGCGGGAGAAGCCTGAAGTAGAAGTCCTCGCCTCAGAGGGCGCTGGAGAGCCTCGTCCTTCCCTGGAGGCTTGTGTCCCTCCAGGGGCCCCTGTGAAAGCCGAGACTGAGGAGGATGTGATCCCTACAGTTGCAGGAGAGATGAGTGTGGGGCCTTCCACGGCCCGGGAGATCCAGGGGAACACAGACGCCCCAGTGGAGACTCCTCCTCCAGTTGAGGTTTGTTCCCCCTCCCCTGCTGTACAAGCCTTCAGTGAGGCAAAGGAGGCAAGCGCAGAGCCAGAATATGAGAAGAAACACCATCAGCTGAATTTTCTTCTAGAGAATGAAAGTATCTTCTCCGATGCACTCTTGGTTACCAAGGATGTTTTAAAAAGACTAGAAGAATGTTCAGAAATTAAAGGTGCACAGGAGGAGACTATAATGGGATGTCTTGAGGGTGAAGAAGGTCACTCAGCATTCCAGAGAATCCTGGATAAAGTGAGAGATGAGAGCCTGGATGTTCAGACTGTTGTGTCGCTGTTGAGGCTGTACCAAGATTCCAATCCCGCAGTAAAGGCAGCATTGTTAGGCAGAAAGCCAGAAGGTGTCGAAGCAGTGCAGCCAAAAGGGAGCACAGAGGAGGGAAAGACCTTGTCTGCTCTGTTACTAGAACACAAAGAGGACCTGATCCAGTGTGTCACACAGCTGAGACCGATCCTGGAGTTCCTGGAAACAGCCGAGGAGGAATTCCTGACTGGCACTGAGAAAAGGGTGATCCTGAATTGCTGCGAGGGCGGAACACCCAAGGAGACAATGGAAAAGCTGCTGCACAGAATGTCTGAAGACAAGACTCTGACTGCAGAGAGTTTGGTAAAACTCCTTCAGGCTGTGAAACCGATGTCCCCAAACTTGGGCCTTATGCTGGAGAATTTGCAGAGATTAGCCACTTGGCCAAGCACCACAGGTATCAGGAGATGCCCTTGTGAAAAAGAAACTAGCTGTCAGAACAGACATTACTGTTTTGCTAATATCCTTGCAGTCCAAGCAAGCCCTGATGATTATGGGACTGAGCTGTTGAGACGGTATCATGAAAACCTCTCGGAGATTTTCACAGACAACCAGATGTTACTAAAAATGATACCACACATGAAGGGTTTAGCCTCTAATAAGAAAGGCATTCAAAGGGAAGTCATGGAGAAGCTTGTGAAACATGACTCTGGCTCGAGTGGTTTCAGTTCTCTGATGTCAGCAGTTCTAGAAAAGCAGACTCTCTCTGCAACAGCCATTTGGCAACTGCTGCTGGTGGCTCAGGAGACAAAGACCTGCCCACTGAACCTGCTCATGGAGGAAATACGAAGGGAACCTGGTGCCGATGCCTTCTTCCGGGCAGTGGTCAGCCCAGAAAGTGCGGTCTTGGAAGCCATCCTGAAGCATCGCAGACTGATCTCAGAGGCCGTCCGGCAAGGGATGGAACTCAAGTGCTTTACTCCAGAGGAGGAGCAGCTGGCAGAGGCTGTGAAGGAGATTCTGAGCATTTCCTCTGAGACAGCCAGCCCTGAAGCTTCCTTGAAAGTAGTGCTGAGCAGAGCCATGGAAAAATCTGTCTCGGCCATTGAAATATGTCATCTCCTGTGCAGAATCCACAGATCTTTCCCAGCCCTGCAGCCTGTCATGCATGAGTTAGCATACATTGGCTTCCTTACTCAGGAAAGCGGAGGGAAGAAAGGGTGGAAGGTGAGCAATAAATTTCACCGTGAAGCCGACGACAGAACAGAGGAGAAGGTAGCCGAGCCAGCGGAGGAAGGCTGCCAGTCTGGGAAACAGAACAATCAAGGAGAGACTGGTTCCTTGCCAGAGCAACAAGAGAAAGACACGTCTGCCTCCCCTGACTCTGCCAAGAAGAGCTTCGTCTGTAAGGCCTGTGACAAAAGCTTCCATTTCTACTGCCGTCTAAAGGTGCACATGAAGCGCTGCCGGGTGGCCAAGAGCAAACAGGTGCAGTGTAAGGAGTGCAACGAGACCAAGGATTCTAAGAAAGAGCTGGAAAAACATCAGCTGGAGGCCCATGGTGCAGGAGGAGAGCCCGATTTCCCAAAGAAGAAGAAGAAGAGGCTTCCAGTGACATGTGACCTCTGTGGAAGAGAGTTTGCCCATGCCTCAGGCATGCAGTACCACAAACTGACAGAACACTTTGATGAGAAGCCTTTCTCCTGTGAAGAGTGTGGGGCAAAGTTTGCAGCCAATTCTACCCTGAAGAACCACCTTCGCCTTCACACTGGGGACCGCCCGTTCATGTGCAAGCACTGCCTCATGACCTTTACCCAGGCTTCTGCCCTGGCCTACCATACCAAGAAGAAGCACTCGGAAGGGAAGATGTACGCCTGCCAGTACTGTGATGCTGTGTTCGCCCAGTCCATTGAGCTTTCCCGCCACGTGAGGACCCACACTGGGGACAAGCCATATGTCTGCAGGGACTGTGGCAAGGGCTTCCGGCAGGCCAATGGCCTGTCCATCCACCTGCACACATTTCACAGGATGCCCGTGAAACCAGACATAGAAGATCCGTACGACTGCAAGAAATGCAGGATGAGCTTCCCCACTCTACAGGACCATCGCAAGCACATCCATGAGGTGCACTCCAAGGAGTACCACCCCTGCCCCACATGCGGGAAGATCTTCAGCGCCCCTTCCATGCTGGAGCGGCACATGGTGACCCACGTCGGAGGCAAGCCCTTCAGCTGCGGGATCTGCAACAAGGCCTACCAGCAATTGTCTGGTTTGTGGTACCACAATCGGACCCACCACCCTGATGTGTTTGCTGCTCAGAACCATCGATCTTCCAAATTCTCATCACTTCAGTGCAGCTCCTGTGACAAAACCTTTTCCAACACCATTGAACACAAGAGGCACATCAAGGCAGAGCATACAGAGATGAGATTCCATGAATGTGACCAGTGTAAGGAGCTCTTCCCCACACCAGCTTTGCTGCAGGTTCACATCAAGTGCCAGCACTCAGGCTCACAGCCGTTCCGGTGCTTATATTGTGCGGCCACCTTCCGCTTCCCGGGAGCACTGCAGCACCACGTCACCACGGAGCACTTCAAGCAATCAGAGAACACCTTCCCCTGTGAGCTCTGCGGGGAGCTCTTCACCTCCCAGGCCCAGCTTGATGCTCACTTGGAATCTGAACACCCAAAGGTGACAGGCACTGAACCCCAAGCAGCAACCTCACAGGTGGTACAGGTGATCCAGACCCCAGAGCCAGCGGCCCCGACAGAGCAGGTGATCACTTTGGAGGAGACCCAACTTGCTGGGTCACAGGTGTTTGTGACATTGCCAGATTCGCAGACATCTCAGACCAGCTCTGAGCTTGTGGCTGTGACCGTGGAGGATTTGCTAGATGGTACTGTGACCCTGATCTGTGGCGAGGCCAAGTGA
>16|ENSCAFG00000025417|17187995|17214266
ATGCAGTTTGTGTCAACACGGCCGCAGCCTCAGCAGCTGGGCATCCAGGGCCTGGGGCTGGACAGCGGGAGCTGGAGCTGGGCCCAGGCTCTGCCCCCGGAGAAGGTCTGCCACCAGGAGCCGGCGCTGCGCGGGGAAATGGCCGAGGGAATGCCGCCCATGCATGCTCAAGAGTGGGACATGGATGCCCGGCGACCGATGCCTTTTCAGTTCCCGCCCTTTCCGGATAGGGCACCTGTCTTCCCTGACCGCATGATGAGAGAGCCCCAGCTGCCTACGGCAGAGATCTCACTCTGGACTGTGGTGGCTGCCATTCAGGCCGTGGAGAGGAAGGTGGATGCCCAGGCCAGCCAGCTGCTAAATCTGGAGGGGCGGACGGGGACAGCCGAGAAGAAGCTGGCGGACTGCGAGAAGACTGCCGTGGAATTCGGGAACCACATGGAGAGCAAGTGGGCTGTGCTGGGGACCCTGCTGCAGGAGTACGGGCTGCTGCAGAGGCGGCTGGAGAACATGGAGAACCTGCTGAGGAATAGGAACTTCTGGGTGCTGCGGCTGCCACCGGGCAGCAAAGGAGAAGTCCCCAAGGTTCCCGTGACGTTTGTCGACATTGCCGTTTACTTCTCTGAGGATGAGTGGAAGAACTTGGATGAATGGCAGAAGGAGCTTTACAACAACCTTGTGAAGGAGAACTATAAAACCCTGATGTCCCTGGACCCTGAGGGTGCAGGGCCCAAGCCAGATGCTCCTTCCCAGGTTGAGCCCAGGGAAGAGCCTTGCGTGTGGGAGCAGCGTGACCCAGAAGAGAGAGAAATCCTAATGGACCCAGACACAGAAGCAGAGCCCCTGGTGCCTGCACAGGATTCGTCCTCTCAGGTGAAGCGAGAGGAAGCCCTGTGTGTCCGGAATCAGCGGAGCTTGGAGGAAAGAGCCATCCCCACGGAGTCCATTACTGCAGACTCACCGGCCTCTGCCCAGGACCTCTTGTCCCGAATTAAACAGGAGGAGCACCCATGTGTATGGGATCAGCAGGATCTGGCAGAGAGAGATATTCCAACGGACCCCAATTCAGAGTCTCTGATCTCAGCACATGACATTTTGTCATGGATCAAGCAGGAGGAGCAGCCATACCCATGGGGTCCACGAGACTCAATGGAAGGAGAGCTCGGATTAGATTCTGGCCCCAGTGATGATTGCTTGCCTCAGCCACCCTTCCCACCCCCCACCCCCGTAGGGCCCCAGACATCTTTATTGACACAGCCCCGGCCGTGGGTTCTGCCTTCCATCGCGGTTTCTGCATACCCCACCCCCACCCCCCAAACCCGCTTCTGCTTTCCGGAGGTATTTTCTCTCCTCACTGCGTGCTATACCCGCTCAACCCGATTCAGGGGCTTTGGCAAATCCCTGTGGGGACAGGGTGGGGCGGGGGGTGGGGTGGGCAGCGACCATAGCGCTGTCACCATGGGGCCCGGAGGGGGCGGGGGAGGCTGCGGCAGCTGCTGCCCTGGCGGCCTGCGGCGGAGCTTGCTCCTGCACGGCACGCGCAGCAAGCCCTACTCGTGCCCCGAGTGCGGCAAGAGCTTTGGCGTGCGCAAGAGCCTCATCATCCACCACCGCAGCCACACCAAGGAGCGGCCCTATGAGTGCGCCGAGTGCGAGAAGAGCTTCAACTGCCACTCGGGCCTCATCCGCCACCAGATGACGCACCGCGGCGAGCGGCCCTACAAGTGCTCCGAGTGCGAGAAGACCTACAGCCGCAAGGAGCACCTGCAGAACCACCAGCGGCTGCACACGGGCGAGCGGCCCTTCCAGTGCGCGCTCTGCGGCAAGAGCTTCATCCGCAAGCAGAACCTGCTCAAGCACCAGCGCATCCACACGGGCGAGCGGCCCTACACGTGCGGCGAGTGCGGCAAGAGCTTCCGCTACAAGGAGTCGCTCAAGGACCACCTGCGCGTGCACAGCGGCGGCCCGGGGCTCGGCGCCCCTCGGCCGCTCCAGGCGCCGCCCGAGCAGGACTAG
>11|ENSCAFG00000002797|65910224|65913572
ATGGCTGTCAGCGACGCTCTGCTCCCGTCCTTCTCCACGTTCGCGTCCGGCCCGGCGGGAAGGGAGAAGACCCTGCGTCCAGCAGGTGCCCCGAATAACCGCTGGCGGGAGGAGCTCTCGCACATGAAGCGACTTCCCCCGGTGCTCCCCGGCCGCCCCTACGACCTGGCGGCGGCGACCGTGGCCCCCGACCTGGAAGGCGGCGGAGTCGGCGCGGCCTGTGGCGGCAGCAACCCCGCTCTGCTACCCCGGAGGGAGACGGAGGAGTTCAACGACCTCCTGGACCTGGACTTCATCCTCTCCAACTCGCTGTCCCACCCGGAGAGCAGCGGTGCGGCCAGTGCACCCTCCACCTGCAGCTTCAGCTACCCGATCCGGGCCGGGGGGGACCCGGGCGTGGCGCTCCTCTACAGCCGGGAGCCCGTGCCCCCTCCCACGGCCCCCTTCAACCTGGCGGACATCAACGACGTGAGCCCCTCGGGCGGCTTCGTGGCTGAGCTCCTTCGGCCCGAGTTGGACCCAGTGTACATTCCGCCGCAGCAGCCGCAGCCGCCAGGTGGCGGGCTGATGGGCAAGTTCGTGCTGAAGGCGTCGCTGAGCGCCCCCGGCAGCGAGTACGGCAGCCCGTCGGTCATCAGTGTTAGCAAGGGCAGCCCGGATGGCAGCCACCCGGTGGTCGTGGCGCCCTACAGCGGCGGCCCGCCGCGCATGTGCCCCAAGATCAAGCAGGAGGCGGTCTCGTCGTGCACGGTCGGCCGGCCCCTGGAGGCCCACTTGGGCACCGGACCCCCTCTCAGCAACGGCCACCGGCCGCCAGCGCACGACTTCCCCCTGGGGCGGCAGCTCCCCAGCAGGACTACCCCGACCCTGGGTGCCGAGGAACTGCTGAGCAGCAGGGAATGTCACCCCGCCCTACCACTCCCCCCGGGCTTTCACCCCACACCCCGGGCCCAACTACCCGCCCGGGGGGGGGGCGGTGTGTGTCAGTGTGCAGGCCAACTGGGCACTTCTCAGGGGCTCCCTTGGGATGTGGGGTGCAGCCTATCTCCTCCATCTCCTGGATCACAGGACAGAACAGAACAGCAAAGCAAACTGGCGCCTCCTTTTTTGCCCAAGAGCCCTTCGCTTGATGGATGGTATCGGTGCTTGAACAAATTCCGTGCTGTGGTACAAAAAACAGACTTCACTGGTTGTTCCCAGATTCGCACTCCTTTTATTTTTCTAAGCTTTCATAAGTACATAAGGTCATGTGAGAAACCCTACCACTGTGATTGGGACGGCTGTGGGTGGAAATTCGCCCGCTCGGACGAACTGACGAGGCACTACCGCAAACACACCGGGCACCGCCCCTTCCAGTGCCAGAAGTGCGACAGGGCCTTCTCCAGGTCGGACCACCTCGCCTTACACATGAAGAGGCACTTTTAA
>13|ENSCAFG00000001054|26019413|26020798
GATACAAAAGAAATTCCATTGACATGGTCCCAAGGAAATGAGATCTGGTGTAATGATTCCTATGAGAATGATGGCAAGTCAGAGAATCAGGGAAATTCTAAAGGAAAAGAAGAAAAACCCAGTCACGGGGGATGGGACCCAGGAGAACACTGCAGTGCCTCTGTCCAGCAGAATTCGACCTTCAAAGACAAACCCTATAAATGTTCTGAATGTTGGAAAAGCTTCAACAACAGTTCCCATTTGCGTATTCACCAGAGGACCCACTCAGGAGAAAAACCTTATAAATGCTCTGAGTGTGGGAAATGCTTCAGTAACAGCTCTCACCTGATTCAACATCTGCGAACACACACAGGAGAGAAGCCCTACCAGTGTGCTGAATGTGGGAAAAGCTTCAGCAATACCTCCCATCTAATTATCCATGAGAGGACTCACACGGGAGAGAAACCCTATAAATGTCCTGAGTGTGGAAAGAGCTTTAGTAGCAGCTCCCACCTTATTCAGCACCACAGATCACATACTGGTGAAAAACCATATGAATGTCCTGTTTGTGGGAAATGCTTCAGCCACAGTTATGTCCTGATAGAACATCAGAGGATTCACACTGGAGAAAAACCTTATAAGTGCCCTGACTGTGGAAAGAGTTTTAGTCAGAGTTCTAGCCTGATTCGCCACCAGCGGACACACACAGGCGAGAAACCCTACAAGTGTTTTGAGTGTGGAAAAAGCTTTGGTTGTAATTCGACTCTCATAAAGCATCAGCGAATTCATACTGGAGAAAAACCATATCAGTGTACAGAATGCGGGAAGAGTTTCAGTCGAAGTTCCAACCTAATCACACACCGGAAAACCCATGCAGGAGGAAAGCCCTATGAAAGTTCTGAATACGAAGAAAGTTTGAGTCAGAACTGTAGTGTGATAGAAGACTGCAGAATCCAGCCTGGGGAGAAGCCATACAAATGTTGCGAATGTGGAAAGCGTTTTGGCCTCAGCTCCCATCTTATTAGACATCAGAGAACACACACGGGAGAAAAACCTTACAGGTGTTCAGAGTGTTGGAAGACTTTTAGTCAGAGCTCCACCCTGGTGATTCACCAAAGGACACACACAGGAGAGAGACCTTACAAGTGTCCTGAGTGTGGTGAGTGCTTCAGTCAGAGCTTTAATCTTATCAGGCACCGGAGAACTCACATGGGAGAAAAACCTTACAAATGCAGTGACTGTGATAAATGCTTCAGCAGAAGTGCCTATCTCAATCAGCATAGGAAAACTCACATAGAAAAGTCTTTCGAGTCTCCTGAAGTTGAAGCTTTTCCTCATGGGTGGACTTGGAAAAACTGTCCAGCGGAAATAGCCCTCATCTCTTTTTCGGTCCCAAACCCATCTTCC
>26|ENSCAFG00000006033|3252940|3259230
ATCTCCTTTGAGGATGTGGCTGTGGACTTCACTTTGGAGGAGTGGCAGCTACTTAATCCTACTCAGAAGAACTTGTACAGAGATGTGATGTTGGAGAACTATAGCAATCTAGTTTTCTTGGAAGTCTGGCTAGATAACAGTCTCAAAATGTGGCACCAGGATAATCAAGACAAGCTTAGAAGTATGGAGAGAGGCCATGAATATGATGTTTTTAGGAAAATATTTCATTCAAGCATTAACTTTGTTCATTTAGGAATGAGACCCCATAAATGTGGCACAGGTGAAAAAAGTTTGAAACATCCTTTTGAGTTTCTTATTCCAAAAAATAACCATGGAAGAAAAAAGCTTGATGAGCTCAATAAGAAATATTTATTCTATATCAAAGCTGATAGAACCCATGGTGGAATGGCATTCTGTGGTTGCAGTAAATGTAGAAAAGCTAGCAGTACAGGGTCGTGGCCCAATGCAAACCATATAACACATACAGGAGTCCATTTATGCATGGAATGTGGCAACGTTTTTAATAAGAAGTCACAGCTCATTATACATCAGCGAACTCACACAGGAGAGAAGCCCTATGGATGCAGTGAATGTGGGAAAGCCTTCTCACAGAAGTCATTGCTCACTATTCATCAAAGGACTCATTCAGGAGAAAAACCATATGGGTGTGGTGAATGTCAAAAAGCTTTCAGTAGGAAGTCACTGCTTATTTTACACCAGAGGACTCACACAGGAGAGAAGCCATATGGATGCAGTGAATGTGGGAAAGCCTTCAGCAGGAAGTCACAACTTAAAAGACATCAGAGGACTCACACAGTAGAGAAGCCCTATGGCTGCAGTGACTGCGGGAAAGCCTTCTCCCAGAAATTAAAGCTCATTACACATCAGAGAACACACACAGGAGAGAAGCCCTATCAATGTAGTGACTGTGGGAAAGCCTTCTTCTGGAAGTCACAGCTGATTACTCATCAGAGGACTCACACAGGGAAGAAACCATATGCATGTAATGAGTGTACAAAAGCGTTCAGCAGGAACTCACTGCTCATCAGGCATCAGAGGATCCACACAGGAGAGAAGCCCTATGAGTGCAGTGAGTGTGGGGAAGCCTTCATCAGGAAACCACAACTTCTCAAGCATCAAATTACTCACACAGGAGAGAAGAACTATCAGTGCAATGATTGTGAGGAAGCATTCTTTAAGAAGTCAGAGCTGATCAGACATCAAAAAACTCACTTAGGGGAGAAACCCTATGGGTGTGTTGAATGCGGAAAAACCTTCTTTGGGAAGTCACAGCTGCTAACACATCAGAGAACTCACACTGGAGAGAAACCATATGATTGCAGTGAGTGTGGGAAAGCCTTCACCCAGAAGTCCAGCCTGATATCACACCAGAGGACACACACAGGGGAGAAACCCTATGAGTGCACTGAATGTGGGAAAACCTTCAGTGAGAAGTCAAGCCTTATTCATCACCAGAGAACCCATACCGGAGAGAAACCCTTTGAATGTGGTGAATGTAGGAAAGCATTTGCCTGGAAGCCACAGCTTCTTAGGCATCAGAGAATTCATACAGGGGAGAAACCCTATAAATGCAGTGAGTGTGGGAAAGCTTTTGTTCAGAAAGTGCAGCTCATTAAGCATCAGAGAAATCATACAGGAGAGAAAACCTATGGATGTAGTGATTGTGCAAAAGCCTTCTTTGAGAAGGCACAGCTTGTTATACATCAGAGAATTCACACAGGAGAGAGACCCTATAAATGTGGTGAATGTGGGAAGTCTTTTACCAGAAAGTCACACCTTATGAGACATCAGAGAATCCATACAGGAGATAAATACTATGTGTGCAGTGAGTGTGGGAAAGCCTTCAGCAGGAAGTCCCAACTCGTGATTCATCAGAGGACTCACATACTCTAG
>2|ENSCAFG00000016361|86311574|86321223
GGGAAGAAAAAATCCCAGGAAAGTAAAAACAAAGCAAACAAAACTGACGACCTGCAGCTGAAGACAGGCGAGCCAGATTCTGCTTCTGCAAATATGAGAGATTCTGCAGAAGGTCCCAAGGAAGAGGATGAGAAGCCTTCAGCCTCAGCAGTGGAGCAGACAGCCGTTCTTCAGGAGGCGGCTAGTCAGGATGTGCTTCCAGAACTAGTGGTCCCCCCCACCGCCTGTGAGCCCCACACAGAACCGGACGAGAAGCCAGAAGCCACGAACTGTGAGGTGAATGATTTGGAGGAAGAGGAGGAAGAGGAAGAGGATGAAGATGACGAGCTGGAGGAAGAGGGGGAGGAAGAAGCTGACATGCCAAATGAAAGTTCTGTAAAAGAGCCAGAAATACGATGTGATGAGAAGCCAGAAGATTTATTAGAAGAACCAAAACATGTTTCAAAAGAAACTCTTGTGAGCTCTCTAGAGCTTCCACCTGTTACCAGAACTCCCAGAGCTAAGGAAGAGGCCAACGGTGATATATTTGAGACGTTTCTGTTTCCGTGTCAGCATTGTGAAAGGAAGTTCACGACCAAACAGGGGCTGGAACGTCACATGCACATCCACATATCCACGGTCAATCATGCTTTCAAGTGCAAGTACTGCGGGAAAGCATTCGGCACACAGATCAACAGGAGGCGGCACGAGCGGCGCCACGAGGCGGGGCTGAAGCGGAAGCCCAGCCTCCCTCTACAGCCATCCGAGGACCCCGCTGATGGCAGAGGACCCGGAGACAGTGTTGCTGCGAAAGAGGACTCGCCGCCTTCCAGTCTCGGGCAAGACTCTCTGCTCCTGCATTCAGAGAAAGCTCCCCAGGAAAGCGTCGGTTCTTCTGTTGTGGAAGAGAATGGGGAAGTTAAAGAGCTTCATCCGTGCAAATACTGTAAGAAGGTTTTTGGAACACATACTAACATGAGGCGGCATCAGCGCAGAGTTCACGAGCGCCATCTGATTCCCAAGGGCGTGCGGCGGAAAGGGGGCCTCCTGGAGGAGCCACACCCCCCTGCCGAGCAGGCCCCACCTGCCCAGAGTGTCTACGTGCCTAGCACGGAGCCGGAGGAGGACGGGGAGGCAGATGACGTGTACATCATGGATATCTCCAGCAATATCTCTGAAAACTTAAAGTTCTATATTGATGGCAAAATTCAGACCAGCAGCAGCACGAGTAACTGTGATGTCATCGAGATGGAGTCCAGCTCGGCGGACTTGTATGGGATAAATTGTCTGCTTACTCCAGTAACGGTGGAGATCACCCAAAATGTAAAGACGGCACAGGCCTCCATAGCAGAGGATCTTCCTAAGGAGCCTTCTGGGGGCACCAACAGTGAGTCCAAGAAGCGAAGAACGGCAAGTCCTCCCGCACTACCGAAAATCAAAGCTGAGACAGAGCCTGACCCCTCGGTGCCCTCGTGTTCCTTACTGCCTCTCAGCATATCCACGTCAGAGGCGGTGTCTTTCCACAAGGAGAAAAATGTGTACTTGTCATCGAAGCTCAAACAGCTTCTTCAGACCCAGGACAAGCTAACTCCTCCTGGGGGCATTTCAGCCACTGAAATACCGAAGTTAGGGCCTGTTTGTGTGTCTGCTCCAGCATCGATGCTCCCCGTAACCTCGAGTAGGTTTAAGCGGCGGACCAGCTCTCCACCCAGTTCCCCACAACATAGTCCTGCCCTTCGAGACTTTGGAAAGCAAAGCGAAGGCAAAGCAGCATGGAGTGATGGAGTTCTAGGTTCCAAAAAGCCCAAATTAGAGAGTCATAGCAACTCACCTGTGTGGAGTTTATCTGGGAGAGAGGAGAGAGAAACTGTGAGCCCACCATGCTTCGACGAATATAAAGTATCTAAGGAGTGGGCAGCCAGTTCTGCTTTTAGCAATGTGTGCAACCAGCAGCCACTGGATTTATCCAGCGGTGTGAAACAGAAGGCTGAGGGTACGGGCAAGACTCCGGTCCAGTGGGAATCTGTATTAGATCTCAGTGTGCATAAGAAGCCTTGTGGCGACTCTGAAGGCAAGGAGTTCAAAGAAAACCATCTGGTGCAGCCAGCCTGCAGTGCTGTAAAGAAAAAGAAGCCAACCACCTGCATGCTGCAGAAGGTTCTTCTCAACGAATACAATGGCATTGATGTACCTGTAGAGAATACTGCAGATGTGACCCGGAGCCCGAGTCCTTGTCAATCCCTGGACCCCCAGCCAGACCCTGGCCTTGGCCCGGACTCGAGTTTATCTGCCCCTGTGGTTGAGTCCCCACCTGATGTCTCTCCTTCCTCGCCTGCCCTACAGGCCTCTTCCCTTTCTTCTGGGCAGCTGCCTCCTCTCTTGATCCCAACACACCCCTCTTCCCCCCCAGCCTGTCCTCCCGTGTTGACTGTTGCCACGCCACCGCCTCCACTCCTTCCCACCGTCCCTCTTCCGGCCCCCTCTTCTGAGGCGTCTCCCCATCCGTGTCCCTCTCCGCTCTCGAATGCCACCGTGCAGTCCCCGCTTCCCATTCTCTCCCCGACAGTGTCTCCGTCACCCTCTCCCATTCCTTCCGTGGAGCCGCTCACCTCTGCTGCTTCGCCGGGACCCCCAACCCTTTCCTCGTCGTCGTCTTCGTCTTCCTCGTCTTCCTTCTCCTCTTCGTCTTCCTCCTCTTCCCCCTCGCCGCCACCGCTCTCAGCTGTATCATCTGTTGTTTCCTCTGGGGATAATCTGGAAGCTTCTCTCCCCATGATTACTTTCAAGCAGGAGGAACTAGAGAATGATGATCTGAAACCCAGGGAAGAACCCCAGTCTGCAGTCGAACAGGAGATTGTTCAGGAAACATTCAACAAAAACTTTGTCTGCAATGTCTGTGAATCGCCTTTTCTTTCCATTAAAGATCTAACCAAACATTTATCTGTCCATGCTGAAGAATGGCCCTTCAAATGTGAATTTTGTGTGCAGCTTTTTAAGGCTAAAACTGACCTGTCAGAGCATCGCTTCTTGCTTCATGGAGTTGGGAATATCTTTGTGTGTTCGGTGTGTAAAAAGGAATTTGCATTTCTGTGCAATTTGCAGCAGCACCAGCGAGATCTCCACCCAGACAAGGTGTGCACCCACCATGAGTTTGAAAGTGACACGCTGAGGCCCCAGAACTTCACTGATCCCAGCAAGGCCCACAGAGAGCATATGCAGAGTTTGCCGGAAGATCCTTTAGAAGCATCAAAAGAAGAGGAGGAGCTTAATGATTCCTCTGAAGAGCTTTACACGACCATAAAAATAATGGCTTCTGGCATAAAGACGAAAGACCCAGATGTCCGGCTGGGCCTCAATCAGCATTACCCGAGCTTTAAGCCACCCCCATTTCAGTACCATCACCGAAACCCTATGGGCATCGGCGTGACGGCCACAAATTTCACTACCCACAATATTCCACAGACGTTCACCACTGCCATTCGCTGCACAAAGTGTGGGAAAGGTGTTGACAACATGCCAGAGTTACACAAACACATCTTGGCGTGTGCTTCTGCCAGTGACAAGAAGAGGTATACCCCCAAGAAAAACCCAGTCCCCTTAAAACAGACTGTACAGCCCAAAAACGGTGTGGTGGTTTTAGACAACTCGGGGAAGAACGCCTTCAGACGGATGGGACAGCCCAAAAGACTGAACTTCAGCGTCGAGCTCAGCAAAATGTCCTCGAACAAGCTCAAACTAAACGCATTGAAGAAAAAGAACCAGCTTGTCCAGAAAGCAATCCTTCAAAAGAACAAATCTGCGAAGCAGAAGGCCGACTTCAAAACCGCCTGTGAATCGTCCTCGCACATCTGCCCCTACTGTAACAGGGAGTTCACGTACATCGGGAGCCTGAATAAACACGCCGCCTTCAGCTGTCCCAAAAAGCCGCTCTCCCCGTCCAAAAAAAAAGTGTCGCCTTCATCCAAGAAAGGTGGACACGCGTCACCTGCCGGCAGTGACAAAAACGGCAGCGGCCACCGGCGCCGGACTGCAGACGCGGAGATTAAGATGCAGAGCGTGCAGGCTCCTCTGGGCAAGACCCGAGCGCGCAGCTCCGGCCCTGCGCCAGGCCCGCTGCCGTCCTCGTCCTTCAGGTCCAAGCAGAATGTCAAATTTGCAGCTTCGGTGAAGTCCAAGAAGCCCAGCTCCTCCTTGAGGAACTCGAGCCCTATCCGGATGGCCAGAATAACGCATGTCGATGGGAAGAAGCCCAAAGCTGTGGCCAAGAGTCACTCCGCTCAGCTCTCGAGCAAGACGTCCCGGAGCCTGCACGTGAGGGTACAGAAGAGCAAGGCCGTCTTGCAGAGCAAATCCGCTCTGGCCAGTAAGAAAAGAACAGACCGGTTCAATGTAAAATCTAGAGAACGGAGTGGGGGGCCGGTCACCCGAAGCCTCCAGCTGGCAGCCGCTGCCGACCCGGGTGACAGCAGGAGGGAGGACAGCGGTGGCAAGCAGGAGCTGAAGGACTTC
>22|ENSCAFG00000005465|49174585|49225961
AGGCCAGCGGAGGCGGCGGATTTTCTCCCAAGCATGCCCTTCCAGAAGCACGTCTACTACCCGATGGCCTGTGCCCCCCACCGCGCGGCGTCGGGCCCCCTGCCCTGCTTCCAGTTCCGGCCTCGGCTGGAGAGCGTGGACTGGCGGCGGCTGAGCGCCATCGACGTGGACAAGGTGGCGGGGGCCGTGGACGTGCTGACGCTGCAGGAGAACATCATGAACATCACCTTCTGCAAGCTGGAGGACGAGAAGTGCGCCCACTGCCAGTCGGGGGTGGACCCGGTGCTGCTGAAGCTCATCCGCCTGGCGCAGCTCACCATCGAGTACCTGCTGCACTCGCAGGAGTTCCTCACCTCGCAGCTGCACCACCTGGAGGAGCGCCTGCGCCTGAGCCTGGAGGAGGGTGAGCAGAGCAGGACGCTCCTCAGCAAGCAGGCCGGGGAGATTAAGTTACTCAAGGAAGAGTGTAAACGCAGGAAGAAGATGATCTCCACCCAGCAGCTGATGATCGAGGCCAAAGCCAGCTACTACCAGTGCCATTTTTGTGACAAGGCCTTTATGAACCAAGCTTTTCTACAAAGTCACATCCAGCGGCGCCACCCTGAAGATTCTCACCTCGAGTATAAGCAGAAGGCACAGACTGATAAGCTCCAGAGTGAGATTGACATGCTGAAGGAACAGCTGCAGCTCACCAAGTCTCAGCTGGAGGCTGCACAGCACGCCCATGCTGTCAGGTTCTCTAAGGAATATGAAATGCAGAAAACAAAAGAGGAAGAATTTCTGAAGCTATTTGATAGATGGAAAGAAGAAGAAAAGGAGAAACTAGTTAGTGAAATGGAAAAAGTCAAGGAAATGTTTATGAAAGAGTTTAAAGAATTGACTTCCAAGAATTCGGCATTAGAATATCAACTGTCAGAAATCCAGAAGTCCAACATGCAGATCAAGTCCAACATAGGCACGTTAAAGGATGCACATGAATTTAAAGAAGAGCGTCCTCAGTATTCCCAGGATTTCCAAAATGTGATGCAACTCCTTGATAGTCAGGAAAGCAAGTGGACCGCCCGAGTTCAAGTTCTTCATCAAGAACATAAGAAAGAGAAGGGTCGGCTCTTGTCACACATAGAGAAACTTCGAAACTCCATGATAGATGATCTAAACGCAAGTAACATCTTCTATAAGAAAAGGATAGAGGAGCTAGGCCAGAGACTCCAGGAGCAGAATGAACTGATTATCACGCAGAAACAACAGATTAAAGAATTTACCAGTAAAGCATTAAACAGTGTCCGTGAACCCAAAGCAGGGAATCCTTTAACCTGGCAAACTTCTGAATCTAAGCCAACTGCCCCAGCTCTACCTATGAGTGCCTCTGCCGCACAGACTCTAGATGCAAAACCGAATCTAATGGCACATGAGCAGTCTTTCTCATCGCACATACTGGAGCCCATAGAAGAACTTTCAGAAGAAGAAAAAGGAAGGGAGACTGAACAGAAATTAAATAACAAGATCCATTTAAGGAAAGCTTTGAAGAGTAACCCCTGCCTCACCAAGGAGATAAGGAGAGTCCTGGAGCAGAGTTTGCTAGAGAAACTGGAAACTTTGGGGATTAATGCGGATATACGTGGTATTCCAAGTGATCACTTCGGTAGGGTGCTAAGAATGGTAGAATCAGCAAGACATGAACAAGAAAGACATATACCCAATATTCAGCAAATTCGAGAATTCCTTGAACATGAGGTCAGCTGTAAAATTGAAGAGAGAACCTTACTGTCCTTGGATAAGTGCAGTGCTTCTCAAATGGATACCCTTTCAACTGGAGAGATACCAAAGGCGAAACAGCTTCCGCCCCGAAGCAGACCACTGATTAGACAAAGACCTGTCTTTACTGATAGGACGTCTGCTCCAAAAATTAAGAAAAATATCGTTGAAGATCATTTTCCCAGAAAATCTTCAACTATTACGACCCCTCCATTCAGTTCAGAGGAAGAATTGGACGCAGATGACTTCCTCCAGGCATGCGCATCCCCAGACCTACTTCCGGTGCAGTCCTCCAAAAGCAACAAGAGTGGCTTTGGAAAGAACATTGTCAAAAGTGATACTGACTGGACCGAGGGAAGTGAAATTGAGGATTCTGATATTTCTCCCAAGCCCACAGGTCACATAGGAACCTCCATTAAAACACTAACTGAAAAAGTTGAAAAGACGGTCTCAAATCACAGAAATGTAAATAAGCCAGTTGGAGGGATTAATGTTGCCGAGGCGTTCATCAAAAAAGAATTAAAAGAAGAACTAAAGTGTGCAGATGTGGATGATGATGACTGGGACATATCATCCTTGGAAGAAGATAAATCTCTGGGGAAAAAAACTGGGCAAGAACAGAAGGAACCTCTACCTGTGAAGAATGAGTCAAATTCTACTCAAGTGCCAAATGCCTGGGGTGCACCTAATCTGAAGGGGCCAAAGGGAGAAGGTCTTCAAGATGAATCCAGCACACTGAAAAGCAGCCTAGTAACTGTGACGGATTGGAGTGACTCTTCAGATGTGTAA
>6|ENSCAFG00000020155|59531052|59540188
ATGCCGCGTTCGTTCCTTGTCAAGAGTAAGAAGGCTCACAGTTACCACCAGCCGCGCTCCCCGGGACCCGACTATTCCCTCCGCCTGGAGAATGTGCTGGCACCGGGCGGAGCAGACGGCACCTCGAGTGCAGGCGGGGCGCAGACGGAGCCCCGGGGTCGTCTGTCCCCCGAGTCCCAGCTGACCGAGGCCCCTGACAGATCCTCCGCATCCCCGGGCAGCTGTGAGGGCAGCGTCTGCGACCGGAGCTCAGAGTTTGAGGACTTCTGGAGGCCCCCGTCGCCCTCTGTGTCTCCAGCCTCGGAGAAGTCGGTGTGCCCGTCGCTGGACGAAGCTCAGCCCTTCCCCCTGCCCTTCAAGCCGTACTCTTGGAGAGGCCTGGCGGGTTCTGACCTTCGGCACTTGGTGCACAGCTACCGGCCGTGCGCGGCCCTGGATCGCGGCGCCGGCCTGGGCCTCTTCTGCGAGCGCGCCCCGGAGCCTGGCCACCCCGCGGCGCTCTACGGCCCCGAGCGGGCTGCGGGCGGCGCGGGGGCCGGGGCGCCCGGGGGAGGAAGCGCAGGAGGTGGCGCTGCCGGCGGCTCGGGCCTGGGGCTCTACGGCGACTTCGGGCCCGCGGCGGCAGGGCTGTACGAGCGGCCCACGGCGGCGGCGGGAGGGCTGTACTCGGAGCGCGGCCACGGGCTGCACGCGGACAAGGGCGCAGGCGTCAAGGTGGAGTCGGAGCTGCTGTGCACCCGCCTGCTGCTGGGCGGCGGCTCCTACAAGTGCATCAAGTGCAGCAAGGTGTTCTCCACGCCGCACGGGCTCGAGGTGCACGTGCGCAGGTCCCACAGCGGCACGAGACCCTTTGCGTGCGAGATGTGCGGCAAGACTTTCGGGCACGCGGTGAGCCTGGAGCAGCATAAAGCCGTGCACTCGCAGGAACGAAGCTTTGACTGTAAGATCTGTGGCAAAAGCTTCAAGAGGTCATCTACGCTGTCCACACACTTGCTCATCCACTCAGACACCCGGCCCTACCCTTGTCAGTACTGTGGCAAGAGGTTCCACCAGAAGTCAGACATGAAGAAACACACCTTCATCCACACTGGTGAGAAGCCCCACAAATGCCAGGTGTGTGGGAAGGCATTCAGCCAGAGCTCCAACCTCATCACCCACAGCCGCAAACATACAGGCTTCAAACCCTTTGGCTGTGACCTCTGTGGGAAGGGCTTCCAGAGGAAGGTGGACCTCAGGCGGCACCGGGAGACACAGCATGGGCTCAAATGA
>15|ENSCAFG00000002505|3519778|3520632
ATGGGCAGTGAGAAGGAGCAGGATCCAGAACAGCACCTGCCTGACGAAGGGGAATGGGGTAAGCCCTGGAGAGTGGATGACTCTGAGGGTTTTCGGATCCCAGATGGGGAGAAAGAGCGTGGGCAAGAGAGCCTGTCGGAGGGTCTGCAAGAGATCCATCCAAAAAAGCCCTGGCGGAAAGTCACTGTCCCCGCTGGAGAGCCTGGGGGCCCCAGGGCTCACCCGAGGCCCGAGACCGACGAGAAGCCCTTTATATGTGCCCAGTGTGGCAAGACCTTCAATAATACCTCCAACCTGAGAACACACCAGCGGATCCACACCGGCGAGAAACCTTACAAGTGTTCTGAATGTGGCAAGAGCTTCTCGAGAAGCTCCAACCGCATCCGGCACGAGCGGATCCACCTGGAAGAGAAGCACTACAAATGTCCCAAGTGTCAGGAGAGCTTTCGGCGACGCTCGGACCTCACCACCCACCAGCAAGACCACCTGGGCAAGCGGCCGTACCGCTGTGACATCTGTGGCAAGAGCTTCAGCCAGAGCGCCACGCTGGCGGTGCACCATCGGACCCACCTGGAGCCAGCGCCCTACATCTGCTGTGAGTGCGGGAAGAGCTTCAGCAACAGCTCCAGCTTCGGCGTGCACCACCGCACGCACACAGGCGAGAGGCCCTATGAGTGCGCCGAGTGTGGGCGGACCTTCAGCGACATCTCCAACTTTGGAGCGCACCAGAGGACCCACAGAGGGGAGAAGCCCTACTGGTGCACTCTGTGTGGGAAACATTTCTCCCGGAGCTCAAACCTCATCCGCCACCAGAAAACGCACCTGGGAGAGCAGGCCGGGAAAGACTCCAGCTGA
>35|ENSCAFG00000009527|10193533|10259480
ATGTCAGCGGTAATGAGTGTAGGGAAGGTCGCCGAGAATGGCGGGAGCCCCCAGAGCACCAAGTCCCCCACGAAGCCTCCAGGACCAAATCGGATTGGCAGAAGGAACCAGGAAACGAAAGAGGAGAAGTCTTCCTATAACTGTCCCCTGTGTGAAAAGATTTGCACTACACAGCATCAGCTAACTATGCACATCCGTCAGCATAACACAGACACTGGAGGGGCCGACCATTCGTGCAGCATCTGCGGGAAGTCGCTGAGCTCGGCCAGCTCCCTGGACCGCCACATGCTGGTGCACTCTGGCGAGAGGCCGTACAAGTGCACCGTGTGTGGCCAGTCCTTTACCACCAATGGGAACATGCACAGACATATGAAGATTCACGAGAAGGACCCTAACAGTGCCACAGCTACGGCCCCCCCATCCCCGCTGAAGCGCAGGCGGCTGTCCTCCAAGAGGAAACTCAGTCATGATGCCGAGTCAGAGAAAGAAGACCCAGCACCTGCTAAAAAGATGGTGGAAGATGGGCAGTCGGGTGAGCTGGAGAAGGTCGATGAAGTGTTTCACTGCCCCATATGTTTCAAGGAGTTTGTTTGCAAATATGGACTGGAGACCCACATGGAGACCCACTCAGATAACCCACTAAGATGTGACATTTGCTGCGTTACCTTTCGAACACATCGAGGATTGCTGCGTCACAATGCGCTCGTCCACAAACAACTTCCCAGGGACGCAATGGGAAGGCCTTTCATACAGAACAACCCTTCCATTCCTGCTGGCTTCCATGACTTAGGATTCACTGACTTCTCCTGTAGGAAGTTTCCTCGAATTTCTCAGGCCTGGTGTGAGACAAACCTACGGAGGTGCATCAGCGAGCAGCACCGGTTCGTCTGCGACACGTGTGACAAGGCGTTCCCCATGCTCTCCTCGCTCGCCCTGCACAGACAGACCCACGTGGCCACGGACCAGGGACGGGAAAGGCTGCCGGCCAAGACCCTGCCGGGGGACGCCCTGGACCAGAAGGCCTTCCTGGCCTTGCTGGGCCTGCAGCACACCAAAGACGTCAGGCCTGCCCCCGCCGAGGAGCCCTTGCCAGATGACAACCAAGCAATACAGCTCCAGACACTCAAGTGTCAGCTACCTCAGGACCCCGGCTGCACCAACATTCTGAGTCTGTCTCCTTTTGAAGCTGCTTCCCTGGGCGGCTCTCTCACGGTCCTCCCGGCCACCAAGGAGAGCATGAAGCACCTGTCCTTGCAGCCCTTCCAGAAGGGCTTCATCATCCAGCCCGACAGTAGTATTGTGGTCAAGCCCATCTCTGGCGAGTCCGCCATCGAGCTGGCTGACATCCAGCAGATTCTGAAGATGGCGGCCTCTGCGCCCCCTCAGATCAGTCTTCCACCTCTCTCCAAGGCCCCCGCTGCCCCTCTGCAGGCCATCTTCAAACACATGCCCCCTCTGAAGCCAAAGCCCCTGGTCACCCCGCGCACGGTGGTGGCCACGTCCACGCCCCCGCCGCTCCTCAACGCCCAGCAGGCCTCCCCCGGCTGCATCAGCCCCAGCCTCCCCCCGCCGCCCCTGAAGCTCCTCAAAGGCCCCATGGAGGCGGCCTCCAGCGCCCACCTGCTGCAGTCCCAGGCCGGGGCCCAGCCGGACACGGCCACACAGCTTTTCCTGCAGCAGCCGCGGCTGGAACTGCCGGGCCAGGCCGAGATGAAGACGCAGCTGGAGCAAGACAGCATCATCGAGGCCCTGCTGCCCCTGAGCATGGAGGCCAAGATCAAGCAGGAGATCACGGAGGGGGACCTCAAGGCCATCATGACGGGGCCCGGCAGCAAGAAGGCGCCGGCCATGCGCAAGGTGCTCTACCCCTGCCGCTTCTGCAACCAGGTGTTCGCCTTCTCCGGGGTGCTGCGCGCGCACGTGCGCTCCCACCTGGGCATCTCGCCCTACCAGTGCAACATCTGCGACTACATCGCGGCCGACAAGGCCGCGCTCATCCGCCACCTGCGCACACACAGCGGCGAGCGGCCCTACATCTGCAAGATCTGCCACTACCCCTTCACCGTCAAGGCCAACTGCGAGCGGCACCTGCGTAAGAAGCACCTCAAGGCCACGCGCAAGGACATCGAGAAGAACATCGAGTACGTGACCAGCAGCACCGCCGAGATGGTGGACGCCTTCTGCTCCCCGGACACGGTGTGCCGGCTGTGCGGCGAGGACCTGAAGCACTACCGGGCCCTGCGCATCCACATGCGCACGCACTGCGGCCGCGGCCTGGGAGGCTGCCCCAAGGGCCGCAAGCCCTTCGAGTGCAAGGAGTGCAGCGCCGCCTTCTCGGCCAAGCGCAACTGCATCCACCACATCCTGAAGCAGCACCTGCACGTGCCCGAGCACGACATTGAGAGCTACGTCCTGGCCACTGACAGCCTGAGTCCCGCCGAGGCGGCCGCCGAGGCCTCAGGGAGGGTGGAGGACGGGGGCGGGCCGTTTGGCGATCGCAAGCCCCTGGCCGCCTTCCTGGAGCCGCAGAACGGCTTTCTCCACGGGGGCCCCGCGCAGCCCCTGCCGCCCCACGTCTCGGTCAAGCTGGAGCCCGCCAGCAACTTCGCGGTGGACTTCAACGAGCCGCTGGACTTCTCCCAGAAGGGCCTGGCCCTGGTGCAAGTAAAGCAGGAGAGTGCGGCCTTCCTGAGCCCCGCCTCCGCGGCCCCCTATGACTGCTCCATGGAGCCCATTGACCTGTCCATCCCCAAGAACTTGAGGAAAGGAGACAAGGACGCGGGTGGTGCTGGCGAAGCCAAGAAGCCTGAGCAGGAACCGGGGAGTGGCGAGCAGCCGTCCCCCTGCCCTCCGCCGTGCCCTCCGCTGCCAGTGCCCTTGGGGCCCGGCGGGGGCCCGGAGAAGCCCGTGGCCTCTGCAGCCCCCACTCTGGAAGCCCACGCGCAGCCCCTGCGGGGCTCTGTTCAGCTGGCCGTCCCCATCTACTCCTCCGCGCTGGTCAACAGCTCCCCCATCTTGGGTGGCTCCACCCTCATCAGCAGCCCGGCGTTGCTGCGGCCGCTGCGCCCCAAGCCCCCCCTGCTCTTGCCAAAGCCCCCCGTGACGGAAGAGCTGCCCCCGCTGGCCTCCATCGCCCAGATCATCTCGTCCGTGTCCTCGGCGCCCACCTTGCTGAAGGCTAAGGTGGCCGACCCGGGGCCCACGAGCGCCGGCAGTCCCAGCACGGCCCTAGACAGCTTAGGAAGCACCGTTCCCAGAGCTGCCACCGCCCCCGCCAACACCGCCGGCCCCAAAGAATCCAGCGACCCGTCCCCTCCTGCCAACAGCCCAGAGGCGGCCTCACCCACCGAGCAGGGGCCCGCGGGCTCATCCAAGAAGAGGGGCCGGAGGAAGGGCATGAGGAGCCGGCCCCGCTCCAGCAGCGGCGGGGTGGACCTGGACTCCAGCGGGGAGTTCGCCAGCATCGAGAAGATGCTGGCCACTACGGACACCAACAAGTTCAGTCCGTTTCTACAGACCACGGAGGACGATGCTCAGGACGAGGTGGCCGGAGCCCCCGCAGACCACAACGGGCCCAGCGACGAGGAGCAGGGCAGCCCTCCGGAAGACAAACTGCTGAGGGTGAAGCGGAACTCCTACGCCAACTGCCTGCAGAAGATCAACTGTCCCCACTGCCCCCGGGTCTTCCCCTGGGCTAGCTCCCTCCAGAGGCACATGCTCACACACACTGGTCAGAAACCCTTCCCTTGTCAAAAATGCGATGCCTTCTTTTCTACCAAATCTAACTGTGAACGCCACCAGTTGCGCAAACACGGAGTTACCAACTGCTCCCTGAGAAGAAACGGGCTTATCCCCCAGTCAAAAGAGAGTGATGTTGGACCCCATGATAGCACAGGAAGTCGTGATGCCCAGCCCTCCACGGGGAGGGCCAAAAGCCCCGGGCAGGTGCTGGACCTCACCTCCCGGGAGAGAGAGCAGCCGGCGGCCGACGGGGCCCCCCCTGCGCCCACCCAGGCCCGCGAGGAGCTCCCCGCCGAGGAGGTGCAGCCCGGGGACGGGCAGGAGCAGGCAGCCGGTGACGGGCAGGAGTGCGAGGAGCAGCCCGCTGGGGACAGGGACGAGGACGCCGACGGCCCCGAGGACGACACGGTCAGCAACAAGAGCCTGGACCTCAACCTCGCCAGCAGGCTGATGGGCTTCAAGCTGGCCGAGGGCCAGGACCACAAGCACGCGTGCCACGTCTGCGGCAAGAGCTTCAAGTTCCAGGGGACCCTGAGCCGCCACCGTAAGGCCCATGGCCGCGAGGAGCCCCGGGAGGAGCCCGACGAGAAGCCTCCCGCCGACGCCTCCTCCGAGGAGCCTGCTGCGGCCGACGGGGTGGCCTCGTCGGCATCCGACGCCTCCGGGGAGAAGCCGAGCGAGGAGGCGGACGGCGCCTCGGACGGGGAGAGTGTGGCCGAGAAGAGGTCCTCGGAGCGGAGTGACGACGACAAGAAGCCAAAGACAGACTCCCCGAGGAGCACGGCCAGCAAGGCAGACAAGAGGAAGAAGGTGTGCAGTGTGTGCAACAAGAGGTTCTGGTCCTTGCAGGACCTGACGCGGCACATGAGGTCCCACACAGGAGAAAGGCCCTACAAGTGTCAGACCTGCGAGCGAACCTTCACCCTGAAGCACAGCCTGGTTCGCCATCAGCGGGTCCACCAGAAAGCCAGGCACGCCAAGCAGCATGGGAAGGACAGCGACAAGGATGAGCGGGGCGAGGAGGACAGTGGGAGTGAGTCCACCCACAGCGGCAACAACCCCGTCTCCGAGAACGAGGCCGACGCGGCCCCCCCGGCCAGCAACCACGTGGCCGTCACCCGGAGCCGGAAGGAGAGCCTGGCCGTCGCCACCAAGGATCCCAGCCGCAGGGAGGAGCGGGCGGCGCTTCGGACGGCGGGCGCTGGCCAGGCTGAAGCTGGCAGGAGCGCTGCCAAGGCCCCGCCGGCGGGCAGCCCCAAGGAGCAGGGGTCTCAGGGCGACCCGGGCCCGGAGAGCCCGCCGGCCCTCGTGCAAGATCTGCCCGCCCGTGCCCTGCTGGCCGCGGACGGGGCCTCGCCGCTCCTGGGAGTGGAGTGA
>10|ENSCAFG00000002955|63737503|63837086
ATGTCTCGCCGCAAGCAAGGCAAACCCCAGCACTTAAGCAAACGGGAATTCTCGCCCGAACCTCTTGAAGCCATTCTTACAGATGATGAACCAGACCACGGCCCTTTGGGAGCTCCAGAAGGGGACCATGACCTCCTCACGTGTGGGCAGTGCCAGATGAACTTCCCATTGGGGGACATTCTTATTTTTATCGAGCACAAACGGAAACAATGCAATGGCAGCCTCTGCTTAGAAAAAGCTGTGGATAAGCCACCTTCCCCTTCACCAATCGAGATGAAAAAAGCATCCAATCCCGTGGAGGTTGGCATCCAGGTCACGCCAGAGGATGACGATTGTTTATCAACGTCATCTAGAGGAATTTGCCCCAAACAGGAACACATAGCAGATAAACTTCTGCACTGGAGGGGCCTGTCCTCCCCTCGTTCTGCACACGGAGCTCTAATCCCCGCGCCCGGGATGAGTGCAGAATATGCCCCGCAGGGTATTTGTAAAGATGAGCCCAGCAGCTACACATGTACAACTTGCAAACAGCCATTCACCAGTGCATGGTTTCTCTTGCAACACGCACAGAACACTCATGGATTAAGAATCTACTTAGAAAGCGAACACGGAAGTCCCCTGACCCCGCGGGTTGGTATCCCTTCAGGACTAGGTGCAGAATGTCCTTCCCAGCCACCTCTCCATGGGATTCATATTGCAGACAATAACCCCTTTAACCTGCTAAGAATACCAGGATCAGTATCGAGAGAGGCTTCCGGCCTGGCCGAAGGGCGCTTTCCACCCACTCCCCCCCTGTTTAGCCCACCACCGAGACATCACTTGGACCCCCACCGCATAGAGCGCCTGGGGGCGGAAGAGATGGCCCTGGCCACCCATCACCCGAGTGCCTTTGACAGGGTGCTGCGGTTGAATCCAATGGCTATGGAGCCCCCCGCCATGGATTTCTCTAGGAGACTTAGAGAGCTGGCAGGGAACACGTCTAGCCCACCGCTGTCCCCAGGCCGGCCCAGCCCTATGCAAAGGTTACTGCAACCCTTCCAGCCAGGTAGCAAGCCGCCCTTCCTGGCGACGCCCCCCCTCCCTCCTCTGCAATCCGCCCCTCCTCCCTCCCAGCCCCCGGTCAAGTCCAAGTCGTGCGAGTTCTGCGGCAAGACGTTCAAATTTCAGAGCAACCTCGTGGTGCACCGGCGCAGCCACACGGGCGAGAAGCCCTACAAGTGCAACCTGTGCGACCACGCGTGCACGCAGGCCAGCAAGCTGAAGCGCCACATGAAGACGCACATGCACAAGTCGTCCCCTATGACGGTCAAGTCCGACGACGGCCTCTCCACCGCCAGCTCCCCGGAACCCGGCACCAGCGACCTGGTGGGCAGCGCCAGCAGCGCGCTCAAGTCCGTGGTGGCCAAGTTCAAGAGCGAGAACGACCCGGGCCTGATCCTGACGGAGAGCGAGAGGGTGGACTACGGCTTCGGGCTGAGCCTGGAGGCGGCGCGCCACCACGAGAACAGCTCGCGGGGCGCGGTGGTGGGCGTGGGCGACGAGGGCCGCGCGCTGCCCGAGGTCATGCAGGGCATGGTGCTCAGCTCCATGCAGCACTTCAGCGAGGCCTTCCACCAGGTCCTGGGCGAGAAGCATAAGCGCGGCCACCTGGCCGAGGCCGAGGCCCACAGGGACACTTGCGACGAAGACTCGGTGGCCGGCGAGTCGGACCGCATAGACGATGGCACTGTAAACGGCCGCGGCTGCTCCCCGGGCGAGTCGGCCTCGGGGGGCCTGTCCAAAAAGCTGCTGCTGGGCAGCCCCAGCTCGCTGAGCCCCTTCTCCAAGCGCATCAAGCTCGAGAAGGAGTTCGACTTGCCCCCGGCCGCGATGCCCAACACGGAGAACGTGTACTCGCAGTGGCTCGCTGGCTACGCGGCCTCCAGGCAGCTCAAGGATCCCTTCCTGAGCTTCGGAGACTCCAGACAATCGCCTTTCGCCTCCTCGTCGGAGCACTCCTCGGAGAACGGGAGCTTGCGCTTCTCCACGCCGCCCGGGGAGCTGGACGGAGGGATCTCGGGGCGCAGCGGCACGGGAAGTGGAGGGAGCACGCCCCATATTAGTGGTCCGGGCCCGGGCAGGCCCAGCTCAAAAGAGGGCAGACGCAGCGACACTTGTGAGTGCGAGCTGTGCAACTATGCCTGTGCCCAGAGTAGCAAGCTCACCAGGCACATGAAAACGCATGGCCAGGTGGGGAAGGACGTTTACAAATGTGAAATTTGTAAGATGCCTTTTAGCGTGTACAGTACCGAGAAACACATGA
>17|ENSCAFG00000008846|52672966|52682506
ATGGCCTCGCTAGACCTACCGTACCGCTGCCCCCGCTGCGGGGAGCACAAGCGCTTCCGGAGCCTGTCGTCGCTGCGCGCGCACCTGGAGTACAGCCACACGTACGAGACGCTCTACATCCTCTCCAAGACCAACAGCATCTGCGGTTCGGGCTTCCCGCTGGCGCCCGAGCCCGCCGCCCTGCTGGCCGTGCCCGGCGCGCGGCGGGAGGTCTTCGAGAGCACGTCCTTCCAGGGCAAGGAGCACCTGCTGCACCACCATCACCACCACGCACCCCTCGCCCACTTCGCCGGCGACCTGGTACCGGCCAGCCTGCCCTGCGAAGAGCTGGCCGAGCCGGGCCTCGTGCCCGCCGCCGCCGCGCGCTACGCGCTGCGCGAGATCGAGATCCCGCTGGGGGAGCTGTTTGCCCGCAAGTCAGTGGCCTCCTCGGCCTGCTCGTCCGCCTCGCCTGCGTCCCCCTCGCCCGCCGATGTGGCCTACGAGGAGGGCCTGGCGCGCCTCAAGATCCGCGCGCTGGAGAAGCTGGAGGTGGACCGGCGGCTGGAGCGGCTGAGCGAGGAGGTGGAGCAGAAGATCGCGGGCCAGGTGGGGCGGCTGCAGGCCGAGCTGGAGCGCAAGGCGGCCGAGCTGGAGACGGCCCGGCAGGAGAGCGCGCGGCTGGGGCGCGAGAAAGAGGAGCTGGAGGAGCGGGCGTCCGAGCTCTCGCGCCAGGTGGACGTGAGTGTGGAGCTGCTGGCCTCGCTCAAGCAGGACCTGGTGCACAAGGAACAGGAGCTGAGCCGCAAGCAGCAGGAGGTGGTGCAGATCGACCAGTTCCTGAAGGAGACGGCGGCTCGGGAGGCGAGTGCCAAGCTGCGGCTGCAGCAGTTCATCGAGGAGCTGCTGGAGCGGGCGGACCGCGCCGAGCGGCAGCTGCAGGTCATCAGCAGCAGCTGTGGCAGCACCCCAAGCGCCAGCCTGGGCCGTGGAGGCGGGGGAGGTGGCGCCGGGCCTGGTACCCGGGGTCCAGGCAGAATGCGAGAACACCACGCAGGCCCGGCCATGCCTAGCACATACGCCGTGTCGAGGCATGGCTCCTCTCCCAGCACAGGGGCCTCCAGCCGTGTCCCTGCTGCATCCCAGAGTTCAGGCTGCTATGACAGTGACAGTCTGGAGCTACCCCGGCCAGAAGAGGGGGTCCCCGAGGACAGTGGCCCTGGGGGCTTGGGCACACGGGCCCAGGCAGCCAACAGTGGCTCAGAGCGCACCCAGGCCCCTCGCAGCTCAGGCCTGCGGCGCCAGGCCATCCAGAACTGGCAGCGCAGACCCCGCCGACACAGCACGGAGGGGGAAGAGGGTGATGTCTCAGACGTGGGCTCCCGAACCACGGAGTCAGAGGCTGAGGGCCCCTCAGATGCCCCTCGCTCTGGGCCTGCTATGGCTGGGCCACTGAGCAGCTGCCGGCTCTCAGCTCGCCCTGAGGGAGGCAGTGGGCGGGGTCGGCGAGCCGAGAGGGGCAGCCCCTCACGTTCCAACGAGGTCATCAGCCCGGAGATCCTCAAGATGCGAGCCGCCCTGTTCTGCATCTTCACCTACCTGGACACACGCACGCTGCTGCATGCTGCTGAGGTCTGCCGAGACTGGCGTTTTGTGGCTCGCCACCCTGCAGTGTGGACACGGGTGCTGCTTGAGAATGCCCGCGTCTGTTCCAAGTTCCTGGCAATGCTGGCTCAGTGGTGCACGCAGGCTCACTCCCTGACACTGCAGAACCTGAAGCCTCGGCAGCGGGGCAAGAAGGAGAGCAAAGAAGAGTATGCGCGGAGCACCCGGGGCTGCCTGGAAGCAGGGCTGGAGTCCCTGTTGAAGGCTGCTGGGGGGAATCTGCTGATCCTGCGCATCTCCCACTGTCCCAACATCCTCACTGACCGCTCGCTCTGGTTGGCCAGCTGCTACTGCCGTGCCCTGCAGGCTGTCACCTACAGGAGTGCCACCGACCCCGTGGGCCATGAGGTCATTTGGGCCCTGGGCGCAGGCTGCAGAGAGATTGTCTCCCTCCAGGTGGCGCCACTTCACCCTTGCCAGCAGCCCACGCGCTTCAGTAACCGCTGCCTGCAGATGATTGGTCGCTGTTGGCCACACCTTCGGGCCCTGGGGGTTGGGGGCGCTGGCTGTGGGGTACAGGGCCTGGCATCACTTGCAAGAAACTGCATGCGGCTGCAGGTCCTGGAGCTGGACCACGTGTCAGAGATCACCCAAGAGGTGGCAGCTGAAGTCTGCCGGGAAGGCCTGAAGGGCCTGGAGATGTTGGTGCTCACAGCCACCCCTGTCACCCCCAAGGCCCTGCTGCATTTCAACAGCATTTGCCGGAACCTCAAGTCCATTGTGGTCCAGATTGGGATTGGTGATTATTTCAAAGAACCCAGCAGTCCCGAGGCCCAGAAGCTGTTTGAGGACATGGTGACAAAACTCCAGGCCCTACGACGGAGGCCCGGCTTCTCTAAGATCCTGCATATCAAGGTGGACGGCGGCTGCTAA
>1|ENSCAFG00000006144|118153872|118215776
CAGGGATCAGTGATGTTCAGTGATGTGTCTATAGACTTCTCACAGGAGGAGTGGGAGTGCCTGGACCCTGGTCAGAGAGACTTGTACAGAGATGTGATGTTGGAGAACTATAGCAATCTGCTGTCAATGGGACTTTACATTCCTAAGCCTCAAGTTATCTCCTTACTGGAACAAGGAAAAGAGCCCTGGATGGTTGGCAGAGAGCTGACAAGAGGCCTGTGTTCAGATCTGGAATCAATGTGTGAAACCAAGTTACTATCTCTGAAGAAGGAAGTTTATGAAATAGAATCATGCCAGAGGGAGATAATGGGACTTACAAAGCATGGCCTTGAGTACTCCAGTTTTAGAGACATTTTGGAATATAGAAACCACTTTGAAAAACAACTGGGATATCAAATAATAAAAGTTACTTTTGTCACCTTTAAACAAAAAAAATACATTCATTTTCATAGTTACCTTCATTATTATTTGTGGAAAGAATCTAGTAATCTGGGGTCTCTGAGCCACCCAGGTGTCCCAATATTTTCATCTCTGCTGAGACTTAGCTTTCAACCTTGGCAGGGCAGCTCTGACCTCAGCCTTATCATCCCCACCAGGGTGCCTGGGGTGTGGTGGCTGGGGCCCCTGCTCCCAGACAAGCACAGCCATCACCAGAGATATGAAGACTGTCAGGCCTCAGTGTGTGGCAGCTTCAGAGCAGGCTTCACAATGGACCCAGTGATTTGCCCAACCGGTGGTCAGCCTGAGCGCATGCGCAGTGCTCTGACTGGCTCCTTTGAGTTAAAAGAAAACCCAAGGCCTACCCATCCCAGGTTATCATATTTGAAATGGTGGAAATTTTTCTTAATTGACTCATTGGCAAGAATTCATAACAAAACATATCCCTTTACCACTTGCTCAGCAGTAATCATTACCTTGATCAAGCAATATTCAAGAGATTGTCTGTATGTGTGTATTCACCACTGCAATACCAATTTTAATCAAGGATCTCCTCTGAGAAGGCGCAGGAAGGACCACAGAGGGAAAAAACCTCACACCTGTGAGGAATGTGGCAAGGACTTTAGCCACAGCTCCAACCTGGCCATCCACCAGCAAGTCCACACAGGTGAGAGGCCCTTCAGGTGCCGTGATTGTGGCAAGGACTTCCACTGCAGGGCAGCTCTGCAGATCCACAGGGGAAGGAAGCCCCATGCTTGTAAGGTATGTGACCGGAGCTTCACTTCACACTCTGTGCTGACACGACACCAGCAGGACCACGCAGGAGACAAGGCCTATGTGTGTGAGGCCTGTGGGAAGCAATTCAGCTGGAGCAAGGACCTGGGCATCCACCAGATGGTCCACACAGGAGAGCAGCCCTACAGGTGTGGGGCGTGTGGCTTCAGACACCATTCAGCCCTCAAGAGACACCAGAGGGCGCACACAGGGGTTCAAGAATTTATTTGCAAATGGTGTGTGGACAGTTGTTACCCATCTGGTCACATCTCTTCTTCATGGAAGATTCATTCTCCGTCAGAGCCCCAGGAATGCTCAAATTGCAGGAAGGCATTCGGATTTTCTGGGAAAAGCCAGACATTTGTAAGAATTTTTACAGAAGGACCAGGTGAGTGTGACACAGGCTGTAATAAAGGCTTTTTGAAGGAGCCAAAACTGCTCAGCCTCCAGAAGTCACACACAGGGGAGAAGCCATTTGTGTGCAGGGAATGTGGACGAGGCTTTACCCGGAAATCAACCCTGATCACACACCAGAGGACACATTCAGGGGAAAAGCCATTTGTGTGCAGGGAGTGTGGGCGAGGCTTTAATGATAAGTCAACCCTCATCGCACACCAGAGAACACATTCAGGGGAAAAGCCTTTCATATGCAGGGAGTGTGGTAAAAGGTTTAGCCAGAAACCAAACTTATTTAGGCACAGGAGAGCACACTCAGGT
>14|ENSCAFG00000024771|9241513|9242442
ATGTCCGCCGCCGTGGCGTGCCTGGACTACTTCGCCGCCGAGTGCTTGGTGTCCATGTCCGCGGGCGCCGTGGTTCACCGCCGCCCGCCGGACCCCGAGGGCGCGGGCGGAGCCGCCGGCTCGGAGGTGGGTGCGGCGCCGCCGGAGTCCGCTCTGCCGGGTCCGGGGCCACCGGGACCCGCGTCGGTCCCCCCGCTCCCCCAGGTCCCCGCCCCCAGCCCCGGCGCGGGCGGCGCCGCGCCCCACCTGCTGGCTGCAAGCGTCTTGGCTGACTTGCGCGGCGGCTCCGGGGAGGGCTTCGGGGAGAACTCGGGGGAAGCTCCGCGCGCCTCGCCCGAAAACTCCGGCCCGACCCCGTGCTCAGAGCCGGCCCCGACCGCCAGCGCCAAGCGCCACCGTTGCCCCTTTCCGGGCTGCAACAAAGCCTATTACAAGTCGTCGCATCTGAAGTCCCACCAGCGCACCCACACGGGCGAGCGCCCTTTCTCCTGCGACTGGCTCGACTGCGACAAGAAGTTCACGCCCTCCGACGAGCTGGCCCGCCACTACAGGACGCACACGGGCGAGAAGCGCTTCTCCTGCCCCCTCTGCCCCAAGCAGTTCTCCCGGAGCGACCATCTGACCAAGCACGCTCGTCGCCACCCAGCCTATCATCCCGACATGATCGAGTACCGCGGGCGCCGTCGCACTCCCCGCGTCGACTCGCAACCCACCAGCCTGGTGGACAGCTCCGGCTCCGTCCCTGGCCAGGCGCCCAGC
>1|ENSCAFG00000023881|113987131|113997728
ATGCCTCCTCAGGATTCTGACCTTCCCCAGAAGGAGCAGGAGAAAATGACCAAGTTTCAGGAGGTAGTGACGTTCAAGGACGTGGCTGTGGTCTTTACCATAGAGGAGCTGGGGCTGCTAGACTCCACCCAGAGGAAGCTGTACCGAGATGTGATGGTGGAGAATTTCAAGAACTTGGTCTCAGTGGGACATCTTCCCTTCAAGCCAGATATGGTATCCCAGTTGGAGGCAGAAGAAAAGCGTTGGATGATGGAAAGAGAAACCCAAAGAAGCAGCAAGAATCAAAATGAGATGGAGACACTTCGAAAAGTTGCATTAAAATTCCTTTCAAATGAAGAACTATCCTGCTGGCAAATCTGGAAACAAGTGGCAAGTAATTTAACCAGGTGTCTTCAGAGAAAGCGCTCCCAGTTACAACAAGGCAATTCTATTCAGGTTTCTGAAAATGAAAATAGTGTAATGAATCATAAAGGAAATGGCTCCGCTTACACTGCAAATCAAGAGTTGTCCATTTCAAGAACCCAGGACTCTTCTGGGAATACATACTTTCACGAGTCACAGAATCAGAGTAAAGGTCAGCAAGTTAATACGAAAAATAACCAGCATATATCTGAAGCCTTCATGAAGAAATCACCACTTAATGATCATATTAACATTGACACAGAACAGAAACCTTACATTTTCAACAAATGTGGCAAAAGCATTAGTGATAGCTTTAATCAGCGTATACCTCCGAGACAAGAATTTCATCCATGTCGTGAGTGTGGAAAGGGTGTCAATTATAGCTCGGTGCTTCTACTTCATCAGAATGTTCACACAAGAGAGAAATGCTCTAGTCAGAGCTCACATTTGCAGACGCATCAGAGAATTCGCCCAAGAGAGAAACTCAATAAGTACCATGAATCTGGTGATTGCTTCAAGAAGAGCACTTTTCATCCTCATCAATCTCACCATACAGGAGAGAAGTCCTATAGATGTGACAGTTGTGGCAAGGGATTCAGTAGCAGCACAGGACTTATCATTCATTACAGGACTCACACTGGAGAGAAACCTTATAAATGTGAGGAGTGTGGTAAATGCTTTAGTCAAAGTTCAAATTTTCAGTGCCATCAGAGAGTCCACACTGAAGAAAAACCGTATAAATGTGAAGAGTGTGGTAAGGGCTTCGGTTGGAGTGTTAATCTCCGTGTTCATCAGAGGGTTCACAGGGGTGAGAAACCCTATAAATGTGAGGAGTGTGGTAAGGGCTTCACCCAGGCTGCACATTATCACATACATCAGAGGGTCCACACTGGGGAGAAACCTTACAAATGTGATGTCTGTGGTAAGGGCTTTAGTCACAATTCGCCATTAATATGCCATCGGAGAGTCCACACTGGAGAGAAACCGTACAAATGTGAGGCATGTGGGAAAGGGTTTACCCGTAATACAGATCTTCATATCCACTTCCGAGTTCACACAGGAGAGAAACCCTACAAGTGTAAGGAGTGTGGGAAGGGCTTCAGTCAGGCTTCTAATCTTCAGGTCCATCAGAATGTCCACACTGGGGAGAAGCGATTCAAATGTGAAACGTGTGGGAAGGGCTTCAGTCAGTCATCAAAGCTTCAAACCCATCAGAGAGTCCACACTGGAGAGAAGCCATACAAATGTGATGTGTGTGGTAAGGACTTCAGTTATAGTTCAAATCTTAAGCTGCACCAAGTAATTCACACTGGAGAAAAACCATATAAATGTGAGGAGTGCGGGAAGGGTTTCAGCTGGCGATCAAATCTTCATGCTCATCAGAGAGTCCACTCTGGAGAGAAACCCTATAAATGTGAGGAATGTGATAAGAGCTTCAGTCAGGCTATAGATTTTCGGGTACATCAGAGAGTCCACACTGGAGAGAAACCATACAAATGTGATGTATGTGGTAAGGGCTTTAGTCAGTCCTCTGGTCTTCAGTCCCATCAGAGAGTCCACACTGGGGAGAAACCCTACAAATGTGATGTCTGTGGAAAGGGTTTCAGATATAGTTCACAATTTATATACCATCAGAGAGGCCACACTGGAGAAAAACCTTACAAATGTGAGGAGTGTGGGAAAGGCTTTGGAAGGAGCTTGAACCTTCGCCATCATCAGAGGGTCCACACAGGAGAGAAACCCCATAGATGTGAGGAATGTGGTAAGGCCTTCAGTCTCCCCTCAAATCTTAGGGTCCATTTGAGTGTTCACATTAGGGAAAAACTATTTAAGTGTGAAGAGTGTGGTAAGGGCTTCAGTCACAGTTTACGTCTTCAAGCCCATCAGAGAGTCCACACTGGAGAAAAACCATACAAATGTGATATATGTGGTAAGGACTTCAATCACCATTCACGTCTTAAATACCATCAGAAAGTCCACACTGGCAGG
>18|ENSCAFG00000015650|56951108|56953090
ATGCGAGAGAGAGAGGCTCAGGGCATAGAGGTACCTTCCGGCAAGGCCTGGAAGCAAAAGAGATTCCTAGTTGGAGGAGCTGTTGGAAGCCACCGGGGAGCCACTGGTGGGGACCTTTCTAGGGTCCTGTTCCCTCCGTGGGGTGCTATGGAGTTCCCAGACCACAGCCAGCAGCTGCTGCAGAGCCTGCGAGAGCAGCGATCCCAGGGTTTCCTTTGTGACTGCACCGTAATGGTGGGTAGCACCCAGTTCCTGGCCCATCGGGCCGTGCTCGCTTCCTGCAGCCCTTTCTTCCAGCTTTTCTACAAAGAGCGGGAACTGGACAAGAGGGATCTGGTGTGCATCCACAATGAGATTGTCACGGCCCCAGCCTTTGGTCTGCTTCTGGACTTTATGTATGCTGGCCAGCTGGTTCTGAGGGGGGACACCCCTGTGGAAGATGTGCTGGCAGCTGCCAGCTACTTGCACATGAATGACATCGTTAAAGTGTGTAAGCGGCGGCTGCAAGCCCGGGCCCTGGCAGAGGCAGACAGTACCAAGAAGGAGGAGGAAACAAACTCACAGCCCCCTAGTTTGGAGTTTTTGTCCACTTCCCGCGGCCCCCAGCCTTCGTTGGCATCTGCTGAGACATCAGGCCACTGGGGCAAAGGGGAATGGAAAAGCCCTCCAGCTCCCTCACCAACTGTCTGTCCTCCAGATGAGCCACCAGTGCCCGGTGGGGCTGACACTACGCAGCCTGGCGTGGAGGTTGACTCACCACATCTACAGGCACCTCCTCCACCAGTAGCTGATGTCTCTCTTGCCAGCCCCAGTAGCTCCACGGAGACCATCTCTGCAAACTACTTCTCTTCTAGCCTGCCAGCAGTTTCAGTGGAGCCACTGGCCCCCCTTGATGTGGGTACTGAGAGTCTGAGGATGGTAGAACCGAGGGGTGCTGGAGGACCATTGCCAGGCTTCTATCCTCCAGCTGCAGCAGAAGCTGAGCTGGTCCAGGTGAAAGTAGAAGCTATTGTGATTTCTGATGAGGAGCCCGATGTGTCAGAGGAGCAGCCTCAGGGTGTTGAGGGACTATTCCCAGCCGGAGGAGCAGTGTATGGCGGACAGCCCCCTCAGCCAGAGACTTTCGAGGAGCCAAGAGCAGTGGGACTGGAAGAGGTGGGGCCAAGTGATCATTTCCTGCCCCCAGATCCTCACCTCCCCTACCACTTGCTGCCAGGTCCAGGGCAGTACCATCGAGGACTGGTGACATCGCCCCTGCCTGCTCCCCCAGCCCTGCATGAGCCACTTTACCTGCCTTCTGAATATGAAGCAACTCCAGGAAGTTTTGGGGTTTTTACTGAGGATGTGCCCACTTGCAAGACATGTGGGAAGACCTTCTCATGTTCTTACACACTAAGGCGACATGCCACAGTGCACACTCGCGAACGACCATACGAGTGCCGCTACTGCCTGCGCAGCTACACACAGTCAGGGGACCTATATCGTCACATCCGCAAGGCTCACAATGAGGACCTGGCCAAACGCAGCAAACCAGATCCAGAGGCTGGCCCCCTCCTAGGTGTGCAGCCCCTGCATAGCTCCCCTACAGCAGACAAACAGAACAACAGCGCTGGAGGGCCACCCAAAGATTTTGTACTTGGCCCCAAAAACTGA
>8|ENSCAFG00000016876|50172374|50200600
ATGTTATCAGATGAGTTAGAATCCAAACCAGAGCTCCTGGTACAGTTTGTTCAGAATACATCCATCCCATTGGGACAGGGGCTAGTAGAATCAGAAGCTAAAGACATAACTTGCTTGTCCCTCCTTCCAGTGACTGAGGCCTCAGAATGCAGTCGGCTGATGTTACCAGATGATACTCCAAGTCATACAAACTCCTCCAAAGAGGTCCCTTCCTCAGCTGTTTTGAGAAGCCTTCAGGTGAATGTGGGCCCAGATGGAGAGGAGACGAGGGCTCAGACTGTACAGAAGTCCCCAGAGTTTTTGTCGACTCCAGAGTCTCCTAGCTTGTTGCAAGATCTACAGCCAAGTGATAGCACTTCTTTCATTCTTCTTAATCTAACAAGAGCAGGTCTGGGCTCTTCAGCTGAGCACTTAGTATTTGTACAAGATGAGGCAGAGGATTCAGGGAATGATTTCCTCTCCAGTGAGAGCACGGACAGTAGCATTCCATGGTTCCTCCGGGTTCAGGAGTTGGCTCATGATAGTTTGATTGCTGCTACTCGTGCACAACTGGCAAAGAATGCAAAAACCAGCAGCAATGGAGAAAATGTCCACCTTGGTTCTGGTGATGGGCAGCCCAAAGATTCTGGGCCCCTTCCTCAAGTGGAAAAGAAGCTCAAATGTACAGTTGAAGGCTGTGACCGGACATTTGTGTGGCCAGCTCACTTCAAGTACCATCTCAAAACGCATCGAAATGATCGCTCTTTCATCTGTCCTGCAGAAGGCTGTGGGAAAAGCTTCTATGTGCTGCAGAGGCTGAAGGTGCATATGAGGACCCATAATGGGGAGAAGCCCTTCATGTGCCCCGAGTCTAGCTGTGGTAAGCAGTTCACCACAGCTGGAAATCTGAAGAACCACTTGCGCATCCATACAGGAGAGAAGCCTTTCCTTTGTGAAGCCCAAGGATGTGGCCGTTCCTTTGCTGAGTATTCTAGCCTGCGGAAACATTTGGTGGTTCACTCAGGAGAGAAGCCTCATCAGTGTCAGGTCTGTGGAAAGACCTTCTCTCAGAGTGGGAGTAGGAATGTGCACATGAGAAAGCATCACTTGCAGCTGGGAGCAGCTGGGAGTCAAGAGCAGGAGCAAACTGCTGAGCCACTCATGGGCACTAGTTTGCTTGAAGAGGCCTCAGTAACCAGTAAAAACCTGGTGCCTATGAATTCCCAGCCCAGCCTTGGTGGAGAGTCCTTGAATCTACCAAATACCAATTCTATCCTAGGAGTTGATGATGAGGTGCTTGCTGAAGGATCCCCACGTCCTCTGTCTTCAGTGCCTGATGTGACACATCACTTGGTGGCCATGCAGTCAGGGAGGCAGTCATATGAAGTTTCTGTCTTAACTGCTGTAAATCCACAGGAGTTACTAAACCAAGGAGAATTAACTGAAAGACGGACATGA
>1|ENSCAFG00000023651|95348772|95445785
TTTGAAGGTTGCAAGAAGGCCTTTTCAAGGCTTGAGAATCTCAAGATTCACTTGCGGAGTCACACGGGTGAGAAGCCATACTTGTGCCAACATCCAGGCTGTCAGAAGGCATTCAGTAACTCCAGCGACCGCGCCAAGCACCAGAGGACGCATCTAGACACTAAACCTTATGCTTGTCAAATTCCAGGATGCACCAAACGCTACACAGACCCAAGTTCCCTACGAAAGCATGTGAAGGCACATTCTTCCAAAGATCAACAGGCAAGGAAAAAGTTGCGGTCCAGTGCAGAGCTCCATCCTGACCTGCTCACAGACTGCCTCAGCGTGCAGCCCCTGCAGTCGGCCACCTCCCCACGCGATGCTGCTGCTGATGGGGCGGTGGGGCGCTCCCCCGGGCCGGGGCCTGACCTCTACCCAGCTTCCATCTTCTCCAGCAATCACTCAAGCCGAAGCGGAACAGCTGCTGGGGCCGTGCCACCCCCACATACTGTCGGTCACCCTTCTCCGGGACAGAATGTGCAGGGGAGCCCTCACACCCCTGTCTCCCAGCTACCTCCACTCACAGCTGTGGATGCAGGAGCCGAGAGGTTTGCACCTTCTGTTCCATCTCCTCACCACATCAGCCCCCGGAGGGTTCCAGCTCCTTCTTCAGTAATGCAGAGAACACAGCCTCCCCACACCCAGCAGCCTGCGGGCGGGCCACACCTGAAGTCTTACCAGCCGGAAACAAACTCTTCCTTTCAACCAAACGGAATCCATGTCCACGGATTTTACGGGCAGCTGCAGACCTTCTGCCCCCCGCAGTACCCCGACTCCCAGAGAACCGTGCTGCCCAGCAGCTCCTGTGGCGCTGTACCTTCCTTCGAGGACTGCCTGGCCCCCACACCCATGGGTCAGGCTGGCTTTGATGTGTTCCACAGAGCCTTCTCAGCCCACTCGGGCATTGCAGTGTATGATTTACCTTCAGGGTCCTCGAGCCTCTTCGGGGAGTCTCTTCGCGGCGGGCCTGAGGATGCCACATTCTTGCAGATCAGTGCCATGGACCGCTGTCCTAGCCAGCTCTCCTCTGTCTATACCGAAGGCTAA
>29|ENSCAFG00000006638|4156089|4158610
ATGCCGCGCTCCTTCCTGGTCAAGAAGCATTTCAACGCCTCCAAGAAGCCCAACTACGGCGAACTGGACACGCACACAGTGATTATTTCCCCATATCTCTATGAGAGCTACCCCATGCCTGTCATACCACAACCAGAGATCCTCAGCTCGGGAGCGTACAGCCCCATTACCGTGTGGACTACGGCAGCTCCATTCCACTCCCCACTACCCAATGGCCTCTCTTCTCTTTCTGGATACCCCTCATCCTTGGGGCGAGTGAGTCCCCCTCCTCCATCTGACACCTCATCCAAGGACCACAGTGGCTCAGAAAGCCCCATTAGTGATGAAGAGGAAAGACTACAATCCAAGCTCTCAGACCCCCATGCCATTGAAGCTGAAAAGTTTCAGTGCAATTTATGCAATAAAACCTATTCAACTTTTTCTGGGCTGGCCAAACATAAGCAGTTGCACTGTGATGCCCAGTCTAGGAAATCTTTCAGCTGTAAATACTGTGACAAGGAATACGTGAGCCTGGGCGCCCTTAAAATGCACATTCGGACCCACACTTTACCTTGTGTCTGCAAGATCTGTGGCAAGGCGTTTTCCAGACCCTGGTTACTTCAAGGACACATTAGAACTCACACTGGGGAGAAGCCTTTTTCTTGCCCTCACTGCAACAGAGCATTTGCAGACAGGTCAAATCTGAGGGCTCATCTGCAGACCCACTCGGATGTAAAGAAATACCAGTGCAAAAACTGCTCCAAAACCTTCTCCAGAATGTCTCTTCTGCACAAACATGAGGAATCTGGCTGCTGTGTAGCACACTGA
>7|ENSCAFG00000024596|18440992|18442701
ATGACACAGGTGGACCCCCAGGAAAGGTGGGGCAAGGTATCTGCTCTGTCCAACTTGACGGAGGAAGCTCATGACCCCCGGATGCTGAGTGTGAGCTTAGAGAGAGAGGATGAAGATGGTGGGGAGGCAGGAGACAAAGGGAGCACTGGGGACCCTGATCACCAGGCCTGTCCAAGCAGCAGCTCCCAAGTGACTCAAGACAATCCTGACTTGCCATGGCATCATCCACCCAGCGAGTCAGAGAAATTCTCTAGCTCCTTCAGTGCGGGGGCCATGGAGAAGGAACCGATGGTGATGCCTGAGAAGAAGGCCAGCTGGGGAAGAGAAAAGTCCAACATCACGCAGACCCAGGACCCCCCTGGACCAGGCGCAGCTCCCGGGACCCTCCCCAGCGACCTCTCACGTAAGTTGTTAGGCCGGACGCAACCGCTTAGGGACTCGCTACCTGGAGGAGATGATGGAGACTCCAGGGCAAACCTGGACGCTGCCTTGGGGGTCGCGTCCAATTTCCCTGAGACGGGAAGATATTTCTGCGCACAGAGAGGCATAGACACGTCCCCAGAGGACTCCTCTCTGATGTGTTTCCCCAAGCCGGGGGGCAGCTGGGACCTCCCCACGCAGGAGACTCGTGCACCGGCCCAGGGGTCGGCGCCCCCAGCGGGCCTGGCAGCAGCGGTGCGGGCCAAAGCGCGCATCGGCAGAAAGGGCCAGAACCCGGAGGGTGCGCGCCAGGGCGCGCAGGGGGAGGCGCACCCCTATAAGTGCCTGCGGGGAGGAAGAGCCTTCCGGAAGCCCAGCAGCCCGCTGAGTCCCTCGCAGCCGCGGGGCACCAAGCCTCACACCTGCGAGCTGTGCGGGAAGGCCTACTCCCACCGGGGCACGCTCCAGCAGCACCGGCGCCTGCACACGGGCGAGCGGCCCTACCAGTGCCCCTTCTGCGACAAGGCCTACACCTGGTCCTCGGACCACCGCAAGCACATCCGCACCCACACGGGCGAGAAACCCTACCCCTGCCCCGACTGCGGGAAGGCCTTCGTGCGCTCCTCCGACCTGCGCAAACACCAGCGCAACATGCACAGCAACGACAAGCCCTTCCCGTGTGCCGAGTGCGGTCTGACCTTCAACAAGCCGCTGTCGCTGTTGCGCCACCAGCGCACGCACCTGGGCGAGAAGCCCTTCCGCTGCCCGGCTTGCGACAGGGAGTTCGCCGTGGCCAGCCGGATGATGGAGCACCAGCGTGTGCACTCGGGCGAGCGGCCCTTCCCGTGCCCCACCTGCGGCAAGTGCTTCACCAAATCCTCCAACCTGATCGAGCACCAGACGCTGCACACCGGCCAGAGGCCCTTCAAGTGCGCCGACTGCGGCGTGGCCTTCGCGCAGCCCTCGCGCCTCGTGCGCCACCAGCGCATCCACACTGGCGAGAGGCCCTTTCCTTGCGCCCAGTGTGGCCAGGCCTTTGCCCGCTCGTCCACGCTGAAGCGGCACCAGCAGATCCACTCTGGGGAGAAGGGCTTCCTCTGTGCCGAGTGTGGCAGGGCCTTCCGCATTGCCTCAGAGCTGGCCCAGCACATTCGGGTGCACAACGGGGAGAGGCCTTACCAGTGTGAGGACTGCGGCCAGGCCTTCACCAGGTCCAATCACCTCCAGCGCCACCGCGCCAAGCACAGTACCTGCAAGAAGGAGCCCATCCCCTCCTCCTCTGATGAGTGA
>2|ENSCAFG00000004023|18190315|18369492
ATGGCGGATGGCCCCAGGTGTAAGCGCAGAAAGCAGGCGAACCCGCGGCGCAATAACGTTACAAATTATAATACTGTGGTAGAAACAAATTCAGATTCAGATGATGAAGACAAACTCCATATTGTGGAAGAAGAAAGTATTACAGATGCAGCAGATTGTGAAGGTGGTGTGCCAGAAGATGACCTGCCAACAGACCAGACAGTGTTACCGGGGAGCAGTGAAAGAGAAGGCAATGCTAAGAGCTGCTGGGAGGATAATGCAGGAAAGGAAGGACAAGAAATCCTGGGGCCTGAAGCTCAGGCAGATGAAGCGAGATGTGCAGTAAAAGATGATGAATGTGACTCAGATGCAGAAAATGAGCAAAACCATGATCCTAACGTTGAAGAGTTCCTGCAACAACAAGACACTGCTGTCATTTACCCCGAAGCACCTGAAGAGGACCAGAGGCAGGGTACCCCAGAAGCCAGTGGTCATGATGACAGTGGAACACCAGATGCATTCTCCCAGTTACTTACCTGCCCATATTGTGATAGAGGCTATAAACGCTTTACCTCTCTGAAAGAACACATTAAATATCGCCATGAAAAGAATGAAGATAATTTTAGTTGCTCCCTGTGCAGTTACACCTTTGCGTACAGAACCCAACTTGAACGTCACATGACATCACATAAATCAGGAAGAGATCAAAGACATGTGACACAGTCCGGGGGTAATCGTAAATTCAAGTGCACTGAATGTGGGAAAGCTTTCAAATACAAACATCATCTAAAAGAGCACTTAAGAATCCACAGTGGAGAGAAGCCATATGAATGCCCAAACTGCAAGAAACGTTTTTCCCATTCTGGTTCCTATAGCTCACACATAAGCAGTAAGAAATGTATCAGCTTGATGCCTGTGAATGGGCGACCAAGAACAGGACTCAAGACACCTCAGTGTTCCTCACCATCTCTTTCTGCATCCCCAGGCAGTCCCACACGACCACAGATACGGCAAAAGATAGAAAATAAGCCCCTTCAAGAGCAACTTTCTATAAACCAAATTAAAACTGAACCTGTGGATTATGAATTCAAACCCATAGTGGTTGCTTCAGGAATCAACTGTTCAACCCCTTTACAGAATGGGGTTTTTAGTGGTGGTGGCCCATTACAGGCAACCAGTTCTCCTCAGGGTGTGGTGCAAGCTGTTGTTCTGCCAACAGTTGGTTTGGTATCTCCCATAAGTATCAATTTAAGTGATATTCAGAATGTACTCAAAGTGGCAGTAGATGGTAATGTAATAAGGCAAGTTTTGGAGAATAATCAAGCCAGTCTTGCATCCAAAGAACAAGAAACAATCAGTGCTTCATCCATACAGCAAGGTGGCCATTCTGTTATTTCTGCCATCAGTCTTCCTTTGGTTGATCAGGATGGAACAACCAAAATTATCATTAACTACAGTCTTGAGCAGCCTAGCCAACTTCAAGTTGTTCCTCAGAATTTAAAAACAGAGAATCCAGTCCCCACAAACAGTTGCAAAAGTGAAAAATTGCCAGAAGATCTTACTGTTAAATCAGAGAAGGACAAAAACTTTGAAGGAGGAGTGAATGATAGCACTTGCCTTCTGTGTGACGAATGTCCAGGAGATATTAATGCACTTCCAGAATTAAAGCACTATGACCTAAAACAGCCTGCTCAGCCTCCTCCACTCCCTGCACCAGAAGCTGAGAAGCCAGAGTCCTCCGTGTCATCAGGTGGAGATGGCAATTTGTCTCCCAGTCAGCCACCTTTAAAGAACCTCTTGTCTCTTCTAAAAGCATATTATGCTTTGAACGCACAACCAAGTGCAGAAGAGCTCTCAAAAATTGCTGATTCAGTAAACCTACCCCTGGATGTAGTAAAAAAGTGGTTTGAAAAGATGCAAGCTGGCCAAATTTCAGTGCAGTCTTCTGAACCATCTTCTCCTGAAACAGGCAAAGTAAATATCCCTACAAAGAACGATGAGCAGCCTCAATCTACAAATGCAAATGAACCCCTGGACAGCACAGTAAATCTACAAAGTCCTCTGAAGATGACTAACTCTCCAGTTTTACCAGCGGGATCAACCACCAATGGTTCCAGAAGCAGTCCATCATCCCCATCACCTCTAAACCTTTCCTCATCCAGAAATACACAGGGTTACTTGTACACAGCAGAAGGTGCACAAGAAGAGCCACAAGTAGAACCTCTTGATCTTTCACTACCAAAGCAACAGGGAGAATTATTGGAAAGGTCAACTATCACTAGTGTTTACCAGAACAGTGTTTATTCTGTCCAGGAAGAACCCTTGAACTTGTCTTGCGCAAAAAAGGAGCCACAAAAGGACAGTTGTGTTACAGACTCAGAACCAGTTGTAAATGTAATCCCACCAAGTGCCAACCCCATAAATATTGCTATACCTACAGTCACTGCCCAGTTACCCACGATCGTGGCCATTGCTGACCAGAACAGTGTCCCATGCTTGCGAGCACTAGCTGCCAATAAGCAGACTATTCTGATTCCCCAGGTGGCTTACACGTACTCAACTACAGTCAGCCCTGCGGTCCAGGAACCACCCTTGAAGGTGATCCAGCCAAATGGGAATCAGGAGGAAAGGCAAGACACTAGCTCAGAAGGTGTATCAAATGTAGAGGATCAGAATGACTCTGATTCTACACCACCCAAAAAGAAAATGCGGAAGACAGAAAATGGAATGTATGCTTGTGATTTGTGTGATAAGATATTCCAAAAAAGTAGCTCATTATTGAGACATAAATATGAACACACAGGTAAGAGACCTCACGAGTGTGGAATCTGTAAAAAGGCATTTAAACACAAACATCATTTGATTGAACACATGCGGTTACATTCTGGAGAAAAGCCCTATCAATGTGACAAATGTGGAAAGCGTTTCTCACACTCTGGGTCTTACTCTCAACACATGAATCATCGCTACTCCTATTGCAAGCGGGAAGCTGAGGAGCGTGACAGCACCGAGCAGGAGGAGGCTGGACCAGAAGTCCTGGCCAGTGAGCACGTGGGTGCCCGGGGGTCTCCCTCACAGGCCGACTCCGATGAGAGGGAGAGCCTGATGAAATGTGAAAAACCACAAGCAGAGAATGAGGGAGAAGAAGCAAAAACTGAAGGTCTGATGAAGGAAGATGAAGTTGTAAATCAAGAGAGCAACTTAGAACAAAAAGTAAGCAAGAATAGTGAGCAGGTGTCTGAAGAAAAAACAAATGAAGCCTAA
>2|ENSCAFG00000007986|58331497|58348789
ACGCCGAGGGAGATGAAGGCGATCAAGGACGAGGTCGTGCCCTTGCAGCTGGGGCTGAAGCGAGCCCCGTCCTTCCCGCACTGCCTGCAGCCGGGGGTCTCCCGAGGCAAGGCCCCGCAGGGACACCTCTTCCCGGAGGCCCTCCGGGGCCCCTTTTCGCAGTTTCGGTATGAGCCGCCCGCGGGCCACCTGGACGGGTTCCCGGGGGCCTTCGAGGGCGGGGGGTCGCGGAGGCGCAAGAGCGTGCCCAGCAAGGTGCCCTGCGCCTCGCGCATGATCGACCTGTGCCACGTGGGGCTGCTCCTGCCCGCGCCCTACGCCTACCTGCCCAAGGGGCCCCCCGGCCTGGTGCTGCCGCTCTTCGTGCCCGCGCCCGCCTTCCCCTTCGGCCGCCACGCCTTCCTGCCGCCCGAGGCCCCGCCGCGCGCCGACCGCGTGGACGTGAACGTGCGCGTGGACGACAGCTACCTGGTGGACGTGGGCGGCGCGCAGAAGCGCTGGCAGTGCCCCAGCTGCGACAAGTCCTACACGTCCAAGTACAACCTGGTCACGCACATCCTGGGCCACAGCGGCATCAAGCCCCACGCGTGCGGCCGCTGCGGGAAGCTCTTCAAGCAGCTCAGCCACCTGCACACCCACATGCTCACGCACCAGGGCACGCGGCCGCACAAGTGCCAGGTGTGCCACAAGGCCTTCACGCAGACCAGCCACCTGAAGCGCCACATGATGCAGCACAGCGACGTGAAGCCGCACAACTGCCGCGTGTGCGGCCGCGGCTTCGCCTACCCCAGCGAGCTCAAGGCCCACGAGGCCAAGCACGCGAGCGGCCGCGAGAACATCTGCGTGGAGTGCGGCCTCGACTTCCCCACGCTGGCGCAGCTCAAGAGGCACCTGACCGCGCACCGGGGCCCCGTGCAGTACAGCTGCTCCGAGTGCGACAAGACCTTCCAGTACCCGAGCCAGCTGCAGAACCACATGATGAAGCACAAGGACATCCGGCCCTACATCTGCTCCGAGTGCGGCATGGAGTTCGTGCAGCCGCACCACCTCAAGCAGCACTCGCTCACGCACAAGGGTGTGAAGGAGCACAAATGTGGGATCTGCGGGCGGGAATTCACTCTGCTGGCCAACATGAAGAGACACGTGCTCATCCATACCAACATCCGCGCCTACCAGTGTCACCTCTGCTACAAGAGTTTTGTGCAGAAACAGACCCTCAAGGCACACATGATCGTCCACTCCGACGTGAAACCTTTCAAATGCAAGCTGTGTGGGAAGGAGTTCAACCGGATGCACAACCTAATGGGCCACATGCACCTGCACTCCGACAGCAAACCCTTCAAGTGTCTCTACTGTCCGAGCAAATTCACCCTAAAGGGGAACCTGACACGCCATATGAAAGTCAAGCATGGGGTCATGGAGCGGGGCCTCCATTCTCAAGGTTTCGGCCGGGGGAGGCTCGCCCTGGCACCAGCGGCCGCGGCCCTCGGGGGGCTGGAGCAGGAGGAGCCCTTCGACCTGTCCCAGAAGCGTGGGCCCGGGGTGCCCCAGCTGCAGCCTGCCGGGGAGGGCTCCCGGGCCAGCTGCCGCCCCCAGCAGGAGGAGGACGACCCCCGCCGTGAGCCCCGGAGACACAGCCCGGGCCCGCAGCACCCCCAGCAGCCCCCCTGCGCAGCGGGCCAGGCCGAGGGCGAGGCGGGCACAGAGGCCAAGGCCCGGGGCCGGGACAGCGCAGGGCCAGAGGGAGGCCCCGAGAGGGAGAGGGACCGGGACCGAGCCCGCGGAGAGGAGCGCCTCCGCCCACGGGCTCTGCTCGGTGCCCGGCGGGGCCCCCCCTTCCCCGATTACTTGTACTTCAAGCACAGAGATGAGAGTTTAAAGGAATTACTGGAGAGGAAGATGGAAAAACAAGCGGTGCTTTTAGGGATCTAA
>22|ENSCAFG00000005835|52895734|52898804
ATGCTCTTGGACGCGGGGCCGCAGTTCCCGGCCATCGGGGTGGGCAGCTTCGCGCGCCACCATCACCACGCCGAGATGCAGGACCGCGAACTGAGCCTGGCTGCGGCGCAGAACGGCTTCGTGGACTCGGCGGCCGCGCACATGGGCGCCTTCAAGCTCAACCCAGGCGCGCACGAGCTGTCCCCCGGCCAGAGCTCGGCGTTCACGTCGCAGGGCCCCGGCGCCTACCCCGGCTCTGCCGCGGCTGCCGCCGCAGCCGCCGCTCTCGGGCCCCATGCGGCGCACGTCGGCTCCTACTCTGGGCCGCCTTTCAACTCCACCCGGGACTTCCTGTTCCGCAGCCGCGGCTTCGGGGACTCGGCGCCGGGCGGCGGGCAGCACGGGCTGTTTGGGCCAGGAGCGAGCGGCCTGCACCACGCGCACTCGGACGCGCAGGGCCACCTCCTCTTCCCCGGCCTCCCGGAGCAGCACGGGCCGCACGGCTCGCAGAATGTGCTCAACGGGCAGATGCGCCTGGGGCTGCCCGGCGAGGTGTTCGGGCGCTCGGAGCAGTACCGCCAGGTGGCCAGCCCGCGGACCGACCCCTACTCGGCGGCGCAGCTCCACAACCAGTATGGTCCCATGAATATGAACATGGGTATGAACATGGCAGCGGCCGCGCCCGGTGCCTTTTTCCGCTACATGCGGCAGCAGTGCATCAAGCAGGAGCTCATCTGCAAGTGGATCGACCCCGAGCAGCTGAGCAACCCCAAGAAGAGCTGCAACAAAACTTTCAGCACCATGCACGAGCTGGTGACCCACGTTTCCGTGGAGCACGTCGGCGGCCCGGAGCAGAGCAACCACGTCTGCTTCTGGGAGGAGTGTCCGCGCGAGGGCAAGCCCTTCAAGGCCAAATACAAACTGGTCAACCACATCCGCGTGCACACGGGCGAGAAGCCCTTCCCCTGCCCGTTCCCGGGCTGCGGCAAGGTCTTCGCGCGCTCCGAGAACCTCAAGATCCACAAAAGGACCCACACAGGGGAGAAGCCGTTCCAGTGTGAGTTCGAGGGCTGTGACCGGCGCTTCGCCAACAGCAGCGACAGGAAGAAGCACATGCACGTCCACACCTCCGACAAGCCCTATCTGTGCAAGATGTGCGACAAGTCCTACACGCACCCCAGCTCGCTGCGGAAACACATGAAGGTACCACCGGGGAGGCCGGGAGGA
>30|ENSCAFG00000024857|5663958|5665955
AGGCCATATATTTGCAATATTTGCTTCAAGCACTTTGAAACACCATCAAAATTAGCTAGGCATTATCTCATTCATACTGGTCAAAAGCCATTTGAATGTGATGTATGTCATAAAACCTTTAGGCAACTGGTTCATCTGGAGAGACATCAACTAACTCATAATCTACCTTTTAAATGTAGCATTTGTCAACGCCACTTTAAAAATCTGAAGACGTTTGTGAAGCACCAACAACTTCACAATGAAACCTACCAGAATGATGTTAAACAGGTCAGAAGATTGTTGGAGGCCAAGCAAGAAAAACCAGTATATGGGATGTATCATACTTTTACCACACAGGAAAGATGGGCATTACACCCATGCTCTAAGTCTGATCCTACATACAGCCCTACAAAGAAAAGAAAGAATATTCACGCATGTACAATCTGTGGCAAGATGTTTCCATCACAATCAAAACTTGATAGGCATGCACTAATTCATACTGGTCAGAGGCCGTTTAAGTGTGTCTTGTGCAGTAAATCTTTCCGGCAGTCAACTCATTTAAAAATTCATCAACTCACACATTCAGAAGAAAGACCTTTCCAATGTTGTTTTTGTCAAAAAGGATTTAAGATTCAAAGCAAACTTCTGAAGCATAAACAAATCCATACCAGGAATAAGACCTTTCAGACTCTTTCATTAAAGAAGCACTTCCAGAACCAAAATATAGTCCCAAGTGAAAATCTACATACTGGACATAAGATGTGTCCTTGTGACAAATGTGAGAAAGTATTTCCTTCTATATCCAAACTACAAAGACACTGGCGTGTGGAGAGGAATGATGGCCTTCTTTACCAATGCAGCGTTTGTTCCAAAAGTTTTCGGTCTCCATCTAAACTGGAAAGACACTATCTAATTCATGCAGGGCAGAAGCCATTTGAATGTTCAGTTTGTGGGAAAACATTCAGACAGGCTCCTCACTGGAAGAGACATCAACTTACTCACTTT
>27|ENSCAFG00000009010|9386414|9390908
TCCAGGTCACAATTTGGGTTTGCAGCAAAAATGCTTTCAGAACAGACAGCAGTCCTGGGTACAGGATGGGAGTCAATGAATGTCCAGCTGGATGGAGCAGAGCCTCAGGTGGAAAGGGGAAGCCAAGAAGAGGGGCCATGGAGAACAGCACCAGGGCCACTGGAGCACCTGTGCTGTGACCTTGAAGAGGATCCACAGTCCCTTCAGGAGAAGGCTCAGTCAGCTCCCTGGGTTCCTGCCATTCCCCAGGAGGGGAGCACCGGAGATTGGGAGATGGCAGCTGCACTTCTTGCAGCAGGATCACAGGGCCTGGTAACCATCAAGGATGTGTCCTTGTGCTTCTCTCAGGAAGAATGGCGGAGCCTGGACCCTTCTCAGACAGACTTTTATGGAGAATATGTCATGCAGGAAAACTGTGGGATAGTGGTCTCTCTAAGATTTCCAATTCCCAAACTGGACATGCTTTCTCAACTAGAAGGAGGGGAAGAACAATGGGTCCCTGACCCCCAGGACTTGGAGGAGAGGGACATCCTAAGGGTCACATACACAGGAGATGGAAGTGAGCACGAGGGTGATACCCCTGAACTAGAAGCAGAACCTCCCAGAATGTTATCTAGTGTGTCTGAAGATACTGTTCTCTGGAACCCAGAGCAGGATGAGAGCTGGGATTCCATGCCCAGGGGCTCCAGAGGAATGCTCCTGGGCCCACCTTTTCTTCAGGAAGATAGCTTCTCAAACCTTCTATGTAGCACAGAGATGGATTCCCTGTTAAGACCTCACACATGCCCCCAGTGTGGGAAACAGTTTGTGTGGGGCTCCCACCTTGCCAGGCACCAGCAAACACACACTGGGGAGCGGCCCTATAGCTGCCTCAAGTGTGAAAAGAGCTTCGGGCGAAGACACCATCTGATCCGGCACCAGAAAACACACCTACATGACAAGCCCAGCAGGTGCTCTGAGTGTGGCAAGAATTTCCGATGCAACTCCCATCTGGCCAGCCACCAGAGAGTGCATGCGGAAGGCAAGTCCTGCAAGGGCCAAGAGGTTGGAGAGAGCCCGGGGGCTAGGAAACGGCAGCGTGCCCCCCCAGTGCCAAAGTGCCATGTGTGCACTGAGTGTGGGAAGAGCTTTGGCCGACGGCACCACCTGGTGAGACACTGGCTGACCCATACTGGGGAGAAGCCCTTCCAGTGCCCTCGCTGTGAAAAGAGCTTTGGCCGTAAACATCACCTGGACAGGCACCTGCTGACCCACCAGGGACAAAGTCCCCGGAGCAGCTGGGACAGAGGGACATCTATCTTTTGA
>2|ENSCAFG00000012496|76551607|76559121
AAGCCTCTGGGGAGTATAGGGAGCTCTCTGTCCTCCAGCTTGGATTCACAGCTCTGCCAAGGCGACCAGGTCTTCTCAGCTTGCAGGCCACTCTCTGACACAGTGGATGCCCGTGGCTCATCCTGTGCCAGCTGGCTGTGCCCCTCACCCCTGGCACCAGCCAGGTCTGCCTTGCTGACCTGTTGCCAAGGCCTGGACCTATACCTGTGCACCCTGCAGCCCACACCATTGGGCACAGCCGGGCAGAGTCTCAGAAGTGATGTCTTGAGCACAAAGCACCAGCCACCAGGGCCGAAGGCCGGCTCCATTGATGAGAAACTCAAGGCCAAGTATCCTGCAAGCAGGGACAAGAGGGGAAGTGGGCAGTTAAGAGCTGGCGAGGGGGCCCTCTGCCCATCCTTCTCTCCTCCCAGCGGCTCTTCCCCGACCCCCTGCCGGAACAGAAAGAGCCCCAGCCCTTTAGCGGTCTGCCCCTGCCCTCTGCCCACCCCCATCTCCGAAGAGCTCCCATTCTGCCTCCACCCCATCTCTCCTGCATATCCACTTCTGCTTCCTCCTTACCCCTGCACCTATGGGGCCCTACCTTCTGTCCAATGTCCCCCCCTCCTCATGCTGCCCTCAGGCTCCTCCTACCCCACCATGGCTGTGCCCAGTTTGCTGATGAAAGTCAATGAACCCGGGCACCCCACTGCCCAGAGGGACATCCCGTATCCTTACCCAGGGGCCTCCCCGGCCTGTGGCCAAATCCAGCCTTCCCAGGCTAGGAATCGAGATCCTGGAGCTGCCAGGACCTACTCCCCAGGGCCAAAGAGCACTGGCAGGGTGGCTGCAGCCAGGCGGGCCCCAGCAGGCTCCCGGCCGGGCACCACAGCGCTGCCTTACCTGCTGAAGAAGGAGAACGGAAAAACCCTGTACCAGTGCAACGTGTGCAGCAAGAACTTTGGGCAGCTTTCCAACCTCAAGGTCCATCTGCGTGTGCACAGTGGGGAGCGCCCATTCCAATGTGCCCTGTGCCAGAAGAGCTTCACTCAGCTCGCCCACCTGCAGAAGCACCACTTGGTGCATACTGGGGAGCGGCCCTATGAGTGCCTGACACTGTGGGTCCCAGGGAGAAATCTACAGGGGACAGCTTCCAGGATGTGCCACAAACGCTTCAGCAACTCCAGCAACCTCAAGACCCACCTGCGCCTGCACTCGGGGGCCCGGGCCTTCCAGTGCAGTGTTTGTCCACGTCGCTTCACCCAGCACGTTCACCTGAAGCTGCATCATCACCTGCATGTCGCACGGCCTTGTGGCCACCTGTCCCTGGCATCTCTTGCCTGCTTTGCCCGATGGCACCAGGAAGCACTGGATCTTGTGGCACTGCCATCGGAGAGGCAGACGGGTTGGGATTCAGAAAAGACCAAGGTGTCCTTGGCACCTGGGGAAAAGTAG
>5|ENSCAFG00000009981|7615549|7637487
ATGGGTGTGAAAACATTTACTCATAGCTCCTCTTCCCACAGCCAGGAAATGCTTGGAAAGCTAAATATGCTGCGAAATGATGGACATTTTTGTGATATCACTATCCGTGTCCAGGACAAAATCTTCCGGGCACATAAGGTGGTACTAGCAGCTTGCAGTGATTTCTTTCGCACCAAACTTGTAGGCCAAGCAGAGGATGAGAACAAGAATGTGTTGGATTTGCACCATGTTACAGTGACTGGCTTCATACCCCTTTTAGAGTATGCTTACACGGCCACTCTGTCAATCAACACAGAGAATATCATTGATGTTCTCGCTGCAGCCAGCTACATGCAGATGTTCAGTGTTGCCAGCACCTGCTCAGAGTTCATGAAGTCCAGCATTTTATGGAATACACCCAACAGCCAACCAGAAAAGAGTCTAGATGCTGGACAAGAGAATAACTCTAACTGCAATTTTACTTCTCGAGATGGAAGTATTTCCCCTGTGTCTTCAGAGTGCAGTGTGGTAGAAAGAACGATTCCTGTCTGCCGAGAATCCCGGAGAAAGCGCAAAAGCTACATTGTTATGTCTCCTGAAAGTCCCGTAAAATGTAGCACGCAAACAAGTTCTCCCCAGGTATTGAATTCTTCAGCTTCCTACTCAGAAAATAGAAATCAACCAGTTGACTCTTCTTTAGCTTTTCCCTGGACATTTCCTTTTGGAATTGATCGAAGGATTCAGCCTGATAAGGTTAAGCAGGCAGAAAATACCCGGACTTTAGAACTACCTGGCCCATCTGAGACAGGTAGAAGAATGGCCGATTATGTGACTTGTGAGAGCACAAAAACTACCTTGCCTCTGGGTACTGAAGAAGATGTCCGGGTCAAGGTAGAAAGGTTAAGTGATGAGGAGGTCCATGAGGAAGTGTCTCAGCCCGTCAGTGTGTCTCAGAGTTCACTGAGTGACCAGCAGACAGTGCCAGGAAGTGAACAAGTCCAAGAAGACCTTCTCATTAGTCCACAGTCTTCCTCTATAGGCTCAGTAGATGAAGGCGTCACTGAAGGGTTACCCACACTTCAAAGCACTTCTAGCACTAATGCTCATGCAGATGATGATGATCGATTGGAAAATGTTCAGTATCCCTACCAACTCTACATTGCTCCTTCTACCAGCAGTACAGAACGACCAAGTCCAAATGGTCCAGATAGACCTTTTCAGTGTCCAACTTGTGGGGTACGATTCACCCGTATTCAGAACCTAAAACAGCACATGCTTATCCACTCAGGAATTAAACCATTTCAGTGTGACCGCTGTGGGAAAAAGTTCACCAGGGCTTACTCGCTTAAGATGCATCGCCTAAAGCATGAAGGTAAACGCTGTTTCCGGTGCCAGATATGTAGTGCCACTTTCACTTCCTTCGGGGAATATAAACACCACATGAGGGTTTCCCGGCACATTATCCGCAAGCCTCGGATTTACGAGTGCAAAACATGTGGCGCCATGTTCACCAACTCTGGAAATTTAATCGTGCACCTGAGGAGTCTGAACCATGAAGCGTCAGAGCTAGCAAACTACTTCCAGAGCAGTGATTTCCTAGTACCGGACTACTTAAACCAGGAGCAAGAAGAGACCCTTGTTCAGTATGACCTTGGAGAACACAGTTTTGAAAGCAACTCCTCTGTTCAAATGCCTGTAATTTCACAGGTCTCCTCGACCCAGAATTGTGAA
>2|ENSCAFG00000016122|84572469|84579058
ATGGATTTTCCCCAGCACAGCCAGCAGGTCCTGGAGCAGCTGAACCAGCAGCGGCAGCTGGGACTTCTGTGCGACTGCACTTTCGTGGTGGACGGCGTTGACTTCAAGGCCCATAAAGCAGTTCTGGCAGCCTGCAGCGAGTACTTCAAGATGCTCTTCGTGGACCAGAAGGATGTGGTGCACCTGGACATCAGTAACGCGGCAGGCTTGGGGCAGGTGCTGGAGTTCATGTACACGGCCAAGCTGAGCCTGAGCTCTGAGAACGTGGACGACGTGCTGGCCGTAGCCAGCTTCCTGCAGATGCAGGACATCATCACGGCCTGCCATGCCCTCAAGTCACTCGCTGAGCCGGCCGCCAGCCCTGGGGAGAATACGGTGGCCTCGGCCGTGGAAGAGGTCTGTCCTGTTCCATGTCTAGGAGGAGACAAGAGAGCCAAAGAGGAGAAGGCAGCTGCTACCATGCTGAGTGAGCTGGACCCAGCCGGCAGCAATCCGCCCCCAGGCCCGGGCAGGGAGCCCAAAGAGGAGCGGGGTGGCCAGGCCGAGAGCACGGCCAGCGGCGCAGAGCAGACGGAGAAGGCCGATGCCCCTCGGGAGCCGCCCCCCGTGGAGCCCAAGCCAGACCCCACGAGCAGCATGGCTGCTGCTGAGGCCGAGGGCGCCTTGTCGGAGAGCTCAGAGCAAGAGATGGAGGTGGAGCCGGCCAGGAAAGGGGAAGTGCGAGAGGATGAGGGCGCAGGGGCCGCCGAGGTCAAGGAAGAGGGGCCGCCGCTGGAGAAGGGGGAGGCCCCTGAGGAGAGCGAGGAGTCGGCCAGCACCGACTCGGGCCAGGAGCTGGGCGCTGAGGCCCGGGGCCTGCGCTCGGGCACCTACGGCGACCGCACGGAGTCCAAGGCCTACGGCTCCGTCATCCACAAGTGCGAGGACTGCGGCAAAGAGTTCACGCACACGGGCAACTTCAAGCGGCACATCCGCATCCACACGGGCGAGAAGCCCTTCTCGTGCCGGGAGTGCAGCAAGGCCTTCTCGGACCCGGCCGCGTGCAAGGCCCACGAGAAGACCCACAGCCCGCTGAAGCCGTACGGCTGCGAGGAGTGCGGCAAGAGCTACCGGCTCATCAGCCTGCTGAACCTGCACAAGAAGCGGCACTCGGGCGAGGCGCGCTACCGCTGCGAGGACTGCGGCAAGCTCTTCACCACGTCGGGCAACCTGAAGCGCCACCAGCTGGTGCACAGCGGCGAGAAGCCCTACCAGTGCGACTACTGTGGCCGCTCCTTCTCCGACCCCACGTCCAAGATGCGCCACCTGGAGACCCACGACACGGACAAGGAGCACAAGTGCCCTCACTGCGACAAGAAGTTCAACCAGGTGTGCTCTCGACAGGCAACTGTGAGAAGGCGTCGGCTGAGGAGGGATAGCCGCCCCGCTGCCGGCCCGGCGCTGCCGGGGGGCGGGGGAGGGCTGTTGCTGGGAGGTGGAGGCGCCCACACTTTCTCCTGCCCCGTTCCAGGCGAGAAGCCGTGCCAGTGTGTGATGTGCGGCAAGGCCTTTACCCAGGCCAGCTCCCTCATCGCGCATGTGCGCCAGCGCACAGGGAGAGAAGCCCTACCTCTGCTAGCGCTGCGGTTCGTCCAGTCCAGCCAGTTGGCCAATCACATTCGTCACCATGACAACATTCGCCCTCACAAGTGCAGCGTGTGCAGCAAGGCCTTCGTGAATGTGGGGGACCTGTCCAAGCACATCATCATCCACACTGGAGAGAAGCCTTACCTGTGTGACAAGTGTGGCCGTGGCTTCAACCGGGTGGACAACCTGCGTTCCCATGTGAAGACCGTGCACCAGGGCAAGGCGGGCATCAAAATACTGGAGCCCGAGGAGGGTGGCGAGGTCAGCGTGGTCACTGTTGATGACATGGTCACGCTGGCGACCGAGGCACTGGCGGCAACAGCCGTCACTCAGCTCACAGTGGTCCCGGTGGGCGCCGCGGTAACCGCCGATGAGACGGAAGTACTCAAGGCTGAGATCAGCAAAGCAGTGAAGCAAGTACAGGAGGAAGACCCCAACACCCACATCCTCTATGCCTGTGACTCCTGTGGGGACAAGTTCCTGGACGCCAACAGCCTTGCCCAGCACGTGCGGATCCACACGGCGCAGGCGCTGGTCATGTTCCAGACGGACGCGGACTTCTACCAGCAGTACGGGCCAGGCAGCGCGTGGCCGGCCGGGCAGGTGCTGCAGGCTGGGGAGCTGGTCTTCCGCCCTCGGGACGGGGCCGACGGCCCGCCCGCTCTGGCAGAGACGCCCCCCGCGGCCCCAGAGTGTCCACCGCCCGCTGAGTGA
>1|ENSCAFG00000002564|105197974|105201162
[truncated: 291,001 more chars]
