# Supplementary material for: Adaptive Evolution in Zinc Finger Transcription Factors
Source: PLoS Genet. 2009 Jan 2;5(1):e1000325. doi: 10.1371/journal.pgen.1000325 (PMC2604467; doi:10.1371/journal.pgen.1000325)
Supplement: Dataset S1 — Sequence sets used for analysis; ZF amino acid frequencies; Codeml results for poly-ZF expansions; Zinc Finger counts, orthologs and paralogs. (3.77 MB ZIP) [file pgen.1000325.s009.zip › Supporting Information/ZF_Sequences/fugu_znf_cds.fa]

>scaffold_100|SINFRUG00000140756|793788|795236
ATGGCAGCAGTGGCTGTACTGCGCAATGAGACTCTCCAGGCTTTTCTGCAGGACCGCACTCCAAACTCTTCCCCGGAGAACTGTAAGCACTCCCCGCTCGCTCTCCTGGCGGCTACCTGCAACCGGATCGGGCACCATCACGGATCAAACCCGGCAGATTTCCTCCAAGTTCCTTACGATCCGAGCCTGGGCTCCCCTTCGCGTTTATTCCACCCGTGGACTAATGAGGGGACTCCTCAGAGCGCCCTGGCCAACAACTCCACTTTCGGACTATCCTCGAAGCCCCAGTTGTCCACGCACATCCAGAGCTCCTTTAGCTCACACCACGAACTCCCGCTCACCCCCCCGGCAGACCCCACGTACCCCTATGACTTCTCCCCGGTCAAGATGTTGCCCTGCTCCATGCAGTCCACCTGCCCGCCCACCTACGTCCCGGCTGTCAGTTACGCAGCCCAGACGCCCATCCCGGCCGCCATGCCAAGTTTCGTGACGGGACCGTCGGGCCTTGTGCACCAGCAGCAGCGGCAGCTGTCCCCGAACCCGGGGGAGGATATTCCTTGGTGGAGCCTCCAACAGGGGAATCACGTCAGCCACTCGTCTTCCCTCGGCCCCCATCGCTTCCAACTCCAGAGGAGCCTGGTTCTGGGACATACGGACTTTGCGCAATACCAGACGCAAATCGCGGCGCTCCTGCACACAAAGTCTCCGCTCGCCACTGCGCGGCGGTGCCGGAGGTGCAGGTGTCCGAACTGTCAGTCCTCCACCTCCAGCGACGAGCCAGGCAAGAAGAAGCAGCACATTTGTCACATCCCCGGCTGCGGGAAAGTTTACGGGAAAACGTCGCACCTGAAGGCGCACCTGAGGTGGCACTCTGGGGAGCGGCCGTTCGTGTGCAACTGGCTCTTCTGCGGGAAGAGCTTCACCAGGTCGGACGAGCTGCAGAGACACCTGAGGACTCACACGGGGGAGAAGCGCTTTGTCTGTCCGGACTGCTGCAAGAGGTTCATGAGGAGTGACCACTTGGCAAAACATGTCAAAACACATCAGAACAAAAAGAGCAAGTGCCACGACAAGAGCCTGGAGCAGGTCAAACGGGAGGACCCGAGGAGTATG
>scaffold_107|SINFRUG00000122750|286757|287917
ATGCCACGCTCTTTTCTGGTCAAGAAACACATAAACTCAGCCAAGAAGCCAAATTACAGCGAGCTGGAGAGCCCCACAGTGTTCTTCACGCCGCACATCTACAGGGGCCTCCCTCTGCCCGTCATCCCCCAGCCGGAGATCCTGAGCCCGGCTGCTTACAGCCCCATCACGGTGTGGACGACCAGCAGCCTGCCGCTGTCCCCGCTCCCCAGTGACCTCTCGCCCATCTCCGGATACCCCTCGTCGCTCTCGGACACCTCGTCCAAAGACCACAGCGGCTCCGAAAGTCCGCGGAGCGATGAGGACGAGCAGATGCTGCCCAAGCTGACGGACCCTCACGGCGCGGAGGCGGAGAAGTTCCAGTGCAGCCTGTGCAGCAAGTCCTACTCCACATACTCCGGACTGCTCAAGCATAAACAGTTGCACTGCGACGCGCAGGCGAGGAAGTCGTTCAGCTGCAAATACTGCGAGAAGGAATACGTGAGCCTGGGAGCTCTCAAAATGCACATCAGGACTCACACGCTGCCTTGCGTTTGCAAAATATGCGGCAAAGCTTTTTCCAGACCGTGGCTGCTCCAGGGACACATCAGGACGCACACAGGAGAGAAGCCGTTCTCCTGCCCCCACTGCAACAGGGCGTTCGCAGACAGGTCCAACCTCAGGGCTCACCTACAGACCCACTCGGATGTGAAAAAATACCAATGCAAGAACTGCTCCAAAACCTTCTCCAGGATGTCTCTTCTGCACAAGCATGAGGAATCTGGTTGTTGTGTAGCACACTGA
>scaffold_370|SINFRUG00000131170|47033|47767
GTGTTCTCAACCTCTCACGGGCTGGAGGTTCACGTCAGGCGGTCACACAGCGGAACGAGACCTTTCGGTTGCAGCGTGTGCAGGAAGACATTCGGCCACGCCGTCAGTCTGGAGCAACACATGAACGTCCACTCTCAGGAAAAAAGCTTCGAGTGCAAGATGTGCGGCAAATCCTTCAAACGCTCCTCCACCCTCTCCACGCACCTCCTCATCCACTCAGACACAAGGCCGTACCCCTGCCAGTACTGCGGCAAGAGGTTCCACCAGAAGTCTGATATGAAGAAGCATACGTACATTCACACAGGTGAAAAGCCCCACAAGTGCCAAGTGTGCGGCAAGGCCTTCAGCCAGAGCTCCAACCTCATCACCCACAGCAGGAAACACACGGGCTTCAAACCGTTCGGTTGTGACATTTGCTCCAAGGGCTTCCAGCGCAAAGTGGATCTGCGCCGGCACCACGAGAGCCAGCACGGCATGAAGTGA
>scaffold_116|SINFRUG00000131011|128162|131063
ATGGATACTCTGTCCAGCCACAGTTCCTACCTGCTGCAGCAGCTTCAGGAGCAGAGGATTCAGGGGCTCCTTTGTGACTGCATGCTGGTTGTGAAAGGTGTATGCTTCAAAGCACACAAAAATGTCCTGGCAGCCTTCAGCTCCTACTTCAGGTCCCTTTTCCAAAACTCCCCCAGTCAGAAGAACGAGGTCTTTAACTTGGTCATCCAGGACGTCGGTGGCATTGGCCAAATATTGGACTACATGTACACCTCTCATATTGACATCAACCAAGATAATGTTCAAGCACTCCTGGACATTGCTCAGTGTTTGCAAGTTCCAAACATCCAGAACATGTGCAATGCTTTCCTCAAACCCTGTCCTCCGCCAGTGGAAATCTCATCCTTTTCTCTCCCAGGCATGCTGAGCTCTGAGCATGACTGCCTCCTGGGGAGCGCTCTTCCTCATGATGTTGATCTCCACTGTCCATCTGAAACCCAGAGGCCAGGCTTCAGCAATGATTTGGACCACAGTAAAAAGATGCCCATCTCTGTCCCCAGTAGTAGCTCCAATTGTGATGCTACTAATGGTGGTCAGACTCCTATTGAAAAACAACTTGCTCATGGCTACAAGCTCCGCAACTTCTACAGTAAGCAGTACTTCAAACAAACTGCAATTGAGACTAATAACGCAGCCTTAAATCAAAGTCCGTGCCCTTTGGTGCTGGTTGAGGAGCAACATTGCCAGCTTGGAGTCAATCAGGCAAACAGCCACACTCCTGTTTGCTCAGGAAACACTATCGCTCCTAATCAGGCATGCACGTCTATGGCAGCTGAAAAGAACCCAGTCACCTCTTTAACCCCCTCAGACAATTTAAACCCCCCTAATTCCAGCTCCACCGATTCCATGCTCAACAAGCCAATGCGACCAAAGAAAGCAGTGTACCTGAAGAAATACAACTACCTCCGCTCTCAGAAGGCTCTGGAGGAGATGTTTGCCGAATCAGTCAGCGAACCAGTACTGAGCTGTCCCAAACTTAGTCAGCAGGAAGAGTCTGTAGCCCAAACTGAAGTTTCAGAGACTCCGATCGAGAGCCTTAACACAGACAGTGAGCCGGTTACAGAGACGTCAAGTGACCTACAACTTCCCAGTCCTCCACCTGAGAGCCGAGAAGAGCCAAACCTGAAAACGGTACCTGAGCCACAGCTGCAGACGGGTCACAAGCAGTACTGTTGCGAGGTTTGCGGGAAGGTTTTCAAGCATCCGAGCAACCTGGAGCTGCACAAGCGCTCCCATACTGGTGAGAAGCCCTTCCAGTGTAATGTTTGTGACAAAAAGTTTTCGCAGGCCGGGAATTTGCAGACACATTTGCGACGACATTCGGGAGAGAAGCCATACATCTGTGAGCTGTGTGGTAAAAGCTTTACTGCATCAGGGGACGTGCAGCGTCACAAAGTGGTCCACACAGGAGAGAAGCCACATCTGTGCGACATATGTGGGCGAGGATTTAATAACTTGAGTAATCTCAAAGAGCACAAGAGGACTCATGCCACAGACAAGACGTTCACGTGTGACCAGTGTGGAAAATCCTTCAACACACACAGGAAACTTCTGAAGCACAAAGCTCGCCACTCAGGGGAAAAACCTCACAGCTGTGCCACGTGTGGCAAGTGTTTCATTGGCTCGGGGGATTTGCAGCGGCACATACGATCGCACACCGGAGAGAAACCCTACATTTGCAGTGCTTGTGGGAAGAGTTTCACCCGCTCCGCTATGCTGAGGAGGCACAGCACTCAGCACTGCAAGGGGACGGCAGTCAACAATCCCCCTCCAAACAGCCCCGACAGGTCGCCAAACTCAGAGGATCCAGCCTCATTCCGCAAATCTGTCGCCCACAATAAACCTCCTGCAGCATCCAGCGAGCAGCATTTCTCCAGCGTGATGCCCCACGGGGGTTTGGATAAACCGCCATCGTCCTCTGCGTCACCAGCACAGACAGCGCCACATATAGAGCTGCGCTCGCTGGTGCCCCATCATCTCCTCTCGTCCAGCCACCAGGAGAGAAATACAGCTCTGACTGGAACGGATCATTTGAAGCTGGCCAAACCCCACCTTTCTCAGGAGCCTGAGTATGGGCCCTATGTGGAGAACGGAAGTATGTCAGTAGGGAGGCCCTATGTGTCTACCTCAGACAACCGCTGCACATCCCTTAACTCCGGTAGGTCCAGCAGTGGGTCCTACAGGTCGAACGAGGGGCAGTTTATCTCCAGTGTGACTCTGTGGGGCCTTGCAATGAAAACTCTGCAGAATGACAATGACATGGACCAGTGA
>scaffold_205|SINFRUG00000151236|328836|332940
ATGGAAGAGTCTCATTTTAATTCATCATATTTTTGGTCTCCAATCCCCACTGTGCCCGGACAGATAGAGAATGCCATGTTCCTGAACAAGATGAAAGAGCAGCAGGACAAGAGTGTTTCCTTCCCCACGTCCTCAGCGTCACACTACCAAACAGCTGTTCTCACCATCCCCACATCTGGGACAAAGACAGATGGAAGCGGACAGGCCGGAATCGTGACCCCATCTCATAGCACCCAGAACCTGTTGCCTGTTCCATCCACAGGCATAATGACAGCAGCTGGCCTGGTCATCACCACTCCTCAGGGAACACTCGTCTCTCCCACTTCTTCCCAATCATTTGTCTCTGGGCATCCAACTGCAACCACTATGATTGTGTCTGCTCTTCCTTCTCACGGTAAAGGATCTACAATGACGTACACGTGTTTTTCAAATGGCATCAAAGTTACGTTAATGAATTTTCAGATCTATGCAAGCGTTACAATTAATAAGCGCGTTAGGCAAAACTCTCAATTTAATGAGCACAGTCCCAAAGACAACATCAAGACGTACAGGTGCCGGATGTGCGCGGCGACCTTCCTCAATAAGTCTGACATGCAGATCCACTCCAAATCGCACACAGAGGCCAAACCTCACAAGTGTCCTCACTGTGACAAGTCATTCGCCAACTCCAGCTACCTGGCCCAGCACATCCGTATCCACAGCGGGGCCAAGCCCTACACCTGCTCCTACTGCCAGAAATCTTTCAGGCAACTCAGTCACTTACAGCAGCACACACGGAATCACACAGAATCAAAGCCCCATAAGTGTCCTCACTGTACAAAGTCGTTTGCTAACTCGAGCTACCTGGCTCAGCACATCCGCATCCACACCGGTGTGAAACCGTACACCTGCCATTTCTGCCACAAGAGCTTCAGACAGCTCAGTCACCTTCAGCAGCACAGCAGGATTCACACCGGAGATCGGCCATATAAGTGCACCCAACCGGGCTGTGAGAAAGCCTTCACCCAGCTCTCAAATTTACAGTCCCACCGGCGCCAACACAACAAGGATAAACCCTACAAATGCACCTTCTGCAATAAAGGATACATAGATTCAGCGAGCCTAGAAGTGCACATGTCGACGCACACAGTGAAACACGCCAAAATCTACTCATGTGGCCTGTGTGACCGTACATATACCTCAGAGACGTATCTGGTGAAACACATGGAGAAACACAACCCGGAGCAGTTGACTGCACAAGCAGTCATGGCAGGACAGGCAGCACAACAGAAACGGAACCAAAGGCAGGGCCCGGCCGGAGCCCAGAACCAGGTAGAGAACGCAAATGGAGGGTCGAGCCGAACAGCAGGCGCTGGGGACGGAGCAGTGGGCAGGAACCAGCAAGGACAGAGCCAGAGGAACTACCCTCAGACAGAAACAATCTCTTGTCCGTTCGATCTCCACCAGTACAAAACAGTGTCTGCCGGTGACATCCACTATAAACCAGTAGCAGTAGAGAACATCACTTCCAGCAAGGACCTCTATCTCACTGTGTCGACGTCCACCATTCAAGTGGAGCACCTCAACTCTTGA
>scaffold_189|SINFRUG00000148961|555175|559898
TGCAGCCTCGGTTTCCCCCTCTCCCAGCAGCTAGCCGATGCTCACAAAGTGCACCATCCGCCCGGCAGCAAACAGAGACTATTTGTGTGCAGCTATTGTGGAAAGGCCTTTAACAGGCCCAAGAAGGTGGAGATCCACCAACGCGTCCACACTGGGGAGAAGCCGTTCAGCTGCTCCACCTGTGGGAAGATGTTCTCTGAAGCTGGGAACCTGAGGAAACACCACCGGGTTCACACCGGGGAGAAACCCTACAGCTGCGGCGTGTGTAGTAAAGGATTTGCCTGGATTCGAAATCTAAAGGCGCACCAGCGAAAAAGCCACCCAGATCGTCGGCGGAGGAGTTATATATGTCGGGTCTGCGGCAAAGCTTTCTCTGGTCTGTCCAACCTGGAGGCCCACAAGAGGGTCCACACGGGAGAGAGGCCGTTCCGCTGCGACAGCTGCGGAAAACGCTTTTCTGAGGCGGGCAACCTGAAGAAGCACCAGCGGGTCCACACGGGCGAGAAGCCATACGCCTGTGACCAGTGTGGAAAGCGCTTTGCCTGGATCTGCAATCTAAGGACGCACCAGCAG
>scaffold_7518|SINFRUG00000131113|1823|2083
CGACGCTTCCTNTGCTCCGTCTGTAACAGGACGTACGCCACGTCTCAGAACCTGGAGGTCCACATGCGGATCCACACGGGCGAGAGGCCCTTCAGCTGCGAGCAGTGCGGCAAGAGGTTCACCCAGTCGGCCCACCTGAAGTCCCACATGAGCATCCACTCGGGCGAGCGGCCGTACCCCTGCAGGGCGTGCTCCCGCAGCTTCATCGTCCGCTACAGCCTGAAGCTGCACATGAAGAAGTGCCACCCCAACGTCCCCAAC
>scaffold_44|SINFRUG00000145099|1028334|1030413
GAGGACCTGATCGGGATTCCGTTCCCAAACCACAGCAGCGATGTCCTCTGCAGCCTCAACGAGCAACGCCGCAACGGGCTGCTCTGCGACGTGGTTCTCATTGTGCGCGACCAGGAGTACCGCACCCACCGCTCCGTCCTGGCCGCCTGCAGCCAGTACTTTAAAAAGCTTTTCACCGTCACCACGGCGGACGGCGGGGACCACCATCACGCCGCCGCCGTGTACGAAATCGACTTTGTGGCTCCGGAGTCACTCACGGCCATCCTGGAGTTTGCCTACACGTCCACGCTGACCGTGACGGCGTCCAACGTTAAGGAGATCCTGAACGCAGCTCAGATGCTGGAGATCCCCTGCATCATCAACGTCTGCTTGGAGATCATGGACAGCGGGGGCGGGGGGGGGCGGACGCCGCCGGGGACGGAGGGCTCGCCACCTCCCAGCACCTCTGCTTATGAACGGCAGCTGGAGCTGTCCTCCCAGTCCCAGTCTCCAGGGGACACCGCCAGAGACAAACAGGTAGCGCCTGGGAATGTGCGGAGATCTAGGGTGGGGGCCCGATTGTTAGATTATAGTTCCGATAAAGGCTGGCTGTGTCTTGTTTTGCAGAATATGGAGAATCGAGCTTTGAAAGACTTCTCCATCGAATCTCTCCTCCAGGAAGGGCTGTACCCCCGCATGTCGACGCTGGACAGGAGGGCCAACTTCTCCCCATTCCTCCCAGGCTTCTACCCCTCTATGTGGGCCACAGACTTCCCTGCATTCCCCAAGCAGCTTCTGGACCCCCATCACGTCCAGCACCCACAAACGGGAGCTTCGCCACAAAGCCGGCTCCCCCACAGCCTCCCCGCCGCCCCGCTGGAGGGCTCCAGACCCCTCGATTTGGCGGTGAAAAGAGAAGTAATCAAGGAGGAAATGAAAGAGGAGGACCCCCTCGGCGTGATCCATGGCAACTTTTTGAAAGAGTTTGCCAACTCAGGCCTGGGCAGCGGCGTGAACGCCGGAGCGGTGACGTCAGATGGTCACGCTCTGGGAACGATAAAGGACGAAGCCGACTTCAGGGCCTACCTGAGCTTCCTGAGCTCTGCCTCGCAGCTGGGGACGCTGTTCCCGCCGTGGCAGCTGGAGGAAGAGAGGAAGATTAAGCCCAAAGCTTCGCAGCAGTGTCCCATCTGCAACAAGATCATTCAAGGAGCCGGGAAACTGCCCCGGCACATGAGGACGCACACGGGAGAGAAACCGTACATGTGCACCATCTGTGAAGTACGGTTCACCAGGCAGGACAAACTCAAGATCCACATGCGGAAGCACACAGGCGAACGCCCCTACATCTGCCTCCACTGCAACTCCAAGTTCGTCCACAACTACGACCTGAAGAACCATCTGCGCATCCACACCGGCGTGCGTCCCTACCAGTGCGAGCACTGCTACAAGAGTTTCACGCGGTCCGACCACCTGCATCGACATATTAAGAGGCAGAGCTGCCGCGTCTCCCGCCCCCGGAGGGGACGGAAGCCCGCGGCGTGGCGATCCGCAGCA
>scaffold_31|SINFRUG00000151780|549069|551451
ATGTTACTGGATGCTGGTCACCAGTTCCCCGGGCTGGGAGTCGGGTCATTTGCCAGGCACCATTCAGCCAGCGAGATGCAGGAAAGAGACTTGAGTTTGGCACAAAATAGCTTTGTAGACTCCGCGCACATGGGCGCGTTTAAGCTGAACCACGATCTCTCCCCGGGACAGAGCTCTGCCTTCACCACCCAGGCGCCGGGCTACTCCGCCGCGGCGCTGGGAGCTCACGCTGCCCATGTCACCTCGTATGCAAGCTCCCCTTTTAACTCCACAAGGGACTTTCTCTTTCGGAGTCGTGGCTTCGGAGAATCCTCTCCGGCGAGCAGCCAGCATACTATTTTCGGCCCCACGGCGGGATCCCTCCATCACACCCACACAGACACTCAAGGCCACATTTTGTTCCCCGGGATCCACGATCAACACGGGTCCCACGGATCCCCAAATGTCCTGAATGGACAAATGCGACTGGGACTACCGGGAGAAGTTTTCGGACGCTCCGACCAGTACCACCAGGTTTCCAGCCCGAGAACCGACCCGTACTCGGCGGCGCAGCTCCACAACCAATACGGCTCCATGAATATGAACATGGGGATGAACATGGCAGCTCATCACCCCGGTGCCTTTTTCCGTTACATGAGGCAGCAGTGCATCAAACAGGAGCTCATCTGCAAATGGATCGACCCCGAGCAGCTGAGCAACCCGAAGAAGTGCTGCAACAAAACTTTTAGCACCATGCACGAGCTGGTCACGCACGTCACGGTGGAGCACGTCGGCGGCCCGGAGCAGACCAACCACGTCTGTTTCTGGGAGGACTGCGGCCGGGAGAGCAAGCCATTCAAGGCGAAATACAAACTGGTAATTATTCAAGCACATACGGGCGTTTCAAACCTGCTGATTTTAAACTGTATCGTCGCTTCAATTGATTTTGATGTGCTTTATTCCTTCCCCCCCGCAGGAGAGAAGCCGTTCCAGTGTGAGTTTGAGGGCTGCGACAGAAGGTTTGCAAACAGCAGCGACCGAAAGAAGCACATGCACGTTCACACGTCAGACAAGCCTTATCTGTGCAAGATGTGTGACAAGTCATACACACATCCCAGCTCCCTCCGGAAACACATGAAGGTCCATGAATCCTCTCCATCAGCATCAGACTCATCACCAGCAGCCAGCTCTGGTTACGAATCGTCTACGCCTCCGGGCCTTGTGTCCCCCACCACCGAGACCCAGAGCAACACAACCCTGTCTCCAGCCTCAGCTGTGCACAACCCCACCAGCCACAGTGGCCTTGCCTCCAATTTCAGTGAATGGTATGTTTAG
>scaffold_17|SINFRUG00000160257|68342|70018
ATGTTGAACAATATGGATTTGAACGCGAAAGATTCTTTTTACCCCCAGTTTGACAACTGCAACGGCTCTTCCCTCGGAATGGAAAACAGCGTGCGCAAGGACAACCAGGAGGTGTACGTCGATGCAGAGCGGGGGGTACCTGCCCAGTTTGGCCACGAAGGAACACCCGCAACCCTCAAAACTGAAGCGTCCAATTCGGAATTCGCTTTTAACGCATGCGAGTGCCCAAAAGACACCTACAGTCCCTCATCGCTCGCCTACTCTGGCAGCTTTTATGTGGAGGCATCTCAGGGAGCGCCGTGCAGCACCGAAACGCTGCTCAATATGATCACCGAGATCGTGGGCATATCCACGATGCCACTTTCAGAAGTGCAACAGAGCGGCAACAGTCGGGAAACTTATCCGTCGCCTGCGCCGATGGAGAGCAGCGGCGGCAATTTCACAGACCACGGCGTCAAGAGACAATCCTACACCTGCTCCGGACCTTCCCCCCCCGTTTACCCCCCGGATCAGACATGCCCGAGGTATGCCGACGATCAGACCGGTAGCCAGGCTCCCGACCCGTCCACCTCCCAGCTGGGCTTCGGCTCCTGCCGAGCTCCGACCCAGAAGAAGGACGAGCCGAAATCAGAGGCCGCGTCTTTCCCTGTGGTGGTCAAGAACGAGTTTGACAGCAGCTGTTACGAGTGGGGAGCGTTTAACAAGCACGACTGTTTGGAAACGACGTTCCACACAGAGACCTTCCCGATGTCAAGCGATTTCCCCCCCGAGCAGCAAATGGATGTTAAGGAACTTTTAGACACGTTTCCCCCCATCGGCCCCAACCCAGACATGGAATTTAAAGTGGAAGGTGGTATCAAACAGGAACCATGTTTCTCTGACACCTGCACTCAGAGCTTCTCGACCCCCATGTACAATAATTACCTCCCACCCCCTCCTATGGGTCTCTCTTCCAACCTCAAACCTTTCCCCGAACACCCACAGGCGTCCAATCAGTGTGAGCCGTTATACACCTCCTCAGCTTTACCCAGCACCATAGACTCCATTCTGTACTCTTCCTTGTTGCCAGATTCCTTTGCACAAAGTTTCCCCACCCGTCCGACAAAATCCCCCAGGGCAAGAAAGACCCCGGCCGCCTCCCACGGCACGGCCAAAGAGAAGCCCTTCGCCTGCCCCATGGAGAGCTGCGACCGGCGCTTCTCCCGCTCGGACGAACTCAACCGCCACATCCGCATCCACACGGGCCACAAGCCGTTCCAGTGCCGCATCTGTTTGCGCAGCTTCAGCCGTAGCGACCACCTCACCACCCACACCAGGACTCACACCGGAGAGAAGCCGTTCTCATGCGACGTCTGCGGGAAAAGGTTCGCCCGCAGCGACGAGAGGAAGCGGCACGGACGCGTGCACCTGAAACAGAAGGAAAAAATGGAAATA
>scaffold_51|SINFRUG00000135695|881297|888445
GAGGTCAAACTGGAGCAACCGGACTTCAAAACGGAACGCACGTCACCGGAGCCGGATCAGACGGAGCCCGTTGACCTGTCGCTCAACAAGCCGCGTTCCTCCTCAGCTCAAGTATCAAAGTCGAGCGCCACAGTCAACCCTGCGCCCAGCAGTACCCAGCCCAGCCTGTCGGCCACGCCGGTCCCGTCTACAGTACAATCCATAGGCTCCATGGTTCTCTCTCCAGGGTCGATCCTGGCCACTCAGGGCGCCGGCGGCCAGCAGATCCTCCACGTGATCCACACGATCCCCTCGGTCAGCATGCCCAGTAAGGTGGGCCAGCTGCAGACCATCCCTGTGGTGGTGCAGTCGCTCCCCGTCGTGTACACCACCGTGCCCACCGACGGCGTCGCCACAGCAGCCATCACGGTTCCGCTTATAGGCAGCGATGGACGCTCCGAAGGATCAGTTCGCATCAAGCCGGGTTCAACGTCGCCAGAGTATCAGAGTGACAGCGATGCGGAGAGCGGCACAGAGTCTGGGTCGGCTTCCCTCAGTGCCCAGAGTCTGGACGCTGGGTCAGTGATGGATCTGGAGCCCGTAGATCCGGATTCACCAGATGTCAAGAGGAGGCGGATCCACATGTGCGACTATGAAGGCTGTAAAAAGGTTTACACGAAAAGTTCCCATCTCAAGGCGCACAGGAGGATACACACGGGTGAGTCCAGAGCCCGGTTACTGAACCCAAACATGCTGGTGTGTTGGTGGCCTAACCACCGTTCTCTTGCTCGCTCGTCCCCTCCAGGTGAGAAGCCGTACCACTGCACCTGGGAGGGCTGCACGTGGCGCTTCGCCCGCTCCGATGAGCTGACCCGACACTTCCGCAAGCACACGGGGATCAAGCCGTTCCGCTGCACCGAGTGCGACCGCTCCTTCTCCCGATCCGACCACCTGTCCCTGCACCGCCGCCGCCACGTCATGATGTGA
>scaffold_121|SINFRUG00000134836|817449|818210
ATGGCGCATGGTCAGCCGGACATAAGCCACATGTACTCTGTTTCTCACCCCCCTCCACATTCTGGCCCCTCCTACTCCTGCAGTGGAGAAATGTACCAGGACCAGTCAGCAGGTGTCTATCTGGCCACGTCCACGTGCGCAATGTCCTACCATCCCGCTTCGTCCTACAGTTCTTCTTCCAAACCAACTGTGGACAGTTCCGCCCTGCTCTCTCTCGTGCCAGAGTACGGAAACTTCTACCAGCAGAACTGTCAGAGAGAAATCCAGACAGCTTTTCCAGACCGAAAGTCCCTGACGTACCCGTTGGATCCCCTCAGAGTGCCTCCACCGCTAACACCCCTTAACACCATCAGGAACTTCACGCTAGGCGCTCCCTCCCCAGCTGCTAACAGTCCAATGAGTGCTGCTTTTCCCACCCACCAGAACCTTCCCCTCAGACCGATTGCAAGACCCAGGAAATACCCAAATCGACCAAGCAAAACGCCGGTGCATCAGAGGCCGTACCCCTGCCCGGTGGAGAGCTGCGACCGCAGGTTCTCCCGCTCAGACGAGTTGAGTCGGCACCTCCGCATACACACCGGCCACAAACCTTTCCAATGTCGCATCTGCATGCGCACATTCAGCCGCAGCGACCACCTGACCACGCACATTCGCACGCACACTGGTGAGAAGCCATTCTCCTGCGAGCAGTGCGGCAGGAAGTTCGCCCGGAGTGATGAGAGGAGGAGACACATGAAGATTCACTTGCGACAGGAGACAAAG
>scaffold_40|SINFRUG00000145187|1421294|1428763
TACCACTGCTCCGTGTGCAGCAAGGAATTCCCCCACGCCTACAAACTGGAGAGGCACGAGCTGATCCACACAGGAGAGAAACCATACAGCTGCTCCATCTGTGGCCGACGCTTCAACCAGAAGGGAAACCTGAAAACGCACTACAAAGTCCACTTTGGGGAATCCAAGATCAAATCAACACTCCATTGCCTGGAATGTGGGAAGAAATGCGAGAGTCAGTCAGCTCTGCAAGCGCATCACGTCACCACCCACACAAAGAAAACAGGTGAGGCAGAGGCAGCGGAGTGCCGCTCCGCGTCGCTTGTCTTCTGCCGCCGCTGCGGCGCTCAGTTCACTGACAAAGAGAAGCTGGAAGAGCACATGAAAACCCACATCAAAGAGAAGCGCTACTCATGTCCCGACTGTGGGAAGAAGTTCATCAATGAGAGCTACATACAGGTTCACCAGCGCATTCACACCGGGGAGAAACCGTTCCTCTGCTCCGAGTGCGGCAGAGGCTTCCACACGGCGTCCTCTCTCAAGCTGCACGAGATGCGGCACTCTGGAGAAAGGCCCTACGCGTGCTCCATCTGCGGGAAGACCTTCCGCATAAACTCCTATCTCACGGCACATTACCAGACTCACATTAAAGACAGACCGTTTGTGTGTAGCGTCTGTGGGAAAGGCTACTCCAGAGCCGAGGAACTAAAGGTGCATCACAGGCTTCACACGGGAGAGAGACCCTACGAGTGCGGCCAGTGTGGGAAGCGCTTCATCTACCGCCAGGGGCTGCGGCAACACCAGCGCACCCACGAGACTCCCACCAAAACCTTCGAGGGTGAGAATGAAAAGCCTCCGTCCCTCCACTGCTGCTCGGTGTGTGGGAAAGACTTCCCCTACGCGTCCAAGCTTCAGCGTCACCTGCGGACTCACTCCGGAGAGAGGCCTTTTCCCTGCTCCATGTGCGAGAAGAGATTTCCAGAGAAGGGTCTGCTCATGATCCACGAGAGGGTCCACACGGGGGAGAAACCGTTTCCTTGCACTTTCTGTGAAAAAAGGTTTGCCAGCCAGGGCGAGCTCAGCCACCGGCGCACTCACACCGGCGAGAGGCCGTATCACTGCTCCATCTGCCTGAAAAGCTTTTCCCGACACTGGCACCTGAAAACGCACCTGGAGGCCATGCACGCCGAGGTGGTCGCTGGCTTCACGAGGAAAAAGTTCCCGTGTTCGGACTGCGACAAGAGCTGTAACTCCGCGGCAGAGCTGAGGGACCACCAGAGGACTCACACGGGGGAGAGGCCGTACCAGTGCTCCTACTGCGACAAAAGGTTTGCCCTGTCGGGGACGCTGGTGAGGCACGAGCGCCTCCACACTGGCATCACGCCCTACCACTGCTCCGACTGCGGGAAGACGTTCGCGCAGCAGTGGACGCTGACCACCCACATGCGGACTCACACGGGAGAAAAGCCGTACAGCTGCACGCAGTGCGACAAGGCCTTCGTGGCTCCCGGGGAGCTGCGGAGGCACACCAGGATTCACACGGGGGAAAAGCCGTACACGTGCGCGGGCTGCGGGAGGCACTTCTCGCTCGCCGGGACGCTCAGAAACCACCGAAGATCACACCGGCTCACGCACACGGGCGAGAGGCCCTATCACTGCTCTGTGTGCGACCGCAGCTTCAACCAGTCCGGCCGCCTGAGGGAACACGAGAAAATCCACTCTGGGGAGAAGTACGACTGTCCGGAGTGCGAGAAGAGTTTCACGAGAGCGTCGAGTCTCAAGAACCACTTCAGGCTTCACACGGGAGAGAGACCGTACCGCTGTGACATCTGTGGGAGAGGCTTCAGCCGCTCGCAGAGCCTCAGGCTGCACAGACGCAAACAC
>scaffold_572|SINFRUG00000125572|41676|44684
ATGGAGAGCCTCGTGCATTACAGCAATCCCTCCCATGCGCCTTCGGTGTTGGCGATCCTTAATGAGCAGCGTCTGCGGGGCCAGATGTGCGATGTTGTCCTGGTTGTGGCGGATCAGAGGTATCGGGCCCATAAGAGTGTTTTGGCTGCCAGTAGTGAGTATTTCCAGTCCCTCTTCACGCAGATGGATGAGGAGTCTCTGAAAGCGGTGAACTTGGACTTCTGTGAGCCCGATTCCTTCGAGACGGTTCTAAATTACATGTACACTTGCTCCCTTTTCATTGACAAAGGCAGCCTGGCAGCCATTCAGGAACTAGGCTACAGCCTCGGAATCCCCTTTCTCACTAACATTGTGTCGACGAGACCAAATGCATCCTACTGTGTGTCCAGGAAAAGGCTCTCCTTCTCTGAAGGGGAGGAGAACGACACCCAGACCAGGAGTGTTATTGTGTATCGAGTCCAGAACGATGCCGCCCACGTCCCTCCCTGTAAATATCCCAAAAAGTCAGAGTTAGCATCTTTACCCCCCCATTATGCCCGAGAGTCATCTCAGTCCGAGTCACGACACAACTCGCGCCCGTCAGTCAAATACTCAGGGTCCACGTATCGGAACTCCCCCGAGGAGTCGGAAGCCGTTGAAAGCAAGTCGACGTACTCTTACGCCTCTATATTGAAGGGGAGTTCATCAAAGATCACGCCCGTTAGGCCTCAGCTGACGTCGTCAGTGTCTTTCAGCGAGACCGAAGTGGAGCCCATTCAACTGCAGTCCAGCACTAAACAGGACACGAGAAAGGAGAATGGGGAGGCACCCCCCTATCACACCAAAGGTCCATTTCAGGGTCAGGCCGGGGACTCCAGCCAGAACATTGACAGGAGTGGGCCGCTCATAAAGAGCTTACTCCGGAGATCCTTGTCCATGGACAGTCCCGTTCCAGTCTTCTCTCCAACGCTGGAGCTCAAGGAGCTGCAAAGTCGAGAGCAGTCGGTCGTAAAACTGGCCTCCAAAGCATCTGTTCCAGAAACCTCGGCTCACAAAGACAGTCCCAGCACTCCTCCCTTGACGCTCAGGTCGAAATACCAAGGCAGGTATGCCGAAGAACCTCAGGTAGACAGCCAAGTCAGCATCAAGGCCGAGCCCAGCAGCCCACTCGCTGACCCCATGGACATCGTTCGCATCACTGTCGGAGAAACTCTGCCGGTCAATCTCAAAGACCTGCAAGCGAATTACAACCAGGACTCAAGGCCGCAGGTTGGTCCCTATGGAAAAAGGTACCACAGGCCGAATAACAGAAGGTACCCACTAAAAAAGAGCAAAGCGAATAAGGAGCAGCCCCTCTCGGCTGAAGGCAAGATGTCAAACACCTCACCTCACGGCGTTGGCGGCGGTTCCAACGAGAGGAGCGCGGAGCTGCCCCAGCACAGGGTTTTCAAATGCTGGAACTGTTTAAAGGTTTTCAGGTCTAGCGCTGGACTACACCGCCACGTGAACATGTACCACAACCCCGAGAAGCCGTACGCCTGTGACATCTGCCACAAGCGCTTCCACACCAACTTCAAAGTGTGGACGCACTGCCAGACGCAGCACGGCGTGGTGCAAAACCCGGCGTCCTCCTCCAGCAACGCCACCTTCGACGACAAATTTCAAAAGAAACTGATAGACATCGTGCGAGAGAGGGAGATAAAGAAAGCCCTGCTTTGGAAGCTCAAGAGAAACAAGCATGGTTTGCAATCTCCCGCGCTCACCAAGAAGAGGGCGCGGCCCGGCTTCATCTGCCCCTACTGTGGCAAAGCTTTTGTGTTCCACTCCCACTACAGGCAACATCTGAGGACGCATCCAGCGGAGAACGCTGACCGGGACGTCGTGCTTTACCCGGAGGATCACGAGATGGTCCAGAAGAAGGACTCGGACGACGAGGTTTACTCCTGCAGACTCTGCAACGTGAAGCTGTCTTCGCTCTTCGAGCAGGGCGACCACGAGCGCGGCTGCCGGCACGCCACCGTGTGCCCTTACTGCGGCCTCCGCTTCTCCACCGCCGCGGTCAAGAAGGACCACGAGGCGCATTGCAAGTACAAGAAACTGACTTGTCTGGAGTGCATGCGGTCCTTCAAGTCCTCCTTCAGCATCTGGCGCCACCAGGTGGAGGTCCACAACCAGAACATAATGACCGCGAAAGACCAGAATCACCCGAAGCAGCAAGAAGGCAACGTGGCGTCGGAAAACGTCAACGACGAGTTCTTCGGCGATGGCCCTCTGGCAGTGGGCAGCTCCAGACTGAACAGCTACAGCGAGTCCACGTGTCCGCCCGCGTACGAGTCCGAAAACTCTCCGTCCTTTGTGCCCGAGGACCTGAGCACCGGCCGGCTGTTGGTCAAGGAAGAGCCGATAGAAGAGTCCGTGAGCGAGAGGGAGAACTCGGAAAGCGCCGGCTCGGTGCTGGAAGAGCCCGGCGTGTGGCCGTGTGAGAAATGCGGAAGCCTCTTCAGCGCGCGGAAAGACCTGGAACGCCACCAGGAGCTCCTGTGCCACATCAAACCCTTCATCTGCCACATCTGTAAGAAGGCCTTCAGGACCAACTTCCGTCTCTGGAGCCACTTTCAGTCACACCTCTCGACTGAACCGGGTCTGGGCCTCTGTGCTAAATCCGGCCAGGCGGCGGCCGTTGCCGCGGCGGCGTCCGAGGAGCCCAGCAGCCCGGAGCCCTGCGGCGTACCGGCGAGCAAGATGATGCGGCCCGAAGCAGAGCAGCAGCCCAGCGGTCACGGCCTGCTGTCGAGGTCGGACAGCACGGAGAATCAGGAATCAGACACACTCTTCTACCACGCGTCCTCCCTGTCCGCCCTGGCGTTCAAGAGGCAGTACATGTGCAAGATCTGCCACAGGACATTTAAGACGGCCTTCAGCCTGTGGAGCCACGAGCAGAGCCACAGT
>scaffold_22|SINFRUG00000144772|1585445|1599264
GTCAGAGCAGCCTCGGCCTGGGGAACAGAGAACAAAGGGATGACGGACGATGGAGGTCCCTCTCAGGGAAGTACAGTAAAGAAGGGTGAACATGCACACAGTGTCACTTCTCAGTCCAGCCAGGATGCCCCAGAAGCGGTCAGCTCACCTAGAAGAGGAGAGAAGAAACCGCAAAAGCCAGGGAAATATGTGTGCACTTACTGTGGCCGTCCATGCGCCAAGCCAAGTGTTCTTCAGAAGCACATCCGTTCCCACACAGGAGAAAGACCATACCCTTGTCCTCCCTGTGGTTTTTCATTCAAGACCAAGAGTAACCTGTATAAGCACCGCAAGTCCCATGCCCACCGCATTAAAGCCGGACTGGTGTCCAGTCGTGATGAGCCAAGTATAAGTAGGCCTGAAGGCAGTGGCACTGGAGAGGACTTTGAGGAACACTCCGAGGGAGAAAGCACTGAATCTGAAGAGGAAACCGGCCAACGCAAAAAATCCACATCTAAGATCATGGGGCCACAAAAGAAGAGTGAAAAGGAATCATTAGCAAGCTCAGAGGAAAGCCAGAGGCCTGAAGATTCCCAGGCTGTGAAACAAAGACTGGCACTAAGACTTAGTGAGAGGAAACGTGGCCTAGTGGCTTCTTCGGATGACCCTCCTTCCTCTCTGTCCACCTCTTCTTCTTCCTTGGGCCCTGGGAGCAAGGGCAGTACAGAGTCAGGCTACTTCTCTGGATCGGGCAGCACTGACCTGTCCCAGGTTAGCCCCCCCAGTGCCAGTGCCAAAACCTACGCAGAAATCATTCTGGGAAAGTATGGAAGGTTGGGAGGGCAGCAGCGTAGTCCTCATCAAAAGCAGCCTTATTCTTCAATTTCCTCATCCTCAGGAATGGAGGACAAGAACGTTCCATTCGCTGTACCTAAAACCCAAGTAATAGAACACATCACTAAGCTTATTACTATTAATGAAGCAGTAGTGGACACCAGTGAGATCGACAGTGTAAAGCCAAGGCGCTCCTCTCTCTCCAGAAAGAGCAGCATTGAAACGCCCAAAATTAGTACTCCCAAAGATCCATACGCATTTGACCCCAAAGGAGAAACTCCTGGTCCCAGTGGTTTGAAGTTCATCCACAATCCTGAGTCAGAACCTCCAGGCACTCAGGAGCAGTCAGCAGTGCCTCTACTCAGAAGTCACTCAATGCCATCGAGTACCAGCCAAGGAGAGTCGTCCTCCACCGGCACCATGTCTCCGAGGGGTTATCGTCTCTGCCAGTCATTTGATGAACAGCAAGCCGTGGTTGCTGAGATGAGGATCGGCCACGCCCAGCGTATGCTGAGGCGCCAGCCTGCGATAGAGGTTCCACTGGGCGCTGAGCAGCTGCTGGAGGAGGCTAGTCAGGCCTCCTCCTCAAACAGAGGTGCTGAACGCTCAAGGCAACCACAAGAGCAACAACCTAGGAGTCTTAACCAGGTGACCTGTGAGACGTGTCAGTCCCATTTCCAGTATGAAGACATGGAGGTCCACAGACGCACGTGCCCGGGGCATAAGAGTCTAGAACCAAAAAGCAGGGATGGTGGAAAAACATGCAAAGAGGATCGCCCGCAAATGATGATACACTATAAATTCAGAGCACTAGCTATGGCTGTGAGAAAGAGACGGAAAGAGGAAAGTCTGGAGGAAGACCCTCCCCACCCTGCATCTGCCCCTGCGTCAGGCAGCTCAGCGGGCCTCATTACTGTGCAGAACAGACCTGACCACAGTCCCCCCACTTTAGGTGTTTCGGCACCGACAGAGCAGAAACAACAGCAGCAGGACAGAAAGGGTGTGTCGGTCATTCAGCACACAAGCTCCTTTGAGAAACAGGAGAGTACACCTGCAGAAAATCAAGAAGCAGACCTCAGAGAGAGTGAGCAAACACAGCAAGCTGAGCCGAAACCATCACCATCTACATCCCGCCTCATCCGCCAGCCAAACATCCAAGTGCCGGAGATCCTTGTTACCGAGGAACCTGACGCTGACATGCCATCCGTGTCGCCACCAGTGACGGCGTCCTTACCCAAGGAATCAGATAAACCTGAGGAGTTTCAGTGGCCTCAGCGTAGCCAGTCTTTGGCACAACTCCCTGCAGAGAAGCTGCCACCAAAGAAGAAACGACTCCGCCTGGCAGAAGCAGCTCAGTCCTCTGGGGAGTCTAGCTTCGAGTCTGTCTCTCTGCCTCGCAGCCCCAGCCAAGACAGCAGTGTCTCCCACACTTCAAGCCTTTCCATTTCTGTAGAGGAAATGGCAAAATCTGAGTCTGCTATCTGGGCTTCCAGTAGCCAAAGCTCTAAGATGTTAATGGTGCCGTCCATTTCTTACCAGTACCACCAAAGCCACAAGGAGATGAGGCGCTCGGCCTCTGAGCAGACTCCAGCCAGCCCCCAACAAACCGACCAGATCTCGGAACCTAGAAGTAAATCCTTTGACTATGGGTCTCTGTCCCAGCAGCAGCAGCCTGCATCCTCCTGGAAAGAAAAGAGAAAGTGTCTCCTTGTGAAGTATGCAACCTTAGGGGAACCTGAGCAGGAGGAGGGGACCAGCGCGAGTCATCTGTCCAGAGTGGCGAGTCCAAAGCCTGGGCCTTCACATGCCGTCCCGCAGCCAGTCTGCTCGAAGGAGCCAGGCTCTCAGTTCAGTCTGGAAGCAAAAGGGAAAGCTGTGCAGCAGTTACAGCCTCAGCTCGCCCCTCCCAGTCAGAGCATTTCACCATTACGACCCCAAGTTCATCAATCATTTTCCAGAGGAACGCTATCCCAGCTTCTCCCTGTGACGACAGACATGTTGTCCACCCCAATCGTTCACAGAACTTTCTTGGACTCACAACGTGCACCTCCGCCAATTCAGATACACCCAACACAGATCCACTTAGCGGACCAGCTGGGTATACCATTTAGTCACGTTCCAACTCTCATTCCTCTTCAGTTTGCTCCCAGGACACGACAGACTAGTGAGACTCTGTACTTGCCTTTTCCTCCAAGAGGTGCTGCACATGTTTCTTCAGTTCCCATTACTGAGAGCAGACCTGCCACCAGTTCTGTGTCTTCTGTCCTTACCCATCATTCCCTTGTTGCCATCTCCTACCAACACCCACGTCCAGTCATCGCCACTTGCCTGACACAATTTACACCAGTTGTTTCTCTTATGGTGCCAGTTCGTCACCAGACCCATAGGCCGACCTACGCCGGTGCCATGTATACCACCCTGTCCCAGATTCTGGCCTCTACACCCTCACAGGAGCCAATTACATGCACAGGGATGGTCATCATGAGCTCAGTAGCCCAGAGCAAACAACAACAAACCTATTTGAAGGTCCCATCTCAAGACACCCGGAGTCTTCTTCCCCTGTCTTTGCCCACTGAGTTGGCATCAGGTTCGGGAGAGGGATACGGTCCTTTAGGAGCTGGAGGAAGTAAACGAATGCTTTCCCCTGCAGCCAGTCTGGAGCTCAGCACAGAGGCTCAACGTCACCAGAAAAGGGTAAAGGAGGAAGAGGAGGGGGAGCAAACATCAAGAGAGAAGGAGGAGGATGCACAAAAAGCACTTACAGAAGAAGGAGAAAGAAAAAACACCTGGGAAAAACTGGAAGAGGAAGAAGAGAAACAGCCAGAGAGGGCAGAGTCAACTGTGAAGGCGGAAGAGGTGCAGGAGCGAGTACCAAGGAAAGATGCTGCTGAGGAGGAGGAGGAGGGGGGTAAATCAACAGAGAAGACAAATAAAAAGGAGGAAGTGCCAGTTGTGCAAGAACAGATAGGAAGACCCACCGCCCCTACATATCCAAGCCTCCACACCTCTACAACTGTCAACTGGTGCTACCTGAACTATGTCAAACCAAATCCATCAGCCCTGAGGGATCCTGACTCCTCTGTATATTCTACCTGGAGCATCAGTGCTCACAACCCCAACCTGCCGGGCCTCAGCACAAAGGTAGCTCTGTCTCTGCTGTGCTCTAAACAAAAGCACAGCTCTGAGACATACACCATGGCCATGGCCCCCACTCTGGACAAGGCAGAGGCGACCCCCGAAAGTAGCAGCACGCAAAGGGTGGCAGAGGTACAGGCCACACCTCCCAGCCCTGTCACTGAAGAGAAAGGCCAACAGCAACCTGTAGAGAAGAGTAAAGAGACAAAAGAAGAGGAAGGACCTTCCACCTCTAAACAGAGCGAAACCTCCTGTCTGCGCATTTTTGAAGGCGGGTACAAGTCCAATGAAGAGTATGTGTACGTGCGAGGTCGCGGCAGGGGCAAGTACATATGTGGAGAATGTGGCATTCGCTGTAAGAAACCAAGCATGCTGAAGAAGCACATTCGAACGCACACCGACGTCCGTCCGTATATTTGCAAGCACTGCAACTTTGCCTTCAAAACCAAAGGAAACCTTACCAAACACATGAAATCAAAGGCTCACGGGAAAAAATGCCAGGCAATGGGAGTGTCTGAGTCATCACTGGATGAGCCGGAGAGCGAGGAAACAGGTACTCATGAGTGGGCTGGAGAGACACCCCCACCCCACCCCCTGCACTGTAGAGACTATTGGCCCGGAACAACCTTCAAGGGGAGTGTGGCCCAGCAGACGAGCCGCCTCGCCCAGCAGCAGGAGAGCCCTGTTTTCCCGACGGCCCTGGAAGGCGTCAGCGAGGGCTTTCTCACCCAGCAGCGAGAGCTGTTCCCCGAGCCGTTACCTCACCCAGCCGACACATCTCACTGTCCCCTGAGAGAGGGCTGTCCCCCATCAGACCCCTTTCTCCCCTTCATCCTGTTTTGCCAAGCTGCTGTCGGCCCTCGCAGGCAAGGACTCCTCCCTCACCTCTCAGGTTACAGCACAGGACCCCTGGATACTTACCGTGGGAGAGCCCTGGTACTAAGGGTACCCAAACTGAGAAGAGCGGAACTGCAGCAACCGCAAGGACAAAGTTCCCAGAATCCACCTTGTTTCCACCTGTTTTGCGTCTGTCAACCTGTGAGAGTTACTCTGCTCATCCGACAACAGATCACATCTTCAGCCATCTCCCCATGCACTCGCAGCAAGCCAAGGTCCCTTGTCTGA
>scaffold_297|SINFRUG00000121550|277197|279651
ACTGGAAACATGTCCGAACTCCTGGAGCCTCCTGGAGGAGACCCGCTATGTATCTATCTGCTGAGAGATGGAGGAGCAGGCGAGGGGAGGAGAGAGGTGGCCTGTCAATGGGAGAGTCCCGAGGAGGAGACGAAGGAGGTGGGCTGTCAGTGGGAGAGTCCGGAGGAGCAGAAGAGGGACGCTGCTGTTCAGGTGGACCTGCTGATGCAGCAGCTCAGCTGGACGCGCACAGGGTGTGGCGGGCCTCGTGAAGGGGCTTCCCAGCATGCATCTCTTCACGCGCTGAAGCTGGAGCCCGACAGCACCGTTTGTGACGTTTGCGGCAAAGTGATGAAAAACAAGTCGAGTCTGGCGCGACACTCCTTCATCCACACGGGGAAGAAGCCGTTCTCCTGCCACCTGTGCGAGCTCCGCTTCAACCGCCGCGACAACCTGCAGCACCACCTGACCCGCATGCACCCGGACGGCGGCACCAGGCGGCAGAAGCGGCGCGAGATGCAGCGGTGGCTCTGCGCCGCCTGCGGGAAGACGTTCAGCTGCCGCTCGCGCCTGAAGACGCACGAGGTCATTCACTCGGGCGTGAAGCCGCACCGCTGCGACCTCTGCCCCAAAGCCTACATGAGGACCAACGACCTGGAGCACCACAAGAAGGTGGTGCACGCCAACGGCGCCGCCGAGCCGCAGCGGCCCAGCTCGCTCCTCTGTGACCTCTGTGGCAAAGAGTTCCGCTGCAAGTCCCAGCTCGCCATCCACTTCCAGACCCACACGGGCGAGCGGCCGCACCTGTGCGACATCTGTGGCCGCAAGTTTGCCCGCCATCACCAGCTGACCCGCCACAAAGTCCTGGTCCACGCCAACAAAGGCGGCGGCGGCGGCGGGGACGGCGTGCTCCCCGACGTCCCGTTCGCCTGCCACGTTTGTGGGAAGCGCCTGAAGTCGGAGGCGCTGCTCGCCGCCCACACCCGCCTGCACGCCGCCGACAGGCCGCACCGCTGCGGCGTCTGCCTCCGCAGCTTCCAGCGAGCCACCTGCCTGAAGCAGCATCACGTGCGCGTCCACCTCCGGATCAAAGACGAGGCCTCCGCGGCCGCGCACGAGAAGCGAGCGCAGCGCACGAGCGCGTTCGTCTGCCCGCTCTGCGGCAAAGCCTTCAGGTTCAGGTCCCTGCTGGCGAGTCACTCGCTCGTCCACAGCGGCGCCCGGCCGTTCAGCTGCGACCTGTGCAGCCGCAGCTTCAGACGCATCAGCCACCTGAAGCGCCACCGCGAGGTCGTGCACGCCAACGGGGAGCGCCCCTCCAAGAGCTTCGTCTGCCAATTCTGCGGCAAAGACAAAAAGTGTCGCTCGCAGCTCGCCCGGCACGTCATCATCCACACGGGCGAGCGGCCCTTTGCCTGCGACCTTTGCCCCGCCCGCTTCAACCGCAGCGGGAACCTCAAGCAACACAGGAGA
>scaffold_6|SINFRUG00000150230|2197771|2198942
ATGCCACCTAACAAACGGATTCACAAGAAAACACTGGAATTGGAGTGTGAATGGGGTACGTGTCAGGAGTCGTTCAATCGAATGGAGAACTTTTGCAAACATGCAGAGGATCACCTTAATGTTTTGGACGTTATGGGGGAAGCCGAAGATGTAGAAGCTGAGAGAAACTGCCTTTGGCGAGACTGTGGGTTCTGCTCTGTGGAGGGCTCAGAAGAGTTACGAAGGCATCTTTTCTTTCACTGTTACCATACCAAGTTGAAGCAGTTCGGCGAACAAGTGCTCAGTGGTCAACCAGAACTCGGAACCTGTTCAATTGGATTCCTCAGCTGCAACAAGATCCCTGAAATCCCAGAGAATTTTGTGTGCCTCTGGAACGAGTGTGAGCAACCTCCCTTTGAAAATCCAGAGTGGTTCTATCGTCACGTGGAGATGCATAGCCTGTTAATAGATGTACCAGCAGGAGACTGTGAATTCCCAGTACGCTGTGGGTGGAAAGATTGTGAGGCTACCACCAAAGGTCGTCCCAAACTGCGAGAGCACCTGCGCAGCCACACTCAGGAGAAGGTAGTTGCTTGCCCAGGATGTGGGGGAATGTACGCCAACAACACCAAACTGTTTGACCACATGATTCGGCAAAAAGACATGGAA
>scaffold_20|SINFRUG00000132657|1357007|1360902
AGGATGGCTGAGCCTCGATTTAACAACCCGTATTTCTGGCCGCCGCCTCCATCCATGCCTGGCCAGCTGGATAACCTGGTGCTCATTAACAAGATCAAGGAGCAGCTGATGGCCGAGAAGATCCGACCCTTGCACCTGCCGCCTACCTCCACCCCTTCCCAGCAGCCCCTGCTGGTGCCCACCTCGTCCTCGGACGGCGGCGCTCAGCACGGCCTGTCGGTGCCAAAGCCCCAGCCGCAGCAGGTGCCGGGCCACCACCCGCAGCCGCAGGGCTCCGGGCCGTCAGACATTGCTCTGCACGCTCGCTCCGTGTCCAGCTCCGGCTCAGGTTTGGCCCCTGCGTCCAGACCCGAGGGCCACAGCACCTCAGAGGCTCTGACCCCAACCACGCCAACCTCCAGCAGTCACAACCGCCTGGGCGGCGCTCCGTCCGTCAACATCATCTCCGGGCTGGCCAGCGGGCCCGGTATGGACCACATGAAACCCGGAGGCCTGGCCGGACTCCTGGGCCCTCCGCCGAAGGCTACCCGAGGAAGGAAGAAGATCAAAGCAGAAAACGCCACTGGCCCCTTGTTGGTGGTGCCCTACCCGATCCTGGCCGACCAAGGCTGCATCACGATTGCACCCAAAGAGGGCAAAACCTACAGATGCAAAGTGTGCCCGCTCACCTTCCTGACTAAATCAGAGATGCAGATTCACTCCAAGTCCCACACAGAGGCCAAACCGCACAAGTGTCCCCACTGCTCCAAGACGTTCGCCAACGCCTCCTACCTGTCGCAGCATCTGCGCATCCACCTGGGGATCAAGCCCTACCACTGCTCCTACTGCGAGAACTCCTTCCGGCAGCTGTCCCACCTGCAGCAGCACACCAGAATCCACACGGGCGACCGGCCGTATAAATGCGCCCACCCCGGCTGTGAAAAGGCTTTCACCCAGCTGTCCAACCTCCAGTCCCACCAGAGGCAACACAACAAAGACAAACCCTACAAGTGTCCCAACTGCTACCGTGCCTACTCGGACTCGGCGTCGCTGCAGATCCACCTGTCGGCGCACGCCATCAAGAACGCCAAGGCGTACAGCTGTAGCATGTGCGGCCGGGCCTACACCTCAGAGACTTATCTCATGAAGCACATGTCCAAACACACGGTCGTGGAGCACTTAGTGACCCACCAGTCACCTCAGCGGACCGAGTCCCCCAGCATCCCCATCCGCATCTCCCTCATCTGA
>scaffold_320|SINFRUG00000160448|243918|244595
TGCATTCATTGTTCAAAAACCTCATCCAATCTACGTATTTTGATTGCTCACGAGTGGAAACACACGGGTCATCTACCATTCCAATGTGCTCATTGTGGCCTAAGGTGTAAAACTGATGCGGACCTAATTTCCCATGAGAGAGTACACACAAGAGAGAAACCCTACTTGTGTGCAGAGTGTGGCAAGACTTTCTCACGCAACTCAAACTTACACAAACTGATACATACAGGAGAGAGGCCATTCAAATGCAACATGCCTGAATGTGACAAGGTTTTTAGGTCAAACTCTGAAGTGAAGAGGCATGTCCTTCTTCACCATTCCACAGAACGGCCATATAAATGTGATGTTTGCGGGAAGGGCTTCATTAAAATATGCTTTCTCAATGCACACGCAAAGATACACTCAGGGGAGAAACCATTTATCTGTCATATTTGTGGCAAGGCTTTTCCAAAACTTTATAGCATGGAAAGACACAAAAAGCTCATACATCCA
>scaffold_244|SINFRUG00000145667|110597|116978
ATGGAGACGGGGAAAAGTCAGGAATTCACAAGCCCAGTGGGAAATGGGACAGAAATGTGCAGCGACGACGCAGATGTGAAACCACAGGAGGAGCAAGAAGAAATGAAGGACGATTCCCTCTGTCAGAACGGAATGCAGTGCGATGAAGGTGCAATAAAGACTGAGATGGAGGAGATGGAGGACAGTGTGTATCACCCCAAATCTGAGAGAGATGAAGCCCTGGCCCTCAAAGAGGAAGCAGAGGGAAGTGAGGATGAGATGGAGGAAGGATTCACTGATCAGAGGACAGAGGAGGACGAGGAGGGACGGAACCGAGAGGGGGACGACGGGGAAGACGCCGCGAACGAGCCGCAAGACCTCTCGCTGGTGGACTACTCGCAGTACGACAGCGCCGCCCTGCCAGAGAGCCACATGGTTACAGCAGTGGGGGCTGATGGGACTTTTGCGGCTCGAGCCGTTCCCTCCCGCGTTCAGGCGCCAGGCAAGCTCAACTGTGACATCTGTGGCCTGTCCTGCGTCAGCATCAATGTGCTGCTGGTGCACAAGCGCAGCCACACGGGCGAGAGGCCGTTTCACTGCACTCAGTGTGGAGCGTCCTTCACCCAGAAGGGAAACCTGCTCCGCCACATCAAACTGCACACCGGAGAGAAGCCTTTCAAATGTCCCATGTGCAGCTACGCTTGCCGTCGCCGGGACGCCTTAAGTGGCCACATGCGCACCCATTCTGTAGAGAAGCCCTATAAGTGCAACCAGTGCAGTCGCAGCTACAAGCAGCGCAGCTCCCTCGAAGAGCACCGGGAGAGATGCCACGTGTACATTCAGACCAAAGGTCACTCTGAAAGAGGTGACAGTCAGACGTCTAGGACCTACATGGGCACAGACCGCGCCCTTCTGCTGGACAGGCTCGCCAGCAACGTAGCCAAACGCAAGAACTCGGTGCCGCAAAAGTTCACCGGTGATAACGGTGTCTGCCTGGACCTGAGCCGTGGTAGAGAGCTGAACCAAAGAACTGATGTCAAGGAATCTCTGCCGGTCTCCCCGGACGCTGATGGCCACCAGCAGCATATGCACACGGGGCTGGACAGTGAACCCACTCCCCCACACAGGCCTTACACCCTCCCGTTAGATCGCACCAGCCCCATGGGCCTCACCAATGGCCACAAAATAGCTTTACCAGGCATCGGCCTCCCAAGCGCTAATCAACGACCCCTCAGCATGGAATCGTTCCATTCTGAAAGCTCCCAGATGTCCCAGCCTATCATGTACAGCTTAGGGCACCTGCTGGGTGGGCTGAACCACCACAATGGCCTCCCTCATCCACATGCCCAGCCCATCCCTTTGTCTCCATTGGAAGCCCTCCGGATGGTGCGGGCTGATGGGGAAGCTGGAGCGTTGCCCGGTGCGGTGTACCCTTGTGGCCACTGCAGAGTCATTTTCCTGGACTATGTGATGTTCACCATCCACATGGGCTGCCACGGCTTTCGCGACCCACTTGAGTGCAACATGTGTGGCCACCGCAGTCGAGACCGCTATGAGTTTTCTTCCCACATAGCCCGTGGAGAGCAC
>scaffold_51|SINFRUG00000147659|1411447|1452290
AAGATGCACAGCGGAATGAAGACCTACGGCTGTGAGCTGTGCGGGAAGAGCTTCCTGGACAGCCTTCGCCTACGAATGCATCTGCTGTCGCACTCAGCCGGTGAGAAGGCCATTGTTTGTGACCAGTGTGGAGCCCAGTTCCAGACGGAAGAATCCCTGGAGGCTCACCGGCAGATCCACACCGGATCCGACATGGCCATCTTCTGTCTGCTGTGCGGGAAACGTTTCCAGACCCAGACTGCTCTGCAGCAGCACATGGAGGTCCACGCCGGCGTCCGCAGCTACATCTGCAGCGAGTGCAACCGGACTTTCCCGAGCCACACTGCGCTCAAACGCCACCTACGCTCGCACACAGGTGACCATCCGTACGAGTGCGAGTTCTGTGGGAGCTGCTTCCGAGATGAGAACACGCTGAAGGGCCACAAACGCATCCACACCGGGGAGAAGCCCTACGAATGTAACGGCTGCGGGAAGAAATTCAGCCTGAAGCACCAGCTGGAGACCCACTACAGGGTGCACACAGGTGAGAAGCCATTTGAGTGCAAGCTGTGCCACCAGAGATCCAGGGACTACTCAGCCATGATCAAACACCTGCGCACCCACAATGGCGCCTCGCCCTACCAGTGTACCATCTGCCTGGAGTACTGCCCCAGCCTGTCCGCCATGCAGAAGCACATGAAGGGCCACAAGCCTGAA
>scaffold_75|SINFRUG00000153623|8588|9909
ATGCCTCGGTCATTCCTCGTCAAGAAGTATTTTTCCAATAAAAAGCCGTGCTACAGAGAGTGCCACCTGGAGAGCCAAAGTGCTTTTGTCCCGGAAAGCCTTCCACGGGCCGAACTTCCAGCCCAGAATGACAGCTCCCCCCTGACCTGTTACCCCAACAGCCAATTTTTCATCAGCTCGGACCCCCTGCCTGCCCCCCTCTCGCCGATCAACCCCGTGTCCCCTTCGTCCTCCCCGCTGGACCTCAGCAGCTCTCCGTCCAGCAGCAGCGAAGAGGAGGAGGACGGGGGACGCTCCTCCGACCCCCCGAGCCCAGACATCATCCAGCACATCTACCATTGCCTGCACTGCAGCAACAGCTACAGCAGCCTCTCGGCGCTGTCCCACCACCAGCTCTCCCACTTCCCCCAGACGCAGCACACGTCCTCCCTGCCCACCGAAGTCTCAGCGCGGCCGGCCTTTCACTGCAAGCACTGCCCCAAGGAGTACACAAGCCTGGGGGCCCTGAAGATGCACATCCGGTCCCACACCCTCCCCTGCGTGTGTCCCACGTGCGGCAAAGCCTTCTCCAGGCCGTGGCTGCTCAGAGGACACATTCGCACACACACAGGTGAGCGTCCCTTTGCCTGTCAGCTCTGTAACCGGGCTTTCGCCGACCGCTCCAACCTGCGTGCCCACCTGCAGACCCACTCCGAGGTGAAGAAGTACCAGTGCGGTTCTTGTGCGCGGACCTTCAGCCGCATGTCGCTGCTGCACAAGCACAACGCCTCCGGCTGCTGCCCACCCTCGTAG
>scaffold_57|SINFRUG00000153761|793683|810617
CCCCACCATCTCTTCCCCACCTTCCACACGCCGATCCCCATTGACATGCGACATCACGAGGGGAGATACCACTACGAGCCTCACGCGCTGCACGCCATGCACGGGCCTGCAGCTCTGGCCGGCAGTCCCATCATCTCCGACATCTCGCTGGTTCGCCTCTCGCCCGCCGCCATGCCCGCCGGCGACTCGCCCTTCAGCCCGCCTCACCCGTACGTGAGCCCCCACATGGAGCACTACCTGCGCTCTGTGCACGGCAGCCCCACCCTGTCCATGATCTCAGCGGCCCGAGGACTCAGCCCGGCGGAGCGGACCAGCCCGGCTGAGTTTTACCACCTGATGGCCAGCCACCGGAGCCCGTATGTGTCCCGCTTCTCCAGCCCCAGATTGACGCCCCGACTGAGCAGGAAGAGAGCTCTGTCCATCTCGCCTCTGTCGGACGCTAGCATCGACCTGCAGACGATGATCCGCACCTCGCCCAGTTCACTGGTCGCCTACATCAACAACTCGCGGTCCAGTTCAGCTGCCAGCAGTTCTTATGGACACCTGTCGGTTGGAGGACTCAGTCCATCTTTCCCCTTCCCCCACCCCATGGCCTACCAGCAGCTGCTCTCTCAGCAGCGAGGGCTCAGCGCCTTTGGCCACACGTCACCTCTTATCCAGCCTCCACCCACCTTCAGTGCCCACCAGCTGGGCCTCGGACTCTCCTCGCTGCCTGAGAGCAACCTTCCAGCGAAGCACCTGAGTGGCGACTCGGCGGTCAGCAGCACAGTTGACCCCCTCGTCACCAAAAGGTCAAAGGTCAAGACTGAAGCAGAGGGGTTGAGGCTGTCTTCTCCTTGTTCTCCGAACCATCACGACGGCTCGTTGGACCTGAAGGACGAGGGGGACCGAGACGATTGTAAGCAGGAGCTGGAGGCCGTTTATGAGACCAACTGCCACTGGGAGGGCTGCAGCAAAGAGTATGACACGCAGGAGCAGCTGGTGCACCACATCAATAATGACCACATCCACGGGGAGAAGAAGGAGTTCGTGTGCCGCTGGGAGGAGTGTTCGCGGGAACAGAAACCCTTCAAAGCTCAGTACATGCTGGTGGTTCACATGCGCCGGCACACGGGGGAGAAACCACACAAGTGCACGTTTGAGGGCTGCTCCAAGGCCTACTCCCGCCTGGAGAACCTGAAGACTCACCTGCGCTCACACACCGGAGAGAAACCGTACGTATGCGAGCACGAGGGCTGCAACAAAGCCTTCTCGAACGCCTCGGACCGAGCCAAACACCAGAATCGGACGCATTCCAACGAGAAACCGTACGTTTGCAAGATCCCCGGGTGTACGAAGCGCTACACGGATCCAAGCTCGCTCAGAAAGCACGTGAAGACGGTGCACGGCCCAGAGGCGCACGTCACCAAGAAGCAACGTGGCGACCTCCTGCCGCGGCCCCCGGGGCCCAGGGACAACAGCGAGAATGACGAGGGGAACAGGGAAAGGCTCCAGAGGGACAACAACATGTTGGAGAGCAGCTCCCCCAGAGGAGCAGAGGACTACCTGCACATAAAGTCCATCAAGATGGAGAACTCTGTGATGTATCAGCCCAGCCCTGGCGGTCAGTCATCATGTAGCAGCGAACCATCACCACTTGGCAGTGCACCCAACAATGACAGTGGAGTAGAGATGGCGGCGAACAGTGGGGGAAGCCTGGGGGACCTCAGCACCCTGGACGATTTACACTTCGTGGAGGCCCTGAGCTGTGTAGGGTCTGCTGGCGGAGTCACGGTGGCAGGACCCCACTTCCTAAAGCAGCTCAGCACCTGCCAGCGGTTGGAGCATCTGAAGAGGGAGACGCTGAAGACGGTGAGGGACTCGTGTCACTGGACAGGCGAGCCAACCGCCCCGGTTCTTGGCACCAAACTCCCACCAATTCCAGCTACTGGGTCCCTCCTGGAGAAAACACACGTTCCGGTGCCCCTTCCTGGTTCCTGCTTGGTTGATCTGAACTCTGATAAAACTCTATTGGGAAACCTTTCAGAACGCCGCGACAGCACTTCCAGTACCCTCAGCTCTGTTTATACCCTTAGCCGCCGCTCCTCAGGCATCTCCCCATGCTACTCAAGCAGACGCTCGAGCCAAGCCTCCCAGTTTGGTACAAACCGCCCCAACAACCTCAGCTCAGCTGACTCCTATGATCCCATCTCTGCCGACATCTCGCGTCGCTCCAGCCAGGTTAGCCAATTTGGGGAAAGTAGCAGAGGAACTGAAAGGTACGGTGGCCCACCCAGCCCCCTTAGCCTGACTCCAGCTCAGCATTATCACCTCAAAGCAAAATATGCGGCTGCCACAGGAGCCGCACCACCTACACCTCTTCCACACATGGACCAAACATGCCCAAGGCCCCGAACACCCTTATACGATTGTACCCAGGAATTTGCAGCACGGAGTCTGATGCCCCATGAGGTCTCAGCTAGCATGTCTCGCAGAGCCAGCGACCCTGTGAAACGCCTGCTTGTCACTCCTCTCAACCAGCCCCAACTGCAGCGCTACAACAGCCTTGGAACCCTCAGTAGAACGGTGGAGCCGCGCCCACCTTCCCTAGCAGATCGACAGCACTTGCCTCAGCTTCGGCACACGCATCCAAACAGCGGTATGTTCCGCTACAGCCTACAGCCTCTCAGCATTTCGGAGCATGCGGCTGTGGGGGTAACGAATGGCGTCACGAAGGAAAATCCAGCGCAGTTCCAACCAAACAGTGAGGCCGCCAACAGAGTCCCAACCAACCAGGATCAGTTCCCAACAGCGACTAAATTCCACCAGCCATTGCAGCAGAGACGGATGGCTATCAGGAATGCTAACCTCCCCTTGACCACATCCAACACGAGTCCAGCGCAGCAAAGGTGGTTGTGTCCACTTCTGGCGAGGGAAAGTCAGGCCAACATTCTGGTCCAATCTAATCAGGTTTCTTTGAGACCCATCAGTACCAACCAGCATTATCCCGCTCCACAGGTTGCAGGGAATATGGCAGAGCTCTCGCAAATCCAGGACTTTGGATCGTATCACAACAATCTCGACTCCAACCAGCAGACAATTCAGAACCTGGTTAACACCCTACAGCAGAAGTTCTGGCAGATGTCACATGTCAATGACAGGATGACCTCACAGCGGGGGTGTGACAATAGTATGAGTCTATACGATCAAAATGGTAATTTCTGCACAACAGTGGTGGAGGGGAACATGCTGAGGTCCACATACAAACAGGAACCAGTTGACATGGAGACCATGGGAACGTCTTATGCTGATGCTGGATTCCAGAGGGTCAAGGTTAAAACCGAGGAAACTGACAGATCGATGACGATTTCAGATCAGCAGAGCTGTCACCTGACATCCCAGTGTCCCTTGCAAAGCCAAAGCTGTCTCCCACCAAGGCCACCAACAGGACCCAAGTCTCAGAACCCTGCACTGTCCCGGGTGATGCACCGAACAAGACACTTTAGCACTTCTAACCAGGATGTTGCTTCCGCACTACCCAGTCATGGAGCTTCGGGTGATGGCTCTGACGACCACATATTGTACTACACGGGGCAGATTCACGTCTTTGAGCCCAATGCAAACCTGGACCATGAATTTCCACCCGTGCTGAATATGTCAACGTTTGAAAAACATGCAGCGTTCCCCCGTGTTGGGGACAACCAGGCCTCCACGCACGACTGCGATGCAGCAATAGAGCAAACGCCCATCGATTTTGATACCATGCTGGACGACCGCTCCAGCCTCATATCAGGACCCCTGAGTCCAGCTCTGCTCCAGGGCTCGTCACAGAGCTCCTCCCGGCTGACCACACCCAGGACCTCTGTCACGTTGCCTACCATGCCAGCGGCGACGGGGAACATGGCCATTGGGGACATGAGCTCGTTGCTAACCACTCTGGCAGAGGAGAGCAAGATCCTTAACCTGATG
>scaffold_199|SINFRUG00000126982|331996|334462
TGCATGTTCTGTGAGCAGACGTTTACTCGCCACCAGGAGCTGGGGCCGCACGTTTTAGCGCAGCACCCCACCACGTTCTACGGGCCGGCCGTGCTTCAAGTGGAGGCCGAGTTCAGGATCCCGGGAGAGAGACCGCGGGTCAAAGCCAGTCGCCTCCCGGTCCCCAAGGAGGAAGTCCTCAGCTGCATCGTGTGTGGTCAGGTTTCTCAGGACGCCGGCGAGCTGGAAGCCCACATGAGGAGGCACAAGGACTACTTTACCTTCTGCTGCAACGTGTGCGGACGGCGATTTAGAGAGCCCTGGTTCCTCAAGGCGCACATGAAGATGCACGCCAAAGCGGGCTCCAAGAGCAGGGCCCAGCAGGACCTGGAGAGCCCGGTCACGGTCAACGGCGTTCTCCAGGACGCCCCTCCCGGGCCCGTGGCCACGCTTTACAAAATGTGCATGGTTTGTGGCTTCTTCTTTCCTGACCACGACGCTTTGGTGGAACACTGTAAAGTCCACAATCGAGAGCTGGAACCCAGCAAAGACGAAGGCGCTTCGGTCACACAGAAGATGTTCCTTCACGGTCTTGGACTTCTCCCGCGGCCTCATGGACAACCTGAGAGGTTATCAAAATGGATCCCCCAGTTAGATCCTTTCAACACTTATCAGGCTTGGCAACTGGCCACCAGGGGGAAGATAGCAGTGGGGCCTAATACGACGAAAGATGCCAGCCAGGAGGCCAGCACAGACAACGAGGACGGCAGCTCTGACAAAGACGAGTCGGGCAACGGTTGGACCGAAGGACAAGGAGACAAAGCTCCCAGAGACGTCCTCGCCCGGGAGCTGCGCTCTCAGCAGCAGCTGGGGGCAGGAGGCCCCGAAACCCGGCGCAGGTGCCTCATACAGAAGGTGAAGGAGAAAGAGAGACCCACCAGGTGCGACGACTGTCAGAGGACCTTCAGGACCTACCATCAGCTGGTCCTGCACTCCAGAATACACAAGCGCGACCGGAGCGGCGAGGAGAGTCCAACGTCTGGTGAGAGGAAGTTCAGACCGGAGCAGGCCGAGGACGGCTCCGAGGAGGGCTTCGAGGAAGCCGTGTTGTCGGAGCCCCTTGGACCAGGTGAAGACGGTTTCGGTCAAACGAAAGCCCGATCCAAAGAATGCAATTATTGCGGAAAGTCTTTCCGCTCAAGCTACTACCTCACCATTCATCTGCGGACCCACACAGGTGAGAAGCCGTACAAATGTGTTCACTGCGACTACGCCGCAGCCCAGAAGACCTCACTGAAGTATCACCTGGACCGGCATCACAAGGACAAGCGCTACGCCGAGCTTCCCGGCAGACCTCCGGCCCCCGCTGTGGGTGGGAAACCCGCTGAGAGCAGAGCCGGACCAGCGGCCCCCGCGGCGTCGGCGTGCAGCTCGGCAGCGTCGGAGGACAGTTGCGAGAGTGTCGACGACAAACCCGGAAATCCACCCGTCCAAATGAATGGAGGGTGTCAGAAATTAATTCCCGTCGCTGCGAACTCGCTGACGGATGACGGAGCAAACTGTCCCACAGCTGCTAACCTGAAGAAAGACGAGCTCAGGGAGGAGAAGCCTGACGTCCCTTTAAATCTGTCCTTAAAGGTGTCCCTCAGCATCCGTCCCAGCGCCGCGTCCAGAAGCGCTTCCGTTCCGCTCGCCTGCCAGTTCTGTACTTATAAAACCTTCTACCCAGAGGTTCTGATCATGCACGCGAGGCTGGTGCACAAGCACAAACCTGTGAAGAAGAATGGACCGGTTGGAGGTTCGAAACCCAACCGTCTGACGGGCTGCCCCCCCGCCCTGGAGGGGAGGGACGTCGCCCCGCTTCCCGTCTTTGGCGGGCGGCACCCTCGCCGGACCAAATCGCCGCTTCGTCCACCAGCCAAACCACAAGAAAAGCTGCCTGGCAACACCCCCCTCCCCCCGAAGACGTCTCCTGTCCGCGCACCCTCGCGTGACGTCCAGGAGACCCAGCATCAGAGACGCGACGGCGACGCACCCCCCCGACAGCAGCCGTCCGGCTACGCAGAATTATCCAAGAAACCCTCGACGGGAGGCAAGCCCGTCCCGGAGCGCCCGGGACCTCCAGACCGCGTCCCGGTCACCGAGTGGTCTTACCCCTCCAGGAACGGCGCCTCGTGGCACTCGGATGCTGCCAGGTTGTGCCTGTCCAGCCAGTTTGGACCCCTCCCCCCCATGGATTTTGGGGAACCGCCGTCCAAGAGGTTAAAG
>scaffold_637|SINFRUG00000163843|41650|45262
ATGACAGGGAAACTAGCGGAGAAGCTCCCTCTTACCATGAGCAGTTTAATTAACACGATCCCTGACAGTCTCTATCCAGAAGAGGACATCCCGACGTCTATGAATATTTTCACTAACACGGAATCTATTTCCCACTATTCGCAGATGAACTCAGATAACATCATGGACCTGGGAATGGGCAGTGAGAAAGCAGCCGCAGAGATCCAGTACGGTTCCAGCTTCCAGTCCAACCGCAGCGCTCAGACCGTCACCTATCTGGGGAAGTTCGCCTTCGACACTCCGCCATCAGGAGGGATCGGCGGCTCCGGCTGGTGCTCCGACAACAACATCATCAGCCTGGTCAGTGCCGGGATCTTGGGCGTGTCTCCATCACCTGGCACAGTAACGACTCAGACTTCATCGGCGGCGGCGGCAGCCAGCATGGGTGGACAGACGTCAGACATGGAGCAGGTGTACGGGCCGCCGCTACCTGCCTACTCCACCTGCAGTGACTTGTACCAGGACCAGGTCTCCTTCCACCACAGCCCTGCCACCAGCACAACCCTAGCCTACCCTGGCAATGACTATCACTCCACACCCAAAGGTTCAATGGATGGCAGCCTTTTCTCCATGATCCCTGACTACAACCTTTTCCACCATCAGGGGGAGGTTGGCGTGATGGAGCACAAGCCCTTCCAGACCATGGACCCCATCCGTGTGAACCCTCCCCCCATCACACCTCTGGAGACCATCAGAGCATTCAAAGACAAGCAGCAGATTCACCCAGGTTTCATCAGCGGGCAGCAGCACCCTCCCCAGCACCACCCGCCCCCCCAGACTCTCACCCTCAAACCCATCCGGCCGCGGAAGTATCCCAATCGGCCCAGCAAAACCCCCGTCCACGAACGGCCACACGCCTGCCCGGCGGAGAACTGTGACCGGCGCTTTTCGCGCTCAGACGAACTGACGCGTCACCTTCGCATCCACACGGGTCACAAACCTTTCCAGTGCCGAATATGCATGCGCTCCTTCAGCAGGAGCGACCACCTGACCACACACATCCGCACACACACAGGTGAGAAACCCTTTTCCTGCGAGTTCTGTGGACGCAAGTTTGCCAGAAGTGATGAACGAAAGAGACACGCGAAGGTGCATCTGAAACAGAAGGACAAGAAGCCGGCTGAGAAGAGCAGCGGTGCAGCGGGGAGCCACAGCTCCCCCCCCAGCTCCTGTGGGGGGCCGGCGGTGGGAACA
>scaffold_38|SINFRUG00000149811|102257|146442
ATGGAGAACTCGGCTACAACAGCAGCTGAGAAGAAGGAGTGTAAGAGCTCAGGTCTGGATGGAAGTCCCTCAGAAATCCCAAAGAAACTCTCACCCACCACTTTAAGCAGAGGTGCCCATCATCTCTTCCCCACGTTTCACACGCCAATACCTATCGATGTGAGACACCATGAGGGGCGGTACCATTACGAGCCACACCCACTCCATCCCATGCACGGACCTCCAGGACTGACAGGAAGTCCAGTAATCTCAGATATTTCCCTCATCCGTCTTTCACCTCACGCAGCCCCCGGATCAGGGGAATCACCATTTAGCCCTCCGCATCCCTACATGAGCCCCCACATGGAACACTACCTGCGCTCAGTCCACAGCAGCCCCACCCTCTCGATGATCTCAGCAGCCCGGGGACTCAGCCCCGCTGAGGTGAGCCATGAACACCTGAAGGAGCGTACCCTCTTCAGTCTCCCCCCTCCGCCGCCGGGAGCCAACCCTACTGAGTACTACCACCTCATGGCCAGCCAGCGAAGCCCGTACGGCGACCTGCTGATGCAGAGCGGAGAAATGGGTCCTCACCTCTTCTCTAAACCCTTTATTGGACCTCTTTCTGCAGTATCGCGTTTCTCCAGCCCGCGGCTGACACCCCGGCTGAGCAGGAAGAGGGCGCTGTCCATCTCACCATTGTCTGACGCCAGCATCGACCTGCAGACCATGATCCGCACCTCGCCCAACTCACTGGTCGCGTACATCAACAACTCTCGCTCCAGCTCAGCCGCCAGCAGCTCTTACGGGCACCTCTCAGTGGGTCCTGGAATCAGTCCCTCGTTCGGCTTCCCCCCTCACATCAACCCAGTAGCGTACCAGCAGCTCTTGTCCCAGCAGAGGGGTCTGAGTGCCTTCGGTCACACGCCTCCGCTGATTCAACCGTCGCCCTCCTCCTTTTCCACTCGGCAACACCCACTCTCTGCCTCAGCCATGTCCGCCGCCCTCAACAACTCCAACTCTGATACCAGAGGCTCTTTTTCATCCGTCTGTCAGAGTGCCAGTGGAGACCCAGCAGTGAGCAGCACGGTCAACCCGCTGACCACCAAGAGGTCAAAGGTTAAGACAGAAGCAGAAGGGCTGCTGCCCATTTCTCCATCTTCACAGGACCACGGTGGGGGGATCTTGGACCTGAGTGAAGATCTGGATAAAGATGAGTGCAAGCAAGAGCCTGAAGCTGTGTATGAGACCAACTGCCACTGGGAGGGCTGCACCAAGGAGTATGAGACCCAGGATCAGCTGGTGCATCACATCAACAACGACCACATCCACGGCGAGAAGAAGGAGTTCGTGTGTCGCTGGGAGGAATGTTCACGCGAGCAAAAGCCCTTCAAGGCCCAGTACATGCTGGTGGTCCACATGAGACGTCACACCGGGGAGAAGCCTCATAAATGCACATTTGAGGGCTGTTCGAAAGCTTACTCCCGTCTGGAGAACCTCAAGACTCACCTCAGGTCCCACACCGGGGAGAAACCGTACTTGTGTGAACACGAAGGCTGCAACAAGGCCTTCTCCAATGCCTCAGACCGAGCCAAGCACCAGAACCGCACACACTCTAACGAGAAACCATATGTCTGTAAGATCCCCGGCTGTACCAAGCGCTACACAGATCCGAGTTCGCTCAGGAAACACGTGAAGACGGTGCACGGACCAGAAGCTCACATCACAAAGAAGCAAAGAAGCGACGTCCCTCCGAGGCCTCAGCCACCAAAAGGCAACGGGGTGAACGAGGCGAACTCCAGGCACGGAGCAAAAGGCGTGGAGGGCAAGATCGAGGCCAACAGCACCTCTGGAGGAATGGAGGACTGCCTGCAGATCAAATCTATCAAGACTGAGAACTCCATGACGTACCAGTCCAGTCCTGGCGGCCACTCCTCCTGCAGCAGCGAGCCTTCGCCTCTCGGCAGCACCAACAACAACGACAGCGGGGTAGAGATGGCGATGCACAGCGGGGGCAGCTTCGGAGACCTCAGCGCGCAGGACGAGTGCCCCATGGTCGACTCCACCGTTCCTGCTGGGGGGCAGCAGGCCGTGATGGGGCTTCATTTAAGGAAAGCTGTGGGTCACCCTGGCACAGTCACCATCAAGCTGGAGAACATCAAAAAGGAACGGCTGAAGACGGTGTCGACGTCGGACTGGGTCAACTCTGCAGCACAACCACTGCAGGGTCAGCGCAGCAGTGTGAAGCTGCCTCCCATACCTGCAGTCGGTTCTCTGCTGGAGAACTCCACCTTGATGAGCAACTCCAGTATTTCGTACCCTGGCCAACGCAGGGGTGACCTGTCTTCATGTGAAGTAACACTTTTAAACCAGTTGAATGAGCGCCGCGACAGCACCACCAGCACCATCAGCTCGGCTTACACCATCAGCCGGCGCTCCTCTGGTATCTCACCAGGATATTCAAGCCGCCGCTCCAGCGAGGCATCCCAGTTTGGCGCCAACAGGCACAATAATATCAGCTCGGCTGATTCCTATGACCCGATCTCCACAGATCTGTCTCGCCGCTCCAGCGAGGCCAGTCAGTGCGGAGGTGGTGGACTCGGTGGAGGAGCGACTCTCCCAAGCCTCCTCAGTTTAACGCCCGCCCAACATTACCGTCTGAAGGCAAAGTACGCTGCCGCTACTGGTGGAGCTCCACCCACTCCTCTCCCTAATATGGATCGAATGAGCCTGAGGACCCGCATGGCACTTTATAGCGACTCCCAGGAAGCATCGTTGAATCAATTCCACCAGCCGTCTCCTGGAACTGTGCCTCGGCGCTGCAGTGATATGGGATATGGCACAAGGAGCATGATGCCCCACGAGGTGCCGGGCAACCTCCCACGCCGCGCCAGCGATCCAGTGCGTCGTCCCACGCTGGACCCTCTCTCCTTGTCCAGGTTCCAGCGCTACAACAGCATGAACAACATGAACCCTCTGAATGTCTCAACGGCCGAACGCTACCAGTCGCTGGTCACACAGGGGTATACCCGGTCCGATGGCAATCTGCAACGCTACCCGTTCGCTCCGAGACCTCCTAGCATTTCTGAAAATGTGGCCATGGAGAACATGGTAATGGACGGAATGACTGGAGCGGATCAGAATGGAGAGGATGACTTGGTGCTTCCTGACGATATGGTGCAGTACTTAAGGTCGCAGAATACCGGGCCCTCCGCTAATAACTTGGGTCAGGTGGACTTTCATTCCAACCATCAGAATCACGGCTTCCAGACAGGCATGGCCCCTCCACCATCATATTATTCCCAGAGAAGGATGGCCATGGTGGACGCCACCATGACTCATTCTGCCCAAGACTCCCAGCAGCCATTCTCAGCGCCTCCAGAGAACATGAACAAAAACAACATGCCGGTGCAGTGGAACGAGGTGAGCTCAGGCACTGTGGACTCCACCGCCAAGCTCTCCAAACCGCAGCACCATCCTCTCAGGGGGAACCTAGCTGTCGTTCAGCAAAGGCACAATTTCAGTTCCTTCCAGGGACAAGGTCAAGCACTGAGCAGCAACCACCAGGTTGTTCCTATGAGTCAAAATGTGTCCATGCAGTACGTCCCTGTCAACTTTGGAGAGCACATGAGTCCTCAACAGGGATTTGGCCAAGAGTTTATTCCAAATTCAATATCAGGGAGTACGAGCATGAGACCTGCACAGAACGTCGTGGCCAGTTCAGAACTGCAAAGAGGAAGGACACAGACTGATGGAGGATCGTTACAACCTCGGCCTCCTGCAGAACCCAAGTCCAACATGAGACAGCATCCAGGTTCTAACATGATGCATCCAAACAGAGTCGCCAAGTCCTCTGCTTTGAGCCCCTGTGATGGAACTGAGACATCAGAGGCGAGCCCAAAGAGGCGCAGTGGGCCTGCAGCTCACAACAGCAGCTCTGAAAATTCTGTCTTCTACACAGGTCAGATCCACATGTTTGAGCCCTCCTTTGATGCACCAATGTCCCCGTGTGCCAGTGAGCCTCCTGCTAACAGCACCAGTGCCGCCAACATGGCCTCGCCAGGCGTTAACCTGGTCTCCAGCAGCACCATTGATTCCTCCACTGGCGTATCGGGCGGGCCGCAGCACCCCCAGATTGATTTTGACACCATGCTAGATGATGGGGACCATTCCAGCCTAATGTCAGGCACCTTAAGTCCCGGCCTCCTCCAAAGCCTTTCCCAGAGTTCCTCTCGCCTCACGACTCCTCGCAACTCCCTCCCCCTCGCGTCTGTACCGGCAGGAATCGGCAATATGGCCATCGGGGACATGAATTCCATGCTCACGGCCTTGGCTGAAGAAAGCAAGTTCCTCAACATGATGAGCTGA
>scaffold_175|SINFRUG00000134881|116502|124183
ATGGAACTGGACGTGGAGGAGGCAGACATGACCAGGTGGACGGAGGCGGAGTTTGAGGGGAAGTGCACGTACATTGTCAAAGACACGGAGGCGGGCCAAACGCATGGTGACGGTGTGACAGCGACTAGAGCGGAGTTGTCGCTGCCCAGAAACCTGGCCTTCAAATCCTCATTTGACAGCAAAGAGGTGGTTGGCGTGTGCAGCCGGGAGTACATCCCAAAAGGAACTCGCTTTGGACCCCTGGTGGGAGAAATCTACACGGCAGAGAGCGTGCCCAAAGATGCTAACCGGAAGTACTTCTGGAGGCTCTACACCAACGGTGAGTTCCACCACTTCATCGACGGCCTTGATGAGACTCGTTCCAACTGGATGCGCTACGTGAACCCGGCCCATTCGGTGGCAGAGCAGAACCTGGCGGCATGTCAGAACGGTATGGAGATATACTTCTACACGGTGAAGCCCATTCCAGCCGGCGCTGAACTTCTGGTTTGGTACTGTCACGACTTCGCCCAGCGCCTCCACTACCCACCGTCTGGAGAGCTTATGATGCAGAAACTTAAACAGTCCCTCCTGGAGGTCAAGCAGCAGCAGACGACCACCGAGGAACATTGTGATGAAGCCTCAAACCCATCTTCCACAACCGTGACCCCCACTCCCCCCAAGAGGGAGTACACAGTCCTTTCCATTCTACGTGACACCACCTCTTCCTCTACCAAGAGGGAGCCCAGCCGACCTCTTCCCACACGTCCACGCTGCCCAGACAGTCCCGAGCGCCCGTTGTACCCCCTTGCCCTTTACCCGGCTCTCCGGCCCCACCCTAACATCTCAGAGGACTTCCTTACCCGCAAACTCAGTCATCACGGCTACCCAGCAACTCGCTCCCCCAACAGCCATTCTTCAGCCACACCCAGCCCATCGGCGAGGAGCAGTCCAGAGAGCAGCCCTCAAGGGAGTCCTGCGGGTCCGGTTCCATCCCCATCTCCATTTTACCCCCCTCGGCTGACATCCTACCCTGGTTACTCCTCACCATCTGCTCCGCTCGGCTCGTCCTTCTACCCTCCCGGAGCCCTGTACCCACACCTCGTGCCCCATCATTACACTCTACCTGGCAGCGGAGTCCCTGTTGGAGGAATCTTCCCCAGGGTGTACCCCCTCTACAGTAGCCTCCTGCCCCCTCAGATGCCCCTCCTGACATCTGAGGCACCAGGAAGGCATTTCTTGCTTCCTGACGCCGTCCACCCGTCTTCCATCTCTGCCCACAGAGACTTCTTCCGTCCAGGGCCCACCAGTGCCTTCTCAGCTGCTACCTCCCTGAAGGAAAAAGCCAGCCATCACCACCAGTACCTTGGGCACCCACACGGATCTGCCCACTCACCATCCAGCAGCTCCCCAACAGCCGGTACATCGCCCCCCAACAACCAGGTCCCCACCAAACCTACCTCAGCCCTACTTGGGAACACCAGCAAGCACAGGTCAGATGGGGAGGCCATAAATCTTTCCAAGGTGAAGCCCGGCGTGGGGTCGGTGGGGTACAAGGCGCTGCCGTATCCGTTGAAAAAGCAGAACGGGAAAATCAAATACGAATGCAACGTGTGCAGCAAGACGTTTGGACAGCTGTCAAATCTGAAGGTTCATCTCCGCGTCCACAGCGGAGAGAGGCCCTTCAAGTGTCAGACCTGTAACAAAGGCTTCACCCAGTTAGCTCACCTACAGAAGCACTACCTGGTCCACACGGGCGAGAAGCCACACGAATGCCAGGTTTGCCACAAACGTTTCAGCAGCACCAGCAACCTGAAGACCCACCTACGCCTTCACTCGGGGGAGAAGCCGTACCACTGCAAGCTCTGCCCGGCAAAGTTCACCCAGTTTGTCCACCTCAAGCTCCACAAGCGCCTGCACTCCCGTGAGCGTCCACACAAATGCCTCCACTGCCATCGCCACTACATCCACCTATGCAGCCTGCGGCTTCACCTGAAGGGCTACTGCCTGGCGGCGGGCTCTCGCCCCGGAAGCCCAGTGGTCTCCAGCCACGGTTCCTTGGAGGAGATGCAGCGCGCTAACGAGGAAATCGAGCGCTTCGACGTGAGCGAACATGCCGAGCGGCTGGAGCAGCTGCAGGGAGGCGTGGAGGTGGAAGCCATGCTGGAAAAGCAGGTGTTGGGGCTCTTGTGGCGGGAGGCTGACCTCAAGTCCTCCCATTTCCACCCCAAAGGTAGCGCCAGCGAGCTCCTCTCAGCTGGCTATGGTGCACACGAGTCCCTGAGCGAGACGTCGGTCATTAAGTTGCGGCGGGGTAGCCCCATCTTGCCCCATCACACCAACATATCCATCAAGCAGGAGTCCGAGGATCACGCTTAA
>scaffold_270|SINFRUG00000162524|133647|134863
TACCTGTGTGTTCACGTTTGGGTCACCTGTTTGTCTCCATGCAGGTTGATGCAGCACATGCTCCAACACTCTGGTTTGGTTGGTGAAAAAGGAGTCGAGGACAGAAACTTCTGCAGGTTCTGTTACCGACAGTTCTCGTCTTTGTCTCAGCTTCAGAACCACCAGGAACAAGTTCATGGACCCGCCCAGTCTGCCTCTATGTGTCGAATTTGCGAGTGGGCGTTTGAGAATGAACCCGTCTTCTTGAGTCACATGAAGTCGAACCATAAGCCAGGAGAAATGCCGTATGTCTGCCAGGTGAGTGTGACCTGTGGCCTCTGTCCCACCGCCGGACCTAAGGCCTTCTCACGCAGGTGTGGTTTGCAGGTGTGTTCGTATCGCTCCTCCTTCTACTCGGATGTCCTTCGGCACTTCGCCAGCGTCCACGCAGACTCTCGCTTCCTGCTGTGTGTTTTCTGCCTAAAGGTGAACAGAAACCCTGTGAGCTACCAGCAGCACCTGCTCCGACACCAG
>scaffold_274|SINFRUG00000157183|103005|103804
AAAAAGCCTTTCCACTGTCCTGAATGTGGGAAGAGATTCACCCGAAACTCTCACCTGAAGAGACACATGAGGATTCACACGGGAGAGAAACCCTTCAGCTGCTCTTTCTGCAGCAGAAAATTCACCCAGAAGATCGGTCTGGACAACCACCTGACCACTCACACGGGAGAAAAACCACACGGCTGCTCCCTCTGCAGTAAACGTTTCTCACGAAGCGACTCTTTAAAGATCCACATGAAGATCCACTCGCGGAAAACCCCCTTCACCTGCAGAATGTGTGACAGGAAAAGTGCTTTAGCTCCTCCTGGTACTCACCGGTGCATCGTCCCTCAGCCTCTGCAGCTCCAGCAACTCTGGAGCAACCAGAGAACAAAGCAGCTCCACGGCCTGGAGGCTTTACAAGCCGCCACTCAGCAGAGAGAAGGTTGTTGGGAACCTGACAGCAATGAGTGCGATGATCGAGGCGGCGTCTGTGAGGAGAGACCCTTCAGCTGCTGTGAATGTGGAGAAACGTTCGGCCGGAGGTTCAACCTGAAGAGACACATGGGGACTCACGCAGGAGAGACACCGTTCGTCTGTTCAGTCTGCGGTCAGAGTTTCAAACAAGGGCAGAATCTGATGAAGCACATGAGGGTCCATGAGGGGACGTCCTCACAGCTCTCCCGT
>scaffold_54|SINFRUG00000130422|1370722|1375761
AACTGTGGTTCCTCAACAGGAGACAGTCAAGATAGTTTACTGGACCTTATCTTTTCACAGGCCCCTCTTAGCGCCTCATTGAGTTCAGATACCCCCCATTCTTCACCATCAGCATCACCGCTGTTGTCCGCGCCTGTTTCTTCATTCTCACCTAACCCTCATTTACCTATAGGTCTGACCTGGGAGACCAAGGGGGAGCAGCAACCAAAACAGGATTGTTATGAGTTCCCTGTCTTTTTGGATGACATGCAGGATCCCACAGCACTTCTCTTTCAGCCCACCTTAGAGGAGATTGAAGAGTTTCTAGAGGAGAATATGATCTCATTAATGTCAAAAGAAGAGGACAAAAGTGATGAAGGCATGTCTACCACATCGGAGGATGCAGAGGCAGACAATTCAAGGACTTTATCAGGAGAACCTGTGCCAGCATCATGGAATTCAGATCAGACTGTACCTGTGGCAAATTCTCCCCTTTCCTCTTGCACAGAGACCAAACCATTAGATGTGGGCAGTTCAATATCAGTTAGAGATTGTAGCCATTCATCTGTTTCAAGTTCCATTTATGGTGAAAATGATGGAATCAAACAGGAGCATTGTGCTACACCATCATCTGTGATGGCAAATATCAATGATCCATCTAGTGTGCCTGTCATCCTACAAATCCAGCCCATAAATATAAAACCGGAACCCACCCCCAGTGCCATATCTAATCCCAGTACACAGCAAACCCAGAAAGTTGCAACCCAGCCAAGTCAGACTCAGGGAGATATCAAAATTGCCCAACTCCTGGTCAGCATCCAGGGGCAGACCTTTACATTGGTACCTCAAGTGCTTTCACCAGTAAACATTACTGGATCAAAGAAAAATGTAAGTGCATCATCTAAGTTTGTTCGGATTGCACCAGTGCCAATAGCTGCAAAACCCATTGGGTTGGGAGAAGGTGGGTTAGCCCAAAGTCCTGCTGCAGGGTTCTTTGCTGGAAGCCAAAGGTACCAGAAGGGTGCAGTAGCAGACCTTATTAAAATGCACAAGTGTTCTTTTCCTGGCTGCAATAAGATGTACACCAAGAGCAGCCACCTCAAAGCCCATCTGAGGAGGCACACAGGGGAGAAGCCTTTTGCCTGCACGTGGCCTGGCTGTGGATGGAGATTCTCCCGGTCTGATGAGCTCTCCCGTCATCGCCGTTCCCACTCTGGCATAAAGCCTTACCAGTGCATTGTCTGCGAGAAGAAGTTTGCCCGCAGTGATCACCTGTCGAAACACCTGAAAGTCCATCGCTTTCCGCGAAGTAGCAGAACCAACCGCTCTGCAAACTGA
>scaffold_190|SINFRUG00000160457|37776|70397
ATGTCTGACTTAATTCTGCTGCTCCTGGTGGTCGTCCTCCTGGTGTGTTTGATCGCAACTGTCGGGTTCTTCTTGCTGTACTCGGGACTCCTGACTGATGTGCTTGTAAAAACCGGACCACCTCCCATTCGAAATGTGACTATTGCATACAAATTCAAAGAGGGACCCTACAAAGAGTGCGGTGCAGCCTTCACAGAGAGCTGCAGCATTGGGCCGAAGCTCAGCTCCATCGCTGTCTTCTACGATGACCCCAAACAGAGGCCGCCGGAGAAGTGCCGGTACGCCGTGGGCAGCGTCCTGTGTGAGGGGGAAGAGAAGCCCGACGAGGAGCTGCAGAAGATGTACGAGAAGTTTGGCTTCAAGGTGTTCTCCCTCCCCGAAGTGAGCCACACCGTCACCACCGCCTTCCCGTGCACCACCTCGCTGTCGTATGGGCTGGGAGCCTACAGGGTCTACCCCAAACTCGCCTCCTACATCGAGGAGAGGAAGCTTTGCGCGTTCCCGTTCATCGAGGTCTGCGGTTCCGACGTCATCACGTACATGGCCCCGCTGTCCCGCCAGACGGACTTCTTCGTGCCCGAGATGAAGGAGGAGGTTAAAGCAGATGTTAAAGAAGAGGACTCTGATGAGGACAGGGGAACCGACATTACGGGTGCGGACTCCCACAGCGACGTGAGTTCGGTGAGCGGCGGCGTGCCCTGGGACAGCAGGGAGACCTCCCTGGCTGCCTCCACCGCCGCCTCCCTGGCCTCCTCGCTGCCGCTCAGGGACGTGATGGACGCCAGCGACGACGCAAAGCCCGGAGACCAGAGCGACAGGGGCTCCAACGGGTCCGTGGGCAGCGGCTCGTCCTTCGAAGAGCTGGACATGGAC
>scaffold_288|SINFRUG00000164424|120282|121702
ATGTCTCCAGGCGAGGACGGTCTGATTGGGATCCCCTTCCCGGAGCACAGCAGTGAGCTCCTGTCCCACCTGAATGACCAGCGGAGGGCGGGGCTCCTGTGTGACCTCACCTTAACGTCCCGCGGGGCTCGCTACCCAACCCACCGCTCCGTCATGGCGGCTGTCAGCCTCTACTTCCGGCAGCTGTTCGGGTCAGAGGAGGGCGGCGCCGACCGTGGGGGGGGTTTCAGCGTGTGTCAGCTGGACTGCGTGGCCCCCGACGCCCTGGATGCCCTGCTGGAGTTCGCCTACACGGCGACTCTGACCATTCCGAGCTCTGGGATGAGAGACGTGCTGCAGGGGGCTCAGCTTCTGGGGATCCAGTGCGTGGCGGACGCGTGCAGGGACATCCTCGGGGAGACGGCGGAGGCGGAGAAAGAATTCCTGGGGGAGCCCAGAGTCCTTCAGGCCGACGTGGTTAAAACTCCGCAAGCAGAGCGAGGGATGGTCACGCTGTCCCGAAGAAAAACGGACAAAAAGAAGATAAAAAGCATCAGGCAGCATCACGCCGCCCCCCCCAGTCTAAACCCCCCTCCCCCCACCTCTCCCATCCTGCAGTCTTCGCCTGCGTCCGACAGCTTCCGCTCTCTCCCGTCCACGCAGCCGCCCAGTCCGGAACAAGAGGAGCTCCGTCACCACCCAGAGCAGAACGGAGACCCCCGGGGGGTCGGCGAGATGGCGAGAGTGCCCACGCTAAATGGAGGCTTTGTGCACTGGTACAACGAGCGCCCGCACTTGGCCCCCCCGGCCGCTGTCTCCGGCGACAGGGTGTCGGAGGACGACGACATGGAGGGGTTTGGCGACAACGACGCGCTGATGGGAAACGCCTCCACGCCCACACACATGAGGACACACACCGGGGAGAAGCCGTTCCAGTGCAACACCTGTGGCGTCCGGTTCACCCGGAACGACAAGTTGAAGATCCACATGAGGAAGCACACGGGCGAGCGCCCCTACACCTGCCCCCACTGTCCGGCCCGCTTCCTCCACTCCTACGACCTCAAGAACCACCTTTCCCTCCACAGCGGAGCGAGGCCTTTCGAGTGCCCCCTCTGCCACAAGGCTTTCGCCCGAGAGGACCACCTGCAGCGCCACCGCAAGGGACACAGTTGTCTGGAGATGCGGACGCGGCGGCCGAGACGTGGGCCCGACCACTGGGAG
>scaffold_376|SINFRUG00000165634|125531|129486
ATGAAGCGTGGGTCGAGCGTGTTGCCGCCTCCTTCTGATGCAGCCAAACGTCTCGCGTCCGCGCTCACGGCGCCACGCACCGGCGACAGGACCCTCTCGCTGAGCGCGGCCGAGGGACGCGCTGAGCACGCCGCGGACACGGCGGGGGCACAAGCCACAGGTCCGAGCCCTTTCCCGGCTGCCACCTCTCTCTTCAGCCCTGATGTCAGCACCAAGATGGCGTCTGACCTTCTGATCAGACTATCAGAGGCTACCCAGAAGTCCCAGGGTCTTCCAGGGGGACAATCAGACCGTCAGAGAGACAAAACTGTGCTGGACAGCAGGGGCGGACAGCAGGACGAACCCGGACTGGCTCTCTCTCCGGACGGCCCCGGGGCGAGTCCCGAGCCGCCGTCCCTCTCCAACACGCCCGATGACAACGCCGCCACCGACACGCTGGCGTCAGAAATGCTGAGGAAGCTGGCAGAGCGCCAGGAGGTGCACAGCAGCGGAGTCGCCATCAAAGAGGAAGAGGAGCCAGTGGAAGTCAACGCGCTCGATGTCGCTGACCTTATTCAACGGCAGCCAGCTGCTAATGAGGTAACGCCGCCGTCCTCCATCTCCAGCCATAGCCGTCTCTTCAGCAGTAAAACAGGCGACCAGTGTGTGAAGAAGAAGGCGGAGCAGTGCAGCACGCGAGCCAAAACAGCCGAGCAGCAACTCCACGGCCTTAAAATGGTGGATAGATTCTATCCTGGAGGCTGCCAGGCTGCCAAGACATCAGGAAGCCATGTGGCTGGTGCCAACACGTTTCAGTTTCGGGTCAAACTGGAGGATCGTGGTGACTTCTCTGGAGCCAAGATGGAGGACCAGCTTCTCTTCAAAACAAACACTTTAGAGCAGCCTCTTTCTGCAGCCAAGATGAGCCAGCCCTTTCACCCTGGCATCAAAATGGAGGACCAGATTCCTCCAGGAACCAAAATGGAGGACCTGCTTTCCTTTGGACCCATAGGGGAGAACGAGCTCCTCCCTGGACCCAAGATGGACGAGCATATTATCTCAGGAGCAAAGACAGAGGAGCAGCTCCTCTTTGGAGCCAAAATGGAAGACCAGTGCCTCAGAGCTGTGCTGTGGCAGGACATGTCAGTCAACCTGGCGTCAACGCTGTTGCACCAGCTGTCTGAGCGGGTCAGTAAATCCAGCAACCGTCTGGTGGACAGGACCACGCCGCCAGTCCGAAGCAGGTGTCACGTATGCGGGTTCGAGACGGACGGGCGAGGCCTTTTCCAGGGTCACATGACGGAACACCGCCAGTGGGAGCGCGACTCCTTCTCGCTGCACTGCTGCGCGTGCGACCACTTGACCAATCAGGAGGCAGAGATGAGGGCTCACGTTGACAGGCACATACAGGGAACCGTGGCGGCGGTCGAGGCGACGAGGTACCCCATCACCTTGTCTTCCGCTACCTCCAGCAGCACCCTCTCAGTTGCCGTGGCAACCCAGCCGGAGAATAGCACCTCCGAGCATCGCTGCCGCATCTGCCAGAGGTCGTTTCCAGGGCAACAGGAGCTGCTGGTTCACTTCCAGGGTCATCGCCAAGGCAACCAGTACAGGTGCGACCGGTGCGGCCACCTGACACGGACAGCCAACAAGCTGGTGGAACACGTGCGCGTGCACACCGGGGAGAGGCCGTTCACCTGCGACCTGTGCCCCTATAGCGCCAAGCGGCGGGACAGTCTGCGCCTGCACTGCAAGGTCAAGCACGGTGGAGACGTGCACACGTACCGCTCGTACGTGCACGCAGACAATCAGCGCTCTAACAAACACGTTCAGCGGCTTCACACGCCGTCGACCTGTTGCGCCTTCACGATGACTCTATATCCCTCAGCGGTGGGCAAACTTCAGCGTCCTCCCCCCAGTTAA
>scaffold_435|SINFRUG00000144957|74873|76808
ATGGAGACGCTGTGTTTCCGGTTGCCCGGCCATGGGGACACAGCGCTGGAACACATGAATTCACTGAGGTGCAGCAAACACTTCTGTGACATCACCATTGTAGCCAGCAACAAGCAGACCTTCAAGGGCCATAAGGTGGTGCTTGCTGCCTGCTCGCCATTTTTGCGTGACCAGTTCCTCCTCAATCCCTCCCCCAATCTCCAGGTGTCGGTGCTCTACAGCTCCACCGTGTTGTGCGACCTCCTCAAGTCCTGCTACACTGGCAGCTTGCAGTTTAACTCGGAGGAGATCGTCAACTACCTCACCGCTGCTAGTTACCTGCAGATGGATTATATAGTGGAGTGTTGCCGTGGAGCCCTGAGGAAGATAATGCAGCTAAAGAACCCAAGTCTATCCAAGGCCAGTGGTGCCCGCCCAAAAAGAACTGAGGAGGAATCCTCGGATGTTCCTCATGAGGCGTTTTGTCCAGAGACGGGCGGCGCCACAGACAGGGAATGCAACCTAAATCTAGCAGATGATGATAGTGGTGTTCCAAGAGTTCGGGGAACAGGCAAGGGGAGGGGGCGGGGCTTCAAGAGGAGAAGGTTGCCTTCGCTGCAGGAGAAACGAGCTGCTGAGACGGACCGCCATCAGGACCTATGGTATCTGGCTGCTGCAGGGATGGGAGGGGCTTTTGGGATGGACTACATTCAAGAGGGGCTAAAGGCGGGGGGTCTGATGCCGACCGATTTTCCACATTTAGACACGGCCCTTGGGGAGAGTGAAGGAGAAAAGGCTTCCTCAACATCTGCCAGCAGTTTGACACAGTATTGCATGGAGGACCCCAGTGGCGGAGCCTGTGAGGGCAGTTCAGGGGGGGCTGCACACCAGGGAGTGGACGAGTCTGTGGCGGTGGTGGGCTCCACCTCCAGTGTAGCTGGACCAGTAATCTGTGAGCAATGTGGCATGACGTTCCCTTCAGTCCAGGCTTTAACGGTCCACACCTGCACCGCTCACCCCCTGTACTCCTGCCCGTGCTGCGCTAAACAGTTCCACCACTCTGCTAACCTGACGCGACACATGGCCGTGCACAGAGGTGCTGGCAAATGCCACCAGTGCCCTCTTTGCTACAAGACCTTCACTCAAAAATCCACCCTCATCGATCACATGAACCTCCACAGTGGCGAGCGGCCACACCATTGTGCGTACTGCCACGCACGCTTCGCACACAAACCCGCATTACGGCGACACCTGAAGGAACTGCACGGGAAAACGACAGCGCAG
>scaffold_144|SINFRUG00000147485|268474|333599
CGAGACAGCGGCATCATGAGGTCCAAAGGCAGGGCACGGAAACTGGCCATGAGTAACGGGGAAGAGGAGTTGCTGCTTTACCCAGCTGACTACCTGGACGCCGTCTGTAGCTCGGGTGGGGATGCTGCCCTTTCTTTGAACACGCCAGATGACCCAACGTTGGATGATGATTCTTCTTCCAAGGAATCGTTGTCCTTCCAACACCAGAGCCTCCTGCTTCCCAAAGATCTGACCATTCCTTTGGACTTTGAGCTGCGAGAGTCAGGGGTTCCTGGGAGGCGCCTAGGAATCTGGAGCTGCCGGAGAATCAACATCGGGGAGTGCTTTGGGCCATATCAAGGGGAACGCTGGACGGTCCGTCAAAGTCCCACTCGAGATTTTGAGGTCCCGGGCCGTGTGAAATTTTCCGCGGATGCCAACAAACCTGATCTCGGGAGCTGGCTGATGTACATCCAGTTTGCGTCTTTCGCCCAGCAGCACAACCTGACCCTTTGCCAGGTAGATGATCAGATCTTCTACAAAGCCAGCAGAGAGATTTTACCAGGTGAAGAGCTTCTTCTTTTCATGAAGGCTGAAGATTTTCCTTGTGACAACATGGCCCCAGATATTCATGAGGAGAGGCAGTACCACTGTGAGGACTGCAACCAGCACTTTGAATCCCTTAACCAGTTGCTTGACCACCAGCAGAAGCAGCCATGTGGAATGCCCCCTTCCTCTGACCTTAACCCAGGGGATAGTGACCAGAAGGCTCAGAATCCACAAGACCTGCAACCTCTCCACATTCCCCACGGTCCCCATGAGTGTAAGGAATGTGACCAGGTGTTTCCCAACCTCAAGAGTCTGGAGACCCACACGCTGTGTCACTCTGAGGAGAGGGAATATAAATGCGACCAGTGTCCAAAGGCCTTCAACTGGAAATCCAACCTCATCCGACATCAGATGTCACATGATAGCGGCAAGCACTATGAATGTGAAAACTGCTCAAAGGTGTTCACAGACCCCAGTAATCTGCAGAGGCACATTCGCTCGCAGCACGTTGGCGCGAGGGCCCACGCCTGCTCCGACTGCGGAAAGACATTCGCAACGTCTTCAGGCCTCAAGCAGCATAAGCACATCCACAGCAGTGTCAAACCATTCATGTGTGAGGTATGCCACAAGGCTTACACTCAGTTCTCTAACCTGTGCCGCCACAAACGTATGCATGCAGACTGCCGTACACAGATCAAGTGCAAGGATTGTGGGCAGATGTTTAGCACCACATCTTCCCTCAACAAGCACCGTCGTTTCTGCGAAGGAAAAAATCATTTCACAGCTGGGGGGTTGTTTGCTCAGGGTATGCCACTTCCCGGTGGCCCTGGCTTGGACAAATCAGCTCTAGCAATGGGCCATAGCGCTAGCGGGATGACTGAATACCTGGGAGCCACCCGTCACCACAGTGGATTCACCTTCCCTGCTGCTACGGCGTTCCCCCTCAGCTTACCAGGTCTCTTTAGTTCTGGACTGTACCACCGGCCACCGCTCATTCCAACCACCTCTTCGGTAATACAGCCAGCCCATGCACATGGACACAGTACAGAGTTGAGCAAGAGTCCATTGTTGCCTCCAAGTCCTGGAGTTCAAGAATACCAAGATCTCCTTAAAGCTTTCCATAAACACGAAGGCATGCCAAGGAACCACATGTCAGACTGGCATGATCAGAGGTTCTCATCTTCCACAAAGCAACATAGCGATCAGTCCGACAGCGACCTGGATGAGGTCAGCACACCCAGTGGGAGTGACCTAGAGAGCACATCGGGCTCCGAGCTGGAGAGTGACATGGACAGTGAAAGGGCGGGTGCTGAAGAAAATGGCAAAGGCCTAAAGAGGAAGGTCGGTGAAGGGAACCATAAATGCTCGAACCTGACTGGTAGAAGCACTGCTAAAGAGTTTCCTGAGCCTCCTATCATCCCTTCCTATTTTGACAACCACACAGCAGTAACAGGCGCTGTGAACGACTCCATCAAAGCCATTGCTTCAATAGCCGAGAAGTACTTTGGCTCCACAGGACTTGCTGGCAGACAAGACAAAAAAAGGGGGGGTCTGCCCTACCCTTCTATGTTCCCACTACAGTTTTTTCCTGCATTCTCTCCTCCAGTTTACCCTTTCCCAGATATGGACCTCAGGCCTACTGGCCCCAAGAGCGAGCCACGGTCTAAAGTCGATAACTGTAAGAAGACCGCGATCAAAGACACAACTGAGTCTCCATTTGACCTCACAACTAAACGGAAGGAGGAAATATCATCCACATTTGGTCCCTCTAAACCAGACGCCTTGCACACCCTTGGCCTTGACCAGCCATTAGACCTGAGCCTGGGCACCAGGACCAGAGGGCGCTGTGTAAGAGAGGCAGAAGCAAAAACCAACCAGGATAATGGAGAACAGACGGCAGCGGTAGATATTCCAAAAGCTGATGCGTCTTTGCAGCATGCCAGGCCCACCCCTTTTTTCATGGACCCTATCTACAGAAAATACCAACGATTGCTGTTATTTTACCACCATTTTTTCTACATGAATTGCCATATGTTGATACAATGTTTGAAAAATGAAACTCTCAATTCACTTGTTAATCTAATCTGCTCTCGCTCTGCGTACATGCAGCTCTCGGCTGTCGGAAACATGGCTGACAAGCTGGAGACGTTCGGCTCCTTGAACGTGCCGGGAGACCGTCTGCATTCTGTCCCTTCAGTCTTTGACTTCCGAGTCCCAACCTCGTCCCTCTCGGAGAGTCTACTGCGCAAAGGCAAGGAGCGCTACGCATGCAGATATTGTGGAAAGATTTTTCCCCGCTCTGCTAACCTGACCCGTCACCTCCGGACACACACAGGAGAGCAACCTTACAGGTGTAAATTCTGCGATCGCTCCTTCAGCATCTCCTCCAATCTCCAGCGTCACATTCGTAACATCCACAACAAAGAAAAACCCTTCAAGTGCCACTTGTGCGATCGCTGTTTCGGTCAGCAGACCAATCTGGACCGCCACCTTAAGAAGCACGAAAACGGCAGTCTGTCAGGCACGGCCATGTCGTCCCCACACTCTGAAGTTGACAACTGCGGTGCCGTTTTGGATGATAAAGAAGATTCTTATTTTAATGAAATAAAGAATTTCATCAGCAACACAGGCCAGAACCAGATGTCACCAGGCTCCTCAGAGGAAGGAGAAAATCACAAAGAGTCACATGCGGGAAACCATTTGTTCGAAACTCCACCTAATCCGATAACGGACTCATTTCTGTGCAACAAACACGTGCAATACTCTGCTAAAGCAGAAGGAAAGCTACTGTCGAGCTGCCTCAATGAGGACGTACAAGAGGAAATAGACCTCAGCAAGACCTCAGGAAATGACTTTGCAGTTAACTGCAAAACATCTCAAAGGGGCTATGAGAAGGAGGAGCAGGACAGCAATTCAGGATTGGATCATATTCATCACATTTCAGAAATGTGCAAGCTGGAGGAGAACAAGCTGAATGAGGGAGACAGAGACGAAACTGAGGGCTCCTTTGGCTCCATCACCCTGAGTGAAGCCATCAATCAGCCGCTCTTTAAAAAATCCAAGTCTCAGGCATACACCATGATGCTCTCTCTCACCGATAAGGACCCTCTGCAGCCATCTTCCTACAGCCCTTCCGCTATGTGGCACAGTCTGGCGCAGGCTGCCAGTGAAACCAGTCTGGTCCAGTCCTTTAGCCATGTATGA
>scaffold_19|SINFRUG00000155896|703740|720156
CAGGTGCATTTTGAAGGTGGCACAGTTGCCCAGATCGTCTACAGTGGCGAACAGGCAGATCGGGGACAGCAGCAGGTGGTTTACACCGCAGATGGGAACTCTTTTACCTCTGTAGAGTCTGGAGAACATACATTAGTCTACATACATCCTGCTGATAGCACTCAGGAGCCGCTGGCTGTGTCTAATTCACTCCCCTCCATGGTTAATATGGAAGATCCCCCCAACTGTCCGCTCAGCGCCGCAGACACTACAGATGATTCTGAGGAAGATGAGGAGGAGGATTCGGAGATGGATGACTGGGAACCTCGAGAGCCTCAGTCATTCAACCCTCACAGCCTCTGGTGTGAAGAGTGTAATGTTGCCAACCCGTCTGTGTGTTTGAAACACGGACCTCTGCACCCCATACTAAACCGGCCGGTGATGACCAAGGCCCGAGCCAGTCTCCCTCTGGTCCTCTACATTGATCGTTTCCTTGGTGGGGTGTTCTCCAAGAGACGCATTCCAAAGCGTACGCAGTTTGGTCCTGTAGAGGGGCCCCTGGTCCCTCAGAGTGAACTGCAGGAACACTACATTCATCTGAAACTTTGCGAGCTGGATGTAGAAAAAGACATCGAGAAGTCCAACGACCTGTGGTTGGAGCTTTCTGACGAGGAACGTTGCAACTGGATGATGTTTGTGAGGCCTGCTCAGAATCATCTTGAACAGAATCTGGTAGCCTATCAGTATGGCTCAGAGATATTTTACACAACCATTAAGAACATCCAACCCAAGGAGGAGCTCAAGGTGTGGTACGCAGCGTCCTACGCTGAGTTTGTCAATCAGAAGATCCATGATGTTACAGAAGAAGAGAGAAAAGTACTGCGGGAGCAGGAGAAGAATTGGCCGTGTTATGAGTGTAATCGGCGCTTTGTGAGCTCGGAACAACTGCAGCTACATCTCAACATGCACGATGAAAAGTTAAACTCGATTACCAAATCCAGAGGAAGAGGAAGAGGAAGGCGGAGATTTGGGACCGGAAGAAGACCCGGACGTCCTCCTAAATTTCTATGCTTGGATCCACCGTTAGAACCTAGTGGGGACAAAACGGCAGAGACACTGGAGTTGCCTGAGAAGCCACTGGAGGAGCAGGTAGAGGGGTCAAAGAATGGACCAAAAGTGGTAGAGATGGAGCCGGAGGTCCAGGCGGTGGCAGAGGTGGAGAGCCAGCTTATACCAGCTGAAGGGGTACCGGTCCCAGAGTCGGTCACCCTGCTCGCTGACACAGATTTGCAAGTTCCTATGAAGGAGGACCCTGCACAGAGCAGCCAGTCAGAGTCCCAGCTCACATCTCAGGATATACGCCGTGCCAAGAGGATACGGAATGCAGCCCTCCAGCACCTTTTCATCAGGAAGTGCTTCCGTCCATTTAAGTGTACGCACTGTGGAAAGGCCTTCCGTGACAAGGACAGGCTGGATCAGCACCTGCGCGTGCACGGCAGGGATGCTTACACCCTTTCCTGCCACATCTGCAGCAAGAGCTTCATCAGTGACTCGGCCCTAGAGGACCATCTGTTGGTGCACACAGACAGCCGCTCCTATTCCTGCATCTTGTGCCCGGAAACCTTCGAAAAGCTGGAAATGCTAAAAGATCACGTAGGGGTGCATGCGGTGGACGGCTGCTTTGGTTGTCCGATCTGCAAGAAGACATTTACTGACTTTATGCAGGTTAAGAAACATATGCGCTGCTTCCATTCAGAGAAGATCTTCCAGTGTCCACACTGTGAAAAGGCCTTCTGCAGACCAGACAAACTGCGATTACACATGCTTCGCCACTCTGACCGTAAAGACTTCCTGTGTTCAACATGTGGCAAACAATTCAAGAGGAAAGATAAGCTACGGGAGCACATGCAGCGCATGCACAATCCTGACAGGGAGGCTAAGAAAGCCGACCGAGTCCACCGCTCCAAAGCCCTGAAATTGAAGACCCCTGCCACCGACTTTGAGAGCTTTGTGTTCAAATGCAGATTATGCATGATGGGATTCAGACGCAGAGGAATGCTGGTCAATCATTTGTCGAAGCGTCATCCAGAGATGCGTATTGACGATGTCCCTGAGTTAACAATGCCAATTATCAAGCCTAACAGGGACTACTTCTGCCAGTATTGTGACAAGGTGTATAAGAGCGCCAGCAAGAGGAAAGCCCACATACTGAAGAATCACCCCGGTGCAGAATTGCCTCCCAGCATCCGTAAACTGCGTCCAGCTGCTCCCGGTGAGCCTGACCCCATGTTAAGCACGCACACCCAGCTGACCGGAACAATCGCCACGGCACCCGTCTGTTGTCCACATTGTGCCAAACAGTACAGCAGCAAGACCAAGATGGTTCAACACATCAGAAAGAAGCACCCAGAGCTTGCCCCTCTCGCCAACACCATCCATACCCCGCTGACTACAGCTGTGATCAGCAGTACTCCTGCGGTCATTAGTGCTGACGGCACCACCGCTGAGGCCGTAGTGACCACAGACCTGCTGACCCAGGCTATGACGGAGCTTTCACAGACCCTGACCACAGACTATCGCACGGCACAGGGAGATTACCAGAGGATCCAGTACATTCCTGTGTCACAGGCAGCAGGCAGCAGCCTGTCCCAGCCACAACACATTCAGCTGCAGGTGGTGCAGGTGGCTCCGGCTTCCTCACCGCCCTCCCAGCATCCAACAGTAGATGTGAGCCAGCTACAGGACCCTCATGGATACAGTCAGCACTCCATTCAGGTGCAACAGATCCAGGTCACAGAGCCCCCTGGTCCTGGACAAGGGTCCACTCAGTGCTCAGGTCAGGATTTAAGCCCCACTTCCCAGCAGCCAAATCAGGAGTTGAGCCCCTCCCAGCTGACGCCTGTGACTTTAGCTCAAAGCCACAATCTGCAGAGCAGCAGCACCCAGCAGCAGGGCACGGTGCAGCATGCATACATACCTGGAAACTGGAACTATCGGGGCTACCCGTCTGAAGTCCAGATGATGACTCTACCTCACACACAGTATGTAATAGCTGAGGCAAGCACACCTGTGTCTGGAGTCAACAGCAGCCAGGTGAAAACGACGCACTACGTGATCTCTGAGGGTCAGACCGAACTGGAGACGAAGCAGAATGTTGCCCAGAACACGACGCAGGCCCATGCTGAACATCTGGAGGAGCAGACGACCAGTCAACCAACCACCACTCAGTACATTATCACAACGACCACCAACGGCAGCGGCGCGAGCGAAGAATGGCACCATTTTGCCCTGGTGGTTGTGGTGTGGTCGGTGTTTCAGGCGGAGGCACCTCTGCAGCCCTCTCTGCTGCTGCTCTACGTGTGCTGGAGGCTCCTCGTGATGTGTTTGCTGTGGTTGGGGCTGGGAGGCTGCGTGTACTTCCTGAAGTGCTGCTTCCAGAAGCAGGAACCTCTGCCAGACCCCGGCGTGTCCCACATAAAGGCTCTCCTCTCTAGGCTCCAAGCCGTGTCCTCTCCGCTGGAGTTCGCTGAAATGGACCGTAGCTCTGCAGCAGCAGACAAAGTGCAGCTCATCCGCGGCTACCTGCAGCAGAGGACAGATTCCCTTGTTAGTCTCCTCCAGGTTCAGGCGGACTTTGAGGCCAGTGTGAAGGACATGCTGGAAGGACTCGATGGCCTGTGGGCTCGGCTGGAGCTGCTGCACACGGGAGTGACGCTCAGCAAACAAGAGAACCGAGGACACAAGGACCTGGCATCGGCCGGCACTGACGCAGAGACTCTGTCCACCGTCATGTGTCACTATGGGAAAAGACTTCAGAGCTGCCAGACTCACCTGAACGACAGCACCCAGCTGCTGCAGGAGCTCACCTGGAGCCACACTCACATCAGCAACCACATGAGCTGGAGCTGCAGCAGCGCCGAGTCAGTGTGGCCCGAGCTGCTGCTTCAGTCCAACATCGAGCAGCCGTGGTGGAGAGATGCAGCCTATGGGCCCAGCCTGTACGGCGTGATGTGTTTCAGGGCTCCACGTAAGGGGGAATCGCCCCGGGAAGACGGGGGAAGGGGGGTGGATGGAAAGGAAAGAAGTCAAGGGTCGACAAAAACGGAAACATGGAGCTGGAAAGTGATAGAGAGAATTCACATTTATGTACAGTATGAAGTGGAGGATGGCGGATTAGGGAAAGTGAGTCAATTGCCTTGTGGGTTTCCCTCTCCTGCAGCCCCATGCAGGTCGGCTATCCCTCCGCTCTTCCTGTGTGGTCCAGAACTTCGAGTCATTCCCAAACAATCGGCATTAATCCAGGGACTGAGAGGCCCGGAGCACAGCGCTGCCAGAGAACCCTCACCCTGGCCCGTACTGACGCACGCTACACTAGACACACTCTTACAATATGGCCCCCGGCAAAGAGCAACATCACAC
>scaffold_2414|SINFRUG00000155245|9218|12903
TGTCCAGATGGTGCTGATCTTGAGGATGACCCATCATGTTCTTGGCCAGCTTCTTCTCCCTCCAGCAAGGATCAGACTTCTCCAGGACACTGCGAGGATTATGATTTCGGGGAGGAGGAAGGGGGCCCTGGCTTGCCGTACCCGTGTCAGTTTTGCGACAAGTCCTTCAGCCGCTTGAGCTTCCTCAAGCGTCACGAGCAGAGCCACGGAGACAAACTCCCCTTCAGCTGCACCTTCTGCAGCCGCCTGTTTAAGCACAAGCGCAGCCGAGATCGACACGTGAAGCTACACACCGGCGATAAGAAGTACCACTGTGGGGAGTGTGACTCTGCCTTCTCCCGCAGCGATCACCTCAAAATCCACATGAAAACGCACGCCTCGAACAAACCCCACAAGTGCCCCGTGTGCCGGCGAGGATTCCTCTCCTCCAGTTCTCTCCATGGCCACATGCAAGTACACGAAAGGGGCAAAGACGGTAGCGCTTCCAGCCTCTCCAGAGCCGACGAATGGAAACTGAAAGAAACGCGCAAATGCAGCCGTTGCGAGGAGGGTTTTGACGTCCCAGAAGACCTCCAAAGACATATTGCGGAGTGCCACCCGGAATGCTCTCCTTCTGAGGATGGAGGTTTGGGAGCCACCCTCCAGTGCATCTACTGCCACGAGCCCTTCAGCGACGAGGGCACCCTGCTGACTCACATCGACCAGGCCCACAGCCGAGACAAGAAGGGCCACACCTGTGCTATCTGCTCTGAGCACTTTCTGTCTGTCGAGGACCTGTATGCTCATATGGATATTCACCAGCTCCCTGAATCGAGTAACCACAGCAACAGCCCTTCTTTGTTGACTGTGGGCTACACTTCTGTCTCTAGCACCACTCCTGACTCTAATCTCTCTGTTGATAGCTCCACAATGGTGGAGACAGCACCGCCTGTGCCGAAGACGAGGGGGAGAAGAAAGAGAGCCGCTCAGAATGCTTCAGACATCGGGGGACGTTCGTCTAAGCAGCCGAAAATCTCCTACAGTTGCATCTATTGCAACAAGCAAGTGTTCTCCAGTTTGGCTGTCCTTCAGATCCACCTGCGGACCATGCACCTGGACAAGCCGGAGCAGGCTCATACTTGCCAGTATTGTTTGGAGGTTCTGCCTTCTTTGCTAAATCTGAACGAACACCTTAAGCAGGTGCACAATGCGGAAGATCACGCTGCCCTTCTGGCCAGCCTGCCCGACGCCCTCCTTCAATGTAACTTCTGCCCCGAGGTATTGAGCGACCTCAACGCCCTGCAGGAGCACATCCGCTGCTCCCATGGGTTCCCCAGCCCTGTGGCCAAGGAGAGTAATGCCTTCTTCTGCCCCCAGTGCTTCATGGGCTTTCTGACAGAGACCACCTTAGAGGAGCACGTTCGCCAGACTCACTGCGACGGGGGGAGCCTACGCTTTGATTCTCCATTGGCGGTAACTCCCAAGGAGTCAATAGTAGAGGTGTACTCCTGCTCGTACTGCACCAATTCCCCCATATTCAACAGTGTTTTAAAGCTAAACAAGCACATCAAGGAGAATCACAAAAACATCCCGCTGGCGCTCAACTACATCAACAATGGGAAGAAGTCCCTGCGCACCCTCAGCCCCTCTTCTCCGATATCTGTGGATCAAACGGCTATGCTGAAGCAAAGCAGCTCACGCAACGTCAGCGAGTTCATTTGTAACCAGTGCGGAGCAAAGTATACCAACTTGGATCTTTTCCAGACCCACCTAAAAACTCACCTGGATAGTCTACAGCCTCAGCTCACCTGCCCGCAGTGCAACAAAGAGTTCCCCAACCAGGAGTCCCTGCTGAAGCACGTGACCATTCATTTCACGATTACCTCCACGTACTACATATGTGAGAGCTGTGACAAGCAGTTTACCTCCGTGGACGACCTCCAGAAGCATCTGCTCGACATGCACACCTTCGTGTTCTTTCGTTGCACCCTGTGCCAGGAGGTCTTCGACTCGAAGGTGTCCACGCAGCTTCACCTGGCCGTGAAGCACAGCAACGAGAAAAAGGTGTACCGCTGCACCTCCTGCAACTGGGACTTCAGACACGAGACCGACCTACAGCTGCACGTCAAACACAGCCACCTGGAAAACCAAGGCCGCGCCCATCGTTGCATTTTTTGCGGGGAGTCCTTTGGCACGGAGGTGGAGCTGCAGTGCCACATCACCACTCACAGTAAGAAGTACAACTGCCGCTTCTGTAGTAAGGCGTTCCACGCCATTGTGCTTCTGGAGAAGCACTTGAGGGAGAAACACTGTGTGTTCGATGGGAAGCCGCCGAATTGCGGCGCCAACGGCTCCACGATGGGGAGCGTTGGGGACGGCCACCCTAAGGAAGACGCTGAGCTACAAGGTCTTATGTCCAATAGCCACGGTCCGGGGGCAGTCGGAGGATCCGTGCTGGAGTCCCAGAACAGCCACGACGGCAGCGAAGAGGAAGTGGACACTGCGGAGCCGATGTTTGGCTGCGACATCTGTGGGGCCTCTTACACCATGGAGTCGCTCCTCACCAACCACCAGCTGAGGGACCATAACATACGCCCCGGTGAGAGCGCCATGGTCAAGAGGAAAGCTGAAATGATCAAGGGCAATCACAAGTGCAATGTCTGCTCCCGCACCTTTTTCTCCGAGGCTGGGCTGAGAGAACATATGCAAACCCACCTCGGGCCTGTCAAACACTATATGTGTCCCATCTGTGGCGAGAGGTTCCCTTCGTTGTTAACTCTCACTGAGCACAAGGTCACCCATAGCAAGAGCCTGGACACGGGCAGCTGCCGCATTTGCAAGATGCCACTGCAATGTGAAGAGGACTTTCTGGAGCACTGCCAAATGCACCCCGATCTGAGAAACTCCCTCACCGGCTTCCGCTGCGTGGTGTGCATGCAGACCGTCACCTCCACGTTAGAACTCAAGATCCACGGTACCTTCCACATGCAAAAGACGGGAATGTCAGCCAACCAACCCATGGGCCGTGGGGGCATCAACTGTCAGAACCAGCAGCAGCACCACATCCAAAAAACCTTTAAATGCGCCTCCTGTCTCAAAGACTTCCGGTCCAAACAAGACCTGGTGAAGCTGGACATCAACGGTCTGCCTTACGGACTCTGCGCCTCCTGCGTGGCGGCGGCCGGCTCCAAGAGCTCCAGCCCGACGATAAACGGAGGCAAGCAGCAGCAGCAGGGCGGAGCCGCCACCCCCGCGGTGGCCCCCGGCGCCTGGGTCCAGGGGGAGAGTCTGAGCCCCGGAGAGGGGAAAGGCAAAGCCGTTTCTTCATCCTCCTCGTCATCGTCCACGTCCTCCACATCCGCCGCCAAGACGCGCTGCTCCAGCTGCAATGTCAAGTTCGAGAGCGAAGCCGAGCTGCACAACCACGTTCAAACGGTGCACCGGGAGCAGGCCGTGGACAGCAACAGCGGGCAGCTCAAGACCCCCCAGGTCTCCCCCATGCCCAGAGCCAGTCCCTCTCAAACCGAAGAGAAGAAGACGTACCAGTGCATCAAGTGTCAGATGGTGTTCTACAGCGAGTGGGACATCCAGGTTCATGTGGCCAACCACATGCTG
>scaffold_6|SINFRUG00000160865|2199044|2199430
TGTTCCCACTGTTCCAAACGTTTTGCTACAGAAAGGCTACTTCGAGACCACATGAGGACACACGTGAGCCACTACAAATGCCCACTCTGTGACATGACCTGTCCCTCACCATCGGCGCTGCGAAATCATATTAAATTCCGGCACAGTAACGAGAAGCCGTACACCTGCGACTGTTGTGAATAC
>scaffold_3139|SINFRUG00000164169|29|5304
GGCGAGGAGGAGGGAGGGGCGGGGCTTCCGTACCCGTGTCAGTTCTGTGACAAGTCTTTCAGCCGTCTGAGCTACCTGAAGCGCCACGAGCAGATCCACAGCGACAAGCTGCCTTTCAAATGCACCTTCTGCAGTCGTCTGTTCAAGCACAAGCGCAGCCGGGACCGCCACGTCAAGCTGCACACAGGCGACAAGAAGTACAGCTGTCAGGAGTGTGAAGCTGCCTTCTCCCGCTCCGATCACCTGAAGATCCACCTGAAGACACACAGCTCCAGTAAACCCTTCAAGTGCAGCGTGTGTAAACGGGGCTTCTCCTCCACCTCCTCGCTGCAGAGCCACATGCAGGCTCACCGCAAGAACCGGGAGCACCTGGCCCTGAGGAGCGAGCGGGACGGGGGCAGAAAGGGGGCGGGCGGCGAGGCGGAGCTGGAGCAGGACCTGTACATGTGCGACTACTGCGAGGAGACGTTCAGCCAGACGGACGAGCTGGAGAAGCACGTCCTGACCCGGCACCCGCAGCTCTCCGACCGGGCCGACCTGCAGTGCATCCACTGTCCCGACATCTTCCTGGACGAAGCGTCCCTCCTCGCGCACATCGAGACGCAGCACGCCAACCGCAAGCACGTAGAGCCACGCTCCTCGCCGGGCGCCTCCCCGCAGCAGCACGTCAGACGCGCTCCCGTGTCTCCGCAGGTGTCCCGTCTGCTCCGAACACTTCCCGTCCGTGGAGGACACGGGGGGGGGATCTGGGGCAAGGCGACGTACTCGTGTCCGTACTGCTCCAAGAGGGACTTCCAGAGTTTGGCCGTGCTGGAGATCCACCTGAAGACCATCCACGCGGACAAGCCGCAGCAGAGCCACACGTGCCACATGTGCCTGGACACGCTGCCCACGCTCTACAACCTCAACGAGCACTTCGCCAACGTCACGGCGTTCCACTGCAACTACTGTCCAGACATGTTCGGAGACATCAACTCCCTGCAGGAGCACATCCGGGTGTCCCACTGCCTGCCGGGCGCCATCATGGCCGGTTCCACCACCTTAGGTAGGGCGGACGTGGCGCGGGCGGCAGGAAGTCGTGTTGTTGTTGACGGCGTCACGTCTCCCCCCGCAGAAGGAAACCACGCCTTCTTCTGCAACCAGTGCTCCATGGGCTTCCTGACCGAGTCCTCGCTGACGGAGCACATCCAGCAGACGCACTGCGCCTCGGCCGTCGGGGGCGGAGCCGCATCCGCGGGATCGGCGGCCAAGCTGGAGTCCCCCGTGCTCCAGGCGGCCTCGCAGTCCTTCATGGAGGTTTACTCTTGCCCTTACTGCACCAACTCTCCTATCTTCGGCTCACTCCTCAAGCTCACCAAGCACATCAAGGAGAACCACAAGAACATCCCGCTGGCCAACAACAAGCGGCAGGCCAAGGTCGCCGACCTAAGCCCCGCCTCCTCCGACGTGGAGATCTCCTCCCCGAAGCGGCACCGGCTGGGGGGGGACTCCACGCCCTCGGCGGGGAGTAACGGGGACTACCCGTGCAACCAGTGCGACTTGCGCTTCGCCAGTTTTGAGGCGTTCCAGACGCACCTGAAGTCCCACCTGCAGATGCTGCTGCGGCGCCAGTCCTGCCCACAGTGCAACAAGGAGGACTTCGAGTCCCAGGATGCTCTGCTGCAACACCTGACCATGCACTTCACCACCACCTCCACCCAGTACGTGTGCGAGAGCTGCGACAAGCAGTTCTCGTCCGTGGACGACCTCCAGAAACACCTGCTGGACATGCACACCTTTGTCCTCTACCACTGCACGCTCTGCCAGGAGGTCTTTGACTCCAAGGTGTCCATACAGGTGCATCTCGCCGTCAAGCACAGCAACGAGAAGAAGCTGTTCCGCTGCACCGCCTGCGCCTGGGACTTCAGGAAGGAGACGGACCTGCAGCTGCACGTCAAGCTCAACCACCTGGCCCAGAGACCCGGCCTCCCCGGCGGCCTCGGAGCAGGGCTCAAAACCAGGAAGTGCATCTTCTGCGGCGAGACCTTCGGGACCGAGGTGGAGCTGCAGTGTCACATCACCACGCACAGCAAGAAGTTCACCTGCCGCTTCTGCGGGAAGGCCGTGCACACGCTGTCGCTGCTGGAGCGCCACCTGCGGGACAAGCACTGCGTCTTCGACGGCGCCGCCGTCACCGGCAACGGCGGCACTGACAGGTCGACGGTGGCCGCCGCCGAACAGGCCGACCTTCAGAACATGCTGCTGAAGGGAGGGGCCGCTCAGGGGGGGGAGAACGCCAACAGCCACGAGGCCAGCGGCGGCGAGGAGGAGGTGGACACCGCCGAGCCCATGTACGCCTGCGACATCTGCGGCGCCGCCTACACCATGGAGTCGCTCCTGCAGAACCACCGGCTGCGCGACCACAACATCCGACCGGGAGAAGACGACGCCGGCTCCCGCAAGAAGAAGGCAGACTTCATCAAAGGGAACCACAAATGCAACGTCTGCTCCAGAACCTTCTTCTCGGAGAACGGCCTCCGCGAGCACGCCCAGACGCACCGCGGCCCCGCCAAACACTACATGTGTCCCATCTGTGGCGAGCGCTTCCCCTCGCTGCTCACGCTCACCGAACACAAGGTGACCCACAGTAAGAGTCTGGACACGGGAACGTGCCGGATCTGTAAGATGCCGCTGCAGAGCGAGGAGGAGTTCATCGAGCATTGCCAGATGCATCCCGACCTCCGCAACTCCCTCACCGGCTTCCGCTGCGTGGTCTGCATGCAGACCGTCACCTCCACCCTGGAGCTGAAGATCCACGGAACCTTCCACATGCAGAAGCTCTCCTCCGGTTCCGGACCGGGCGGGAATGGCGTTGGGGGCGGAGGAACCGGCTCCGCCTCCTCCTCTCCCAACGGACAGCTGCAGCAACACAAGCTGTACAAATGCGCCTTCTGTCTGAAGGAGTTCAAGAACAAGAGCGAGATGGTGAAGCTGGACGTCAACGGGCTGCCCTACGGCCTCTGCGCCGGCTGCATGAGCAGGGGCATCAACAGCCAGAGCCCCACCCAGGGGGGCGGGGCCAGCCTGCCCGGGGACCCGCAGGGCGACAAGGTCGGGACGCCGCCCAAGTGTCCGGAGTGCGGCGTGAAGTTCGAGAGCCAGGAGGATTTAGAGAGCCACGTGCAGACGGACCACCCGGAGGTCGGCGCCGAGAGCAGCGCGGCGGGGAAGAAGTCCGAGGGCGTGCCTGCCCCCAAGACATCAAAGCTGTTGCTGTTGTCTTTGATCCCGCAGAAGAAAACCTACCAGTGCATCAAATGTCAGATGACCTTCGAGACGGAGCGCGAGATCCAGATCCACGTGGCCAATCACATGATC
>scaffold_14|SINFRUG00000134915|1433429|1436760
AATGTGGACAACGGTCCCAACAAGCGCATCATGCTGGTCTCGGAGTTCTACTATGGCCAGTTTGAGGGAGATGCTCACAAGCTGATGAGGAAGACCAACACCACTTTTAAGTGCCGGAGCTGTTTGAAGGTTCTCAAAAACAACATCAGGTTTATGAACCACATGAAGCACCATTTGGAGCTGGAGAAGCAGAACAGCGAGAGCTGGGAGAGCCACACCACCTGCCAGCATTGCTATCGTCAGTACATGACTCCGTTCCAGCTGCAGTGCCACATCGAGAGCGCGCACAGCCGAATCGAATCCTCCACCAATTGTAAAATATGTGAGCTGGCTTTTGGATCCGAGCAGGGCCTGTTGGAGCACATGAAGGAGGATCACAAACCCGGGGAAATGCCCTACGTGTGCCAGGTCTGCAATTACAGATCGTCGTTCTTTTCGGATGTGGAGACACATTTCCGGACGGTCCATGAAAACACTAAAGAACTGCTGTGTCCCTTCTGTCTCAAAATTCTGCGGAGCGGCCATATGTACATGCAGCACTACATGAAACACCAGAGAAAGGGCATCCATCGCTGTGGGAAATGCAGACTGAATTTTCTCACCTACAAGGAGAAAGTGGAGCACCGAACTCATGTCCACAAGACCTTTAGAAAGCCTAAAGCCTTGGAGGGCCTCCCTGCAGGAACAAAGGTGACGATTCGAGCCTCTCTCACAGGGAAAGCTCCTACTCAGCATAGCTCTTCGGACCGACCCAGCACAGTCACTATAAGTCCAGACGGTGTCGGGGAAAGAGCCAGCCAAGCTGTGGTTAAGTCAAGGGCCAAGTCAACTGGTACTGGAGCAGTGAAGGCCAGTATGGGTCCACCGAGCAAGAAACAATGTGGCGATCCTAGTAGAAACAATCTGGCACTCAGGAATCTCAGGGTTTATCATTTAATGACCCTGTTGCAACAGTTTATTTCTGCCGATGGTGGACGATACACCTGCATCGAGTGCTGTTCGGTAGTCGACCACTTCTTTTCTCATTTTCCAATGGTTCTGGCTTGCGGTGCGTGCAAGTACCGCACGAGCTGCAAAGTTTCTATTGGGAACCATATGATAAAATTCCATAGCACCAGAAAAACCCCTCAGAAAATGGATTATAGCAAAAACCCCTCTTCATTAAAGTTAACCTTGGTTTGTCTCAACTGCGACCTCCTCGTGGATGTATCCAGCGGAGACCTGATGACCAAACATTTAACCGATCAACCAAATCACATATGCAAAGTTATTCAGGACAGA
>scaffold_645|SINFRUG00000151746|9037|11584
AAAGAGAAGAGGTTCTTCTGCGAGCTTTGTGACAAAGGTTTCCACCAGCGGCACCAGCTGCAGAAGCACATGGTGTGTCACGTCAAACCTTTCCCCTGCACGTCCTGTGACAAAGGCTTCTACAAAGCAAAGGCACTGCAGAAGCACCTTCTGAGCCACCAGCTGAGAGAGGCACAGGAGAAAGACCCTGACAAGCTGCTGCACTGTGACCAGTGTGACAAGAAGTTCCGGCTGCTGCGGCAGCTCCGCGTCCACCAGGCTGGACACCGGCTTGAGAAGACTCCATTAAAATGTCACACCTGCGAGCGCACCTTCACCTCCACCAGCGCTCTCCGCTGCCACGAGGTGTCGCATGCTGACGTCAAACCTTTTATGTGTGATATCTGTGGAAAGGGCTTTGCCCGGAAGAAGAGCCTGCAGGAGCACCAGACCATCCACACCGGTGCTCGACCGTACACCTGCCCAACCTGTGGCAAGAAGTTCTCCACCACCAGTAACCTGCGCGTCCACAAGAGGTCTCACTCAGAAGAGCGTCCGTTCAAGTGCTCTGAATGCAACAAGGCCTTCAAGTGTAAGATGGGGCTACTGCAGCACAGAGTGGTGCATTCTGGGGAGAAACCCTTCATGTGTCAAACCTGCGGCCTCAGTTTCGGCCTCAAGTACAACTTCCAAAGACACTTGAGGCTCCACAATGGAGAGAAACCCTTCAGGTGCGATAAATGTGATGAGGGCTTTACAGGAACGTGGGCTCTGAAGACCCACATGCTGGTCCATGGTGCAGAGAAGCCATTCATGTGTGACCTCTGTGGAAAGACCTTTTTCTACAACTGTCAGCTGCAGAAACACCAGCAGGTTGTTCACGGCAACAAAGACAAGGTGAGCGGCACCCCCCACAGGTGGAGCAGCACCACCGCCAAATCTTTCAGCTGTAAAGTTTGTCTGAAGGCCTTCAGCAGCACCACCACCCTGAGGACACATGAGAAGAGTCATACCGCGGCCAAAGAGTTCAGCTGCTCCACCTGTGGGAAGGCCTTCCATCTGCGGCACCTCTACCTGTACCACCTGAGGCAGCACACAGGTGAGCGGCCCCACGTCTGCACCATCTGCCACAAAGGCTTCTTGCTGCCATCACAGTTGAAACGCCACAAACTGTTGCACACCGGCATCAAGCCGCACAAATGTGAGCAGTGTGGGAAGGAGTTCAAGACGCCCCAGAACTACCAGCGCCATTTAATGGTCCACACTGGAGAGAGGCCCTACGCGTGCACTGTGTGTAACCGCAGGTTCAGGCAGTCCAACCAGGTCAAGGCTCACATGCAGGTGCACACAGGAGTGAAGCTGTACAGCTGCGTACGCTGCAGCCGTGGCTTCTCCGAGTCCAGATCGCTCAAGAAGCACCGATGT
>scaffold_2|SINFRUG00000162478|871295|881810
ATGGATCACTTTGCAGCGGAGTGCCTTGTTTCAATGTCCAGTCGTGCAATTGTTCACGCTCCTAAAGGGAATAGGGAGATTAAACCAGAAATCCCGTCCTCCGCCAGGAGCGGGGAGGAAATGAAGGAGCCTTTGGTTAAGGACAACTCTTCCATCTTCGTGGTGGCTCGGATCCTGGCGGATTTTAACCAGCAGACTCCGAACAATGTTGCCGAGCAGGCAAAAATCAAGGATGAGAGCATGCCGGAGCTCCTGGATGATGGAAACTCTGCCACACCTACCGCCGTCTCCGATCCTTCGCCCAGACAAAGAGGCAAAAGATCGAGAGGTGTAACCGAGCAAGAGTCCCCCCAGAAAAAGCACAAATGCAACTATCTGGGCTGTGACAAAGTTTATGGCTCCTCCCACCTGAAAGCCCACCTAAGGACACACACAGGAGAACGCCCTTTCCCATGCACCTGGCCTGACTGCAGTAAGAAGTTCGCCCGCTCAGATGAGCTGGCTCGCCACTACCGCACCCACACGGGCGAGAAGAAGTTTGAGTGCCCGCTGTGCGACAAGCGCTTCATGCGCAGCGACCACCTGATGAAGCACGCCCGCCGCCACTCTGACTTCCAGCCAGGCATGCTGAAGCGGTCC
>scaffold_212|SINFRUG00000128198|36216|41532
GATAATTTTGATAGTGCTAATGAACTTCATTGGGACCCCCACAAAGAGTTTATGCAGTTTCTTTGGGACAACCATGATGATTCCCCTGGAGAGGAACCTCAAGAACCAGATCCTCCCCCAAACAACCAAAGGAGAAGAAAAAGGAAAATGGACATGGTCGTCATGGTGGATCCTTCCGAAGACCTTTACCCTGATCTGAGCCGCAAGTCGTCTGGCAAATTGGCAGATACAGGAGGACAAGTTAACTCCAAAGTTCGAAAGTTAAAAAAGTTCTCAAAGTCTCAGTCACCACAAATGGTGAAGGTTGCCAAGTATCCTAATGGAACTGTGAAGGCCATCAAAGAAATAATTTACAACACACCTGCAAGAAATGCAGTGGAGAACAGTATAGGTCACCGGCTGTCCTTGAATTCTCATTCAAAGAACAAGCATTCATGTTACCCTTGCCCCAAGTGTAAGCTGGTTTTCAAGAAGGAACACCATTTGAAGCGTCACATGAAGTCGCATGTTGAGCTTTCAAGTGTCTCGCCACAGACGTTTGTTTGTCAAGAATGCGGGCAGTCTTTTCGACAAGGCTCTTTGCTTATCGAGCACATGTCCATCCACCAGGAGAAGAGAGAGAGACTGGGTGAAGAATTTAAGAACAGCAAAAAGAAGGAGGATAAGAACAAAAGGCTTTTCTGTCCTCAGTGTCCATTTGATACAACTTGTCCAAATACATTTGTCCAGCATGCAAAAACTCACGAGAAGGACAAGAAGAATTTCAAGTGCGACAAATGTAGCTTCAGGACTCTGAATGAGAATGATCTTCGGAGACATACCATTATGCAGCATACCGTTATTTCAGTGAAAAAGCAGATCCAGGATAACAACTCAGTTATGTACTCCTGTAAAGTTTGTTCTTATAGAGCTTTTAGCAAAAACGTGTTTAGGAACCACCTCTTTCGGCGCCATCAACAAACTTTTCAGGAATACGAAGCCGAGGAGAAAAACGCACAACCGTCGAATGAGCACCGTACACTCGCTTGTAAAAGTCCGTTAGAAGATGCAGAGTTCACGTCCCAGATCTCCATCAAGAACCAAATCTCTAGAAAAGGCAATTCACAAAGCGATTCCCATGAAATTTCAGACTTGTTTAAAAATAGCAAGATTAAGAGAAACTTTAAGTCCCACTTAATGGAATCGAAACTTGACAAATCCATCAATGCTCTCCTGTCCCGACAAAAGCATGGAAAGAAAACTGCAGAGCAGAATCGGGACAAAAATAATTGCAGCGTCGACGAGTTCAGAAGTGACCAACGTAGCCCTGACCATTTCCAGGGTATGATGATGGTGAAGGATGATACATTAGCTATATCCCCAAATGGTGCAAGTGTAATGAACAACAGTGTTACCAAACTGAATGAGGATCAATCCATTTTGAAAAAATCACCATCCAAGCGGAAGATGTCCACACCTTATCGCAACACGTCTGAGCAAGACTCCTGCTTCATCTTGTCAAAGCCTTTGCCAAGTCCCATGAAAATAAACCAAGAGGACGACTTTGAAAACGACAGCTCCTCATTTAATGACACAGATGCCAGCGATAACCTGTCTGGAAGCGATTTTAACAAAGAAAAACACAACATTTACAGCTATAGCCGAAGGATGTCCATGAGGGGTGCCCTTCAGGCATCCAAAAAACTGTTCGAGAAGATAAAAATGGAGGAGAAGGAACACAACGAGATTGAAATCAAAGAGGAATGCATAGAATCTGAGGTATTTCAAGAATCATTCGAGTCGTACCAAATCCCGTTGAACGATTCCTTCCCGGAAGATGTTTCAGACCTGGAGTCCGAGCGCAAGAACTGTCCCTACTGCCCTGCAGTCTTTGAGTCAGGAGTTGGGCTGTCCAATCATGTTCGGGGGCATCTGCATAGGGCAGGAATAAACTACAACGCACGCCATGTCGTCTCTCCAGAGCAGGTGGCTTTTAACGACAAGAGGCCACGAATGAGGAGGAAGATCTCAACTTTCCGACGGTTGAAAAAAGCATTGCAGGCGGAGTCCGACTCGGAGACAATGACGAGCATTCACTCTTGTCCATTATGCGGGGACTCCTTTGATAACAGGACTGGTCAGTCCAACCACATACGAGGCCACCTCAAAAAGATTGGTAAAGGCTACGCCTCGAAGAACAAATCGCCGTTGCTGTATCTGCGGGAGTTGATGCGCGACAAGAAAGAGCTGCAGCGGGCCCTTCATATTCTGGGGAAAAGACGGAATCGCTTCCATTATGACTTCTCACCAAAGTTCCCCAGTGCTGAATGTTTGACATCCTTGCCCCTCGAAAATGACAAAAGTAGTTCTATTCCAAGCATTTGCACTGAAAGCAGACCACTGATGCCCGTGTTTTCTTTAGCAGACATAGATTCTGAAAAAGACCAACAAGAGACTAAGATGGACATTAAAAATTCTCTTTCTGGCACAACTGCTTTGATAGGAATTCTCAAGAAAAGGAAGTGCCCGGAAGACACTAGACTAAAACCATCTTCCCAGATATCAAAAAACATAGCGGTTTCTTTAAACGCAGAGTACAGTTCAGGGTCCAGACTTGCATCTTCGCTGCCAAAGTCAACATCTGCATTTGACTGTAAAGCAGTGAGGCCTCGCTCCAGGCCGGGCTCAAAGAAGAAGACGCTGCCCTTACCACAAACTCCAGAAGAAATGTACAGACTCACCTGCAGGTTCTGCGACCTCGTCTTCCAGGGTCCCTTGTCGGTCCAGGAGGACTGGATAAAACATTTACAGAGACACATTATGAACACTAGTGTTCCGCACACTGGGCTCGGCATGGTAGAGGTCATCTCA
>scaffold_45|SINFRUG00000151420|336752|337909
GAGGAGCCCCGGCTCGGAAGCACCCCGCTCGCGATGCTTGCTGCCACCTGTAGCAGAATCGGAGACCCCGGCCCCTCCTGCTCTCCCGCTTTGTCCGATGGCGCACCGGGACTTGTAAAGGGGTTTCATCCGTGGAAAGGAGGTTTGGGGGGTTCGAGCAACCTAGGTGCCTTCGGGGTACCCCCTGGAAACTGCAGAAATAACGGGACTGGACTGGCAAACACCAACAGTGCCTTCTCGGTGACCACTGTCAACTCTCTTATGGGAAATAATTATTCCATGTACCAGACCTCCGTGTCACCAGACAACATTATTCCCGACTCCGCGCACTCGCAGCGGTCCGCCTTTCTGAAAAAATTTCCCCCCTCAGTTGAAGATTTAACCGGGATATATCCACGAGTCCACGGACATCAGTCATGGTTCAAGCCCATGGGCGACACCGGAAATGGTACCTCTGCTTGGTGGGACATTGGGACCAGCTGGATGGACGCACAGAGCCCGACAGGAATACCCGCTTCTTTCGGCGCCTGTAACACTGAATACAGCTCTCCCTTCAGTCCCAGTACTTCTCAGCACCTGCTGCCCGCCGCACAGCACCTGTTTGACGGCTTCAGGCCATCTGTCCCAGCTCCTTATGCAGATACTACAAAGATCGGAGCACCGGTGGTGGCAACAAACCCAGTTCCTCTGCCCGCTTCTTCCCGCTCCTCATCCCGCCGCTACTCGGGCAGAGCCACGTGCGACTGTCCGAACTGCCAGGAGGCAGAGAGCCTTGGCCCGGGGGGCGCAAGCCCGCAAAGGAGGGGGCTGCACAGCTGCCACATCCCGGGCTGTGGTAAAGTTTATGGCAAGACCTCACACTTGAAGGCGCACTTGCGCTGGCACACCGGAGAGAGGCCATTTGTCTGCAACTGGCTTTTCTGTGGCAAGCGCTTTACGCGCTCTGATGAGCTCCAGCGACATTTACGCACGCACACCGGAGAGAAACGATTCGAATGCGCCATTTGCCAGAAGCGATTCATGCGCTCCGACCACCTCAGCAAGCACATCAGGACGCACACCGCGGACGGCTCAGAGGACAGCGGAGAAACGGGACACGGGAAAGGGAGCAGCGACACGGACACGAGCCTCTCCGGGAGCCCAGCGTCCCAAAGTGCG
>scaffold_26|SINFRUG00000162560|1031331|1033268
ATGGCGGACCTGGACAACCTCCTCGCAACTTTTCAGACGCAGCTTTCAGACGTGATGGAGACGGTTGTAAAGACGGCCATGTTTGAGGTCACCAGGTTGGTAGAAGATAGTTTCCTTCCCGAGATGAAGCGCAGGACGCTGGAGGTGGAGACCCTGAAGATTCAACTGCAGTGGGCCGAGAGGAAGAGTGACCGGGAGGAGACACATGAGATGTCTGGTGAGAGCACAGGAACAAGCCCTGGAGGTGAGCAGGAGGAACTGCTTCAGAATCAAGGACTTGTTGCAGAAAAGGAGTGCGATCCCGGCAAAAGTAGAGCTCCTGCTCAGCAACCAGAACATGAGATGAATACCTCTGCTCGAGCAGACGTTCCTGCTGTGGATGTCCAAGGCGGAGATGAAATTGTGACCCCCCCAAGGCTGCAGAATCCTGACTTTTTGGGTGAGACTATAAAGCAGGAGGTGATGGTCGACGGCGGCAGAAGCGCGGAAGGTCAGCCCAAGACAAAGAGGATAAAAACGGCGCCTTTCTCGGCCAAACAGCACAGCGCGAGGTCAGAAGCCCACAAGCAGGAGGTTATGAAGCTGCAGCCCAAAGTGGGCGCCAGTGTCAGAATGCAGGCGGCGCTGCACCACCTCCATCGGCCTCTGAAGCGACCCTCACACCTCCTGTCCGGCAGCTCCACCTCTGCTCTGTCTGCGGATCCCTCTGACTCCGTGGCCTCGCTCCTCCCTATCAGGACTCCTGCCATGTCAAAAGGTCACTCGTCTCCACTCTTAACTCCGCGAGGGCACCTCCACGACAAGGTGGCGCATCTCCGGACCGGCACGTCGTGGCTCAGCATCAAAACCCAGCTCCACGCTGCCAACCCGCCGCCCCATTCAGACTCTAACTTCCACACGGGGCCACGGCGCCTCTTGCGCTGCGGCGAGTGTGGCAAGTGTTTCCCCCACCCCAGCACCCTGAAGGCTCACCTGCAGACTCACACGGGCGAGCGGCCTTTCTGCCTCCCTCTGTGGACGTACCTTCACCAAACTGAGCAACCTGAAGGCCCA
>scaffold_8|SINFRUG00000135646|2566512|2571469
CCAGGTGCCTGCGGGGAGCCCGGAGACCCTCCTCTGCTCCAGCAGCCCCTGCAGACCTCCAAATCTGGGATCCAGCAGATCATCGAGTGCTTCCGTTCAGGTTGGTTTCTCCGCTATTTTATGCAGCAGAGCAGCGCCCCGATCATTGTCAATGAGGACCCTGATTCCCAGCTCTCCACCATTATTCCCAGAACTGCTCAGCTCAAACACATGCTGCTGAGGGAAGTGGACACCATCTTTGAATGTAAGCTGTGCAGGAGTCTGTTCAGAGGCCTGCCCAACCTCATCACACACAAGGAGTACTACTGCCTGACCCGGCTGCCTGAATATGACGGTTCACCGGGGGACGACAGGCAGAGCGTAGCCGTGAAGGATTTACTGGATGCTATATATCCCAGATCGGATAAACCCGATTACGTCGTGCGGCTGGAGCCTATTCAGACCAGCACTAAGGCTGTGTTCCAGTACATCACCACAGAGGAGGAGCTGGCCAGATATCCATCACGCACACCCAGCCACGGCAGCCCCGCACAGTATCGAGGACAGAGGAGATGGGAGGCCGAGGAGGAGTCGAAGGCGGAGCAGACGCAGCATGAAGACGAGGGCTCCACCAGCGGGGAAGTGGTGGAAACCTCAGACGAAGACGAAGACGAGGACGTGGACAGCAGCCCCGCCCCGTCTCCTAGCGACAGCACCGGGACAGCGAAGGGCGTTCCTGCGACGCAAAGCGCGGCGAAGGTGAAGGACGAAGAGCCCCCGCCCAGCCCCAAGACGGCGCCGCCTCCGCCGCCGGCGCCCTCCCGCAGCAGCAACGCGCTCGCCTCGGGAGTTCCCTCCAAAATGACCAAGCTGTCGGTGGGTTTCGACTTCAAGCAGCTCTACTGTAAACTCTGCAAGCGCCAGTTCAGCTCGCGGCAGAACCTGACCAAACACATCGAGCTGCACACGGACGGCAACGACATCTTCATCAAGTTCTACCGCTGCCCGCTCTGCCGCTACGAGTCGCGCCGCAAGCGCGACGTCCTGCGCCACGTCACGGTCGTCCACAAAAAGTCCTCGGCCTACCTCGCCAAGATCATGCCCAAGCTGGAGAGCCGGGCGGTGAAGAGGCTGGCGGAGGTCGTCCTCAGCAGCACCAGCGGCAACAAGAGGACGGGCGGCAACGTCAAAGAGGAAGTGAACGGGCGCCAGGCGTCTTCGTCCTCCTCCTCCTCGTCGCCCTCACCTCCTGTCACTCGCAAGCAGGAGGGTTCCGCGGCGACTCCGTCCACCTCTGCGGGCGTCGCTTCGCCCTCGCACGTTCCCTCATCCGTCGCCCGCAAGCAGCAGGACGCCTCGCCGCCGCCGGCCCCGGCGTCCACCCCCGTCACCCGTAAGCAGGAGAGGCAACAGACGCACCGTCCCGTCAGCCCGCCGCTGACTCGCCGCAGCGAAAAGCACCAGCGGAACTCCTCCCGCGCCGCCTCGCCCGGCGCCCAGCCGCCCCACACACGGCGGAACGACGCCCAGTCCGACGGCGGCGGGTCGTCGTCCACCGAAGTCCGAGTGACCAAGAACTTCTCGCTGCACGCCTGCGACCAGTGCGGACGCGCCTTCGCCAAAAAGCTCTATCTGGAGTCTCACAAGCGAAGTCACCGCAACGCACCGACCGCGGCGGCGAACAGGCGGAAAGGAGTCAGCACCCGCTCCAAATCTATGGCCTGGTGA
>scaffold_20|SINFRUG00000159687|1444672|1447911
TCCAACACTCCAACCTCGTCGACTGGAGACTCCATCGAACAGCCGGACAAATGCAGGGTATCAGACGGTCAGCATGCCTGCAGCTACTGTGAGAAAGTGTTCAGCACACATACCAGCAGGCAGCGGCACGAGCACAGGGTCCACGAGCAGAACTCGCAAGTGGCTGCGGTGAAACCGCAGCTGCACCCGGAAAAGCACCTTGAGAAGGTAACCTGTGATTCCTCGCTCTCGAATCAAGACAAAACGGAGCCTGGCGATAGGACAGAACCTGCTGCGGGTCAGGACAACGAAGATTCCGCCGAGCGATATATGCTGGATGTGTCGAGCAACGCCTCGGAGAACCTCAGCTTTTATATCGATGGAAAAATAGTGTCAACAAGTACGGTCGCTAGCTGTGAATCCACCGAGGGTCATTCTGTGTCCCCCACTTTATTGAGACTGGATTCTCTGATTCTAGATCCCAGCAAAGAGTTACCTGGTCAAACCCTGACCAAGAGAAGAACAGCGACACCACCACTTTTACCGCAAATCAAAACGGAACTGGAGTCTGAGGTGGTTGTCTCCTCATCGTCCTCATCGATTGTGACTTCTTTAATAGAAACGATTCTCCCGCAGAGAGCAGAATCTACCGTTGCCCACAAGGAGCGGACGGTGTTCCTGTCCCCCAAGCTGAAGCAGCTCCTGGAGAAAGAGGATGGTCTCAAACCTACACTCGCACTCATCGCAGATGGGCAGAATTCCTGCACTCCCGTTTCTCTCTCTGTCCTTCCTGCTGGAACAGGGAGGTTTAAAAGAAGGACCGGATCCCCGCTGAGCTCCCCAACAAACCCGACGACAAACAAGGAAGCGGAGGTGGCGGACTGCGAGCTCGTAAGTGCAGACCAGGTGGAAGTCCAGTGCAGTTCGTCACCTGTGCACCAGCCGGCCGGTGAACCCGATGACACGTCTCTGTCCGAGGCACAAAGGAATGACGTTCAGGCCGACAGCTGGCCCCTCGTGACGGGCGGTAATCCCTGCAACCAACAACCCCTGGATCTCTCTAACACCATCAAGAAGACGGGAGACGATGCTGTGCTGGATTTGAGTCTGCAAAAAAAGATCCTGGGTGAAGGTGAGGGTACGTCAAATTTAGCGTCACTGGCGGCGTTGAATGAAGAGGCCTCCAAGGTTTGCACCAGTCAGAGCACCTTAATGGATATCAGAGAGGACAATCCCATAGTAACAGACTTCACCATAGTTACAGCCCCGGATCTGATCGCCCCGGTGGATCCTGTTGTTGAAGGACTTGTTTACGGACTCACCCTGCCCTCCAACTCCCTGACTCCGTCACCCGCCTCTCTCACCCCTGTTGCGCTGCAGCCAGCTTCGCCGTGCACGATCGCCTTTGCGGCGCCAGCTTCCCACGCCATACTCCCCACCGCTCCTTCATTGCTCACAGTTTTGGCTCCCCCACCCCTGACCAACCCCTCAGGCCACTCGGTCCAAGTCCTGGCTCCCAACATATCGCCCGAGGGTAACACGGTGTTGATCGAATGCACAATAGCCCTGGAGCCCCCGCGGAGCGTGGCCCCTGCCGTCAGCACGCTGCAGGAGCACGCGTCAGATCCTGCAGCCCCTGCAGAGGTGGGGGTTAATCAAACGGAACAACAGATGGCATCAGCGCCGGGTCTTCAGGCCGCGGACCCCGCTGATCCTGCAGAACCAGAGACTCCAGTTTCTGATAATGCTGCTGCAGCTGAGTCGGAGCCCGTCGTTGATCCGCAACCACCTACGCTCATAAAAGAGGAAGTTGCTGATTGTGACATTCCTTCACCCAAAACAACCAGCTTCCCTTCACCCGCGACAGCAGAAGAAGACGCCTCCCCAGGCAGCACCGGGGCTGATGCACAGGTGCAGACCTTCACCAAGAATTTCATCTGCAACGTGTGCGAGAAACTCTATCATTCAATGAAGGAGCTCAGCGACCACGTCGGCGCCCACGCGGACGACTGGCCCTACAAGTGCGAGTTCTGCGTGCTGCTCTTCGGGAAACCGTCTGACCTGCTGGACCACCGCTCGAGCCTCCACGGCGTCGGAAAGACTTACGCGTGCAGCGTGTGCACGAAGGAGTTTGTTTACCTTTGCAACCTGAAACGGCACCAGGAGGAACTGCACCCGGGTCAACAGTGCACATACGCCGAGGAAGAAAAGGGCAAACTCCGACCTCAAAACTACAACAACTCGGCGAGAGTCGGCGCAGAGCCTCCGGCGCCGGACGCTCGGGGGGAAACTAAGAAAGCGGCGAAAACGGAGGAAGGAGGAGAAGCTGTGGCCGCTGAAGAGTTCTTCACAACAGTAAAAATCAAGGCTTCAGACGGAGACGAGCTCAAAGGGAGCGACGTCCGCCTTGGCATTAACCAGCATTACCCCAGCTTCAAGCCCCCTCCCTTCCCTTACCACAACAGGTCCCCTGCCAGCTCGGTGACGTCAGCCACCAACTTCACCACCCACAACATCCCACAAACCTTCAGCACGGCTATCCGCTGCACCAAGTGCGGCAAAAGCTTTGACAACATGCCGGAGCTGCACAAGCACATCCTGGCGTGTGCAACCGCCAGTGACAAAAAGAGGTACACGCCAAAGAAGAACCCCATCCCGCTGCGCCATTTCGCAAAAACGCAGCACGGCGTCTTGTCCGCCACGAATTCTGCTCACGGGCTGAACGACTCCAACAGGAGCGACCACCCAACCAGGTCGAAACCCACCCAGGACTCTGCGGTGAAGCTGAGGTTAAAGGTCCTCGGGAAGAGGAAGAAGAAGCTGGTCCAAAGGGTGATGCCGCAGAGGAACAAGTCGGACCATAACTCCAACAGAACGGCGCCTGCGCAGGTGCACGACAAGCAGGAGGTGTTTGTCTGCCCCCACTGCAGCCGGGAGTTCACCATGCGCCGCAGCAGAACCAAACACATGGCCGTCTGCCCCAGGAAACTGAGCGAGGTGAAGAAACGGAAA
>scaffold_2275|SINFRUG00000140216|5453|8021
TCAGCAGGGCCACTGGGCATGTCTCTGATGGACAACAGTCCAACCCTCTGTGACCTGCACGAGAACGCGCCGCCCCCCCCTCAGCTGGTGATGTTGGCAAATGTGGCAGCGGTGACGGCGGCAGATGGCGATGGAGGTGCTCTGGACGAGAAAGAGATGATGGAGCTGAAGACGGTGGGCAGCAGCTACTTGGACAGCGATGAGGACAATGGCAGCAGGTACACTGATGACAACCAGAACTGCAAAGAGTTCTGTATTATCGAGTACCCCGAGTCTCCAGATCCCACAGTACAGGTCAACCCTGTGGTCACAGGAAGTGGCGAGGATGACAGGAACAAAGCTGAAACCCCGCCTGCTGGAGCGAGGCCACGCCCCCTGGCCAGCACGAAACCCTCCGAACAGGACGGCAAAGTCAACGAAGGTCCCAGCGGCACGAAGAAAAAGAAGCCTTTCTACTGTAAGCCGTGTCACTTCCAGGCTCAGAACGAACAGCAGTTCGTGGAGCACCTGCGCACTCACAGCGCCAGCAAGATGATGGTGGTGAACCACGTGGAGGGGCGCAGCAGGAACAAGACCAGGGACGCAGACGCAGCTGCCAGCGGAGAGGCGGAGAACAGTGGGGGGGACACAGGTGACAGCAAAGGTCTGATCAGGTGTGAACGCTGCGGCTACAACACCAACCGATTCGACCATTACATCGCCCACCTGAAGCACCACAGCAAGGAGGGAGATGACCACAGAGTGTTTAAGTGCACGCTGTGTCCGTACACCACCGTCAGCCAGTACCACTGGAGGAAACACCTGAGGAACCACTTCCCCAGTAAACTGCACACCTGCAGCCAGTGTTCCTACTTTTCTGACCGCAAGAGCAACTACATCCAACACATCCGCACTCACACAGGTGTTCGTCCTTTCCAGTGTCTCTACTGTGACTACTCCAGCTCTCAGAAGACCCACCTGACCCGCCACATGAGGACTCACTCTGGAGAGCGTCCATTTAAATGCGAGAGCTGCAATTACCTGGCAGCCAACCAGCATGAGGTAACTCGGCATGCTCGCCAAGTCCACAACGGGCCCAAACCTCTGTCCTGTCCATACTGTGACTATAAGACCGCAGACCGCAGCAACTACAAGAAGCACGTTGAATTGCACCTGAATCCTCGGCAGTTCCTCTGTCCCGTCTGCAAGTACGCTGCCTCCAAGAAGTGCAATCTTCAGTACCACATCAAGTCCAGACATGCAGGCTGCAACGTAGCCATGGACATCTCCAAGGTCAAACTACGTGTCAAAAAAGCTGGTCCTAATGGTGCAGAGGAAAACTCC
>scaffold_52|SINFRUG00000149466|266955|269007
ATGAAACGGGCGGCTGTAGTGGCCAGGCACAATGGCCTCGTCTCTCCGCTGGGGAACAACAACTCGGGGGCTTCCAGCATCGTCTCGCCGCCCCAGCAGAAAGCCAGTAGTATCACCGCCGCTGCGGACGGCGGCACCGGCGGGGAGATGGACGGCCTGTTGGATTTCTCCAAAGGCCCCGCCGTCAAAACGGAGCTGGTGTGCAAATGGATAGACCGAACTTCTTCGAGACAGAGGCTCGGGCGGACGGCGACATCCGTCTGCGACCAAACTTTCAGCTCCATGCCCGAGCTGGTGGACCACGTCACCACCGAACATGTCGCGGCGGGTCTCGACACCCTGAGTCACGTCTGCATGTGGGACGAGTGCATGCGCGGCGGGAAGGCGTTCAAAGCCAAATACAAACTCATCAACCACATTCGCGTGCACACCGGGGAGAAGCCGTTTTCGTGTGCGTTTCCCAACTGCGGCAAGATGTTTGCACGCTCCGAAAACCTCAAGATCCACACGCGCACGCACACGGGTGAGAAGCCATTCCAGTGTGAGTTTTGTGAGCGACGATTTGCCAACAGCAGCGACAGGAAAAAGCATTCGCAGGTTCACACGGCATCCAAACCCTACGACTGCAAGGCCATGGGCTGTACCAAGTCCTACACCCACCCCAGCTCTCTGCGCAAGCACATGAAGGTTCACATCAAATCATCACCTACCTCTGAGCCCCAGGATCCATACGACACCATCCCACATCAACTCCAGCCATCTCATCAGGCCATCATTGAGCCCCTTGACCTTAAAATAAACCACCTCTCACCATCACTTGCCAACAAAAAC
>scaffold_26|SINFRUG00000164768|963259|963818
AGCAACGATCCGGACGCGTGTCACCAGTGCGACATCTGCGGCAAAGTCTTTGACCGGCGGTCGAAGCTGGAGAGGCATAAACCGGTGCACACCCGGGAGCCCAGGATCATTTACCACTGTCAGCAGTGTGACAAGAGTTTAATGACGCAGGAGAAGATGGACCGACACCTGAACTGGCACAAGAAGACCAACAAGCATCCGTGTCCGGACTGTGGGAAAATCTTCAATAGACCTTCAAGGCTAGAGAGACACAAGCGCACGCACTCCAAGAAGCCACGGGAGCCCTACCAGTGCACGCACTGCACGAAGGCCTTCTCCAAGCTCTACAAACTCATCCGGCACACGAGGACGCACACCGGAGAGAAGCCCTTCTTCTGCTACGTCTGCGGGAAAGCGTTCTCTGAGATGGGCCACTGCAAGGCGCACGAGAGGACGCACGAGGAGCAGCCGGAAAAGCCGCACGTGCGACCGCTGCGAAATGTGCTTCTTCAAGGCCTCGGAGCTGCGCCGCCACGCCCGCTCCCACACGGGGGAGAAGCCTTTCCGGTGCAGCGTGTG
>scaffold_37|SINFRUG00000145396|783991|788722
ATGCCTCGCTCGTTCTTGGTGAAGAAAGTGAAACTGGACGATTTTTCGGCCGCGGAGCTGGAGAACTCCTACGGCCAAAGCAGGAGAGAACAACTCAGTCTGCGGTTCCACCACCATGAGAAAGGCTACGTGGGCGATTACTTGAGTCCATCTCCTTACGAGGATGTCGTGGGAAGCGACTCACCCGTCATCTCTAAAGTGCCCTCACCCGGACACCCGTCCATTATCTACAGCCGCATCAATGATTCCTATTCCGGCATCCACGGGGACATCCACGGGGATTCGGACCAACCGGACAGCCCTCGCTCGGAGGCGTCGTCGTCGGCCGGCGGGTACATTAACGGGGACGCGGCCGTCAGCGAGGGCTACACTGTGGACGCCTTTTTTATCATGGACGGGAGGTCGCGGAGGAGAGCCGCGGCGACCCCCAGGGCCGCTCAGAGGCACACCTGCAGCGAGTGCGGGAAAACCTACGCCACGTCCTCCAACCTGAGCCGGCACAAGCAGACGCACCGGAGCCTGGACAGCAAGATGGCCAAGAAGTGCCCCACCTGCGGCAAAGTCTACGTCTCCATGCCCGCCATGGCCATGCACCTGCTGACCCACGACCTCAAGCACAAGTGCGACGTGTGCGGCAAAGCCTTCAGCCGCCCCTGGCTGCTGCAGGGCCACATGCGCTCCCACACGGGCGAGAAGCCCTTCGGGTGCGCGCACTGCGGGAAGGCGTTCGCCGACCGCTCGAACCTGCGCGCCCACATGCAGACGCACTCGGCCTTCAAGCACTACAAGTGTAAACGCTGCGACAAGACGTTTGCGCTCAAGAGCTACCTGAACAAGCACTACGAGTCGGCCTGCTTCAAGGGGGCG
>scaffold_22|SINFRUG00000135157|1164589|1164905
AGCAACTTGAAGACTCACATGAACCGACACAACACAGAAAGATGCCACCTTTGTGATTTGTGTGGTAAAAAGTTCAAATCAAAGGTTACGCTGAAAAGCCACAGACTGAGCCACACCGAGGAAGGAAAGCAGTTTCAGTGTCTACAGTGT
>scaffold_250|SINFRUG00000156043|31802|66238
AAATGTCTGACCTCATCGGCCCTCCGTGGAAATGAGTCAGCCACTGTGTACATGTTCGTGCAGCGAAACACAACATTTGCCCCCGCCAGCGCCGCTTACTGCCCGGAGAAAGACGTCGATGCCGACCTCGATGACGCAGAGGACGCCCTGATGCGATGCGAGCAGGCCATGCCGATGCTGGTGGGGGGGCTGTACGCCCAGAGTCTCCCCTGTGACGGAGCTACGCCTGATCTCCAGCTGCAGGACAGCTCTCCCCAAGACACCAGATCCTCCTCCACCTTCCAGCGGACCCTGGCGGGGGCCTCACCTAGCCTGGGCTGCGGCGGTAGCAATGAGGTTCACTCCTCTCTTGCCTACTCCATCAAACAGGAAAACTCGATGGGATACAGGTTCCCAAACGCAGGCTGTCGAGTGCCCTGCACATCCCAGGACAGATTTGAGAACTGTATCGCAGGCCAAGTTTTGGGAGTGATGAGAGAGGAGCTAGAGGCGCTGCAAGCTAGCAGCAGCGGTAGCGGAGCTTGCGTCGCAGGCAACGTGGACGGCGCCGTGTCACGGGTAGCGGTGCAACCGTTTAATAATGGAGACGACTCCTCCCTGCTGGCTTTGTCCCCTGCTGGCTCGTGTCAGTCAGCGCGGCTGCTCAGCGCTAACAGTCTGAAGAGACGTTGCCTGTCTCTGGCCTCACAAGCAGCCAACGCTGCCGGTGACGTTAGCGCAACAGGTCCGCCGTCCAGTAGCGCCGCTTCCTCCGAGAAGATCAATATCACCGCCATCATCTGCTCCTCCTCGCAGATGTCCATGGTCGCCTGCGTCAACGGATTTCGTGCTAACGTCTCGCCCTGCCCCACCGGCAGTACTGGCTTTTCTTCATCTTCCTCCTCCTCGTCTACGTCCCCACCCTCTAACGCCTGCTCACGAGAAGTGCCGCAGAGGCCGCCAACACACGGTAGCCCCCAGCGGGCTATGCTACAGGAGAACTGCCAGCTGTCTTCACCTGCCGCCTGCCTGCTGTCGGTATCCTCCTCCTCATCCTCCTCTTCGGCATCATCTGGGGAGCCAGAGCAGGGGCCGAACCAGGGCTTATGTGAAGAACAGGCCTCCATGCTGCAGCCAAGTGGCACTGGGGGTGCACCCGGGGGAGGTGTGGGAGGAGGAGGAGGAGGCTCTGATGGGTTGGGGCTACTAAGCCTGATGTCTGGGATGCTACATCCAGGGCCCGATGCTGGGATTCTCCTGGATGGGGGCCAAAGATCAGGAGGTGCTCTTAAGCAGGAGCCCTTGGATGATTTTTCCCCCAACGAAGAGGAACTCTTTCCCTCTCTCCCGACGATGCCCCCTCCTTATCACCTGCACCAGTATGTGGGGCAAAGTCCAGGGGGCCTGTTGCATCACCAAAGCCAGCAAACAGCATCTACCTCTTCCCTGGGACTCAAACCGACCTCTGGTAGCCCTTCGACGTCTCAGATGGTCCTGGAGCGGGAAGAGGTCGGAGGTGGGGTGCTGACCGACAAGCAGACGTGTCGCTGGATCGACTGCAGCGCTGCGTACGAGCAGCAGGAGGAGCTTGTGAGGCACATCGAGAAGGTCCACATCGACCAGCGCAAAGGAGAGGACTTCACCTGCTTCTGGGCCGGCTGCATCCGCCGTTACAAGCCTTTCAACGCCCGCTACAAGTTGCTCATTCACATGAGAGTCCACTCTGGAGAGAAGCCTAACAAGTGTATGTTTGAGGGCTGCAACAAAGCCTTTTCACGCCTGGAGAACCTAAAGATCCACCTGAGGAGCCACACGGGGGAGAAGCCGTACCTGTGCCAGCACCCTGGCTGCCAGAAAGCCTTCAGCAACTCCAGCGACCGCGCCAAGCATCAGCGCACTCACCTGGACACGAAGCCGTACGCCTGTCAGATCCCCGGCTGCACCAAGCGCTACACGGACCCCAGCTCGCTCCGCAAACACGTCAAGATCCACTCGGCCAAGGAGCAACAGGTGCGCAGGAAGCTCCGCCCGTGTCCTCACTTGGAGCCAGATGTCCTGAGCGACTGCCTGTCCATTCAGCACCTCCAGGGCTCTGCCTCCTCTGAACACCTCTACAACGGCAAAGATGGCCGCTCCCCCGGACTGGGCCAGGACATCTTCACAGTGGAGCTCCTCTCCGCGACCTCCAGCTCCACCTCTGCCTCCGCCACTGACCTGCCGGCCCGACAGCACCGGCTGGACCGAGACCTCGGCAGCCCTCACCACCTGTCGCCGCTGGCTGCCATGGACGGAGCGAGAGACGGGATCCTCGGGGAGTTTCAGCTGGAAGGGCCGGAACAATCGGCCGCAGACCCAGTGGCAGTCGATCAAGCCTGGTTTCTGTTCTTCTTCTCCGCTTCTCTACATCTCCCCTCCCTTAGTACCAGGGCACCTTTCAGAGCTGCTTCCATTTCGGAGAGTCCTACCAGACGACGGGCGGAGGTGTCCAAATCCCGGGGGATTCTCACTCCTACACCTCTCATCCGCAAAATGGCTTCCACATGTCGAGTAGCAACACTGGCGCTGCAGGTGAGCCCCCAACCGGGCCGCCCGTCACCGCGCCTCAGAAACGACCATCTAAACACGCTCTCGTTCTGTCCCAGGCTTCAGCTTGAGCCAGGAGCTGCAGGGAGGAGGGGGTTGCCAGTTCTCGTCCAGCCCGGAGGAGAGCATATTCTTCCCGGGGGGCAGCTTCGACCGCGGCCTGAGCCACATGTCGTCCGTCTACACGGAGACATAGAGCGACACTGGAGCCAAGCT
>scaffold_22|SINFRUG00000151033|2069101|2069757
TTCAAAGGAGCTGGGGACGTGACGCAGCAGCAGTCCCGTCAGCAGGGGCACAAAGCAGGGAAGCCACACCAGTGCCAGCACTGTCCCAAAAAGTTTAGCCTGAAGCACCAGCTGGACACACACCTCCGCGTCCACACTGGAGAGAAACCCTTCGAGTGTCGTCTCTGCGGTCAGCGCTCACGGGACTACTCAGCCATGATCAAGCACCTTCGCACTCACAATGGGGCCTCACCCTACCGGTGCACCCTGTGCCTGGAGTTCTGCAGCAGCCTGGTCGCCATGCAGAGGCACATCAAGAACCACGCGGTGCAGGAATTCCCCCCTGGCTGGACCATCAGCAGCACCTACCTGTACAAC
>scaffold_177|SINFRUG00000165245|545417|549035
ATGAATGACATTAATTTAAGTCCTGTGGGTATGGACCAGCTCACCGTGCCCTCAGTGAGTGCCAGTCACCTGGGTCTGCCCGCCTCGCCCACACACAACCCAATCCCCACGCCAGGTATGCCAGTGGCCATCCCCAGTTTGGGTCCTTCCCTTGGTTCCCTGCCTTCTGCCCTCTCTTTGATGCTCCCAATGGCTCCACTGAGTGACAGAGGTGTGATGTGCGGTCTGCCGGACAGGAATTACTCCTTGCCTCCACCTCCCTACCCCCATCTGGAGAGCAGTTACTTCAGACACATACTGCCAGGCATCCTGTCATATCTAGCAGACCGCCCACCTCCTCAGTACATCCACCCCAGCAGTCTAAACATGGATGGGACCTTGTCTGTGGCCAGCAACAACCCCACAGGTATGGACCCTTATAGTGGGCCCGGCGGCCCATTAGAACAGGGTCTGGTACCTATGGATTCCCGGCAGGTCAGCGGCCAGGGGGAACTCCATCAGACTGGTGGTCATGAACTGGATTCAACAGGGTTGACCATGGAGTCACGTGTCAGCAGCCCCATGTCCCCGAACCGGATGGGGGAAGAGCTGGCCACTATGGAGGGCGTTGGGGTGGTGGCGGAGTCCGACACCCAGCAGCAGCTCGGAGGGGGAAGACAACCTCAGCCACACGAGGGCCTGGCTGGGGTCGACTCATCCGCTGGCGTTATGCCGCTCCACGGTCCCTCCGTCCTTGAACTACCGGTGCTGAATTCGGGCGTGGTTAGCGTGGTGCTCACCGGCTCCATGGCCAACCAGGGCCAGCTGGAGCCCGTGTCACTTCATGGACACACCGGAATTGGACTGGACGCGGTAAACGTGTCTCCCATCACTGCCGAGGTGTCGCTGGGGCCAGAAAACAACCTGGTGCTGGTGAATTCCACACTGCAGCTGGAGGATTCTCCTTCTGACAAAGAGAACATGGTCACTGCTTACACCATCTGGTGCACGCTATGTGAGCGCTCATATACCTCAGACTGCCCCGAGCACGGTCCAGTCACGTTTATCCCCGACACCCCGATCCAAAGCCGAGCTCGCCTCTCTCTGCCACGGCCGCTCTGTCTGCGCATCTCAGTAGCTAACGAACCTCTTGGAGTTTTTGCCCGGGACATCATCCCTCAGAGGACATGCTTTGGACCAATGGTGGGACAGCACTGTAGTAACGTGGACCTCTCCGATTGGCCAGAGAAGGACACCCCACAGATATGGAAGGTTGGTAGAACCGTTTGTTTCTTTAAGGTGTACCACAACAACGTGCTGGAATTCTCCATTGTGACGACAGATGAGAACGAGTGCAACTGGATGATGTTTGTCCGCAAAGCAAGGACCCACGAGGAGCAAAACCTGGTGGCCTACCCGGCTAACGGGAAGCTGTTCTTCTGTACCACGACAGAGATCCACCTGGATCAAGAGCTGCTCTTCTATTACAGCAGGGACTATTGCAGGCTGCTGGGTGTTCCACAGGTGCCTGAAGGTCAGCTATGTCAGTGTGGCAAAGAGTGCTCCTCTTTCTCCGACCTCAAGTCTCATATTAGCAGCGTCAACAGCAACCACGGCCACAACCAGCCTCCGCACAGCCACAGCCCACCACAGCAGGACCACGTCCACCACGAAGAGAAACTGGCGAACGGCGCCTCGAGCTCCTCCTCTTCCCCGTGGCCCTGCCACGCCCATGCGGGACAGACAAACGGTGATAACAGCAGGGGGAGCGCGGATGGAAACTCTAACAGGGTCAGCGTCCGGGGGAAAGGTCATGGTCACGTGCGTGAGAAGAAGTATAAATGCAGCATGTGTTCCCGGGCGTTCATCACGATCACTAAGCTCAATGTGCACTTCATGGGGCACGTGGGGATGAAGCCTCACAAGTGTGAGTACTGCAGTAAGGCCTTCAGTGATCCCAGCAACCTCAGGATGCACCTCAAGATTCACACGGGCCAGAAGAACTACAAATGCTCAATCTGCGATAAGTTGTTCACCCAGAAGTCTCATGTGGCGTCACACATGCTCATCCACACCGGTGCTGAGAAGCTCAAGTGTGACCTCTGCGATCGGGCCTTCATCAGGAAACATGACCTGAAACAACACATGTTCTCTCACACGCATGAACGCCGGATACAGTGTCCAAAGTGCAACAAACACTTCCTCAAGACCAACCACCTGAAGAAGCACATGAACTCTCACGAGGGCCGCAGAGACTTTGTCTGCGAGAAATGCCACAAAGCGTTTCTCACCAAATACCACCTCACCCGTCACCTCAAAATCTGCAAAGGGCCAAAGGTGGAGAGAACATCC
>scaffold_110|SINFRUG00000144657|394809|420307
AGCCTTAGATCAAAAATTTCCTTTTTACTTACAGGAAACGGAGACTGCGAATGTGTTGCAGTGGCTCACGTCATGCTCCTCAACTTACTCAGTTATGCAAGCCATATATATATGTATATATCTCTGAACTACGAGAACGTGGTGGAGACGGGCTCAGAGACCGAGGAGGACGACAAGCTGCCGGTGTCCGAGGAAGACCCCCTGATCAACGGGACGGGCAGCCCGGCCAGCCTCACCAACCCCGATGCATCGCCACGCACCGAGAGCCACGGCCTCCTGACCAAGGACGAGGAGGACGACGAGATGCGGGACAGCGGCGTGGAGCACATCTGGCCCGACAACGACATGCTGAGCGCTTCGGTCGACGGCGCAGATGAAATGAAGGATGACTTTGACACCCTGGGGCCCGATGCCACTTTGCAGACGGTTGGAAATGGTACAGTCAAGAGCGTCGATTGCACTTCAGAGTTTGAGGACTTCTTTGCCAAGCGGAAGCTGGATGACAGCGACAGTCACGTGGTTAGCATCGCCGAATACCTGCAGCGTGGAGACACTGCCATCATTTACCCAGAAGCCCCGGAGGAGCTGTCCCGCCTGGGAACACCAGAGGCCACAGGTCCGGAGGAAAATGACCTGCCACCTGGAACGCCAGATGCCTTCGCCCAACTGTTGACCTGCCCCTACTGTGACCGGGGCTACAAGCGCTTGACATCGCTGAAGGAGCACATCAAGTACCGTCATGAGAAGAACGAGGAGAACTTCGCCTGCCCCCTCTGCAACTACACGTTCGCTTACCGCACTCAGCTCGAGCGGCATATGGCCACACACAAGCCTGCGAGGGATCAGCACCAACTGCTCAACCAAGCGGCCGGCAACCGCAAGTTCAAATGCACAGAGTGTGGCAAGGCCTTCAAGTACAAGCACCATCTGAAGGAACACCTCCGGATCCACAGCGGTGAGTCACAAGTGCAGGGCCGCAAGAGCAACTCACAGATCTTCCTTTCATTCCTGGAGGATGTTACCTTTAAGGAACGTCTAGTTTCAACTGCAGCGCTGACTGTAGGTTCTCTGGTGCTCAGATGTTTGTCCTACGCCGTCTCAAGCTCTGGTCGTTTTGTTTCAGGTGAAAAACCGTACGAGTGCTCCAACTGCAAGAAGCGCTTCTCTCACTCGGGCTCCTACAGCTCCCACATTAGCAGCAAGAAGTGCATTGGTCTGATTGCCGTCAACGGCAGGATGCGCGGCAACATGAAGACGGGCTCGTCCCCCACCTCTGCGTCCTCCTCCCCGACGAACACCGCCATCACCCAGCTGCGGCAGAAGCTGGAGAACGGCAAGCCGCTTGGCCTCCCCGAACACAACAACCATCTAAACATCAAGACGGAACCGCTTGATTTCAACGACTACAAGCTGATGATGGCGTCGCACGGTTTTGGCGCTTCTGGGCCGTTCATGAACGGAGGGATGGGGGGAAACAGCCCGCTGGGGGTCCACAATGCGACAGCCCAGAGTCCCCTGCAGCACCTCGGGATAGCCGGCCTGGAGTCGCAGCTCCTATGCTACCCAGGGCTGGTGGGGAACAACCTGAGCGAGGTGCAGAGGGTCCTTCAGATTGTTGATAACACCGTATGCAGGCAGAAATTGGACTGCAAGCTGGAGGAGCTCTCCAAGTACAAGGCCTACATGAAGGAACCGGGGACCCAGGTTGAAGAGCAGAAGCAAGCACTGACACAAGGGGACCCTCAGGCCGGGCTTCCGCTCGTCAGTCACAACGGCGCCACCAAAAGTATCATCGATTACACGTTAGAAAAAGTCAACGAAGCCAAAGCCTGCCTCCAGAGCCTGACGACAGACTCGAAGAGGCAGATTAACAATATCAAACGAGAGAAATCCAACCACATGCTCGAAGGAGGTGTGGACGAGAAGGTGCAGGAAAATAACATGTTTACGCCATACGCTTGCCAATATTGCAAAGAAACCTTCCCTGGGCCGATCCCTCTGCATCAGCATGAACGCTACCTGTGCAAGATGAACGAGGAGATCAAAGCTGTCTTGCAGCCCAGCGAGAACATGATAACCAACAAGCCGAGCATCTTCATGGAGAAGAACGCCCACTTACCTTCCTCCATGCTGGCTGAGAAGGGACTCACTGGGCCTCTCAACCCCTACAGGGACCACATGTCTGTGTTGAAGGCATATTTTGCCATGAACATGGAGCCCAACTCAGAGGAACTGCTCAAAATTTCCATAGCGGTGGGCCTTCCTCAGGAATTTGTCAAGGAGTGGTTTGACCAGCGGAAGATGTACCAGTACGGTACCACTAGAACCCCACCACTAGAGCAGAGGAACAACACCGACATGGTTTTCGGGACAAACAACCACCACACTCCACCAAAAGACTCTATGGCAGCTAGGTCACCTGTGTCTCTACTGAAGCCCAGTGACCGCATCATGTCGCCCTCCATTGCAGAGCTCCACAACAACATTAGCAACTGTGACAACTCGCTCAGACACCTGAAAAACCACCAGTTTAGCGGCAGCACCAAAGCCACTGGCGAAAAGTTGGACCACTCACGCAGCAACACCCCCTCACCGCTTAATCTGTCCTCCACGTCCTCCAAAAACTCTCACAGCAGTTCCTACACTCCAAACAGCTTGACTTCAGAGGACCTGCAGGCCGAACCGCTGGACCTCTCTCTGCCGAGACTCATGAAGGAACCCAAGCATGCACTGACTGTCAAAAGCAGACCCAAAGTCAACAGCATTACCATCGACGCCAGCGGCGTCCCCTCCCCCCGAGAGCACTTCGAAGAGCCGTTGAACTTGGCCTACCTGAAGAAGGATTTCTCAGGCTCGACCAACAACGGAAGCCTTGAAAAAAGCACTAGCCCGATCTTCGGCATCAACCCATTCGCCGCCAAACCCTTGTACACGTCACTTCCACCTCAGAGCGCTTTCCCACCCGCTACATTTATGCCCCCGATGCAGGCCAGCATACCGGGTCTCAGGCCCTACCCGGGCATGGACCAAATGGGCTTCCTACCACACATGGCCTACACTTACGCAGCAGGTGCAGCCACCTTTGCCGAGATGCAGCAGAGGAGAAAGTACCAGCGGAAATCAGGTTTCCAGGGGGACCTGCTCGACGGTACACCAGACTACATGTCAGGGCTGGACGACATGACAGACCCCGACTCCTGTCTGTCACGGAAGAAGATTAAGAAGACTGAAAGTGGTATGTACGCGTGTGACTTGTGCGACAAAACATTCCAGAAGAGCAGTTCCCTTCTCAGACACAAATATGAACACACAGGTAAAAGGCCGCACCAGTGCCAGATCTGCAAGAAGGCCTTCAAACACAAGCACCATCTCATCGAGCACTCGCGGCTCCACTCGGGCGAGAAGCCCTACCAGTGCGACAAGTGCGGCAAGCGGTTCTCGCACTCGGGCTCGTACTCGCAGCATATGAACCACCGCTACTCCTACTGCAAACGCGAGGCCGAGGAGCGAGAGGCGGCCGAGCGCGAGGCCCGCGAGAAGGGTCACCTGGAGCCCACGGAGCTGCTGATGAGCCGGGCGTACCTGCAGGGCATCACCCCCCAGGGCTACCCGGAGCTGCCGGAGCGCGAGGCCATCCTGAGGCACGACGGCGTGAACGGAGGGATCAGCAGAGAGGGACGGAAGGAAGTGGACGGAGCGTACGCAAAGATGGGAAGAAGGGAAGACGAGTTCGAGGAAGAGGAGGAGGAGAGCAAGAGCATGGACACAGACCCTGACACGTTGAGGGACGAGGAGGAGAACGGGGAGCACTCGATGGACGACAGTTCGCTGGATGGCAAAATGGAAACCAAATCGGATCACGAGGACGCCATGGAGGACGGCATGTGA
>scaffold_7673|SINFRUG00000146215|388|708
GGTGAAAAGTCTTTAAAATGTGATACCTGTGGGAAACATTTTAAATTTAAGTCCACTTTGCACATTCACATCAGAATTCACACAGGTGAAAAGCCATATGTGTGTAAAACATGTGGGAAATCTTTCACACAACAAGGTCACCTGAGTTCTCACATCTTAATTCATACAGGTGAGAAGCCATATGTGTGTTTGACGTGCAAGAAAGGCTTCTTACGGAAAAAGAGTCTGCGCGATCACATGATAATTCACACAGGTCTGCAGCCACATGTATGTGTAACATGTGAGAAAGGTTTCATTCTGAAGAAGGACTTTACCGCCCAC
>scaffold_874|SINFRUG00000163416|637|1053
CAGAGGCACACCTGCAGCGAGTGCGGGAAAACCTACGCCACGTCCTCCAACCTGAGCCGGCACAAGCAGACGCACCGGAGCCTGGACAGCAAGATGGCCAAGAAGTGCCCCACCTGCGGCAAAGTCTACGTCTCCATGCCCGCCATGGCCATGCACCTGCTGACCCACGACCTCAAGCACAAGTGCGACGTGTGCGGCAAAGCCTTCAGCCGCCCCTGGCTGCTGCAGGGCCACATGCGCTCCCACACGGGCGAGAAGCCCTTCGGGTGCGCGCACTGCGGGAAGGCGTTCGCCGACCGCTCGAACCTGCGCGCCCACATGCAGACGCACTCGGCCTTCAAGCACTACAAGTGTAAACGCTGCGACAAGACGTTTGCGCTCAAGAGCTACCTGAACAAGCACTACGAGTCGGCCTGC
>scaffold_817|SINFRUG00000163128|137|698
AGGATTCACACTGGGGAGAAGCCTTTTGCGTGCGACCAGTGCGAGGCCCGGTTCACGCAGAAGCACATGCTGGCCTATCACAAGCGATCCCACACAGGAGAGAAACCGTTCATGTGTGAGGCCTGCGGAAAGAGCTTTGCATCCAAAGAATACCTGCGACACCACTCCAACATCCACACCGGCTCCAAACCTTACAAGTGCGAGGAGTGCAGCCGCTGCTTCGCTCAGAGGAACTCCCTCCATCAACACCTGAAAATACACACAGGCGAGCGTCCGTACAGCTGTAAAGACTGCGAGAAGCAGTTCACGCAGCTCAATGCCCTCCAGAGGCACCAGCGCATCCACACAGGAGAGAAGCCCTACATGTGTGGCCTCTGCTGCCGCACGTTCACCGACAAGTCCACCCTCCGCAGGCAC
>scaffold_533|SINFRUG00000160362|39856|47877
ATGTCTAAAATCCAAAGTATGAGGGACTTTGTCAACCAGCGACTAACGGCAGCGGCCGAAGAAATATTTGGGATGTTTGAAAGAACGATACGTGAATATGAGGACGAACTTCGTCGACAAAGAGAACTTCTGGACGCTGTCCTCAAGCCTCAGGTCCGGGGAGACAGAACAGGTCTGTCCACAATAGCTCTACTATTAATAAATGTTCTAATCTTAAAAAGGACGTTTGTGGTTCTCGCCAACTCTCGCGAGACTAAAGGCGGCAGCAGCTACACAAACCGGTTCCAAACTGAAGATTTAGGCAAAACCCAACCTGGCAGGGAGGACTGTGGACCCGGTCCAGCCGCTCGCCCCTCTGGACCCGCTGGCTGTTACGTCTGGGAGGTGCAGAACACAGAACCTGTGCAGAAGGACGAAGAACCCGTCAGCGATGAGGACTGCAGCGTAGGACGGGCGGCCTACATCTCCTCTCAATGTCCCACTGGTTCCGTGCAGATTTGCAGCGGAACCCAAACGGCGGTGAAACCGTTCAGTTGCTCCGTCTGTGGGAACCGATTCACCCAGTACAAATATTTAAAGAACCACATGAGACTCCACACGGACGGGAAGAGCTTGAGCTGCTCCGTGTGCAAGAAAACCTTCCTGTGGAAGACGGTTCTGGACGCGCACATGAGGATCCACACGGGAGAGAAGCCCTACAGCTGCTCCGTGTGCGGCGCCAGGTTCACCCACGGCTCCAACCTGGCCTCGCACCTGAAGACCCATTCGGGAGTCAAACCCTACACCTGCGGCGTCTGCAAGATGAGCTTCAGCCGGCGGCACCACCTGTCCCGGCACGCGAAGATCCACACCGGAGAGAAACCCTTCAGCTGTTACTTCTGTGGGAAAACCTTCAGGGAGCGAGCTTACCTGACCCGACACGTCAGCGGTCACACGGCAGAAGGCGTATCGTACACGTGCGACGTGTGCGGGAAGAGACTGACGCGATTTGACGGTTACCGGAAACACCTGAGGGTCCACACGGGCGAAAAGCCTTACTCCTGCCACCAGTGTGGGCGCCGCTTCAGCGACAACTCCAACTTCAAGCGACACGTTCGGACACACGTGGGACAGAAGCCC
>scaffold_596|SINFRUG00000161430|62891|63782
ATGAGCGACGACGAAGGGACGGGCGACAACGAGGAAAGGGCCGAGGGCGAGCTGGGCGAGGACTCGGACGAGCTGCCCCTGTCGTGCACCGAGTGCAACAAACTGTTCAAAGACGTCAGCAGCCTGCATCGGCACGAGAAGATCCACAGCGGCCTGAAGCCCTTCGTCTGCATCTTCTGCTCCAAAAGCTTCCGACAGGCGACGCAGCTGAAGACACACCTCCGCATACACACAGGTGCGCCCACGCCGTCACGGCGAGATCAGAGTGAGAAGCCGTTCAACTGCCCCGACTGCGACAAGTGTTTTGCTCAGAAGTGCCAGCTGGTGGCGCACCGACGGATGCACCACGGCGAGGAGAAGCCGTACACGTGCGAGCGCTGCGGATTCAAGTTCGCGACGTCGTCCAACTACAAGATACACATCAGGCTGCACAGCGGAGAGAAGCCGTACGTGTGCGACGTCTGCGGTCAGGCCTTCGCCCAGTCCAGCACGCTGACCTACCACAAGCGGCGCCACACCGGGGAGAAGCCGTACCAGTGCGATCTGTGCGGCATGTCCTTCTCCGTCTCCTCCTCGCTCATCGCTCACGCGCGGAAGCACACCGGTGAGGGACTCCCCACGCGTAAGCCCCGCGTTCGCGCCCGTGTCTCACGCCTGAACGCCTCTTCCAGGCGAGACGCCGTACAAGTGCTCCCAGCCGCAGTGCAACTCCAGCTTTGTGACGTCGTCGGAGCTGAAGAAGCACATGAGGCGACTTCACCCCGGTGA
>scaffold_202|SINFRUG00000160274|43092|69883
AACCAGAACTCAATGCAACCAAACCCCTCAGCGTCTGATACAGAGCCCCTTTATAGCTGTAGAGATTGTGGCAAAAGCTTTCCTCACCTTTCAAGCCTTCGCAGGCATTTGCGCATGCATGAGCCAACCACAGCGGGTACTAGCAATAGTAGCACGACTGGTCCGAACCCTATTCATATTAAAGCACAGTCTGATCCAAGCCTCCCACATTCGACCCAAGAAACTCAGCCCTCATCCAATTCATGTCCTAGCCCAGACAAACTATTTCATTGCTCTGATTGTGGCAAAGCCTTTAAGAAAAAAGGGCACCTCCTGCAACACGGAGTTATACACTCTTCGGCCCGCCCGTATGGCTGCTCCACCTGTTCTCGGGCTTTTAATCGTAGAGAATCATTGACACGTCACGAGAAGATACATGAGGAAAAGCCATTCCGATGTCCCGCCTGTGGTCGTGCCTTCCGTGAGAGCACCTCTCTTCTCAACCATGCTGCCTCAGGCACCTGCGGCAAGCCAGGTGGACAGCCCCCCAAACGTAGGCAATACACTCCCAGAATGGGTCCAAGCGGGCTTCCACGCACTCACCTTTGCAGCGTCTGCGGTAAGGGCTTTGCACGCCGCGAGACCCTCCGCAGACACGATCGCATTCACACTGGAGAAAAGCCCCACCACTGCACCGTGTGTGGAAAGTATTTCCGAGAGGCTTTTCACCTCAGCAAGCATCAAACGGTCCACTCTGGGGCAAAGAATTACAAATGCAACATATGTGGAAAAGAGTTTGGCTATTCCCAGAGCCTCAGAAGGCATAGCAAGCTCCACCAGAAAGGGGAGCTAGAAGAGGAGCGACTCAAGTGTAGTGTATGTGGGAAACAGTCGCACAGGCCACTGGCGGCCTTCATTCACCGGGCTTCCCATCGCGCCAAAGGGACGGTGCTGTACTGCCAGCTGTGCCCGCGGGTCTTCTTTTACCTCTCCGACCTTGAGCGCCACGCAATCACACACTCGCAGAAGAAGCCCCACGTGTGCCAGCAGTGCGGCAAAGCCTTCAAACGCTCCAGCCATCTGCAGAGACACAAGCACATCCACACCGGCCAGAGGAACTTTGTGTGCTCCATCTGTGCCAAACGCTTCAGGGAGGCCGGCGAGCTGCAGCGCCATCAGAGGGTCCACACCGGAGAGAAGCCCTACCAGTGCCAGCTCTGCCACACGCGCTTCGCCGAGCGCAACACGCTTCGCCGCCACACCAAG
>scaffold_2142|SINFRUG00000145173|15997|23187
GGTTACCTGCCGGCCAACAGGGGGCGCAGAGAGCTGGTCCTCCAGCGCAAGAGGGACGAATACTTCGCTTTCATAGAGCAGTACTACCAGTCCAGGACCGAGGAGCACCACAGAGACACCTACAGACAGGCTGAAGCTGAGGGCTTCTCACACTTTCACCTGTTCGTCTGTGCTGCGTTCCTCCTGGAGTGGCGCAAACAGATCCTGTCCATGAGCGATTTCCAGGGCCTTCTGATGCTGCTGCAGAACCTTCCCACAATCCACTGGGGCAATGAGGAGGTGGGCCTCCTCCTGGCTGAGGCCTACAGACTGAAGTACATGTTTGCAGATGCCCCGAGCCACTACAAGAGTATAAAGTATTTCTGTCTGAACAAGTCATCTTTAACAACCATTTATGTGAAAATGAGCGGAAAAGAAATGTTTGTTTACGTCATGAAAATGAAGCCTTTTCATTTACCAATTTCTGCGCAAGGCTACAGAGACACTCTGTCCAAGCTGGCCCACTTCATCGCACAAGCTGAAACCAAATCACAAATCCAGAAACCGCAGCAGCCGCCATCCCCCCTGAGCACCTGCGTGTGTCAGGAGTGTGGTAAAGGTTTTGCTTACGTCACTGACCTGTTGCACCACCAGGAGCTGAAACACACCCTCCCCAAACCCCACCGGTGTCCTCTTTGTGGCCAGGAGTTCTCCCTCCGCTCGTCTCTGCAGTTACACACCTGTGGTCGCGGCGCTGCTCCCTGCCAGTTCTGCCACAGGGAGTCTCACCCAGGTCTGTGTCCTGCTCGTGTCACCTCAGATTCCAAAGGACCGCAGGACAAGTTGCCTCACCTTCAGCCCCACCTCCTGGATGGCAGTCCATATGCATGTGCGCCGTGTGGGCGGGGCTTCAGCCAGAAACAGGCTCTGCTGCACCACCAACAGGCCGGCTGCAGCGAACCTCCATCACCGTCCGCTGAGTCCAGTGGCCTCCCAGACGATTCTCCACCAGCATCTGAAGTAGGCGTGACCAGACCTTATTCTTCAGACGTGCCCGGATCGAGCAGAACTGTCCACACTTGCTGGTTGTGTTCAAAGAGCTTTCACACCAAAACGGGACTGCAGCGCCATCAGCAGCACAGCCACATGGAAGAGGCGGAACCCCCCAGGGCAGAAGGTTCTGGTAGAGGATCACTACCTGATAAGAAGCTCCTGAACTGTCGCTCCTGTGACATGGTCTTCAGGAGTACCTCTAAGCTTTACCTGCATCGCAAAGAGAAGCACCGCAGGGAGAAAAATGTGAGACGAGACCCCACACCAGTGATAAAGAAACGGCGAAGGGGCGGGAAATATCCATGTCAGATCTGCGGGAAAGTTCTTGTCCATCATCTGTCGCTTAGAGCTCATTATAGACAACACACGACTCTGGCTTCTACGCACCCACCCAACCCCAAGTCAACAGAACTCGCACCAAATAAGCTGAAACTGAAGAAGATGGGGGAAAGCGCTGCTCCACAGGTCCCCAGGAAGCTTCGAGTGGACCCACAACACTGCAGACCAGTGCCTGAGGAGGAGGAGGCTGACGGAGAGTTCCCCTGCCCCTCCTGTGCAGAGATCTTCTCCCTGCACTCTGAGCTGAAGCAGCACGTGGAGCTGCACCAGTCGTCGGTGGCGAGGACGTGCTGCAGCGTCTGCTACACTCAGATGGACTCGCCGCGGTGGCGGAGCTCCAAGCGCCAGAGGTTCTACCACTGCATGCCCTGTCAGCAGGCTTTCGCAGCACTCCCCATGTTTCTGGAACACTGTCAGGAGCACCTCCGGGTTCGGGTGGAGGAGGACTCCCTGGCAGAGGGGGGCGCTCTTCCGCACAGCAAAGCCTGA
>scaffold_3|SINFRUG00000136302|317883|318866
AAGAACCACGCCTGTGAGACGTGCGGTAAGGCTTTCCGCGATGTTTACCACCTCAACCGCCACCGCCTGTCCCACTCAGACGAGAAGCCTTTCTCCTGTCCCATCTGCCAGCAGCGCTTCAAGAGGAAAGACCGTATGAGTCACCACGTGCGCTCCCACCAGGGCGGCGTGGAAAAACCCTACATCTGTCCCCAGTGTGCCAAGGCTTTTTCCAGCTTTGCCACCAAGGACCGCTTACGTGCGCACATGATCCGCCACGAGGAGAAGGTCCCCTGCCACATCTGTGGGAAGCTCCTGTCTGCTGCTTACATCACGGATCATATGAGGGTGCACAACCAGTCGCAGCACCACGCCTGCCATCTCTGTAACCGCACCTTCACCACACTGACGTACCTGCGCGTCCACGCCCAGAAGCATCACGGCCAG
>scaffold_213|SINFRUG00000146900|154845|157362
ATGGCAAGTTCTGCCTCTCTGGAGACGCTGATGTCATGCGGGAGGACCGGACCGTCCGCGGCTCCAAAGACTCTGGCCTTCTCCATAGACCGGATAATGTCCAAGGGTCCGGAGCCCAAGGGGAGAGCAGAGGAGCGCGCGGAGGAGAAGAAGTTGCTGGGACTGTGTTCCCCGATCCCCTGTATGATCCCTTTGCAGCCCTTCAGCTACGACCTGCAGGCCAAAGCTCTCATGAACTACTCGGAGTTGTGGAGGGCCAGTTTGAGGGGAACTTTCTGCTGCTCCTCTGCTACGCAGTGCAAGGGCAGCTGCGGCGTGTGCGCCAAGGCGGACACGGGTCGGACGCCGGGCGCCCGGCTGGTGAAGCCGCAAGTGATCCATCAGGCCGTGACGGTACCCAGAGGAGGCTCCCTCTACTATCTCAACTACCTGGACTCTGCGTATCAGCAGTCGGAGCTGCTGGCCGGACACTGGCTCACCAGCCCGCAAGGACAGGCCTCGCTGTCGGCGCACCACAGGCTGATGTTGCTGGAGAACGCCAAACTGGCCGGAGCGGGGGCCGACAAGCTGCCCACGCCTCAGTACCCGCACAAGGAACATCTGCCCGGGCAGCTGGACCAGATAGTGAAGGAAAACCACGGCCCGAGTGCCGACAAGAGCCTCGCCAAGACGCATATCAAGTTGGGTGGCAGCGGCAACAGTGCGGCGGACGGAAAACCCAAAAACTTCACATGCGAAGTGTGCGGGAAGGTTTTTAATGCGCACTACAACCTGACCAGGCACATGCCGGTGCACACCGGGGCCCGGCCCTTCGTGTGTAAAGTGTGCGGGAAAGGCTTCCGCCAGGCCAGCACGCTCTGCCGACATAAAATCATCCACACGCAGGAAAAACCGCACAAATGCAACCACTGCGGGAAGGCGTTCAACAGGAGCTCCACGCTCAACACGCACGTCCGCATCCACGCGGGATACAAGCCGTTTGTGTGCGAGTTCTGCGGGAAAGGCTTCCACCAGAAAGGAAACTACAAGAACCACAAACTGACGCACAGCGGAGAGAAACAGTATAAGTGCTCCATCTGCAACAAGGCCTTCCACCAAATCTACAACCTCACCTTTCACATGCACACGCACAACGACAAAAAGCCCTTCACCTGCTCCACCTGCGGGAAAGGTTTCTGCCGCAACTTCGACCTGAAGAAGCACATCAGGAAGCTGCACGACAGCAGC
>scaffold_201|SINFRUG00000143399|77534|110819
ATGGAGTTCCCAGACCACAGCAGACATTTACTCCAGTGTCTGAGCGAGCAGCGGCACCAGGGCTTCCTGTGCGACTCCACTGTGCTGGTCGGCGATGCGCAGTTCCGGGCTCACCGCGCCGTGCTGGCCTCCTGCAGCATGTACTTCCACCTCTTCTACAAGGACCAGCTGGACAAGAGGGACGTGGTGCACCTAAATAGTGACATTGTCACGGCCCCGGCCTTCTCCCTGCTCCTAGAGTTCATGTATGAGGGCAAGCTGCAGTTTCAGAACCTTCCCGTGGAGGATGTGCTGGCGGCAGCCAGCTACCTGCACATGTACGACATCGTCAAGGTGTGTAAGAAACGACTTAAGCAGAAAGCTACGGCAGAAGCGGACAGCACGCGCAGAGAGGAAGATGGCGGTTCCAGCTGCTCCGACAAGGCCGACAGTCTTTCAGATGGTTCCACGGGCCGCCCGGCTACAGCCGACCTACTGCACAGTGATGAAGAGGAGGAGGGGAAAGCCGAAGGAGGGCCGCTGTGGATAAGGCTGCCATCTGCTGAGAGACCAGGAACCCCGGCGATGGCGCCCACCAGCCCGGGCCCGCTGGCTGTGAGGGTGAAGGTGGAGAAGGGCGTGGCCTCTGACGAGGACGATGAACTGGGGGGTGGGGACTATGCAATGGAGCACAGCGGCATTACGAAGGCAACCGTTCCCAGCGCTAATGGCGGCCTGGCCCACCACGGGGTGGGGGGCCCCCTGTCGGCCCAGCGGAGGCTGGGCCTGGAAGCACACCTGTCCGCTTTGAGAGAGGCCTCTCTCGCCTCAGAGCTCGAGCGGGACGAGAAGCCCTCGGCCATGGCGGATGACGAGGACATACTGGGGGGCGAGAACGAGCGCGCCCAGGCGGAGGCGGCCAGCATGGACAGCTCCCTGCTGCCCTACGTCTCCAACATGCTGTCGGCTCCACACACCCAGATCTTCATGTGTCCGCTCTGTAACAAGGTGTTCCCCTCCCCGCACATCCTCCAGCTCCACCTCAGCTCCCACTTCCGGGAGCAGGAGGGCATCCGCTCCAAACCCGCCGGAGACGTCAACGTGCCCACCTGCACCATCTGCAACAAGACCTTCTCGTGCATGTACACGCTGAAGCGCCACGAGAGGACACATTCCGGCGAGAAACCCTACACCTGCACCACTTGTGGCAAGAGCTTCCAGTACTCACACAACCTCAGCCGCCACGCAGTGGTGCACACGCGTGAGAAGCCGCACGCTTGCAAATGGTGCGAGCGGCGCTTCACGCAGTCGGGGGACCTGTACCGACACATCCGCAAGGAAGCAGCAGTAGTTCAGTTCTGCTCAGCTGCATCTGACTTTCACTGCCATCTGTGCGATAAGCCTTTTTCATCTAATCAGTTCTTGATAAATCATGCTTTTCACTTTCATTCCAGAAATGCAGATGTCCTATGTGCTGTGTGTGGAAAAACACTGGAGTCCACTGAAAGTCTTATTGCACACATCAACTCTCACAAGGGCCCAAAATGCTGCCACATCTGCGGCAAACACTGCAACAGCACCACCTCTCTGAAGGAGCATGTGGCCAGTCACGCCGGCGTGAAGCTGCACTGCTGTCCTCTGTGTGGGAAAGAGTGTGGCCGGAAAGGAGACCTGAAGATACACATGAGGATTCATACGGGCGAAAAGCCCTTCTGCTGCTCTTATTGCTGTAAAAGCTTCACCCACAGTGGACATTTAAAGAAACACCTGCGCAGCCACACGGGAGAGCGACCGCACCGGTGCAACGTCTGCGGGAAAAGGTTCCTGCAGAGCACACACCTAAAGTCACACATGGGGACTCAC
>scaffold_23|SINFRUG00000129460|109884|110445
ATGCGCTTCAAATGCCCCTTTTGTACACACACAGTGAAGAGGAAGGCAGATCTGAAGCGTCACTTGCGCTGTCACACTGGCGAGAGGCCATATCCCTGTCAGGCCTGCAACAAACGCTTCACTCGTCTGGAGCATCTTCGTAGCCATTTTGAGACAATCCATCAAGCCAGGAAACTGGTGTGCAGGCGGTGCAAGAGTCAGGTGACGGAGGACACGGGGCACGTCGTGTGCGAGGGCACGCGGCGCTACCGCATGTGCACCTCGTGCCTCCAGGAAGTGGGCTGTGACAGCATCCCCATGGACATTCTCAAGGGCAGTGGTGAGGAGCCATCCCTGTTACTCGGGGTGGATGGAGAAGAGGAGGGGGACACCAAGAGGAGCTGGATGGTAAACGATGACGACGATTTGGCTGAAGACTCGGGGGCCGACCTCATCATCCAACAAGTGGACGACAGTGACGAGGAGCTGCAGTGA
>scaffold_350|SINFRUG00000162069|83046|84703
ATGGATAGCTGCGCAGCTTTCCAGAGCAAGTTAACCAACATCATGGAAATGTTAGCTAAAGCTGCTGTACTAGAAATCAGTAAGCTGTGGGAGGACGGCTTCAGTCTCGTACAAGTGGAACTTCGCCGAAAAGAAAATGAAATAGAAGCCTTAAACAGGAAGTTAGTGTTAATAGAAAACGAGCGGCTATACATCCTCTCTAAGAAGCAGAGTTCATGCCTGTCCACGTCGTCTTTCTCGAACAAGGAGCAGCAGAACAGCAGTGATGGACCAGAATTCGATTCAGCCCAGACTTCATTTTGTGATCCCAGTTTTAAAGACAAGACAGACCCTTTGGCCACTCAGAGAACACCACCTTCACCAACAGATGAACAGTTAGAATCTGACTGCTCTGAGAGTGATGGAAGAAAACATGATGGCAAGGATTTTATCATCAAGTCCGAAGAGCAGGGAGATGTCGTGATTATGGAGAAGGAGGGGGACATCAAAAAAACTGCTAATGAAGAAGCAGTTCACAATGAAATGGAACTGAACCAGCAGCCTTTTGAGGTACCAGAACAAGAGAGCCAGCGGTGGTCAACAGTTTCTGTGGGAGACAGTGAAGCTACTGATGACTCTGACTGTTTTTGCGAGCCAAAGCAACTTTTACAAAGTCTAGATTCGGAAATCCTATTCATTCAGAATGCATTAGATATGTTTGATAGTTCAGAGACAGTTTGTTCTGACAGGTTGATGAGGGAAAAAAGACAGGCTCTATCGAGCAAATCAAGGGCTTCTGTAACTTTTAGCCAAGGGCAGACAGGTCAACGTATAGATGCACTAACAGACAGAGGTGAGTCCACTAGGATTCCTATCGATAACCCCCCTCCAACTAAGAACATGTCCTCTTTCAACCCAGATAGGAGATTCTTTTTTTTAAATGAGCCAGAGTTGCAAAGGACATTAGCAGGCCGCCGCATTAAGGAGAAGTGGTTCATTTGCCCATTCTGTGGCAAAAGTTTTGACCGTGTCAGCCATCTGGAGATTCACCAGCGAATTCACACGGGAGAAAAACCATACATGTGCGACACGTGTGGAAAGAGCTTTTCTCAGAGAAGTAACCTTCGCACCCACCAACGGATTCAC
>scaffold_133|SINFRUG00000141202|291765|307261
CCCCTCACTTCTAGTTCCAGAAACTACAAGAAAAACATCGACCGCAGTGGCTTCACCAACAGCTGCCATCATTGCGGAAAGACCTTCAAAAAGCCCAGCCAGCTCGTTCGGCACATCCGGATACACACAGGGGAGAGGCCCTTTAAATGCAGCCACTGCGGGAAGGCTTTCAACCAGAAGGTGGTGCTGCAGACCCACATGGCGAGGCACACTGGAGAGAAGCCTCACCTGTGCATGTTCTGCCCCGCATCGTTCTCCCAGAGGGGGAACCTGCACTCCCACGTCAAGAGGGTTCATTCTGAGGTGAGAACGCAGCGCTGTGAGGACGTCGTTAGCTTGATCCGGGAAGAGAACGGCATTCGCTGGCACGGCTGTCTGTACTGCTCCAAGGAGTTCAAGAAGCCCAGCGATCTTGTCCGGCACATCCGCATCCACACCCACGAAAAGCCTTTCAAGTGCAAACAGTGCTTCAGAGCTTTTGCTGTCAAGAGCACCCTCACAGCACACATGAAAACGCACACGGGTATCAAGGCCTTCGAGTGCCAGTGCTGCCTTAAGTGCTTCTCCACGTCAGGCAGCGTGAAAGTGCACATGCGTCTCCACACAGGCCTGATCCCGTCTCAGAACTCCCGCCTCGCTTTTCAGCAGTACCTGGAGGGCAACGATCGTCCGTACAAGTGCCAGTACTGCAGCAAAGCTTACAAGAAATCCAGCCATCTGAAACAGCACGTCAGGTCTCACACGGGAGAAAGGCCCTTCAAGTGTGTGCAGTGCAGCAGGGGCTTCGCCTCTTCAGGCGTCCTCAAGGCTCACATCAGGACCCACTCCGGCCTGAAGGCCTTTAAGTGCCTGATGTGCGACACCACTTTCACCACTAGCGGCAGCCTGCGGCGCCACATGACCACCCACAGCGACCTGCGACCCTACATGTGCCCCTACTGCCAGAAGACCTTCAAGTCATCCCCAAACTGCAGGAAGCACATGAAGACACACAGGTTTGGGGGTCCCGTCTTGTGGTTTCTGCACATTTACAAGCCTGTTGAAGATGAGACTCAGCGTCTCTTGTTGTCAGGTTTTTCTTCACAACTGTTCTCTGTTTTCAGGTGCAACTGGTGTAATAAAGGATTTAAAAAGTCGAGCCATCTGAAGCAGCACATGCGCTCCCACACTGGGGAAAAACCGTACACGTGTCAGCTGTGCGGACGAGCCTTTGTTTCAGCCGGCGTGCTGAAACACATTCGGATCCATACGGGAGAGAGACCCTACAAATGTGATGAATGCGGGAAGACTTTTACAGTCAAATCTACCCTGGACTGCCACGTGAAGACTCACACAGGTCAAAAACTGTTTAGTTGCCACATGTGCAACACCTCATTCTCAACAAAAGGCAGCTTGAAGGTCCACATGCGCCTTCACACCGGCTCCAAGCCCTTCAAATGCCCCTACTGTGACCTCCGGTTCAGAACCTCAGGCCACCGCAAAACCCACATCCAGTTCCACTTCCGAGCGAGCAGCGAAAGACACAAATCCAAGAGGTTCAGCTCGTCCGCCTGCCAGTCTAGTCAGGGCCCGTCCCCCAGCTCCCAGAAGCCCCGAGTCTTCAACTGCTCCTCCTGCGTGAAAGCCTTCGCCAAACGCAGCCAGCTGGAGAGGCACAACCGCACACACACAGGCGAGCGTCCCTTCGAGTGCACTCAGTGCGACAAGGCCTTCAATCAGAAGAGCGCTCTGCAGGTCCATATGGTCAAACACACGGGGAAGAAGCCCTTCAAGTGCGAGCTGTGCTGCATCCGTTTCACACAGAAGAGTAATATGAAGCACCACATGAAGAGGTCCCATGGCTAC
>scaffold_62|SINFRUG00000136643|710645|737218
ATGTCTCGCCGCAAGCAAGGCAAACCCCAGCACTTGAGCAAACGGGAGTTTTCGCGTGTTCTACCCGAAGATGACTCTCAGGACTCCCCCAGGCTGGGAGTGGCTCAGGGTGAGCCCCTGAAAGGGGACCCAGACCTGCTGACCTGTGGGCAGTGCCACTCTCGCTTCCCCCTCGCCGACATCCTGCTGTTCATCGAACACAAACGGAGGCAGTGCCACGGGAGCCTCTGTGCAGACAAACCGCTGGACCGGCCCCCTTCCTCCCCGCTCGCCTCCCCCCTCTCCACATCATCCTCGCACTCACGGAGCCACCACCACCACCCGCAGAGGCCGTATCACCCTGTGGAGGTGGCTGTTCAGGTGTCGCCGCAGGACGAGGATTGTTTATCTGCACCGTTGCGAGGAATAATCCCCAAGCAGGAAAATATCTCAGGTAAAACGAGTCGAATGGAGGCCGCACGTGAGCAGCGTGTGAGTCCAGACAATTATTATATAGAACAACCGGCTGTTAAATCATCCACGTGTTATTTGCGTTGGATTTTTGGGTATATAAATTTGAATTATGATTATTATGAATTTAAGAGACCTCCCTGTGATCTTTTTTCAGATAAAGATGAGCCGAGCAGTTACACCTGCACCACCTGCAAGCAGCCCTTCACCAGTGCCTGGTTCCTGCTGCAGCACGCCCAGAACACCCATGGCTTTCGCATCTATCTGGAGAGCGAACCAGGCACACCCCTCACGCCCCGCGTGGCTGCAGCTCCTGGGATGGGCGGAGACTGCGTCTCCTCTCAGCCGCCCCTTCATGCTGTCCACCTGGCTGATGGGAGTCCTTATAGTCTCCTGAGGATGCCGGGATCGGGATCTGGCCGGGAATCAGCATCGACACCGCACGAGGGTCGCTATCCCCGGACCCCTCCGCTGTTCAGTCCGCCACCGCGCCATCACCTCAGCCCGGATGACCTGGCCCTGGCCACCCATCACCCCAGCGCCTTTGATAGGGTGATGAGGCTGAACTCAGTGCCACTCGAAACTCCTCCAAGTATGGACTTTTCTAGGCGCCTGCGTGAGCTTGCTGGGAATGCTGCTGGTGCCTCCCCGCCCCTGTCCCCTAACAGGCCCAATCCTATGCAACGGCTGCTGCAGCCCTTCCAACCAGGTTCTAAACCTCCATTTTCAGCTACACCTCCTCTCTCAACATCGCAATCACCATCTGGCTCACGCTCCACCCCTAACGTTGCATCTAATACCATCCAACCAGGGACACCTCTCAAAGCAAAGTCTTGTGAGTTCTGTGGGAAGACCTTTAAGTTCCAGAGTAACCTAATAGTTCACCGCCGCAGCCATACCGGGGAAAAGCCTTTCAAGTGTCACCTCTGTAACCACGCCTGCACCCAGGCTAGTAAACTCAAGCGACATATGAAGACACACTGTCAGAACAAATCTTTGGTGCCTAATGCCAAGTCAGAAGATGGCCTTTCAACTGCAAGCTCCCCCGAACCTGGCACCAGCAATTTAGTGGGCAGTGCCACAGATGCTCTCAAGTCCGTGGTGGCCAAGTTCAAAAGTGAGAACAATGCTGGAGTTGAAGAAGGGGAGGAAAGGAATGACTATCGTTTCAGCCTTCGGTTAGAAGGCGCTCGCCACCACCAGAATAGTGACGCTCTGCACCCGCAGCGCAGGAACCTATCCAGAGAACCTGTGGTCGATGATGAATCTGCCGTGGAGTCAGATAGAGCAGAGGATGGAACCACTACGATCAACGGACTGGGACCTCTCTCCACTGACCTATCCAGGAAGCTTCTGGGTGGAGGGGTCAGCCCTCGCTCTCTGAGTCCACTGTCCAAGCGCATCAAGGTAGAAAAGGACCTTGACCCACCCACACCAACATTCCCCAACTCAGAGAATGTGTATTCCCAGTGGCTAGCTGGCTACGCTGCCTCACGGCAACTCAAGGACCCTTTTATCACTTTTACTGGTGGGGATTCCAGACAATCGCCTTTTGCCTCTTCATCGGAGCACTCATCAGAGAACGGCAGCTTGCGCTTCTCCACTCCACCTGGCGAGATGGATGGGGAACGGGTCGCCTCGGGACGCAGCAGCACCGGCAGCGGAGCCAGCACCCCCCACGGCAATGGCAGGCCGAGTTCCAAGGACAGCCGCCGCAATGACACCTGCGAGTTTTGCGGAAAGGTGTTCAAAAACTGCAGCAACTTGACGGTGCACCGACGCAGCCACACTGGAGAGCGGCCATATAAGTGTGAGCTGTGTAGCTACGCTTGCGCCCAGAGCTCAAAGCTCACGCGCCACATGAAGACGCACGGACAAATGGGCAAGGACGTGTACAAATGTGAAATCTGCCACATGCCTTTCAGTGTATACAGCACTCTGGAGAAACACATGAAGAAGTGGCACAGTGACCGCCCTCTGACTAATGACATTAAGACTGAGTAG
>scaffold_151|SINFRUG00000135424|325377|330499
ATGGCAGTGTTGGCTGGTACCCCGGACGATGACCGTGCAAGGGAACAAGAGAAAGGAGTCTTGAGGCGTTGTAGAGGACGACCCAGACTCCCAGACTCTGATCGCGCACAGAGGCGACACGAATCCCGAAAAAAGTATGATGTGAGGAGGGTATACCTAGGAGAGTCGCACAAACTGTGGAGTGAGCTCCGGAGACGGACCAATCTTAGTGATGCTGGACTGGCAGCATATCTAATCCTCGTAAACTCCACGTACGGGGACAAGTACCAACAGAAATACCACAGGAAGAAGATTGATCCAGAATTCACAGTAAAACCAAGAAAAGACAGGAAGACCCATGTTTCCAGTCTTCAAAGCCTGGTGTGTTGGTACCAGGAGCACTGCTGCTCCTGCCCACATGAGCCCCTCCTTAGAGCCCTGGAGCCTCAACCCAATTTCTCCACAGCAGCCATCTGGCAATGTGAATCCAACCACTCATTTGTTCAATACCTTTTCTCACCAATAAGTGATTCAAGTGACTCTGAACATGAAGCACAAGTGAACAAAGTTGATGGAGAGATTATAGCACTTAAACCCAAGGAGGCTGAGGACATTACCAGAAGCCAAGATGAAGGCGAGGAAGTGTTCAGGACCGTTACCGTGACAACCCCAGTAGATGATGAAGTGGCTAAGACTGTAGAAGACCATGTGATGTCACAGGGCTCGAGCAGCTTACGAGCCTCCATACCAGAGAAGGGTAAGCTGTTTGATCCTCAGAGTCTGCAAATTCCTGAGCAGCAGAATGCTGTAGAAGGCTCACAGGTAGGCTTCAACACTATGGCATTGACCTCTTTTTTCTTTAAACTGACTGTTCTGTCTTCTTTCACTTTAATTATCATCACTGGTGCCTATGAAGCAATGGCATCAGAGGGTGTCCATCTTAGTTTGGGTGGTGGAAGTATGGAGGAGGTCACCTGCACTGTTATTGGGGGTGTCAGTTCAACCCAGATGTGCATGTCTGACTCTAAACGACAAGCTGAAGATAATGACTGCATGACAGGTCTGAGTGACAAACAGCTTCTTCAGCCCAGTGCCCTGGAGCTGCAGAGAAAAAGAGAATTACATTGCAGTCTGAGCAGCGTCCACTCCAAGAGGAACAGGCGAGGTCCCATTATAGAGGCAGATGGGATGCTCAAGATGTTTCACTGTCCGTACGAAGGTTGCAGTCAGGTCTATGTAGCTATCAGTAGCTTTCAGAATCACATCAACCTCGTCCATAGGAAAGGGAAGACGAAAGTCTGTCCACATCCAGGCTGTGGAAAAAAGTTCTACTTATCAAACCATCTGCACCGCCACATGATAATCCATTCAGGTGTGAGAGATTTTATTTGTGAAACATGCGGAAAATCATTTAAACGTAAGAATCACCTTGAAGTCCACAGGCGAACGCATACGGGAGAAACGCCGCTCCAATGTGAAATCTGTGGCTATCAGTGTCGGCAGCGCGCCTCACTGAACTGGCACATGAAGAAACACACTCCAGAGGCACACTACAACTACACTTGTGAGTTCTGTCACAAGAGATTTGAGAAGCTGGACAGTGTTAAATTCCATAAGGTGAAAAGCCATCCAGAGAAACAGACCACCTGA
>scaffold_4626|SINFRUG00000161538|5458|6540
ACAGCAACCAAACTGTTTATCTGTCAAACATGTGGGAAAGATTTCAAACTGTCAAAATCACTGAAGCGACACCTTGGAGTTCACACAGACGAGAGACCTTATGCGTGTAAAACATGTGGGAAAACCTTTAAACAATATTCTTCATTTTATCTCCACAAGAGAATTCACACAGGTGAGAGACCATATGTCTGTCAAACATGTGGGAAGACCTTTATACGAAATGATAAATTAAATATGCACCTGAGAGTTCACACAGGTGAGAGACCATATGTCTGTCAAACATGTGGGAAGACCTTTATACGAAACGATAAATTAAATATGCACCTGAGAGTTCACACAGGTGAGAGACCATTTGTGTGTAAAACATGTGGGAAGACCTTCAAACAAAATTATGACTTAAAGGTCCACTTTAGAGTTCACACAGGTGAGAGACCATTTGTGTGTAAAACATGTGGGGAGACCTTTAAACGAAATGATGAATTACAGTTTCACTTAAGAGATCACACAGGTGAGAGACCATATGTGTGTAAAACATGTGGGAAAACCTTCAAAAAAAATTCTGACAAATTAAATACCCATCTTAGAGTTCACACAGGTGAAAGACCATATTTGTGTAAAATATGTGGAAAAGCCTTCAAACAAAATTCTGCATTAAATGTCCACATGAGAATTCACAAAGATGAGAGACCATTTGTGTGTAAAACATGTGGGAAAACCTTCAAACAAAATTCTGTTTTAAATGTCCACATG
>scaffold_120|SINFRUG00000124252|689917|699670
ATGGAGCCTCGTGAATCGGGTACAACCGGGCACAAATGCTCCAACAAGGAACCAGTAAAGGAGAAGATGTCATTGCAAAGAAAGTGGGCATCTGAACCTGCAAACCCCAAACAAAGCACTTTTGCTGACCTTGAGGCTAAAAAACAGGAAAGTTTACCAAGTGGTGCCACTGGGGGCTTACCACCACAGCAGAATTACGACTTCACAGGACACTCTGGAAAGATGCTTTCTGTGTCAATCGGAGCGATGGGAAGCTCAGCATCTCAAGATCCCCAAGGGCCTTTTGCTCAGGGGTTCCCACGCGGATACTCCTACCAGCTTGGCCAGCCATACCCTCAGCACCCCCAAAGTGAGCGCTTCCTCTCAGGAGCCAAACCTCAGCCCGGTCTCGAGCCTCATGCCTGGCCATTTGCTGGCCAGTTACCCTCTGAGGAACTGTATTCAGTAGGACACCCAGTACACACACACCCTCATGGGGCTTGCTCAGGGAGGTTTCCACGCCAAAAATCTCCCAGTTTACCAAGCTCATTTGATAAATATCCTCAGTCAGGCTCCGAACCGGCAGAGGAAGGCTACAGCAAAAAAGACCAGAAGCCAAAAAAGCCTGGTAAGTACATCTGCCACTACTGTGGTCGAGCCTGTGCTAAGCCCAGTGTCCTGAAGAAACACATTCGCTCACATACTGGAGAGAGGCCCTATCCTTGTATACCCTGTGGCTTCTCTTTTAAAACCAAGAGCAACCTTTATAAGCATCGCAAATCCCATGCTCATGCCATCAAGGCCGGAATCGTACCATTTACAGAGCTACCTGTGGCCCGCTCTGGGGACATGGACCAGGCTTCCCTAATAGGTGAAACTGAGGTACATTCAGATGGAGACCAGAGTACTGACACAGATGAGGAGGGTATGGATGGCTCCACCATGCTGATGGACAAAGATAGTGGGATTCCACAGATCTCCTTTGAAGTTGATAGGAGTGCAGGCAGTGTGGAGCCTGCATATGCTGATTCAGCTGAAGACCTGCCTGCGGGCTCCATGAAGGTGCCTATTCTGATTGTCCCCAAGCCGGGAGGAGTCCCTTCTGCAGGGCTGGAGTGTCCACCCTTTCAGGACATAAAAGGTTCACACCACATGTTGGCCTCACAGGCTGGCAGAGCACATTCACTGGATGAGTCCCCCACAATCAAGCAACGTTTGGCACTAAGGCTGAATGACAAGAAAGGCCAAGCCCTGGAGTCAGTCATGTCCCAGTCTCTCAACCTTCTAAGTCCTCATAGCAAAGGCAGCACAGACTCTGGCTACTTTTCACGTTCTGAGAGTGCAGAACAGCAGATCAGCCCTCCCAATAGTAACATCAAGACATATGAAGAGATAATGTTTGGTCGAACTTGGTACTACAGACCCAACTCGAGATCTAGACAGTCTATCACAGTTGGCATGGCAGGGGCAGGCCCCAGTGCCTTTGGTAGCTTAAAACATCCAGGTGCTGTTCTCAAAATTGGTAAAATGGGAGAAGATCATATCTGTTTCAGAGGGGATTTAGGAGTCTCTGGAGAACCCAAGCAGAATCCCACAGGACCTTGTCAAAGTAGTACAGGGCTTCTGGAGCCTCCATCAGAATCTGGGCTTCTTATCAGGACAAACTCCCTGCCATCATCCTCCCCTTCTAACCTGAGTGTTCCAACAGGAATTCGAGGCAGTCACTCTTTTGATGAGATGATGACATCGAATGATGTGTTTTACCCACCACGAAGACTCACGAGACAGACCGCATTTGAACATCCATCAAATGAAACCCATGTAATAGAGGCTGAGGGATACGGACTTATACCCAAGAATGTGGCTTCATCCCTGGTTATGAAGATTGGTGAGCGCAGCCCGGCAGGCCCAGAGCATATTGCCTTTGGCCCTTACGGTACAAAAATTAGTCTATCAGAAATTGCCACAAGAAAAAGAAGGAAGGAAAAAAGTGATGGAGATGAAGAAGACAGTCCTGGGAACTGTGACAGTAGCTGCAGTGGCTCTGTGGAGATGATTGGAGACTATGAGTTTAAACATGGTAGTTTTGATGGATCAAGGGCCACCCCGACAGGGAAGGGCTCGCTACAGAGTGCAGACAGTTTTGATACCTGTGCCAGTATGGGCTCCGAAGACATTGCACTGTTCGCTGACTCTGAGGGCAGGAAGTCAGGTGGGAATGTCATATCAGTCATCCAGCACACCAACTCCCTCAGCCGGCCAAATTCCTTTGAAAAGTCCGAGTCCTTTGAGCAGCCAGGATATCAAGCATCAGATAAAGCTCCATCCAGCCAGTTCTCTGAGCAGTCTGACACCGATGTCTTTGAAGACACTTTAAGTCCTGAATCAGCCCTACTGAGGACAGAGGGCATGGACCCACAGCCACAGAGTGAGAGTGACCAGGCTTCCCTCTCATCCTCCTCAGCCGCTGCCTCACCTGGACAGCCATATCACATCCCACACAAACTAGTCCGGCAACCCAATATCCAGGTTCCTGAAATCAGAGTGACTGAGGAGCCAGACAAGCCTGAGAAAGATACAGAAGCACCACTGACCAAGGAACCAGAGAAGCAGCAGCAACATGTGGAGGATTTCCAGCTTCCACAGAGGAGCGACACCCTTTCTCAAATGCCATCAGAAAAACTCCCACCCAAGAAGAAGCGCCTGCGGCTGACAGATATGGAACACTCATCGGGAGAATCGAGCTTTGAATCCACATGCACCAGCCTTTCCCGAAGCCCGAGTCAGGAGAGCAACCTGTCCCACTCCTCCTCCTTCTCCATGTCTTTTGACAGAGATGAAGGGCTGAAGTCTATCTCGCCCACTAAACAGGACGACGCAGCAGTGTTCAGCGGTCCTAAACAGTCCGAGTTCCTGACTGTGCCGGGCAGTGGTCACGCCAGCCACCAGCAGAGAGAGATGAGGAGGTCATCATCTGAACAGGCGCCATGCACACTGCTGCCAGAGTTGACTGACATACGAAGCAAGTCCTTTGACTGTGGAAGTTTGCCCTCATCCAGGCAGGGAGAGATATACTGCAGTGCCTCTGCGATGAAGGAGCGCCGGCGGGGGTATCTTGTCCGTCAGCCTTCACTAAGTGTTTATCCGGAGGCAGTCACTCAGGAACCAGGACTTCCTGAGCTGTCTATTAAAAAGGAACGAGTAGAACACGGGGCATGGCACGCTTCAGCAGAATCCCCCCATGGCAGTAGTGATCTGTCCTGCAGGGCCAAGAGAGGAGTCAGTAGCATTGGTGTTCCTCCACTCTGTACCCAACATTTCTCTCAACATGAAACATCTTTCCACAGTAGGTCTGAGCAGCATCGCCTGCAGAGCCAGACTTCGTCATCAGAGGGAGAGCATCCAGGTCATGAGCTAATGAAGAAAGAACTGATCCAACAGTACCAAAGTGGTTCCTCCTTCCCTTCTTTCCAGCAGACTGGACTAGCTTGGAGTCAGGAGGTCAGTCAGACATCCAGACAGCAGCCTTCCCCTCAGGCTCAGCAGCAACTACAAAAACTTCAGATTAGATCATCAGGCAGCCTTCCTGGTCCCCCAGCGAGCAAACAAGTGCTCCATTCGCTGCCACAACCGCATGAACGACAGAGACACGATGGAAAATCAGAAATTCCGAATTCACAGACCTACTCAGCCTCTTTCTCATCTCGGGCCTCTCCCCAGTCCCAGCAACAACAGCTCAATTTTGCATCTGTCTCCTTAAAAAACTCCCATCCTTTCTCCACCACCCCTCCTCTCCTTCTGCAGCAGATCCAACCTGTCTTTGCTACCCAGAACCTTGGCTCTCAGACCTCTATGCCTGGTATATTGGTTCCTGTGCGTATCCAAACACATGTGCCAACATTTGGGAGTGTTATGTACACTAGCGTTAGTCAGCTTGTAACCACTAAGGGCAGTTGGTCACAGGGCCTCATGTCAGTCAGGTCAGGAATGGCTGAAAATATCCCAGCAGACACTGTAAGTGCTGGCAAAGCATCTGGAGGAGGTGGAGGCGGAGGTGGGGCAAGTTTAAACTTGCAGCACTTCCTGGGTCAGACCGATAGTGCAGCTCTGTGTCACCCACGCTGGAAGAGTCCAAATTCAGCTTCAGAGCAGCAGCTAAACACAGGGATTCCGTTGTCGTTAACATCAGGAACCATATCCGCCACGGACGCCTCGGGATCTGGCATGGGGGGTGGCAAGCGCATGCTATCCCCAACTAGCTCCCTGGAGCGCTTTATTGAAACAAAGCAGCAGAAAAGAGTGAAGGAGGAGAGAATGTATGGGCAGATATTGAAGGAGATGAGCGCTGTGGAGTTGAGTGGACCTGACAGGTGTAGCAGCTCTGAAAAGCTGCCAGGTCGAGAGCAGCCAGGCCATCTGCAGGATGAAGACTCCATGGATGATTCTGAAAAGATGGCCTCCTCAGCTCCTCTAGGCTTTTTGCCTGCTGCCACCAAGATTGCTGTTCCTGTGCGTTCATCTGCGCCTCATCTCCCTGATGTTCCCCGGCCTGAAAGCTTCACTCCTCCACTCCAGATCGTCACCGAGCGTTTCCCTGCTTCAGGAGGCTGGGTCACACCAGAGGAGCCTTGTGTGGAGGACTTAGAGGGAGAGCCCAATGGGAACCCCCAGTCCACCATGTCCTCGAATGACAAAGAGGCTGACAGCACAAAGCAGGATGTCCTCAGCAAAGCGACTGTTAGCATGCTGGTTCAAATAGCTGCTAACCAAAGCTCAGGGTTATCCAGACTGGGCCAGACACTTCTGGTAACTGATGTGGCTGACGTTCAGCAATTTTTCCAGTTCCCAAGCCTGCGCACCATGAGCAGGGTCAGCTGGTGCTTTCTGAACTACACGAAGCCGAACAGCAGCCATGCTGCCGTGCACAGCTCCGTCTATAGTTCTTGGTGCGTGAGCTCATACAACCCCAACCCTCTCAACCTCAGCACCAAGGCAACATTGGCCCTGCTCAGGTCCAAACAGAGGAGGAACTCTGATTTAATCTACACGCCAGCAACCATCTCACCTCCCAGCTCTGGAAAACTGGTGTCATCTGTAGCCTGGAAGCTTAGGTTTGATCAGCTAAAACCTGAGCTCATGCCAGTTGATGTCAGTCATTTTGGGAGGAAGGGGAAGGGTGTGGCGTCCTGGGAGCATTCAAAGGAGGAGCAGGAAGAGAAGGAGACGTCGGCCAAGCAGCCCGGCACCGAACCCAGTCGCATCAAGATCTTTGAAGGAGGGTACAAATCCAATGAGGACTACGTCTATGTCCGCGGTCGCGGCAGAGGGAAGTACATCTGTGAGGAATGTGGCATCCGCTGTAAGAAACCCAGCATGCTGAAGAAACACATCCGCACCCACACGGACGTCCGACCTTACGTCTGCAAGTTCTGTAACTTTGCCTTCAAAACCAAAGGAAACCTGACGAAGCACATGAAGTCGAAGGCTCATATGAAAAAGTGTCTGGAGTTGGGCGTCTCCATGTCCTCAGTTGAGGACAACGAGGCAGATGAAGGAGATGTTGGGGAGGAAGGTCAGCGGGCTGAGCGGTCCTCCAGAGCAGCCCTGATGGAGCACCAGTTTTCAGATGCTGAAGACTCTGAGGGAGCAGAAGAGGACTCCACCCCCAAGACTCGTTCCCGCTCCACCAGCCCTCAGCCTTATTCGCTGCCGTCCCTGTCCATCACAGCAGTGGCCTCCTCCCAGCCCCATCCTCACCTGGCTTGTGACCTCATTGGGAACAACAAGCCACCGTTTTTTGGCTACTTCACCACAGTGCCGAGCATCCGGATCACACCACAGGCTCCACCCACTGATCCAGCTGGGAGGGTTGGTGGTGGAGGACCACCCTCCTCCAGCTCCTCCTGTATGGATGAAGACTTCCCTGTCGCCTCCCCTGACCTCTCCTATGCCTCCTCCCGTCTCTCATCGCCAGGATTGGACCACTCCAGCTGCCCCTCCCCCATCTCTCCTTCATCATCACCCTCAGCTCATCGATACCTCTCCCTCCATCCTGAACCCCACGCTGGCCACCTCTCGCCTCGGCGGGACCTTTCTCCTCTGCGCCACATCTCCCCAAAGAGGGACCTGGGAGTGGCGGGCGGATATCGGCGAGATCTGTCTCCGAGGAGAGGACCCCTCTCCCTGCTGTCCCCAGCTGGGAGGGACTACAAACGCGACCTGTCCCCACGAGGCCGCCACAGGGGGCTGATCCGACCCGTCTCCCCTCGGAGAGGACTGTACAGTCATCTTCGTCACCACAGGTTTTTAAAGACGCTTCCTTTAAAATCGTTTTCTTGTTTGTGGCTGACTCAGTTTAAGTGTCGCGTCGTGTTGTCAGCCCGCAGAGCCGCTCCCGGACGCTCAGGCTGGGACAGCCCACCTCCCCAGGTCCTCTTCAGTCACCTCCCACTCCACTCTCAGAAGCAGGTGCATTCGCCGTTCCCCATGATCCCTATTGGAGGGATCCAGATGGTACACTCCCTCCCCACGTCTGTCCCCACCCCCCTGAGCCAGCATGGGGCGCTGCTGGTGTCCCACCTGGAGCTTCAGAACAGCCCTTCAGAGGATTCTTCAACCAGTGAGGCCACCTTCCCTCAGGTGGAAGGAGGGCGAGAAAGTCAGGGGAGTCAACCTTCATCTCAG
>scaffold_16|SINFRUG00000128502|1349124|1358315
ATGGCGACTGTCATTCATAATCCTCTGAAATCGCTCGGTGACCAGTTCTACCAGGAGGCCATCGAGCACTGCCGCAGCTACAACGCTCGCCTCTGTGCCGAGCGCAGCGTGCGCATGCCCTTTCTGGACTCTCAAACCGGCGTAGCCCAGAACAACTGCTACATCTGGATGGAAAAATGCCAGCGGCAGCCAGGCCAGGCAGCAGGACAGATGTATACCTACCCCGCCCGCTGTTGGAGAAAGAAGAGACGACTCCTCGCGCCCCTCGACCCCCAGCTCCGCCTGTGTGAACTTCGCCTAGGTAAAAAGGAAAAAACTGTCAGAGCTCACGGCACATCCGCCACCTTTGTGCGAGTGCACGTTTCTGTACATGTTGTGTTTGTGTTCAAAGTGTCAGGCGAGCTTGGTGGCGTTAGCGTTCGCTACCTGGCCATCTGGCTCTGGTTAGCCTCTCTCGCTCCCTCTCTCTCTCCCCCCAGGTCTCCAGGGGATTCCACGGCCTTGGAGGCCCTCCTCAGGGGCGATGGCGTGCTGGAGAAAAAAAACAACCTCTGTAAGGAGGAGGAGACTTTGCTGGAAATACAGAGAGTTCTGGAGGCAGAGGAAAACGGGGACGGTTTCCACGACGACGAAGAGTTTGAGCTGGACACTCCGAAACGAAAGAACAGAAACAGAAACAAAGTGAAAATCTCACAACGCTTGTGTGCCCGTGTTGTCTTTCAGAACAGAGGATCCAGTCGCAGAAGAGCAGAAGCTGTCAGCATTGAAGACCAGGACAAACCCTACGTCTGTGATATTTGTGGAAAACGCTACAAAAACCGGCCCGGCCTGAGCTACCACTACACCCACACTCACCTGGCGGAGGAGGAGGGCGAGGAGGAAAAGGAACCGGAGGCGGCCCCGTCCCCCCCGCGGCCCTCAGACAACCACAAACCTCAGAAGGGTCCCGACGGCACCATCATCCCCAACGACTACTGTGACTTCTGCCTGGGCGACCAGGACTCCAACAGGAAGACGGGCCAGGCTGAGGAGCTGGTGTCCTGCTCCGACTGTGGACGCTCTGGCCACCCCACGTGTCTGCAGTTCACCGACAACATGATGCAGGCGGTGAGGACGTACCAGTGGCAGTGCATAGAGTGCAAGTCGTGCAGCATATGCGGCACCTCAGAGAACGATGATCAGCTGCTGTTCTGTGACGACTGTGACCGAGGATACCACATGTACTGCCTGAAGCCTCCGATGACCCAGCCTCCTGAGGGGAGCTGGAGCTGTCACTTGTGTCTGGACCTGCTAAAAGACAAAGCCTCCGCTTATGGA
>scaffold_305|SINFRUG00000144788|182389|186223
GAGCTAGACCTACAGCAGTTCCAAAAGGAGACTGTCACTAGGGCCGTACCTGGAGTGGGAGGCGCTTCATCAGGGCCCACACTAAAATTTCCCTGTCACGTATGTGGAAAGAGATTCAGATTTCAGAGCATTTTGTCCCTTCATGCGCGCGCTCACAGCCTGGACCGAGACCGCAGAGCATCAGCTTTATATCGAACGGGACTTCCCTCGGCACCCATAAAGCAACACCTTAAAACTCCACAGAATCACAAGGACTTGACCCAGAATCACAGGGATAATGACCTCCAGACAGAGCAGAACACAAACTTTTTAGATGACAGCACAACACTGACTCCTCCACTCACTGAGGACCCCATTTCTCTAATCTCTCCCTATTCTTCTGGCATAGTGGAAAGTGCATCTACATCTATAGCATCCACATTTCGATGTCACGCTTGCAAAGGAAAATTCCGCACGGCTTTGGAGTTGGCGCGGCATGTTCGCATTCTTCACAACCCATACAAATGCACTCTTTGTCCTTTCTCTGCCAGCCAAGAGGAGAATCTTGCATCTCACTTGCAGGAGTGCCACCCTTCCTCTGAATCACCTACATTGCCACCAGCTTTTAATTCAAGGCCAGTCATTGCAACCCCTGAAACTCCTGTACCTACACCAACCGATACCCCAGCCCCAGGAACGCCACAGTCAACATCAGTAGCTGTGTCTTCTTCACTGCCAGCGTTTAGATGTGATACCTGTGGACAGCGTTTTACCCAGTCCTGGTTTCTCAAGGGACATATGCGAAAACACAAGGACTCCTTGGACCATAAATGTCAGGTTTGTGGTCGTGGGTTCAAAGAGCCTTGGTTCCTCAAAAACCACATGAAAGTGCATCTAAACAAGCTTGGGCTGAAGGGAGGATTAGGAGCACTAGGAGGAATAGTAGGTGCAGAACAGCAGGCTAAAGGACCTGCAAGTAATCAGTCGCTCAATGCACTCTATACAAGCCTCCTTCTGGCCCAGCAAGGCGCTGGCAGAGAGACCGACCAGGTCAGAACTTACCTTGGAGCCCTTGACCGGCGAGACAATTCCGGAGGAACTAGTGGATCATGGGAATGCCCAGACTGCGGAAAACTATTTCGAAGCCTCCAGCAGGTGGTAGTGCATGCTCGAGTTCACACACAGAGGCCCCAGAAAGGAGGTGGCGGTGAAGAGGAGGGTAGTAGCAGCTGTAGGAGAATGGGGATAGGAAGAGGAGGGGGCAATGATGTGAGACAGGAATCTCTACTACACGCTGCTGGTACACAACAAACGGGAGACGTAAGACAGGAGTCAAAACCACACAGTGGTAGCTCACAACAATCAGGCGCAACTACAGGGTTTCACTCTGTCATCTCAAGCTTCAAAGTTCCCTCCAGGGAGCGGGTGCGTGGTAGGGGGATAAAAGACTGCCCCTACTGTGGTAAAGCCTTCCGTTCTTCACACCATCTCAAAGTACATTTGAGAGTTCACACAGGTGAACGCCCATACAAATGTCCCCACTGTGATTATGCGGGTACCCAGTCAGGATCGCTGAAGTACCACCTCCAGCGGCACCACAGGGAGCAACGCAATGCCTTGGCAGCCTCCTCCAATTCTTCCTCTGCTGGCCTCTCCTCCTCCTCTGTTAACAGCCTGAGCTCTGGAACATCTGGACTCAAGCAACGCCGTTCCCAGGTCAGCCACTCCAGCACCAACCGAAGTCCAAATGATAGCTCTACATCTCGATCCAGTCAGCAGTCCTGGCTTTTAGGACTTCCAGACCAGCGTGAGCACCAAGGAGGTTTTGAACCCTTGGATCTGTCCCGTCGTCCTTCACCTGCTTTTGGAGGGATGGAAGAGGATGGAGGGGTCAAACTGAGCCAATGTTTGTTCTGTCCTTTCCGAACATCCTCAACAGAGCTGATGGCCATGCATCTTCAGGTCAATCACACCAGTAAGTCCAGGCGTAAAAGGGGCCCA
>scaffold_58|SINFRUG00000139409|444898|446318
GACATGGAGGCTGTGGAAGCGCTGATGTCCATGATGACGCACAGTAGCACCCTGAGTTTCAGGGCCAGGCACCCCAGACCCTTGACTCCATCCTCGGACTGCTCAGAGGACGACTCTGCCACCATTGGTGCTGTTGCCATGCAAGAATCTCTGTTGTGTCTGACACCCCCGTACAGTCCACACCACACTGACGTCACCCAGGAACCCTCAGCAGCGTCCTTGCACAGACCTGGAGCAGCTCGTGGTCCAACCAGGGGGGCATCAGAGGAGACCTCAGGACCTCAGCAGCAGTTCCAGTGTATCAGTGTCATCCGTCACACGTCAGAGTGCCAGAGCCACTCCTGCTGCTCCAATCCAAGGAGCCTGGATTCACACCTGAGCTGTGGTACTGCGCCAGAACGGCGCTTGGCGGCACAGTCGGGCTCAGGGCTTACGTCACCTCACACGCCTCTGACTGACACCCTGACACATATGCTTGGAGCCACTTGGACTCTGGATTCTGAATCACTCGAGTCGCCTCCTTCACGCGTGGGCGACAAATCACGGCCTGTTTTAACCCTACCTCCAGCGGTCCCTGGTGGCCCTCCTGAGTCCGTCTACTGTCAAAAGGTTCCTCTGTCTCTGTCCTTCACCAACATTGCACAGAACCCCCTCACAGATCTGGGGAGGCAACACCTTTTACCCGTCACGTCCCCGCCGGCTGCAGTGCGTGCGCCGCTACAGTCCCCACAAAGCCAAGCAGCCCCCCCTGCACAGATTCTCCTGTTAGAGGGCCAGGTGACCACAGCCCCCATGATGCTGCTCCTCCAAAAGCCAGTTGTACCCACACTGTATGTCCAGCCCACACTCGTCACACCGGGCGGCACCAAGCTGCCGGCCATCGCCCCGGCGCCGTGTAGCGCCGCGCCGGTGGAGCAAAGACTTAGCCCACCGTACCCAGGTGCATCTCGTGTACGCAGTCACATTTGTCCCCAGGAGGACTGCAAAAAGACCTACTTCAAGAGTTCCCACCTCAAGGCCCACATGAGGACACACACAGGTGAGAAGCCCTTCAGATGCAAGTGGGAAGACTGCGAGCGGCAGTTCGCGCGCTCCGACGAGCTGTCGCGCCACCACCGCACCCACACCGGGGAGAAGAGGTTCGCCTGTCCCATGTGCCACAGCCGTTTCATGCGCAGCGACCACCTGGCCAAGCACGCGCGGCGGCACCTCGCCATGAGGAAGGGCGCCCTGCTGGACACGAGAGCCACCCGCTGTGCTGACGTTGCACTTTAG
>scaffold_278|SINFRUG00000160323|289380|291003
CTTTCACAGCAGCAACCTTTGCGGAAGGAGGAAGAGGATAATTACCAGCATCAGGATAGGAGCTGCAGTCTGGACCAGGAAGACTCAAAGCCTCCACAAATCAATGAGGAACAGAAAGAATCCTGCTGTTATCAGGATGAAGAGCCACTGACTGTGAAGCAGGAGATGGACACCTTAATGGTGACCATACATGAGCAAGTTCAAAGCCCTGTGTTACCAGATCCAGCCTGTGACCTGCAGCTGCTCTCCTACAGTCCTCATATACCTGAGAGCAAAGATGAGGAAAACAGCACCAGCGAAGACTCCAGGTGGACCACAGCTGCAGAGCCAAAACAAACCATGAAGCAGAACCATCCTAAATGTCAGACTGGGAATGTAAACAGCCCAGCAGAGTCAGCAGTGGACTGTGATACAGACACAGGTGCTAAAACATCTGCATGTAACACAGGTGAACAACAGGGAAAAGTCAGGACAGACCTGGAAGGACATTCCATTATTCAATACGAACATCTAGGCTTAGCATGTGGTAAAGATTTCAGAGAGGGTTGCTTCTCATCAGCCGCCAAAATTAAGGACACAACAACCAAACTGTTTATCTGTGAAACATGTGGGAAAGATTTCAAACTGTCAAAATTACTGAAGCGACACAGAGTTCACACAGGCGAGAAATCATATTTGTGTAAAACATGTGGGAAAACCTATAGACAAAATTATGAATTAAATGTCCACATGAGAGTTCACACAGGTGAGAGACCATATGTGTGTAAAACATGTAAGAAAACCTTTAGACGAAATTATGAATTAAATATCCACATGAGAGTTCACACAGGTGAGAGACCATATGTGTGTAAAACATGTAGGAAAACCTTTAGACGAAATTATGAATTAAATGTTCACATGAGAGTTCACACAGGTGAGAGACCATATGCGTGTGAAACATGTGGTAAATGTTTCAGACACACTTCTGCAATAAATAAGCACATGAGAGTTCACACTGATGAGAGACCATATGTGTGTGAAACATGTGGTAAAAGTTTCAGACGAAGTTCTACAATAACTAAGCACATGAGAGTTCACACAGATGAGAAATCCTATGTGTGTGAAACATGTGGTAAAAGTTTCAGACATAGTTCTACAAAAGTCCACATGAGAGTTCACACAGGTGACAGACCATATGTGTGTAAAACATGTAGGAAAACCTTTCGACGAAATTACGAATTAAATGTTCACATGAGAGTTCACACAGGTGAGAGACCATATGCGTGTGAAACATGTGGGAAAACCTTTGCACAAACTTCTGCAATAAATAAGCACATGAGAGTTCACACTGATGAGAGACCATATGTGTGTGAAACATGTGGTAAAAGTTTCAGACGAAGTTCTACATTAACTATCCACATGAGAGTTCATACAGGTGAGAAATCCTATGTTTGTAAAACATGCAAAAAATTTCAGACATCCTTCTGCACTAAAAAACACATGAGAGTTCACACAGATGAGAGACCACATGAGTGTAAAACATGTATGAAAACCTTTCAAACGAAATAA
>scaffold_17|SINFRUG00000126527|1358548|1396759
AGAACAGTACCTGTTCCTGGTTCCCACCAACCTGTTTACACGGTCTTCAATCTAGACAGCAATGAAGAAGGAGGGCCTGATGACGGTCCCGTGGAGGAGGAAGGCTGGTTTGGGAATGCTTCTGACACGCGTTCGGAGTCATCCTCATATGGCGACACCCAGGATGAGCTCCTCCTGCCCAGGGGCTCCTCTCCTGAAGAACGGCCTGGAGGCTCTGCAGACACAGATACCTGTGGAGGGGAGAGCTCCTTGGGTTGCCCCACACCCGTCCATCATGCCTCTTTGGAACTTCTCGGACTTGATGGAGGAGCAGTTACAGCCCAGGACACGCTTTCTTCTGTAGTGTCATCACTGTATGGCGAAGCAGCGTCTCGTGCTCTGGGAAAACCCCTCAGCAGCAATCTGCGGCGCCTCCTAGAGGCCGGGTCGCTAAAACTTGACACTGGGGATCCTTTGAGTAGATCATCCAGGGGAAGTGCAGGAGTAGAATCTCCTCCAATAGGTTTAGCCCCGCCTTTGACCCTCTCTCCATCTTCCCACCATGCTCAGCAGTTAAGTGCTCTTGCTCGAAAACTGGCCAATAACAACAGTGGCTCAGCATCACCGGCCTCCTTGGCACCCTCAATCACCAATATTAAGCAAGAGCCCCTTGACCCCTTTAACTCTGTCACTCCCAGCAATGGCAGTGGTTTTGTATGGGCAGGTGTTGCAGATAAGTGGCCACCGGTCAGTTGCTCCACCCCCTGCGGCTCCAGCCTGTCCCCGGATTCTGCAATCCAGAAATTAAAAGCGGCGGCAAATGCTGTGCTTCAAGACAAGAACGCCGTGGTCTCCTCGACAACGTCGTCGTCCTCGTCAAACTCTGCCTCATCTGCAGTGTCTGCCCTCGGAGGAGGTGGTCGGGGAGATGATGTGGTGCGCTTCGATGCCTTCAACTCTCCATTCAGCCCGCAATCGGCAAGCTCTACCCTCGCTGCACTCTCCAAGAAAGTCAGCGAGAGGAGCCAAGCGTCATCAACAGCCAGCGCTGCTACCGACCACCAAGCCTCTGCCAGTTCGTTTCTCTCACTTGTGTCAATGACCTCCTCTGCTGCCTTGCTCAAAGAGGTGGCGGCCAGGGCAGCTGGTAACCTCTTGGCAGAGAAAAAGGATGGTCCCTCCCTGGCAAGTGCCGCTGTCCTCCAAGAGGATGTAAAGCCCTTACTGGACAAAAACCAGAAGGCCCCCAAACCGTCAACACCCACCCAGAGCCTAGAACTGCTCCTGCCGTCTACTCCTAAGGGCAGAGGCAAACCCAACAGCCAGACAGGCTCCCCCGAGGATGGTGGAAAACCGTTCCAGTGTCCTGTGTGCGGACTGGTCATCAAACGCAAGAGCTACTGGAAGAGACACATGGTCATCCACACAGGCTTGAAAAGCCACCAGTGTCCCTTGTGTCCTTTTCGCTGTGCTCGCAAAGACAATCTCAAGTCCCATATGAAGGTACATCAGCACCAGGACCGGGGCGAGACCTTTCAGTGTGAACTTTGCCCCTTTACCTCATCCCGACATTTCAGCCTGAAGCTCCACATGCGCTGCCACCAGCACTTCCCCCGCTCAGAAGTCAAGGTGAAAGAGGAGCTGACCACCGACACGGAGGGCGAAGGCTCCCTGATGGGTGACAGCGGCCTGGCAGACCTGAGGGGGACAGAAATGTCCCCGCTGCAGTCAGACACTCGGCAGCAGACGTCGCCTCCGGTCGAGGCCTCCTCCAATCACATCCACATCAAGGAGGAGCCGCAGGAAATCTCTCCGTGCTCTCGCCCTTCAGCATGTGCAGGGACCGTCCCAACAGCAGCGCAAATTCCTTGGATCTACCAGGCCCGCACTTCACTCCCAGACTGCACAATCAAGCCAACGGAAGTCCCAGGGGAGCCAAAATGGCTCCTCGCAAAGTCACAGTGTCAAGTGGCGGACATCTTAGTCAGTGCATCGTTCAAGGAGTATGCGGCTAACCAGAGGGAAGCGCTTAAGTCTCCATTCCACCTTAAAGAAGAGCCCAAAGTGGAGGAAACGCTGAGCCCCAGACCGTCGTCTCACTCCCACAGCCAAGTCCAACCAAGTTTCCCTGCGACTTTCTGCCAAGATGGGTCAGCAGGAACTGCAGCAACCTCAGAGCGACCAGGCTCGCTGAAGCCAAGGGAAGGAAGCCCTAAGAACAGCCTGTTGAGCCAGGATATTAACATGAAGGTTGCCTCTGAGCTGCTGATGAAGCTTTCAGAGAACAACAAAGACACCCATTACCAGAAGGTGAAAGTGAAGGCAGAGCCGATGGAGGTGGACCCACCCTCTGCAGAACTCCCCCCACCTGCCTCTCACCTGCTGGCTTTCAGCACTTTAGGGGCAAGTGAGAAGAGTGAGCCAATGAGTAACCTCCCAGAGACGCTGGCTCGTCCCCAGAAAGACCTCTTCTCCCAGGACATATCTGTCAAAATGGCCTCCGAACTCCTGTTCAAACTGTCAGGGTATGTCGAAAAGGTCAGCAAATCCAACAACCACAAAGACAGTAACATGGTAGGAATAAACAGTCCCTTCCTGGACGAGTGCTTCAGACAATCACCCTTTAACTCGCGCTCCAAGAGTTCTTCCCCGGCAGAGGCTGGCTCGTCAGCCAAGGCAGAGTTTCATGACTTGGAAAAGGACGACGGAGAGCCCGGCAACGGGATCGCCCAGTGGAGACTGAACGAACAGCTCTTCCCGTGCCCCGTCTGCGGAAAAGTGTTTGGCAGACAGCAGACTCTCTCCAGGCACCTGTCCCTGCACACAGAAGAGAGGAAGTACAAGTGTCACCTGTGTCCTTACGCAGCCAAGTGTAGGGCTAACCTCAATCAGCACCTGACCATCCACTCTGTCAAGCTGGTCAACACGGACGCTGAGCAGATCGTCAGCGCCGTTACAGCCGACTCCACTGAGCGCAAGAACTCCCCCTACTACTACAGCTGCCATGTGTGCGATTTCCAGACGGAACTGAATGCTCAGTTTGTCAGCCACATGTCGCTCCATGTGGACAAGGAGCAGTGGATGTTCTCGCTGTGCTGCAGCGTCTGTGACTACGCCTGCATGGAGGAGGCCGACATGAAGAACCACATTAGCACTGGACATGCAGGTCTGAACTCGAGGAGTCCCCTCAGCGAGACCAAGAGCACCTCCTCGTCCCTCTCGGCTCTCAGCGACTCACTCAACAGCTCAGAGGGTGGAGACCTCACTCATGGTAACGAAGAACTCAGGGGCCTTCTGGCCCTGCCCTCATCTGCAGGCAGCCAGTCCAGCTCTGGAAGCCACTCGGGATCAGGAACTGAGGACAAGCCCGACAAAGGCAAGGAACCGTGGCCACTACATACACTTTTAACAGAAAATGATCACAGCCGTTTTTGTCCTCCGAGCTGGAAGAGCAGCCCAACAAAAGCCGTTAAAAGCTCTTCCTCTGCAGGATTCGAGTGCGTCTTCTGCAACTTCGTGTGCAAGACGCACAGCATGTACGAGCGCCACCTCCAGATCCACCTCATCACCCGGATGTTCGAGTGCGACGTCTGCCACAAGTTCCTCAAGACACCCGAGCAGCTGCTGGAGCACAAGAAGTGCCACACCGTCCCGTCTGGAGGGCTGAAATGCCCTTTCTGCATCTACTCCACCAATCGTCCAGCGGCCATGGAGTGCCACCTCAAGACGCACTGTAAGATGGAGTACCGCTGCCGCATCTGCCAGGGACTGTGGCCAGACCAGGCCTCATTGGAGGCCCACATGCGCGGACACCGCCTGGGCAACCACTATAAGTGCGAGCAGTGCGGCTACTTGTCCAAGACGGCCAACAAGCTGATCGAGCACGTGCGCGTGCACACGGGCGAGCGGCCCTTCCACTGCGACCGCTGCTCTTACAGCTGCAAGCGCAAGGACAACCTCAACCTGCACAAGAAGCTGAAGCACGCGCCGCGCCAGACTTTTGGCTGCCGAGAGTGCCCTTTCACCACCACACACCCGTTCGTATTCAGCCGCCACCTCAAGAAACACCAGAGCTGC
>scaffold_14|SINFRUG00000122621|1195535|1197397
GGGCCATTCCACACTTCAGGCATCCCAGGACTTCAGCACACTATTAACATGGACGGCAGGGATGAGTTCACAGAAGACAGTGAATGCTGCAGCAACAACTCGCAGGAAGTCCAAGAGCAGGACAGCGTCTCAGAAGACAGCGATAGTGACCTCGACAACCACGGCGAAGACTCGTCCTCCAACACGTCCGCTGACGACCACATGACCACCAAGAGATCAGAGTGCTGCCGACAAGGAGCAGGAGTTAAAGAGGAGTGCGAGGACGGGACCGACCACGGCAACAACTTTGTGTGTCCTCTCTGCACGCTGGACTTCAGCAGCCCCGAGAAGCTCATCTCACATGTCTACCAGCACACCACCATGATGACCAACACCAAGAGCTACATGTGCCCAGTGTGTGGGCGAGCCCTGAGTTCACCCGGCTCGCTGGGACGCCACCTCCTCATCCACTCCGAGGACCGTCTGTCCAACTGTGCGGTCTGTGGCGCCCGCTTCACGGACACCAGCAACTTCAGCAGAGAGAAACTGAAAGACGTCCTGGACACGGCCAGGATGGACGTCTCTGGCGGTCGGGACCCATGTTCCCTGTCCAGCAGCCCCATCACCAGTCCAGGTTCCGGTTCCTGCCGCGAGTCGGGCCCCAGCCGCAGTTCCTGTCAGGGTCCTTGCCACTGTGAAGCACCCGAGCTCAATCCCAGCCTGTGTCAAACCCATCGTAGCTGCCAGGGACCAGGTCACATGTCCAGCCAGTGTCACGGCCCAGGACCAGGACCTTGTGCCGGTTCTGACCAAGGACCCACCTTTCAATCTTTGCCCGACAGTCTGCTCTCCGGAGGGCCTTCTCTCGCGTCCATCCCAGATTCCCTTAACTCCTCTTCCTCGAGCCTTCCTCCCATCCCGGACATCCTGAGCCCGATGCCCGTGTACCCCGCCGGCGTGCTGCTGGTGTGCAACAGCTGCATGGCCTACCAGCAGCTGGTGGAGGGCCAGTCCCCCATGAGGAAGTGGGCTCTGCGGAGGAAGAACGAACCCATCGAAGCCCGCCTGCAGCGCCTGGAGAGGGAGCGCACGGCCAAGAAGAACAAGCGGGCGTGCGAGACGGACGAGGAGCGGGAGCTGAGGCGGCTGAGGGACCGCGAGGCCAAGCGCATGCAGCGCATGCAGGAGAGCGAGGAGCAGCGGGCGCGCAGGCTGCAGAGGGACAGGGAGGCCATGCGCGTCAAGAGGGCCAACGAGACGCCGGAGAAGAGGCAGGCCCGGCTGATCCGGGAGAGGGAGGCCAAGAGGATCAAGCGGCGCCTGGAGAAGATCGACCCGGCCCTGCGGACGCAGATCGAGCACGACCCGGCCGCCATGGCTGCCCTCACGGCAGATATGAGCCTCTTCCAGTTCCCC
>scaffold_33|SINFRUG00000143063|1480561|1484300
CAGCCGTCTCCCCTCGCCTTGCTGGCAGCGACGTGCAGCCGAATCGACACTCCAGGAGAGAGCGATTCCCCGTCAGACCAGCAAAACCAGCAGCAACAGCTGGAGCTAAACCAGGGTGCTTTTACCTCAAATTCCAACGGCTGGCAAGTTATCCCCTTAAACATTCAAGCGTCTTCGGGTGCCAACACCGCCACCACCGACTCCTCGGCAGTGATGGCGGGCGGGGACGCGGGAAAGAGCAGACAGCTGCTGTCGCCATCAGTGGCTGTTGGAAGCACTCAGGGACAACAGCACCAGCCACAGCAATATGTCGTAGCTCAGGCTCCATCCATGCCCGGTCAGCAGGTTCTCACCACCATATCGGGTGTGATGCCCAATATTCAGTACCAGGTTATTCCCCAGTTCCAGACGATAGATGGTCAGCCACTGCAGTTGGCACATGCTCAGCAGGAGTCTGCCGTTCCTGCAGCCGCGGCTCCAGGACAGCAGTTTCAAATCGTATCCTCTCCTAATGGGCAGCAGCTCATAGCCGCCACAAACAGAGCTGGCACCGCAGGAAACATCATAACAATGCCCAGTCTCATTCAGGGGGCCATTCCCATTCAGAATATCAGCTTAGGAAATGGCATGCTCAAAAACCAACCCCAGTTCCTGGCAAATATGCCAGTGTCTCTCAATGGAAACATCACCTTGTTGCCCATCAGTACGGCAACTGGCGGCACAGGGGCAGATACAAACGGGGGCGATACTGCCCGAAACCAAGTTACACAGCAGCAGCAGCCGGTGTCTTCGACCGGCTCGACAGGATACGTGACGAGTGTGTCTACCGCACAGACTGCCACTTCTTATGGATTGACCCAAACGCAGAACAGCAATGGTGTGATGACCTTTCAGCAGAACACAGCAAATCTGGGAGTCCCAATACAGCCTGAGAGCAGAGAAGGGCAGCCGCAACAGCAGATCCTCATCCAGCCTCAGCAGGTCATCCAAGGCGGGGCCACCCTCCAGCCGATCCAGGCCGGCACCGTTGCGACCGCCGGCGGTCAGGTATTCGCTGCTCCTACAATTAGCCAGGAAGGGCTTCAGAACCTTCAGATCATGCCCAACACGGGCTCCATCCTGCTGCACACCGTGGGCCCCAACGGTCAGGTGAGCTGGCAGACCATTCAGATCCAGAATCCCGCAGGACCACAGATCACACTGGCTCCGATGCAGACTCTGCCGCAGCTCGGCCAGGCTCAAGGAGCCGCTGCAGCCGCGGGGGTCTCTGTTAACGCAGTGCAGATCCCAGGCATCCAGACCATAAATCTCAACACTCTTGGAGGTTCTGGGCTGCAGCTGCAGACCGTTCCCATCACCCTCGCCAATACAGCAGGCGACCACCAAAACCTCCATAGTGGTGGAGACACTTTGGATGATGGCACAGCTATAGACGAGGGGGATATGAGCCCACCTCCTCAAGGAAGACGCAACCGTCGGGAAGCCTGCACGTGCCCCTTCTGCAAGGACGGAGAAGGACGTGACCCGACTAAAAAGAAGCAGCACATATGTCACATCTCCGGCTGTGGAAAGATATACGGCAAGACATCGCATTTGAGGGCTCACCTGCGCTGGCACACGGGCGAGCGGCCCTTCGTCTGCAGCTGGTCCTTTTGCGGCAAGCGCTTCACACGTTCAGATGAGCTCCAGCGCCACAAGAGGACGCACACAGGTGAAAAAAGGTTTGCGTGTCCAGAGTGCCCCAAACGTTTCATGCGCAGCGATCATCTCTCCAAGCACATCAAGACCCACACGAATAAGAAGGTACCGGCGGCCTCCGCAAGTGGCATCGCCGGCTCATCCGACCCCACTGCCGTCGGGACAAAAGTGGAACAGGGAGCAGGAGCGGCTTCGGATCAACACACCATCGTCACCATGGAAACCTTATCAGCAGAGAGCATAGCACGGCTAGCCAGCAGCGGGCTCAACATGATGCAGGTGGACCTTCACCCAATGAAC
>scaffold_3178|SINFRUG00000161495|3731|9311
GTTGAGTGTTTGAGGACGTTCGTCATGGAGCGACTGACTGTTGCTGCTGAAGAAATATTCCGAGTGTTTCAACAAAAGCTCGACGGATGTGAAGAAGAGCTCGATTATCAGCGCAGACTGGTGGAAAGTGTTTGGAGACCCCAAATAAAGTTACACAGGACAGGTATATGTTTGGAGAAGAGATGCAGAAATTCACAGGCTGCAGGTTTGAACATTGATATTGTGAGCTGCCCGTTGTTGTGGCTCGTTGGATGGTTAAAAACTGCCCTTTTTTCAGTTGCCCCTAAACCTATCGCTTATGCTCACATGCTTCTTTCCATTCTTGATGATTCTCCTGCATTTTCAGAGCTTTCACAGCAGCAACCTTTGTGGAAGGAGGAAGAGGATAATTACCAGCATCAGGATAGGAGCTACAATCCAGCCTGTGACCTGCAGCTGCTCTCCTACAGTCCTCATATATCTGAGAGCAAAGATGAGGAAAACAGCACCAGCGGAGACTCCAGGTGGACCACAGCTGAAGGGCCAAAACAAACCATGAAGCAGAACCATCCTAAATGTCAGACTGGGAACATAAACAGCCCAGCAGAGTCAGCAGTGGACTGTGATACAGACACAGGTGCTAAAACATCTGCATGTAACACAGGTGAACAACAGGGAAAGGTCAAGACAGACCTGAAAGGACATTCCACTATTAAATACCAACACCTTGACTCAGTATGTGGGAAAGATTCCAGAGAGGGTTGTTTCTCATCAGCCGACAAAATTAAGGAAACAGCAACCAAACTGTTTATCTGTCAAACATGTGGGAAAGATTTCAAACTGTCAAAATCACTGAAGCAACACCTTAGAGTTCACACAGACGAGAGACCTTATGCGTGTAAAACATGTGGGAAAACCTTT
>scaffold_426|SINFRUG00000124057|116712|121724
GAGGAAACACACATCTGTGACAAATGCTGTGCAGACTTTTTTACTTTGACTGAACTTAGTGAACATCACAACGTCTGCACTGAGGATCCTTTAGTGCTGATTGTAAAGGAAAATGAAAGGATGCCAGTTCAGCAGAAATCTTCCACAAGATCCTCTCCAGTTCCTAGCATTGAGTCCAGTGACTTGTCTTCAGCAGAGTCCACAGATGCTAGCTTTGAGCTAAGTCACACAGTTGTGAGCAATGACAGTGTTGATAATTTAGAGGAAGGCCCTGACCTGGAGGAAGTTGCGGTACTTGATCGATGCCCACAGGACAAACAAGCCCTAAACTGCAGCCCTCGGCGTCCTGATACGGCTGAGTCATCTTCCCTTTTAATGTCTCCTGCTAGCACTTACAGCATGCCAACTACAAACGTGACACTAGAAATCCTTCACAGTACCAGAGTGGCTGTTGCCCAGTTTTCCCAGGGGCTCTACAGCTGTGGCAGTGGAGGAAAAGTGGCTTCAGTGGCTATCCCAGTGATCCTGGAGCACCTGCTGACTCTGCAGCAGCAACAGATCCACCAGCTTCAGCTTATTGAGCAGATATGTAGCCAGGTAACCTCCATGAACAAAAATGTACCTCAGGTTGGGTTAAAGCCAGTCTACAGCTCTCTTTCTGTCAGTCCTAACCCTTTCCCTTCTCAAGAACTCCTCACCCCTTCAGTTTTACCACAAACAGGAACACTCTGCTCAACTATCAATAAGCAAGCTGCAGTCTCTCTGTCCTCTGTGCCAGAGCAGTCACAAAGCCCCCCTGTACAAATTATGAGTGGCAAGCACACTTTTAGAGACGTAACTGGTACCTCATTTTCCTCAGAAAATGTTGCCCCATCGCTCACAGACAGCAGTACTTCCAGCAGCAGCAACACATATTCACAGACAAACAACACTGGCTGCATTCTGAGCACCCCCAGCCCACTTTCCTTGGAGCAGAGATCCCTTCTTAGCTCATCTTCCAGCTTGCCATTTCCACCTCAGAGCTCACCAAATCCCCTGGCTAGTATCACTGCCACAGCTAATGCACTCAATCCCCTTGCAGCTCTGCTAAAACACAGGAAAGGGAAACTGCCTAACATTTCCTTATTCAAAGCTAAGCTAAGCCCAGAGGAGCCATTCTTTAAGCATAAATGCAGATTTTGTGCCAAAGTGTTTGGCAGCGACAGTGCTCTTCAAATACACTTGCGCTCCCATACTGGAGAGCGACCCTTCAAATGCAACATCTGCGGCAATCGGTTCTCCACAAAGGGAAATTTAAAGGTGCATTTTCAGAGGCATAAAGACAAGTATCCTCATGTCCAGATGAACCCCTACCCAGTGCCAGAATATCTAGACAATGTGCCAACAAGTTCTGGGATTCCCTATGGAATGTCTATTCCTTCTGAGAAAACAGTTTTCTCTTGGCTAGATAACAAACCTGTTGAACGAACCTTGCCTGCCACTATGGGACTTCCTCTTTCCACCACGATGACCAGTACTGGAGGGTCAAATGACTCTGCAAGTGCAATATCCCCCATTAAATCAGCATACCAGCAGGCTCCTTTGGAATGTGTAGGTTTTTCACTTAATCACAGAGGCAATGAGTCCGTTTCAGTGTCCCTACAGTCTAGCCAGGAGAAAGAGGCATCAGATATAGACAAAACAGAAGGAGCATACTTACAACAAAACTGCTCCCTTAGATCCAACCTAATAACAAAGGCAACTATTAGCTCAATCCCATCTTTGGCCACCACATGTGAACCCTTCACCTCAATGTCCCTTGTCTCCTGCTCTTCAGCTCATTCGGTCACCTCAGATGAAAGTAAACAACTAGCTGATTCTATGCAAACATCTGAAACCTCAAAGCTCCAGCAGCTGGTGGAGAAAATTGACAAGAAGGTTACAGACCCTAACCAGTGCAGTCTGTGTAACCGTGTCCTCAGCTGTCAGAGTGCACTAAAAATGCACTACCGCATTCATACCGGTGAGCGGCCCTATAAATGTAAAGTGTGTGGCAGAGCTTTTACCACCAAAGGCAACCTAAAGGCTCACATCGGTATCCACAGAGAGAATCCTCCCGTTCACGTACAACACTCATGTCCAATTTGCCAGAAGAAGTTCACCAATGCCATTGTCCTCCAGCAGCACATACGTATGCACATGATAGGCCAAATTCCAGACTCCACCTATGGGGATGGGTTACAGGAGATGGACATTAATGCCTCAGTCAACGAGAGGAATATTATCAGTCTTGGCAGCAACAGTAATGATACTGATGATATCTCAATGGATGAGGAAGAAGATGAAGAAGAAGAAGGCATGGGGGAAGGTATAAAACCATCCAAACCACTGGTTCCTGGTTGTGGCTGTCCAAATTCTTCCACCAACATTTCAAGCATGACTGCTCTGGAAAACCAAATGAAGATGGTTGACCTGACTGTAGGCCCAAGTAATGCTTCAGGTGTAAAACCACTAACAAATCACTTCAATGACAGTTGCCAACTCAATTCCAAGTGTAATTTATCGGAGAAAAGGGTAGAGAACTGCAGTGAAATCATCCTAAACATGTCAGCATTCTATTCATCACCTTCTTCATCAATGTCTCTTATTCAAAGGAACTCAGAAAATTCTATGATTAGACCACCTGATGCATACAACAGACCAGATTCTAATGAACCTATAGCAGTGTCAGTTAAAAAAGAGCAGTCTGAGTCTACTGCCTCATCAGCAGCAGATGCCATGTCCCAAGATGTCACAGGAATACTGGCCAGGAAGCTCGATGTGAAAGAGAAAGCACTTTTTAACAGAGCATTTCAACAGAGTAGAGAACAAGGTATAATTGATATGAATTTAACTTTGAGCTGTTCTTCCAGTGTATTACCCACAAAACTCACATTTTTTTTTTCAGTTACAGCTCAAAACAATCCCAAACTGACCTCAAACTCATCAGCACCAGGCCTCAGCAAAACTGAGGTGAATGGACATATTCAAGGGACGAAGATCTCTGAGGGGAAGGACCCACAATTTGCTGTCCATGTCCCTCCAACTTACACATCAGTCAGCAGTCCAGGGATGACCTTGCTTCTTGGCCCTGCTCATCCTCGTCGGACCCCAAAACATCACAATTGCAATGTTTGTGGCAAGAACTTCTCATCAGCCAGTGCCCTACAGATACATGAGCGCACTCACACTGGAGAGAAACCATTTGTGTGCTCAATCTGTGGCAGAGCATTCACTACAAAAGGCAATCTGAAGGTCCATATGGGAACTCACATGTGGAACAATGCTCCATCAAGGAGGGGCCGGCGGCTATCTGTGGAGAACCCCATGGCCTTGTTAGGTGGAGAATATGTGAAGTTTGGAGAGATGGCTCAGAAGGACCTGGCAGTTCGTGCAATGAAAGTAGATCCAGGATTTTGGAACCGCTATGCAACAACAATCGCCAGTAGCCTAGCCACAAAGAAGAATGAGATCTCAATGTTTCACAGCAGTGGTATCTCTCAGCTGCACACATTAACAGCAGGCGCGGAAATAATGACCAACACAGGAGGTCCAATAAACAAGACAAGCACCGACTTGGGAAATAATGGGCATTTTTCTTTGTTGATTGAAGACAGCAAAGAAATTGAAATAAATTAA
>scaffold_7|SINFRUG00000134883|2181908|2183188
ATGGCCCAGAACCAGGTGATCCTGCAGTTCCGCTTTGCCACATTTGGCGACTGCATGCTCCAGAAGATGAATCTCCTCCGACACCAGAGACGATTCTGTGATGTAACTGTTCGTATCAACCAGCTGGAGGTGCCCGGTCACAAAGTAGTGTTTGCAGCTGGCTCGTCTTTCTTGAGGGATCAGTTCATTCTGCAGCAGGACTCCAAAGAGGTTCAGATCACCATGATCCAGGAAGCTGAGGTGGGGCGACAGCTGTTGCTATCCTGCTACACTGGGCAGCTGGAGTTTCCAGAGCTGGAGCTGGTGCACTACCTGACTGTGGCCAGCTTCCTGCAGATGGGTCATATTGTGAAACAATGCACCCAAGCGCTCAACAAATTCATTAAGCCCTCATCCCCCCGGCAACTAGAGATGAATTTGGATGTGAGGGTTGAAAAGGAGCAGGAGAGTGTGTCCTCCCAGCCTCAGAGAGAGCAAGAGCACTGCGAGGGCCGAACTGTTCATCAGGAAAACCTAGGCAGATGTCCCCGGCAGGGTATGGTAGACAATGACATAACTATAGTAAAGGTGGAGTCTGTCAACGACGCAGCCGAATCCTCCATCTTTGGGCACTTCACGAGCAGCTCCCCTGCCTCCCTTCATTCCCCTGAACCTCAGCACTCCCTCGTCAACTCCACCGTGGACAGTCGTGGCAGCGAGATAGCGAGTCTTCCAAGCATGGCTGGATTCCCATTTAGTCCCCCTCTAGCCGACAAGCACCTTGGGTATCCAAGAAACTACGACAACCCCCGTCAGTGGTACCACCAGTGTCCTAAATGTGCGCGGGTCTTCCGCCAGCTGGAGAACTATGCCAACCACCTCAAGATGCACAAGCTGTTCATGTGCCTCCTGTGTGGTAAAACCTTCACGCAGAAGGGCAACCTGCACCGACACATGCGCGTCCACGCTGGCATCAAGCCTTTCCAGTGTAAAATTTGCGGCAAGACCTTTACCCAGAAGTGTTCGTTGCAAGATCATCTAAATTTACACAGTGGCGTTAAGCCACACCGCTGCAACTACTGCGAGATGGTTTTCGCCCATAAACCGGTTCTCCGCAAACACCTGAAACAGATTCACGGGAAGAACAGTTTGGACAACGCTAACGAAGGCAGCCTGCAAGACGGGGGGCTGGACTTCGATTTT
>scaffold_296|SINFRUG00000160284|170168|171267
ATGGAAGTGGATTGCGGTATTGATGAAGAAACAGACGCAGTTCTTTCCAGTTCGAACCAAGAAGACCTTCAGAGCACACCTGCTCCCAGTGCCTCATTTGATTTTTCTTCCACCACTACATCTTCAAATGCCGTAGTGAGTCAGGATGTCGATGCTTCGGCGGTCTTGGAACTGGACTCCAGGCCTCAATCCCCAGAACCCATGGAGGAGGACAAAGAACAGCTTCCTTCACCAGCATCACCAAAGCAAGACCAAACAACTGTGCCCGACGATGGAGAGCCAACAATGGCATCGACTTCAGAGACTGTTGACACTGTTGCCGCTGAAGGTGCACCACAGACAGGTGCACCACAGACAGCTGCCACTTTTGTAAGGGAGACTCGTCAGAGCTTCCATTTTGGTTCCTTTGAGAGGGACAAACAGGTGGAAGGTGCTGAGATTAAGAGACTGGCTCTGGGTGGAGAGAAGGAGGCTTCTGCCACCATCAGCCTCGTCCCAACCCTCCCCTCACCGATGTCTCGTCCTGAGAAGAAGACCTACTGCTGTGCCGAGTGTGGGAAAGAATATGCCAGTCGCAGTGGCCTCAAGGGGCACATGAAGCACCACGGCGTTGTAACAAAAGCACGTCCACTGTCCCGGAGCGTCCGCTCCTCCGCTGAACGTCTTCCCTCTTCGGCGTCGATGACCGCTTTAAACATTCCTGCCACCAGGAGCTCAACGGGCTTCTGGAATCAGTACCAAGCATTTCTCAACAGCACCAGTCACAAGCCAAATGACGAGCCCACCTCCGGCAACCAGGCAGAGATCGAGGCAGCCGAATCGCCTGTTCCATCGGACATGGAGCCGAAAGCCCCCAGTGAAGCAAGAGGGGATTCCAGCGAAGGCCGCTAG
>scaffold_23|SINFRUG00000157480|128616|130079
ATGCCCAAAGGATTCCTGGTAAAAAGAAACAAGAAATCTGCACATGTTTCCTACAGGACGCGGTCAGACGAAGATGACCTCCAGGAGCCACCCACCCCCGCTGCCTTGCCGTGCCAGACGGACCCCTCCCCGCCGATGTCCGTGGCGTCCAGTCCGGACCGCGCTGCGGCTTCGCCCGGTTTCGCCGCGGCCGAGGCGCCCGTGCCAAGACTGGGGAAGCCCGAACAGTTCGGCAACCCGGAGGCGGTGTGCCAAGCTCTGTACAGCCCCACCCGGCCCATCAGCAAGGAGCACGACAGGGAATATTTAGAGCGAAGTTTCAATCTGGGCTCACCTATTTCTGCCGAGTCATTCCCGACTCCCGCCTCCCTCTCCGGCCTGGATCACCTCGTGTACGCCCCCGTGGACTTGAAGATCGGCACTAGCAACAGCAGCCGCAGCGGCACCTCCACCTCCACCAGCAGCCTCCCGGCACCAAGCAACCAGGTCGGTACCAAAAGAGCCGCGGCTGACGGCACAGAGCGCAAATCAAAGCCCGCCTCCAAGAAACCCAAAGCCATCCGAAAACTCAACTTTGAAGACGAGGTGACGACTTCTCCCGTGCTCGGTCTCAAAATCAAAGAGGGGCCGGTGGAGGTGAAGCCGAGGGCGCACACCTCCGGGGGGAACAAGCCTTTAGGGGAGTTCGTGTGTCAGCTGTGCAAGGAGGCGTACGCGGACCCCTTCTCTTTAGCTCAGCACAAGTGCTCGCGCATCGTCAGGGTCGAGTACCGGTGTCCCGAGTGCGATAAGATGTTCAGCTGTCCGGCCAACCTCGCCTCTCACCGCCGCTGGCACAAGCCCAGGACCACCGGCGCGCCGGCGCTGCCGCCCGCGCAGGGCGTCAAACCCGAAATGGCCAAAATACCAACGCTCGGCGTCAAATCAGTCTCCGATGAAGCCAAAGACACGAGTGACAGAGACACCCCGAGTCCGGGCCTGTCCGAGTCGGGGTCCGAAGACGGCTCATACGACTGCCAGTTCTGCGGGAAGAGGTTCAAGCGGCAGGCATACCTAAGAAAACACATCATGGGGCACCAGGCTCTGCAAAAGAAAGTCCTGGAGGAGCACGGGATTCAAACAGGCAACCGCGTGCCAGAGCAGGCTTCGGAAGCCTCAAACCAAAGCCCCCTCAATCTGAGTCCGGTGGATTGCCTGCTGTGCCCGGTGTGCGGGGAGAGCTTCACCAGCAGGGCCAGCCAGGAGAGACACCTGCGCCTCATGCACTCCTCGCAGATTTACCCGTGCAAATACTGCCCCGCCACCCTCTACAGCTCGCCGGGCCTCACCAGGCACATAAACAAGTGCCACCCGTCGGAGAACAGGCAGGTCATCCTGCTGCAGATGCCGGTGCGACCCGCCTGCTAA
>scaffold_84|SINFRUG00000146661|698326|703831
AGATCCTTGCTGTCCAGAGAGTCCCTGGCATCCACCACCTTGAGTCTGTTCGAGACGCAGTCGGTGTTTAGCGGCAGACATGACTGGACATATGGCTATCGCGTGCTTCCGCCAGTGGGGCCGCCGCAGTGCGCCACGCAGCCCGGCGAGGCGGGGGTGCAGCGAAGCCTCTCCCCCGGCACGGCCATGTCTGGCACCAGCGCGTCGGGCGGCGCCAGCACCTCCGCCTCCCTCCCCTCGTACCTGTTTGTAGGTGAGGCTGGAAGCCCCAGGCAGTCCAAAAAGAGAGCTCTGTCCATGTCGCCCTTGTCTGACGTCATGGGCGTTGATTTCAACTCCATCATACGCACCTCGCCCACCTCGCTGGTGGCCTACATCAATGGCTGCCACGGCTCTCCCGCTTCTCACCCCGTGCTCTCGCCTGTCCAGCCTGAAGGTTATGGTCACTTTTTAGGCGTGAAGGGGTCCTCCATCCCCCAGCCTCATCCTTACATCGGCCCTTCTCAGGCTCTGGCTCCACAGACTGAATACGGGTATCTACGGGCACTTGAAGAAGGAGGCAACCTGGAGAGCCAGAAGGCCAATATGGCGGTGGAGCACCAGTGTCTCCCGCATGAGAGACTGGGGGTGACGAAGACCTCGGACACCTACGGCGAACCCCCGGAGAGCCCGCTACACGACCTGCAGGTGACCTCTCTCCGTGATGCTGCCATGCCACAGGAGCCACCGCCGCCTTACCATTCCCACCAGCACGTCCACCTGGTGAGGCGTCACTCCAGAGCGAAGCACCCCCAGGAGCCCCTTGCACAGGTTCCCAGGGTGAGCTTCATACCTCAGGTGCCCATGCTGGAGGAAGAGGAGGGAGAGCTGGAGGAGCCCGGGACTCACTGCTGCAGGTGGCTGAACTGTAGCGCCGTCCACGAGCACAAGGACGAGCTGGTGAGGCACATCGAGAAGACGCACGTGGACCAGCGGAAGGCTGAGGACTTCCCCTGTTACTGGATGGGCTGTCCACGCAGGTTCAAGCCTTTCAATGCCAGATACAAACTTCTGATCCACATGAGGGTCCACTCAGGAGAGAAACCCAACAAGTGCACGTTTGAGGGCTGCAAGAAGGCTTTCTCCCGACTAGAAAACCTGAAAATCCACCTGCGGAGCCACACTGGGGAGAAGCCCTACATGTGCCAGCACCCAGGCTGCCACAAGGCCTTCAGCAACTCCAGCGACAGAGCCAAACACCAGCGCACACATCTGGAAACAAAGCCGTACACGTGTCAGGTGCCCGGCTGCGCCAAGCGTTATACTGATCCCAGCTCCCTGAGGAAGCACGTGAAATCCCACTCCTCTGAAGAACAGCAGCTACGGAAAAAGCTGCCCCACAGGGAGACGACGCCCCTGGCAACCCTCACCTGGCTCTGCTCTGCTCCCTGGAAAATGATTACAGGTGTGTTTACCTGTCGCTGTTGTTGCCAA
>scaffold_58|SINFRUG00000139378|580375|581861
ATGGGGAGCAAAGCTTTGCATGCTCCGATCCCACTGCACCCGGCCCTCCAGCTCACAAACTACTCCTTCCTGCAGGCCGTCAACACTTTCCCCGCTGACCAGCTCCAGGGGCTGTACGGCCTCAGCGCGGTGCAGACCATGCACATGAACCACTGGACTCTGGGTTACCCACACATCCAAGGACTGAGGTCGACAATCACAGAGATGGCAGCCGCTCAGGGTCTGGTCGACCCAAGGATTCCCTTCCCGGCGCTTCCTTTCACAGCCGCAACCCAGCTTTTCCATCCAAAGCAAACAGGCGTCGCGCACGGCATCCCCTCGCTGCACAAAGACAGACCGCGATTTGACTTCGCCAACCTGGCCCTGGCCGCCACTCAGGAGGACCCGCCGAAAGCTGCGGACCTGGCGAAGCTGGCAACCATCTCCGAGCTGAGCAAACTGTCCCCGGACAGAAAACCCACACGGGGCAGGCTCCCATCCAAAACCAAAAAGGAATTTATTTGCAAGTTCTGCGGCAGGCATTTCACCAAGTCCTACAACCTCCTCATCCACGAGAGGACCCACACAGACGAGCGGCCCTATACCTGTGACATCTGCCACAAAGCCTTCAGAAGGCAAGACCACCTCAGAGACCACAGATACATCCACTCCAAGGAAAAGCCGTTCAAATGTCAAGAATGTGGGAAGGGATTCTGTCAGTCCCGAACTCTAGCTGTCCATAAAACCTTACACATGCAGGAATCCCCCCACAAATGCCCCACATGCGGAAGAACCTTTAATCAAAGAAGTAACCTGAAAACTCACCTTCTCACCCATACAGACATCAAGCCCTACAGCTGTGGCCGCTGCGGAAAGGTGTTTCGGCGCAACTGTGACTTGCGACGGCACAGTTTGACGCACAGCCCACACGAGGACTACTAG
>scaffold_61|SINFRUG00000155750|258475|260658
CCCTTGTACCACTGTGGCGAGTGTGGGAAGACCTTCACCCACCTCTCCAGCCTCCGGAGGCATCTCCGCAGCCACGGCCTGACGCCCGAAAGCCAAAGCAGGAAGTCCAACTGTGAGTCCCCCAGCCCCGAGCGGATATTCTGCTGCGGCGAGTGTGGGAAGAGGTTTAAAAAGCGGGGTCACCTGATCCAGCACAGCGTGACCCATTCCGAGAACCGACCGTTTGTCTGCAACATCTGCCAAAAGTCCTTCAATCGTCGGGAATCTCTGACGAGACACGAGAAGATCCACGACGAGAAGCCCTTCCGCTGCCCCGCCTGCGGGCGCTGCTTCCGGGAGAGCACCTCCCTCCTCAACCACGCTGCCTCAGGTGCGTGTGGAAAACCCCCCCGGAGTTCCAAAAACAAAAACCTGAGCGGGAGGAGCAGCTCTTCCAGCCCCGGCAGCGGTAAGATGGGAGGTGGGAGAGACAGAGTAGCCTTTCCAACAACGGGGCCTCGCTGGCCAACGACAAATATGCAACAGATTATTCCAGAAGCCGCTACCAGAGCCAGTCGTCCTACAGCGGCGGGGGCGTGGACGACTACAGACGGCAGTCTTCATCACTGTACTCGCATCGTCAGGAGGAGGCGGAGCCCGGCTCCTCCGGGCGACGGCTCCGAGCGCCCCTACTGCTGCCAGATCTGCGGCAAACGTTTCAGGAGGGCCGAGACCCTGAGGAGACACAACCGCGTCCACACGGGGGAGAAGTCTCACGCCTGCGAGGTCTGCGGCAAACTGTTCCGGGAGCCTTTTCACCTCACCAAACACCTGACGGTGCATTCTGGGCAGAAGAACTACAAATGCAACCTGTGTGGGAAGATGTTCGCCTACGCTCAGAGCCTGGTGAGACACGGGAAACTCCACCGGAGGGGCGAGATCGACAACCAGGGTAGGAGAGTCAAAGGCGGCGCCGCCGCCGTCAGTCAGGTGACCAACGCGGCCAACTCCGACTTCTTCTCGTCCTGCTCCCAAGGCGAGAAATCTCCGATCCACGGCACGCCCTCACAGAGGCTCTACACCTGCACCGTGTGCTGGAAGTCATTCCGCCACTATTTCGACCTGACGGCGCACCAGCAGACTGTACACGGTGGCCGGGTCGGGCTGGGAAAGTCCTTTCGCTGTGAAGTGTGCGGCAAAGCCTTCGCCTACTCCAACAGCTTAGTGCGCCACAAGTTGTCCCAGCACGGCATCGACCGCAGCGGCCAGCGCGTGACTCAGCCCCAGCCCGCCGCGTACCCGCCGCTCTTTTATGACTCCGGGTCAGCTGCTGATGCTGAAGAGGAGGAGGGGCAAGCTGCAGGCGCAGCTCAACAAGAAGAAGATGCTGGCCCAGCTGAAGATGAAGAGCGACGTGATAAATGTCAAGTCGTGGTGCGGGGGGGCGGTGCGAGTGGTGGGCCTCACCTCCATGGACATCCCCATCAAGCGCTTCCTCTGTCCCGTCTGTCCCAGCGCCACCTACGCCAAGCA
>scaffold_145|SINFRUG00000152747|258638|263447
ATGGTTCTGATCTCACCCCACGCCATGCAAGCCACCCGGGCGTCCACCACGATCAGCGTGTACACGGACTGCAGCATCCCGGCCGGACTCCGGATAGGACCCGTACCGGGGATCTTCAAACTCGGGAAGTACTTGTCGGATCGAAAGGAGGCTGGACCCAAGAAAAAGATCCACTTAGTTAGGGGCGAGTTCGTGGACGAGGCAGGCAGTCCCGTCCCGGACTGGATTGGACTCATTCGCGCCGCCAGGAACAGTCAAGAACAGAACCTGGAGGCGGTGTCGGACCTACCTGGTGGACAGATTTTTTACCGTGTGATGAGAGAAATCCCTGCTGGAGAGGAGCTCACGGTCTGGTACTCCAGCGCTTTGGCCCAATGGTACGACATCCCGACCACAGCCACCCCGACGCACGATGAGAAAGGCGAGGAGCGATACATCTGCTGGTACTGCTGGAGAATATTCAAATATCCCAATACGCTCAAAGCCCACGTCCACTTCCACTGTGCACTGAGCAACGGGCGGGGTTTTGTGAACAACGAGCAGGCCAGAGGCACGGAGACATTCAGCAGGTCCCCAAAGTCCGGGGATATCCCCAACACCTCTACCTCCCCGCGGACCTCTTCCGTTTCAGAATCTGGCAGACGGGCGGTGTCCTCTTCGCCATTTGCAAACAAAGCGGCATCGTCAAAGAAAAGTAGCTTGGAGGAGCAGGACAGGGCGCTCGACATGAGCGTCACCTCAGCCAGAAACCAAGGACACATTCTCGGGCTCGGTGCTACGTCTTCGGTGCTGAGCAGCATGGGGTTTCATCCAGGGGTGCGCTCTGCCTTCAAACCGACCGGGCTCTCCAAAGTCCCGGGCACCGATCCCCCCAGAGAGGACGCGAACGGCAAGCTGGGCGGCCTGGGATTCAGCAAGCTCATCGACAACATGAAACCCCTGCGCAACGTCAGCGAGGCCCTGAACGGAAGCGGGAACCCACCTGCCAAGTGCGCACCTCCAATTATGGATTCCACATCTCCCATGGTGCCGTGCACCAACGCCATCCGGGGTTTCCCCTTGTTGCCCCACGTGGAGGAGACCTCAGCTTTTAAGCACGTAGAAAGTCGAATGCACCCCGGTTTATCACCGTCCCGTTACCCACAAATGCACCCCGGCCTCCACTTTGAGAGGTTCTCCCTCCCTCACTTCGACGGCGTCAAGACTTATGGAGGAGACTGTAACATCCCTCTGATGCCCTTCACTGTCTATAACGGTGAACTTCTGTACAGCTCCCCATATTACCCGCTAAAATTCCACTTCAGCAACCTCCTCAAGTACCCGGAGTCCATGTCCTACTTTGCTGCCCCATCACTAAGCCAAGATATAGGCGCCATCACCAACATCGACCGTGAGATCGCTATGCACACGCAACAGCTGTCTGAAATTGCAGCGGAGAAAAACCGGACGAGGTTGGACTCGATGCCAGCCGGGACCACAAGCAACCCGGCGTCCGGGAAACCCAAAAAGGGACACCTATGTCTTTACTGTGGGAAGCTGTACTCCAGAAAATACGGTCTGAAAATCCACATGAGGACTCACACAGGTTACAAGCCACTGAAGTGCAAAGTGTGCTTCAGGCCGTTCGGCGACCCGAGCAACCTGAACAAGCACATCCGGCTCCACGCGGAGGGCAACACGCCGTACAGGTGCGAGTTCTGCGGCAAGGTGCTGGTGCGGAGGCGGGACCTCGAGAGGCACGTAAAGTCCAGACACCCCGGGCAGACGTTCAAGAAACTGGACGACAAACCGGGCGCCTTGTTCGAGGACGCGGAACACAAGAGCGACAACGAAAGCGACGTGGACGTGTGCTTCACCGACGACCAGAGCGACCAGGAGTCG
>scaffold_758|SINFRUG00000159757|33464|34370
AGCTGCAGTCTGGACCAGGAGGACTCAAAGTCTCCACAAATCAATGAGGAACAGAAAGATTCCTGCTGTTATCAGGATGAAGAGCCACTGACTGTGAAGCAGGAGATGGACACCTTAATGGTGACCATACATGAGCAAGATGACAACGGTGAACTGGGCTTGAATCCTGATCAGAGCCAGGAAAAGCCTGAGGTGAACACAACAGTTCAAAGCCCTGTGTTACCAGATCCAGACTGTGACCTGCAGCTGCTCTCCTATAGTCCTCATATATCTCAGAGCAAAGATGAGGAAAACAGGACCAGCGAAGACTCCAGGTGGACCACAGCTGAAGAGCCAAAACAAACCATGAAGCAGAACCATCCTAAATGTCAGACTGGGAACGTAAACAGCCCAGCAGAGTCAGCAGTGGACTGTGATACAGACACAGGTGCTAAAACATCTGCATGTAACACAGGTGAACAACAGGGAAATATCAAGGTAGACATGACAGGGCACTCCACAATCAATCCTAATGACACCCCAAATGTTGGCTTGGCATGTGGGAAAGGGTCCAGAGGGCATCGCTTCTCATTGGCTGACAATAAAAGTGACACAGGAGCCAGATTGTTTATCTGTGAATCATGTGGGAAAGATTTCAAACGGTCAACCTTACTGAAAAAACACCTCAGAGTTCACACATGTAAGAGATCACATGTGTGTAAAACATGTGGGAAAACCTTCAAAAGAAATTCTAAATTAAAAGTCCACATGAGAGTTCACACAGGTGAGAGACCATTTGTCTGTGAAACATGTGGGAAAACTTTCAGCATAAATTCAACATTAAAAATCCACGATCTCACACAGGTGAAAGACCATATTTGTGTAAAACATGTGGGAAAGCCTTTACAGAAGGTTCTCCATTGA
>scaffold_33|SINFRUG00000164223|1648032|1652480
GTTGACGCTGCTCAAGCAAGCTCACTGGGATCTGAGGGGGAGGATGAGGCTGGTCTGTGGAGCCTGGAGCTCCAGGATTGCCCGGAGAGCCTGGACAAGACGAGCTTGACACCCAGTGAGGGTACAGAGGAGCCCAGCAGCCCCACACGCTCCATGCAGCCGCTCAGCCCAGGCCACAGGAGCTACTGGGGACAGGCAGAACCGGAGGCATCGGAGGACTCCGCCACCCCATCTGCCACCGACAGGGAAGGAGACCAGGAACCAGCGAGGATGTACTGTAAGAGCTCAGATTCCCAGAACGCCTTGGAGGACCTGGCCCACTATGAATTTCTGGCCCATCTAAGAAAGGCAGCTACCTCAGTCAGCCACTTGGACCATCTCAACCACAACGGTACAGCCGGGTACCACCCGGGGAGTACCGCCGATGACCTGCCACCAGCTATCTGGTCACCAGGAGCTCAGCATCACTCACCAGAAGAAACAGATGGGGTCACAAACAAACAGGCCTGTCCGTTCTGCCACAGGACGTACCTGCCGGGGGCCGCGTTCAGGGACCACATCAAGTACTGTCAGAGTGCCGTTGCCTTGGATCAATCCATGGAGACCAGGAAGTTCAAATGTCTGCAGTGTGGGAAGGCCTTCAAGTACAAACACCACCTCAAAGAGCATCTCCGTATCCACAGCGGTGAGAAACCATACGAGTGCTCCAACTGCAAGAAACGGTTCTCCCACTCCGGCTCCTACAGCTCACACCTGAGCAGCAAGAAGTGCCTGACTGGCGGAGGGAACACAGGAGGGGCCAGCAGTGTGTTTAACGGACACAGTCAAAGCTCCTACCAACACTTCTTTCCAAAATCTCCCTCCGCAGTCAACCAAAGAAACAATATCGACAACAATCCAGTCATGGATTCAGAGAACAATAACAATGGCAGGCCTTTGGTTCGAGTACTTGATGGACCTGTGAAGCTTTCACCCCAGGACCCCCACCGCCACTCGTTAGGCATCCCTAAGACTTCAGATTTGGCACACATTTGGGACCCCTTGGCACAGCTCTCTATGCATGCTGGAATAAACGGCACTACCTTGCTGCCTTATGTGATGCTGCAAGAGATGCTTCACAGAGAGGTGAAGAGAGATGAGAAGCTTGAGCGGGATGGAGGCGCAATGGAAGAAAGAAAGACCATTTACAATGGAAGGGGGCTGGACAAGAGCCGGGTGTCACCTGACAGAAGAGGTGCGGTGACCTCAGGAGAGACGGGGGTGATGTGCCGCTGGTGTTCGCAGCTCTTCCCAAATGCCGTTGTGCTCCTCCAGCACGAGCGCTACCTCTGTAAAATGAACCGGGAGGCAGCAGAGGTGCCCGATCATCCAGCTTTACTGCTCTCCAGAGCAGATGTCAGAATGGAGAACAGAAAGCCACCTGAACTGACCCGCAGCCTTCCTGGAAGCAACTCACCATTAAAGAAGCTCGGCTGGCCATCTCCCCAGCCACGACAAGCTAACCAGTCACACCAAGACAAGGGAAGCCCGGATCAACGAATCAACTGTTCGGAGCAGCCGTCACCTGGAGGAAGAAGGAGAGTTCCCTCTTCAGAACAGGGGTCCCCTCAGACCGGCAGCCCCTGGTCACAGAACGAACCTCTGGACCTCTCTCTGCCCAAACAACACTCAGACCAAGAGGAGAAAAGCCAAATTGGGAATGGCAACAAAGAGAGAAGAGAGCTCAAGAGGCCAAGTCCCACAGCGCTCCTGCCCATCCACAACCACTCGGTCTACAGCGGGGCTGGCGCTCCAGTCTTTCCAGGTTCTATATACAACGGATTTCCACTCTTCAGCCAGTCGGGTTTGGGACTTTCTAGTCACGATGGAATCACAGCCATGCCGTTCAGTCCATCAGCTCATGGACAGGGCTTTCTACCTCCCATGGCTTACCTGATGGAGTCAGAGGCAGAGGCAGCATACAGCAGGATCCATCAGGATAGGCAAGCGTTCATGGGTGAGGTGTTGAGCCGAGGAGCCGTGGACTACCTGTCTCTAATGGACGAAGGGCTAGATGGAGACGGAGGTCCAGGAAGGAAGCGGCTGAAGAAAACAGACGAGGGGCTTTACGCTTGCGACATATGTGAAAAAACCTTTCAGAAAAGCAGCTCTCTGCTCCGACACAAATACGAGCACACAGTCCTTAATATTTCTGTGCACACCTATTGGGTCTGTTTAATTCCCTTTAATTCCCTTGTTTTCAATACAGGCAAGCGCCCCCACGAGTGCAAGATCTGCAACAAGGCCTTTAAACATAAGCACCATCTGATCGAGCACAGCCGGCTGCACTCTGGGGAGAAGCCTTACCAATGTGACAAGTGCGGCAAACGATTCTCCCACTCCGGCTCCTACTCCCAGCACATGAACCACCGCTACGCCTACTGCAGCAAGGACCTGGACCCAGAGCAGGAGCACGAGGAGTTG
>scaffold_16|SINFRUG00000143155|374823|377237
ATGGGAGGCGGCGTGATCGAGCTCACCGCTAAGAACTACCATAGAAACATCCTTGCTTCCCTACAGCTGCTGAGGCTACAGGGACTGCTGAGTGATGTTACAGTGCACGTAGACTACCAGGGAGATGTGCAAGTGTTCCAGGCCCACAGAGTGATGCTTGCAGCATCCAGCGGCTACTTCAGGGAGCACCTTCTTGCTCCAGATTTTGCACCCCAAGGAAAGGTGTTACTATCAAACATGCACTTCAACTACTTCTCCAAGTTTTTAGAGTTTGTTTACACCGGTAAAGTTGAAGTCTCCAAAGACAAGATTGCAGATGTTCTGGCAGCAGCACTAAGTTTGGACTGTAAAGATCTGGCTGAGGTTTGTGGGGAGGCAATGACTGTTGGAATCCTAGAGAATCATACAAAGAAGTTATCTGCAAAAAGGGATGAGGATACAGGTCACTTAGGTGGCACCAAAAGGAAAAAGCACAAGCCTCAAAGGTTAGACTCTCCACAAAGCTCTGAGAATGAAGATCAGGCCAAAAAAGCCAAAGTTGCACCTAAAAAAAGACAAGTCAACACGTTGAAGCTCTGCTTTGGTGGTCGCAAAGTCCTTCAGAGACGTGTGTCGCTCAAAAGGGCCGAGGGCGACGATGAAAACAAATTTAGTGTTGAAGACAACGATGAAGGGACCCAGGTAGAGTCACCGTCAAAGAATTCAGAAGACAAGGGAGAAGAGACGAACTTGGGAGAAGAGACGAACTTGGGAGAAGAGACGAACTTGGAAGGGCCAGCTTTTCAACCCGACGACTGGACCTGTCAGGAGGACGCGCAGAGCAATGATACTGAAAACGACTTATCCCCAGAAGCAGAAGAAGAGGGGACAGAAGGAGGAGGAGAGGGTGAGGAGGCATTTAAAAGAACTTCCAAAGCCCAGTTCCAGTGTAACAAGTGTCAGCGGACTTTTCACTATGAAAGAAGCTACTTAAAACACATCAGCACCTACCATGGCGTTAAAGCAGATGTCGTTTATCGCTGTGAGACCTGCCAGCAAACCTTTGCTAACCAAAGTAACCTGAAGATCCACGAAAAGCATGTCCACAGTTCCGAGAGGCTTTTCCCCTGCAGCCACTGCGAGAAGACCTTCAAACGGAAGAAGGACGTGGTCCGTCACCAGAGACAGGTCCACGAACGCAGCAACCTGCAGTACATCTGCTCCGACTGCGGAAAGTCGCTCAGCTCCAAAACGGCCCTGATGCTGCATCAGAGGACGCACACGGGCATGAGGCCTTACGAGTGCCCCGACTGTCAGGCCAGGTTTACCCAGAATTCTGCACTCAAGATGCACCGCAGGATTCACACTGGGGAGAAGCCTTTTGCGTGCGACCAGTGCGAGGCCCGGTTCACGCAGAAGCACATGCTGGCCTATCACAAGCGATCCCACACAGGAGAGAAACCGTTCATGTGTGAGGCCTGCGGAAAGAGCTTTGCATCCAAAGAATACCTGCGACACCACTCCAACATCCACACCGGCTCCAAACCTTACAAGTGCGAGGAGTGCAGCCGCTGCTTCGCTCAGAGGAACTCCCTCCATCAACACCTGAAAATACACACAGGCGAGCGTCCGTACAGCTGTAAAGACTGCGAGAAGCAGTTCACGCAGCTCAATGCCCTCCAGAGGCACCAGCGCATCCACACAGGAGAGAAGCCCTACATGTGTGGCCTCTGCTGCCGCACGTTCACCGACAAGTCCACCCTCCGCAGGCACACCATGGTGCATGACTCGGACGCTCCGTGGAAAACCTACCTGGTCGTGCTAGAAGGCAATGTGGAGAAC
>scaffold_7|SINFRUG00000163687|744072|752997
TGTTTCAGGTCCTGTATCTTCTACAGAGCATGTGTGGACATCCCCAGAGGAACAGAACTGCTGGTTTGGTACAATGACTCCTACACTTCATTCTTCGGCATCCCTCTGCAGTGCATCGCTCAGGACGAAAACTTAAACGTCCCAGCCTCAGTGATGGAAGCTATGACAAGGCAAGAGTCTCTCCAATCCTTCAGCAAGAATGGAAAAAGCTCCTCATCTTCATCCTCTTCGTGCTCTTCCTCGGTCCTGATGCGCTCCATGGTCTTCCAGCACTCACCGTGCCCGAAGAATTTCTCCCTGATGGACAAGATTGGGGGTGGCCTTCAGTCAGACTCCAGTTTCAGCCAGCTGGGGTCAAAGAACCAGCGGATCTTGGCCAGCCCAACCTCCACCAGCCAGCTGAGCAGTGATTTCAGTGACTGGCACCTGTGGAAGTGTGGCCAGTGCTTTAAAACGTTCACCCAGAGGATCCTGCTGCAGATGCACGTTTGTCCACAGAATCCAGACAGACCCTACCAGTGTGGCCATTGTTCCCAGTCCTTCTCTCAGCCATCAGATTTGAGGAATCATGTGGTGACCCACTCCAGCGACAGGCCGTTTAAATGTGGATATTGTGGCCGAGCGTTCGCCGGAGCAACAACACTCAATAACCACATACGCACACATACTGGAGAGAAGCCTTTCAAGTAA
>scaffold_316|SINFRUG00000159586|153428|154932
ATGACGGCTAAGGCTTTAGAGAAAGTTCCAGTAAATCTCGGGGGGTTTGTGCACCCTCCGGTAGACAGTGTGTACTCGGTGGATGACATCCCCGCCGTGGCCATCTTTCCCAGCAGTGATTTAGGAGCCCACTACGACCAAATGAATGTGATGGCAGATGGCCTGATGGGTGGAGATATGAGCACAGAGAAGCGATCTTTGGACCTGTCCTCATACTCTAGTTCCTTCACTCAGCCCGTGCCCCACAGAAGCCAGACCTTTACCTATATGGGCAAGTTCTCAATTGACTCGCAGTATCCAGGTAATTGGAACCCCGAAGGAGTCCTCAACATTGTCTCTGGCATTTTCAATGTAGCCCAGCCACCCCCTCCTCCCCCACCCTCTTCTTCGGCATCCTCCTCCCCAGTTTCCTCAGGTTCTCCCCATCATTTCTCCAGCGGAAATTTGAATTGCACCATGGCGACGCAGAGTCAGGCTGAAATGGAGCACCATCACCTGTACTCACCTCCGCCTCCGTACTCCTCTTCCGGTTGCGGGGAAAGTTACCAGGATCCGTCAGCATTTTTGTCCACCTCCACGTGTCCCATCGGGTCCTACCCACAACCCTCTTACTCTTCTCCCAAGCCCCCTGGAAACCCGGATGCGCTATTTCCCATCTTACCCGACTACTCTGGCTTCTTCCAGCCCGCATGTCAACGGGACATGCACACATCAACTATCCAAGATCGGAAACCATTTGGCCCATGTCACCTAGACACATTTCGCGTACCGCCCCCCTTGACTCCTCTAAACACAATCAGAAACTATACGCTCGGAGGTGCAGGTGGCGGTAGCTCTGAGGGAGGGGCACCGAGGCTACCCTCTGCTTACAGTCCGCAAAACCTGCCCCTGAGACCGATCCTTCGGCCAAGAAAGTATCCAAACAGACCCAGCAAGACGCCCATCCACGAGCGGCCGTACCCGTGTCCAGCGGAGGGTTGCGACAGGCGATTTTCGCGCTCCGACGAACTGACAAGACACATCCGCATCCACACCGGGCACAAACCGTTTCAGTGCCGCATCTGCATGCGCAACTTCAGCCGTAGCGACCACCTCACCACTCACATTCGCACACACACGGGAGAGAAGCCGTTCGCGTGCGATTTTTGTGGCCGAAAATTTGCGCGCAGCGATGAGAGGAAACGACACACGAAAATCCACCTGCGGCAGAAAGAAAGGAAATCATCCACCGTTTCCTCAGCCTCCTCCAGCAACTCTGGTGGAACCACGACAACCCCAAGGATTTGTACGTAG
>scaffold_205|SINFRUG00000163282|223030|223455
ATGGATCCCGAAGAACACGATCATCTCGACCACCTCGAGTCAGACATTAAAGACTTCATGTCGTCGCCCCCCGGGCTGCGCAGCGGCCTCCAGGACGCCGCTTTATCGTTCCACCCCTACAGCAGCGACAACAGCAACGGCGACGAGAGCAGGGAGCGGCCGTACTGCTGCTCCGTGTGCGAGAAGCGTTTCAGCAACAGTTCCCACCTGGCGGCTCACATCAGGACGCACACGGGCGAAAGGCCGTACAGATGTGACATCTGCAGGAAAAGTTTCATCACCACCAGCGCGCTGAACAGGCACCAGACCATCCACAGCGAGGGCAAGCGCTTCATCTGTAACTACTGTGGCAAAACCTTTAAGTGGATGGAGTCTCTTGGCCGACACATTAGAAGTGTGCATAAAAGGGAAAATCAGCCGGAGTGA
>scaffold_525|SINFRUG00000165565|19818|20150
CGGGGGGCGGGTTCTTCCAGAGCGTTCGTGTGCAACTGCTGCGGTAAAACTCTGGCCTCCTTGAAGAACCTCAACACCCACATGAGGGTGCACACGGGCGAGAAGCCGTTCGTCTGCGCGCTGTGTGGGAAGCGCTTCTCCGACCCCAGCAACCTGAAGCGCCACCAGAGCGTCCACACGGGCGAGAAGCGCTACGGCTGCGTCCACTGTGGCAAACGCTTCGCCCAGTCGGGCTCCCTCAAGGTCCACATGAGCGTCCACACCGACTGTAAACAGTTCAGGTGTTCCTCCTGCGGCAAGACCTTCATCTCTGGCAGCCACCTGCGCCGCCAC
>scaffold_217|SINFRUG00000120481|19766|24261
ATGGGTGACATGAAAACCCCAGATTTTGATGATCTCTTGGCAGCATTTGACATCCCTGATGCTACGGGGTTGGATGCCAAAGAGCCCATTCAGGGGAGTCATGAGGAGACAGAGATTCAGCTGAAGCATGTGGGGATGTGTCTGGATGACAGCCTATTGAGTAGCCAAGCTGTCTCAACCACTGATATCCCTACTGTAAGTGTTATTGTGAAGAACACAAGCCGTCAGGACCTCTTGGAAGGCTTTGGGTCACCTTTGCATAATGGATTCAAGGGACAAGACTCTTCCATTGACCCTGCAGAGCCAGCCAATGATAGCTTTTCCAAATCATTTATCTCTGCTTTGAATGGTGAAAGTTCAAGAGAGCTTCTCGGAAAGGCACCTATTCAGCACAAACCTGACGGAACGCCAGTATTTACCCAGTCACTTTCTCATTTTAGTCCTGTTTCCAGCCCCGACTCTGAAAACACTCTGTGTAACAGAGATGAAATGCATCCAAAAGAGAGCCCTTGTTTTCCCGAAGCGTCGGTTTTGGTGGAACCATCAGTATCAGACAATCCACAAAAGCTGGACCCCAGCATCCTTCATGACCGTACTGTGGACTCTCAGATTCCCAAGGAATCCCAGGGGGGCAAAAAGGAAAGTCGTAGGCGTGAGGACATGTCCAATATCCTTGTCAGTAATGAAAGTGATCAAATTCCCAGAACACACAGTGCAATTCCACAGCAAGGTGCTAAAAAGAATCCAAATGAGATCAAATCTGAGTCGGGATCCTCGTCGGAGCCTCCCGTCCCTTACCCTCAAAAGCCTCAGACGTCTAAATTGTCCTCCTGCCTGGAGGCTCTGGTGGCCCTGAATGCAAGAAAAGATCTCAAAGAACCAGCGGAAGGCTTGAAAGCAAGTCCCAGCGTGCCCATATCACCACGGAGTCCCAGAAGTCCACGTGAAGCTGTGAAGCGGTTGATGAAACCATCGGACAGCCCCGTTAGCATCTGCAGCGACAGCAGTGGCAAAGCCTCCCCCGCCCTGATGTCCGGGTCACCTCCTGCTATCCCCAGGGTCAGGATCAAGACCATAAAAACCACATCGGGACAGATCAAACGCACAGTCACCAGTGTGCTGCCTGATTCCGAAACGGACGAAGTTCCTTCCGCGTATGAATCCTCTCCTGCTCCCAGTATGATTAGCGAGGATTCCTACTGTAACATGTCTCCCTACCAGTCCCAGAGCGCTTCTGTTGACGGTCCTGCGGTGCCAAAAGGTACCGCGGCCACACCTGCGGCTAAAGTTTTACACGGCAAATTGGAGGCGAACCCGCGGAAGCTTGGAGCCAAGCTCTCCGGGGCGGCGTTCCGAGCTTCTGCCGGCCCCGTCAAACAACCGGGCCCCCATCACCGTCAGAAACCCAAACGTGGGTCGGCTCCAGGGGGGCGTGCGACCAACGCGGGCTTCCTCCCTAAAGCGATGCATTTAGCTAGCCTCAACCTGGTCCCGCACAGCGTCGCCGCTTCCGTAGCGGCGAGGACCACCCCGCCGCAGCCCGGCCAGCGCTCGCTCTCCTCCACGGTGTACAGCACCGTTCCCCTGGTGCATCAGGTCCAAACCAGCCAAGCTCACACCTGCACCAACACGGCGTCGGCCACCTTGAACCGACTGCTGAACCACGCCAACCCCGTACCTACGTACGTGCCCAACCTGAGCCCGCCCCCGGAGAGCGACATCCGCCTCCCGGCCCGAGGTTACTGCTGCCTGGAGTGCGGGGACTCCTTCGGCGTGGAGAGGAGCCTGGCGCATCATTACGGCAGGAGGAGCGTCCACATCGAAGTGGGGTGCACTCACTGCGCCAAGACGATAGTCTTCTTCAACAAGTGCGCCCTGCTGGCGCACGCGCGCGAGCACAAGAGCGGCGGCGCGGTGATGCAGTGCACGCAGCTGCACATGCGGCCCATCCCCGAGGAGCACATGTTCGCGCCCCTGGACGCCGAACCCGCGCCCTCGGACTCTCCCGCCGCGCCTTCGCCTCCCCAAAGGGTCCAGGCCGTCCTGCCGCTGCACCCGGACAACGTCATCCGGCACCGGCTGCGCTGCCTGGAGTGTAATAAGCAGGTGCCTGACTACAAAGCGCTCGCCGGCCATTACCAAAGACCGTCGGAAAACGTGGAGGGACTAATGTGCGACACGTGCACAATGCTGCTGCCCAACAAGTGCAGCTTCAGAGCTCACGAGCGCATCCACGCCCACAAGTCTCCTTACTGCTGTCCGGAGTGCGGAGCCCTGAGCCGCTCCGCAGACATCCAGAAGCACGTTAAGGAAAACTGCCTGCACTACGCCCGGAAGGCCTGGTACAAGTGTCTTCACTGTGATATGGTTTTCAAGACCCTCCAGGGACAGAAGATGCACATCGAGGAGAAACACTGCGAAGTCTTCTACAAGTGCTCCGTGTGTCCCGTCGCCTTTAAGACCGCCGACAGCTGTGAAGTGCATTTAAATAAAAAGCACAACACGAGCAAAGTCTCGCCGCAGATAATCTTTAAGTGTTCGTGCGAGACGGTCTTCAAGAAGAAGCAGCTGCTGCTGGAGCATTTTCACCAGAACGCCAGCAAACGCGTCACATCTGTCTTCAAGTGTCCAGAATGTAATTCAGTATTTCCACAAAAGCACCTGTTAATGCAGCATTTCAAGAGCCATAAAGTCTTTTTTCTTCCCTCCGATGTCTCTATTCTGCAGAGCGTTCATATAGGAAACATGACGGCAGAGGCCGAGAACGGAAATGTACGGAAAAACGGCAAGGAGTGGCGCCACAGAGTCCAGAAGAAGAGCCACGACCCCATGAAACAGGTGGACGGGTCCAAGAAAAGGGCGGAGCAGGACAGCAGGGCACGCGCAAAGTCCAGCGGCTGGACGTGCGGCGTGTGTCTCCAGTGGTTCCCTGAACGAGACTCGTATGTTTCGCACGTGAAGACGGCCCACACAAAGCTGGTGAAGAAATATCCCTGTCGACACTGTGAGCAGTCCTTCAACTCCAGGAACGTTCTGAGGCGACACAATCGCACCGCGCATGACGGGAAGGCAAAAACCTACACCTGCTGGTATTGCACGGATACCAAGACAACATTTGCTACTAGCATGATGTTGAAGAACCACGTGAGGCTCATGCATGGTATCAAAAATCCAGATGTTGGGCAGATGTCAAGAACTTTCAACCAGGAAGCAAAAAAGCCTTTGGTAAGGCCTCCTGGCGCCCCTCGGGAGGAGGAGCGGGACCCGACCCCGAACCTCGGCGCGCCCTCGGCGAAGCGTCTCAAAGCTCAGCTCCGCTGCTCCAAGTGCGGCTTCGTCACGGGCGACAGTGCGCAGTTCCAGCGGCACATACCGCAGCACAAGAGCGACGAAAGCACCCCCCAGTGCCTCCGCTGTGGCCTGTGCTTCACGTCCGCCCTGTCTCTGAGCAGGCACCTGCACATCGTGCACAAGGTCAAGGAGGTCAAGGAGGAGAGGGGCGCCGCCATGGCGGCGGCCAGGGAGACGCCGCGGGAGCCTCAGCCAGACGCGCCCGCGGGGGTGGAG
>scaffold_51|SINFRUG00000135691|861203|871955
AAGGTCAGATTGATGGCAACGAGCGTCGGACCGGCCATGAACCCGCCGCACGCAGAGGAGCGGGCGGTGTTCACGCAGCTCAAGCCGGTGAGGATGTCGGCGGCGGACAGCGCGGAGGACACATCCGTGTTTGAGGACATCAAACCCCCGGTGAGTCCCCGCGGGGGGCTCCCGCACACACCAGCGCTTCCGAGATTTCATATGTCACCGAGCTGCAGTTACCTGCGCAGGGCTCACCTTTCTCTTCTGAGCCTCTCCACCGACTGTGCCGACAAGAAATACAGGCGGGAAAGCGCCTCCGTGGTGGACGATTTTTTCTCCGAGGAAAAGCCGATAACCCCGTACAGCCTCAACATCAACCTCATCCTTCCCAGCACCGCTCACCTCCGCACGGGCTTGTACCGGCCCAACAACAAGACCCTTGCACCGCAGCAGATCAAGACAGAGCCGGACCTGGAGGTGCCTTGTTCCATCCCTACGACCACCTCCACTCAGGCGCTGCCTGACTTCACCTCTGTGTTCAACGTTCATCATGTAACCAGCAATGTTTTCATCAAACCGGACCTGAGCGCCGAGGCAGGAGTGGTGAGCGTGCCCTCTGGTAGTGCCGACCTCACCATGACTCTGTCCCACAACAGCCCGTCGGCACACGGCTCTGCAGGGGGTCGGGCCATGCTGAACCTGGGAAGCCCCATGTTGCCAATCACTAATGGCACCTACATGATGGCGGAGCACCACCTGCCGCAGCACCATGGCTATTACCACGCCTCTATGACCAGTTCTTCCCAGAGCACAGCGCCACACAGCCTGCCGCCCTCACCCCCAAACTCCCAGCCCGGCAGCCCCGATGGCCAGGCAGAACCGCTCAGTTTAGCGTCTCAACCTCCGCCACCGTACCAACAGCGTGTGGTCAAGATGGCGGGATTGACCCCGCACGCCCTGCTGATGACCCACGGCCAGGGAGTCCTGACGGGTCCAAAGTACAACAGGCGGAACAACCCAGAGCTGGAGAAAAGGCGAATCCACTTTTGTGACTACCCAGGCTGCACCAAAGTTTACACAAAGAGTTCCCACCTGAAGGCGCACCAAAGAACACACACAGGCGAGAAGCCGTACCGCTGCACGTGGGACAACTGCGACTGGCGTTTCGCCCGTTCAGACGAGCTGACCCGACACTACAGGAAGCACACTGGGGCGAAGCCGTTCAAGTGCGTAGCCTGCAGCCGCTGCTTCTCCCGCTCGGACCACCTGGCTCTGCACATGAAGCGCCACCAGAACTAA
>scaffold_265|SINFRUG00000124876|90662|97913
GTCAGACGGGCGCTGGTGGACTGTGTCGTGTTGTCCGTTCAGGACACTGCTGTGTTTTATCCCTGCTGTAAAGGATGCTTCTGCAGGATTACTATCGATCAGCGAGACAGGTGCAGATGTTCCAGGTGTGGCTACAGCTGCACGGCGGACCGGGTGGAACACAGATACCGGCTGTCGCTGAAGGTGGCCCGGGATGGCTGCATGTTTGGTGTAACCGTGTTTGGAACATGTTTGAACCCGTTTTTTGGCATTGATGCAAGTGCTTTACAGAGGTTAGTGGTTAACCTGGATGAACCAGTTGGAACATCAAGGAGGTCCACGTTATTACTGAAGGCTGTCCAGGACTGTTTCATTGGCAGACATTTTATCTTTGGATTTAAGTTTCATGAAAGTGAACCTCAGCCTTGGATCAAGAGAGCTGTTCAGAATGGATCTGGCATTAATGACCAATCGGACGTTATTGCTAGTCAGATGATTCTTCCTCAAGCTACAGGCCTGGACGGCTGCATGGTCATTAGCTATTATCAGAGTCTTCTTCAGAAAGCTGCAGAATTTGAGCTTGGATCTTCTGATCCCAGCGAAATTCCCAGATTTCCACCAGCATCCCTGCTTGTAATTCCTCATTCTTCTCCTGGAAGTAGCTACAGCAATGATGAACTGTGGTCCACCAGCCGTCTTTCTGATTCAGCACTAAGTTCACAGCACCCAGACTCCACCTTTGCTCCTACTCCTCCATGGCAACAATCACTTGGACTAGTGACTTCATCAGCAGAGCAGGAGCAAGACGGCTGTAACCGGGACATTGAAGATGATAGCCAAGTAGAGAGGTTCAACTCATCACATCTCCAAAAAGGAAATGGTCCTAAAGACCACGAGGAATCTGAGGAGACAGCAGTGTCACCTTTTTCTTTAGGGCATGGATCTCCTGACCAGCTGATGTTAGACAGACACTCAGTTATCCAGACAGCTCCTGGAAACACTTCAGTCGTGAGCTCAGAGGTCAGTCCTGGCTCACTGGGCCACATTTCCAGAGCAATGTGGCTCTCTACAAAAGACCTCACTGAAACGTTGATGTTGGGTTCTGTGGCTTGGGAGGATTTGCCTTTATCTGATAGTCTTACAGAGTTTTTTTGTGAGAAACAAGGCTGTGATGTAACAGAATCCCAAAGAAATGCACACAATCAGAGAGAAAGGCCAAGAATCACCCCAGAAATCACACCACAGGACAAGATCTCATCAATTCAGTCCAGTCATGCTTCTAAGGGTGACCATTTACAGGCGCTGATGGATATCACTAACACGTCTGCACGGATAGAAGCTGATGGACATTTTTCTGAGCAGCTGTGCAAGAATCATGTGACATCTGTAAGCATTCATGCCAAAGACACAAGTTCTGATGGATGCAATCAGGAAAATGAGGAGGAAGAGGAGCACTGTGAAATGGAGGTATACAACTGTTCCGCAGACCTGTTCAGTAATGTTGACGTGGCAACAGAGACGCCCAACAGAACGGTCAGATGCATCACAAAAACACGTCTGCCGATGTCACATAAGCGCCGCTTGAGTGAACAGATGAATATTTCACATGTAACGCCAAACAAACCCAAACTGAAGCAGAAGAAAAGTGACGACATGGACAATCCACCAGTCACACCACAGCTCCACTTCATCCCTCCTTCTCAGTCCACCCCCATCGTGACAACTGGGTCTCCTGCCTCTTACAGATGCTCCACAGCTGTTGGACTCAGTTCCCTTCCTGACTGTCAGGAATCTTTAGACTTGGCAAGCCATACACCAGCTAAAATCAACCCGTCGCTGTGTAAACTGAACCCCCTCGTTAAATCGCTTTGCCATTGTGACAAAACCACTTCTGTCAGTTGCAGCAGCACGTTTACTCTTAAACGACGGTTCTGGAATCCAGAGATAACTAAAAGAGACCGGCTGCCTGTGCAGGTCCAGACAGCAGCTCCGAATATTCCACCAACAGAAAAAGTCATCCACAGGTGTGGCACAAGCAGTTCATGTCTGTTATTCAGGTGTGTTCTGGCTGCCTCCAGTCCAGTGCTGGCATCAATCGTATCCTCTACTGGTGCCCTGGTGGAGCTGCAGGTTCCCTGTCTCTCTGACTCAGTATTAGCGCACGTGTTGGACTACATTTACACGGGGGCTTTACCGTGCACTCAGAGCCACCAGCAGTTCTCCAATTTATTCACTGCTGCCTGCTACCTGAAGATGGATGATCTCAGGAGGAGGCTGGAGACTCAGGCCAAACACCTGCAGCTATCAGGCTCATACAATGGAGCTTCACTGGAGAGCACCTGGGGAGATACACCCAGAGGAGCTGCAACCAGCAGCTGCAGCATGTCTGGGCAAACTTTACAGGGCATAAATACAGGTAGCTGTGGCCAGATAACTATTGTACCATCTTGGAAGTTACCCAAAGCCATTCCTGTCCCTGTTGAGATGTGCGGGGTGTCCAGGAGGGCCACCGAGGTGCAACAATATCAGGTTCACTCAGCTTGTCCTGCAAATCCAGAGAGTTGGCTGCAGAGCACAGAGATGCGAACTGGGGCAGCTGAGAACAAGACAAGTTCAGCCAAAGAGGGAGAGATGAAGAGAATTGAGGCAACTCAGCAGCTCTGTTTAGTGGCCACATCAGAGCTGGAAGAGGCACAAACTCTCAGAGGGGACGAGCAGATCCATTACACTGCCGGTTGTGGAGACAACGTCACCTCTCCCTCATCACCACGTCCGTCTTGTGGGGCAGTGCCGGTGATTCGCCACAGCAGCACAGCTGCTGTAGCAGAAGCATGTAAGGTGCGTACTTACCACCCCCCTTTTGAAGAAATTTCTGCTCAGCCCAGTTCACATAATGGAACACAAAGTTTTGATTGCTGCAGTCGCTCAGATGACCACATTGGACATAGTTCCAAGTCGGCAGAGGAGCAGCCACATCCTGTAGAAGAGCCAGACACTGGAAGTGTCTTCAAGTATGAGGGTGCGTCCACCACTGAAGAAAGAAAAGAGCAACACACTTATTTGAGCAGGTGTGTGACTGATACAGATAAACTGTCCAGCAGGCCAAGTCTGCACACAACAGAGAAGAACACAGAAGGTCCCGCTTTTGTCCAACATGAAGGCAACGGGGAGAACTCACAGCTATGTGCAACTTCTACTGTACAAATGGACAACACGTGTGACCCCTCGGAAAGTGTAGTGGAGCAGTCGTACCACGCACACCTTCATTATCACTGGCTGCGCCCAGAGGACACGCTTCTATCACACAGAACATCTGATCAAAAGCACGCCCACCCTGGTCTGTCAGGAAAGGCCAGTGATGAGGATGTGGAGGGCCTGTTTTCCAATGCAGCTCAGCACTTTACCCCTGCAGACCAGGTTCTGCTGCTGGACATTAGCACAAAACCTCCAGAGCTGCTCATATCCTACAGCTACGGCAAACAAGGTGATTGGGGGCTGCTTGGTCAGGACACATCTGGGAACCAAAGAGAAGGTGAAGCAGCTGGAACCATTGCTGACAACAGAAAAAGTGGGCTCAAGGACAAAAAGGTTGATGTGGAATCCATTGACAAAACATCAGAAACACTCGGAGATCAGGTGAAAGATCCTGATGCTGATGAGGAGAACTATACCCTAAAGTTTACGCCTTCTTGCATGCCGGACTCTCTACAAGCACCCACCTCACACACCTCGTCTCTCTGCATACCTTCAACCATTTCAGCCAACATGCCAACGGTTATATCACCTCAGCTGTCAAATCACCACCCCTTCCAGTGTTCTATGTGCCATCGTTCCTTCAGCCAAAGAGGCTCTCTGAATAGACACATGCGGAGCCACCTTGGCATACGTCCTTTCCCCTGCCCTCGGTGCCCTATGACCTTTTCACGCCAGTACCGAGTCTCAGAGCACATGCGCGTTCAC
>scaffold_443|SINFRUG00000141432|108524|114411
GGTTCCACATTTCCTTTGTCTGCCTTGCGGCTCCTGGTCCCACCAGTTCGACTTGTGTCTGCAGCAATCTGGCAGACGGTGCAGCAGAAAAGTGTCTCTGATTATGGACTACTGGAGGAATTTGTATTTATGGTTACGGAGACTGTGCCACAGCTTCTCTCTACAAGGCAACGGGCTGAACTCACCTTGGGCCTCAGAGCACGGCTCATCCTGGAGTTGTGTCGCTCTGAGGAAACAGCAAACCTTCAGGTTATACAGCCACATCTTGACCGAATGCAGGACCTCCAAACTTTGTGGAACATGCAGGTATATAATACGGAACAAGGAAAGTCTCAGCCACAGTTCATGAGCCTTATCCAAAATTTGTTGAGAGATCCGAATGAGAGAAGCAACTTTTTCCAGGATGTTTTCCCAGGAGATTTTGGCCCCACATATGACAAAGCAATCCAGACACTGATGTGGTTATTTCTGTCTAGGCTTGAAAAGCTTCTTCCCAACAAAACCCTTCAACAGATTGCATCTTTGCTGAGTGATACTTCCTCCATCCTGACTGACTGCATGCAGACATTCTCTCAAGCTCAGGATCTCAAGATCTTGTTGGGAAATCAACAAGATCTAAGTCAGTTAAAAGACATAGAATCTTACATTGTTGACACTGCCATCTTATCAGCTCTGTGTCTCCCTCATGTCGAAAGAGTTGTGATTGTCAATGATCAGGCAGAAACTGAGGCTGCAGGTGAACTTTTGGAAACAGTATGCACAGAGATGGAGGTGGAGTCTGACAACCATGAGGTGTTTGTGGAAGGAAGTGAGAACTCTGAAGAGTGCATGCAGACACAGTGGTTTGCTCTTGATAATGACGTGAAAGCAGAAATGGATGGAGATCCTGCCAAAGACCTAAAATCTAGTGAGATGGAACCTGCACAGAAGTGTGTGGCTAAGCAGTCTGGAACTCTTATCATTGGAGAAGATGGCCAGGTGACAGTGCTTGGTGAGGAACACTGTTCTGGTCTGGTTCCTTGTGAAAAAGCCAGTCAGGAGCACACATCAGCTGCCACAGGCCAGGACCCAGACAACTTTCTTTCTAAAGAGAGGGCCTCCCAGGAGTGTGGACAGAAAAGTCCAGATGGAAACAAAAGTGTATTAGAAGGTCCGTTCTACTGTCCTCACTGTAGTGCTGAGTTTAAGTGCAGGCAGACATTTAGATTCCATATGAGAAACATTTGCTACAATGAACAACAGGTAGACCCGGATAGGCCTGAAGATATTAAGCATTGTTTTAGATGTAATGAATGTGACAAAGCGTTTAGGTACAAATCCACATTGGATTCCCACAAACAAACTCACAACCCACTGTACTGCGAAGTGTGCATGAAACTTGTGCGTGACACAGAGGCATTGGAAATGCACAGAGAGTCTCACACTCCTTTTCAGTGTAACCAGTGTGAGGCAAACTTTCCTGTTTTCAAAGCCCTTCATAAGCACTATATTGATGTCCACAATCCCACCGAGCCTTTTACTTGCACACACTGTCAAACAACTTTTGGCAGTTTGAAGCGGTTCATCAGACATGAATGGAAACACACAGGCTACCAGCCTTTCCAGTGCACCGCTTGTACCAAAAGATTCAGGTCTTACTCTGATCTTGTGGAGCACCATAAAAAACACACTAAAGCATATCCATTCCTCTGCTGGGAATGTGGCAAGAAATTTCGGCATGGAGTAACGTTAACAAGGCATGTGGAGCGTGTACATCATGCTGGTGAATCAGTAATAGAGAAAGCTATACCAACCTTTGCCTGCCCTCAGTGTGGGAAATCTTTTACTTCCAGGAGATGTCTTCTTAAGCATGAAAATTTTCATCACAAAGGATTCCGGTTCCCATGTGAGCACTGTGGAAAGGGATTTTTTGGTTTTGTCCAGTCCTGTTTCCTTACCTTACACATGCGAACTCACACAGGGGAAAGACCATATGTCTGTGCAGTGTGCAACAAAGGCTTTTCAAGTTTGCATGGGTTAAAAAGACACAAAAGA
>scaffold_4072|SINFRUG00000165281|2447|3736
GAGCAAGGTGACGACAGTGAACTAGGCCTGAATCCTGATCAGAGCCAGGAAAAGCCTGAGGTGAACACAACAGTTCAAAGCCCTGTGTTACCAGATCCAGCCTGTGACCTGCAGCTGCTCTCCTATAGTCCTCATATATCTGAGAGCAAAGATGAGGAAAAGATCAAGACAAACCTGAAAGGACATTCCATTATTCAATACGAACATCTAGGCTCAGCATGTGGTAAAGATTTCAGAGAGGGTTGTTTCTCATCAGCCGACAAAATTAAGGACACAGCAACCAAATTCTTTATTTGTGAAACATGTGGGAAAATTTTCAAACTGTCAAAATCACTGAAGCAACACCTTAGAGTTCACACAGACGAGAGACCATATGTGTGTAAAACATGTGGGAAAACCTTCAAAGCAAATACTACATTAATTATCCACATGAGAGTTCACACAGGTGAGAGACCATATGCGTGTAAAACATGTGGAAAAGCCTTCAAACAAAATTTTGACTTAAAGATCCACTTAAGAGATCACACGGGTGAGAGACCATTTGTGTGTAAAACATGTGGCAAGACATTTAAACGAAATGATGAATTAAAGTTCCATTTAAGAGATCACACAGGTGAGAGACCATTTGTGTGTAAAACCTGTGGGAAAACCTTTAAGCGACACAGTGAATTAAAGACCCACTTAAGAGTTCACACAGGCGAGAGACCATTTGTGTGTAAAGCATGTGGGAAAACCTTCGCACATAATTCTGCATTAAAAAAGCACATGAGAGTTCACACAGGTGAGAGACCATATTTGTGTAAAACAGGGAACACCTTCAAACGAAATGATGAATTAAATAGTCACATGAGAATTCACATAGGTGAGAGACCATATGCGTGTGAAATATGTGTAAACTTCAAACAAAACTCTGCATTAAATTATCACATGAGAGTTCACACA
>scaffold_21|SINFRUG00000159898|1342838|1347121
CCAGAATCTCCTCTCCCGCTGCCATCTCTTCGCCTCTTCATCCCTCCTCTTCGGCTGGTATCTGCAGCCATGTGGCAGGTCATCCAGAGAGGACAGGTCCAGGACTATGGCATGGTGGAGGAGTTTATCACAACGGTGTCAGAAGTCATCCCGGACCTTTTGAACGTAGACCAGAAAGCTGAACTTCTGCTGGGACTCAGGGCCCGGCCATGTTTTGCTGAAGTCGAGTTTCCAGAGTCCAACTTCGTGTATCAAGTCAAATCGCTGATGAAAGACCCAGAGGAGAAGAAGAGGTTTTTCCAGGTGGTGTTTATAGCTGTCTTTTTTTCTCTAAACTGTAGTATGATGGAAATGACTGTACTCTTACTATTGTCTGCTGACGTTTTTCCCACAGATTTCGGGTCTGAATACGACAGCGCGCTGCAGATGCTAATGCTGGACTTCCTGTCCAGACTGGAGAAGCTCCTGCCAGTCCCAGATATTCAGCAGACTGCGACCCTGCTCAGCGCCGTCCCGTCTGCCCTGGACGAGTGTGTCCACTCTGTTCCTGACCCGCGACACCTAAAGACGGTTCTTCAGTACCACGCGATGCTCGGACACTTTGACCTATTAGATGAAAGTCAGACCATCCCTTCTTCCTTTGGGAATTGCATCCTCTCCTCGCTGTCCCTCCCTCAGCTGGAGAAGGTGGAAATCGACGCCGACCAAATCGAGCTGCAGCCTTCGACGGAGCAAATCGAAGGCTGCATGACGGTCCAAGTCGAGGGCGAAACTGTGACGCTTCTGGACTACATACAGATAGAACAGCCACCGGGTGTGATCGGTCCCGATGTGGAAACGGAAGTCAATCAGCAGGGAACTGTGGAGGAGGACGCCGGCGATGCTTTAAAGCCGGCGGCGTTCCAACCGCTGAAACAGAGCAAACGGCTGCAGTTGAAGAGAATGCTCTCGGACGAGGATAAAGACTCGGCAGCTAAACGACAAAGGAAAAAGGAGCAGAGAGCGGCCGGCTCGCAAAGCGAGGCGACCGCCGCCGACGTGCAGCCGGCTCTGAAGATCCCCGTGTGGTGCTCGAACTGCGGCAAGCACTTCGAATACCCGTCGGCGCTGAAGGAGCACCAGGAGAACGTCTGCAAGGTGGAGCTGAGCGAGGTCATGAAATGCGACGACTGCGGCAAAGTGTTCAAGAGCATGACGCTGCTCAAGGTGCACCAGCGGATCCACGACCCGCTCTACTGCAAGGAGTGCGGGAAGATCCTCGCCAACGAGCCGGCGTTCGAGCGGCACAAGCTCATGCACCGGCCCATGCAGTGCACCATGTGCGACAAGACCTTCACGCTGCTGAGACGTCTGCGGGAGCACTACGAGAAGCAGCACGACTTCACCGGGCCGTATCCCTGCGCGCAGTGCAGCAAGACCTTCATGCAGCTCTCCTACCTCGCCATTCACCAGAGGATCCACAAGGGGGAGTTCCCTTACATGTGTCACCTGTGCCCGGAGAAGTTCCGCTCTTCCAACTGCCTCAACGTTCACCTGAGGAAACACACGGGGGAGAAACCCTTCCTCTGCTGGCAGTGCGGGAAATGTTACCGCTCGGCGTCGGAGCTCACCGTGCACATGGGGACCCACTCCGAGGAGAAGCCGTGGGCGTGCGGGCAGTGCGACGTGGCGTACCGCACCAAGCTGCAGCTGACCAACCACGTAGAGCAGGTGCACATCGGCGTGCGGTACCCGTGCAACACCTGCGGGAAGCAGTTCATGAAGGAGACGTCCCTGAAGAGGCACGAGCTCATCCACACGGGCGAGCGGCCGCACCAGTGCACCGTGTGCGGCAAGACCTTCCTCACCGCTAACGAACTCAAGCTCCACAACCGCTACCACACCGGCGAGCGGCCGTATAAGTGCGAGGAGTGCGGGAAGGCCTTCATTCAGTCGGGATACCTGAAGTCGCACATGCGCATCCACACGGGAGAGAAGCCGTTTAAATGCGACATATGCGACAAAGGCTTCCGGCTGTCCTACCACATGAAGAAGCACCGGCGGACGCATTCCAGCAACTCCAAGACTTACAGCTGTAAGGAGTGCGGGATGGCGTTCCTGGTTAAAAAGTTGCTCTGGGAACATTCGCTCACTCAC
>scaffold_61|SINFRUG00000165235|692467|699144
AAACGGGAGCGCAAGCCTCAACGGCCAGGCAAATATGTCTGCACTTACTGTGGCCGTGCATGTGCGAAGCCCAGTGTCCTACAAAAACACATACGTTCACACACGGGTGAAAGACCTTACCCATGTGGCCCCTGTGGATTCTCCTTTAAGACCAAGAGCAACCTGTACAAGCATCGCAAATCCCACACACACAGGGTAAAGGCAGGTCTGGCCGTAGGGGAGCCAAGATCTTTAGAGGAACAGGCAACAGAGTCAGAAGATGAAACCCAGCAGTTGTCGTCAGCATTGACCAACACAGAAAAACAAGGCGTGGCGTCGCTCAAGAGTCAGGAAATAGACTGCTCCAAAAACTGGACCGGTGGAAATGGAGACTCCTGCGCTGTGAAAAAAAGACTGGCCCTGCGTCTGAGCAGAGGGAAACATGGCCTGCAAGACTCGCCTGATGAAAAGGCCTCATTGCTAACGTCTGGGAGTAAAGGCAGCACCGAATCGGGATACTTCTCTCGCTCAGAAAGTACAGAGCAGGCACAGGAAAGCCCCGCAAACACGAGCGTCAAAAGCTATGCAGAGATAATCCTTGGCAAGTATGGACGTCTGGGACACCTACAGAGAATGCCTCGGCAACAGAACCAGCAGCACCAGGGCCAGGAGGACAAGGTCGTCCCCTTCACGGTCCCCAAGAAACAGGTCATTGACCATATCACCAAACTCATCACCATCAATGAGGCCGTGGTAGACACCAGTAAAATCGATCGGGTAAAACCCAGGCGGTTCTCACTGTCCAAGAAGAATAGTTCTGAGTCTCTGAAGTCTTTGTCTATGAAAGGGACACTTATTCAGGCCCCCAAAGCTGTGGATCTTGGATTTAAAACCAGCGGATCCATCACTATGGGAGTCCCCTGTGAAAAGTTTCATCATTCATCTCTAAACGTGGAGAAACCAGCCGACAAAACGCCCTCCCCTCTGGTGAGAAGTCATTCCATGCCCTCTGCCCAGAGTTCGCTGGACTCCTCCAGTTGTGGCTCCGGTAAATTCCGCTCCAGCCAGTCCTTCGACGAAAAGCAAACATCTGAAAGGTTGTCGTCTCGCCGTTATGGAATGCTGAAGCGACAGCCGGCTATTGAAATCCCTCTCAGTGCTGAACTTGACCCTGAAGGTTCTCATCCGTTTCATCCCGACTGTCCAACCAGGGTGCCCGATCACAAGGAAGGGCGGGAACGTCTGTACGAGTGTGAAACCTGCGGAACTGGGTGCAAAGACTGGGAAGGTTTTCAGAGGCACAGGCAGAACCTGTGTCAGGTGCCTCAGCCCAGAAATGAGGTGGTCATTAGTCAAATGAAGTGCTCGCAGTTAACGAACCAGTCAGCCAGAGCAGGAGCTTCAGCCTTGCGCAAGAGGAGGAAAGAGGAGAGTTTTGAATCTGACGACCCATCTTCTCCTGGTGTCTTTTCAGGACACCACACGGATGAAAACGATGTGGCCTATGGGGCCCCCAGAAGACAAACGCCTCACACCTGCTCAGTTATTCAACACACCAGTTCCTTTGAGAAACAAGAGTCCTTGTCCAGTGACAATCAAGCAACTGAGGCGAGCAGAAGTTCTCCACCTCACGAGGAAACCCCCCTGCTCCATCAAAAACCACCTCAGCAGGAGTCGTCAAAAACAACCCGAAGGTTAGTCCGTCAACACAGCGTCCAGGTTCCGGAAATCTTTGTCACAGAAGATTGCGGCATGAGCGCAGGTTCTTCAATAGAAGCCCCTTCTACAGTGAAACAGTCAGAGAAACCAGATGAGTTTCAGTGGCCACAGAGGAGCCCTTCACTGTCCCAGTTGCCTATTGAGAAACTTCCTCCAAAGAAGAAGCGCTTACGTCTGGCTGAGGTTGCTCAGTCCTCTGGGGAGTCCAGCTTTGACTCCGTGTCCCTGCCCAGGAGCCCTAGTCAGGACAGTAGCGCATCTTATGCGTCCAGTCGGTCCACATCCTTTGAAGAGTCAAACAGACCCGACATGGAGATCACAACATCCCCGTCAGTGAGGAAATCAAGAGCTCCGAACATGCTGACAGTCCCTGGAGTACATCAGTATAAAGAGATGAGGCGCTCGGCATCAGAACAGGCCCCTCATGACCCACAATCGAGCACCATCCTGACCGAAACCCGCAGCAAGTCCTTTGACTACAGTTGCTTGTCCCCTGAACGATCTGCAGTTGGCATTTCTCCGTCGGCTCCTCGCATCACCTCCAGTCAGGAGTTACTTCACCCAGTTGTGTCTCCAGCAGTAGCGGTGCGGCTACAAACAGACACCCTCACCTTAGCATGTGCCATCTACACCACACTGTCACAGGCCGCCCCCAGGCCCCGAGAGAAGGGCGATGATCTCCTGCCACGTACCGCTCTCCCAGCCCCAGACTACAAAGACCTAGACTCAGATCTACAATGCAGGTCTGTTGACCAGAGGACATCTGGGTCAGGGAGCAACAAGCGCATGCTTTCCCCTTCAAGCAGTATCGAAATCCACTCTGAGTCCCAGCAGCAGCAAAAAAGGGTAAAAGAAGGCGAAGACGAGCGGAGGGAGGGGTGTATTGACAATGCCTCTGTGGAGACAGTCAATCAGGAAGTGAAGGGGCAGATCCAGTCCCGTCTGGCCAGCAGTTGTCCTTCTCTCCCAGGTGTTGCCCCATCGTTCCCCAGCCTGCTGCCCAGCACATGTAATAGCTGGTGCTATTTGAACTACACCAAACCAAACCCCTCCGCCCTGGATAAACAGAAGCCTTCAGTTTATTCGTCCTGGTCCACAGCCGGCTATGACCCCAACCCGCCTGGCCTCTCCAGCAAAACGGCCCTGGCACTGCTGAACTGCAAGCAGAGACTCAGCACCTCCATCTACACCACGTCCCCCATGTCTGCCAGCACCACTGAATGGGGGGGGGGGGTCCGGTGCTGCCTGGGCTGTGGTTCTTGGGGGGATTCTAGTGCAGAAGATCTGCAGAACGTGTCGGCTAAGCACATATTTAAATTCTTGTGTGTAGGCATGTGCGAAAGGCCTTCAGAAGGCGGCGTGGAACAGAAGAAAAGTGATGGCGTGGACGGTGAAAACACGTCTGAAGGTCCCCACGGGTCCTCACAGCTCGGGCGTCCTGGCCCGGACCGCTGCGCCCCGCAGCCTGCAGGGGGCGCCGCCCAGAAGAGCTCGGCCAGTGTCAGGAGGGCCCTGTTCGCCCGCAGACGCCTGGATGCCTCATCGTCCCCCGGAGGCTCCCCGTCTCCGAGCACCGCACCCGCCACCATTCAAAAACCCCCTCTTGGCCCCACCCACATAGGCCCTCAGCGCACGCGGGGGCCAGACAACCTCCTCCGTCACCTGCCCCTGCACTCCCAGCGGCCCAGCAGGGCCCCCAGCGTCCTCATTCCCATCGGGGGGATTCACATGATCCAGCCCAGCTCGCTGCTGCCCCTCTACACCCTGGTGAGCAGCCCGTCGGTTAACCCCCCCGCCACCTCCTGGAGATTCAGCGACGCCCCCAAACGCAGGTCTCCTCTGCGGCTGCAGCGCCAGGATTCGCTCAGAGCCGCCTCGCCCGGGAGCCGGGCCGCTTCCCCGGACCATGCAGAACCCAGCCCAGGGAAGTAA
>scaffold_171|SINFRUG00000141286|287013|289577
ATGGCACAAATGACGAGTGACGGCGCCGAAGCCGAGTCTGAGTCGACCCGTGGGCCGGACAGAAGCAGCGAAGCGGCGGGAACAGGCGGGGAGAGACGGGCCGTACCTGACCACGAACAGGAACCGGGCGACAGCCACGAGAGCCCTGCAGGAATGGACGGGAGCGGGGGTCGTGATGCGGCCGCGGTACCAGCCGACAATAGGTCTCCTGCTCGACAAGCGGGGACTCAAACGACGCCACCGGGCGATAAAACGGAGGGGTACGAGGCAGAGGCCGCTCTCAAACTCTGCGAACCGGGGAAAAGTCGCGCACGGAGCAGCTTAGCGCGGAGCAGCGAGTCCGCACAAGAACAAAGGGACGGGGAAAACGTGTTCTCCTCGGCGCCGTGCGAGCCAGGAAAGACCCCAGAGAGGGTCGAGTTGGGGACCAAGAGGCGGGCCAGCGTGGAGCGGACCTCCTCGGACGGAGAGCCGCTGAGCCGGATGGATTCGGAGGACAGTATCGGCAGCATGCTGATGGACATGGACAGCACGGCGTCCAGTGGACGCTCCACTCCTGCTTTACTGAATGGCGGCTTGCCAGTGGGGAGCAGTTCGGCAGCACCCGGTGGCAAGTCTCTGAGCTACACCTGCTGCTGGGACAACTGTCAGCTGCAGTTTCCCAGCAGTCCTGACCTGGCCGAACACATCAGGAACACCCACGTGGATGGACAGAGGGGAGGGGTGTTTGTGTGTCTGTGGAAAGGCTGTAAGGTTTACAACACCCCCTCCACCAGTCAGAGCTGGCTGCAGAGACACATGCTGACCCACAGCGGAGACAAGCCCTTCAAGTGCGTGGTGGGCGGCTGCAACGCCACCTTCGCTTCACAGGGAGGGTTGGCGCGGCACGTCCCCACACACTTCAGCTCCCAGAGCTCCTCCAGGGTGTCCAGTCAGGGCAGGCTGAAGGAGGAGTCTCCATCCAAGGCCGGCCTGAACAAGAGGAGGAAACTGAAGAACAAACAGAAACGCTCCCTTCCCCGACCTCATGACTTCTTTGATGCTCAGACCATGGACGCCATCCGCCACCGAGCAATCTGCCTCAACCTGGCAACGCACATTGAGAGTCTGGGCAACGGACACAGCGTGGTGTTTCACAGCACGGTGATAGCCAGAAGAAAAGAGGATTCAGGGAAAGTGAAGGTGTTGTTACACTGGACCCCCGAGGACATACTTCCAGACGTGTGGGTGAATGAAAGTGAACGTATCCAGCAGAAGACCAAGGTGGTCCACTTGTCCAAACTGCCGACAGACACTGCTGTCCTGCTGGACCCCAACATTTACCGGTGA
>scaffold_139|SINFRUG00000141896|670733|673119
TGTGGAAAAAGATATGCACAAAAGGGGCACCTTTATACACACCAGCGTACACATACAGGGGAGAAGCCATACCGTTGTTCTATTTGTGGAAAGGGCTTTACTCAGAAATGTACTCTTGATATGCACCTACGTACTCACACTGGAGAAAAACCCTTTGTTTGTATGAAATGTGGCAAGGGTTTTACTAAAAACTACTTCACAAATAATATGAACAATAATAATAATAATGCCTCGGTTCAACCAAAACCAATGAAGCCAGCAAAGCAGTTTGAGTGCCTGTTTTGCAGAAAAATATTCAATTATTTGAGCAGTTTAAAAGTCCACATCAGGCGACATTCTGGTGAGAAGCCATTCAGCTGCTTAGTTTGTGGCAAGAAGTTTGCACAAAAAACATATCTGAAGCTTCATCAGCGTGTTCATTCTGGGGAGAAACCATATAGTTGTCAAGGCTGTGGCAAAAGCTTTTCCCAGAAAAGCTCTCTCAACATACATCTCCGAACACACACTGGTGAAAAGCCTTACAGCTGTGTCGATTGTGGAAAATGTTACGCATACAAGTATGGTTTAAATCACCATCAG
>scaffold_16|SINFRUG00000136412|791955|797336
ATGCTTTCTGATGAGCTTGACTCCAAGCCAGAGCTGCTGGTGCAGTTTGTACAGAACGCATCCATCCCGTTGGTGCAGGGTCTGGAGGACTCTGATTGCAAACACTCCTGCCTGCCTCTGCTGACGCCAGCAGACAGCTCGCTGTGCAGCCCGCTGGAGCTCACAGATGGAGGCCTGAGTCATGAGCCTGAGAATTCTCACTCCCTCTCAGACTTCGGTGGTCTGTCAGAACGTAGCCCGTTAGTGGTCCAGACGCACGCCCCTCCGCGGGTCACAGCCAGCCCCTCGCCCATCCTGCATGACCTGCAGCAGTCAGACAGCGCTTCCTACGTCCTTCTGAACCTCGCCAAAGGCATCACTGCCTCGTCGGAGTCGCTCATCTTCGCCACAGACGGCGCCGGAGAAGACGACGATGAGGGGGTGTCTTCGGGGGACTACGGGATAGATGGCAGCGCCCCCTGGTACCTGCGGGTACAGGAGCTGGCTCACGACAGCCTCATCGCCGCCACACGGGCGCAGCTCGCCAGAGACGCCAAAGCCAGTCAGGACGCCAGAGCTGCCAGCGTCAGTAACGGTGACCACACACATAACCCGACCGGAGATGGAGACCGGGCGCCTCAGAGCGGCCGCCCGCTCCCCAAGCAGATCCTGCGCTGCTCGTTTGAGGGCTGCTGCAGGACGTTCACCTGGCCGGCTCATCTCAAGTATCACCTCAAGACGCACAGTCTCTATACATCAATCCAGCAGACGCCAACTTTTCCTTGTTGGGTTCTCTCGTCTCCAAGGAACGACCGGATGTTCAGGTGCGGCGCCGAGGGCTGCGGGAAGAGCTTCTACGTGCTGCAGAGGCTCCAGGTTCACATGCGCACGCACAACGGCGACAAGCCGTTCATCTGCAAGGAGAAGAACTGTGGCAAAAGGTTCACCACCGCCGGAAACTTGAAAAATCACCAACGGACGCACACGGGAGAGAAGCCCTTCTTGTGTGAAGCAGATGGTTGTGGGCGATCCTTCGCCGAGTATTCCAGTCTACGGAAACATATGCTCGTACATTCTGGTGAGAAGCCTCATCACTGCGGAATCTGCGGGAAGACGTTCTCCCAGTCAGGCAGCAGGAACGTCCACATGAGGAAGAGACATGGCGAGGAGGGGCTCGCTAGCGACAGCAAAGAAACAGGAGAGGCGCTGACACAGAGCAGCCTGCTGGAGGCCGACGGTGAAAACATGACGACAGCGGTGGAGCCCATGGACCTTCACCATGCCATGCTGAGATCACCAGGCGCTGCAGACTCAGTGGTCGTTCTCTCTCAACCAGACGAGCTGGTGACCATGACGACCGAAGGCCACGGATACGGAGAAGATGTGGTGGCTCTGCTGTAG
>scaffold_327|SINFRUG00000150037|86538|140315
AAATGTAGAACATGTGGGAAAGATTTTCAGTACATGTCAAAACTGCAGAGACATTTGAAAGTCCACATAAGGAAGCCATTTATTTGTGTGACATGTGGGAAAGCTTTTAAAAATGGCAATGAACTATCACAGCACACAGCAATACACACCAATGAGAAGCCATATATGTGCACAACGTGTGGAAAAGCTTTTAAACAAACATGCCAACTACAGAGTAGTAAATTGGCAGACCACATAAAGATTCACACAGGTGAGAAGCCGTACATTTGCAAAACCTGTGGAAAAGCTTTCATACAAAAAACAAGTTTGTCAGTCCACCTGAAAGTTCACACAGGCAATAAGCCCCACATTTGCAAGATATGTGGGAAAGCTTTAAGTTCAAAATGGAATCTATCATACCACGCGAGGGTCCACACAGGTGAGAAACCATATATTTGCAAAGTATGTGGAAAAGGTTTAAGCTGTAATTCAAATTTATCCCAACACATGAGACTTCATGCAAGCGAGAAGCCCAATGTTTGCACAATTTGTGGTAAAGCTTTCAAAAGACAAAAAGGAACTTTGTCATGTCATTTGAGAATTCACAGATACATTACAGTTTACACAGGAGAACAAGCATATGTTTGCACAATGTGCGGAATAGATTTTAGACTGAAAGGAACTTTATCATGTCATATGAAAAATCAAACAGGTGTGAAGCCATATGATTGTGAGAAATGTGGAAAAGCTTTCTACAAAGGACCTAACTTGTCAGTGCACTTTAAAGTTCACACTGGTACAAATTCTTTCAAGTGTTTTGATTGTGGAAAAGACTTTAAGTTCCTGTCAAAACTGCAGAGGCACCTGAAAGTCCACACGGGGAAACCATTTAGTTGTGCAACATGCGGAAAAGCTTTCAAAGAAAATGAGGAGTTATCGCGACACACAAGAATCCACACTGGTGAGAAGCAATATACTTGTGGAAAAGCCTTCAGACAAAGCAGTAAATTGTCAGATCATTTAAAAATCCACACAGGTGAAAAGCCATACATTTGTAACGCATGCGGGAAAACTTTCAGACTTCGAAATAACTTGACAGAACATATGAAAGTCCATACAGGTAAGAAGCCATATGGTTGCAAAATATGTGGGAAGAATTTAAGTTCAAACCGGAATTTGTCACACCACATGAGAATCCACACGGGTGAGAAGCCGCTTAATAAGCCTTTCAAATGTGACACATGTGGGAAAGATTTCAATCGAAAGTCAAATTTTAAGAAACACCTAAGAACACACAAAGGCGAGAGGCCATATTCTTGCAGCTTTTGTTCAAAGCAATACAGTCAAAGGTCATCATTGAACCTACATTTAAGAATTCACACAGGTGAGAAACCATATGTTTGTGAAACATGTGGGAAAGAACCAACAACGAGTGATGTCAATCTCCCTGCTGCAGTCAAAAATCAACATAATCCCCAAGCAGTTGATAGGCCTTTTAAATGTGACATGTGTGAAAAAGATTTTAAGTCAAAGGCAAACTTTCAGAAACACCTGAGAACACACACGGGTGAGAAGCCGTATTCCTGCAGCTTCTGCTCTAAAAACTTTAGTCAGAGATCATCACTGAACCTTCATTTAAGAATCCACAGTGGTGAAAAACCTTATGTTTGTGAAACATGTGGAAAAGATTTCATACAACGTAGTGATTTGACCGTTCACATTCGGAGAGCCCACACTGGTGAGAAGCCATACCGTTGTAAAATATGTGGGAAATGTTTCCCAGCTAACAATGACTTATCAGTACATATAAAAATTCACATGGGACACAAGCCATTCACATGTGTAACATGTGGGAGAGGTTTTAGGAGGGGTTGTCAGTTAACAATGCACATCAGAAGAGACCACATTGTTAAAAAACCTTTTCAATGTGACACGTGTGGAAAAGGTTTTAAATCTAGGCCATATTTTCAGAAGCACATAAGAAGTCACACCATTGAACGATTGTATTCTTGCAGCATTTGTGATGAGAATTTCAAGGACAGACCATCATTGAACATTCATTTAATATGCCACAAGGATGAGAACGAATATCCTTGCAGTGCCTGCGGGAGTCGATTCTATAATAGTTCATCACTTCAAAAGCATATGAAGATCCACACAAATGACAAACCATTTATTTGCACATCATGTGGCTCAGCTTTTAGATATCGTAATCAGCTGTCTGTTCACATGGAAACACACAATACTGAGAAACCATACACCTGCCAGGCCTGTGGGAAAGGTTTTCGGCACATGTCGGCACTTAGAAGGCATAAAAGACAGCACACAGGTGAGAAGCCATATATTTGCACAACATGTGGGAAACATTTCATACAGTCAAGTGATTTGACAGTTCACAACAGACGGGTCCACACTGGTGAAAAACCTTATGTCTGCCGCACATGTGGAAAAGGCTTCACAAGTAGCAGTGACTTGTCAGTTCATATGAGAAAGCACACTGGTGAGAGGCCTTATGTTTGTGTAACTTGTGGAAAAGTTTTTAAATATAATGGTGATTTGAGAGTCCATATAAAAAAAACTCATATTGGCAAAAGGAAGCACATCTGCCATGTCCCCGGATGTGAGAAGACTTTCAGGAAAACATCGCTCCTCAGAGCCCACGTTAGGTTGCACACTGGCGAGAGGCCCTTTGTCTGCAGCTGGGTTTTCTGCGGGAAACGTTTCACACGCAGCGACGAGCTGCAACGACACGCCCGGACTCACACA
>scaffold_46|SINFRUG00000138739|1516356|1521176
GGTGACAGGCCATTCCAGTGCAACCAGTGTGGCGTCTCGTTCACCCAGAAGGGAAACCTGCTGCGACACATCAAGCTGCACACAGGCGAAAAACCCTTCAAATGCCCCTTCTGCAGCTACGCCTGCCGCCGCCGAGATGCTCTCACTGGTCATTTGCGCACTCATGCCGTTCTACAGGTTAGTCGGTTTTTACTGCACCACCTGTTTTGTCGCACTCCACTCTCTGGTTCACGTTCTCTTCTTTCACGGTCTTCACTTCTAGTGGGAAAACCGCACAAGTGCAACTATTGCGGACGGAGTTACAAACAGCGCACATCTCTGGAGGAGCACAAAGAGCGCTGCCATAACTACCTGCAGGGAATCTGCAGTCTGGATCCGACCATCAATGCTGGTCCTTACGCTGGTGAGGTTGCCACAGAGCCAAGGCCCATGGCGGAGTCCAATAGCCTGACCACGTTCAATCGGCCGCCTGTTATTGAAAGGCTGAATGTGGGCAAGAGGAAAAGCACCCCACCCCAGAAATTCATGGGTGAGAAGATGTTACGTTACAGCTACCCTGAGCTAGCCTATGGAATGGGACTCAAGTATGAGAAGCAATCTGAAATGTTGCCTGCCCACATGGACCAGGCCATCAACAATGCCACCATCCCATATGTGTTGTCAGAAACCCTGCGGCCCATGCTTCACCACCCAGGTCCTCCCATCTCTATTGCTGAGATGTCCTCCATGGTTAACCCGCTCTTCCACCATGTGCTACCACTTGGCCAACGCGCAGAGCGTCCACGAAGTGGTGGTACGCTCCCCCCTCAGCCCCATGATGTCCACAGCCAACCTACCACAAATGGTCCAGCTGGTTTGACAAGGCTAATCAAACTGCCTCCAAAAGGACAAGAAGACTCACCTAGCAACAGCGGACTTGATTCTGACTCAGCTCGTAGCAGCCCTCACGAGAGACAGACCTACCAAGGGACCAATCTGCCTTCAGGCCTCAGGTCTCGAGCCAGCCCAGCCATAGCCTGTGTAGAAGAAAGGGTTCTTGAGTCGTCTCCCCAGAGTGGCACAGGAGGTGGGAATGGGTTAATACGAGCAGCTACGGAAAGGTCGACAAACCAGGAAGGGGTTAGAGTGTTTGGTCAAGAGGGCCAGGAGTTACGGGCGTTCCAATGCGAACACTGCCAAGTGCTTTTTCTGGATCATGTCATGTACACCATCCACATGGGTTGTCATGGATACAGGGATCCAATGGAATGCAACATTTGCGGTCACCACAGCAAAGACCGCTACGAGTTTTCCTCTCACATCGTGCGTGGTGAACATACCTTCCATTGA
>scaffold_100|SINFRUG00000140872|564519|567286
TCCACGCAGCTTACTGGGACTGACAGGTGGGAAGTGCTGACACCCACTTCAGAAAAGGATGAATCTGGAATGATACAAATCCAAAGTCAAGGGATATTTACATCAAACGGACAGTATGTTCTTCCTCTTCAGAACTTACAGAGTCAGTCGGTCTTTGTGACCTCGGGAACAGACACCTCCTCTGCCACTTCAGTGCCTAACATCCAGTACCAAGTAATTCCTCAGATTCAGACTGCGGACGGACAGCTGAGTTTCTCCACTTCCAACATGGAAGGAGCAGGTCTGGCTCAGGATGCGACGGGGCAAATCCACATTTTGCCCGATGGGAGCCAGACTCTTAATGTGTCATCAGCTGCAAACATCCTTAACAACCAGAACCTCATATCACAGACTGGTAATGTTCAGCAGATCCAGGGGGTTTCTATCGGCAGCTCCACCTTCAACAACCAAGGTCAGGTTGTTACTAATGTGCCTGTGGGTTTGCCCGGGAACATTACATTTGTTCCCATTAACAGTGTGGACTTGGACTCGCTGGGCCTGTCTGGTGCTCAGACTATAGCAACAGGGGTTACGGCCGATGGCCAGCTAATTATGGCAAACCAACCTGTGGATGGCTCCCAGAACCTAGTAAAGACGGATAATCACCTCTCACAGACACTTCCAGTGAATGCAAATGCAAATCGTGAGATATATGTGCCAACGTCTTCCTCTCAGTCTCAGCTCCACATTCCAGTGAGTGAATCAGCTCTGCTGACACAGGATACTTCCCTGTCGTCAGTGACTACAGCGCAAACCAACTCCAGTTCCGGTCTCCAGGACGGTTTCATTCAAGAGAACCAGGACCAAAACATCCAGGTGTCCTCCGCTCAGCCCATAATCCAGCTGCAGCAGGTGCCCATCCAGACCACCAACGGTCAGGTGATCCAGTCAGTGACCCCCGGTGGGCAGGGGCTGCAAAACGTCCAGCTGATCAACCCAGGAACGTTCATCATTCAGGCTCAGACAGTCACGCCGTCAGGGCAGATACAGTGGCAGACGTTTCAGGTGCAGGGGGTACAGAATCTGCAGAACCTGCAGCTGCCCACAACGCCACACCAGCAGATTACCCTCGCTCCAGTCCAGACCCTGTCCCTGGGATCCACTCCAGTCAGCATCGGGACAGGACAGATCCCCAACCTTCAGACAGTAACGGTCAACTCGGTGGCCCTGAATGAAGGAGAAGCAGACACCCTTGGGGACATTCAGATAAAGGAAGAGCCCGACTGGCAGCTGAGTACGGATTCCACCCTCAACACAAGCGATTTGTCTCACCTTCGCGGCAGATTGGTAGACGAAGATGACCAGATCGGTCAGGAGGGGAAGAGGCTGCGAAGGGTGGCTTGTACCTGCCCCAACTGTAAAGAGTCGGGTGGAAGAGGATCCAGCACAGGGAAGAAGAAGCAGCACATTTGCCACATTGCTGGCTGTGGGAAAGTGTACGGAAAGACTTCCCACCTGCGCGCACACCTGCGCTGGCATTCAGGGGAAAGGCCTTTTGTGTGCAGCTGGATGTTGTGTGGCAAGAGGTTCACACGCAGCGATGAGCTACAAAGACACCGGAGAACACACACAGGAGAGAAGAAGTTCGTCTGCCCCGAATGTTCCAAGCGTTTCATGCGGAGCGACCACCTGGCGAAGCACATTAAAACTCACCAGAACAAAAAAGGCATGAACTCGGGCGGCTCCGTGGTGGCCTCCATGGAATCCACGGGGTCCTCGGACAGTATCATCGCCACGGCGGGCGGGACCACCCTCATCCTCACCAACATCCAGCAGGGTTCCAGCAACGCCCAGGACATCCTGGCCAACGCAGAGATCCCGCTGCAGCTCGTCACCACGGTAGCGGCCAGCGAAGTCATGGAGTGA
>scaffold_132|SINFRUG00000136281|249168|252092
ATGTCAAGCCTCTCGAGGTATAGTGGCTGCCCTCTCTCTTGCGTCAACCCCGGGGAGAGCAGTGCTGAACCCAGCGTGGTGCTGCCACCTTTGGCAGGAGAGCACATGGGACACCCCACTGGCAGTTCCTTAAAACTCTGCCCCTCGCACAATTTGCGAGACTACCCAGAGACGAGGTCCAGTGCATATGTTGACCACTCGGTTCCCAGTTTTTCAGACTCTGGATACCCCAGCCACCGGTTAGAGCACAGCCCCAGGGGCTTTATCATTGGAGCCAATCTTTCTGGAGCCGGCATGCCACCTATCACTGATCAACTGGCATCAAGAGCTAACCAACATGGCGGGATTGGAAGGTACCGTGACTTCTCTGGCTGCAGAGACAACAGAAGCCACGCTTTTTTCACAGGTTACCAGGAGCAGGCCCACGCCTCAACCGACGCGTCCCGAGATCTCGGCAGCCACATGATGTTGGGGATACCCGGCGACCTCCTAGCTCGGAGTCACCCTTACGGCCAAGCTGTCAACCCCAAGGGAAACAGCCAGCAGCTTGTCACGCAGTTTCTGGGTCTGTACAAACCTCTTAACATGGCAATTCAGCGTGGAGGTGGCGACGCTTTCCTCAGGTGCTCCAAGCAAACTGTGAAGCACGAGCTGGTGTGCAAGTGGAGTGACGAGCAAGAGGGGGCTGGGAAGCTGCCCTGCTCCAGAGCCTTCGGGACCATGTATGAACTCGTCACCCATGTGACGGTGGAGCATGTCGGAGGACCAGAACACTCCGACTATGTCTGCCACTGGGAGAACTGCGCAAGGGACAAGAAGCCGTTCAAAGCCAAATACAAGCTGGTGAACCACGTCAGAGTCCACACGGGGGAAAAGCCCTTCCCCTGCCCCTTTCACGGCTGCGAGAAAGTTTTTGCGAGATCAGAAAATCTGAAAATCCACAAGAGGACTCACACAGGTGAAAAACCCTTTAAATGTGAGTTCGAGGGCTGCAGCCGGAGGTTCGCGAACAGCAGCGACAGAAAGAAACACTCGCACGTCCACTCCAGCGATAAACCCTACATGTGCAAGGTCAGGGGCTGCGATAAGTGTTACACCCACCCCAGCTCCCTGCGGAAGCACATGAAGCTGCACAGCACCAAGGCCCACGACGCCCAGAGCGGCGACGAGGGCCACCCGGCGGACGCCAGGTCAACCCGAGTCCCGGATGCGGCCCAGATCAGCTCCCCTCAGCCCTCCGCCTCCACTCAAGATGTCCCCATGTCCCCGGAGGGTCAAGACGAGTCGACCCTGAGGTCACGCTTCCATCACACATTTGACAGCAGTTTGGACTACTGCGCGCACAGGTCACAGTCCCTGTTAGACCCTTTGTTGCTCCAGAGAAGCAGTTACAGGTCCCAGTCCTCCCAGCACCCCTGCGGCCAGACAGGTCACACGTTTGCGCAGACCTCAAGGACTTTCCCCTCCACTTCTCCCTTTCAAAAGAGTATCGTTAATGGATGGTACACATGCCACAGCGGCGTGGACTCGTTCCCGTCAAAGCAGTGCAACAAC
>scaffold_393|SINFRUG00000135606|111539|114106
ATGTCTCAGAAAGCCCCAACAACCTCATCAATGATGGCTTTACATTCAGACTCACACAAGCAGAGCATCCTGAGCAAATTCAACAAGCTGAGGAAAAAAGACCTTCTGTGTGACATCACTCTCGTTGTGGAAGATGTGCACTTCAAGGCACATCGAGCCCTGCTGGCTGCAAGCAGCGACTACTTTTCTCTCATGTTCACAGCGGACGGGGCCAAAGGGCCCCTGTACCAGCTGCAGGGGATGGAACCCAGGATGTTCGCAGCCTTGTTGGAGTTCATCTACTCCGCCCAGGTGTCAGTGGAGCCCAGCGCCATAGAGCAGCTTCTGGCCATAGCTCGTCTCATGGAAGTTCATGAGCTCGTCAAGGTCCTTGCTGAGCTCACAAGCTCCTCAGCATCCAGAGGTGAGGAGATAATGGCAGGGCCAGCTGGGGCCCAGCAGCTGTCCAAGCGCAAAAGAGGAAGGCCGAGGAAAAATGTCCCTATGGAATTAACAGTCGAAGAGGAGAGAACTGCTCAGAGTGAAAGGCACAAGGAGATTCAGGCTGGAGAGAAGGACTCTGATGACGAACTAGCTAATTTTCACAATAAAGGCGATGCAGATTATAATCCTGCAGCCTGTCGGCAGAGCAAACGCCATATTAGAGCTCCTCTTAAATACAAGCGCTTCAAGGCCGGTGGTGACACAACAGCAGCAGGCAAAGATGCAGGAAAGAGAGGCAGAAAAAGGAAATACCCCGCCAAGGAGGCCCGGTGTGAGGACTGTGACAAAGTGTTCAAAAACCACCTGTTCTTAAAGATTCACCTGCGAACACATACAGGAGAGAAGCCTTTTTGCTGCCAGGTTTGTGGGAAGGCTTTTACCCAGAAGCACACTCTGCTGGCCCACCAGCGCATACACACCGGGGAAAAGCCGTTTGTGTGTTCTGTGTGTTCCAAAGCGCTCTCCTCCAAACACACCCTGCAGGAGCACATGAACCTCCACGAAGAAAAGAAGTCATTCAAGTGCGAGAAGTGTGGAAAGACGTTCACTCAGAAGAGGCAACTTAAGAGCCATTACAGAGTTCACACAGGTAAATCGTTGCCTGAATGTGCTCAGTGTCATCACAAGTTCATGGACACAGCCCAGCTGAAAAAGCACCTGAGAACTCACACAGGCGAGAAGCCTTTCACCTGCGAGATCTGTGGAAAGTGTTTTACAACCAAGAGCACGCTGCAGACACATATACGGATCCATAAGGGGGAGAAGCCCTACACCTGCAACCTCTGTCAGAAATCGTTCTCAGACCCAAGTGCGAGGCGGCGGCACGTCATGTCTCACTCGGGGAAGAAGCCCTTCACCTGCTCCTTCTGCAGCCTCTCCTTCACCCGCTTGGACAATCTGAAAACACACACCAAGTCACACAACAAAGAAAGAGCGGCAGCAACAGAAGCTCAACCAGATTCCACAGAAGCGCCAACTACGGAGGTGCGAAACGTCCTGCAGCTGCAGCAGTTCCAGCTGCCCTCCGGCTCCGAGCAGGAGATTCAGCTGGTGGTGACGGGAGACGTGGAGAATATAAACTTTGTGCCGACGCAGGACCAGGAGATCAGCATCATCACTAGTACAGAAGGGGAGGCAACAGAATCATCTCACTCCAGGCTCACTCTCCTCACCCAGCCGTCGGGAAACGTGGCCCTGGTCGCTCAGGGCGGCGTGGTGGAGCCAAGCCCTCACATTCAGACCATCAACATGCTGGAGGGCCAGATGACCCACCAGCCCGAGCAGATGCACGTCATCACTCTGAGCAAAGAGGCAATGGAGCACCTGCAGGCCCATCACGGCCCCCCGCAGCCCATCCAGGTAGCGCAGCGACCCATCCAGCAGCTGCAGGTGATGCAGCAGTCAATGGAGCCGGGG
>scaffold_2516|SINFRUG00000161821|5528|8672
GTTGAGTGTTTGAGGACGTTCGTCATGGAGCGACTGACTGTTGCTGCTGAAGAAATATTCCGAGTGTTTCAACAAAAGCTCGACGGATGTGAAGAAGAGCTCGATTATCAGCGCAGACTGGTGGAAAGTGTTTGGAGACCCCAAATAAAGTTACACAGGACAGAGCTTTCACAGCAGCAACCTTTGTGGAAGGAGGAAGAGGATAATTACCAGCATCAGGATAGGAGCTACAGTCTAGACCAGGAGGAGTCGAAGCCTCCACAAATCAAAGAGGAACAGGAGGAAACCTGCTGTTATCAGGACGGAGAGTCGCTGATTGTGAAGCAGGAGATGGACACCTTAATGGTGACTCCTATACATGAGCAAGAGAACAACGGTGAACTGGGCTTAAATCCTGATCAGAGTCAGGAAAATACTGAGGTGAATACAACAGTTCAAAGCCCTGTGTTACCAGATCCATCCTGTGACCTGCAGCTGGTCTCCTACAGTCCTCATATATCTGAGAGCAAAGATGAGGAAAACAGGACCAGCGAAGACTCCAGGTGGACCACAGCTAAAGAGCCAAAACAAACCATGAAGCAGAACCATCCTAAATGTCAGACTGGGAATGTAAACAGCCCAGCAGAGTCAGCAGTGGACTGTGATACAGACACAGGTGCTAAAACATCTGCATGTAACACAGGTGAACAACAGGGAAAGGTCAAGACAGACATGAAAGGACATTCCACTATTCAATACCAACACCTTGGCTCAGCATGTGGGAAAGATTTCAGAGAGGGTTGTTTCTCATCAGCCGCCAAAATTAAGGACACAACAACCAAACTGTTTATCTGTGAAACATGTGGGAAAGATTTCAAACTGTCAAAATTACTGAAGCGACACCTTAGAGTTCACACAGGTGAAAGACCATATGCATGTATATCT
>scaffold_87|SINFRUG00000139008|982939|988299
TACACCTACCAGGTGAGCAAGCACAGTGCGGAGATGCTACACAACCTCAACATTCAGAGGAAAGATGGAGGCAGATTCTGCGATGTGATCTTACGCGTCGGCGAGGAGAGCTTCCCCGCTCACAAAGCGGTGTTGGCCGCATGCAGCGAGTATTTCGAGTCGGTGTTCAGCCGCCAGACTGAGGGGGACTGCGACTCGAAGGAGCTAGAGATGCACACCATAAGCCCAAAAGTTTTTAAAGACGTTTTGGACTTCGCGTACACCTCAAGGATTGTAGTGCGCCTGGAGTGCTTCCCCGAGTTGATGACAGCTGCCAAGTTTCTCCTGATGCGCTCTGTCATCGAGATATGTCAGGAGGTGATCAAGCAGTCCAACGTCCAAATCCTCGTCCCGACCTCCCGGGGAGCAGATGCCAGCCTCTTCCAGGCCACCGGTGCCACGGAGCTGGGCTTCTCCGTGGCACAACAGGATCTGGTCAACGGAACGGGGATGCTACTGAACGGCCAGAGCTTTGCTAACAGTACACAGATGCATGTGGACGGCAGCGAAAACGCAGCCGCCGTGTTATCCGAGGACAACGGCGAGCCGTCGATGCCGATGCTGGAGCCCGTCGAGGGACTGTCCGTCTCTCCGTCGTCTGAACTGCTGGGAAACGCGTTCCACCATGACGCGGACTCTCCTGGCTCCAAAAGAATCAGGGGGAGACCAAAGAAAGCTGGCGGAGTGGTGGAGGCCATCCAGTTTAATCACAGCCCCCAGAAAGACAATGTGTTGTACCCTTGTGGGACGTGTGGCAAAGCCTTCACGGAGGCGTCGCGCTTGAAAAACCACGAAGCGCAACACGGAGCCCACACGGGCGGCGTAAACAGCCTCGGTGACAGCCTGTCAACAGCGGGCGGCGTGTCCTTACTGTCCCAGCCCGAGTTGGAAAACGGCGTGACGATGGACAACGGCCGCAGAAGGGAGAGGACCAGGCGGCACGTCGGATGTGAGATTTGCGGCAAAGTGTTTCGCGACGTTTACCATCTTAACCGGCACAAGCTCTCCCACTCCGGGGAGAAGCCGTACGCCTGCCATGTGTGCGGGCTCCGGTTCAAACGCAAGGACAGGATGTCTTACCATGTGCGGTCCCATGACGGGTCTGTCGGCAAACCTTACGTGTGTCAAAGCTGCGGTAAAGGCTTTTCAAGACCTGACCACCTGAATGGTCACATTAAACAGGTTCACACAACAGAAAGACCCCACAAGTGCCAGATTTGCAATGCCTCTTTTGCTACAAGAGATCGCCTCCGCTCACATCTCGCTTGCCACGAAGACAAAATCCCCTGCAAAGTTTGTGGCAAGTTTCTCCGAGCTGCCTACATGACGGACCACCTGAAGAAACACACTGAAGGAACTCACAACTACTGTGGAATTTGCAACAAAGGTTTCTCCACTGCGTCCTACCTTAAAGTGCATATAAAGACACACCATGGCTCTCCTCTGCCCACTATTCACACCTTCCCTGAGCCAAGGGGGGAACTGCAGATGCACAACGGCAACCCTTTCCACATGGGACGCCAGTATGGGCAGGAAAACACTGGGAAATGTCCTCACCTGGAATCGGAAGAATCTGATCCTTCATTTGGGGAGCTGTCCAATGGGGAGGATCTAAAATCCCCACAAAAGCCAGATGGGCCTGAGCTCGAGATGCAACAGTTGGCATGCAATGGAGCCCCTGGAGCACCCTTGGGGTCTCCAGAGGGATCAAAACCCAAGACAGATCCTGAGAAAAAATTCACCTGCAGCATCTGCGGCCAGGCCTTCCGCACCAAGTCCTACCTCAACAAGCACCAGCACCGAGTTCACAAAACCCTGAAGGTCCAGGGGGCCTCAGGGTCAGGGTTAAATGAGCTGGCCCCCTCCCTGGCCTCTCCCTTCTCCCCCCAACAAAACATGTCTCTACTGGAGTCCTTTGGGTTCCAGATAGTCCAGTCAGCATTCGCCTCATCACTGGTGGATGCCGAAGCAGGTCAAAGTGGAATGGACTTTGGAGGGAAGTGA
>scaffold_126|SINFRUG00000154741|381946|384169
ATGGCTGCAGCCAAGACCGAGATGATCCTCCCGGCTCTGCAGCTCTCAGAGCCCCTGAGCTTCCCTCACTCTCCCATGGATAACTACCCCAAGCTGGAAGAGGTGATGATGCTCAGTTCTGCGGGGACCCCATTTCACTCTGCTTCCGCACCTGAAGGTGCAGGTTTCGGCTCCGGCGAGCCAGGAGAACAGTACGACCACCACCTTGCTGGAGATACGCTTCCTGACATCCCCTTCAACTGTGAGAAGCCCGAGCAAACATATCCCACCCAGAGGCTGCCCCCCATCTCCTACACAGGACGCTTCACCTTGGAACCAGCCACCACCTGCAGCAACAGCCTCTGGGCGGAGCCCATCCTGGGCCTTTTCACTGGTCTGATGGGCAACATTGCCCCCAGCTCCAACTCTTCCTCCGCTGCCTCACAGACCGCTTCGTCTTCATCTTCGACCACCCCTTCCTCCTCAGTTTCCTCCTCATCTACGACTTCATCATCTCAGAGTTCCAGCCTCAGTTCCTCCATCCACCACAGCGAGCCAAATCCCATCTACTCAGCTGCCCCAACATACTCGAGCCCAAACTCTGACATCTTCCCAGACCAGGGCCAGGCTTTTCCCACCTCGGCTGGAGGTGTTCAGTACCCTCCACCAGCCTACCCTAATGGCAAGACCTGCAGCACCAGCTTCCCTGTGCCCATGATTCCTGACTACCTTTTCCCACAGCAGCAGGGGGAGATCAGCCTTGTGCCACCTGACCAGAAGCCCTTCCAGAGTCAGACAAGCCAGCCCTCCCTCACTCCGTTGTCCACCATCAAGGCCTTTGCCACACAAACTGGTTCCCAGGACTTAAAGAGTGTCTACCAATCGCAGCTCATTAAACCCAGCCGCATGCGCAAGTACCCAACCCGGCCAAGCAAGACCCCTCCTCATGAGAGGCCCTACGCTTGCCCTGTCGAGACATGTGATCGGCGCTTTTCACGCTCAGACGAACTGACCCGCCACATTCGCATCCACACCGGCCAGAAACCTTTTCAGTGTCGCATCTGTATGCGTAACTTCAGCCGTAGTGACCACCTGACAACCCATATCCGTACTCACACCGGAGAAAAACCGTTCGCCTGCGAGATCTGCGGTCGCAAGTTTGCCCGCAGTGACGAGAGGAAGAGGCACACAAAAATACACCTGCGGCAGAAGGACAAGAAAGCAGAAAAAACGGGAGTGGTGGCAGTGACAGCCGCCCCAGTGTCAGCCGCCTCGCCCGCCTCCAGCTACCCCTCGCCCATCACTTCCTACCCCTCTCCAGTTTCTTCTTACCCCTCTCCCGCCACTTCCTGCTACTCCTCTCCTGTCCACACCTCTTATCCTTCTCCTTCCATCGCCACCACCTACCCATCGGCATCCATGTCCAGCACCTTCCAGTCCCAGGTTGCCTCGTCCTTCCCCTCCTCAGTCGCTTCAAACATCTACAACTCCCCTATCCCCACCCCAATATCAGACATTCAAACCACACTCTCCCCAAGGACAATCGAAATCTGCTAA
>scaffold_166|SINFRUG00000151206|172720|175299
ATGGCCACGACGACAAATGGCTGTATTCAATTCACGCGCCACCCGGGCGACATCCTGCTCAACTTCAACCGGCTCCGCAGCAGGAACATGCTGACCGACGTCACCATACAGGTGGAGGGCCAGTGCTTCCCAGCTCACAAGGCCATTTTGGTGGCCTGCAGTGGCTTCTTTTATTCAGTGTTCATGGAGCCCGAGAACAAAAATCTTAGTGCCATCAGCTTGGACCCTAAAGTAGATCCGAAGGGTTTATCCATCCTGCTGGACTTCATGTACTCATCTTATCTTAACCTTAAGGACAACTTGGTCCTGGCCATCATGAACACGGCCATCTTCCTTCAGATGGAACATGTGGTCGACACCTGTCAGAGGTTCATCAAGTCCAGGCATCTGTTTGCAAATGTGGAAGAGGTGCAGCCCAGCTCATTATATCTGGTCGACAAGATTCCTGCTTTGGGCCAAAGCAACCACATGGCATCATCACTTCCCCTGCAGGAGTGCAGAAAATATGTACCTAATGTCTTCAGGGGCATCAACACCTCTGGTTCATATCACATCTATGGTGACACCCAAGCCCCATATGGGCACCTGGACGAGTCTCCTAAATTTGGTGACACCCACAGAGGGCTGAACTTCTCCTCAAAGCGATGCTCTCAGGTACCATGCACCAGTGTGGCTCACAGTCAGGACCCTATCAACCCCCACCGAGTGTCATCATGTCACCCCTGTTACACCGCCCCTATTATCCAATCAGGAGCCCAAGAGAGCCTTGAGAGGTCTGGCACTCCCACGGTGGAAGACGGTATCCAGCATCCACAGAGCAGCTGCCCGAGAATGTCCCCATACTTGATTAAAGGTGTCATTTGTAGCCCCCAAAGTCCCCTGAGATCTGACTGCCAGCCCAACTCGCCCACTGAGTCCAACAGCAGCAGAAATGCGGCCCTCAGCACCAAACACTCTTCAGACTGTCTCAAGGATTTCAAAGTGCGCAACTGGAAGAAGTACAAGCTGATCATTATGAACCAATCTTCTGATGAGAATGAAATGGAGGCTCACGGGGGCAGCGTCAAAGCCTCAGCCATGTCCCCTTCACAGAGCCCCTGCAGGACTTACGCAACAGGTGGACATGGTGAGGTCCGTCCAGATGAGGGAGCCAGCGAGCACAGACCAGAAAGCCTAAAGTCTCCGAGTGCCGACAGCTGTGGCATCAGTGAGTGTTCCTGCGTTTGCAGCAACAACAGATGCTCCTCGTGTGGTTGCGAAAGCCCTCCGTGCGTGAATGTGGGTCACGTGTCTACTGACTCATGCAGCAGAGACGATGCCGCCAAGCTGCACTCGGACTTCCCCCCCTCCGGCTGTGAAAACAACACTTTCTTCTGCAATGGGTGCGACTCCAAGTTCATAGAGGAGGACTCTCCCAAGGACCACACCATCCAGGTGCACGGGGACAAGCCCTACAAGTGTGACTACTGCCAGGCCACCTTCCGCTACAAGGGCAATTTAGCCAGCCACAAGACTGTCCACACAGGTGCGAAGCCTTACCACTGCAACATCTGCGGCGCCCAGTTTAACCGACCGGCCAATCTCAAGACTCACACCCGCATCCATTCGGGAGAAAAGCCGTACAAGTGCGAGACGTGCGGCTCCAGATTCGTCCAGGTGGCCCATCTTCGCGCCCATGTGTTAATCCACACTGGAGAGAAGCCATATCCCTGCGAGATCTGCGGGACGCACTTCCGCCACCTCCAGACGCTCAAGAGCCACATGCGCATTCACACAGGAGAGAAGCCCTACCATTGTGAAAAATGTGACCTGCACTTCCGACATAAGAGTCAGCTGCGGCTGCACCTCCGTCAGAAGCACGGCGCCGTCACCAACACCAAGGCTCAGTATCGCAGGAGCGTCGGTGACGTCACCACAGGCCTGGCCAGCTCCTGCTGA
>scaffold_311|SINFRUG00000161100|41274|45498
GTTGAGTGTTTGAGGACGTTCGTCATGGAGCGACTGACTGTTGCTGCTGAAGAAATATTCCGAGTGTTTCAACAAAAGCTCGACGGATATGAAGAAGAGCTCGATTATCAGCGCAGACTGGTTGAAAGTGTTTGGAGACCCCATATAAAGTTACACAGGACAGAGCTTTCACAGCAGCAAACTTTATGGAAGGAGGAAGAGGATGATTACCAGCATCAGGATAGGAGCTGCAGTCTGGACCAGGAGGACTCGAAGCCTCCACAAATCAAAGACGAACAGGAGGAAACCTGCTGTTATCAGGACGGAGAGTCGCTGACTGTGAAGCAGGAGATGGACACCTTAATGGTGACCATACATGAGCAAGGTGACGACAGTGAACTGGGCTTGAATCCTGATCAGAGCCAGGAAAAGCCTGAGGTGAACACAACAGTTCAAAGCCCTGTGTTACCAGATCCAGCCTGTGACCTGCAGCTGATCTCCTACAGTCCTCATATATCTGAGAGCAAAGATGAGGAAAACAGGACCAGCGGAGACTCCAGGTGGACCACAGCTGAAGAGCCAAAACAAACCATGAAGCAGAACCATCCTAGATGTCAGACTGGGAATGTAAACAGCCCAGCAGAGTCAGCAGTGGACTGTGATACAGACACAGGTGCTAAAACTTCTGCATGTAACACAGGTGAACAACAGGGAAAACTCAAGGCAGACATGGCAGGACACTCCACAATCAATCCTAATGACACCCCACACGTTGGCTTGGCATGTGGGAAAGGTTCCAGAGGGCAGCGCTCCTCATCGGCTGACGATAAAAGTCACACAGGAGCCAAATTGTTTATCTGTGAAACATGTGGGAAAGATTTCAACATTAATTCCGCATTA
>scaffold_211|SINFRUG00000128288|455766|461196
GAGACAGAACGTGTGGACGCGGCATCATGGAGCGAGTCAGACTTTGAGGAGAAGTGCACTTACGTCGTGAAGGATAATCCTCTGGAGGAAGAGTCCGAAAACGCCAGCAAGACACGAGCCGAGCGCTCCTTGCCCAGAAACCTCGCCCTCCGACACTGTCCCAAATCTGCCGAGGTCCTTGGAGTCACATGCAGAGAATTGATTCCTAAGGGGACACGGTTTGGTCCTCTGGTGGGGGAAAGATACACCAATGAAATGCTGCTGAAAGATGCTAACAGGAAATACTTCTGGCGGGTCTTTGTGGAGGGACGCTTGCACCACATCGTCGACGGCTTGAACGAACAGCGAAGCAACTGGATGCGTTATGTCAACCCCGCCGGTACTGCCGGGGAGCAGAACCTCGTTGCCTGCCAGATTGGTTTGGAGATCTACTTTTATACAATCAAACCGCTTCACCCAGGACGGGAGCTTCTGGTGTGGTACTGCCAGGAACTGGCCCAGCGCTGTAACTACCCTCCGCTGGGACAACTCTCCGTGGATAGCAGCGGTAAGTGTAGAGAACACAGCCAAGCTCCACAGAAGACAGCGGCAAAACGAGGTCACAGTGTTTCTGAAATCCTGAGGAATGAACCTCCCAAATCCATGACGATGTGTCCCAGACATCTGGACGGTCCCCCGTCACAAACCAATATCCCAGCTCTTTTCCCCCCAAACCCCCTCGTTGTCTACGCAATTAAGCCTCACTCGGAACCCATCTATGACCCCAGATATGCAGGGCTGCCAGCACCAGCCAGCCAAAGGAGAGCTCGGACTTACCCGGTCTCATCTGATTTGCACTATCAGTACTGTCAGAGCCCTGCCGTAGCCAAGCCTTGCCACCTGCCATCCGTGCCAGAGGCGCTGCCACATGCCCCTTATCTGTTGCCTTACTGCTCACTCGGCTATAACGGCATTCTACCTCATTCGTATCCGTTCTGCACCGACGCACTGGCACCTCACTGGTCGCTGTCATCCCATTTACTGCCTTTTGATGGCTACCCACCTTTCCTCCATCCTCTGTCCAGTGGACAAACGGACTTCACATTTTCACCAACCATTCAGCAGAGAGACAACACTGGCCTTGTGCTCAAAAGGTCAAACTACCTCAGGCTTCTCTCATATGACTGCAGACATTTTAAACAGCCGTCTCTAGGGCACGCCACCACAGACCTCACTTCCCCCGCCTCATCCAGCCCTCCACCCATGACTACGCCGTGCAGAGCGCCGTCGCCTCTCGCGCATGGAGGACGCTCGCCACCCGTCGGAGTGGCCGCTGTTTCAGACTGCTGCCCGTCCAAACTCACCCCCGTCACTCAGAGCAATACTGGGGGGGTCACAGACCTCAGGAAGTCCAAACAAGATGGACACCAAACTCTGGCTTACCCCCTCACCAGGCGGAATGGAAAGATCCGATACGACTGCAATATCTGTGGAAAGGTCTTTGGACAGCTGTCCAACCTCAAGGTCCATCTGCGAGTGCATAGTGGCGAGCGCCCCTTCCAATGTCAGACCTGTAACAAGAACTTCACACAGCTGGCTCACTTGCAGAAACACTACTTGGTCCACACGGGGGAAAAGCCTCACGAATGCAAGGTTTGCCATAAACGATTCAGCAGCACCAGTAACTTGAAGACCCACCAGAGGCTCCACTCAGGTGAGAGGCCTTACCAGTGCAAACTGTGTCCTGCCCGCTTCACGCAGTTCGTCCATCTCAAGCTTCACAAACGCCTTCACTCTGGAAACCGACCTCACAGGTGTCCCCACTGCTCGTGCGCGTACATCCACCACTGTAGCCTCCAGGTGCACCTCCAAGGCTTCTGCCCTCTAACCCCCTCAGCAACCTACAGGCACTCGCCGGAGGATCAGCACCGGGTCAATGCCGAGATTGAGAGGTTTGACATGAGCGAGGCGGCGGAGCAGCTCGAGGCCATGGCAGCAGAGGCCGAGACGCTC
>scaffold_309|SINFRUG00000121560|165511|170688
ATGGGGACGGATGTCCGAGATCTGACCCTTTTACCCCCGGCTCCTCCCGTCTCCTCCATACCGGGAGCTGGCAGTGGTTGTGGAATGTCTGTCGGTGGCGGCCAGTGGACCCAGCTGCTGGACCTCCACCCTAGCTCTCCTTACAGCACCCTGTCTTCCCATCACTCCCTCATCAAGCAGGAACCCAGCTGGGGGAGCAGTGACCCAGTCGATGACCCTCACTGTGGACTCGGGGCCTTCACGTTGCACTTCTCAGGCCAGTTCACGGGCCCAGGCCCCTGTCGCGTGGGGGCCTTTGGGGAGCCGCCAGCAGGTCAGCCCAGGATGTTTCCCAATGGAACCTGCTTGCCCAGCTGTATGGACAGTCCACCTCCACCAAGGAACCAGGGTTACGGAGCGGCGAGCTTAGACAACAACCCCAATTATGGCCACACTCCATCTCACCACCCGCCCCAGTTCTCCAGCCTGCCATTCAAGCACGAGGACACGCTGTCACCGCCAAACAACATAGTTGAGCAGCAGTTCCCAGCCCCGTCGGCCATGTTTGGCTGCCATAATCCTCCCGAATCGTGTCCGAGCAGCCAGGCCCTGCTGCTGAGAAACTACAGCAGTGATAACCTGTACCAAATGGCATCCCAGCTGGACTGTGTAACCTGGAATCAAATGAACACCCTGGCGTCTTCCATGAAGAGTGGGCACACGAGCAGCTTTGAGACTGAACCAATAGCTCCCCCACCTCCTGTCCTGGTCAGCGCCCAGTACCACATACACGCACACAGCGTCTTCAGAGGAATTCAGGATGTTTGTCGGGTCTCCAGTATCGCTCCCCCAGTGGTGAAGTCATCGGACACCACAGAAAAGCGCCCGTTTGTGTGTGCCTACCCTGGCTGCAGCAAGAAATACTTCAAACTGTCCCATCTTCAGATGCACGGCCGCAAACACACAGGAGAGAAGCCGTACCAGTGTGACGTCACAGAATGTGGCCGCAGATTCTCCCGCTCGGACCAGCTAAAGCGCCACCAGCTTCGACACACAGGAGTGAAGTCCTTTGAGTGTGAGACGTGTCAGAGAAGGTTTGCACGCTCCGACCACCTTAAGACGCACACTCGGACTCATACAGGTAAACCAAGCGAGAAGCCTTTTATCTGCCGTTGGTCCAACTGTCAGAAGAAGTTTGCCCGCTCCGACGAGCTGACGCGCCACCACAGCATGCACCAGAGGAACCTGACCAAGCTGCAGCCTGCCATCTGA
>scaffold_46|SINFRUG00000163495|1099961|1100794
ATGTTGGATGAAGTGAGCGGTGAAGCTCAGCAGGCTGGCTGCTGCTCGGACTGCGGATGCACGTTCAGCCTGTCGCAGCCTGACTCTGACCCGGAGTCATCCAACCCCTCTTCCTCTCCTAAACAGCAGGCCGCGCCCAAAGCAGACTGTCCCCTTAGATGTCCGTCTTGCAGCCACCCCGATGGCGAGCGTCCGCACCGACGCGTCCGCCTGGACCCTCATAGCTGCAGCCTGTGCACCAAAACCTTCATCTCCTCGGCACATCTGGCCCTTCACCTCACCTCTCATAAGGAGAGGAGGTTCAGGTGTAGCACCTGTGGGAAGTACTTCCAGCAGTCGGCTCACCTGATGGCACACAAGATGATTCACAGCGGGGACCGGCCATTCAAATGTCCAGATTGTGGTAAGGCCTTTGGCCGGGCGTCACACCTGAAGACCCATCGCCGTCTGCACACGGGCGAGAAGCCCTTTAAGTGCACCTACTGCGACAAGTCCTTCACGCAGAAGGCCGGCCTCCTGGCACACGTTCGTCAGCACACGCACGAGAGGCTGTACAAGTGTGACCAGTGTGGCGAGGGGTTCCGCACTTCGGCGCTCCTCGTCTCTCACAAGGCGGCAAAATCAGCCAAGCCAGGGTCTGCGGCAGCTGCTGGTGAGGCCCAGAGCTGCTCCGAGAACCTCAAATGCGGCGTCTGCTGCCGCACCTTTGTGCGATCGTCATACATCAGGCTGCATATACACTTGGACAAAGGACAGCGGCCTTACCACTGCAAGGTCTGCAACAAGACGTTTGTCAAGCTGGATACGTTTGTGAACCACTGCGACAAGCACCTC
>scaffold_48|SINFRUG00000152543|1275591|1276910
CAGGAGGAGCCGAGGTTGGGATCGACTCCTTTAGCCATGCTAGCTGCAACATGCAACAAAATAGGGAGTCCGAGCCCTTCGCCCTCGACTATTTCGGATAATTCCTCGTCGTTTGGAAAAGGCTTTCACCCGTGGAAAAGAGCCGCCGCGAGCAGCTGCAGCCTCGGATCCGGCCTGTCCGGCTTCGGGGTGTCCCGCAACGGAACCGGCATCACGGACTCTTTTGGCACCAACAGCTCCAACGGATCCAGTGCCTTTTCCCTCACGCCCGGCACCACGTCTAGTTCACACTTTGGGAACGATTACTCAGTGTTCCAAGCCTCCGTTTCCAATAGTTCGCAAGAATCCAGCCACCAGCCGGTGTTCATCTCGAAGGTGCACACCTCTGTGGACAGTTTGCAGGGTATCTATCCAAGGATGAGCGTTGCGCATCCATACGAGTCCTGGTTCAAGTCATCTCACCCCGGTATCCCCACAGGAGATGTCGGAACAACCGGGGCGTCTGCGTGGTGGGATATGGGAGCAGGCTGGATTGACGTTCAAAATCCCAACGGAGCGGCACTACAAACCTCCTTACATTCCGGTGGACTCCAGACCTCCTTGCACTCTCCTCTGGGCGGATATAATTCTGATTACTCGACTTTGAGTCACTCTGCTTTCAGCACAAATCCCTCGCCGCACCTGTTGACAACTGGCCAGCACCTGATGGACGGCTTCAAACCGGTGCTGTCCTCTTACCCGGACACAAGTCCGTCTCCATTAGCCGGTACAGGTGGGACTATGCTCTCTGGCGGTCCACCTGCGTCTTTAGCCGGGTCTCCGAGGTCATCTTCTCGGCGCTACTCGGGTAGAGCCACCTGCGACTGTCCCAACTGTCAGGAGGCGGAGAGACTCGGACCGGCAGGCGCAAGTCTCAGGAGGAAAGGTCTCCACAGCTGTCATATCCCCGGTTGTGGGAAGGTTTACGGGAAAACGTCGCACCTGAAGGCGCATTTGAGGTGGCACACCGGCGAGAGGCCGTTCGTGTGCAACTGGCTCTTCTGCGGGAAGAGATTTACGCGCTCGGATGAGCTCCAGCGACATTTACGCACCCACACCGGAGAGAAAAGGTTCGCCTGCCCGGTGTGCAACAAGAGATTCATGCGCAGCGACCACCTCAGTAAACATGTAAAAACTCACAGCGCTGGGGGGTCCGCCGGCTCTGGCTCCGGGGGCAGCGGAGGGAAGAGAGGGAGTGACACCGACAGCGAGCACAGCGCGGCGGGCAGCCCCCCGTGCCATTCCCCTGACCTGTTGCACCCACCCGAGGCAACCCAGGGA
>scaffold_2|SINFRUG00000162916|301953|302741
TGTCCGTTATGTGGCAAACGTTTCCGCTTTAATAGCATCCTTTCCCTTCACATGCGCACACACACCGGGGAGAAGCCCTTCAAGTGCCCGTACTGTGATCACAGGGCTGCCCAGAAGGGCAACCTGAAGATACACCTCCGTACTCACAAACAAGGAGCTGGCGACAAGAGGAAACCTGCGGGGGAATTCCCATGTGAGGTGTGCGGTCAGACCTTTAGCCAGGCCTGGTTTCTAAAGGGGCACATGAGGAAACACAAAGACTCTTTTGAGCACTGCTGTCAAATCTGTGGCCGCCGATTCAAAGAGCCCTGGTTTCTCAAGAACCAC
>scaffold_1|SINFRUG00000134739|641545|645719
GAGAGGAGGCACAGGTGCTCCAGCTGCGGGAAAAAGTTCTTCCAGATCGGCCACTTGAAGAAACACCAGTTCAGCCACACAGAGGAGAAGCCGTTCAGCTGCAGTGAGTGCGGGAAGAACTACACGTCTGCAGAAAGCTTCAGAGCACATCAGATTCAGTGCACCCTCTGCCCAAAGTTGCTGGCGAACTCCGGCTCTTTGAGGAACCACATGAAGCTTCACACCGGGGAGAAACCCCACGTATGTCAGCACTGTGGGAAATGCTTCAGTCAGAAAGGGAACCTCGAGAGCCACCTGAGGATCCACAATGGAGAAAAGCCGTTTTCCTGCACAGAGTGCCAGCAGAGCTTCTCCCAGAAGCCGGAACTCCGGCGGCACATGTTCTCCCACACGGGCGGAGGCTTCCTCTGCAGCTACTGTGGGAAGTCGCTGAGGGATCCGCACAGCCTCAAGGCGCACGAGAGGCTGCACACCGGAGACAGGCCCCACCGCTGCCTCGTCTGCGGCAAAGGCTACACGTTGGCCACCAAGCTGAGGAGACACATCAAGTCCTCTCATGTGATGGATAAACCTTTCAGCTGCCACTGTGGTGCCTCCTACAGCGTGAAACAAAGCCTGCTGAGGCACCAGGCCCAGCAC
>scaffold_697|SINFRUG00000162819|41664|43226
AGTGGCGACAGTGAACTGGGCTTGAATCCTGATCAGAGCCAGGAAAAGCCTGAGGTGAACACAACAGTTCAAAGCCCTGTGTTACCAGATCCAGACTGTGACCTGCAGCTGCTCTCCTACAGTCCTCATATATCTCAGAGCAAAGATGAGGAAAACGGGACCAGCGAAGACTCCAGGACAGACTTAAAAGGACATTCCACTATTCAATACCAACACCTTGGCTCAGCATGTGGGAAAGATTCCAGAGAGGGTTGTTTCTCATCAGCCAACAAAATTAAGGAAACGGCAACCAAACTGTTTATCTGTCAAACATGTGGGAAAGATTTCAAACTGTTAAAATTCCTGAAGCAACACCTTAGAGTTCACACAGATGAGAGACCATATGTCTGTAAAACATGTGGGAAAACTTTTAAGCGACATTCTTCATTTTATCTCCACAAGAAAATTCACAAAGGTGAGAGACTATTTGTGTGTAAGACATGTGGGATGACCTTTAAAGAAAATACTACATTTATTGCCCACATGAGAATTCACAAAGATGAGATACCATTTATGTGTAAAACATGTGGAAAAGCCTTCAAAAAAAAATCCGGATTAAATGTCCACATGAGAATTCACACAGGTGAGAGACCATATGTGTGCAAAACATGTGGGAAAGCTTTCAAACAAAAATCTGCATTAAATTATCACACGAGAGTTCACATAGGTGGCAGACCACATGTATGTGAAACATGTGGGGAAACCTTTACCCAGAATTGTGAGTTAGTGCAGCACATGAGCACCCACAGGACCGAAAACATCCAGATTTGTAAA
>scaffold_4965|SINFRUG00000120835|87|6232
AAAACGTCTGCATGTACCACAGGTGAACAACAGGGAAAGTTCATGGCAGGACACTCCACAATCAATCCTATTGACACCCCACACGTTGGCTTGGCACGTGGGAAAGGTTCCCGAGTGCAGCGCTCCTCATCGGCTGACAATAAAAGTCACACAGGAGCCAGATTGTTTATCTGTGAAACATGTGGGAAAGCCTTCAACACAAATTCCATATTAAAAGTCCACATAAGATGTCACACAGGTGAAAGACCATATTTGTGTAAAACATGTGGGAAAGCCTTCAAACAAAGTTCTGCATTAAGTTATCACATGAGAGTTCACACAGGTGAGAGACCAGATGTGTGTAAAACCTGTGGGAAAAGCTTTCAACGAAGTGAAGAATTAAAGTTCCACGTAAGAGATCACACAGGTGAGAGACCATATGTTTGTAAAATCTGTGGGAAAGCCTTTAAACGAAACGAAGAATTAAAGACCCACTTGAGAGTTCACACAGGCGAGAGACCATATTTGTGTAAAACATGCGGGAAAACCTTCAAACAAAAATCTGCATTAAATGTCCACATGAGAGTTCACACAGATGAGAGACCATATGTCTGTAAAACATGTGGGGAAACCTTCAGCCAGAATTACCTGACAGGACACTCCACAATCAATCCTAATGACACCCCACACGTTGGCTTGGCATGTGGGAAAGGTTCCGGGGGGCATCACTCCGCATCGGCTGAAAATAAAAGTGACACAGGAGCCAGATTGTTTATCTGTGAATCATGTGGGAAAGATTTCAAACGGTCAACCTTACTGAAGAAACACCTCAGAGTTCACACATGTAAGAGATCACATTTGTGTAAAACATGTGGGAAA
>scaffold_95|SINFRUG00000143813|701099|703995
CCCTCACCTCCCGGTGCTGTCATGTCCGTGTCCTTGTCCAGCATCCCTGCTATGCTGAAGGACAGGAGTTACCACGGCGGGATGCTGAAAGGGACCCCCGTACGGGCTTTCTACCCGGGCCCTCTCCCTGGCCCCCATAACCCCTATATGGACTTCTTCCCGCGGACTAATAACCTCCTCAACCCGCTCAAGTCCCTCGGTCGACTGGTGTCGGACACCCCGGCGCATCTGCCGCTCAGCCTGCACGGCGGAGCCCCACCGTACCTCGGCCATGGCGCCCAGCACGCACCGGTCCTTCAGGAGCCCATGTTGAGCGCCTCCGGGTTGCCGTACCTCAGCCAGATGTTGCCCGGTCACGCTCTGTACTCCAAACCGGAGGAGCTGGCCGCCGTAGTGACCGAACACGCAGCCGGGCCGCTGTCGTCGGACTTCAGCAGCCCTTCCAGCGAGAGGTCGACCTCATCCTCCGGGTCTACTTCGCCGCCCAAGGAGAGCTTCTACCGGTTTGGAATCGCGGACCCGTCCCCTAAAAAAACGCGCACCTCTTACAATTTCACCGAGGACGATCTGTTCATGGTGCTGTACGGCTACTCCAGCAACCAGGAGAGGAGCGTGGGTCACGCCATATCGGGCGTGGCGCTGCCCGAAAAGCCAGTGTCGGACTCGCACCCCCTCCCGCTGGACAAGCAGGCCCTGGAGCTCCCTGAAGGTCTCACCATCCTCCAGGCGTGCTGGGGAAACCTGTCCCACCGCGGAGTGTTCGCGGACGCTCGCAGCGTCCATAAAGGGACGCGCTTCGGACCTTTCCAGGGGAAACTGGTCAACACCAGCGAGATCAAAACCTACGATGACAACACTCTGATGTGGGAGGTAATGCTCCAGGATTCGGAGTTGTACACCTGGAATCCCTCCTTCGAATTCTCACCTATCCACTTTTTTTGCTTTCAGGTGTTCGAAAACGGCAAGTTGAGCCATTTCGTTGACGGCAGGGGGGGTTTAGGGAACTGGATGTCTTTGGTGAAGTGCGCCCGGTTCCCTGACGAGCAGAACCTCATCGCCGTGCAGGTGGAGGGGCAGATTTTCTACGAGGCCTGCAAAGACATCCAGCCAGGCCAGGAGCTGCTGGTGTGGTACGGCGACTGCTACATGCAGTTTCTCGGCATCCCGCTCACCCTGAAGGAGGCCAGAGAGGACAGCGAAGCGCTGCTGCCCACTGAAGGTCAGTCACCTTCAGCCGCCAGAGTTTTTAGGATTTATGTCATATTTATTAAAAAAAAAAAGGGGGGTTCCCTTCCAGATGCTGGAGAGGGCTTCAAGTGCGACCGGTGCGGGAAGGTGTTTGCCTATAAATACTACCGGGACAAACACCTGAAGTACACCCGCTGCGTGGACCAGGGCGACAGGAAGTTCCCCTGTCACCTGTGCAACAGATCGTTCGAGAAGAGGGACCGGTTAAGGATCCACATCCTGCACGTCCACGAAAAGCACAGACCCCACAAGTGTTCCGTGTGCGGGAAGAGTTTCTCCCAGTCGTCCAGTCTCAACAAACACATGCGTGTGCACTCCGGAGAGCGGCCATACAAATGCGTGTACTGCAACAAGGCCTTTACTGCCTCCAGCATCCTGCGCACGCACATCCGCCAGCACTCCGGGGAGCGGCCGTTCAAGTGCAAGCACTGCGGGAAGGCCTTCGCCTCTCACGCCGCCCACGACAGCCACGTCCGGCGGACCCACGCCAGAGACAAGCCGCATGCGTGCGAGCTGTGCGGCGCCGCGTTCCAGGAGGACCTGGAGCTCCAGTATCACATCAAGAGCCACAAAAGT
>scaffold_2320|SINFRUG00000143099|9455|11323
GAGGAGGAGGAAAGTATCACCAGTGATGAAGATGTTCCTTTTAGAGATGACATAAATGACCAGAGCTATGACCCGAAAGCTCAAAGAGAGGTGCCCAAACCAAAGCGCAGAGCTCCTCCAAGACAGAAGGACAAGAAAGAGAAAGAAAAAATGCCTAAAAAAGAGACGGAGGTGGCTGAGATTAAAGTGGAAGGTTTGGAAATCCTGAAGAGTGTGGAAGAGGAAGTTAAGCTAGAGGAAGAAATTGTGGAGGACCCAGATGGACCAAGGAAGAGAGGCCGACGGAAAAAAGATGACAAAACTCCACGGCTGCCAAAGAGAAGGAAGAAGCCCCCAGTTCAGTATGTGAGATGTGAAATTGAAGGGTGTGGGACGGTACTGGCTCACCCACGTTACCTACAGCACCATATTAAGTATCAGCACTTGCTCAAGAAGAAGTATGTGTGTCCTCATCCATCATGTGGGAGACTATTCCGTTTGCAGAAGCAACTGCTGCGTCATGCAAAACACCACACAGACCAAAGGGACTACATCTGTGAGTTCTGTGCTCGTGCCTTCAAGAGCTCCCACAACCTGGCTGTGCACCGCATGATTCACACGGGAGAGAAGCCGCTGCAGTGTGAAATCTGTGGTTTCACCTGTCGCCAGAAGGCCTCACTCAACTGGCATATGAAGAAGCATGACGCTGATGCCACTTATCAGTTCTCATGTTCCATTTGTGGCAAAAAGTTTGAAAAGAAGGACTGTGTGGTAGCACATAAAGCCAAAAGTCACCCTGAGGTGCTCATTGCAGAGGCTCTGGCAGCTAATGCTGGTGCTCTCATTACAACT
>scaffold_7806|SINFRUG00000165366|3161|4315
AGCTACAGTCTAGACCAGGACGACTCGAAGCCTCCACAAATCAATGAGGAACAGGAGGAAACCTGCTGTTATCAGGACGGAGAGTCGCTGACTGTGAAGCAGGAGATGGACACCTTAATGGTGACTCCCATACATGAGCAAGATGACGACAGTGAACTGGGCCTGAATCCTGATCAGAGCCAGGAAAAGCCTGAGGTGAACACAACAGTTCAAAGCCCTGTGTTACCAGATCCAGCCTGTGACCTGCAGCTGCTCTCCTACAGTCCTCATATATCTCAGAGCAAAGATGAGGAAAACAGGACCACCGAAGATTCCAGGTGGACCAGAGCTGAAGAGCCAAAACAAGCCATGAAGCAGAACCATCCTAAATGTCAGACTGGGAATGTAAACAGCCCAGCAGAGTCAGCAGTGGACTGTGATACAGACACAGGTGCTAAAACATCTGCATGTAACACAGGTGAACAACAGGGAAAGGTCAGGACAGATTTGAAAGGACATTCCACTATTAAATACCAACACCTTGACTCAGCATGTGGGAAAGATTCCAGAGAGGGTTGTTTCTCATCAGCCGACAAAATTAAGGAAACAGCAACCAAACTGTTTATCTGTCAAACATGTGGGAAAGATTTCAAACTGTCAAAATCACTGAAGCGACACCTTAAATTCACAAAGATGAGAGACCATTNTGTGTGTAAAACATGTGGGAAAGCCTTGAGAGATAATATTTCATTAAATATCCACATGCGAGTTCACACAGGTGAACCATATTTGTGTAAAATATGTGGAAAAGCCTTCAAACAAAATTCTGTATTAAAT
>scaffold_44|SINFRUG00000120426|154453|162625
TTTTACGCAGGCTCCTACATATGTGCAGTTTGTGGGAAGAAGTACAAATACTACAACTGCTACCAGACACACGTCAGGGCTCACAGAGAATCAGAAAGCATGGTGGGAGACGCTCTACCCCCCACTCCCAACAGCAGCTTCCGTTACTCCTGCGACGTCTGCGGCAAGAAGTACAAATACTACAGCTGCTTTCAGGAGCACCGCGACCTGCACGCAGTCGACGAGTCTCCCGTTGTTCCAGATCCATATGAACAGGTGGTGTTACCTGGGGACGGCCTTAAAGAGGAGGAGCCGATAGAACCCTACCAGAAGATTGGACCGAAAACTGGGAGCTACGTCTGCGAGTTCTGCGGGAAGCAGTACAAGTATTTCAACCCGTACCAGGAACATGTTGCTCTTCACACTCCAATAAGTGAGCCAGTTACTACATATGAACACCTAGTCATACGCTCTTGTGGGCCTTGTGATTTTTTAGAACACTACACTTGTGGTGCCTGTGGCATCCAGTTCCAGTTCTACAACAACCTGCTGGAGCACATGCAGTCCCACGCTGCTGACAGCGAGAATCACACCAAAGGGGACTCTCCCAAAACCCCCTCAGGCTCTGGCGCACAAGAGCAGATGTGGAGAGGTTCTCAGGCTCAGGGCCAGGCCCAGGTTCAGGTTCAATCCCAGGCTCAGGCCCCTCCCTCAGTTAAACTCCAAATCCAGCCTCAAACCATCGCCCAGAGGAATCATACCCTCAACCAACCCAACCCTGATCCGTGTGCTCGTCCTCTGGTTCTGCTGGCAGAGACTAACGGACTACCTGAGAAGGAGCGGCTGCAGGTGGCCGAGCGCCTCTTACGGGTAATGTGCTCAGATCTGAGCATGCTGAACGTGCTCAACAGCAAAGACTTCCTGAAGCTGGCCCAGACGCTGGTGGACACGGGGGCCCGTCACGGTGCCTACTCCACCCGCGACGCTTTTGGCAATATGAGTGCCTTGGCCCTGCGCCAGTTGCCCCGCATGTACAACCAAGTCAAGGTCAAGGTCACATGCGCCCTGGGCTCCAACGCCTCGCTGGGGATCGCCGTCACCTGCCACTCGCAGTCGTCGGGCCCGGATGCTTGCTACGTGCTAACGGCCTACCAGGTGGAGGGCTCGAGGCTGAAGCGCTACGTGCTGGGGGTGAGGGAGGCCGAGCTGAGGGAGGGTCCCGAGCAGGTCCACCACTGGGTGCAGAACGTGCTGTCCGAGTTTGTGATGTCAGACGTCCGCACCGTCTACGTCACGGAGCCCAAGATGATCTGCCTGAGATGCGCCGGGTGCTCGCTGGGCGCTGTCGTTCAGGCCGTCCTCGGGAAGCGCAGCCTCCAGGCCCGGGGTCTTCACGAGCTGGCCGAACTCCTCTCAACGTGCCGAGACATCGCCTCCTCTTCCACGCTGGCCCTCCGCGAGGACCAGTGCGTTACCACGTCAACAAGCACAACGGAGGAAAGTCTACAGGGAAGCGCCGCCCAGTGCCCCACCCCTCCGTGCTGGGACCGAATGGCCGAAGCTCTCCTGCAGGTCCACGCCCACTTTGAGCAGATCTGCGAGGCGTACGGCCGCAGCAAGGCCACGGCTCCCGTCCTGCAGGGTCTGAACAAGCACCTGTTAGGGACGCTCGCCTGCCTGCTGGCGCCTCTGCGCATGGCGGCCCTGGAGCTGAGCAGCCAGAGGAGACCCACGTTACAGCAGGTGCTGCCCGTCTACCTCCGCTTGGAGAAGTTTTTCACATCCAAAGCCGGTGAGGCTGGAACTGGCACGGCTAGTAAGCTCTGCCACTACTTCCTGGAAGCACTTAAGGAGAACTTTAAGGTTGAGCGAGCCCACCAGGTGGCCATGGTCCTGGACCCCCAGCTGAAGCTGCGGTCGGTGCCGGCCTACCAGCACGAAGACATAATCTCCCGCGCATGTGAAATGGCAGCTGAGACCAGGGATGGCGGCGTATCCGCCAGCGGAGGCTCAGGTAGCGACGAGCGGGACAGCGACGGCCCGCCGACCCCCAAAATAAGCCGCACAGAGGCGGGAGGGAACAATGGCGGCACCTCAAGGGGGGCCGCCTCTTCTTGCCCCGTGGCTGGTAGCGACGAGAACCACAACCAGGTCAGGCAAGAGATATTTCAGTACCTGGCCGAGCCGCTCCTCCAGGGCACACCGGACCTCTTCCAGTACTGGGGCTCAGCGTTGGGTGACAAGTTCCCTCGGCTCGCTCGCCTGGCGCTGTGGCTGCTGGCCGTGCCGGCGGTGGGCATCCGCGGCGAGTGCGTGACTGTGTGTGAGCAAAGCCTGGCCATGAAGAGGCGGCAGCAGGTGACCGCCGAAGAGATGAACAAACTGGTTTTCCTCCGGGCCAACATG
>scaffold_160|SINFRUG00000132835|407608|409347
ATGGAGTCGGCGAGGGGCGCCTTCCACGCTCAGCTCGCCACCGTCATGGACTCGCTGCTGGCTGCCGCTGTGTGCGAGATCGCCAAGATCTTTGAGAGCAGCCTGTGTGAACAGCAGGCGGAGCTAGCGCACAAAACACAGGAGATCTCCATCCTCCGAGGAAAGCTGGAGAAGGTGGAGAGGAGACAGAAGGCCAAGGGTGGAGGGGGCGAGGAGGGGCACATGTCATCGGGAGACACGGAGGATAACCTGCCTGAGCAGAGCCAGTCGACGACAGGGCTGAATGTGGGAAGGGAATCGCCGTCACACTCTGACTCATTGGGGGGTCTCAGCACCCTGAAAGAGGAGGTTACAAGCCTAGATGCGGTGTCATTAAAACCTGAGCATTCTGGGTCACAGCCCGTCCCCAGCTCTCCCACAGTTTCCGAGAGTTACCTTGCTGTGGATCAGAGACAGGTAGACACCCCACCGGTCACGCAAGCCAAGGTCAAATGTAAGTTGCTGAGTGGCCATTTTAATACTGTTATCAAGATCACGTTGAAGTTCTTTCGTTCATGGATCAACTTCAAATGTGTTTCATCCACAGTGTCTCATTGGGATCAAGACGGCTGCAGCGAAGACCACAAACTTGTCAAGGATCAAGCCTCGTCTCCTTTTCTCTCGATCTCCCGAAGTGGCCGTTGCTCACCCAGGACTGATCCAAGCCTGGCTCATCCCTCAGAGTGGTTATCACGGTTGGATGCTTCCCACAGTGGGGTGTCCAGTCTGCAGGCAGATGGCACCAACTGCTCTGACCCAGCTGACCGTGGCACTGACACTGAAACCTGCTTCCAACCTGATTTTGGTTCTGATGAGACCAGTAATGAAGAAGAGGGCGCTTTCCCTTTTCTGGATCAGGAACCCGAGAACCACAAATCCAACCACGACCCAGTGCAGAGCCAGGACGTGGGGCAGAGGGGATCGCGGCAAATCCAACTCCAAGCCTCCTCTAGTGAGTTGCCGTGGAGACAAAGAGACGACAGGGGTGGGAGGGGCCCCGTCAGTTACACTCGCCGGGTCACACCTTTTGGGCACAGGGACCCTCTTCGACAGCACTCAAACATGCAGTTGCTAACACGTCATTCAAACACTGCCGGCAGCTCTGCAACTCCTGCAGGGAGTGGCCGCCCGTACCCCTGCCCGTACTGCACCAAGAGCTTTACCTACCCCTCCCATCAGCGCCGGCATCTGTTGCGCCATACCGGTGTCCGGCTGCACCCCTGTCAGTTCTGTGAAAAGAGCTTTCTCACACCGTCTGAGCTTACGGTGCACACCCGCACACATACTGGGGAGCGACCTTTTGGTTGTTCGCAGTGTGGCAAGCGCTTCGCCCGCAGTGGGAACCTGAGAGCCCACCAACGCGACGTCCACATGGGGAAAAGGCCGTTCGCTTGCAACGAGTGTGGGAAGAGATTTGCCCACAGAGGGAACCTCAGGGTGCACAACCACAGAGTCCATCAAGGAGATCCCTACTAC
>scaffold_52|SINFRUG00000155506|222191|224571
GTCCCTCCCAACTGCAGCAGCCTGGAGAGATTTGAGTGTTTGGACTGTCATAATGAGCACTTGAGTTTCATGGGTCTGGCCAAATGCAGGCAGCTCCGTTGTGAGTGGAGTAGCAAGAAGTACTTCAACTGCAAGTACTGCGAGAAAGAGTACATCAGCCTGGGAGCACTGAAGATGCACATCAGGACACACACACTTCCCTGTGTGTGTAAACTCTGTGGGAAGGCCTTCTCCAGGCCCTGGCTGCTTCAGGGACACATACGAACACACACAGGAGAGAAACCGTTCTCCTGCTTCCATTGCAGCCGAGCCTTCGCTGACCGCTCCAACCTGCGGGCCCACCTTCAGACCCACTCTGAAATGAAAAGGTACCAGTGTGCATGCTGCCTCAAGACTTTCTCCAGGATTTCACTGTTAGCCAAGCACCAGGAGGCAGGTTGT
>scaffold_62|SINFRUG00000142364|222483|225216
GCTGCACAGCCAGTCAAGTGTGAGGTTTGTGGAACATACTTCGAGTCACGCCGAGGTCTCTCCAGCCACGCCCGCCTCCACTTGCGGCAGCTTGGTGTGGCACTGTCAGAAAGCAGTGGGGCCCCCATTAGTCTCCTCTACCAGCTCGTCAGGGAGAGAGATGGCTGTCTCCCAGAATTAAAAGCGGATTCTTCAGCGGATGGGATGGCACTGCTTAGAAACACGTCCCAGCTGGAGTCCAGGAATCTCTCAGAACCTGAGGATCCAAGTCAGCTCAATCCACAGAGTTTTGCCGAATCTCCAACGAGACCAAAAGAATCGATGCACTCCCTCCTTCCCTCGTCCCCTTCCTGTTCTACATTGTTTGAGTCTAGAGCAAGCGAAGGCAGCAGCGCATCTTGTGCAGAGAACCAAACTAGAACCAAACCACTGTGGGCACCGCTTGAAACTGACGCCCCCATTAGATTAGACGCCACTGAGAAAGTCCACGTGTGCCAGCTGTGCGGCTGCTGGTATGAGACACGTAAAGGACTGTCGAGTCATGCTCGCGCCCACCTGCGTCAAATTGGAATCCCAGAGAGGGAGATTCAGGGCAGCCCCATCGACCTTCTATACAGGATCATGGAGGAAGATGACCTCAAGCCCATCAGCAGCGATCAGGCAAAGGTTGCCGCTCTAAGTAGTCCCTCTGGGTCGTCTTCTAAACGCCCCTCAGCTGCATCTTCAGTCACCCTGTCCTGCCACGCCCGCGCCCATCTGCGTCACCTCGGCCTCGCGTGGTCCATCAGAACCTCACCCATCGATCTCCTCAAAGAGGTCATGATCCACGGCGTGGAGAGCGTCAAGGAGTCTGCTGCCAGCGGCTCGTCGGCCAAAGCTGCGCTAAGCCCTCAAGCCTCCAGAAAATCCCTGGACAGCCTGCATTCAGGGGAACCGGACACCAAATCCTGCACCTCACCCCTCAACTATTCCTTAAAAGAGAAATCCCCATCTGTCAAGAGTGCAGCACCACACCCTGATGCATCCTGTGAGCTTTGCGGGTTTGATTTTGAAAACCGTAAGGCCCTGGCCAGTCACGCTCGAGCGCACCTCCGGCAGCTGGGAATCATCGAGTGGAAGGCCGACGGAGCCACTTCGCCGATCGAGCTCCTCAGTGAGCTGATCAGAAAGGACCCGGTCAAAGTGGAAGCAATAACTCGCCGCTAT
>scaffold_6|SINFRUG00000142934|2613587|2617052
GACATCAGTTGCAAGGGGATGACCGAGCGCATTCATAACATCAATCTTCACAACTTTAGCAATTCTGTACTTGGGACCCTCAATGAGCAGCGCAACCGTGGGCACTTCTGTGACGTGACTGTTCGGATCCATGGAAGTATGCTGCGAGCTCACCGGTGCGTGCTGGCCGCTGGAAGCCCGTTCTTTCAGGACAAGCTGCTCTTGGGCTACAGCGACATTGAGATCCCCTCGGTGGTCTCGGTGCAATCTATTCAAAAGCTGATTGACTTTATGTACAGTGGGATTTTGCGGGTTTCACAGTCAGAGGCCCTGCAGATCCTCACTGCTGCCAGCATCCTTCAGATCAAGACCGTCATTGATGAGTGCACCCGCATCGTGTCCCAGAATGTGGGCCTGGCCGGGCCGGGGGGGTTCTCTGTTATACCAGGAGACTCTGGTCAGGAAACACCTCGTGGCACACCGGAGTCTGGGACCTCTGGGCCCAGCAGTGATGCAGAATCAAGTTATATGCAAGCAACACCACAGCAAAATATGGATAACGCGTACACCCCTCTGTACTCCTACTCCGGCTTCTCGCTGCAGAACGGGAGCCGCGACCGCCCTCTGTACATCAACCCTCTGACGCCAAATTTCAACGACCCAGCTCTCAACACTCAGAAGGACAAACAATCTCAGCATCCCCCGTGGATGAACCTCATCCAGGAGAGACCACAGCAGGCCGACCGCTTCATCTCTACAGAGTCCACCCACTGTCGCAAACAGCCCCGACCGGTACGCTTGCAGCCAGGGATGCACATAAAGCAGGAGGCCGAAGACGACTTCAGCTGCTGTGATAATCTGGGGGACTGCCAAGATGACACGGACCACACCGAAGGCGTGGAGAGCGAGTCCAAGGTTGAGAGTTTTGACTCAGGGGTGAGCTCCTCCCTCAGCACTGAGCCAGACGCTGTGGAGCAGCAGCATTTCCAGGGACGAGACGAACACGCCGAAGGAGGTCTGGTGCAGATCGAGGTCAACGACTCCTCTCCAGAGCACATGCAAGACGCAGAAGATGGCGACACATCCCACAGCATTAGTGAAAGTAGCATGATGCAGCCTCTGCCAAATTCAGTCATGTCCCATTCCCTGGCAAGTGCCCCGACTTTCATAAACCAGTCGCAAACCAGCAATCTAAAGTTGCTCACCAGCAATTCCCAAGGGATGGCTCCTGCTGGAAGTACCTTCCTCTCCACCATCTTTCCCACACCACCTAGAGATAACCTGCCTGTCCTTTACCTTCCCAGCCAGCAAAAACCCCAGTTTGTGGCAGTGCCACCCCCCACGATGCCATCATTCCCGAACCCCATGTCGGTACAGCAAGTGCCGGGTCAGCAGCAGCAGGCCGGCGGCATCGGTCCGGGGGAAAAGAAGCCCTACGAATGCACTCTCTGCAGTAAAACCTTTACTGCCAAACAGAACTATGTCAAACATATGTTTGTTCATACTGGTGAGAAGCCTCATCAGTGCAGCATCTGCTGGCGCTCCTTCTCCCTCAAGGATTACTTAATCAAACACATGGTGACACACACGGGGGTGCGGGCCTACCAGTGCAGCATCTGCAACAAGCGCTTCACCCAGAAGAGCTCTCTCAACGTCCACATGCGGCTGCACCGTGGAGAGAAGTCCTACGAGTGCTACATCTGCAAGAAAAAGTTTTCACACAAGACCCTGCTGGAGAGGCACATGGCCCTCCACAGCACAGGCAGCGGCCTCACGGACCTCGGCGGTGCCGGAGTAGGGGCCGGGGTTGGAACGGGAGTGGGTGTAGCTGCAAAGCGAGCTGCCAAGAAGGGACCACCTACGTGTGCTCCGTCTGCCCTGCCAAGTTTGACCAAATGGAGCACTTCAATGACCACATGCGAATGCATGTCTCCGATGGATAAGTACTAA
>scaffold_133|SINFRUG00000142345|589952|611505
GTTGACAAAGATGAAGACATGGACTCAGAGGACCCGAAGGATTCTGGCACGACGGCGAAGACCACTCCAACCCGAGTTGTGACCAAGCATGAACCGTCCAGGACCCAGCTGAAGTGCCCACACTGCGATTTTACAGTGGGTGCAGTCGCTCTGCTGGAGAACCACGCTCGGGCCAAACACTTGGACCAGCAGTGGTTCCGCTGCAAACTGTGCAATTTCTTCTCGGCAACATCGACCTGGATGGAGGCTCACCTGTCTTCAGGCTGCCATAAGCAGCAAGAGAAAGGGGAAAGGAGCCCGGAGTTATCGGCCTTCGAGTTCTATGTTGAGAGCACAACACAAGAAAACCGTAAGCAAGCTGCTGACGTGGTGGAGGTGGAGGTGGAGGGAGACATGGCGGCCTCACTGAAGAGAGACCTGGACACGGATGAGACGGCGGACGCTCCGCTTGATGAGGATCAAGAGCTTGAACCTCCCAAAAAGAAAAGAGGAAGACCAAAGCTCGGATCCACCACTACTTGTGGTTACTGTGGCCTGGTGGTGTCTAACGCCACCAACCTCAGTGTCCACGTCCGCCGCAAACACAGTAAAGAGTACGGCTACAGCTGCACGCTGTGCAACTACAGCTGCGTGACCAAAGGAGACATGGATCGCCACTGCATCACCAAGAAGCACGTGACGCGCATGCAAGAGTGCGCAAACAAGACCCTCGCTAGCAATCACACGAGCGGATCCAAGGAGGAGGCCGCGGAGACGCAGCTCCAGGAACCCCAAATGGATCAGGAGTCTGATGTGGCCACGCCCGCTGAATGCAGCGAGGACGAGCTGGCTCAGGTGGACGCCAACCAGAGCCAAAGCAACGTCAACGCCTGCAGCCACTGCGATTTTGTGGCTCAGTCACTCCCGTCGCTCCAACTCCACGTCAAGAGGAAACACACCAGAGACTTTGAGTACGTCTGCCTGGCCTGTAGCTACTACGCCGTCACGGCCAGGGAGATGTCTCGCCACGTCAACACCGAAAAGCACAAACAGAAGGGCCACAAGTACCTGGAGCAGTTTGGAAGTGAGGGGCAGAGGCCCACGGCGCCTCCATCAAAGATGAAAGAGGCAGAATCGGGAGCCCCGGGAGCCGCGGACGAGCCCCAACCTGGTCCTGACGCCCAAGCTGCAGAAAGCGAAGCTACGTCTGACATCGTGGTTCTGTTGGGCGGCGCGGACGAGACGCAGGCAGAGAACCTCGCCTCGGCGAGCGCCGCGGATCCGGATCCGCCGATCTCCGAACCCCGACGGACCCCGGCCGAGTCGCCGGCGGAGAGTTCTGCGGAGCACGCCGAGGAAGACGGCGAGGAAGACGCCGATCAGGACGATGCTGATGAAGATGGGATGAATTCAGAGGCTAAAGGTGGCGGCCCGCACTCGGACGCACAGCTGTGCAGAGCGCCGCCCTTTGACGGCTGCGTCGTGTCCATGAAGTCCTTCGCCGTGCAGGAGAAGATGCTGCAGGAAGGTCTGGCGTTGGAGGGGGAGGCTGCTGTGATCTGCCTGACTGGCGGAGCCCCAGTCCCCACCAGCTCTCCGTACGTCCGAAAACTCAAGCAGCCTAAAGCAAAGGCGAGGGAGGAAGCTAAAACAGGCAGCACTCACATACGCTGCGAGGACTGCGGCTTCATGGCCGACGGCATCAGCGGCCTCAACGTCCACATTTCGATGAAGCACCCTTCAAAGGAGAAGCACTTCCACTGCCTGGTGTGCGGAAAGTCCTTCTACACCGAGAGCAACCTGCACCAGCACCTGGCCAGCGCCGCACACCTCCGGAACGAGCAGAACAGCGTGGAGGAGCTGCCCGAGGGGGGCGCCACTTTCAAGTGCGTGAAGTGCACGGACCGCTTCGAGACGGAGCAGGACCTGTTCGTCCACATCAAGGAGAAGCACGAGGAGCTTCTGAGGGAGGTGAACAAGTACGTGCTGGAGGACACGGAGCAGATCAACCGGGAGCGGGAGGAGAACCAGGGCAGCGTCTGCAAATACTGCGGCAAAGTGTGCAAGAGCAGCAACTCCATGGCCTTTCTGGCGCACATTCGCACGCACACGGGATCCAAGCCCTTCATGTGCAAGATCTGCAACTTCGCCACAGCTCAGCTGGGAGACGCCAGGAACCACGTGAAGCGGCACCTCGGGATGAGAGAGTATAAATGTGACATCTGCGGACGAACCCGCGGCCTGACGAGAAGCTGTCACGCTGCTCTTGATCTCCCCTGGCACTTTTTAATTGACTTCCTGACGAGTCTCTCTATACAGGTGTACCTCAGGGCCCGATCAGCAGGTCTCAGGAGAGGACCCCACCGCCGTCTAACCAGGCCTGTTACGAGGGGGCTGGTTCTGGCCTGGCTGGATGGGTGTGAGGCTGCTGTCACGTTGGGAGGTAGGCAGTTTGGGGACTATCTCAGTAAGGAGGAAGAGGGGGATAAAAAAGTAGACATGGGAGAAATCAAAGGATGTTCCCCGCTT
>scaffold_15|SINFRUG00000152006|2101433|2105356
ATGAGCATCATTCAAGACAAACTAGGCAATGAATTCCTGCGCTCTAACGGGAGCATGGACTCCGGTTTTGGCCCTGGCATGATAATGTTCAGCCATCTTCCTCCAGTGACCAGCTTCACCCGGCTGGCTGCCCACTCCGTCGTGCAGGACCTCCCGCCGGCAGACGTGATCCTGAAGAAGGAGCGAGATTCTCCGGACTGCAGCATGGACGCTCAGGGTGGACGCATGGGCTGCGCGTCTATGGGAAACTATGTTCACACAATGGGCATCAAGCAAGAGAATCTGTCTGAGCAGGACAGCTGTCTGCTGGTTTACCCTGGAGCGACGGGGAAGGCCGCCGGGCTGCTGGGGGTGCCAGCGAGCAACAACCAGAACCTGCTGATGCACGACCTCAACCTGGGCCAAGTAAGTAGAAGTGGCGCGCACTCACGGCTGCTCCTGCTTCCTTTGTCATCCTCGCAGCTGCCGAGTCAGTTCGGGAAGGAGCCCGCTGGGAGCAAAGGTCGGAGGTCAAATGGTGATGGACAGGAGGGAAAACCCAGGAAGAGAAGAAGCGAAGCAAAGCAATCATTAATGCTGGATGCAGATGGAGGCCTGTCACCAGGAAGTAAACCTCACATCTGCGAGCACTGCGCGGCATCGTTCAGGAGCTCGTATCACCTGCGCAGACATGTTCTCATTCACACAGGTGAACGACCCTTCAGATGCAGCCAGTGCAACATGAGTTTTATTCAGAAATACCTCCTTCAGCGACACGAGAAGATCCACAGTGGAGAGAAGCCATTCAGCTGTGATCAGTGCAACATGCGCTTCATTCAGAAGTACCACATGGAGCGGCACAAGAGGACGCACAGCGGCGAGAAGCCGTACAGATGTGAGACTTGCCAACAGTATTTTTCGAGGACAGACCGACTGCTGAAGCACAAGCGGACGTGTGGAGAAGCCATAAAAAGGGGTCTGGAACCCGGCATGATGGATCTGGCTTGTATCGATATGGGACAAGGCAGCTATGGAATCACTCAGGGAAACGCTGGGAGGAAGAGGGGGCGGTCCAAAAACTCTGCTGAGGGAGGCGAGCGGAGGAGGAAGAAGGGGTACGGTGGAGCGGTGAGGATATCGCACGGCCATGACAACGCACCGGGGGGCTACGGCGTCCATGAATACTCTGTTGAGAATCAGGTGTCGTCCTCCACCGAGCCGGGACCCAGCATGCACCCGGACCACCACGGCCACGCTCCAAAGATCGCCTTCAAGAAGGCAAACCGCAAGAATCTGCACAAAGCAGGTCTGGCCAATGCCAAAGAAGACCTGTTGGAGCAGAGAGGCGGCATGGACGACCTCGGCCTCATGCACGCCACCGCCGCTAAAGTGGCGCCCGCCAGCAGCAACTACGACGACGCCATGCAGTTCCTGAAGAAACGGCGCTACCTTCAAGCGGGGAGCGGCGAGTACGACATGGGCTTGGGTCACATGTCCGCCCAGCAACCTGTCGCTCAGGGCGCCATCTCCAGCGTGCTGGACAGCGAGGCGCCGCTCGGCCTCGACAAATCAGGGATCCCCGACGAGGTGCTGCAAAGCATCCTCGACCACTACGCGCAGAAACCTGACGGCTCGCACCAGGACGCCCACTTCCACTTGGCGGAGCAGCACGTGGAGCTGAACGCCGCCTCGGCCAACGGCGCCGACATGGGTCACGCCTCGGGCACCCCCAGTCCACCTGGAGACAAAACTGTCATGATGCACGAGTACTCTCGCTTCTTGCTGCAGGCTCTTGAGCGCACCAGCCACAGTGCCGGATTCCCGGTGGGCCCGGGGGCTCCTGCCTCAGAACCTTTCACCAGCTCCTGCTCCGGGAACCCTCTGTACGCCGACAAGAACATCTACACCACGTCCCCGCTGGAGTGTGGCTACGGCCAGTCGGTGCCCTCGCCTTCGCTGCCTTCCTCTGTGCCAAAGTCTCACTTTGTGATGCTGACGGGCTCCTCGCCACAGCACAGCTTCCACCTGGGCAGCCTGGACGCCGCCCCCCACCAGCAGCTCACGCCATCTCAGGAGCTCACCGAGCAGATGGAGAAGCAGCACTCCTCCACTCCTCCTTCCTACCAGCTCAGCCCGTCTGACCTGAACAGTCAGAAGGGGCACTCGCCGGGCAAGACCGGCGCGGCGGTCTACCCGCTGGCGCCCACCCCAGACCTGGCCTCGCTGGACTCCTCCAAGTCCTACCAGATAGAAAACTTTGCTCAAGCCTTCGGCTCCCAGTTCAAGTCGGACGGCGGCCACGGCTTGTCTTACGGCACCGACTCTGGCGGCGAGGTGGATCACAGACTGCAGACGTCTGTGTCTGAATTCTCAGGGTTTACTAGTTTGTTATCCGATGTCAATGAAACAGCAAGTTCAGGACCCAAAACTACCACAAGCCAAAGCTACAGATGA
>scaffold_10|SINFRUG00000158918|555243|561414
AGCTGTTTCGAACTGTTACTGTCAGTGCCTGAGAATGAAATCCCATTTGAGGCCTGGGTTCAGTTTCATCATTCAGTTCAGTTTGCCCATGAAACATTATTACAGTATGGCAGCACAGACCTCCAGGCATTACTTCAGATCACAGGAGAGGGTGGAGCGTGGAGCAACTCTGTCCTTACTTCCCTCCTCACTGGCCAACCCACCAGTGCAGAAGAAGTGGAAGCATTAATCAGCTTGGAGGGCGAGGGCTTCATGGAAATGCGGGTCAAACACCTGCAGAAGATGGGCGAGATAGCCAAGGCGGTGGTGCTGGCCAAAGCGTGCACTGAATGCAGCTTCATCTCCAACCAGGCTACATTTCATCACACTTACGTCTCATTGCTTTGTCATCTGCTTCCGAATGAAGAAGCCATCATGGAGATATCCAGGCTGGACTGTAAGGACGTCCTGGAGATCACGTGTAATTTGGAGACGGAGGGAGAAGAAAACACAGCATACATCTTGTGCACAACTTTTCTGACCCAGCAGCTTCAGCAGCAGAGCCTTTACTGCTCATGGGAGTTGACTCTCTTATGGAGTAAACTTCAGAGGAGGATCGACCCTTCGCTGATGTCTCTTCTGGATAGATGCCTTCAGCTCGGTGCTATTGCCAAGACCGTTGACCATTTACTTTCTCTGGTTCGTGTTATTCAGACAGAGGCAGAGGAGATTGGGGTGCCTGCCTCAGTAGAGCTTTGTGTCAAAGCCCTTCAACTTCCAAAGCAGGATGACACAGAAACTAGGATCTCAATCTGCAAGACAGTGTCTCGTCTTCTTACCGATGACCTGGAGGTGTTACGTGCCTGCCTGCTCACAGAGTTCCTGCTGGGGCCCAACCAAGAGGTCTTCAGCCGCCTCGAGGAACTCCACTTGCGTCCTGATCAAAAGTATGACCAGGAAAATGAAGTGATTCCCAACTCGCTGCGCTGCGAGTTACTGCTTGTACTGAAAGCCTACTGGCCCTTCGATCCTGAATTCTGGGACTGGAAAACTCTTAAGTACCACTGCAGCTCCTTTCTAGGATTAATGCCAGAGTCAGAAAGTGAAGAGGAGGGGACAGTTGACAAGCAAGAGAAGGACTCACAACCTGAGCTACAGGGATTCCCAGTTAAACTTGAGTCTGATCAAAAGAGGTTAAATGGAACCCTTGATAGTCACAAACAGCAAGATGAAAATGTCTGTAGTTCTAATTTATCAGAAAGTCCAGCAGGAACCTGCAAGAAGAAGCATAAATTCTGCTGTCGGATATGTAAAAGGGTGATCGCTGACACCCAAATCATCCACCACTCTAAAAGGCATGCACAGGATGGCTGCCACACCTGCCCCGTGTGTCTGGAAAAGTTTAAGAGCAGGAAGGATCTCGTTCCTCACGTGAAAAGACACATTGAGGAAGAAGAACCTCTTTCCAACGCAGTTAAACAAGAGAGTTCACAGAAACAGCTGGACGAGGATGACGATATCGAGCCCGGGGAGATCACCATCGACCCGTCCTTAATGTCTTATTATAAATCCACACACGATCCAGATGTGCTGCAGCACATCGTGCAACAGGCCAAAACGGTGAAAGACAAGCCCGTGGACGAAGACGAGCACGTAACATTCGAATACATCGCTAAGCACTTTAACCTGCAGAACCGAGACGAGTATCAGTGCCCGGGAACCGGCTGCAGCCGTATTTTTAAGCATTCCAAGTACTTGTACGTCCACTTGAAGTCTGAACACAAGGGCGACGAAAACGTGAAGCATTTTCATCAGATGAGAGACAAGCGAGAGAAGTGCATTTTCTGCCGACGGCATTTCGCCACGGCGTACCATTACCGCAAACATCGAAGACTCCACTATGGCGAGCGGCCTTATGCTTGCGTGGTCATGGGCTGCGGCGCTCAGTTTCGCTCATCCAATGAGCTTGTCACACACAAACAAACCCACGGCTATCAGCTCAACTACGAGTGCGAACTGAGCGGCTGCAATGTCACCTACTCCGATTTAGGCCAAATTTATCACCACGAAGCACAGCATTTCAGAGACGCAGCATTTACCTGCGTTAGCGATCAGTGTAGAAAATACTATCTGTCAAAAAAGGAATTCATAAAGCATTTATCCACACACAACATCACCTTCTCAGAAGAGGACTTCGAGGCACAGAAGAAGGCAAAGCAGAAACTCCTCAACACTGTTCGAGAAGCGCCACCGCATTTTAGCCGGGCTGACAGCACAGAGGAGATCGCTCATGAAGATATGTTGAACTCTTCTTTAGGGAGCTGCGATTCTGAGGAGCCGAAAGCAACAATGACGCTGGTGGCCGTCTGTTTCGATGGCAGCAAATTCACCTGTGGCTTTGAGAAATGTGGCATGACCTTTTCCAGAGCCAGAGATGTCCAGAGACATCTGAAATGTGCCCACCCAGAACACCTAAAGCTGGAGAATAAAGAACACAAGCACGACAAAGAGCGAGACCCAAAATCCAAGGGGGCACTAAAGGACAACGAGCCAGATGTTGAACATAAGGGACAAAATGAGCCCTCGGCTCACTTTCAACCTGTCGAGCCTTGCGATGAACGTACAACCCTGCCCCATGGCAGTGAAACAAATGCATTGAGCCTCCAGACAAAAAGCGATGCTCTGAAAGAAATCCTTCTTATGCTCAGTAAACTAGATCTGAATTCTTCCACTGGTATTGTGTCAAGCGAGCTCTCTCAGTCCAGCCTGGAGCCTAATGCATCGCAGTTATCCCTTCATCAGACAGCCCCCGCCAAGTCTCCTCCTGTAACGCCTCCTGAAATGTCCCCACCGCATCCTGAAGAAGACATCGAGACTGAAGAAACCTTAGCAGCAGATGATGAAGCCAGTTTGCAAACATTAGCCAGTGCCAAGCCATACATCTGTGAGATAAGTGGATGTGACTTCAGGACTGCTCAGAATTACAGTTTAATGAGACACTACAGCACTAAACACGGTCGCACTGTTGAACAAGCAAAAAGACTGACTTCTTTAAAAGCTACTTCTTTTAAACCTTATGCGTGCCATCTTTGCTCCAAGAGCCACAGACAGAAACATGCTCTGAGGGTCCACTACATTCATACGCATAAAATGAGTCAAACTTTGGTGGACAAAATAAGCTGCGCGTCTGTTGTTGAGCCTAAATCTCAGCCTTTGACAAACCATCATGTCAAAATAAAGAATGCAGTCCACGAGTTGCCGCACCATCAAGAGAAAAAAAACTCCATGGATACTGACCTTCATGACTTCAATGACAATCATTTTCTGTCTGAAGAGGAAGCAGAGGAACACCCAGAGAACCATGACGACGGTGAAAAAAAGGAAGAAAACAGCGACGGGGCCCCCCAACAGGTCAGAACCCGACGTGTGGTAACCAGAAATAACCTCTGCTACATATTGGACAAGTTCAGTAAACCCTTTCATTGTGTCGCAAAAAACTGTGACGCTGCATTTTCCACCCAGGGAGGCCTTGTGCGTCACCTCCAATTGGTGCACCATTACAATCGCTCTCAGCTTTTATTGGACAAAGATGAGGATGAACATCACAGCCCAGAAATCAGGAAAGAGCCCGCCAAGAAAAGGCCACTTTCGAACTCGGATGAACCTCAGCCCCAATTTAAATGTCACTTTGCCAACTGTAAAGCGTCCTACCACCTTAGAAGCAGCCTAGTACGACACACCCGGGACTGCCACTCCCAACCACCAGAGGTAATCCAGTGCACATACGAAGGCTGCACAAAAGTGTTCAACCACAACGAGGCCCTAAAAAAACACATGCTTTACAGCCACTGCGAATACTATGATTCACTGGTTGTACGACTTCAGAGCTCTCACAATAAAACAGTTGCTGGATGTCAAAACAACGTCATTGTTGCACCACAGAGTCCCCAAAACGAAGAGCCTAATTCAACCGCTACTAAGGCTGAGACTTTGAATCCAGAACCTGAAGTGCCTCCCCAGATTGAGGAAACTAATAAAGACGATGTGGTTGAAAGAAAAGTGCCATCAGAAAAAGTGTCTAAAAGAAAGGGCTACAGTCAGTTTACCTTCAGGTCTTATGAAGAAGCTCTGCAGATGTGCCAAGACCGCTGTTTGCGAGTGGCCTATCCGTGCATGGTTCAAGACTGCGAGTCCGTCGTCACCTACATGGGAAGTCTGCATCGTCACTACTTGAAAGTTCACTTCATGCGACGGGAAGATCTCATGAAGAATGAAGATAAACTTGTT
>scaffold_258|SINFRUG00000152827|95580|99119
ATGGGGGATGACCGCCCTTTTGTATGCAATGCCCCTGGATGTGGGCAGAGATTCACAAATGAAGACCACCTGTCAGTCCACAAACACAAACATGAAATGACTTTAAAATTTGGTCCTGCTCGAACAGATTCTGTCATCATTGCAGACCAGACTCCCACACCCACACGTTTTCTAAAGAACTGTGAGGAAGTTGGTTTATTTAATGAACTGGCCAGCTCCTTTGAACAGGAACTCTGCAAAGCACATGAAGATGACCACAGGACAAAACACCCGGCCGCACCTTTACAAACGCCATCTGAAGTTAAAATTGAGAATGAGGAATCTTTACAAGTGGATTCTTCTCCTCCTGATAGTCCAGATTCTTCATCCAGCATGTCAGATGACAGCAGAGACTCAAGGGAGATCCTCTCAAAGCCAGTGGCTAGCTCAGCTCCCACTCCGACCATTGTGCGCCCAGGTTCTCTCCCCCTACACTTGAGCAATGATGCACTTCATCCAACACTGCCCTCTCCAACATCTGTGATCACACAAGCGCCGCCCTCCAGCAGACAACTCAGCTCCCCAACAAGCTCTTATCCACTTGTGAGACACCTTCCTAATGGACAGACGGTTCCTCTCCTGCCCAGTCCCGTGCAGCTGACCTCTGTTATATCACTTGCAAGGCCAGTGAACTCGGTGCCTAACATCCCAGGTATTCCAGGGCCTCCAGTAGGTGGGGCCAGTAGTGGGTCATCATCTCCCTCTGGGTACAGTCTGCACACAGAGACCAAGTTGCGACTGAAAGCAGCTTTAACAAATCAGGGTACTGGGCCGCAAGATGGAGCTGGGGGGGTGGCAGGTTCCTCCATTCCTGCTGTCCCCCAAAGACAAGAACAGAGCCAGCAGCCCTCTCAGAACTCTGATGCCCCTTCACCAGTCCAACCCCAGGTGTCCCCTGCTCAGCCGACGGGAGGCCGCCGCCGGCGTGCTGCAGAAATGGATCCTGATGAGAGGAGGCAGCGTTTTCTGGAAAGAAACCGAGCGGCTGCCTCCCGGTGCAGGCAAAAAAGAAAACTTTGGGTTAACTCTTTGGAGAAGAAAGCAGATGATCTAGCCAACATGAACGTCTCCCTAACTAGTGAAGTAACCCTTCTGAGGAATGAAGTGGCACAGTTGAAGCAGCTCCTCCTCGCCCACAAAGACTGCCCTGTCACTATAATGCAGAAGAAGGCCGCGTTCCTAGGTGGAGAGGAACCCTCTCGGGATGTTTCATCCGAAGCCACCAGCTCCCCGGCAGCAGTCATCCAGCATGGTCCTTCGCCCCCGACCTCTGTCTCCAGTCCAGGGCCCACTATCAACGGGCTGAGTGTCCATGCCGCAGAGGCGGTGGCCATGTCGGTCTTGGCTGGGATGGGATCGGGCCAGCCTGGAGCGATAAACATGGCGGTGCAGTCG
>scaffold_57|SINFRUG00000153795|857759|859392
GGCGGCCCCACTGCCCTCCCCCCCAAATTGTACTCCTGCTCGGTGTGCACCTTCAGCTCCCACTACTCCAACCACCTGAAGCGCCACATGAGGATCCATGATGGCCAGAAGCCGTACCGCTGCCCCGTCTGCCCCTACGCCTCCGCGCAGCTGGTGAACCTGCAGCGCCACGCACGCACCCACACCGGCGAGAAGCCATACCGCTGCCTCCACTGCAGCTACGCCTGCAGTTCCCTCGGCAACCTGCGGAGGCACCAGCGCATGCACGCGCAGGAGCGTCCAGAGAGGAGGGAGAAGGAGAAACGCCACGGAAGACGGAAAAAGGGGAAAGCCGAAAGCAATGAAGTGGTGTCAGACTTGACTCTTCGACTGTCTCAGGACTCGGCTTTCCTCCACACGTTGGGGGGTCTCGGCTCGCCCTCTGGACCCCTGCCCGTCCTCCTCTTCCCGCTGTGCTGCCGCCTGTGTGGCCTCACCCTGGAGGAGGCCGACCTGGAGGGGGACAAGGCTGCCGCAGAGGGCGAGGGCGATGGAGGACAGGTAAATGGACCTCAGCGGGGCACCAACCTGTTCCAGTGCCCTCATTGCCCCTTCCTGTCCCACTACCCCAACCACCTGGCCCGCCACGCCCTCAGCCACTCGGAGGAGAAACCGCACCACTGCCCGCACTGCGCCTACACCTCCTCCCACCTCGACAACCTCAAGCGCCACCTCCGCGTGCACACAGGTGAGAAGCCCTACCAGTGCCCCTCCTGCAGCTACGCCTGCGGGAACCTGGCCAACCTGCGGCGCCACGAGCGCATCCACTCGGGCGCCAAGCCCTTCCACTGCGGCGTGTGCAGCTACTCGTGCAACCAGAGCATGAACCTAAAGAGGCACATGCTGCGGCACACGGGAGAGAAGCCGTACGCCTGCGCCGAGTGCAAGTACACCACGGGACACTGGGACAACTACAAGCGTCACCAGAGGAAACATGGACAC
>scaffold_120|SINFRUG00000125603|512512|513840
ATGCCGAGGGGGTTTCTGGTCAAACGGAACAAGAAAACCACCCTGGTTTCGTACCGTGTCCGCTCCGAGGACGAGGAGACGGAACAGCCGGCAGAAGCGCAGCACTTGTCCGCTGACGCGCCCCTCGCCTGCCTCCCGGTGCGCGCACTGACGCCGACACCTACCTGCGGGGCGGCGGCTACTGCTCCGGGGCGTGAAGCAAAACCCGTGCAGTTCGGGAACCCAGAGGCGGTGTACAAGGCTCTTTACAGCCCCACCCGCCCTGTTAGCCAGGACCACGACCGCTCCTGCTTCGAGAGTCGCTTCAATCTCGGATCACCGGTGTCTGCGGAGTCCTTCCCCACACCAGCAGCGCTCACCTCTCTGGACCACCTTTTCGCCCCGGTGGACCTCAAAATTGGCTCCAGCAGCAGCACCGCGTCCCCCGCGGTCCTTCCCTCTGTCGGCACCAAGCGGCCATCCAGCGAGAGCGACCGTAAAGGGAAACCAGCGTCCAAGAAAACCAAAGCTATCCGGAAACTGCAGTTTGAGGATGATGTCACCACGTCCCCCGTTCTCGGACTCAAGATAAAAGAGGCACCGCTGGACCACAAGCTTCCCAGAGCGCAGCCGCACGGTGGTGACAGCAACCCGCTGGGCGAGTTCGTGTGCCAGCTGTGTCGGGAAGCGTACGCAGACCCCTTCGCGCTGGCGCAGCACAAGTGCTCCAGGATAGTCCGGGTTGAATACAGGTGTCCCGAGTGCGACAAGGTGTTCAGCTGCCCGGCCAACCTCGCCTCGCACCGGCGGTGGCACAAGCCCAAGGGGCAAAGCGACAAAGCCGCCGCGTCCGGCAGCGCGGATGACGCGAAGGATTCTAGTGACAGGGACACATCCAGCCCCGGGCCCTCCGAAGCCGGGTCAGAAGAAGGGCTGTATGATTGTCACCACTGCGGCAAGAGGTTTAAGCGACAGGCGTACCTGCGCAAGCACGTGTCCTCTCAGCACGGGTCCCCGACGCACGAGGAGGACGAGGACGCGCTGGCGTGCGAGCAGAGCGCTGCGCCGCTCAATCTGAGCGCCTCCGCCTGCCACCTATGTCCCATCTGTGGGGAGAACTTTTCCAACAGAGGCAGCCAGGAGCGCCACGTCCGCCTGCTGCACTCCGCGCAGGTGTACCCCTGCAAATACTGCCCCGCCCTCTTCTACAGCTCCCCGGGACTCACCAGACACATCAACAAATGCCACCCGTCCGAGAACCGGCAGGTGATCCTGCTGCAGATGCCGCTGCGCCCCGCCTGTTGA
>scaffold_45|SINFRUG00000151421|350865|353712
TCTCAGCCCTCTCCCTTGGCTTTACTAGCAGCCACCTGCAGTAAGATCGGAGGCCAGGGGGGAGCTGAAGTGGCCCAGGCCGGGGCCCAACCAATCCAGGTCCAGGCTGGTCAGATCCAGCTGCAGGCAGGTCAGCTCCAGGGTCAAATAGTGGTGGACACAGCCGGAGGTCAGGCCCTGGTGCCCCAGCAGCTGGAACTGGTCCCTGCCCAGTTCACAGGAAACGGCTGGCAGATCATTACAACGGCACCGACCATGGCGAAGGAGACCAGCAACCAGCCTGTCGCTGTGACGGTGGCGACCACCCTGGCCAACGACAGCTCACCTGGTGGACGGAAGGTGAAACCAGTAGGAGGGACTAACAGCAGTCCAGCCACTCAACAACAGTTCCAGATTATCCAGGTCCAAAACCTTCCCAGTGCTGGGAGTGGCGTGCAGTACCAGGTCATCCCTCACCTACAGACAGCAGATGGACAGCAGATCCATATCAGCCCAGCTCAGACAGCCCCCATCGGTGCTCTACCAGAACAGGTCCAGCTCATCCAGACCCAGAGTCCAAGCCAGACACAAGCAATTCTCCAGCCGGCCAACCAACAGGCCATCTTGACAAGTTCAGCCAATCAGACAGTTCCGCTGCAGATCCGCCCTGCACAGTCATTCCCGCTGCAGCTGCAGACTCTGCAGGGCTCCCAGGCTCCTGTTATGACCACTGTACCCATAAACATCGGTGGTATGACCCTGGCTTTGCCCGTGATAAATAATGTTGGAGGTGCTGGAGCTGTGCAGCTTATCCAGGCTGCAGATGGTACATTGTCTGTTGCCAATGGGAACCAGCTGGTGACGACAGCAGTGCCCGGACCAGCTCCGGGTACGGCATCAAGTGGTTCAACAGCGGTCGCCGACGGTGACAGCGCATCCGATGGGACGCAAATGGTTTCTGTCGGGACAGAAGGCGCGCAAGCTGACGCCCAAGTGCAGAGCAGTGAGGCAGACTCTCAAACCCAGAACCAGGCAAATGGTTTGCAGAGCCAGACAGATGCTACAGGAACCGTCCAGCAGGTGATCGTTGGTCAGGTGGGACACCAGTTTGTACAGCAGATCCAGCTGCAGCCACAGGCTCAGAGTCCAGGTCAAGTCCAGGGCCAGCAGCAACCGCAGCACATTCAGACCCTTCAGCTGGCTCCCGGGCAAACCTTACAGCCCATCCAAGCATTCCAGAATCCAGCCCAGGTCCTTATTCGCACACCAACCCTGTCTCCGTCTGGACAACTCACCTGGCAAACGCTACAGCTTCCGAGCAGCGTGTCTTTGCAGAGTGGCCTCGGAGCGGCCGTCCCTCAGCAGCTTACGCTGGCCCCGGTGGCCGGCGGGACACCCATGGGCGGTGGAGGGCTGGTCTCCCTGAGTGGGGCTCCTCTGACACTGAGTGCTGCTCAGATCAACCCAGGGTCTGGGGTACAGACGGTCAGCATCGCTGGCCTGGGTGCTGCTGGAGTTCAGGTGCAGGGTGTTCCTCTCACGATAACTGGTATACAGGGTCAGCCACAGGGTCAGGATGGGGTCAAAGTTCAGTCGTCTCCTGTGACGGTGGCGGTGGGCAACGTGGCGTCAGGCTCCTCGATGAGCCCAGAACAGCTCGGCTCTGTACAGAGCTCTTCAGAGCAGGATGGCCCACCCAACAAAAGACTGCGCCGCGTCGCCTGCTCCTGTCCCAACTGCAGGGACGGCGAGGGAAGGAACAGCGGAGATCCCACAAAGAAGAAACAGCACATCTGCCACATGGAGGGCTGCGGGAAGGTGTACGGCAAGACGTCCCATCTGAGGGCGCACCTGCGCTGGCACACCGGCGAGAGGCCGTTCGTCTGCAACTGGATCTTCTGCGGCAAGAGGTTCACCAGGAGTGACGAGCTGCAGAGACACCGAAGAACACACACAGGTGGGGAACAACAACCATGCAAGGGTGCGCGCTTCTTTTATTCTGGCATTTTCTTTTTGGCTCGAATCCTTTGCTTGTGTCCTCGTGAGAAAAGCGCTTCGAGTGTCCGGAGTGCTCAAAGCGCTTCATGCGCAGCGACCACCTCTCCAAGCACATCAAGACCCACCAGAACAAGAAGGGTGGAGCTGCGTTGGCAATCATCACCACTGAAGACATGGAGGAAGACGCTCCCGAAGGCCTGGGCACGTCCCCTCACATTGTCGCCGTGGCGACTCTCTCGCGTGACTCTGACCCTGCTACGCCCACCACCTCTAATCACCTGGAGGAAGAGGAGGAGGACGACGAGGAGTTTGAGTAGGCGG
>scaffold_81|SINFRUG00000136812|106365|109806
ATGAGTATTATCCAAGACAAGTTGGCCAATGAGTTTCTACGAAACGGTGGCATGGACCCCAATTTCACTCCAGGCATGCTCATGTTCAGCCACCTGCCGCCAGTCACCAGCTTTACTCGACTCGCCTCCCCGTCTGTTATGGGCGAGCTTCCTCAGGAGATGATTCTGAAGGAGCGTGACTCGCCCCAGGATCACCAGGGCGCCGCGGCTGCAAACCCGGGGGGGTTCCTCCACAGCATGGGGATAAAGCAGGAGAGGTTAAATGAGTTGGACTTCCGTATGCCCCTTTATGGTGGGGGTGGAGGCGTGGGAATGAACTGTGCTGGAGGGGGCGCGGGGAAGAGCGTCGCGGACATGCCGGACCTGTCCTTCGGCAACCACCACCAAAACCACCAGAACATGCTCCTGCATGACCTGAGCCTCAACAGCGTTCGATCCCTTGGAGAACCGATGACTGGAAGGCCGGGAAAAGAGCCAAAAGATTCCTCAGGTAGACGAGGGCGACGCAGCAACGGGGAGGGGCAGGGCGGCAAGGCCCGAAGAAAACGCAGCGACGCTGCAAAGGCCATGATGTTGGACGCAGATGGGGGCTGCCTGTCTCCCAGCTCAAAGCCACATATCTGCGAGCACTGCAACGCCGCCTTCCGTAGCTCCTATCACCTGCGCAGGCATGTGCTCATCCACACAGGTGAGAGGCCTTTCCGGTGCAGTCAATGTAACATGAGCTTCATTCAGAAGTACCTCCTCCAGCGACACGAGAAGATCCACAGCGGAGAGAAGCCTTTCAGCTGCGACCAGTGCAACATGCGCTTCATTCAGAAGTACCACATGGAGAGACACAAGAGGACGCACAGCGGCGAGAAGCCGTATCGCTGCGATACCTGCCAACAATTTTTCTCCAGAACCGACCGGTTACTGAAGCACAAACGGACATGTGGAGAAGCCATAAAGAAGGATCTGGACCCAAGCATGCTGGAGCTCAGCGAGGCAGAGTTGGGTCATGGCAGCTATTCACTTTCTCAGGGAAACTCTACCACCTCTGCACGCAAGAGGGCCAAGTCCAAAAACGGTGAAGCCGGCGAACGCAAGAGAAAAAAGAACGCCTCCGCATCGGCGGCCGCAGCCTCATCTTCTGGGGAGATGGCTCGTGAGCTGGGCATCCAGGACTTCAACATGGAGCACCCCGCAGGCTCCAGCAGTGCCATGGATGGACGCAAGCTGGTGTTTAAAAAGGCCGGCCGCAAAGGTCTCGACAAGGGCCTGCTGTCCATGGAAGATGGCGTGGACGGACAGAAGCGACTGGGACAGAAGCCTTGCCCCATGGATCACGTGGAGGGTTCCAGCCTTGATAACATGGGCCTTCTCCAGAGTGCTGGGGTCAACAAGCAAGGAGCAGCCACCAGCAGCAACTATGATGATGCAATGCAGTTTGTAAAAAAGCGGCGCTACCTCCACGCCGTCACTAACGACTACGGCGCCGGCTCGCTGCACATGGCGCCGCAGGGCAACAGTGTGATTCAGGGCTCTCTGGGACCCGAGCCCACGCTGGCCATGTTGGACTCCTCACCTTTGGAACTCAAGCATGACAAGTCGGGCATTCCCGACGAGGTACTGCAAAGCCTGCTCGACCATTACAGCCATAAGCCAGACGGGACCCAGCACCACGATGTGACTTTCGACCTGTCCGATCACCCGCACCACGTGGACCTCCAGCCCGCAGCTCCGGTTACTCCTGAACTGGAAGATGATTCGCCCAACGGCGGCGACAAGACGGCAGTGATGAGTGAGTATTCAAAGTTCCTCCTGCAGGCACTGGAGCGCACCAGCCACACTGGGCCCTTCCCCAGCCTGGGACCAACGGGACCCTTCCCGCTCCTGTCCAGCAGCTCCAGCCCCACTGGGCCGCTGTTCTCAGACAAGCACGTGTACGCGTCGTCTCCGCTGGATTGTGGGTATCCCCCTGCTGTGTCCTCTCCACTGCCCATTGTCGCCCCATCCTCCACCTCCTCCTCGTCCTCCTCCAAGTCCCACTACGGCATGCTTGTAGGCTCCCCCTCCCAGGCAGGCTACCACCTCAGCTTAGAACCCACCAGCCACCAGCAGCTGACCCCCTCTCAAGAGCTGACGGAGCAGTTGGAGAAGCAGCATTCCCCTGGAGCGTTCACCCTACCTCCCCAGGACTTGACCGCCTCAGCAGAGGGCACCAAAGGTCAGCAGTCCAAAGCTGGGGGAACCGCCGCACCCACCAATGGCTCCAGCTACCCAGACCTGTCTCCTCTAAACCCCCCGAAAGAAACAACTTATCAAATCGAGAACTTCGCACAGGCCTTTGGTTCCCAGTTCAAGTCAGGGCGCCGGACCCCACTCGGCTATGGCAATGATCCTGGGTCAGAGGTCGACCACAGAATACGGACTCCGGTGTCAGAATTCTCAGGGTATACCAGTTTGTTAGCTGACGTGAGC
>scaffold_132|SINFRUG00000161097|241708|242688
ATGCTTCTTGATAGCGGTCCGCAATTTGCATCGTTAGGAGTGGGGGGCTTCGGGACACCACGGCACCACGATATTGGGAGCAGAGACTCGGGTTTGGGACTGAATCCCTTCGCCGATTCCTCCCACTCCGCAGCTTTCAAAATCAGTCCAGTGGCGCACGATATCGCCTCCAGTCAGGCGTCAGCTTTCACCCCGCAAGCCACTGGATATGCAGCTGCCCTGGGACACTCGCATGGCGGGCAGGTGGGTTCGTACGGCGGCGGAGCGTTCAATTCAACACGGGACTTTCTCTTTCGGAACCGGGGTGTTGGAGAAACCCCGGCACCGAGCGCCCAGCATGGGATCTTTGCAGCTTCCGCGGGGAGCCTTCACGGGCCGCCCGGGATCGCCGATAACCCCGGACATCTGTTGTTTCCAGGACTTCACGACCAAGGGGTGAGCCACACTTCGCCGAGTGGACATGTGGTTAACAGCCAAATGCATCTTGGCTTACGCGGGGATATTTTCGGAAGACCTGATCCGTATCGCCCGGTCGCAAGCCCCCGGACAGACCCCTACGGGGCACAGCTCCACAACTACAGCCATCCTATCAACATGAACATGGGAATGAATGTGCCGACACACCACGGCCCGGGGGCCTTCTTTAGATACATGAGGCAGCCCATCAAACAAGAATTGTCCTGCAAATGGATAGACCAGAACCAGATGAACAGAGCCAAAAAGACTTGTGACAGGACTTTCAGCACCATGCACGAAATGGTCACTCATGTGTCCATGGACCACGTCGGCGGCCCCGAGCAAACTAACCACATTTGCTACTGGGAGGACTGTCCGAGAGAAGGGAAATCTTTTAAGGCCAAGTACAAACTAGTCAACCACATCCGTGTGCACACAGGCGAAAAACCATTCCCGTGCCCGTTCCCTGGATGTGGAAAGATATTCGCCAGGTCGGAAAATCTGAAAATTCACAAAAGAACGCAT
>scaffold_4226|SINFRUG00000121229|5672|6736
GAGCAAGATGACGACAGTGAACTGGGCCTGAATCCTGATCAGAGCCAGGAAAAGCCTGAGGTGAACACAACAGTTCAAAGCCCTGTGTTACCAGATCCAGCCTGTGACCTGCAGCTGCTCTCCTACAGTCCTCATATATCTGAGAGCAAAGATGAGGAAAACAGGACCAGCGAAGACTCCAGGACAGATTTGAATGGACATTCCACTATTCAATACCAGCACCTTGGCTCAGCATGTGGGAAAGATTCCGGAGAGGTTTGTTTCTCATCAGCCGACAAAATTAAGGACACAGCAACCAAATTCTTTATTTGTGAAACATGTGGGAAAAATTTCAAACTGTCACAATTACTGAAGCAACACCTTAAAGTTCACACAGACGAGAGACCATATGCGTGTAAAACATGTGGGAAAACCTTTAAACGACATTCTTCATTTTATATCCACAAGAGAATTCACACAGGTGAGAGACCATATGTCTGTCAAACATGTGGGAAGGCCTTTATACGAAATGATAAATTAAATATGCACCTGAGAGTTCACACAGATGAGAGACCATTTGTGTGTAAAACATGTGGGAAGACCTTCAAACGAAATTATGAATTAAAGGTCCACTTAAGACATCACACAGGTGAGAGACCATTTGTGTGTAAAACATGTGGAAAACACTTCAAGCACAAGTCTGCATTAAATGTCCACATGAGACTTCACACAGGTGAGAGACCATATGTGTGTAAAACATGTGGGAAAACCTTTAAAAGAAATGATGAATTAAAGGTCCACTTAAGAGATCACACAGGTGAGAGACCATTTGTGTGTAAAACATGTGGGAAGATTTTAAGACGAAATGATGAATTAAAGGTCCACTTAAGAGTTCACACTGGTGAGAGACCATATTTGTGTAAA
>scaffold_232|SINFRUG00000151976|280197|284928
ATGGATGTCATCCCTATGTGTAGCATCTTCCAGGAGCTCCAAATTGTGCACGACACGGGATACTTTTCAGCGTTACCGTCTCTGGAAGAGTACTGGCAGCAGACATGCCTGGAGCTGGAGAGGTACCTCCAGAGCGAGCCCTACGTCTCAGCCTCCGACCTCAAATTTGAAAGCCAGGAGGACCTGTGGAGCAAGTTGATGCTCGCCTGCGGGGACAAGTCAAACGAGCCCGACCCAAAGATCCCCCACATCAAGGACGAAGAAGACAATCAGGACAGCCAGCACCTGGACGCCATGGGCTTCAACTCCGATGCCAGCAGCGAGGCCTCGGACAGCTCGGAGGAGCTCTCCCCCACCCTCGACTTCTCCTCCAGTTCTTTGACTGACCTTCTGGGAGACGGGGGTGAAGACCTGGGCTCGGCCATCATCAGCACGCCGCCGTCCTCGCCTGAGCTGGGCAAGGAGGGCTCTGTCACCCAGGGCTGGAGTGGGGTTCAGACTGTGTTGCACTCTCCTGGGAAAATAAGGACTGGGGGCCTGGAGAGGTCAGGGCTGACCAGCGGGGAGGCGTCACCTGACGGCAGGAAGCGGGTGCACAGGTGTCAGTTCAACGGGTGCAGAAAGGTGTACACCAAGAGCTCTCACCTCAAAGCACACCAGCGCACACACACAGTTCAAAGGTCAAAGTATCAGTGGAATGCCTGTGGAAGTGTACATCTGCTAAATAACATTCTAAATATATGTGTATGTTTCCTTTCAGGTGAGAAGCCCTACAGGTGTTCATGGGAAGGCTGTGAATGGCGCTTTGCACGAAGCGACGAGCTAACCAGACACTTCAGGAAGCACACTGGAGCGAAGCCATTCAAATGCAGCCACTGCGACAGGTGTTTCTCCCGTTCTGATCACCTGGCGCTGCACATGAAGAGGCACATCTAA
>scaffold_79|SINFRUG00000154878|651011|652748
ATGCCTCGGTCTTTTTTGGTCAAAAAGTACTTCGCGAAACAAAAGCCGAATTACAGTGAGCTGGAATGTCAGAATGATACTTCCCAGGAAAGTTATCCCTTCGCCGAGCTCCCATCAGCAGACAGCAGCGCTGCCACCTGCCTCACAACAGGTCTCGTGTGGGACCTGAGCGTCCTGCCAACCTTATACCTGCCCACCTCTCAAACAGAACCAACTTCCATCCCAGGCCCCCTCGACCTCAGTTCCCCTTCCAGCCTCAGCAGCAGCGCCAGCAGCTGCGGAGAAGAAGATGAAGGACGCACCTCGGACCCCCCCAGCCCAGAGCCCGTGCACACATTTGCCCCTCGCCAGCGGATGAAATGCACTGGTGTCATGGCTCGCAGCAGTCCCCCTGAGGAAGAGGAGGAGAGAGAGGCCCCCGCCACGGCAGCCAGGCCAGCCTTCCTCTGCAAACACTGCCCAAAAGAATACACCAGCCTGGGGGCGCTGAAGATGCACATCCGCTCACACACCTTGCCGTGTGTGTGCACCACCTGTGGAAAGGCTTTCTCCAGGCCGTGGCTGCTGCGAGGCCACATACGCACACACACAGGTGAGCGCCCGTTCTCCTGCCCCCACTGCAATCGGGCCTTTGCCGACCGCTCCAACCTGCGGGCCCATCTGCAGACCCACGCCGAAGTGAAAAAGTACCAGTGCGGCATCTGCTCTCGTACCTTCAGCCGCATGTCGCTGCTGCAGAAGCACAGCTCCTCAGGGTGCTGCTCCGCTGCAGTATGA
>scaffold_3150|SINFRUG00000124827|284|1128
TGTAAGAAAACCTTTAGACGAAATTATGAATTAAATGTTCACATGAGAGTTCACACAGGTGAGAGACCATATGCGTGTGAAACATGTGGTAAATGTTTCAGACACACTTCTGCAATAAATAAGCACATGAGAGTTCACACTAATGAGAGACCATATGTGTGTGAAACATGTGGTAAAAGTTTCAGACGAAGTTCTACATTAACTATCCACATGAGAGTTCATACAGGTGAGAAATCCTATGTTTGTAAAACGGGAAAACTTTTCAAACATCCTTCTGCACTACAAAAGCACATGAGAGTTCACACAGATGACAGACCACATGAGTGTAAAACATGTATGAAAACCTTTCGACGAAATAATGAATTAAATGTCCACATGAGAATTCACACAGGTGAGAGACCATATTTGTGCAAAACATGTGGGAAAACCTTTGCACAAAGTTCTGCACTGAGTAAACACATGGCAGTTCACACAGATGAGAGACCCTATTTGTGTAAAACATGTGGGAAAAGTTTCAGACGAAGTTCTACATTAACTATCTACATGAGAGTTCATACAGGTGAGAAACCCCATGTTTGTAAAACATGCGACAAAAATTTCAGACATCCTTCTGCATTAAATAAACACATGGCAGTTCACACAGATGAGAGACCCTATTTGTGTAAAACATGTGGGAAAACCTTCAAACGAAATGATGAATTAAATCGTCACAGAGTTCACATTGGTGAGAGATTATACGGGTGTAAAATGTGTGGGGAAACTTTCAAACAAAAGTGCATTATCACACGAGAGTTCACACGGGAGAGACAATATTTGTATCAAAGATGTGGGAAAACCTTTTGA
>scaffold_296|SINFRUG00000130345|172282|173958
CCGCCAAGTCCTCTTACATCTGCTCCTAGCCCGGGCGTGACATCAGCTGCACCTTCTAGGACCCAGCTGAATATTGCCCTGATTCTGGAGGAACTGCGAGTGCTGCAGCAGAGGCAGATCCACCAGATGCAGATAACAGAGGAAATCTGTAGACAGGTGCTACGCCTTGGTGGAGCATCCTATACCCTAGAGACCCCTTTCCAGCACCTTCTTCCTCCACTTCCTCAGCTGTGTCTGGAAGACAGTAAAAGGGAGGCAAGTCCAAATTCACAGCCAAGTGCGCCTGAGACTTCCACATCTGTGACTCCTCTCTTGGCATGTTTCTCCTCCCTACTCCCTGCTGATGTAGCTGACAAACCCCTAAACTCAAACAGCTCCTTGTCTCAAATACTGAAGCCCCACAAATCCCAGGGAGAAGGAGTGGTGGGTCATTGTCATCCGAAGGGGAGTTCTCAATCCTCAGTCCCCATCACCCCGTCCTCAGACGCCGCTGTAGCTTCCTCCCAGTATCCCCTCGCGCTGTCTTTGGCACTTCCCAATTGTTGTCTTAACGAGAAATCTTCCAATACGACTTTAATGAGCGGACACCTTGGCCGATCGCACCAAAGCTCTTCCCTCCCCACGTCACTGCCTGCAGCTCAAAACTCTAAACAAGTTGTCTCAGGAGGACTAGAGTCTTTCACAACCACTGGCCGCCTGCAACATGCCTGCCGCTTCTGTGGGAAAATGTTCAGCAGTGATTCTTCGCTACAGATACATTTGCGCTCGCATACAGGGGAACGACCTTACCAGTGTCCAGTGTGCCTCAACCGATTCACCACAAGGGGTAATCTCAAGGTGCACTTTCTACGCCACCGCGAGCAGAACCCAGAGCTCTCACTTTCACTACTGCCACCTTCCTTGTTTGGAGTAGCATTAGGAGCTAGTTGCAGTGGCCCTGCTACCTTGTCTGCGGGGACCTCTGGAGGGCCTACACCTTCTACTCTACCCTTGGCCCCAAATGTTAACCTGGCTTTGATTTCACATTCTCTTCTGCAACTTAATAGAGCAGCGGCTGTAGCTGCAGCAGCTTCTATTACCTCCAGCACCTCCCATTCGGCATCTTCAGCCTCCACATCATCTCTGGTTACTTCCCTTCTCTCCAATCCATCCTTATCCTCATCCTCTGCCCTCGCAGAGTTGTTCAAGGGTGCCAAACAGCACTTTGATGAGAACACTCCGCCTATGGCACAAATTATTTCACCTGAAAACTACCCCCAGCTAGCTCACCTACCTAAGCTTCTTTTCCCATCCATTTCCACTTCTTCTACTCCTGTTCCACACTCATCCCTCTACACTCATCCAGCCTTAAGTCTGCTACGTGCACCATTATCTTCAGCTTCCCGCTCCCACCAACATGCTTCATCCAGCCATTCTCAGTTGTCGGCTCCATTCTCTACCTTTTCGAAAGCCCCTGGTCCACTCACAGCCACTCCATCTTCTCTGCCAATGACAATTGCCACCGCCACTCCTACGTCCGAAACCTCCAAGCTGCAGAGGCTGGTAGAGAACCTCGAAAAGATGCCTCCT
>scaffold_5|SINFRUG00000156158|690468|692342
ATGCCAGGTTTAAAGCTGATATCTGTGACTGACACCCAGTATCCAGAAGCTGTCCTGAGGTCACTGAACGAGCAACGGAGCCATGGGTTATTCTGTGACGTCACCATTATCATACAGGACAAAAAGTTCAGAGCTCATAAAACAGTCCTGTCAGCATCCAGCACTTATTTCTATCAGCTCTTCACTGTCGCCGGTCAGGTTATCGAGCTGAACTTCATCCGAGCAGAAATCTTTGAGGAGATTCTCAATTATATTTACACCGCCAAGATTTGCCGCATCCGCTCCGACTTGCTGGAAGAGCTCATCAGTGCTGGGCAGATACTAGGAGTCAAGTTTATCGCAAACTTGGCCTCGCCCTTATCCCAGTTTAAGGGTCTATCCGGTCTGTCTAAGGAGACGGAGAACAAAAATGATGCCTTGACAGAGATGATGCCAATCATCACGGAATCCTTCTCGTTATCTGCTGAGGAATTCAAGCAGGCGAGCCAGGATGAAGGCCACGATGACGACTCAGACAGTGATGTTTTGTTTGTCTCGCAGACTAATTCCCAGGACAAAGTCAGTCAGAAGGACAGCACCGATGAGGTCATTGATGTGGATTCAGCTGACACAGAAAATGTTTCTTCAAAGCAAAATGACCAATCAGCCCAAATAGCTGCCAGGCCTCCAGAGAAATCGCCCACACCTGCAAAAACACCTGATTCAGAGCTCCCAGTTACCCCTTGTCAAAACCCCAAATTGCCCGACAGCAGCCCCCTGCATAGCCCAAACAGCAGCTTCAGTAACACTCCTTCCATAATAGACTCAGGAAGTTCTTCCACACCTCCAGCCGGGCCCAACACTTTTACCTCCAAGTCACCAAGTGCCTCTCAGCTGCCCGAAATCCGAGATGTAACGGGAGTCCACAAGAAGCAAATCTCCACCACGTGTCAGGAGGGAAATTTTAAAATCATGCTGAAGGATGTTTCTGAAGGTCCGGCGAATCACGGCGATCTTCCAAAGTCCAACGTGAAAGCGGTAAAGACAGTGACGTTAAATGCGGCCGCAGAGATCGACTCCCTTTCGCCAGGCTGCAAAGTGTACGCCAATATTGGGACGAACACGTACGACATCGTTCCGGTGAAGGAAGATCCGGATGAAGGCGGCTCCAAGAGCAGCAAGGAGAAGCGTCCGCTGGTACCGAAGCCCTCAGAACCTACAGATAGCACGCCCGCCTCACCAAAGGCCAGCCCCAACAGAAAGAGGAGCAAAACCGAGCTGGAGGACCACTACGAGCTGATCATGGACGGGAAGACCTTCTACGTGTGTGTGGTGTGCAAGCGGCCTTACGTCTGTCTGACCAGCCTCCGGCGCCACTTCAACACACACTCCTGGGAAAAGAAGTACCCGTGCCGCTACTGCGACAAGGTCTTCGCTCTTGCGGAGTACAGGACCAAGCACGAGCTCCAGCACACCGGAGAGCGCAGGTATCAGTGTTTGCTGTGCAGCGGCACCTTTCTGAACTACCAGATCCTGGCCACCCACTGCAAGTCGGTCCACAACCAGGACCCCAGCGGGCGCAAAGAGAAGGACGATAAGAACAACAACCTGTACAGACTGCTGCCGTATAAATCGACGCACGTGAAGCCGTATTCGTGGGGCGCCGACGGGTCGGGCTTCCCCGTCATATCCGAGGACGGCCGCGTGCATCACATCAGCTCCGCGGGACAGGACGTCCAAGGCTCCACGCAGACAAACATGTTGAACTGGGACGACATCTTCGTGGAGCCCAACGCCGGCGTGCATCCCCGGGGCGACGCCCAGCCGCCCCCGAGCGTGAACACTCCTCCAAAGCAGGCAACAGAGTTTGACTTTGTTATACCAGAGACCTACTAA
>scaffold_17|SINFRUG00000146718|646216|714030
ATGCAGTTCAGCACCAGACCGCCTAGTGCTGAGCAGCCAGGCTTCATGGGGACATGGCAGCAGCAGAGCACTGACAGCAACCTCCTCTACAGAATGTCCCAGCAGGTACGTCAGGCTGCCGCTTCAGACAGTTCTGGTGCACGTGATTTTGCGTCGTCTCTTTTGACGTCGCTTCTCTTCCTGTCTCGGCAGGCCATCCGGTGCACACTGGTCAACTGCACGTGCGAGTGTTTCCAGCCCGGGAAGATTCACCTACGGACATGTGACCAGTGCAAACACGGCTGGGTAGCCCACGCCCTGGACAAGCTGAGCACCCAGCACCTGTACCACCCGACGCAGGTGGAAATCGTCCAGTCCAACGTGGTGTTCGACATCAGCAGCCTGATGCTGTACGGCACCCAGGCCATCCCGGTGCGGCTCAAGATCCTCCTGGACCGCCTCTTCTCCGTGCTGAAGCAGGAGGAGGTGCTGCACATCCTGCACGGCCTGGGCTGGACCCTCCGTGACTACGTCAGGGGCTACATACTGCAGGATGCTGCAGGCAAGGTGCTGGACCGCTGGACCATCATGTCCAGAGAAGAGGAGATCATCACCCTGCAGCAGTTCTTGCGCTTTGGGGAGACCAAATCCATCGTGGAGCTGATGGCCATTCAGGAAAAGGAAGGTCAGGCGGTTACGGTTCCCTCCTCCAAGACAGACTCCGGAATTAGGACGTTCATTGAAAGCAACAACAGGACCCGCAGCCCAGGGCTCCTGCCCCATCTGGAAAACAGCAGCCCCTCCAGCATTCATCATTTTGAGAATATTCCCAACAGCTTAGCCTTCCTCCTACCCTTCCAGTATATCAACCCAGTATCTGCCCCCATGCTTGGCTTGCCCCCCAATGGCTTGCCTATGGAGCACTCCGCTCTCAGACTCCGCGAACCAAGCCTGCCAAATCAAGGGGAACCGGTAGAGACCAGCGAGTCGGAGGTGTCGCTGTCACCCTTCCGTACAGGCCAGAGCCCTAGCCGTGGAGCGATGGGATCCATGAACAGTATCGAACCTAAAACAGAGCCCAGCAACAGGGCCTCGCCCATCTCCCCCAGCCCCTCCAGCCACCACGCTTCCTTTAACTCCAAGATGCACCGCATCCGTCGCATGGGAGCCACCTCGCGCAAAGGTCGGGTGTGCTGCAACGCATGTGGCAAAACCTTCTACGACAAAGGCACACTTAAGATACACTACAACGCCGTGCATCTGAAGATTAAACACCGTTGCACCATCGAGGGCTGCAACATGGTGTTCAGCTCGCTGCGCAGCCGCAACCGCCACAGTGCCAACCCCAATCCGCGGCTGCACATGCCCATGCTGCGTAACAATCGCGACAAGGACCTAATCCGAGCAAATTCCACACCTGGCACGCCTGTCATTTCGAGCTCCAAGAGTGGCGGCTTCACCCTCACCAGCCCTGGAAGGCCACCGCTGGGTCTGACTACCCCACCGGTAGACGCTATTCTTCAGTCACCCCTGCAGAGTCCACTGGTGTTCCCCACTCTGAAGTCAGTCCAGCCAGTCCAGCCAGTGCCTCCATTTTACCGTACGCTACTGTCCCCCGCTGACCTCGTCAGTCCTCCAGTGTCGCTACCCACCAGCCCCATTTTGCCCACCACCACAAACAGCACCACGCTGATGGACCAACAGCAGCATCTTCTGGCGGCTGCAGTCGCAGCTTCAAACCACAGCGTTCACATGTCGGACGCAGGACCCATGTCTCACCGCTTACACGGCGCCAACCACGACATTAGCGCCGGGAACACGGACCCCACACCCAAAAAGAAGCCTCGTAAATCCAGCATGCCAGTCAAGATTGAGAAGGAGGTGATCGACGTGGCGGACGAGTACGAGGACAAAGATGACGACGACAACAACAACAGCACCGGGAACCACAGTGGTGGGAGCGGACAGCAGTCCCCTTCCCAGGACGAGATGAGCCCCGGCCTGGCTCTCAGAGGCCTGATGAGGCAGAGCGAAGACGAGTGCCAGGAAGGCACAGGTAGCGACAGCAGAGGGGGCCACGACCTTCAGGGGTCCGGCGAACTGCGCTGTATGGACAGCTTCACCTCTGAAGACCAGGATCACGAGAGGGATTTTGAGAACGAGTCCGAAACCTCTGATTCCAAGATGTTCTACCGGGACGAGCTGATAGATGTGGACGAACAGCAAAAACAAATGATCGGCGGGAAGGGTCTTGACAGGGACCGGGACGATGACGGCGAGGACGCCCATTTAAGAAAAGAAATGGACGGCAAGGGTCACGCCACGCCCTCCCCTCACCAGCCCCCCATCAAGATCAAAGAAGAGCTCAATGATCCTACCTATGACATGTTCTGTATGGGCCAGTATGGCCTCTACAACGGAGGCATGGCTGCAGCTGCTGCCACCGCCGCCACTATGGCCGCTCTACACGAGAGCTTCATCTCAACGATGGGCTACGGTGCCAGCCCACCTAAATTCCCTTCATCTCAGTCCCCAGAGGGAGACCCACGCTCCAGCCCCGACCCCAAGATCTGCTACGTGTGTAAGAAGAGCTTCAAGAGTTCCTATAGCATGAAACTGCACTACAAGAACGTGCACCTCAAAGAGATGCACGTGTGCACTGTGGCTGGCTGCAACGCTGCCTTCCCTTCCCGGAGGAGCCGAGACAGGCACAGCTCCAACATCAACCTGCACCGCAAACTGCTGACCAAAGAGCTGGACGACATTGTCCTGGACCCCCAACTTATGCCACTGCCCAAGGACTTGAGAGCCGAGTTACTGGCCAAGATCTACGCCGGGCACCACATGGGCTTGGACCCTATGGCCGGGATGGGCATCGGAGGCGTCGGCCTCGGACCCACCGGCCTGAACTACAGTGACCGTTCCCCCACAAACTTTGAGTATCCCCACCACCCTCTGAACCAAACCTTTAAAAACTACCACGCCAACGGCTTCTCCAGGGGCCAGCCAGATGATTACATGGTGTTGGACCTAAGTACTACATCGAGTGTTCAGTCCAGCAGCAGCATCCACTCTTCCCACGAGTCAGACGAGGGCAGCGACGAAGGGATCCTTCTGGATGACCTGGACGGAGAACTGCGGGGGCAAAAGCGCGGCGAGGGGTTGGAAAGCTCCTCCTCGCCGTTCCTCCTTTCGTCCACCGGGGGCAGTAACAGTGGGATCCTCTGCAGCATCTGCCATAAAATGTACAGCAACAAAGGGACCCTGCGCGTGCACTACAAGACTGTGCACCTGCGTGAGATGCACAAGTGCAAAATCCCAGGTTGCAACATGGTGTTCAGCTCCGTGCGCAGCCGTAACCGACACTCACAGAACCCCAACCTGCATAAAAACATGCCCTTCTCTACGATT
>scaffold_296|SINFRUG00000130326|212532|219608
ATGAAGTGGACCTGGGCGATTGTGGCCGTCTTGCTGTCTATTGGGGGGCTATCGCTGGCCAAGGAGACCTTGGACTACCCAGAGTATGATGGAAAGGACCGCGTCCACGACCTCAACGCAAAGAACTATAAGGCTGTGATGAAGTCGTATGATGTCATGGTGGTGTACTACCACGACCATCCCGGATCCAGCCGCGTCGCCCAGAGACAGTTTGAGATTGAGGAGCTGGCCCTCGAGCTTGCAGCCCAGGTCTTGGAAGAGTTCGATGACGAGGATATTGGTTTCGGCCTTCTTGATGCAAAGCTCGACAAGGTCGTTGCAAAGAAATTAGGTCTTGAGGAGTCCGACAGCGTCTACATCTTCACGGATGACGAAATCATAGAATATGATGGCGAATTTGCAGCAGACACTCTTGTGGAGTTCCTCTATGATGCTCTGGAGGACCCCGTGGAAATCATTGACAACAGTAGAGAACTGAAAGGCTTCGAAAACATTGACGAGGACATCAAATTGGTGGGCTACTTTAAGAGTCACAAGTCGGAACATTTTGAGGCTTTTGCTGATGCTGCTGAAGAGTTCCACCCTCACATTAAGTTCTACGCAACCTTCAATTCCAAGGTGGCCAAAGCTCTGGAGTTGAAGCTCAATGAGGTGGACTTTTACGAGCCCTTCATGAATGATCCAGTCCTCATCCCAGGAAAACCTTACACTGAGGAGGAGCTGGTCAAGTTCATTGAAGACAACGACAGGCCGACCCTGAGGAAGCTGCAACCCCACAACATGTACGAAATCTGGGACGACGACATCAACGGCGAACACATCATCGCTTTCGCAGAGGAATCCGACCCAGATGGTTTCGAGTTCCTCGACATCCTGAAGCAAGTGGCAGAAGATAACACGGACAACCCCAACCTGAGCATCGTCTGGATCGACCCGGACGACTTCCCTCTGCTTCTGCCTCACTGGGAGAACACTTTCGGAATCGACCTGTCCTCCCCGCAGATCGGCGTCGTCAAAGCCGACGATGCCGACAGCGTCTGGATGAAGCTCGACGATGACGATTTGCCGTCAGCCGAAGAGCTGGAAGACTGGATCGAGGATGTTCTGTCAGGAACAGGGCAAAGCCTCCGTGCGTCTTTGTTAATAAAACGCGAAAGCAGCCAAAAGATGTCGGCGGACGTCGTAAACCTGCAAGCGCAAGTGGAGGCGGTTCTGGGGTCGCTGGTCAAAGCGGCCACGGTCGAGTTGATCAAACTGTTCGAGGGAAGGTTCCGAGCGACTGCGCGCGGTCCGGACGGGACCCGGTGCGCGGACGGGGAGGAAACCTTCGTGGTCACCAACAGTTTGTCGACTGAAGGCACAAAACGCAGCGTCGGGGTCCAAGTGGACCCGCAAGACACTTGCGGTGTCCTGGTCCCCCCGTTAGACGAGGATGGTTTGAAGGATCGCAGGGAGCAGCAGCAGGGGGCGGCAGCGCATCGCAGCCAAGTCGGTCCGGCTCGGAAGCAACAGGTCGATGTGGGGCAGTCGCGATTGTGTGAAGCAGACTGTCCAGCTGATGGAAAAGCAGGAACAGAGTCTGTTTTGGACGGTACGTGGGATGAGACCTTACAAAATGGATCTGCACAAAGTTCTCTGGCTAAGAGCAAGCCTCTAATAGTCCTACTGGATAGACTCGACGCTATTTCTCCACAGAAAGTCAAGTTTGTTTGTCCCTTGAACCTCGGGCCAGAGCCTCCGCCAGCAAAGCCTGATGTTTCGGAGAAGCCCGTCAAAGCTGAGGCCCAGCAGGCCTGCATCAGCACCACCGGGGGCTCCGCCTACAGCCTGTCCCCCTCTGATGGCTCCCTGACACCCGCCGAGGTTGGGGTTTGGGAACGGGTCCACACACCAAAGGAGAACAATGACCTGCACATGAAGCTGAAACTGGCCTCTCCAGAGCAACAGTCGACGCGTCCCTGCAGGGTCCACCTGGTGGACATGCTGACGGTGCCCGAGTCCGAGAGGAAGTTTCAGGATGGCGACGCGAGGGGTCAGAACTCTAAAAGCCGCAACGGTCTGCATCCGCTGAAAGACCTGCGTCACCACCAAGGTCTTCACACCGGCCATCGCATCTGCTGCTTCAGCCCCTGTGGAAACGGCACGTGGAGGCTAAAGAAGGTGGTCGCCCACACCCGGGAGGGGTACGTCTGCAGCACCTGCCACAAGACCTTCACGCGGAGGAAGATCCTGCGGCGGCACCAGCGCTTCCACTCCGGGGAGAAGCCGTACTCGTGTCCGGCGTGCTCAAAGACGTTCGCTCTGAGGAAGAGCCTCCGGCGCCACAGGCGCTTCCACACCGGCGAGAGGCCGTACATGTGCCCCAAGTGCGGGAAAAGCTTCCGTCTGAGGGAAAACCTGAAGGCGCATGTGCGCTTCCACACTGGAGAGAAGCCCTACAGCTGCAGCACCTGCGGCAAGATGTTCAGGATCGCGAGAAACCTGGAGAAGCACGGCTGTCACGCCGTCTTGGTTCCTTCCTTCAGGACCATTGCCGGGTTGTAG
>scaffold_78|SINFRUG00000135353|589752|591545
ATGGAGTTGGCCAACCATGGTCTTATCCTGCTGCAGCAGCTTAACGCTCAGAGGGAGTTTGGCTTCCTGTGTGACTGCACCGTCGCTATAGGAGATGTCTTCTTCAAAGCTCACAAAGCGGTCCTCGCAGCGTTCTCCAACTATTTTAGAATGCTCTTCATTCACCAGGACAGTGACTGCGTGCGCCTCAAAGCTGCCGACATACAGCCAGATATCTTCAGCTACCTCCTCAACCTGATGTACACGGGGAAGCTGGCGCCCCAGTTGATCGACCCTGCGCGACTTGAACAGGGGGTCAGATTCCTGCATGCCTATCCGCTCCTGCAGGAGGCCAGCCAGTCTGCGTATTCACACCCCGAGCACAGCGTCAGTCTTTCCAACTCCCTCTACGGCATCCAGATATCCGACCAGCAGGCGGCGCTCTCCGCCAGCTTGTCCGATCGGCAGGCGCCGTCTTCGCCGATCGACCTGGAGCAGCTTGGCTCGGAGGGGAATTCGGCAGCTAAGGTGAACGCCATAGGTTCATTTGAAAACTCCTTACCGTCCAAGCTGATTTCTACGCTTCAAGACGCGGAGGCCTCAACCAGCGCCAAGCACGCGGCCGAGGAAGGGGGGCTCGACTCGCTGAGTTCGGGAGCTTCTTCAGCCAATGCCATTCTCCATGTAAAGCCGAGCATAATGAAAAGGAGCGCCTCCTTTAGGAAACATTACTCCTGTCATCTGTGCAGTAGCCGATTCACCCAGAGAAGCCTGCTGAGGGAGCATCTGCTCCAACACACCCAGGCTCTGCAGCAGGCAGAGTCCAACGCTTCCTTCTGCCCCATGCTGACGGGAGAAGCTAACACGTCTGAGGGCGACGGGCTCTTCAAGGCAAGCAAAGAATTGTTAAGTGCCTGTAACGCGGCTGTGGAGATAATCAGCGACAGCGAGCAGACGCCGCTGTCAGCCACCAACTCGGACTCTCCCCGAGCAGAGGTGTCCACGTCCACCTGGGGGGTGGGAGGGTTAAATTCTCAGGCTGACACGCCGCCTCCTTCGGATATTGCCGATATTGACAATCTGGAAAACGCTGACCTGGACAGGGAAGTGAAGCGACGGAAGTACGAGTGCTCCACCTGTGGGCGCAAGTTCATCCAGAAGAGCCACTGGCGGGAACATATGTACATCCACACGGGCAAACCCTTCAAATGCAGCTCGTGCGGCAAGAGCTTCTGCCGAGCCAACCAGGCCGCTCGCCACGTGTGCCTGAACCAGGGGGCCGACACCTACACCATGGTGGACCGACAGAGCATGGAGCTGTGCGCTACGGGCGATGACAGCAACCAGATAGAGGCCATGTTCCTGGGCTCGACGAAGCCGTACAAATGCAACATTTGCGCGACCACCTTCTCGAGCCCCAACGAGGTGATCAAACACTTGTGCTTCACGCAAGGGGGATTAGTGGGGCTGCAGGCAAACACGGGGGCAGGGATGCTGCTCCAGCGCGAAGAGTTTGCTAAAGACGAAGGCTCGGATTTGTCCAACTCTGGCACGCCACTGGAACCAATAAAGACTGAGGAAATCCTTGTAGAATAG
>scaffold_73|SINFRUG00000162271|181877|182371
CACATGTGCTTGCACAAACTCAAACCGCATTCTTGCAATTTTTGCGGCAGGAGATTCGTTGATCTGATGTCTCTGAATTCTCACAGCAGGATGCACAACACAAACTATGAGCACCGCCACATTTTAATCAAAACAAAGCCCGACCGACCCAGACTGAAACAGGCTCAAATCACTAAAGAGAAGTTACATCGTTGTCCCAACTGTTTTGAGACATTTGCCTCCAAAATTAAGTGCAGCATCCATGCGTACAGTCACAAAGGCATCCCAAAATTCAAATGCAATACCTGCGGGATGCAATTCCCATTTAAACATAGTCTTAAAGTACACTCCATTGTGCACACAGGGGAGAAGCCTTTCGCATGTTCAGTGTGTCAACGTCGCTTCACCCTAGCATGTAACCTGAAAACCCACATGCGCCTGCACACAGGCGAGCGGCCTTATAAATGTCAGCATTGCGACCAGTGTTTCAACCAAAATATCAGCTTAAAGTTACAC
>scaffold_185|SINFRUG00000121984|435407|459324
ATGTCCCGCCGCAAGCAGGTGAACCCGCAGCACTTATCATTGACTCACAGGGAGACGATACCAGAATCTAACCATGATTCAGGGGTCAGATCCCTGTCTCCAGAGCCATCGACCCTCAGCCCTCGGAGGGCAGGACCCTCGGAGCACGATCTGCTGACTTGCGGCCAGTGCCAGACCAATTTCCCTCTTGGCGATATCCTGATTTTCATCGAGCACAAGCGACGCCTATGCAGGGGTCCTGGGAACAGGCTGGGGTCCTTCTCCAAACCTGGCGAGACTGGTGGAATCATGGGCCTCAGCGTCGCTCCCAGGGCCAGGTCACTTGAACTGGGGAGAGGGTCCATCCCCGTAGAGGTGGGAGTCCAGGTGACCCCTGGGGGAGAGGAGGACGTGGAGAGGAGACTGACGCCTGCCAGGGGGATCTGCCCAAAACAGGAGAAAGGAGTACGGAAAGAAAAATACCCTGTGTTTGAAAAAGAACATAGCGATGTAGCTCGAAGATATCTTAAGCACAAAGGTATGAAAATCCGGCACATCCACACGCCAACACACAAACCCCTCACCTATAAAGATGAGCCGTCCAGCTACATCTGCACTACCTGTAAGCAGACCTTTAACAGCGCCTGGTTCCTGCTTCAACATGCCCAGAACATCCATGGCATACGTATCTACTTAGACAACCATCCAGGCAACTGCTCCCTCACTCCACGCATGGCTCTGCCTCCACCTCCATGTGCTGATGCACTCCCTAGGTCTCCTCTCCCTGCTTTCCTCGGTGACACCAATAACCCATTCCACCTCCTCCGCATGGCTGCACCCCTGCTCAGGGAACATCCCCATACCCCAGGGTATTTGGAGACCCGACTGCCTGCGACGCCACCTTTTGTCAGCCCTCCACCACCACCTAGACCTCCTCTGGAGCGGCTGGGCCCTGAAGAGATGGGGCTGCTGTCCCAGCACCCCAGTGCCTTTGAGAGGGTGATGCGGATGACCCCCATGGAGCCAAGTTCCATGGACTTCTCCCGACGTCTGAGGGAATTAGCAGGTAATACAACTAATAACGGTGGGCCCACACCACCTCTCTCGCCTAACCGTGTGCCACCCATGCACCGTCTGCTGAGTCCCACCCTATTCCAGCCTGGTGCCAAGCCCCCATCTTTTCTCAGCTATGCGGCACAGCCACCCACTCAAGGAGGACTTGGTTCTCCCACCCCTCCTGATGCCCAGGGACAGAGCCAGACCCCAGGGAAAGTAAAATCTTGTGAGTTTTGTGGCAAGATTTTCAAATTCCAGAGCAACCTCATTGTGCACAGGCGCAGTCACACAGGAGAGAGGCCATACAAGTGCCACCTGTGTGATCACGCCTGCTCTCAGGCGAGCAAGCTTAAGAGGCACATGAAGACGCATATGCACAATAAATCTGGGTCCATGAGTGGCTCACCAGAACAAGGAAATAGAGTAGATGCAGGAGAGGGTGAGGACAAGGGAAGAGATGATTCCAACTTAAGCGAGGACTCACAGGAGTTCAATCAAAATAGAGACAATGGTCCACGACAGTCTCCCGAAGAGAAACGCATGAGTGGAGATAGAGTAAATGACAATGGATCGGTGGGCATCATGAACCCATACAACCATCTGGACAATCACCTGAAACTTAACCCCAACAAACGAAGCCTGGAGAGACAACCCAACGGGAACGGTGGACAGAGGGACGAAGCAGAGCGACACGGGGAGCTTGAACGGGAGCAGGACAGAGTGCAAAACGAACAGCAAGACCACAGGCCTGTGATGAATGGCAGGATGAGTGTATCTGAAGCAGTCTCCTTTCCTGGGCTCTTCCAGCGTCTGCCCACCCCCATCACAACTCCAAGCCCCTCCAACAACAAGAGAATTAAGATAGAAAAGGAACAGATGGAACTTCCCCCAACCATACCCATTATCTCCCCTGAGAATGTCTACTCTCAGCTTCTTGCTGGCTATGCCGCTTCACGCCAATTCATCAGAGAACCCTTTCTGGGATTCACAGATTCTCGTCAGTCACCATTCGCCACCTCTTCTGAGCACTCATCCTCAGAGACGGGAAGCCTCCGCTTTTCCACCCCCCCTGGGGAAATGATGGAAGGCGGGAGTGCCTCGGGCCGCAGCGGAAGCAGCACCCCTCATCTCCTGCGCGGACCTGGACCCGGCAGGCCCCCCAGCTCTAAGGATAGGAGGAACGATACCTGCGAGTTCTGTGGCAAGGTGTTCAAGAACTGCAGCAACCTGACGGTGCACCGACGCAGTCACACGGGGGAAAGACCCTACAAGTGCGACCTGTGCAGCTACGCCTGCGCTCAGAGCTCCAAGCTGACACGCCACATGAAGACCCACGGGCAGTTCGGAAAGGAGGTGTACCGCTGCGACATCTGCCACATGCCCTTCAGCGTCTACAGCACGCTAGAGAAACACATGAAGAAATGGCATGGCGAACATTTGATGGCCAGCGAGGTCAAACTGGAGCAGGCGGACAGA
>scaffold_769|SINFRUG00000126176|25484|35242
ATGGGATCGGATGTGCGTGAGCTCAGCTCCCTGCTGCCGCCCCTGTCCGGGGGCCCGAGCCCCGGCTGCCCGGCCCTGCCCGTCAGCACGGCGCCCCAGTGGGCTCCCGTCCTGGACTTCCACACCTCCGCGTCCCCTTACTCCTCGCTGGCCGCCTCTCACACGTCTTTGGGGCCGCACTCCTTCATCAAGCAGGAACCTACCTGGGGGGCTTCCAGCGACCCCCACCACCTGGACACGGACCCCCACTGCGGCCTCAGCGCCTTCACTGTCCACTTCTCGGGGCAGTTTACGGGGACGGGGGCCTGCAGGTACGGGGCAGCCTTCGGCCCGCCCGCGCCTCCGCCAACGGCCCCCAGTCAGGCGGCACCTGTGGCCCCCCCGCACCACCACCAGCCCCCCGGCAGGATGTTCAGCAGCCCGTCCTACCTGACGAACTGCGTAGACCCACAGCAGGCGACCCGCAACCAGACAGGTAGGGCACACGGGGGACCCCCCCCCCACACACACACACACCTTCAAAATAAGGTTCCATCACTTCCAGAACTTCAGCCAAAGGAGCGCCAACGGCAACGCGGCACCCAGCTCACCAGCTTCTCTTCTACGTTCTGTTTCCCGTCCAACAGCGGAGAAAATGTTTATCAAATGACCTCACAGTTGGAGTGTGTGGCATGGAACCCTGTCAGGTCCGCTCCTGACGCTCGGCGCCAGGCGTCGCTACGGGGCGAACGCTCGTGTGATGCCTCTCTCCAGACCTGTCTTTGTGTTGGCAGCCATGCGGCGGGATACGAGAGCGACCCCAGCGCGCCCATGGTGTACAGCTGCAGCACGCAGTACCACATACACACTCACGGAGTCTTCAGGGGCCTGCAGGACGTGCGGCGCGTTCCCAGCATCGGCCCGGCGCTCGTCCGGACGGAGAGCAGCGAGAAGCGCCCCTTCATGTGCGCCTACCCGGGGTGCAACAAACGCTACTTCAAGCTCTCCAACCTGCAGCTGCACAGCCGCAAGCACACAGGAGAGAAACCGTACCAGTGCGACTTCACCGACTGTGGCCAGAGCTTCTCCCGCTCAGACCAGCTAAAGCGGCACCAGAGGAGGCACACAGGAGTTAAACCCTTCGAATGTGAGACGTGTCAGAGAAAGTTCTCAAGGTCTGACCATCTTAAGACACACACCCGGACTCATACAGGTAAAACAAGTGAGAAGCCCTTTAACTGCCGCTGGCCCAACTGCCTGAAGAAGTTTGCCCGCAGTGATGAGCTGGTGCGGCACCACAACATGCACCAGAGGAACCTCAGCAAGCTCCAGCTGGCCGTCTAA
>scaffold_326|SINFRUG00000132818|143890|145542
CCGGACATGGAGGCTCTGGGCCAGAAAGTGAGGCTGGAGGAGAAGCAGCATTTCCAGTGTAAGAAATGCCCTCGCATCTTCAACAACCGCTGGTACCTGGAGAAGCACATGACCGTCACCCACAACCGCATGCAGAGCTGCAGCAACTGCGGGAAGCGCTTCCTGCTGGAGAGCGAGCTGCTGCTGCACCAGCAGACGGACTGCGAGAAGAGCATCCAGTGCGTCACGTGTGGCAAGGCCTTCAAAAAGCTCTGGTCGTTGCACGAGCACAACAAGATCGTCCACGGCTACGCGGAGAAGAAGTTCTCCTGCGAGATCTGCGAGAAAAAGTTTTACACCATGGCCCACGTGAGGAAGCACATGGTCGCCCACACCAAGGACATGCCGTTCACCTGTGAGACGTGCGGGAAGTCCTTCAAACGCAGCATGTCCCTGAAGGTCCACTCGCTGCAGCACTCGGGGGAGAAGCCCTTCAAGTGCGAGAACTGCAGCGAGCGCTTCCAGTACAAATATCAGCTGCGGTCCCACATGAGCATCCACATCGGACACAAACAGTTCATGTGTCAGTGGTGCGGGAAGGACTTCAACATGAAGCAATACTTCGACGAACACATGAAGACGCACACTGGAGAGAAGCCGTACATCTGTGAGATCTGCGGGAAGAGCTTCACCAGCCGGCCCAACATGAAGCGCCACCGCCGCACCCACACCGGGGAGAAGCCCTACCCCTGCGAGGTGTGCGGCCAGAGGTTTCGCTTCTCCAACATGCTCAAAGCCCACCGGGAAAAATGCTTCCGCATCAGCAACCCCGCCGGCCTCGACCCGCCCCTGGCCTCGCTCGCCGTGGACTCCGGCGGCCAGGTGCAGCTGGCGATGCTTCCCGCCACATCCGCGGCCACGCCCACCACTGCTTCTAACCCGCAACCCATCCGTGGAAGCCATCTATCCTTCCCCCTGCAGCACTCCACGCCAGGGCTGCCTCCCACTCCTCATTTACCCCCACCGCCTCCTTTGTTCTGTCCCGGTAGGATAAACTCCAACAACTAA
>scaffold_156|SINFRUG00000153139|260472|262673
AAGACGATGCTGGGTGCCATGGAAGTTCCAAGTCACGCTCGGGATCTCCTCCTGCAGCTCAACAGCCAGAGGACCAAGGGTTTCCTGTGTGACGTTATCATTGTGGTCCAGAACGCCCTCTTCAGAGCTCATAAGAACATTCTGGCTGCCAGCAGCCTCTACTTGAAATCTCTGGTGGTCCACGACAATCTCATCAACCTCGACCATGAAATGGTCAGTCCGGGGATCTTCCGGGTCATTTTGGACTACATCTACACAGGCCGCCTGAGCGACGGAGACCCCACCTCTCCCACTGAGCCCAATCTCGGAGCCGTCTTGGCGGCGGCCAGCTACCTTCAGCTACTTGATTTAGTGGCTTTGTGCAAAAAGAAGTTGAAAAGAAATTGCAAATACCCTCCACGCCAAAGTCCCGCTTTTCTGCCATACCCAAAGTTGGGACCCACCAGTATGGGTTTAGCAGCCGGCAGATACAGGGTCTCTACTCCCGTCATCCAGCCTTGCCCTCCAGGTGGAATTCTGAACAGCCACACAAACCGAGCACCACCGCTCGAGGAGCTGGTTCCCCATCGACTGGCCCTCCACGCAGGGGAGCTGTACGCTCCCACATCCACCCAGGGCTCTCAGGTGTTTCCGTCCCTGCAGCCAGCTCTGGCCGCCCAGCTGGGGCGGCCCACCCTCTCTGAGAGAAACCGCTCCCCCAACTATGGCCTTGATCTCTCGAAGAAGAGCCCCAACTCTCAGACGCAGCACAGCTCCTCTCTCTCCCATCTGGCAAACGCCCACAATGATGAGGAGCGTGACGGTACCCTGAGTGACCGTACCAGTCCGCTGCAGGGGACAAATGGGAGGGTCTTTCATTCAGAGAAAATGGAGTCCAGCGACCAGGCGAGTGCTCTCACCCCTCCCCCTTTTCCACATCTCAATCAGCCTCTTGGCCCACACCTGCCCCATCTGCACCGCTCAGGCTCCCAGGGTACAGATCGTTACCCGTGCCCCGCGAGCCCCGACACGCCCACAGAGGGTGGCAACGTGGGCAAAGAGATTTACCGCTGGGTGAAGCACGAGCCGCTCTCCTACCCAGCTGAGGACGACGATGAGGACGAGGAGGAAGAAGGAGGTGAAAATGGCGACCAACATAATAACCACCACAAGCCCGGGGAGGAGAGCGAAGGTGTGGACGACAAAAGCGGGTCCGGGACAGAGGAGACAGGCAGCAGCGAAGGGCGCCCTTCCCCTCCTGGATCGATGGGGAGGTTCCACATGCCCTATGAGCCCGAGAGCTTCGGAGACAATCTGTATGTCTGCATTCCCTGTGACAAAGGCTTCCCCAGTTCAGAGCAGCTCAATGCACACGTGGAGACGCACACGGAAGAGGAGCTGTACAGCAACTCGGGTGGGGAGATCGGAAACCTGTCCCACCTGGAGACCAAGTCCAGGGAGGAGCTGAATTCCGGCGGCATCGGGGAGATGATCCGACCCTACCGCTGTTCTTCCTGCGACAAATCCTACAAAGATCCGGCCACTCTGCGTCAGCACGAAAAGACCCACTGGCTGACCCGGCCGTACCCCTGCAGCATCTGCGGCAAGAAGTTCACGCAGCGCGGCACCATGACGCGCCACATGCGCAGCCACCTCGGCCTCAAACCCTTCGCCTGCGACTCCTGCGGCATGCGCTTCACCCGGCAGTACCGCCTCACCGAGCACATGCGCATCCACTCGGGAGAGAAGCCGTATGAGTGTCAGGTGTGCGGAGGAAAGTTCGCCCAGCAACGCAACCTCATCAGCCACATGAAGATGCACAGCAGCGGAGGGAGCGGAGGGGGCCTGACCTCGGACGGCAAGCTGAAGCTGGACTTTGCCGAGGGCATCTACCCCCTGAGTAAATACACAGCGGAGCACCTGGGCCTGAAGCAGGAGAAGGCCAACGAGCTCCTCATCCAAGCCCAGCAGCAACTGGTGGCGGACGCGAAAGCCATAGAAAGCCTCTATCCACTTTCCAAACTGGCCTCTGAACACCTGGGCCTCACCCACGACAAGATGGAGATCATGGGGCACCCCCTGCCCCCACCGCCACAGGCTCTGGCTGAAGGCCACACCATCGACCGCTACTCCCCCAGCTAA
>scaffold_90|SINFRUG00000136204|355482|356888
ATGCTACCGTCATTTTCGACATTCTCAAACCAAAGAGAGAAAACCTGGGAAACCGGGTGGAAAGCAGAAATGGACAAGCTAGCCTCCACCGGCTGCTCCATGGTTGAACTGGGACAAAACCAGGAAAATCACGGCAAGGACGACGAGGATCTTAGTGATTATTTAGATCTGGATTTTATCTTGGCCAACACAGCCGGCTCAGACAGCGTGGCGGAATATGTGGGCACCGTTGACCAAAGCATGTACGCGCCGGGAAACACGGTGCCATCCTACGCCCCTGACAACCACCATCGCTCCCCTCCGCCACCGTACGGCGCCAGCCTCATGACAGAGCTGCTCCGCACCGAAGGCAGCAATAACTATGCCATTACGCGCCACAACGGCGTCCAGGGGAGATTTTACGTCAACTCGGTGCATTTCCCCCGCCAGGACAATATCAAGGTGGAGCCACCTATGGACGGTTACGGTCCCGTTGTGGGAATGGTGCCCCAGAGCTGCGGCAAAATCAAGCAAGAGGGGAACGTTTCGTGCATGATGTCCTTCGAGCAACCACGGGTGGCCATCTCACCGCGGGCAGCCAGCAACATGACCCCTCCTCTCAGTCCCGATGACCAGGGAGCCTCAGACTGCCAGGCCAACCTGTGCCAGCCCATGAACTTTACGCAGAAGTATCACGCACCGGCCGCGTTCCCGCACCATCCTCAGGCTCCCCAGATGCAGATGTCCTACCACGCCCCGCATCCTGCTTTCGGCATGTACGACGAAGGTCTGAGCCTGCAGCCAGGCGCGCAGAGGGTGATGCTCACGCCGCCCTCGTCTCCGCTGGAGCTGCTCGAGTCCAAACCGAAAAGGGGAAGACGCACATGGCCGCGGAAGCGCACGGCCACGCACGTCTGCAGCTTCGCCGGCTGCGGAAAAACTTATACCAAAAGCTCCCACCTGAAGGCACATCTCCGCACGCACACCGGTGAGAAGCCCTACCACTGCAGCTGGGAAGGCTGCGGGTGGAAGTTCGCACGCTCGGACGAACTCACGCGCCATTACCGCAAGCACACCGGACACAGGCCCTTCCAGTGCCACCTGTGCGAGAGGGCATTCTCCAGGTCTGACCACCTCGCTCTTCACATGAAGAGACACATGTGA
>scaffold_2544|SINFRUG00000161405|338|4395
GTTGAGTGTTTGAGGACGTTCTTCATGGAGCGACTGACTGTTGCTGCTGAAGAAATATTCCGAGTGTTTCAACAAAAGCTCGACGGATGTGAAGAAGAGCTCGATTATCAGCGCAGACTGGTGGAAAGTGTTTGGAGACCCCAAATAAAGTTACACAGGACAGAGCTTTCACAGCAGCAACCTTTGTGGAAGGAGGAAGAGGATAATTACCAGCATCAGGATAGGAGCTGCAGTCTGGACCAGGAAGACTCAAAGCCTCCACAAATCAAAGAGGAACAGGAGGAAACCTGCTGTTATCAGGATGAAGAGCCACTGACTGTGAAGCAGGAGATGGACACCTTAATGGTGACCATACATGAGCAAGGTGACGACAGTGAACTGGGCCTGAATCCTGATCAGAGCCAGGAAAAGCCTGAGGTGAACACAACAGTTCAAAGCCCTGTGTTACCAAATCCAGCCTGTGACCTGCAGCTGCTCTCCTACAGTCCTCATATATCTGAGAGCAAAGATGAGGAAAACAGGACCAGCGAAGACTCCAGGTGGACCACAGCTGAAGAGCCAAAACAAACCATGAAGCAGAAACATCCTAAATATTCCAGAGAGGGTTGTTTCTCATCAGCCGACAAAATTAAGGACACAGCAACCAAATTCTTTATTTGTGAAACATGTGGGAAAGATTTCAAACTGTCAAAATCACTGAAGCAACACCTTAAAGTTCACACAGACGAGAGACCATATGCGTGTAAAACATGTGGGAAAACCTTCAAACAAAATTATGGATTAAATGTCCACATGAGAATTCACACAGGTGAGAGACCATATGTCTGTCAAACATGTGGGAAGGCCTTTATACGAAATGATAAATTAAATATGCACCTTAAAGTTCACACAGACGAGAAACCA
>scaffold_400|SINFRUG00000139165|104623|106284
ATGGGCAGCAAGACTCTCCCAGCCCCTGTACCCCTTCACCCACCTCTCCAGCTATCTAACTACTCTCTCCTGCAGAGCTCCACAGGACTGCAGCTGCCAGCTGATCACTTCCACAGCATCTACAGCTTTAGTGCACTGCATGCCATCCACTTCCACCAGTGGACTCTTGGTTATCCACCGTTGTCTCTCCCCCGCTGCTCCATCTCTAAGCTGCCAGGGCAGTTCTCCTCAATGGCCACCACTCCCATATTCCCACACCTCCTGCAGTCCAAGCAGTCGGAGTCTGCCACACTGCTGCCGAGGTCCAAGACCAAACCCCGCTTTGACTTTGCCAACTTAGCAGCAGCAGCCACCCAGGAGGATCACTTGAAAGCAGAGGATCTAAGCACAACAGGTGCTACTGCTGCTGCTTCACAGGCATCAAGTCACCATCCAATGTCCACCAGCCTGGGATGTCTCCTAGATATGACCAAGCTCTCTTCACCAGAGCGCAAGTCTAGTCGAGGTCGACTGCCCTCCAAGACAAAAAAGGAGTTTGTCTGCAAGTTCTGTGGTCGCCATTTTACCAAATCCTACAACCTTTTGATCCACGAGCGAACGCACACAGATGAGAGGCCATATACGTGTGATATCTGTCACAAGGCCTTCAGACGCCAGGACCACCTCCGGGATCACAGGTACATTCATTCTAAAGAGAAACCGTTCAAGTGTCAGGAGTGTGGCAAAGGCTTCTGTCAGTCCAGGACTCTTGCTGTCCATAAGACGTTACACATGCAGGTGAAGGAACTGAAGCCCTCCAAAGTCAAGTGA
>scaffold_720|SINFRUG00000160559|8333|12049
TCCCCCGGCGAGGTGCTGTTGGCGTCCGTGATGCCCCCCCCGGGCTCGTCCTGCTCCCCCCCCTCGGTGAAGGAGGAGCCGCTCTACCCAGCAGCCCTGCACTCGGACATCCAGCTGCTGCCACAGCAGGCCGGCATGGCCGCCATCTTGGCCACCGCCGTCGTCAACAAGGACATTTTCCCGTGCAAGGACTGCGGGATCTGGTACCGCAGCGAGCGGAACCTGCAGGCCCACCTCATGTACTACTGCGCCAGCCGGCAGAAGGCGCCCAGCGCGGCCTCCTCTCCCCCCCAGGACAAGCCCAAGGAGTCCTACCCCAACGAGCGCGTCTGCCCCTTCCCACAGTGCAACAAAAGCTGCCCCAGCGCCAGCTCGCTGGAGATCCACATGCGGACGCACAGTGGCGAACGTCCGTTTGTCTGTCTCATCTGTCTGTCAGCCTTCACCACCAAAGCAAACTGTGAGCGCCACCTTAAGGTCCACACCGACACCCTCAACGGGGTGTGTCACGGCTGTGGCTTCGTCTCCACCACCAGGGACATCCTCTACAGTCACCTGGTCACCAGTCACATGGTGTGTCAGCCCGGCTCTCACAGCGAGGTGTACTCCCCAGGACCAGGACTCCCCAAAGTGCCCGTCTCCACTGTGGTTGAAGCCCCTCATTCTTCTTCTGTCCTCCCTTCAGGTCTCGGTCCAGGAGACTCCGGCGTGGTGCTGAAGTGCCAGGTCTGTGGCCATAACTCGGACTCCCCCTCCCAGCTTCAGCAGCACGTGAGGACACATCTAGAGGTCAGGGTCCCGGCCGAGAGGAGCCCCACCCCTCGCCAGAGCACGCCGTCTGACCACACCCTGCTCCGGCTGGAGGAGCGGCAGGTGGCCGTCGTCCCAAAGCCGGAGTCCTCCAGCCCCGGGGCCAACGGCAGCTCGGCCACCCCCCGAGGCTGCAGCCCAGCCGAGGGGCACGCCCCCCCGCTGCAGATCAAAGAGGAGCCTCCCGCCATCCTGCCCCAGGCCTCGGAGATCCTGGCCAAGATGTCCGAGATGGTGCACAGCCGCCTGAAGCAGGGCCAGAGCGTCCCCCAGAACAGCCCCGCCCCCAACGCCTTCTTCCCCCCTGGAGCCGCCGCCCCCACAGCCGCCGCCACCCCCCCACACGCGGGCGCCACCTGCTTCGAGTGTGACATCACCTTCAACAACATCAACAACTTCTATGCACACAAGCGGCTGTACTGCTCCAGCCGGCACCACGGGGAGGGTGCCGCCCCCCCGCCAGGGGCCCAGCTCGCCGCGGCGTCCAGCAGCACGCGTGGCGCCGCCGCGTCTCCGGGAGCGGCCGGGAGTCGGGCGGCCTCCGCGTCTCCGTCGGACTCCGAGCCTCCCGCGGGGGGGGCGGAGTCTCAGCGGCCGGTGGACGTGAAGCTGGAAACCCCGACGGGAAGAGACGGGATATCGTCGTCCTCGGAAGGCGAAGGCGGGGGGGGGAGCTCGGAGGACGACCCCAACCGGACCTTCTGCCAGGCCTGCAACATCCGCTTCAGTCGCCACGACAACTACACCGTCCACAAGCGCTTCTACTGTGCGTCTCGCCACGACCCGTCCAACCAGCGCTCGCTCCACGTCCCCAAGGCCCCCGCCGCCGCCTTCCTGCCCCAGCCCATCCGCACGCGCAAGAGGAAGAAGATAACTACCTGGCCCACAAGACCTACTACTGCCCCGCCACCACGCTGCAGCCCCACACCCTGGAGCAGCTGGCCAGGATCAAGAGGTCCGCCTCCCGCTCCCCCAAGGCCAGGCCTCCGGACCTGCCCCCCGGGGAGGCTAAAGCCCTCCCTGCCGAGCGGGCCCATGAGCAAGGCGCGTCCTCCACTGGCCTCTGCCAAAGCCGCATCCCCCTCTCCCAGGACCCCCCCGAGTGCTGGCTCCCCCCAGGTGATCTGCCCCTACTGCCCCACCAGGCTCATCTCCTGTGACCTCATGGAGCACTTCAGAACCGCCCACGGCCTGGTGGTCTCGGTCCAGCCCCCCCAGGAGCCCCTGGCCCTCCCAGAGAGCCCCTGCCGTAGTCCCAGGGACGGGCCCTCCTCCGGGGCCACGGGCGGCACCAACGGACAGGTGGGCAGCGCCCCCCCGTCTCCGGCCTCCCCCCCGGTGAACGGGGACGCGTCTCCGTCCTCGTCTCCTCGGGGGGCTCCCTCTCGGGCCGCCCCCCCCCCGGTGCCCAACGGGGGCTCCCGCTTCTGCCGGCTGTGCAACATCAAGTTCAGCAGCCTCTCCACCTTCATCGCTCACAAGAAGTACTATTGCTCCTCCCACAGCGCCGAGCACGTCAAGTGA
>scaffold_30|SINFRUG00000123039|1612327|1617322
GTCGAGTCAGTGGAAAACACTGAAGCAGAAGTAACTGCGCCCAAAGATGTCACAGCTCTACTCACCCCTCCCTTGGAAGACAGCACCACTCACCCTTCCAACGGCAAACTGGCTCCCCAATCCCTAACACAAATTCCCCCCTCTTCTCCTCCCACCTCTCCACCCAGCGATCACCCTCCCCTGTCCGATCACCATGGTTACCGGTTCCGTTGCAGCAGGTGCAGCCTGGCGTTCCCTACTCAGGAGAAACTCCAGCTGCACTGGCAGTACCATGCCATGAGAGCGGCGACAGAGTGCCCCCTCTGTTCCAGACAATGCCGCAGCCAGGAGGCCCTGCAGAGACATATGCAGAACACACACTCACAGTTGGACACCACACAGGGGCAGAATACCATGTTGCCAGCCAACACTGCGCAACACATGGAACACAACCAGAGTCCAGTTCAACAGGATTTTAGTTTATCACCTCAACTGGGGCAGGAGGCAGGAGAGAGTGAGGATGAGGAGATAGAGGAAGAGGCCCTCGACATGGAGGGAAAAGAGCCGAAAGATATTCAAGTCAAAGATCGGGATGTGGTCGATGAAAGAGCTGAGGAGTTTTCAAGTGAACAAGAGAAAGGGCCACAGGAGGACGTACCAGAACCCAGTTTCAGTCCGCTAGTCAAAAAGAGCTCTAACCCTGCAATGGACCGCTTTCTTGACCCAGCCAGGCCTTATAAGTGTCACGTATGCTCTGAATCTTTTACTCAGAAAACCATTCTCCTCGTTCACTATAACTCTGTGTCCCACCTTCACAGAGCCAGACGTGCTCTCCAGGACTCTAACACAGGTGTTGCTGTGACCGAAACGCCCCGAGGTCCTGATCCTAGACCTTATCGTTGCCAGCTGTGTGGAGTTGGTTACAGCCAGAGCTCCACATTGGACATACACCTTCGCTCTGTCCTTCACCAGACTAGAGCTCGTGCTGCCCAGAACTCAGCCACACAGTCAGTTATTGCAAAAGAAGAACCATCCAAGACCTTTCCTTTAATAAAGAAGCCAGATGTAGTGAGCTCTTCAGCCTCTACACATTTGGGTGTAGCAACCGAGGCCCAGACTACCCTTCCTAACTCAATTGAACGGTCTGCTAACCAGCAGACTAAAAAAAGAGTGGCAGATCTTGTAGCATCAAGGAACCAGCTAATGCTATTACAACAGCAGCAGTTAGCACAGGCTCAGGCTCAGCTGCAGCAAACCACATTGCTTCAGTCACAGCTGCTACAACATTTTCCTTTGGGTCAGGAGACTCTTCTAAAACAACATTTCTCCTTGATACCAGACACCATGCTTTCTCTGCAGCAGCAGCTTCTTCTGCCCTTTTACCTGTCAGGAGACATGAAGATTAACCCAGAGTTAGCATTTAAAAGTCATGAACTTAGCCAGTTGTTATCTGCCATGTCCATCCCAAAAGAACAACTTAAGGCAGCAACAGAAAGTGAGTCTCAGCCTCCAATGGACAAGAAAACAGCCCAGGAAGCAGGGTCCACTTCAATTATGAGTGAGCCAAAAGATCACATTCAAAGTGAACCCAAAACTGAAGCAGGAACCAGCAAATCGATCAAACTGGTTCAAGAAGAGAGCTTTGCTAGTCTTGAAGAAAAAGAGGACGTTTCTATGCCTGCTGTTCAAACAGAAAGTCAGAAAGAGGCAAGCTCCTCACTTAAACTTGGATTGCAGTGTCCTCCTCCCAGAGTTCCTTTTGCTCCTGTGAACGGGGAACCTTTAAGAGCACTGTTGCAGAGTTATGGCTATGAGCTGGCATTGCAGTACATACAAAATAGACACAGAAACCAACAGGAGATATCATCACATTTGATAAACAACAGTGCACACAAACAGGAATCCGCTTACGTAAACAAGACTGAGGTGTCCTCAGAGAAGGGGACAGATGACTTCAGTAAACTGGAAGATGGGAAGACGGGAGACTGTATGAATAATGAAGATGTTGAGGAGGAAAAGCAGAAGGGAGACAAAGAATCTGTGAACAAAAAAGCATGCTGTGAAAGAGGTGAAAGATGTCTGGACTGTGGAAAGTTGTTTTCAGATGCCTTGATTTTAAAAAGCCACAAGGAGTATATCCACAGGACACTGTTTCCCACTGCTGCACTTGAGAGGTTTTCCAGGGAATACAGACTGCAGTATGACCAGATGTACCCGCTCACTGAGCGTCGAGCTGCAGACGGTTCAGCCGTCTCTCCCCACGCTACAGCCAAAACCTCAACGTCCGATTCAGAAGCGGCGCCTGAAACTGTGACACCACAAGTTAAAATTCGCACATCCTCACCCGTCCCTTCAGTTTCTGACCCCATGAACAAAACATGCACTTCAACTACGTCGGCCCCTACGTCTTCTCCGCCATGTCAGAGCTTTTCTGAGCATGAGGTGTCCACGTTGAGCACGTCCACAGACGCTTCTCAGCCCCCACCTTCCGCTCAATCCATACCTGTTACGCTACCCAAAATACCAATGCTTTCACTTCCCCTTCCCCAGCTTCCTATACCCCCGTTGACCATAACTAAGCTGCCCCTGCCGACCCTTCCTTTTCCCATGGAACTACCCCTCCTCCCTCCAGTTGTGATGCCATCGGTGGCTCTTCAGCCTCAACCCTGGTTAGACTCAAGTGTGAACCCTGAACTGGCAAAACTCTACCAATCTCAGTTTAATCCATCTTTACTTGGGAAACAGCCACAACTTAGTCCAGCTTTGCTGACACAGCAATCCCAACTCAGCCCCGCTTTGCAAACACAGCCCCCACAGCTCAGCCCTGTGCTGTTAGGCCAGTCGTCCCAAACCAGCCCCATTCAGACGGGACAGACCGTCAACACAACAATACAACAGGGTAAAAGAACCCGGACACGCATTTCCGAGGAACAACTGACTATTCTGAGGAAACACTTTGATATTAACAGCCTGCCCAGTGATGATGAAATCGGCAAGATGTCCGCCCTGTCTGGTCTGCCTCATAAAGTTGTCAAACACTGGTTCCGCAACACTCTGTTTAAAGAGAGGCAGAGAGACAAGGATTCCCCATACAATTTTAATAACCCTCCAACTATTGCACTTGAAGACACCAGCGAGGAGGTAGCACAGGACCAGCCAATGACACTTTCCCCGTGTTCACTTTCCCCAGGCCTACCAGCCAACAACTCACCACTCTCCCAGGCTTCCGACCACCAGAAAGGGGAGCCCCATCGAGGACGACGCTCCTCTCGAACACGATTCACTGAGAAGCAGCTGGAAACCCTTCAAGGGGTGTTTGAGGCTACTCCCTATCCCAGAGAAGAAGAATACGACAGGCTATCAGCTCTCTTGTCCCTCCCTAATAGAATCATTGTTGTGTGGTTCCAAAATGCTAGACAGAGGGCCCGCAAAAATCAAGACAGAGGGAATGAAGATGGATCGGAAGGCAAGAACAGTCACAGACGGAGCAATGACTGCGTCAAGAATAACGATGAAGAGGAGAGCAGTTGCGATCATGAAGGACACGGTGAAGCTCAAAATGAAAATTCAATGGATCTGACCTACGAGTACTATACAAATCCCGAATCCCCTGCTTGCAATTCTTCTTCTGGCTTTATAGAAAGCGAGCATCCAACAGTCAAAGATGAACCAGTAGCTCTTACTAGAAAGCAAGAAGATATAGATATCCCTCCTCTGACCAACAAGAGCCCAGGTCTTGTTCAAATTCAAAATGAAAATACAGATGCTGAGACGCACCATGTGCAAGGAGTTCAAGCTGTGAAAAGGGAACGTTCTTCACCTCCTGACCCCGGCAAAGAAGAAATAAGCCTTTCAGAAAGATGCCAACCCTGCTCTTCTTCCTCATCACAAAAAACTGTTGCCAGCAGTTTGTCCGTAAGTCATTCCGGCCAGGGACGTAATACTCCTTGTGAGCAAGCTATTAAAAAGCCTGCAGACACGATGCCTTCCATCCTCGCTGCCCCTGAGTCTGAAACGCGCCACTCTGAGCTGCCTGATGCTGCTACAGGTTCGTCTTCTGAAACACAGCCAAAAAAAACGTTTCAAACCCAGGCTCAGTTCCAGTGCAGTCTCTGCCCAGTATCCTTGCCAACATTCCAGCTGTGGCAGGAGCACCATACCAGGCATGTTCTAGCAGCTCAGACACAGGTCCAGTTTCTCCACTCTGGCTTTACAGACCGAACCCTCCCTTATATGATGCTTCACCCCAACCACCCCCTGATGGCCAGCCAAATGCTTTCAGGTGCTATGTCTCAGATGCACCCCAATCCCACCCATCCCATGATATCTCACCTAAACAGTATCCAGATAAAGAACACAATGCCCGATCACTCCAACACCTCCCTAAACTGCCTCACTCAAGGTTCTATGACTTCCCTAAAGCAGAATCCAAAGCATTTATCAGACAGTGGTTTCGATGGCCAAAGGGGAAATAGAGACGTCGAAGAAGAGCACAGAAGAGATAAGCGTCAAAGAACTACTATCACTCCAGAACAGCTGGAAGTGTTGTATCAGCGTTACAGCATAGATTCTAACCCCACCAGAGGAGTCCTGGAAAGCATTGCTCGTGATGTTGGCCTCACAAGAAGAGTGGTTCAGGTTTGGTTTCAGAACACACGAGCCCGAGAGCGAAAAGGACAGTTTCGGTCAACAGGGCCAGGATCTTGTTTCAGTTTGGGTTTCAACCACCTGCGCTGCCCATTCTGTAGGGCTCTGTTTAAGGTAAAGAGTGCTCTGGATGCCCATATGAGGTCACGACACTGGGCCGAGGCTGAAAGAGCAGGCTACACCTTGTCAATT
>scaffold_268|SINFRUG00000138166|71741|73192
ATGGAGGTGTCATCACATAGCCTCTTCCTACTGCAGCAGCTCAATGTCCAGAGAGAGTTTGGCTTCCTGTGTGACTGTACTGTTGCCATTGGCAACGTTTACTTCAAAGCTCACCGAGCTGTATTGGCCGCCTTCTCCAATTACTTCAAGATGATCTTCATTCACCAGTCCAGTGAGTGTATAAAGATCCAGCCCACAGACATCCAGCCTGATGTCTTCAGCTATCTGCTGCACATCATGTACACCGGAATGTGTCCCAAACAGCCCGTGGACCAGAGCCGTCTACAGGAGGGGATCAAGTTTCTGCATGCCTACCAGCTGTCCCGCAAACCCAGTGAGGGCACCACTGACTCTGCCATCGACGTGTTTCGTATGTCCAACCTGTATGGCATCCAGATCTCCTCCCAGCTCACCAACAAAGAGATACCTCGAGTCCACAAGTCCGCTACGGTGTCTCGCGGGACTACCGATGTTAGCCACTCTGGTCGCAGAGGGCGGTCCCTCACCATTGGCTTGGACGGTGTCCCGTCGGACAACCAGACCTCGACTTTACACAAAGTGTGCTCTGTGGCATCTGGAGACGACTCAGACATTACGACTCGTATCAAGCAGGAGCGTTTGGAGGAAGATGAATTGGAGGACGGCGAGGGAGAAGAGGAACATGGGCTGGGGTCTCCCGGTCACGGTAGCAGTCCCGGTCACGGCCTCCTCTTCAAAGACCGGCCGATGGTTTTGCTGTGTCCTCGATGTGGAGAGCGCTGCTCTTCTCCCGAGGGTCTGCGGGAGCATCTGTTCAGCCACACCCTCGACCCTACGCACCTGGTGGAGGGACTTTCGCAGGGTGGCGAGCCAGACACTGGGTCAGAGGAGGGGCCGCCAGGGGCCCAGGAGCAGCTGGACACTGGTTGTCTGGAGGAGGCCCTGAGGCAAAGCCAGGCACTCGCCAACCAACTGGCTGCAGAACTGAGAAGGAGTAGGGGAGGAAGTGAAGGTTGTAGCCCGGGCCCCGCCGTCTTGCACTCCCGTAAACGTAAGATCGCGTGTGCCGTCTGCAGCATGCGATTTGCCCACAAGAGTCAGCTGCAGGAGCACATGTACACCCACACTGGCAAACCGTCCCGCCTCCACCGCTACAACCGCCTCTGCAGCCAGCTCTTCCAGGCTTCCGCCCACTTTTGTGAGGGCACCACTGAGACTGCC
>scaffold_14|SINFRUG00000135959|858317|924800
GAGAGCGGAAGTGATGAAGGAGAGGATGAAGAGGAAGAGGACATCAGTGATGTAGAGAACCTGACTGGAGAAATAGTTTACCAGCCGGACGGCTCGGCTTACATTGTAGAGAGCCTTAGTCAGTTGATCCAAAGTGGTGGGAGCGTGGTACCGGGCCTGCTTCCCACAAACTCTTTCACCAGTGGAGGGAAAGTGGGGGAACCAGCCGGGGCTTCATCCGCAGTCTACCCTCAGATCATCAACACATTTCACATAGCCTCTTCCTTCGGGAAGTGGTTTGGAAATTCAGATCAAGGTTTCCCCAATACCTCAACCATGGCAGGACTCAGCCCTGTTCTGCACAGTTACCGTGTCTTCGACGTTCGGCACAAAAGCAACAAGGATTACCTAAACAGCGATGGGTCTGCCAAGAAGTCCTGTGTATCCAAAGACGTTCCCAACAATGTGGATTTTTCCAAATTCGATGGGCTTGCCCTGTATGGTAAGGGGAAGCCCATCCTCATGTGTTTTCTCTGCAAGCTATCCTTTGGCTATGCGCGTTCTTTTGCCACCCATGCCGTCCATGATCACCATATTACACTGTGTGAGGATGAGAGGCAGCTGCTGGGGGAAAAACAAGCGTCTGCCATCATCCAGGGCATCGGGAAGGACAAAGAGCCCCTTATCAGTTTCCTGGAACCAAAAACTAAGAGCACTTCTCTGCCACCAACCCTGCACCCTATTAATTCTGGCCAGAGCTTCTATGGCACGTTTAGTGGTGTTCATCTGGAGCCAGAAAGCAGCAACGGGGGCAGCGAGGCCCTCCTGAACAAAGACTCTGACTCTGGCCTCCAGCAACAGCAGCAGCAGCAACAAACCCCGCTCAGCTCGGTGCTCTCTGTCGGAGGACTGAGCGTTCCCAAAGCATCCACTCTTACCTCATCATCAGGCTCGGCCAAAGACTCCGGTGCCCTGCCCAAACAGGGAGCGAGAACTGAGAAGCCTGTTGGGAAAGAGCTGTCATGCAAGGGAAGTGACGGGGACAAAGATGGACAGGAACAGAAAACCCACCTCTTAAGCCACCTGATGGGCTCGGAGGAAGAGGCGGAACTGCTATTAGGGGGGGAGGAGGAGGAGGTGGAGGCTAAAACTGCTGCAGTATCCTGTAGTGGTAACGGTAGCAGTGGTGGAGGGGAAGTAGGGGAACCAGCTGTCTCAAACCAAAGCATTTCCAAATCTCCTTTATTAATGCCTAGTAGCACTCTCCAGCCTTCTGCCTGCACCTCTGCAGTCAATTCCACACTAAACAGCAAAGCCCCTACTTCCACCTCCTCGTCCGTCAAGAAAGAGAGTTCAGCTTCAGATGGTGGAGGGAGGACCTTGGAGCTCCCTCTGAGCTTTAATTGCCAGGGCCCGACCGTCCCCATGGCAATGGCAGCAGCCGCCATCAGAAAGAGCGAGTGTTCACAGAACCATGGGTCCATCGGCAGTGGAAGCAGTGGAGTCGAATGCCCTAAATGTGACACTGTTTTGGGTTCATCGCGCTCCTTGGGTGGTCACATGACTATGATGCATTCGCGTAACTCATGCAAGACACTCAAATGTCCTAAATGCAACTGGCATTACAAGTACCAGCAGACGCTGGAGGCCCACATGAAGGAGAAACACCCGGAATCTGGAGGTTCCTGTATGTACTGCAGCAGCGGCCAGAGCCACCCCCGCCTGGCTCGTGGGGAGAGCTATACCTGTGGGTACAAGCCCTTCCGGTGCGAGGTCTGCAATTATTCCACCACCACGAAGGGGAACCTGAGCATACACATGCAGTCGGATAAGCACCTGAACAACATGAAGACGCTGCAGAACGGCGGCTCCATCGCCGCCGCGCAGGAGCAGGTTTTCGGGCACGCTCCAGGGGGGGTGGTGTCGGTGCCGTCGGTGACCCAGGCCAGCAGCCACCACCCTCCCCACCACCACCCGACGCAGTCCTCCGCCCACATGTCCGGGCCGTGCGGGGCCCCCTCTCCGACCAAGCTGAAGAGCAAACCGACGTGGCGGTGCGAGATCTGCGACTACGAGACCAACGTGGCGCGGAACCTTCGCATCCACATGACCAGCGAGAAGCACATGCACAACATGATGCTGCTCCAGCAGAACGTGACGCAGATGCAGCACGGTCGCCTCGGCCTGGGGGCCATGCCTTCCCCCTCGGAGGCCGAGCTGTACCAGTATTACCTGACCCAGAACATGAGCCTTCCACCGGGCCTCAAGATCGACCCCGCTGGCGCCGAGGCCCAGTACCTGATGGGGAACTTTCACCTGGATCCCAACATAGCGGCGCTGGCTCCTGCGCTAGTAGGTGGGGAAATCCCAATGGACATGCGGCTCGGCGGTGGGCACTTAGTGTCTGAAGAACTGATGACCTTGGGAGAGAGCCTGTCCCAGACCAGCGACCCCTCCCTCAAGCTCTTTCAGTGTGCCGTCTGCAACCGTTTCACCACAGACAACCTGGACGTGCTGGGGATGCACATGGGAACGGAGCGCAGCCTCCCGGAGGAAGAGTGGCACGCCGTGGTGGGCGACTCCCACCAGTGCAAGCTGTGCCACTACACCACGCAGCTCAAGGCCAACTTCCAGCTGCACTGCAAGACGGACAAGCACGTCCAGAAGTACCAGCTGGTGGCCCACATCAAGGAAGGGGGCAAAGGCAACGAGTGGCGCCTGAAATGCGTGGCCATCGGCAACCCGGTGCACCTGAAGTGCAACGCGTGCGACTACTACACCAACAGCCTGGAGAAGCTGAGGATGCACACCGTCAACTCCCGGCACGAGGCCAGCCTCAAGGTCTACAAGCACCTGCAGCAGCACGAGAACGCGGTGGAGGGTGATGCCTGCTACTACCACTGCGTGCTGTGCAACTACTCCACCAAGGCCAAGCTCAACCTGATCCAGCATGTGCGCTCCATGAAGCACCAACGCAGCGAGAGCCTCAGGAAACTCCAGCGCTTGCAGAAGGGCCTCCCCGAGGACGAGGAGGACCTCGGCTCCATCTTCACCATTCGCAAATGCCCTTCTTCCGACACAGGAGAGCTGAGTGAGGATGTGGAGGCTGCCAGTGAGACCACCACAGACCAGGAGGACCAAACCAAAGACAGAGAAAGTGGGGGGGAGAAGGAGCTCACCAAAGGGACAGCATGCTGCTCTAATTTCACCCCCTGTTTGATGTTCTCCATATTCCTCCGTTTCACTGTTCCTTTCTGCGCGCTCGCACAGATGTACCAGTGCCCCTACTGCAAGTTCACCAACACGGACCTGAACCGCCTCAGAATGCACGTGATGACGCAGCACTCTGTCCAGCCCATGCTGCAGTGCCCGTTATGCCAGGACATGCTCAACAACAAGATCCACCTGCAGTTCCACCTCACGCACCTCCACAGCGTGGCCCCTGACTGTGTTGACAAGCTCATCGCCACAGTAACCCCTAGTGATGCACTGCCTGCAAGCATGTTCATACCTGTACCGAGCCCAGACAGAGAGGCTCAGAGCACCCCTCATGCTACAGCTAACTCTAACTCTGAAGACTCAAAGAAGCAAGTCGAGAGGGCCGTGTCGCTCCCTGCAGAGACCGCTGAATCCCGCAAGTCGCCTCTAGAAGAGCAGCAGTTGGACAAAGATGATTCCGGGTTCTTGTGCTGGAAGAAAGGCTGTAATCAGGTGTTCAAGTCCTCCAACTCGCTGCAGATGCATTTCAACGAAGTGCACAACAAGAGGCCGCAGCTGCCCGTTTCAGATCGCCATGTGTACAAGTACCGTTGCAACCAGTGCAGCCTGGCCTTCAAGACCGTGGAGAAGCTGCAGCTTCATTCGCAGTACCATGTGATCAGGGCTGCCACCATGTGCTGCCTGTGTCAGCGAAGCTTCAGAACACTGCAGGCCCTGAAGAAACATTTAGAGACCAGCCACATGGAGCTGAGTGAAGCTGATGTCCAGCAGCTCTATGGAGGCTTATTGATGAACGGGGATATCATGGCGATGGCTGATCAATCCCTTGGTGAGGACCCTGTAAGTCTGGGAGAAGATGACAAAGATGGAGATGAAAGTGACCTGGAGGAGAAGCAAAGTCCAACTGGCAGCGACTCTGGCTCTCTGCAGGAAGATTCTGGATCAGAACCCAAACGTGCTTTGCCATTCAGAAAGGGCCCCAATTTTACCATGGAAAAGTTCTTAGATCCATCTCGCCCTTTCAAGTGCACAGTATGTAAGGAATCTTTCACACAGAAGAACATTCTCCTAGTCCATTATAACTCAGTCTCTCATCTGCACAAGGTGAAACGGGCCCTCCAGGAGTCCACCACTGGCCAACCTGAGCCCACCAGCAGCCCTGACAACAAACCATTCAAATGCAGCACTTGTAACGTAGCATATAGTCAGAGTTCTACGCTGGAAATTCACATGCGCTCTGTTCTGCACCAGACCAAAGCAAGGGCAGCCAAACTCGAAGCAGCAGGAGGTATCACTAGCTCTGCCAGTGCTACTGGCTCCAGTGGAGGTGGCACCAGCGTCAGAACGTCAACGTCTAGTCCAAGCCCTGCTAGCAACTCAACAACTAGCTCTAGCAACCACAGTTCATCTGTATCTCAGACAACTCAGAGTATTCTTGGAGGAAACCATATAAGCCAGACTAATGTGGTTGAAAGCCTGGGAAATTCTTTAGTCAGCTCTCGTTCTTCCCCATCTGAAAATCACGAAGCAAAAAAGTCTAAATATTCAGACATCCTGGCTCAGGCTCAAGCCCAAGCTCAAGCCCATCTTCAACAAGAGCTCCAGCAGCAGGCTGCTCTTCTGCAATCCCAGCTCTTTAATCCAGCACTTCTGCAGCACTTCCCGATGACAACTGATGCACTTCTCCCCCTCCAACAGCAGCAGTTGCTCTTTCCTTTCTACATCCCTGGGGCTGAATTCCAGCTGAACCCAGAGATCAGCCTAAGTAACTCTCTAGGCCTAGTAGGATCATCTACCTCCTCATTGCTGGAAGATCTGAAAAATTCAGCCCAAGCACAACAGAGTTGCTTACAACAGCAACTGATGCACCATGCTCAGGGTCAGATGGCATTGCTACAACAAAGCGTCTCTCTGCTTCAACACGCTGAGAAAAAGCAGAGACATTCCTCTTCACAGAACGACAAAGACAAAGAAGCATATAGAGAGAAGGAAGCAACCGAAAAAAATGAGGAATATGCAAACAAAGATTCTGATACCAAGGCGAGAGAAAAGGATATCCAGCATATTTCAATTAATATGAACCACGATTCTGGCTTGCCCCCACCGAGGATCGCTTCTGATGCTCGGGGAAACGCAACTAAGGCTTTGCTGGAAAACTTTGGGTTTGAATTAGTGATTCAGTACAATGAAAATAAACAGAAGGCTCAGAAGAAGACAGCTGGACCCGTTGGATCAAGCGGTCCAGGTGGGATAACCAGAGTGGTGGACCCCATTGAGGGATTGGAAAAACTGGAATGTGAAGCTTGTGGCAAGCTTTTTTCAAACATACTGATTCTCAAGAGTCACCAGGAGCACATCCACCAGGCTTTCTTTCCATTTCGGTCTCTTGAGAGATTCGCCAAAGAATACAGAGAGCATTATGATAAACTCTATCCACTGAGGCCCCCTACACCAGAGGCTGCTACAGCAGCCCCCACACCAAATATCCCCGTCTCTGCCGCTTCCCTCACACCTCCAACCGTACCCACCCCACAGCCGCAGGTTTCAGTGGCCCAGATCCCCATGCCGATGGATTTGCCCCTCTTCTCCCCGCTCATGATGCAGCCCATGTCTCTGCAGTCGTTGCCGCCCCAGCTGCAAACTGTTGAGCCCAGCCTGGCCTCGGACCTGGCCCAGCTCTATCAGCAGCAGCTCACGCCGGCTATGCTGCAGCAGCAGCAGAACAAGAGGCCGCGCACGCGCATCACAGACGACCAGCTCAGGATCCTTCGACAGTACTTTGACATCAACAATTCGCCAAACGAGGACCAAATAAAAGAGATGGCAGACAAATCGGGGCTGCCCCAAAAAGTGATAAAACACTGGTTTAGAAATACTCTCTTTAAAGAAAGGCAGCGCAACAAAGACTCACCGTACAATTTCAGTAATCCACCAACCACAACTCTCGAGGAAGCGAAATTTGACTCAAAACCGCCCACCCCCGAACCCCAGAAACATGAATATTATGGAAGTAAGCGCTCCTCCAGGACGAGGTTTACTGACTACCAGCTTCGCGTCCTGCAAGACTTCTTTGATGCCAATGCTTATCCTAAAGATGATGAATTTGAACAGCTGTCGAACCTGCTGAGCCTGCCCACGCGCGTCATTGTGGTGTGGTTCCAAAATGCTCGTCAGAAAGCAAGGAAAAATTACGAAAATCAAGGTGACGGGGCGAAAGAGGGCGAGAGGCGAGAGTTTTCCAACGACCGCTACATTCGCACATCAAACCTGAACTACCAGTGCAAGAAATGCAGTCTGGTTTTCCAGCGTATATTTGACTTGATTAAACACCAAAAGAAGCTGTGTTACAAAGATGAGGACGAAGATGGACACTACGACAGTCAAAACGAAGATTCGCTGGATCTGTCCAGCGAATGTTTCACTCCGTCTGGGTCTTCCTGTCATACCCCGATGCCTTCCTCTTCGAGCCTCTGCCCGCTGCCACCAACATCATCAGCATTCTCCCACCTCTCATCCAGTGAGAAAGATGAGGCCTCACCAGCAAACACCTCCACCCTTTATGACGAGAAGCCCAAGCAGACGGCAGAAACATCTGCTGATGCAAGAGAAAACCAAACCTCCATTAAGCAGGAAATAGTGCACCAAGCGCAGTCTGAGGCACAACCCCACAGACCGCAGAGAGAAGAAAAGCTTCACACCACCCCAAAGCCCACCAAACATTCTTCTCCCTCTTTCTCACAGCAACAACGTCAATGTGGCCCCTCGGCCTCTCAAACGAGCCAACCGTCGTCACAAAGTTCTCACATGAGCCTCAATGCACACCTCACCACCGCGACCCAACAACTGGCACAGCAGCTGATTCCGTACCAGTGTGAGCAGTGCAAGATCGGCTTCCCCTCCTTTGAGCACTGGCAGGAGCACCAGCAGTTACACTTCCTCTCTGTGCAAAATCAGTTCATCCACCCTCAATTCCTCGACCGTCCGATCGACATTTCCCCCTTCATGCTCTTCGATCCCAGCAATCCTCTGCTGGCAGGTCAGTTGCCTTCGGGTGCAATGCCTCATATTCCCAGCAGCTCAGCCACCTCTCCGTCCACTCCCACCTCCACTATGAACTCCTTGAAGAGGAAGCTGGAAGAGAAATCTTGTACCAGCCCAGGAGAGAATGACAGCACCAACAGCGGAGAGGAGCCCCAAAGAGACAAGCGACTCAGAACCACCATCACACCTGAGCAGCTCGAGATCCTGTATCAGAAGTACCTTTTAGATTCCAACCCTACGCGCAAAATGCTGGAACACATTGCTCATGAAGTGGGACTAAAAAAGAGGGTGGTGCAGGTCTGGTTCCAAAACACTAGAGCTAGGGAGAGAAAAGGACAGTTTAGGGCTGTGGGACCGGCGCAGGCTCATCGTAGATGCCCTTTCTGCCGCGCTCTTTTTAAAGCAAAAACTGCCCTTGAGGCACACATTCGCTCTCGTCACTGGCACGAAGCCAAACGTGCTGGATACAATTTGACTCTTACCGGTATGCTGCCCGATCAGGAAGGTATTCAAATAAAGATGGATGTTCAGGAGACATCAAATTATCCCCAACTGCCCTCAACAAACAGCGATGGACAAAGTTCTTCTCTGTCTCCAGTCAACAAGTGCATAGATTTGTCCCCAAGAGCTCTGCTGAGCCCTTCGTCCATCAAAGTTGAGGGAATCGAGGATTTTGAGAGCGCCATGGCAAGCATGTCCTCTGTCAACCTCAGCTTTGATCAGAGCAAACTGGATAATGACGACTGTTCTTCTGTGAACACGGCCATCACAGATACGACCACAGGTGATGAGGCCAATATTGATAATGACAGTGCTGATACAAAGCACAGCCAAAACAGCGGCGACTATCTGTCCAAGTCAGGGGCCTCAGCCCAAGTCCTGGAAAACGATGACCAGATGTCCTCAGGCCTGGTAAGTCCTGCAACAAGCTACTATGCTAAAGACTACGAAAATGAACATATAATTGACCACAGCGAAACATCCAGCCTTGCTGACCCCTGCTCACCAAGTCCCGGAGCTTCTGTCAGCAGGATCATTGACGGCGGAGATCGGCCCGGCCAGAAGCGCTTCCGAACCCAGATGACTAACCTCCAGCTCAAAGTATTAAAATCCTGTTTTAACGACTATAGGACTCCCACTATGCTGGAATGTGAGGTTCTCGGCAGTGATATTGGCCTTCCAAAGAGAGTGGTACAGGTGTGGTTTCAAAACGCCCGTGCCAAGGAGAAAAAGGCAAAGCTCAACATGGCCAAGCACTTTGGAATAAATCAGACATCCTACGAGGGGCCCAAGACTGAATGCACTTTGTGTGGTGTCAAGTACAGCGCACGACTCTCTGTGCGTGATCATATTTTCTCCCAGCAACACATATCCAAGGTGAAGGATACCATCGGCAGCCAAATCGATAAAGAAAAAGAGTACTTTGATCCGGCCACTGTTCGCCAACTTATGGCCCAGCAGGAAATGGACCGCATAAAGAAGGCCAACGAAGTTTTGGGACTAGCACAACAGCAGGCCCTCCAGCAACAAGGGATGTTCGATAACCCGGCAATGCAGGCTCTGAATCTCCAGTCTGCATACCCCAGTCTGCAAGGCATCCCGCCCGTGCTCCTGCCAGGGGTCGGCAGCCCCTCTCTTTCCAGCTTTAACTCGTCTAATTCAGCTTTAACTCCTCCAAAACCTTCAAACCTCCTGAACATGTCTGGTGCCAGTGTCCCCTCACCAAGCCTTCCCACGTCCGGACTACCCAACAAGCCGCCCTCCTCATCCTCTCTCGCCACGTCCACGCCAGGTCAGAGCAACACGTCTGCTTCGCACTCGAGCGCAACCTCCACGTCCAGCTCCACATCCTCCACCACCCAGTCTGGCTCCCGACCCGATCCCCCGAAAGAATGCAACACCGAGAGGGTACGAGAGAAGGACAAGCCCAAGGAAAAGACGGAGAAGTCCCCATCATCGACTGGAAGTACTCCTGCTCCCTCCACTTCTGCTGCTAGTGCCAAGAAGGAAAAGCCAGACACAGCTGTACCTGCTACCTCCATGCCCACCCCCGGCATGGAGTACGTGGTGGATCCTGCCCAACTTCAGGCGCTGCAAGCTGCTTTGGCGTCCGACCCCACGGCTCTCCTTACAAACCAGTTCCTCCCTTACTTTATGCCTGGCTTTTCCCCGTATTACACCCCGCAGCTCCCGGGGGCCCTCCAAGGGGGCTACCTTCAACCCATGTACGGCATGGAAAGTCTCTTTCCTTACAACCCAGCATTGTCACAAGCACTAATGGGCTTGTCTCCGGGATCCCTGCTGCAGCATTACCAGCAATATCAGCAGAGCTTGCAGGAGGCACTTCAACAGCAGCAGAGGCAGCTCCAACAGATCCATCAACCCAAGGCGGGCCAAACTTCCTCGCAGCCCTTGGGGGATCGAAAAGAATCTGCCAAAGATCCGGTAAAAACAGAGGCGCAGAAGGGTAACCTCCATGCCGAACCCCCATCTTCCTCCTCTTCCTCTGACCACAAAGTCCCCTCTGAGCAGAACGAGATGGATGGCAAAGCGTCGGACTCCCACCGAGATCAGTACATCGTCCCCAAGGCGCAGTGTAAAATGGCGTGCCGCAAGTGTCAAGCGGTTTTCACCAAGGAAGAGGCGGCGATTACCCACGTAAAATCTAACTGTTTTTTCGGCCAGTCTGTGGCAAACCTGCAAGAGATGTTGCTGCGTGTCCCCGGTGGTGCAGGGGCTGGAAGTCTCTACGACTGCCTGGCATGTGACACTACATTGGATGGGGAGAAAGCGCTCAGTCAACACCTGGAATCGGCATTGCACAAACACAGAACAATCAAGCATTCAGCCAGAAATGCCAAAGAGCACGCTACTAGTTTATTACCTCACTCTTCAGCCTGCTTCCCCAGTCCTAACACCGCATCTACCTCGCAGTCTGTCGCTCATCCCATCAGCAGCCCCCCTCCCCCGCCAACATCAGCCACCATGCCATCCTCTGCTGTCTCCACGTCGCTGTGCTCTGCCTCTTCAGCCCCTCTCAACACCACAGCTGCCGGCAAATCATGGCCCCAGGCCCCTTTCTCCAGAGCTTTAGCTGGGAAGCCTAATGCCAGTCCCTCGTCTTCTTCCTCCTCTTTTCCTCCAATGTCCTCACCTTCAACGGTTACCTCAAGTTCATTGAGCACCTCAGGAGTTCAGACCTCGATACCAACAGACGTCTTTACTGACGAGTCTGACTCTGACAGCAGTCAGAAGTCAGCAGACAGGCAGGGCAGGACGGTGGAGGAGCCGCAGCGGCCCGGCTTTGTTAAAGACAGTAGTAGTTGTGGTAGTAACCTTGCTAGTGTAGGAACAGACTCCATCAGATTGTAA
>scaffold_9|SINFRUG00000128921|748608|753106
GACCTTCTGACCTGCGGACAGTGCAGCCAGTCCTTCCCCCTTGCCCACATCCTGGCTTTCATCCAGCACAAACAAGGCGACTGCCGCGCTCACAACCGAGCCCGCCACGCCACCACCAGGGAGCCCTCCTATTTCGCCTGCCAGCAGTGCGAAGCCGTGTTTCCCTCTGCCTGGGTGCTCTTGCAGCACGCGCAGCATGCACACGAGCTCAGCATCTACCAAGAGGATGCCGGGGTCGACAGGAGAGGCGTAATGCCGTCCCCATCCTCGTCTCCACCCGCAGCCCTGACGTTCCCTCAGGCCACCGCGGTCCCGGCCAACTTCCACTGCGAGCTGTGCGACCAGACCTTTCAGTCCTTGCGCGCCTTGTCCGCCCACCGCCGGACTCACACCTGCAATAGGCCCTATCACTGCGGCGTGTGCGGGCAGGCCTTCGCCCAAAGCGGCCAGCTGGCCCGTCACATACGGGGCCATCATAAAGTCCCAGGAGGGGGAGGAGATGGCTACGAGGTGATGGAGACGTTGGCAGTGGAGGACAATGTGAGACAGGGGATGAGAGGACGGCTTCAAATGCAGCCACTTGGGATGGTGGGGAAGGAAATGGAGTGGGAGAACGACAGGGCCGAGATGATGGAGAGGGAAACGGAGTGGAGCTCCGCCACGCTCAGCGAGGCCGTGCAGGAGTGGCAGCGAGAGAACGAGAGGAGGGGCGCGGGAGGGAGCGCGGGGCTCGCCGTGCCCGCCACCGGGTCGACTGGGAAAAAGAAGAAGGACGAAGCTTGCGAGTTCTGCGGCAAGCAGTTCCGCAACAGCAGCAACCTGACGGTGCACCGCCGCAGTCACACGGGCGAGAGGCCGTACCGCTGCGGGCTCTGCAACTACGCCTGCGCGCAGAGCTCAAAGCTGACTCGCCACATGAAGACCCACGGCGCCCAGGGAGGGAAGGCCTCCTTCCTGTGCCAGCTGTGCGCGGTGCCCTTCACCGTCTACGCCACTCTGGAGAAGCACCTCAAAAAGGTTCAC
>scaffold_133|SINFRUG00000141311|106008|116815
ATGTCCCGACGCAAGCAAGCCAAGCCGCAGCACCTCAAGTCGGACGAGGACCCCGCACTATCCGGGGTGGTTTCCGAGCACGTACTGGATGATGCCGACAGCGGGAACGAGAGCCGCAGTGGCAGCGAGGAGACCCACGTGTGTGAAAAGTGTTGCGCTGAGTTCTTCAAGTGGTCAGACTTCTGTGAACATTTAAAAAACTGCACCAAAAACCCGCTGGTGCTCATAGTGAATGACAATGAGGACACACCTAACGCCTCCCAAGAGTACCCTACAGAGCCCTCCCCTGTCCCCAGCTGCCCCAGTGAACAGGATGACAGCGAGGACCCTAGGGAGGGCAACCACAGTCCTGCTGGTGAGGGAGATGACGTCCCAGAGACGCCAACCTTAAATGGGATCAATGTCCTCGAAAAGGAGGATGACCAGATGGAACTGGAGCTTTCTTCTGAAAAAACTATGGATCCTGATGAGAGGGACATGACATCACCTGAACCAGACAGCTCTCTACCTCAGCTCAGTGATGTCATCCCCTCTGCTCTCACAAGCTACGCCATGCCAAGCACCAATGTCACTCTGGAGACCCTGCATGGTACCCGAGTTGCAGTCGCTCAGTTTTCACAGAGCGTAAGGGCAGCCGTGGGCAATGGGGTCTCCACCATGGCTATTCCTATGATCCTTGACCAACTGATGGCCCTCCAGCAGCAGCAGATTCATCAGCTACAGCTGATAGAACAAATACGCAGTCAGGTGGCTCTAATGAACAGACAGCCAGCCTCACAGAATGCTCTCAACCATCATCCCACCAACCCAACTTTAAACCAGGGGCCTATATCAACCTGTGTCCCCACTGTTGCAAGTCATCTTCAACTACATAACTTCATCACCCCCCCTGTTCATCAGCTCCCTGTGAGGTTGCCAGCCACTCTCAATGGTCAGGGAGCTTCAGCCCAGACTTCAACAGTAGAAGGGCCCCTCTCTCATACAGCACAGAGTGGTTCTCAACAGTCAAGCTGTTCTATACCTAACACATCATCCAGTAACTCTGTTTTCACCGCACCGAGTGGCGGACTGTCATCTCTGCTTCCAGCCTGTTCATCCTCAGCCACAAACAACAACATTAGCACTAGTAGCATAACAGTAGGAGGAGGGATCAGCAGCAGCTCACCTCTTTCCAGGAATTCTACAACCCCTCCTTCTCTCAACCATAGCAGCCTCCTGAGCTCTGCCTCCAATCTACCACTTATACCTCATAGTTCATCCAGCAGCGTGATCTTCCCCAACCCACTGGCTAGTATAGCGGCCACAGCGAATGCACTCGACCCTCTCGCAGCTCTGATGAAGCACCGCAAGGGAAAGCCCCCAAACGTCTCGGTGTTTGACACCAAACCTAGCTCGGAGGATCCCTTCTTCAAGCATAAGTGTAGGTTCTGTGCCAAGGTTTTCGGCAGTGACAGTGCTCTACAGATTCACTTGCACTTCCAGAGGCACAAAGAGAAATACCCACATATTCAAATGAATCCCTATCCTGTTCCAGAGTACCTGGACAATGTGCCCACAAGCTCTGGCATTCCATATGGAATGTCTTTGCCTCCAGAAAAACCTGTAACTACCTGGCTCGACAGTAAACCAGTTCTCCCCACAGTTTCCACATCAGTAGGCCTTCAGCTGCCTCCAACACTTCCGAGTATGCTGGGAGGTTTTGGTGACACTACAAGCCTCACTCCACTCAACAGATCTCCTCAAAGGCCATCTCCCCCATCAAGTGAGTGTGCCTCTTTGTCACCTAATATTGTTTCTGACAGTATGACAGCCACTTCATTATCACCAAAACACAGCTTGACGAGTGATGCACCTCCTCTTTTGAAACCTGAGGGTATTCTCCTCCCCCCAAGCTGCTCCACAAGGCCAGGAGAGAACACCACCACCACAACTACAGTCACACAAGCGATCCTTTCCTCCACTGTTACTTCCACAACAACATCCAACAGTGGTCAGGTCATAGAACCCACCTCCAGCCCCAATTCTTCTTCAAACCCTATCTCCCATCCTGTCCTACCCATGATTTCAGACCAGTTTAAGGCCAAATTTCCCTTTGGAGGTCTCTTAGACTCTATGCAAACTTCAGAGACATCAAAGTTGCAGCAGCTTGTTGAGAACATTGACAAGAAGATGACTGATCCAAACCAGTGTGTCATTTGCCATCGTGTCCTGAGCTGTCAGAGTGCTCTAAAGATGCATTACCGCCACACCGGGGAGAGGCCTTTCAAATGCAAGATATGTGGACGAGCATTTACAACTAAGGGAAACCTAAAAACACACTTTGGGGTCCACAGATCCAAACCTCCACTACGGGTCCAACACTCCTGTCCAATCTGTCAGAAGAAATTTACCAATGCTGTTGTTTTGCAGCAGCATATCCGTATGCACATGGGAGGTCAGATCCCAAACACCTTAGTCCCTGAAAGCCTGCAGGAAATGGACACCGACTTCTCACATGATGAGAAGAGCCTCGATGCAATGAGTAACTACGATGATGATCTTTTGGATGAAATGGAACAAGCAATTGACGATGAACCAGACTTCAAAGAGATGGACATAGACCTATCAAAACCCTATTCCCCTGGGAGCTCCCCACCAACTTCCATCATTTCTAGTATTGCTGCAATGGAGAACCAGATGAAGATGATTGACTCCACTGCCAGCATGTCTCGTTCATTTGGACAAAAGCTTGCACAAAACGGCAACGGCTTTGGGGGAGACAGTGACTGCTTTGCTGCTGATTCCTTGTCTGTGGTGGGGGATGTTGAGGGTCAAAGCTTGGGGAGCCCATCTTTGTCTGAGTCCTCCGGCTCCATGCAACATTTGTCCCCAGCTCACAGTCATTCTGAGAGCCAGCCATCCAAGTCCCCAGCTGCTCTAAATAATAACGGTAGTGCTATGATGGCAGAAGAGTGCATGGAGAGCACTGCACTTGGCTTGGCAATGGTGAAGTCAGAAAAATCAGAGACCCCGTCGCCTCTGTCAGCCAATGAGGGCAACGGTGCCCTCGACCTGACCGCCACTCAACCTGGCAGGCACTTTATCAAGGAAGAGAGCCACTTCAGCATGTTGTTTCTGAATAGAGATCGAGCCCTTAATCTCAGCAAAACCATTAACTTAACATCTTTATTTTCAGGACTGAGCACTCCTAATCTGGCTAGTACTGTATCCAACATGATCAAAATGGAGATGAATGGGCACGGAAAGCCAATGTCTCTGAGCGAGAACTCTCACCTGCCCATTAGCATCCAGGTACCTGCTGCAACGCCTCAGACCACCATGAGTCCCGGCGTCAACCCTATGTTGGCTCCCCCTCCTCCTCGACGCACTCCCAAGCAGCACAACTGTCCCTCATGTGGGAAGAACTTCTCCTCAGCCAGTGCTCTTCAAATTCATGAGCGAACACACACCGGCGAAAAACCTTTTGCTTGCTCCATCTGTGGTAGGGCTTTCACCACCAAGGGAAATCTGAAGGTTCATATGGGAACACACATGTGGAATAACGCTCCAGCCCGAAGGGGCCGTCGCCTCTCGGTGGAGAATCCTATGGCCCTGTTGGGAGGAGACGCCATGAAGTTTAGCGAGATGTTCCAGAAAGACCTGGCGGCCCGGGCCATGAACGTCGACCCAGGCTTCTGGAACCAATATGCTGCCGCCATCACCAACGGGCTGGCCATGAAGAACAATGAGATCTCTGTGATCCAAAACGGAGGCATCACCCAACTGCCCGTCAGCCTGGGCGGTACTGGAATCACATCCCTGGGAGCCATGACGGGAGGACTGGATCGTGTACACGCCGGCAGCAGCCCCCCGATGACGGGTATGGACAAGGCCGGCCTGGAGGTTGGAGCTGGACGCCCCTTCTCCAGGTTTATTGAGGAGAACAAAGAGATCGGTATCAATTAA
>scaffold_3183|SINFRUG00000126674|865|5628
CTGCTGAACGAAGCGGCAGCAAACCGCAAGTTCAAATGCAGTGAGTGTGGAAAAGCTTTCAAGTACAAACATCACCTGAAGGAACATCTCCGCATTCACAGCGGTGAGAAACCATACGAATGTTCCAACTGTAAGAAGAGGTTCTCGCATTCTGGCTCTTATAGTTCACACATCAGCAGCAAGAAATGCATCAGTCTGGTTGCTGTTAATGGACGAGTACGCAATATAAACAGCATCAGGCCTGGCTCCTCACCCAGCTCCATCACATCATCACCTGGAAGCCCTGTTCTTTCCCAATTCTGCCACAAGATGGAAAATGGCCATTCAATTTGTTTTCCAGATCACCAGAATCAGCTTGATATCAAATCTGAACCGCTGAACCTGGGTGAGTACTGCCAAATGATGAGCACCCATGGGTTTGCTGGGCCTGACGGGTACCTGAATGGCCACAGTCCTCTGAGCATCCTCAGTTCCTCTCGTGATCCTCAGCAACACGTGGGCGGCTGTGGGGTAGACCTCACCCAGCTCACCTATGCAGGGAGCAACCTGGGTGAGGTGCAGAAGGTTCTTCAGACTGTCGACAACACTATATGCAGGAAGAAGAGGGATAGAAACCCAAAGGAGATCTCCATGCTCAGAGCCTATATGAAGGAGTTGGGAACCGAGGTTGAGGAACAGCAGCCGCCCCAGTCTAGTTTCCACAAGGGGGAACCTGGAAACCACACCAAAAGCATGAATGACTGTATACTGGAAAAAGTCAATGAGGCTAAAAGTCTAATCAACGAGTCCAAGAGAGCGGTGGATGAGACAAAAGAGAAGTCTAATACAGAGCACAGTGGTGAGGAGAAACCCTCGGACCAGCTCACCCAGCTGCTTTGCTTCTCTTGTCAGTTCTGCAAGGAGATGTTCTCTGGGCCCATTCCATTACACCAGCATGAGCGCTACCTGTGCAAAATGAACGAGGAGATCAAGGCGGTCCTGCAGCCGGCCGAGAACAGTCCTGCTCAACACCTGTCCAACAGTGAAGGTGTCACCAGTGCAAAAAGGTCTTTGAAGGACGTGTCACTACTGAGGACATGCTTTGATATAAATGCTGAACCAAACACAGAAGATCTGCAGAAGATTTCTGTGGCTGTAGGACTTCCTGAAGACTTTATCAGTGAGTGGTTTTCCCAGTGGAAGAGGCAGAACTGCCAAGGAGGAGGTCTGAGGATAAAGTTACCCCATCCTGAGAACTGTGGAGCGGACACCAGTACGGGCCAGTCTCCAGTCTCAGTTCCTGCTGCACAATTACAGGGGCATTTCACAAAAAAACGCCCGTTCCAGAACCACAGGCCTTCTGCACGGGCCAAACCCCAAGAGCGGGAGGCCCACATGAGGAGCAGCACTCCTTCGCCCCTCAACCTTTCCTCCACACCCATCAACGAGTCTTGGAGCTGTCTCACGTCCAGCTGTCAGGCTTCTGAGGATGCCAGGGGAGATTCACCTCTAGACCTCTCCCTGCCCAAACCTCATTTTAATGGTTTCATCCGTGAGAAGGACGGTGACGCTCAACAACGAGAACATCCGCCTGGGCCTTCAGATTTGATCAACATCAAAAGTGAGGTCCTGGCATCAGAAAGTGGAGCGAACTTGGTCAGCCAGCTCGACCGGAGCACAAGCCCCATCTTTGGGATGAATCCCTTTGCTGGCTGTCATCTTTATGCTTCTCTGCCTCATGAAGCATTAGCACCAGCCACCTTCATGTCACCCGCCCGGGCCACCATCACAGGGTTCAGGCCCTATGCTTCTCTTGACCCCATGAGCTTCCTTCCTCACATGGCCTACAGCTACGCAACTGGGGCAACGACATTTGCTGAAATGCAGCACGGAGGAATGTACCAAAGGAAAGCAGGTCTCCAGGGGGAGCTGTTGGATGGGAAGCCGGACTATCTGTCGGGCCTGGACGACCTGACAGATAGCGATTCGCTGCTCTGTAGGAAGAAGATGAAGAAGACTGAAAGTGGTACGTACGCCTGTGACTTGTGCGACAAAACATTCCAGAAGACCAGTTCCCTCCTAAGACACAAATATGAGCATACAGGGAAACGTCCTCACCAATGTGAGATCTGTAAGAAGGCCTTCAAACACAAGCATCACCTGATCGAACACTCGCGGCTGCACTCGGGGGAGAAGCCGTACCAGTGCGACAAGTGCGGCAAACGCTTCTCCCACTCGGGCTCCTACTCCCAGCACATGAACCACCGCTACTCCTACTGCAAGAGGGAGGCAGAGGAGCGCGAGGAGGCCCAGAGGGAGGGCAGCCGGAGGGGCGGGGGCCTGCAGCCCGCTGGCCCGCTGATGAGAAGGACCTACCTGCAGGAACTGGACCCGCTTGGGTACTCAGACCCAGACGAGCAGCAGGGGGACGTCGGGGGGCGTTGTACAGTCCTGAGTGTGAGCAGCGTGGAAAGGAAGATGGAAGGGGACAGAAAGACAGAAGAGGAGGTTGAAGACGTGCATGGAGAAGTCAGCGAGAAGGAGAAAAAGCAGGAGCAAGAA
>scaffold_58|SINFRUG00000124894|161619|257961
ATGTCCCGAAGGAAGCAGAGCAACCCCCGCCAGATCAAACGTCCTCTGGAGGATGGCCTGGAGGAAGAGGAGGAGGAGTGCGTCTCCGAGGAGAACGAGCTCCTGGCCAAAGACGAGTTCTCGGCGGAGGAAAACTTCCCTGCCGAGTTTGAACCCGAGAACATGAGCTGCGAAGACATGGAGTACTTCTGCAACAAAGGAGAGGAAGACGCCAACCGGGATGCAGGCGAGTCAGAGATGGACATTCAGAGTGAGAAGACCAAGCATCCAGCTGTGGGACCAGAAGAATGGGATGGTCCAAGAGAGCTGGACGCCTTCCTCAAAGATGGCGAGCGTCGGATCCACAGTCGGCAGCAGCTTCCCGTGGGGACGACGTGGGGACCCTTCGAGGGGAAGATCGAGATGAGCGCAGACAGCACCGCGCTGAAGACGAAGAGCACGGTCCCGGTGGTGCTGAGCGCCGGCCCCAGGTGGTTGCTGGATGTGACTTGGCAGGGAGCGGAAGACAACAAAAACAACTGCGTTGTGTACAGCAAAGGTGGCCAACTGTGGTGCACCACCACCAAGAACATGATGGAGGGCGAGGAGCTGGTGGCGTTCGCGGTGGACTTTGACTCGCGGCTGCAGGCGGTGAACCACATGTCTCTGAGCGAGGGCATGTACCCGGCACGGCTGCTGGACAGCATCCAGCTCCTGCCGCAGCAGGCCGCCATGGCTTCCATCCTGCCCACTGCCATCGTCAACAAGGACATCTTTCCCTGCAAAGCTTGCGGAATCTGGTTCCGGAGTGAGAGGAACCTGCACGCCCATCTGATGTACTACTGCAGCGGGCGGCAGAGGGAGCCAGAGACTGTCGTGGAGGAAAATGACGCCGCCCCCCACCAGACCCCCAGTATCTGCCCAATCCCACAGTGCAACAAGAGCTTCTCTGGAGCCAGAGCTTTGGAAATGCACTTGAGCACATCACACAGCGGTGTCAAAATGGAAGAGAGTCTCCCTCCTGGCACCAGCTTGAAATGCACAATCTGTAACTACACGGCAGATTCTCTTATTACATTCCAGCATCACATCACGTCTCACCTGTCACAGGCGGCCTTCAGATGCAATCACTGCCATATCAGCTTCCAGAGCCACAGGGAACTCTTACAGCATCAGGACTTACACGGGCACGGCAGCAAACTTCACAGGGAAGGCGACAACACCGAACATTCCCCCAGGGGGTCTGAGGAAAGCCTCCAGCAGCAGCAGCAGCAGGCCCGGGCTGAGCTGGCCAACAGGAAGGATGCTCGGCTGGGGAGTCCCAAAGGAGCCCTCAACAAGGAGACCAACACAGACAGTGAAGCTGACAAGGCTGAGAAGAAGCCGGTTCTGTCTGCTCAGAAGGCAGAGACCCACCCAGGCAGCAAAGCCAGTTTCTCCTACACTCGGATCAAATCGGAGCCCTCCAGCCCCCGTCTGGCCTCCTCCCCCGTGCAGCATAACATGCCTACATTTCCCATGGGCCCCTTCTTGTCTCAGTTTGCTTTCTCCCAAGACATTTCCGTAGTCCCACAGGCTTCGGAGATTCTGGCTAAAATGTCAGAACTGGTTCACCGGAGGCTGCGCCATGGAGGGAACAGTTACCCCCCTGTCATCTACAGCCCTCTTATGCCCAAAGGGGCCACGTGTTTTGAATGCAATATTACCTTCAGCAATTTGGACAACTATTTGGTTCACAAGAAGCACTACTGTAACAGCCGCTGGCAGCACATGGCCAAGTCCCCCGACTTCTCCGCCCTCTCGGACAAGGTCCCTGAGGCCGTGAGCCCCAACGGTGGTCACACTTCCGTTAGCATGTTGGCTGGTTGCCACCCTTCAGAGGCCGACACCCATCTTCTGCAGTCCGCCTGCCTCAACTCCAATATGCTGGACATGATCAATGCTGGGGCCAAAGGACCTGACAAAGACCTTGCGGGACAGGTCAAAAAGGTCTCTACCCCGACCGGAGCTGAGGAGAGACTGAACGGCAAGCAGATAGATGGGAAAAGCCCAACTTCCGGCTTGGTGGAAAGTGACAATGACCCCAACAAGACGACCTGCGAAGCCTGCAACATCACTTTCAGCCGCCACGAGACCTACATGGTCCATAAACAGTACTACTGCGCCACCCGTCACGACCCGCCCATGAAACGCATGTCCGCCAACAAGGTTCCCTCCATGCAGAGAACCATGAGGACCCGCAAACGCAGGAAGATGTACGAGATGTGTCTCCCCGACCAAGACCACCAGAGGCCCCCCATGGCCCAGCCGGGCTTCCTCGGTGTTCCTCCCATGAACCCTTGCACGTCCCAGGAAGCCGTAGAGAGCCTAGCGGATCGGTTCCACCCACGTTGCGACATCTTCACAGGTATGGTACCGAAACACCTGGAGGCCTCGCTGACCGTCACTAAACCTGTAATCGCCCCCAAATGCAACACGATGGAGCAGCAGGAGCTGGACGCTCCCATCGATCTCAGCAAAAAGTGTTCGCCAGTCTCTGACAAAACATGTAGCTCCCCGAAAAGACTGTTGGACTATCACGAATGTGCAGTGTGCAAGATCGGGTTTAACAAAGTGGAGAACTACCTTGCGCACAAACAGAACTTTTGCCCCTCGACAGCTGCCGCTACCCAGCCGCCACAGCAGCAGCAGCACAGCGAGACTGGCAACCTGGAGTTGATGTTTCCAGATGCCAAGAGTGAGGGCAGCAACAATCCCGAGGATATCTTTGATAAGAATCAGAGCAAATGCGAGAAGAACGGCAATGGGAAAGCACAGAATGGAGGAATGTTCCCCCCCCATCTGGCGCCTGTGCCAGGACTCAAGCCGTTTGTCGAGCCTCAACTCATTCCTTCCAAGGACGAGAACAAGAACATGTTTATGCCCCACTGCCTTTATCCTGGAGCAATAAAGAAGGTGAAAGGGCCTGAGCAAATATCGCCGTATTTTGGTATCAAATCTACCGATTATGTGACGGGAGGAGCGGCGATGCCGGGAGAGACCAGCGAGCAGGAGCAAGGCATCAATGGGGGCGTAGCAGAGACGGGGACGGCCAGAGAGCAGGCCCAGCAGCCTCCTGCTAATGGCTGCCCCCACCCTGGCAAAGAATCTCTCCCCCTTCTGCCGAAAAACCGGGGCATGATCATTGTCAACGGGGGGCACAAGAGCGAAGAGCGTTCAGGCACAGCTCCCCCACAGCAGGAAAACCAGCCCCAGCCAGACGGCCAGGTTCCCAACCCCTCGCCTACGTGGGCCGCGGAGAACCAGGCGGACTCCAACGAGAACACGTCACCGTCGTCCAAGTCTCCGACCGAGGAGGCGGCGCCGGCGGCCAATAAAGGCGTGAACGGCTCCGGAAGCGGCAAATACTGCCGCCTCTGTGACATCCAGTTCAACAACTTGTCAAACTTTATTACCCATAAGAAGTTTTACTGTTCTTCACACGCTGCAGAGCACGTCAAATAG
>scaffold_13|SINFRUG00000123678|1052728|1075112
ATGTTGGGTATGTACGTGCCAGACAGATTTTCCCTGAAATCGTCAAAAGTCCAGGATGGAATCGGTCTTTACACAGCGAGACGAGTGAAAAAGGGTGAGAAGTTTGGACCATTTGTTGGTGAAAAAAAGCTGCCTGGTGAATTGGATGAGAGCTCAGACACCAGACTAATGTGGGAGGTCCGTGGAAGCAAAGGGGATGTGTTGTATATTTTGGATGCTAGTAACCCTCGTCATGCCAACTGGCTGCGGTTTGTCCATCAGGCGCCTTCGCAGGAGCAGAAGAACTTGGCAGCCATACAGGATGGAGAGAACATTTTTTACCTGGCTGTGGATGACATTGAGACGGACACTGAACTCCTGATAGGCTTCCTGGACAGCGACATCATATTGTTGAAATGGGTAGAGTGGAGCTCTATTATCCTGGTTTATTATCCCAAGCAGACATGGATGAATCAGGTCCTTCTCATTTCTGCAGAGCTCATCATAAAGAAGGAGGATCACCCCTGCTTGCTGTGTGAGAGCAGCTTTCCCAGTGAGGAGATCCTGGCAGCCCACCTCCAGAGCCTGCACCAGAGGCCCCCCACAGAGGAGAAGGACTTTCAGTGCAGGAACTGCGGCAAGAAGTTCCCCATCAAGCAGGCTCTGCAGCGCCATGTCCTCCATTGTTCTGAATCACCGGATCCATCGGGCGACTCCAAAGCCCACCAGTGCTCCATCTGCCACAACAGCTTCAGCTCTGAATCCAGCTTTGAGCAGCACAAGGAAGCCTGTAAAGGAGACGCCAGGTTCATCTGTAAAGCAGAGAGCTGTGGGAAAAGGTTCAAGAGCAAGGACGCCCTGAAAAAGCATAAAGGAAATCCTTTTCATTTACTCCCCCTTTTCTTGGCAGGGAGTGCACGCCGCAAGCTCACGTGCACCATATGCAACCGTAAGTGCTCCTCCTCTCTGAATCTGCAGGAACACAGAAAGGTGCATGAGATATTCGAGTGCCACTCGTGTGACAAGAAGTTCATTTCGACCAATCAGCTAAAACGCCACATGATCACGCACTCGGAGAAGCGACCGTATACCTGCGAGATCTGCAACCGCTCGTTCAAACGTCTGGACCAAGTTACAGCGCACAAGATCATTCACAGCGAAGACAAACCGTACAAATGTAAGCTGTGCTGGAAGGAGTTCGCCCACCGCAATGTCTACAAGAACCACAAGAAGCAAGTCAACCACCCAAAGACGCACGATCTCCTCCCGTGGTCTTCATCACTGTCCCCGCCGAGGCAGCTCCGCTTACACACGGTAAACATCCCCCTCTTCCTGCAGACCCACTCCGAGGAGAGACCCTTCCAGTGTGAGGAGTGTAAAGCTCTGTTCCGCACCCCCTTCTCCCTGCAGCGCCATCTACTCATCCACAACAGCGAGAGGACCTTCAAGTGCGACCAGTGCGACTCCACCTTCAAGAGGAAGGACACGCTCAACGTGCACATCCAAGTGGTTCATGACGGCCACAAAAAGTACAAGTGCGACCTGTGCGAGAAGGCCTTCGTCACGCCGTCTGTGCTGAAGAGCCACAAGAAGACACACACAGGAGAGAAGGAGAAGATCTGTCCGTACTGTGGACAGAAGTTTGCCAGCAACGGCACCCTGAGGGTCCACATCCGCAGCCACACAGGTGAGCGTCCCTACCAGTGTCCCTACTGTGACAAAGCGTTCAGCAAAAACGATGGCCTGAAAATGCACATCCGCACACACACTCGTGAGAAGCCGTATAAGTGCAGCGAGTGTCACAAGGCCTTCAGCCAGAAACGGGGACTGGACGAGCACATGAGGACCCACACGGGAGAGAAACCTTTCCAGTGTGATGTTTGCGACCTGTCGTTCAGCCTGAAGAAGATGCTCAGCAGGCATAAGCTCACGCACAACCCCAACCGGCCCATGGCGGAGTGCCAGCTGTGCCACAAGAAGTTCACCCGCAACGACTACCTCAAAGTCCACATGGAGAACGTGCACGGGGAAACGGAGAGCTAG
>scaffold_121|SINFRUG00000132889|529383|542670
AACGCCTCCAGCTCCCTGGACATGGAGTCGGAAGACATCAGCCTGGAAACAACCGTTCGAACCACCGACGACGTTTCCTCGTCCGATGAACAGCGCGGCGGCTCGGAGAAGGTTACCCGCCAGTTCATCGAGAGGAAAGAATTGTTACACACCATCCAGCTGCTGAAAATCGACCTGTCTCAAAAAAACCTGCTCTTAGATAACATGAAGGCCGACTACATGTCAAAGGTTGAGGAGCTGGAGGAGAGGCTGAACGATGCTCTGCACCTAAAACAGGTGCTGGCCCTGAGACTGGACAGCCAGCTGAAAGTTGCTCAGGAGGACAACAGGAAACAGCAGAGCCTCCATAAGCGAGAGATGGAGGCTGTACTGGCCAGACAGCAACAGCTGGAAGAAATGAACCATCGCCTGTGTCAGAGTGCAGGAGAGGTGCGGACATCCTTCCGGGATCTGGACCTTTCCCAAGACAAGTACCAGGAGCTTCGCAATCTCCCAGATGATAAAATCTCTGTCCAGGAATATGTAGCTATGCGTTTCTACGAGGCGGTGACTCCCCTCCGGTCTCAGGTGGCCCAGCTCAGCGTGAAGACAGACAGTCTGACTGAGGAGCTGGACACAAACAGAACACAGATGAGAGGACTGATGGACAGCTACGAGGAGGAGCGGCGGATACGCACAGACCTGGAACTGAGGTGTCAGAGACTGACCCTGGAACTGGCCGACACCAAACAGCACATCCAAGAAGGAGACTATCGTCGTCAACTACCCAAGCATCAAGCGGTGGCGACATTGCAACAGTCTGTGACTCTCCTGCAGAAGGACAAGGAGTATCTTCACAGGCAAAACATGGAGCTCAATGTCCGCTTAGCTCAGGAGGAAGAGCGTCTGCAGAGGCTACAGGTCCAGTTAGATGACACCAAGAAGGCCAGAGAAGACACCTATGAAAGATATGTGGCCTCCAGAGACCAGTACAAGTCAGAGTATGAGGACAAGTTAAGAGATGAGCTGGAAAATATCAGGCTGAAAACCAGTCAGGAGCTAGAAAACTTACAGCGGAGTTCCAGGGAGATGTATGAGAGGGAAAACAGGAATTTACGGGAGGCCAGAGATGATGCCGTTTTGGAGAAGGATCGAGCTGTGGTGGCCCAGAGAGACCTTCAGTCCAGATATGAACACCTGCTGGAACAGTTTCAGCAGCTGCAGCTGGGCACCGACAGCCAAGTAGCAGAACTGTCGGCTCAGGCCCAACTTTATGCCTTGGAAGCAGAGCGAGCTGTGATGGTGAAAGAGGAGAACGCTGCGGCTCTGGCCCAGTGCCAGAGGGAGTGTGAGAAACAGCAGAAGAAGCTTGAGCTCCTGACGGAGGAGTTTTACAAGCTGCAGACGTCATCGGAGAAGCGTTCGTCAGAGCTGCGCACTCAGAATGCCGAGCAGGCCTCCCGGCTGGAAACCTATGAGCATCTTGAGCAAGAGTTGGACCAGGTTACCATCCAGGCTGCAGAGATTGAGGATGAAGAAGAGGCAGAGAGAGTTCTGTTCTCCTACGGCTACGGTGCCAATGTCCCCACTACTGCCAGGCGGCGACTTAAACAGAGTGTTCACCTGGCTCGCAGGGTTCTACAGCTGGAGAGGCAGAACACATCACTGAGAAGAGAGTTGGACAGCCACAGGTTAAAGTCTGAGCAGGCATCTGAACAGTTATCAGCAGCCAACCAGCTGTTAGAACAGACGCAGCAGCCCTATAGCTACCTGGTGGAGTCGGTGAAACAAAGGGACGCACAGATCAGAGCCCTGAAGGACACCATCAGCTTGCTTGAAGACAGTGTCAGCTCTCTGAGGACAGAACGGACCACTCTGCAGCAGGTGAAGAACAACATGGCTGCAGACCTTGAGAGACTCCTCAACAGCAGAGAGGAGCTGGCCATTATGAAGCAGGTCCTGGTCCGTATGTGTCCCAAAGACAGAGACACTTTAAACCTGGACCAGGGAACCAGGACAATTGTGGGGATCTCCACTACAGGTGAAAAGCAGCTATGCGGCGGCAGCCGCAGCAGCAAGACCACAGGAGGTGACTGGCTGAACAAATCCCAAGTCACAGTGCTGGCCAAGTCTGAGATGGACAGGTATCTCTCTCCACAGTCGCTCTCCCTGCTGCCTCCTGCAACAAACCAGCACAAATCACAGAGGGATGGCGCATCAGCCTTGGATCCCTTCTTTGCTGATGATCACACGGGGGCTCCCTACACCCTGAACATGAATCTTTACCTTCCTGATGGTGCCTACCTGCGGATGGGCTTGTGTCAGCAGGCCAGGCCGCCTCAGCATCAGAGCCACACAGGGCAACAGATACCCTACCTGCCTCCTTCCCCGCCAAGCTCAGAGCCCGGCAGCCCGGATAGGCAGAAGGAGCTGCTTCACGCCATGTCGCCTCCGCCATCGTATGCAGCCTCCATTGCCTCCAAGTTGGCGGGTGGTGGTCCTGCACTTGTTCCCGGCCCGGGAGCAGGCAGCATGGCCCTGTCACACACAGCAGGTCCCACCCCAAGCACCAGCCAGGCTGCCATCCTTCCTCCAGCCCCTGCAGCCCCCTCGGCCACGAGTCAGCCAGCCGGGCCAGTTCGCTACAACAGGAGGAACAACCCGGACCTGGAGAAGAGACGGATCCACCACTGTGACTACCCAGGCTGCAAGAAGGTCTACACCAAGTCGTCCCACCTGAAGGCCCACCTCAGGACCCACACCGGTAAG
>scaffold_10|SINFRUG00000147918|446030|456146
ATGGCGGAGGGGGAGACAGAGAAGGAATATGACACACGGAATGCTATCGGGGAGCTCCGAGAGCGGTTCCAGGGCTTGACCACGACTTTGAAAGAGAGCTCGCTGTCTCCGCTGGAAGCCTCGCTGCGTTTCTGCCAGGACTTTTGCCAGGTGCTAGTGGAACACGCTAGCCTTTGGAAAACTGATGAGGATCCACTGCCTTTGCTGGAGGTCTACACTGTCGCCATCGTCAGCTTCGCCAAGGCTGTCTCCCATCTCGCCTCCGAATGTGAAAACGCGCCACTCCTACTTGAAAAGTTAGCACTGAGCTGTGCGGAGCTGTTGCTCTTACTGCCCCAGCATGTCCCTGGTGCCTTATGGGAGGAGTTTCAGACCTCCATGAAGTTGGCACACGGCCTCTTGCAAGAAAGCGGGAGCACACAGCTTCTCCTTCTCTCATTTCTGGCACAGCAGGATGGCGTCTGGTCAAACGCCACACTAAGCAGCATCTTATCCAATCAAATCCCTCATATTGAACAAGTTCATGAGTATCTTGAGTTGGAAGGTCCAGCACTTCTCACCATGCGAATAAAGCACCTGATCAAAGTGGAAAGCGTTGACAAAGCTGCCATTCTGGCCAAGGTGTGCTCCGAGTACCCGGGATATGAAGGAAAAGGAAACTTTAAACAGACCTACTTGGTTTGCATCTGCATGACGAAAAGTCAGGAGCAGCTGATGGAAGAGATTTCATCAGTGGACTGCAAAGATGCTCTCGAAATGATCTGCAATTTAGAGTCCGAGGGAGACGAGAAAGGAGCGCTGAGCTTGTGTTCTGCCTTTCTCAAGAGGCAGCTTCTGCAAGGAGATGTTTACTGTGCCTGGGAACTCACGCTGTTCTGGAGTAAGCTGCTGATGCGTTTGGAGTCATCGGCCGACACGTTTCTTGGGAAGAGCAAAGAGATGGCTCTGCTCTGTGGAAGCGTCTGTCATATTCTGTTTCTCATCAAGGTGATCCAAAACGAGGTTGGAGAGCTGGGGCTTCCCGTGTGTGTGGAAATGTGCATTCAGGCTTTGAAAATGACCTCCCCTGACCATAAGGACACCAAGTCTACCATCTGCAAGACCATTTCCTGCCTCTTACCGACCGATCTAGAGGTCAAGCGTGCATGCCAGCTTACCGAATTCCTCCTGCAGCCCGCTATTGACTCGTACTATGCCGTTGAGTCACTGTACAATGAACCTGACCAAAAGCCCGAGGAGGACGGGAGTCTACCAGTGCCCAACTCGTTGCGCTGCGAGTTACTGTTGGCCTTGAAGACACAGTGGCCTTTTGACCCCGAGTTCTGGGACTGGAAAACGCTGAAACGCAACTGCTTGGCACTGATGGGGGAGGAGGCAGCTATTGTGTCATCCATTGACACTTTTAATGACACAGATGAACAGGAAGTCGAAACAGCGCTTGGAAAGCTTCCTGAATACAGAGATCTGGAGGATTTCCTGCTAACCACTACAAATGAACTCAATGAAATCACAGATGAAAGGGAGAAGAACAGAGAAGCTAAGAAGCTCCGGGAGCAAGGTTTTGTGTCAGCCCGTTTCAGAAACTGGCGAGCCTACATGCAGTATTGTGTCTTGTGTGACAAGGAGTTCCTGGGTCATAGAATTGTTCGCCACGCACAGAAGCATTTCAAGGACGGCATGTATCTCTGCCCGATTTGTGCAGACAGCTTTGAAAGTAGGGAGGTTTTAGAACCACATGTAGCATCACATGTTAAGCAATCCTGCAAAGAGAGACTAGCTGCCATGAAAGCTGCTAGGAAGGTAACCAAACCACCTCAGTCCCCTAAAAGTCCATCAAAAAACCCAAAAGTTGCTGTCACTACCCCTTTCAAAGTGGAATCTCAGATTAAACCAGAACAAACCACATCAGATGCCAACATGAGTCAAGACTGTTTCTGTCCTGTCAAAAACTGCTCCAAGGCTTTCAAGTTTTTCCGTAACCTCATGGCTCACGTCAGATCTCACAAGGACGACGAAGAGGCCACGAGATTTTTGGAGATCCAGAAACAGAAAGTAGTGTGCCAGTACTGCAGACGGCAATTTGTCAATGTCAGACACCTTAACGATCACTTGCAAATACACTGTGGCACCAAACCCTACATCTGCATACAGCTGGATTGCAAAGCTAGTTTTAACTCTAATTCTGAACTTCTCATGCATAGAAAAACGCATCCCGAGTTTAAGGCCCAGTGCATGTTCCCCAACTGTGGCCAAGTTTTTAACGAGGCCTACTTGTTGTACGATCACGAGGCGCAGCATTATCTTACCTACACCTGTCAGACGGATAACTGTGGCAAGGTATTCCATTCGCAGTCTCAGTACCTGTCTCACCAAGAGATTCACAACATAAGTTACGCAGTGAACAGTCTACCCCTGACTAATGAAAACCCTCCTGCCACTCCAAAAGTACAATCACCGCTTGTGACCACGCTGAGCCTTGAAAGGATTAACACAGATGCTGAAATGAAGGAGGCATCGAGGGCAACAGCATCGCCGTGCACATCAGAGGAGATGGCCAAAGACGGTTGTCCCGTGAGAGTGAAACACTCAATTGAGAGCATGCTGAATTGTTCCGATCAGGCGCTAGATGAGCCGGACAAATGCTACACTCCCCTGACCAACCCCACTCCAGTGCCAATCGACGTGGCGTCGGCGCCACCAGAAGCGGCATTAGCACAAAACGATGCGGCCCCAGCGCCCGAGGCTCCTCAGCCGCCCCAAAACCTTCCCGCGCATGTCGAGATCACCCCAGTTTACACACACATGCCTACTGCCCCGAATGCTGTGGCAAGCCAACAGAGAGAGGGACTTAATTATATCCAAGGCAACGACGCTCCCAAAGCAGTTATACAAGCAGTAAATCCTGAAAAAGTCAAGACGGAAATTCCTTCCTCGCTGCAAGGTTATCCTTCCAACACACCTGTGACTGCTGGCGGCGAGGAGAATCAGCACTGCTGCCCGTTTAACGACTGCACGCGCGCGTACAGCACGAACAAAAGTTTATCTAGACACGTGAAAAAGCAACACCCCGAAATATTTGAGGACTGGAAATTGGCAAAGAAATACAACAGAGTGGCCAAAATTACCAGCAAAAAAGCATCAAGAGGGCCAGGTCTCCCCTTCCAGCCTGAGAACACAGGAAACAGACCTCCAAATCAGCCAGGAATACTATGCAAAAAACCCGGGATGCAGCAAATGGATTATCCAGCGGAATGTTCATCCTCACCAGCCCAGTGTTATCCTGGATCAATGGAGCCTGTGCCTATCACTCCAATGGTGAACCCTTCACTGTACCCAGCATGGGGAAGCTCAAACAATGCCGGCGGAATAATGCAGTCAGACATGGCCCAGTCATGGTCCGCACCTCCTGTTAATAACTGCTATTCAGATGCCTTCAATATGAATGAATATCCCTCCCGGAGCTACCCTCAGTGGCAGGCAGACCCCTATCAAACCACAGCACCTCTGCAATCCGATAGAGATCCTTCAATGGCAGCTATGCATGGCCCCAGCGTGTCACACACACCTTCAGATTCAAGTTTGATGTCTCAGTATGTGTCCAGCTCTTTGATGCTCGACAATGGCGGACAGATGCATAACGGAGGTCATCATCAGTATGGAATAATGCCTCCTGAGGGCAGCGCAGACAGCGTAGAGTTGAGAAAGAGTAATGAAAATATGACAAGCCAGGATAGTGCGCCTAATATATCAACTATTGACAGTCTCCCGGAGGGAAATTACCACGCTCAGTATGATCAGCAAGAAAACTCCAGTCCGGCAGAGGCCGCACCAGTTGATATTCACATGAAATGCCTGAGCAGAGAAGCACAGGTGGCTTTAAAAGCTGCAGAAGAAACAGTTAAAACAGACAGTGTATCTACTCCCTACGAACCAATGGACACTGCGGAGCCAACCAGTGTCTCTCACCCAGAATTCCCCTATGAAGAGGACTGTTCCAATGCTGACTGTGAGATGAACACTCCAGAGGACAAAGGCGTTGACCCCGACACGCAGAACGCCAAACGCAGCAGAATGAGCAAGAGGACCAAATGGCCAGCCATCATTAAGGATGGGAAAGTCATCTGTCGGAGATGCTTCAGGGAGTTTGCGAGCACCAAGTCTCTCGGCGGTCACTTGTCCAAACGTTCCCAGTGCAGACCTGTGGATGAAATCGACTTGACGGCCGATCTGCCGACGTCTTTCCTTGATTTTCTGAACGACCCCCACGTCCCCGACACAAACGGTGCGATGTTCATGCCAAACGGCGATTTCTCACAAGAATCTTGCAGTCTGACTCCTTTGAACGCACCCACGCAGTTAAAACAGGAGCCGCAAAATACCAATATAACAGACTTTCCCAAACCTGCGACTGTTCCCCCTGAAACCCAACAAGAGAAGCAGGCAGATGCAGCTAATCCAGCCCTAGCAGTATCTCATCAGGAGGATCACTTGGTGGAAATATCACACGCATTTCAAAGGTTAGATTTGATTGAGGCTGCCCAAGAAAAGATGAGGAGCGCTCTGGCGTTAGGGCAGACCGTCAGTCATGGTGCCACAACCGCTGTTCCAGACAAAAGCAAGCTGCTGACTAAAGGTGATGACAAGCCCACTGAGAAGGTGCACAAACCTTTCAAGTGTGATCAGGAGGATTGCGATTACTCCTTCATGACAAAGGAGGCATTATTCAGACACTTGACCAAGATGCACGATTACACGAATGAGATGATAGAAGAGTTAAAAAGGACCCCATCCAAGCTGTCCCCCTACCCCTGCCAGATCTGCCCGAAGACGTTCACTCGAACAACGGGCTTGAGGATTCACTACGAGAAAGTGCATCGGTTGTCGAAGGCAGAAATCCAGAAGCTTAAGATTAGTGCACGAAACAGGCGTGCCTTTCGGTTAAATAAAGATGGCACGGTGGTTAGCCAGGCAACCGCTGATTCCAACAGCAGCCCCGCCACGCAGTCTGCAGCAGCATTACCTGCTATAAAGCAAGAACCACTTGACATTTCAATCGCCCAGCAGGCAGCCGCTGACAACAATCCAGAAACTGTTCAGATAAACTCACAAAACGAAGCAGGTAACCAGGACTTGAATCCCGAGGCCACAACTGTGACTCAACTACCGTCACCTCCTAACAACTTGACTGCTAATTTGTTTGATCTAATGCAAAAATACGAAATTCATGAGACATTAAGCCCGACCGTGAACGCAGCCCTGCAGCAAGGCCAAACGGATGAATCACCAAACAAAGCAAATGAGCCAAAGTCCATCCCTGCATCTGCATCCTCCTCCCCAGACAAGCCTGGCAGTTCTAAAAACACACCGACCAAGGATGAATCCCAGAAAAGAGAGAGAGCCCAGAAAAGGTTGAGTCTGAAAATGTGTGAGACGGACAACGGCTTCAGCCCGTACAGGCCCTACCGCTGCGTTCACGAAGGGTGCTCCGCTGCCTTCACCATCCAGCAGAATCTGATCCTCCACTACAGGGCCATGCATCAGGCGGCGCTTCCCCCCATTAAGCACGAGGTGGAGCCTGAAGTGGCGAGCGTGACGAGCGTGCCGGAAAACAACCAGAGCCCAGACAAAGACGACGAGGTCAGATGTCAGGTGAAAGACTGTTCCAGGGTTTTCATGGGAGTCACAAGGCTAGTGCAGCATTACCTCTTACTTCACAAGTTTACCCGTGACAAAGCCACGGCGATGATGGCCAGCATGGACATAGGGACTTTCCACTGTGATCAGGCTGAGTGTGCGCTCCCCTTCAACTCTGTCGACAAATACATAGAGCACATCAAAAACTTTCACAAGGAAATCGCCATCTCCGAGAGCGGCTCCGTTGACAGGACTTTTAAGTGCGAGTATGACGAGTGTGACCGCGTTTATTCCACTAAATCTAACCTCCTCCGTCACCTGATAAAAAAACACAACTACGTTTACGATCCAAAAAGAACCGACGGGAGAAGAACTAAGTCAGTAGGGCTCTTCACAAGCGTCACCGATGGGAAGGAGAACATGGAAAGTAAGTTGAAACTGAAGAAGAAAAACACTAAAAAGAAAGATGGGAAGTCCATTGAACACTGGACCAGCTTCGGGAAGCCTACGCTAAAGACCCACGAGGAGGCGTCGGCCATGTGCACCAAGAAGTCTTCCCTACAGTACCCGTGCATGATAATAGGCTGTGACGCAGTGGAGTTTGCTGAAAGGAATATATTTAAGCATTACACCACCCATGGCCTCACAGAACGATACATTGAAGATCAGAGGAGCCAGTTCATATTCTGCAAAAAGTTCCCACGTGCGAGATTCAAAGATTCAAACAAAACGGAAGGGGCAACGAGCTCATCTTCTGAGGAGACCGAGGCAGAGGACGGGGAAAAGCCTGGGGAGGAAAACTCGGAGGAGCCCCTGTCGGATAGCAGCAGGGTGGAACAAGAAGATGGCAAGCTGTCTAACGACGATAGTGCGGAGTCTCGATCTTCCAATGGGATAGAAGGAGGAGCGAAAAGAGGCCGCCCCAAAAAACCTGCCCACCCAACACCAGCGTGTGCAGAGAGGATGCAGACCCTGAGGAATCGCGCCGGTGTCACGACCTCGAGAGAGAACTCAAATCCTGGCACCCCCACAGCCCAAGAACAACGTGAAGACGGAGTTACACCCGTATCTTTTAAACCTTTAGGACTTGAAGACTCTTTTCTTAAGTTCTTGGAAGCCTCCGAGTCAACACAACCTTCCAAGCGCAAATTTAACGATAAATCTGGTGCCGAGTTGCCGCCCAAAAGACAACTGACTCACAAACAGAAGTCTATCAGAGGTAAAATTGCCGAATGTGAAATTCTCGTCGACTTCAGAAATCCTGTCAATCTCAAATCAGCGAACAATGTCAAGATTGTCATAGATAAAACATTTTCAGACGGTGCTGATCTTTTGCTAAAGCAGCTACAAGACATGAAGCCCCTAGTCATAATTAAGAAG
>scaffold_40|SINFRUG00000145421|1585204|1585552
CATATCCGCACACACACCAACGAGAAGCCGCACAACTGTCCGACCTGCAACAAGAGTTTCTCACGTCTGGAGAATCTGAAGATCCACACCCGCTCACACACAGGAGAGAAACCCTACATCTGCCCTTATGAGGGATGCAGCAAACGATACTCAAACTCCAGCGACCGATTCAAACACACCCGCACCCACTACATAGACAAGCCCTACTACTGCAAGATGGCTGGCTGCCTGAAGCGCTACACGGATCCAAGCTCCCTACGCAAGCACATCAAG
>scaffold_203|SINFRUG00000136464|342758|344671
ATGGACTTCCCGGGTCATTTCCAGCTCCTTTTCAAGCAGCTCAACCACCAACGCCTCCATGCTCAGCTGTGCGACTGTGTCGTGATGGTTGGAGACCAGCGCTTCCAGGCTCATCGCTCCATACTGGCAGCCTGCAGCTCCCACTTCAGGGCTCTTCTGAGCACCAGTGACGGTACTGATGATGCTGGACCTGACGCGGGCGGACGGAGAGGTCCCAGCGTGATGAAACTAGATCCAGAAGTGGTAACTCCTGAAGCTTTCTCCTCCCTGTTAGATATGATTTACACTTCTAGTCTCTCGCTGAGAGCCTCCAATGTGATGGATGTACTGTTGGCAGCATCGCACTTGCACCTCAATACGGTGGTCAAGGCCTGCAAACTCCACCTGTCCAGGAAACACTTTCCTGCATCTGCCCCTAAAGGTTGGAGGTCTGTGCACCAGCATGAGCGAACAGAGAGGGTGGTTGCATCTGTTACTGTGGAAGACACGGATGAGGAGGAAGTGGAAGCAGAGGTATCACAGTCTGGAGAACTGGATGATCACAGAAAAGACAGTGTTGAACAGGGCGCTTCGTCAGCTTTAAGGCACAAGAGGAAATCACAAGAAGACAAGATTGGCAGCACGAAAAGGTCCTGCAGGGTGCCTCAGGGAGGGTCGCCGGCTCTCACCAGGAGCATCATCGAATCAGAGGAGATCCAGCTGCCAAGCCAGTCTGACAGCAGCACGGGTGTTGGAGACACCGTTGAAGACAGCGTGGTCAAAGTAAAGGTGGGTGATGAAGATGATGGAGAAGAGGCAAAGACTGTGATGATTGAGGTGAAAAAGGAAAACCTTGGCTCCTACCCAACAGATCAGGGCACAATGCAAACCGCTTCGCCTCCAGCTCCACCTGAAGAGATCACAGGATATTTAGATGCACCGCTACACGACGAGAAGGTGGCCACCGCCTGTACAACAGACCCTGATGGCAGCTCTTTTCAAAAGGCGCTGTGCGCAGGTTTCCAAGGTGACGCACAGAAAGAGGCTGGAGAGCTGGGCGACGAGTCGGCAGAAAGTGACGAACGCCTGGACAGTCTGTCAGAACTGGCCTTTTCCTGCTTCCTCAATCCCAGTGTGATGGGAGCTCTCGATGAAGAAGTTAGCCTAGCAACCCTCACCGCTGCGGCCGCTGCTGCAGCCATCTCTGCAGACAACGCACCTGCAACTGTCGCACACGAATTGAGCCAAAACTCAAATCCGACCATTGAGTCCCCCTCCGTTGTATTTCCAGTATCGTCTGTCCCTTTGCAGCAGTTCCTCCCGACTCAGAGCTCCACATTCAGTGACACACTTATCCTCCAGTCCACCCAGAACCCTCTCACGGGGTTCTTGAGTGGCATAAGACCAGGTCTTGCCCTGGAAGCCCCCCTTATCCAACCCTCCAGGGCCGGAAAAAGCTCCGGAACGACAAGCTTCCGTCGCATCGCCCCTAAAGTGCCTCCCGGATCGGAAACAGGCACAGACGGTTCCTCCGCACCGGCGGCTGACCGGCCAAGTTTAACCCGAGCTTCAGAGGATGTTTTATCCAAGTGTAAGAAGGCAGCCGCTGAAGACCACGTGCTGCTGGTGGAAGGGGAGAAGAAATACGCCTGCAAGATGTGCTGCAAGACCTTCATGAACCTCACGGACTGTAAGAAGCACATTCGCGTGCACACAGGAGAAAAGCCCTATCCCTGTCCAAAGTGCGGGAAACGCTTCAGCCAGTCCTCTCACCTGTACAAGCACTCCAAAAACACCTGTCTCACATGGGAGGAGGCC
>scaffold_31|SINFRUG00000145593|314695|329974
AGCCTAAGAAACAGGATGTTAATGCTTGACGGAATGCCTGCAGTCCGAGTCAAAGCTGAGCCACTGGAATCGGAACAAGGGTCACCTAAAGTGCGCCCTTATTCTGCAATGGACAGCGTCCCCTTCTTCCTCAGCAGAGTTAAAGCCGAGACTCCAGAAGACCTGCTCGTTCACAACCTGCATTTCCACACGCAGACCGAACCGGTTGACCTCTCAATTAACAAGCCCCGCCCGTCCTCTTCATCTACCACCCCAACCACTGCCTTGTCTTCTTCACCTCTCAGATCCTCATCTGTGCTCACATCAGGCCCTCTGGTGCCTCCTGGAAGTGGGGTGAGAGGTCAGCCATATTTGCACATCCTGCATTCTGTACCGCCTCCTCCGTCCAGCCCCCTGAGCCTGCCGGGAGCAGGGAAGCTGGCCAGCCATGTACACCGCATCCCAGTGGTGGTACAGTCGCTGCCCCTCATGTACACTTCTGCTGTTCGATCACCCTCCAGCCTCAACAACGCCATCATGCTACCTCTGTTGGATGAGGTCAAAGGCCAGGGCAAAGCACACGCAGACCACAACGGCCTGTCGCCAAGGCAGATCAAGAGTGACAGCGATGACGACGACCTGCCAAACGTGACCTTGGACAGTGTTAATGAGACCGGCTCCACTGCGCTGTCTATAGCCCGCGCCGTGCAGGAACCTTGGGGCCAAAAGAGCAGGTGGAAGGAAGGGAGGGTTGCATCCTTGGACAGCTCCATGTCCCCCTTCAGTATTGACAGCCTACGACGCCCCAGGAGGTCAGAGTCACCCGATTCTAAAAAGAGGAGAATCCACAGATGTGACTTTGATGGCTGCAATAAGGTTTACACCAAAAGCTCTCATTTAAAAGCACACAGGCGGACACATACAGGGGAAAAGCCATATAAATGCACATGGGACGGCTGCACGTGGAAGTTTGCCCGCTCGGATGAGCTGACGAGGCATTACAGAAAACACACCGGAGTGAAGCCCTTCAAGTGTGCAGACTGTGACCGGAGTTTCTCCAGGTCTGATCACTTGGCTCTGCACCGGCGGAGACACATGCTCGTGTGA
>scaffold_150|SINFRUG00000144925|82114|83700
TTGCCAGAGTTCCCTTTCAGCTCCTCTTCCCCATTCTCTCCAACTCTAGAAGACATAGAAGAGTTCCTGAGGGAAAAAATGGAACTGGTCAAAGACGAGGCATTGAGCCCCAAAGAGGAGCCCTCCCCTCAAACATGCATGGACTCGCCATCCTCCAGCGCCCCTCTGACCACCGATTCAGACACTGGCACCGAACCTGGGACGAGCACCTCGCAGTGCACTTCAAGACCAGACACTCCTGGCAAAACAGAAGGAAGCCCAGCTGACCTGTCCCGTTCTCCCCAGGTGAACCTCTCTCCCACTCCAATCACCCCACCTGTGCTCCTGGGGGCTCCTCTCGTTCTGCAGCTCCAGCCCCTGCAACTGGCCCAGTCTCCCACCCCCGCAGGATCCCCCCCTGGAGTCCAAAGTGGAATTTGGCTCACTCATCTGGTCATGGGTCTCCAGAATGGAACAGGACAAAATGTCACACTGTTGACCCCACAGGTGCCCTCCACCCCCACCACATTGGTATCATTAAACGCTGGAGATACCAAGTCAGTGGACCAGAAGTATGTGAAGATTGCCCCGCTGCCCCTCACGATGAGGACCTTAGAGATCAGGGGCGTGAGTGGGGTCGGGGGCCAGGACAGCAGCCTGTTGAAGGCTGTAGGATCCCGCGTGACCAGAGTGCCCCCCACTGAGAGGGTCCATAAGTGCTCTCACCCAGGCTGTGGGAAGATGTACACCAAAAGCAGCCACCTGAAAGCTCATTTCCGCCGCCACACAGGAGAGAAACCGTACACATGCAGCTGGCCTGAGTGTGGATGGAGGTTCTCCCGGTCCGATGAGCTGTCCCGTCACCGCCGCTCACACTCTGGCATCAAGCCGTACGAGTGTTCGCTGTGTGAGAAGAAGTTCGCCCGCAGCGATCACTTGTCCAAACACACAAAGGTCCACCGCAGCTCCAGACCCAACAGGATTATCAGAGCT
>scaffold_86|SINFRUG00000162993|75369|77334
ATGATCACAACGCCCTCGGCGTCTGCCCTGAAATATAGTGATCACTGTGCAGCTCGGCAAAGCAGTTCTCGGAATAACAGCGTCGGTAAGCCTTTTCTCCACCCCGCACCTCCGTCTGATCCAGCACGGCAAGCACAGCGAGTTCCCATTAAGCTTTTGAAAATGCTCACTGCACGGTCGGGACACATTCTGCACCCGGAGTATCTGCAGCCTTTGCCCTCCACCCCAGTGAGTCCCATCGAGCTAGATGCCAAGAAAAGTCCGTTGGCTCTGCTGGCGCAAACCTGCTCTCAGATCGGCAAACCGGACCCGCCGCCCTCCTCCAAACTGTCCTCCGTCACGCAGAATGGATCTAGTGAAAAGGAATCTAAATCTGGCCCTTTGAAACTGAGCGACATCGGCGTGGATGACAAGTCTAGCTTCAAACCATATTCCAAACCTTCAGATAAGAAGGACTCGTCTCCGGGTGTCTCGGGCGGAGAGAAGTCTGGTTTCCGAGTGCCGAGCGCCACCTGCCAGCCGTTCACGCCGCGGACAGGCAGCCCGCACTCCAGCACCTCCGCCTCTCCCATGCCCTCAGAGGGGAAGTGCGGGGACAGGGATGATAAGAAGGAGGCTGACTGTAACAAAAGTGGCTCCACGGACGGCTCCGGCACCACCAGCCACAGCAGGATAAGCGTGAGTTGCGGTGGAATTAACGTGGAAGTCAACCAGCACCAGGAGACGACGCCAGGCACCAAAACGTCCTCCTCCTCGGAGTCCCCGTCTGTGACTTCTGTATCCTCCGCGTCCGTTCTCGGTTCTGGACTTGTGGCGCCAGTTTCTCCTTACAAGCCGGGCCAGACGGTTTTCCCTTTGCCTCCAGCCGGTATGACCTACCCGGGTAGCCTGGCTGGGGCCTACGCTGGCTATCCTCAGCACTTCCTGCCCCACGGAGGAAGCTTGGTGAACGCGCAGCTGGCCAGCTCGCTGGGCTGCAGTAAAGCCGGTTCCAGCCCTCTGGCTGGGGCCTCCCCGCCATCCATCATGTCAGCCAGCCTGTGCAGAGACCCTTACTGCCTCAGTTACCATTGTGCTAGCCACTTAGCGGGCGCAGCCAGTGCGTCCTGCACGCACGACTCTGCAGCCGCGGCGGCCGCGAATGCCATCAAATCCGGTTACCCGTTAATGTACCCGACGCACCCCATCCACGGGGTCCACGCCACGGCGCCCTCGTTCAGCGGACACCCTCTTTACCCCTACGGTTTCATGCTGCCCAACGACCCTCTCCCGCACGTTTGTAACTGGGTCTCGGCCAACGGACCGTGCGACAAGCGTTTCTCCACGTCGGAGGAGCTGCTGAACCACCTGAGGACACACACCGCTTTCACCGGGGCGGAGAAGCTGATCTCTGGTTACCCGGGCTCCTCATCGCTGGCCAGCGCCGCAGCAGCGGCCATGGCCTGTCACATGCACATGCCACCGTCAGGAACCCCTGGGAGCCCCGGAACTCTGGCTCTGCGGAGCCCGCATCACGCGTTAGGACTCAGCAGCCGCTACCACCCGTACTCCAAAAGCCCCCTGCCCACCCCCGGCGCGCCCGTCCCCGTCCCTGCCGCCACCGGCCCCTATTACTCTCCTTATGCACTGTACGGACAGAGACTGACCACAGCATCGGCGCTCGGATACCAGTGA
>scaffold_118|SINFRUG00000151387|502223|508868
ATGGACAACCAGACAGTGATGGCAGTCCAGTCTCTGTTGGATGGACAAGGCGGGGTCCCTGATCCAAACAGTCAGAGTGTTTCTGGGGTATCTACCATTCAGTCGATGGATGATGAGGATGTGTTTCTGTGTGGAAAATGCAAGAAACAATTTAATTCTTTGCCCGCCTTCATGACACACAAGCGCGAACAGTGCCAGTCGAGTGCACCGTCACTGTCAACGGTGTCCTTGGCATCGACCATTGCATACACACCTGTTCCATCCATCAGTTCTGGACCTCAGACTTCTGCCAATAGACAGGTGTCCACCTACATCACGGTCCCTCCCTCTCCTCTGACACACACTCTTGTCCAGGGCAACGTGCTGGTCAGCGATGACGTACTCATGTCAGCCATCTCTGCTTTCACCTCCATCGACCAGCCTATGGCTGCCATGCAGACACCTATACAGAGTAACCTGAGCATGCACACAGCTCATTTCTTATCTTCAGCACCATCAAAACCACCACCCCCACCCCCATCACCACCACACACGCTACCAGCTGGACCACCGGCCCAGCAGCCGCTTTCTTCACAAGTTCCAGTGAGCCACAGCAACTCAGTGGTCCAGGTGTACAGCGCTCTGCCCCACATGGCTGGGGCTGGTGGGGGTGGTGGCGCGGGGGGTGGGAGCGGGGTTGGAGAGATTCACACCCTTGGTCTGCAACAGTTTCATCCTGTACTAGTACCCAGTCAGTGTGTGGAAAGTCAGTCGTTCACCACTCCGCCTGTCTACAGCCCTGGAAAGCAGTGCACTAAGACAAAGATCTGCAGTGTCACAAACAGCCTGACAGAACTGGGTGACTTTGAGAAGGTCATCATTCCCAAACGACAGAGGAATAATAAAAAAAGTCCAGATGGCTCTACGGAGCAACTCAAAGGAAAAGTTCCAAAGCTTAAGTGTAATTACTGCGACAAAGTCTTCTCAAAAAACTTTGACCTTCAACAGCACATACGGAGTCACACAGGAGAGAAACCATTTCAGTGCATCGTCTGTGGCCGACCATTTGCCCAAAAGTCCAATGTAAAGAAACACATGCAGACGCACAAGGTGTGGCCGATGGGGGTGGCTAGCACGGTGGCGAGATTACCAATCACAATGAAAGTTGTGCCGATGTCCTCCAATGAGGAGGAAGGAGGAAGGAAACAGCCGCAGCAGGGCGACGTGGAGGGGGAGACACAGCAGCAGAACACTCCAACACAAAGAGAAGAGGAGATCGCTCACACAGGCCAAGCTAACACCAAACAGATAGTTGTGATTGACAGCTCCTACCAGTGCCAGTTCTGTGCCAGCAAATTTAAAACCTACTTCCAGCTTAAGTCTCACCTGACCCAGCACAAAGGCGAGCAGGTTTATAAGTGTGTGTTGAAGTCATGCTCCCAGACTTTCCAGAAGTTGGATCAGTTTCTGGAGCACATCAGAACGCACCAGGAGCAGCTGACCTACCGCTGCCACCTCTGTGGAAAAATGTTCCCCTCTTTGTTTGAACTGGGGATCCACCAGTACTCGCACTCCTTCTGCCCACAGCCGAACACACGCAAGGAAACCAGCATCTACAGGTGTGTGAAGTGTCAGAGCAGATACTCTACCCAGGAGGCTCTGGAACAGCATCTACTCACGGCCTCACACAACTTTCCCTGCCCACACTGTCAAAAGGTCTTTCCATGCGAGAGATATTTCAGACGCCACCTCCCCACTCATGGCATTGGTGGCAGGTTCAAGTGTCAGATCTGCAAGAAGGGTTTTAAGACTGAACACTACCTCAAACTGCACATCCGCATTCACTCAGGTGAAAAGCCATACAAGTGCAGTCTCTGTGAGGCAACGTTCAACAGGAAGGACAAAGTGAAGCGACACATGCTCATTCATGAACCCTTTAAGAAATACAAGTGTCCCTTTAGGACCCATGTAGGTTGCACCAAAGAATTCAACAGACCTGACAAACTTAAGGCTCACATCCTATCACATTCTGGTATCAAACCCTACAAGTGTTTCTTTTGTCAGAAGGCGTTCAGCCGGAGAGCTCACATGGTTGAGCATCAGCAGTCCCACACGGACGACTACCGCTTCAGATGCTCCACATGCAACAAGGGCTTCAGCAGACAGAGTTATTACAGAGACCACAAATGT
>scaffold_25|SINFRUG00000126062|640411|644105
ACAGGCAGACAGACGGACGGCAGGACGGATACACGGGTGGGGGCTGTGCTAGGCGGCTCGGCGGCAAGCTGGTGGAAAATGTCGTCAGGAGCCGGCGGGAGAGGTGGAAGGCGGCTCAGGGGGACTGCAGGCAGTGGAGGTGGAGGAGGTAGAGGAGGGGCAGGAGAGGCAGAGGAAGGTCCTGTGGGAATCCCCTTCCCTGAGCACAGCGCAGACATCCTCGGCAGCCTGAACAAGCAGCGGCACAGCGGCCAGCTGTGCGACGTGCTCCTGGTTACTCAAGAACGCGAGTTCCCAGCTCACCGCGCCATCCTAGCGTCCTGCAGCTCCTACTTCCACAAGCTCTTCACTTCAGGGGCCGTCGCTGACCAGCAGAACGTCTACAACATCGACTTTGTGGCAGCCGAGGCTCTGGGAGCTCTGCTGGACTTTGCTTACACCGCTACACTCACGGTCAGCCACAGTAGTGTTGCTGACATCCTTGCTGCTGCGCACCTCCTGGAAATCCCACCCGTCCAGGATGTCTGTACACACTTGTTGGACACCAAAGTGCTCTCCCCGCCGGCGGGTAGTGAGCGAAGAGATGAAGGTGAAGATGAGGAGGGGAAGAGCAGGGGAGGCAGAGAGCAGGGAAATCGTGTTCGGGCTCGGGAGTACCTGGAGTATTTCCAGAGAGGAGCACACTGGAGCAGTAGCTGCAGCACACCGGAGCTCAGGGACCTGCCCACACACCTGCACTTTAACCACGGCAATGGAGGGCCCCCCAGCAATGGAGCAACTGCCGGTCTTGGGGAGTACTACTCCCCCTTGGCCCTTGCCTTGGCCCAGGCCCCCACACGTGAGCCAGAGGAGGAGGACGAGGATGAAGACGAAGATGAGGACGGCGAGGCGATGCAGGGAAATGGAGGAACCTTGGGGTCATCGTACTACGCTTCATCCCAAAACGGGCACTTCTACCTTCCCCCTGAATCAAGGCCGGGGCAGGAGCCAGAGGTGGACAGTGGGGGCAGGGAAGCGATGGTAAGGGAAAGGGGTTCCGCCAGCGCCCTACTTCAACAGATGATGGATTCCATCGAGAGGCAGAAAGAGTGTGCAGCAACTGGGGAGGAACACGGCGAGGGGGATGACGCAGACATGGAATTTTACTTGAATTATTTTAACAGCTCGCAGCACGAGGACGCAGCTTCTGCTGCTGTGACACAGGGAGTGTCGCCCTTTTGGCTGTCACGGGGTAGAACAGGCCAGGAGAGAACAGGAGTGGGAGGAAAGAGAGCTGAAGATAGAAGCAGCGTAGGTGGGGGAGGAGGAGGACCGGAGAGGAAGATGCGTTCTAAGGCCTTTCAGAAATGCCCCATATGTTCCAAGGTCATACAAGGAGCCGGCAAGCTACCCCGCCACATCAGAACGCACACGGGAGAGAAACCCTACGAATGCGCCATCTGCAAAGTGCGCTTTACCAGGCAGGACAAGCTCAAGGTTCATATGCGGAAGCATACAGGAGAAAAGCCTTACCTGTGCACGCAATGTGGAGCCGCCTTTGCTCACAACTATGACCTGAAGAACCACATGCGTGTGCACACCGGCTTGCGCCCCTATCAGTGCTCGAGCTGCTTTAAGACTTTTGTGCGCTCGGACCACCTGCACCGCCACCTCAAGAAGGACGGCTGCAACGGCATCCCGTCCCGCCGCGGCCGAAAGCCTCGGGTGCGAGAGCCGGGGATCCTTGATGCCCCGCTCAGCCTGCTGGGCCCCGGGGCCCATATGAGCCCA
>scaffold_20|SINFRUG00000145290|17267|25296
GAGGAGAATGAAGTGGAAAGCAGCAGTGATGCTGGCCCCTCTGGAATGGAGGAGCCGTCTGAGAGTGGCATGGGTATGGAGTCTTCAGAGGCCATGTCTGCTGACAGCAGTGATGCTGCTGCCTCCCATCTACAGGCTCCAGAGTCCGACTGCCATGTGGGACAGAGCTCAGAGAGGCTTGTGGTATTCATACCAGAAACCAGCTCAAGCACAGACATCAGAGTTTCATCGGTGCACCTCCCAGATTCCTCTTCTGTGGCCCAGTCCACCAGCGTGTCAAGTGTCTCCACGGTGACTCAGTCAGTGCTGGTGTCGGAGTCAGCTCAAGTGCTGGTCCACTCCAGTGCTGCTTCTGAAGGAGCCATGATGGTTTCTGATTCAACTGCTTCTACCTCGTCAGATCTGGGGTCTGCTATTGATAAGATCATCGAGTCCACCATCGGCCCTGACATGATGAATGGTTGCATAGCTGTGACTAGTGCAGAAGATGGAGGCGCAGAAACAACCCAGTATCTGATATTACAAGGACCAGATGATGGTGCTCCTATGGTTGCCCAGATGTCTTCTTCAGCACTGTCTAATCGTATAGCCATAGAAGCTCTTGGAGAGGGCCCCACATCTACCTGTGTAGATCAGGGAGACCTGCAGCGCAACCTTGAACCTGACCAGCCTGATGATCGGCCCGGTCATTCTGGTTATCCAGAGGACAGCAGCAGTCAGCCCGACCAGCCCCAGCACTCCCACCCCTCACAGTACATGGACTGCAGTGGTGATGGCCCAGACCAGACAGAGGAATCTTCATCTTCCTTCGTAGAGTGTTCAAGTGAGGGGCCCGACCAGACACGCTCGCAGTCACGCTTCCCTGACTACAACGAGGAAACCAGTAATCAGGACCTTCCTGGATATGTAGAATGCAGTGGTGCCGACTCAAACGCAACCAGCCATGGCCATTATGTGGTTGAATGCAGTGCTGGATATCTGGAATGTGTAGTGGACGATGGTGAGAGACCACACCATTCTCGGAGTTACATTGACAGCAGTGCGGATCATCAGACTCAGACAAGTCGGCAGTATGGGGCCGAGTACAGAGGCGAGTGTGTTGCAGCTGCCGACTCTGAACAACCTGGGTGTTCTCGCTATCGGCGAACAGATGACGACGAAGATGATGAGCAGAACCAGGATCCCGATCAGCCACAGCATTCCCAACAGCCACACCAGATTTCTTGTTATATGGAAAACAGTAATGGCCGAGAGGCCTCGATCTATGCTGATGACAGCTCCTCGTCAGACCACCCTCTGGCGGACACGGCAGGGTCAGTTGGACTTCCTGAGGCTTTGGAATGCAGTGAGAGTCAGTCTGGGCCCTACATCAGCAGCAGTGGGACTTACAACCCCAATCCGGAGCCTGAGCCCGAAGCCCAACATTGCTCACCCAGCCAAGAGGAGCCCCAAGGATCCCAGGCGCCACAGAATGAGGCCAAAGTAGACAGGGAAATGGAGACATCAACAGTGGCAGACGGCTCCAGAGAGATCCCTCCAAACCTGGCAGAGTTGGAGGAAATGATGGAAGTGGTGATCGTACAGCAATTCAAGTGTAAGATGTGTCCTTATAAGAGTGCCTCTAAAGACACACTCATTAACCACATGAGAGACAGACACTTTAAGCCTGCAGGTCAGTGGGACATGACCAAGAAGCGCAAGCGCGGACGTCCAACTAAAAGTGAAATGTTGGCCCGCCAGCAGGCAGAGCGGGAAGAAACCATCGAGAGGAAGGCGGCAAAGCTGAAGGCTGCTGAGCCCCAGCAAGCTGAAGAAGATGAAGACGATGTTGTGGATGCTGGTGCCATTGATGACCCCGAAGATGACAGTGACTACAACCCGGCGGATGCAGATTGTGATGGAAGGCCACCCCCGGTTCCGAAGAAGTCCACGCCTCCTATTTCTTCTTCATCTCAGGGGCGTCCTCGGCGTAAAGTCGGCCGGCCGAGGAAGTACAGCCTGTTGGATGAAGGTTATAATGAGCAAGAAGCAGAGGATGTTGCAAAGAAGTCAAAGATGGATGGAGATACAAGTCCACCTGAGGAAGCAAGTTCTTCTGGATTAAATAATGGTACGACTATGGCGACCAGTGAAGAAACAGCAGAGGCGGCGGTTAGCCAGTCAGATTCTGAGAACAAAGACCCTTCTTCCAATGCACAGCCAGAAGAGCTCTACAAGAGCAAGCGGGGGCGCCCTTCCAAACATTTTCTGCGCAACAAGTATAAGAAATACATTAATAGAAAGCCACTCCTGAGACCCCACAACTGCTGGATCTGCGGCTCCCGCTTCCTCACTCAAGAAGATCTGCGCTTCCATGTGGACTCTCATGAAGGCAATGACCCGGAACTATTTAAGTGCCTCCAGTGCAACTATCGCTGCAAGCGCTGGTCCTCGCTCAAGGTTGGTTGCTTGGAGATGAGCACAAACATCCTGGCGGACCTCAGTGTACAGGCGTGCGCTAAAAGGCTTGTCTGTGTTTTTAGGAGCACATGTTCAATCACAAGGGCAGCAAACCCTTCAAGTGTGAGGAGTGTGATTACTCAAGTGTGTACAGGAAAGATGTCCTTCGCCACTCAGCGGTTCACAACAAGGACAAGTAATTGTTTTGGTACTTTTCAGGCACCAAAGGCGTCTGAGTTTCTCTGCCCTGTGTGTGATAAGGTTTATCCCATGCAGAAGAGACTCACCCAGCATATGAAGACACACAGCTCAGAAAAACCACACATGTGTGACAAATGTGGCAAATCCTTCAAGAAACGGTACACATTCAAAATGCACCTACTGACCCATATCCAGAGTCTGGGAGACAGCAGGTTCAAGTGTGAATTCTGTGAATACACTTGTGAGAACCNAAAGCTGCTGCTCAACCATCAGTTGTCCCACACCAACGACCGTCCTTTCAAATGTGATTTTTGTAAATATTCTACATCAAAAGAAGAATTCTGGTCTCACCTGGCCATCAAACACACAGGGGAGAAGCCGTTCTCCTGCACTATGTGTCACTTTATGACCAAGCACAGGAAGAATTTACGCCTCCACGTGCAGTGCCGTCACCCTGAGGCCTTTGAGGAGTGGTCTGTGGCCCACCCCGAGGAGCCTGCCAGAAGGCGGCGCAGACCTTTCTTCACCCTGCAGCAGATTGAGGAGCTCAAACAACAATATGACAGCAGTCCAGGGATGCCACGCACCATTGTCACAGTGGATTCTGCCACACTGCAAGCCATGCAAGGTGTGGAAAGTGCCTCAGTGTCCCAGGACACCTTGGGAAACACCACCATCATCTATGAACAAGGTTGGCATTACTCTGAAACTGATCTATCAGCACAAAATGCCCTTCACCTGCTGCTGAACATGAGCAATGCTCGGGAGCTGGTTGGAAACGCTTTACAGGTTGCAGTGGTAAATTCAGAAGACAAAGCTTTAGAAAAAGGCACCTGGAGTACGGTGACGACAACACCGGGTCAAACGCAGAAGGTGGTGACCTTTCATGTGTCTGAGAACGGGGAGACGGTCCTCCAAGAGGCCTATGAGGAGACCGCTTCTGACACAGGAGAAGTCACTCAGATTGCTATTGAAGCCTACGAGGGTGGCGAGGAATTCACTGTGGTGGAACAGAACACAGAAGACAATCAGAGCCCTGAGAACAGTAATGGGGAGATCAGGGGTTCTCCAACTGTCGAAGTGTCTGAGTCGGAGAACATGAAAAGCGAAAGATTCTACCTGGCTTCAACTCTGTCTGATGGTGTCCTTCAACAGGTGGAGGTAATTGAAGAAGCCATTAGAAATATGTTTCCCTCTCTGACCGTGTCTGTTCTCCATCAGCTGAGCAGTGAAGCTCCTGCCTCGCCATCCGCCGTAAGCTCCCCCAGTGTGAACACTAAAAGGTTTTCCTGTCGAATATGCATGGAGTCTTTCCACGGACGGTCTGACATGGAGAACCACAAGAGGGCGCACTTGGACGCAAACACCTTCAAGTGTCCTGATTGCGACTTCACTTCCGCCTCCTGGCCTGAGGTTAAGGCCCACATGGAGCTGCATTCATATCTACGTCCTCACAAGTGTCCAACCTGTAGCTTTGCCTCCAAGAACAAGAAGGACCTGCGTCGGCACATGATGACACACACCAATGAAAAGCCCTTTCTTTGCAAGCTTTGTGGACAAAGATTTAATCGAAATGGGCATCTGAAATTTCACATGGAGCGCCTCCACAATCAGGAAAATCTGATTCGGAAGAATCCCACTTCCACGTCTCAGCAGACCATCATAGTTAACAGTGACGAGGAGGCCCTCGCCACGTTGCAGTCCCTCCAGGGACACCAGACAGCGCTCACTCCAGAGAGGCTGCAGGCTCTGGGACAAGAACACATCATTGTAGCTCAGGAACCATCAGATCAGGAGGAAAGTGCGTACATCCAGCAAATAACCACCATAGATGGACAGACAGTTCAGCACCTGATGACAGGAGACAACCAGGTAACTGAGGTCCAGTACATCATTTCACAGGAAGGAATGTCCCACTTGACCCCTCATGAGTATGTTGTAGTATCTGATGGCAGCCACATACAGATGCCAGATGGTCAGATCATCCAATATGAGCATGATGGGACCTTCCTGCAGGAGCAGCAGATCCGATATCTTCCGGTGAGGTCAGAGCAACAGATTGTAATCCCTGAAGACCTGAAGGCCGGCGACCCCTCCGAAGTGACAGACTTTGTAATGTTGTGGACTGTCTTTGATGCAGATGCAGCACTGATGCAGACACAGACCCTCTACACTGAAGCTACCCCTGAACAGCTGGAGCAGCTGCAGCAGCAAGGAATTCAGTATGACGTCATCACATTTACAGACGAATAG
>scaffold_358|SINFRUG00000127264|63453|90745
ATGGATGTGTTGGCGAACCACAGTATCTTTCAGGAACTTCAGCTCGTCCACGACACCGGCTACTTCTCCGCCATGCCTTCGCTGGAGGAGAACTGGCAGCAGACCTGCCTGGAACTAGAGCGTTACCTCCAAACGGAGCCCAAGCGTCTATCAGAGCTCTTTGACCAAGACCTGGATGGCCTGCTTACTCCCGCCTACCTAAAGGAAGATGCTGAGGAGGAGTTATCAGACACCTTGCTTCCCAGCTTGCCCAGCATCCCCGAACCCCCGAGCCCACCCCCAGTGGTCCTCTGCCCAGCACAGAAGAATCACTCCTCCACTGGCGTCATGAAAAAAGACTTCAAACCCAAGGCCCAGGGCCTGGAAAATGTTGAGGCTGTGGAAGGCGTCCATCAGGCCCAGCTGAGCGCCGTCACCTCGCTGACGCCTCCGTCATCGCCAGAACTGGGGCGGCACCTTGTCAAACCCAACCAGACACTCACAGCTTCAGCTGATGGAACGCTCACCCTAAAGCTGGTGGCCAGGAAGGTGGGCCTCAGCGCGGCACGGCTGGTGGCGGCGCACGCACTCCCTGTCCGAGTGAAAGAAGAAGACGAGGGGGCAGGGTGCATGATCGGGGAGCTACCGGAGAACAAAAAGAGGATCCATCGCTGTCAGTTCAATGGGTGCCGGAAGGTGTACACCAAGAGCTCCCACCTAAAGGCCCATCAGAGGACACATACAGGGGATCACCTGTCAACACACACCAAAGCAAAGCAGCAAACGTCTGGATTTGAAACCCCATGCATGTCTTTATCTCCAGGTGAAAAGCCGTACAAGTGCTCATGGGAAGGCTGCGAGTGGCGATTCGCCCGGAGCGACGAACTGACGAGGCACTACCGCAAACACACCGGCGCTAAGCCTTTTAAATGCAACCACTGTGACAGGTGCTTCTCACGGTCGGATCACTTGGCGCTACACATGAAGAGGCACATCTGA
>scaffold_256|SINFRUG00000123771|227402|230952
ATGGCTGAGCAGCAGGAGGCAGAGGGAGTCTACGTGGAGCACCAGTTCATGTGCAGCGAGTGTCACCAGCTGTTCAGCACCTTGGAGGACGTGCTGATCCACCAGCAGATCCACACCGGCCAAGATGGAGACGTAGAGGCCGTGACTGTCCAGGGCGTCCCAGAGTTCGAGCAGTCGCAGCACTACCAGTGTCTGGAGTGTGGCAGCCTCCTGGTGAACCCAGAAGAGCTGCTGCAGCACCAAGAGATGCACATGCGAGACGCTGGAATGGAGGTGGAGCAGCAAGAGCTGTGCGAGGTGTTGGAGGAGCAGGAGGCCGGACCGGTAACGCCAGTGTTGGAGTCGGCCCAGTATCAATGCCTTGATTGTCTGGCTCTATTTGACTCAGCGGAAACCTGGTTTGAGCACAGACGCAGCCACAGCCGGAGCAGCACCCACAGTACTGCAGAGACCATGGTGAGGATGCAGCTAGCTGCGCTAAATTCCATACTTCCCTCTGTGGGCCAGGGCTCCAAAGCACACCTGGGGGTCCTGGAGAATGGTGTTCAGAAATTAGAGCTGAGGTTGGTCCCAAGCATCCAAGATGCTGGCCAGCAGCAGCTCCAGCAGCCAGCAGACCTGGTGGTCATCCACCCTTACGAGTGCTCTGAGTGTTCCCTTCTGTTCCAAACCCCGGAAGACTACCTGCAGCATCAGGGGGAGCACTTCCTGGGTCAGGACAAAGAAAGCGGAGAGTCGGGCGTCATGAGCGGCTTTGAAGAGGCGCGAGGGAGGGACGAGACTGCGGACGGGATGGAGAGCATCCGAATCAAAGTGGCGGAGAAGAAGGTCGCGTTCTGTGCCAAGTCGCATCAGTGCGACCTCTGCCATCGCACCTTCACCTCCATCAACCGGCTGGCTGCTCACACGCGCGTGCACGAGCAGGGCACGTACGAGTGTCCGGACTGTGGGAAAATGTTCAAGAAGGCCACATCGCTGCAGACCCACATGCGCACACACTCGGGTGTGGCCAGGTACCTGTGTGTGGACTGTGGCAGTGGCTTCACCACTGAGATGACTCTTATCATGCACAGGAAGACTCACACCGTTGACCCGTTTCACAAGTGTCGGTTCTGCAACAAAACCTTCACCAACATGACCAAGTACCTCTACCATCGCAGAAGCCATCTCAACCGCGACTCGGTCGGCACGCCCACGCCCGTCTCCATGGTGGAGGACGCGGCCGAGCCCGGTTCAGCTGGAAGCCCCGCCCCCCTCGACCACGCCGGGGCAGGGGGCCCGACCCAGCCGACGGATCCGGCGGGAGCGTCTTCAGCTGCTGATCCGGGGTCTGTTTCCTGTAGTTTGTGCAGGAAGGCCTTCGTCACGCAGCTGCAGCTCCTTCACCATCGGCAGAAGTCACACGGGCCCGAGCGCAAGTTCATGTGTGGCCTCTGTGGCAAGTCCTTCAAGAAACGCATCCACGTGCGCAACCACATCCGCACGCACACGGGCGAGCGCCCCTTCCAGTGTTCGGACTGCGGCAAAACGTTCTCGTCTTTGGCCAATCTGATGCGGCACAATCTGATCCACTCGGGCGTCAGACCGTACCGCTGCGACGTCTGCCACCGCTGCTTCTCCCAGGCCTCCAACCTGCGCCAGCACACGCTGCTGCACTCCAAGTCCCAAGCCCTGTGCTGCCCCGACTGCCCCGCCACCTTCCGCTGGGCCAGTAAGTTAGCGGCGCATCGCTACGTTAAGCACCCTGGGGCTCCGCCCCCCTTCCCCTGCCACCACTGCGAGGCCGGGTTTTTGACCAGGACGCAGCGAGACCGCCACGGCCTGGAGCAGCATTCCACCCTGGTGCAGGCAGGTGCCGGGAAAGAAGCCGGGGAGGAATTGGAAAGCAAATTAGAGCCGGGCGAAGGTCTGAACCCGGAAGCTTCAGAATCCGGGCACTCGCTCGCTAGTTTACGAGGAAGTCAAGAATGCAGCAACTCCCATCAGTGTCCCGTCTGTGGCAAACAGTTTGTGTCGTCCTCTGGCGTTGCTCTGCACCAGCGCGTCCACACCGGCGAGCGCCCCTTCCCTTGCCAGGTGTGCGGCAAGCGCTTCCGACAAAACACCCACCTGCGCGAACACCTGCGCACCCACTCGGGCGAGCGGCCTTTCTGCTGCGAAGTGTGCGGGAAGGGTTTCATCCAGAGCATGCATCTGGCCGAACACCGGCGAACGCACACCGGCGAGCGGCCGCACGCCTGTCCGCAGTGCGGCAAGGCCTTCCGGACCTTCTCCAACCTGAGGAACCATAAAAAGATCCACGCCAGGCAGCAGAAGCTGGATGAAGCCGCCGCTCAAGCCGCAACGGTGACCGGCGCCGCGGTCGACGCTTCGGCGGTGGAACTGGCCAACGGCCAGACCCAGCTGATCCAGATCCAACAGCTCCAAGCTTCAGATCTGCAGCAGGTC
>scaffold_3|SINFRUG00000165186|1408566|1410194
TCTTTTAAATGCTCCGTCTGCACAGAGGCTTTCAAGAACCTTTCAGCATTGCAGAGCCACAAGCTCTCAGCACACAAAAAAGACCCTCAGCAGCAACATTCATGTTCACAGTGCGCTAAAACGTTCTCAAACAAGGCTCAACTCTCAAAGCACGAGCGCACTCACTCAGCCCAGCGCCCTTTTCAGTGTCCGGACTGTCACAAGGCCTACAAAACCCCCACAGAGCTGCGGATACACATGACACAGCACAGTGGAGAGCGTCCTTACTCTTGCCGCCAGTGCTCCAAGAGCTACCCTACCCTCTCAAAACTGAAGGTCCACATGCGTTCTCACACAGGAGAGAAGCCCTACTTCTGTGGTGAGTGTGGCAAGAGCTTTGCGGACCCCTCTGTGTTCCGAAAGCATAGACGGAACCACCAGGGTCATAGGCCATATGCTTGTGAGGAATGTGGGAAAACGTACACGGAGCTGAAGGACCTGAAGAACCACGAACGCTCCCACACAGGAGAAAAACCATACCTGTGCTCAGACTGCGGCAAGGCCTTCTCCCGCTCCTCCTCCTTGGCTTGTCACCAGCGCATTCATTCCCAGAATAAACCGTATCAGTGTGAGCAGTGTGGCAAGGGCTTCACCCAACTGTCCTCCTACCAGTCTCACCTCCGTACTCACTCTGGGGAAAAGCCTTTCCTCTGCCCACAGTGTGGCAAGATGTTTTCCGACCCCTCCAGTTTCCGACGTCACCAGCGAGCTCACTTGGGTTTCAAGCCTTACCCCTGCGATAAGTGTTCCAAGAGGTTCCGGCAGCCTGCAGACTTGGCCGTGCACGAACGCGTTCATTCAGGTGAACGGCCGTACAAATGTCAGAGCTGTGACAAGGCCTTCGTAGCATCCTGGGACCTGCGGCGTCATATGCTGGTCCACACGGGCCTCAGGCCTTATTCCTGCACCGAGTGCGACAAGTCATTTGCTGAGCGCTCCAGCCTCAACAAACACCGCCGCGTGCATTCTGGCGAGAGGCCTTTCAAATGTATGGAATGTTTGAAGTCATTCGTGGTGTCTTCCAGCCTACGCAAACATGAGAGAACCCACCTTGCAGAGCACTCTGAGCAGCAGCAACAGAAGCAACAACAGGTGCCAGAGGCCGCCTCTGCATCTGGCTTCACTGTCCCCACAATCTTACCTCAGTTCTCCTGTTCCCATTGTGATGCTACCTTTGGAAACTGGGATGACGTTCAGGCACATGAAAACCTTCACTCCATTGACTCCCCTCCTGAGACAGTCAGCAAAATTGCTCCTCTGGGCGCCCACGTGTGCGAAACCTGCCAGGCAGGGTTCGCACAGTTGGCCGACTTACAAGAGCACCAGAAGCAGCATCCCAAACCGAGGCCCCACATCTGCAACAGCTGCGGCAAAGGCTTCTTCAACAAATCTGGGCTACGTAAACATCAGAAGATCCACTCCTCCAGTAAGCCCCACAGCTGCCCCCACTGCGGTAAAGCATTCCTGTTTGCTGCTTACCTTCGCAAGCACTTAAGGACTCACACA
>scaffold_455|SINFRUG00000135057|101399|102839
ATGCCGAGGTCTTTCCTTGTGAAAAAGAAACGTGGGGCATCGGGAGGGTGGCAGTGGAAAGAGCCGGAGCAGCTTGAGTGGAAAGAAGATCCTTTCAAAGGGAGTGGAAAGGCCGAAGCACCTGACATTCCGCCACCTGCCCCTGTAACTCAACCAGTAGCTACATTAGCCTGTGTAACAGCGTCGCTCAGGGTGCCGGCGCAGTTAGCAGCAAAAAGTGGGACTAACTGCAGGCCGGACTGGCCCACGCCGCGGCCTCGCTCTTCCCCGGGCGCCGGTGACTTCTTATGCTCAATGTGCCACAAGATCTTCCCCCTGCAGCGCATGTTGACCCGCCACCTCAAGTGCCACAGCCTGGTGAAGAGACACCCGTGTCAGTTCTGTGGTAAAGGCTTCAACGATACCTTTGACCTAAAGAGGCATATGAGAACACACACAGGGATCCGGCCCTACAAGTGTGAGCTGTGCGAGAAGGCCTTCACGCAGCGCTGCTCTCTGGAGTCTCACATGAGGAAGATCCACGGCGTCCATCAACAGTACGCCTACCGTCAGAGACGCTCCAAAATCTTCGTGTGTGAGGATTGTGGTTACACCTCCAGCCGCCCTGACGAGTACTTCCTCCACGTGAGACAGTGTCATCCTGGAAGCCCCGCCCTTCGCAGG
>scaffold_327|SINFRUG00000150038|95117|99623
ATGTCTCTATTTGGGTCCCTGAAAGAATTCGTTGAAGAGCGACTAAGTGCTGCCGCTGAAGACATATTGGAAGCTTTTAAGAAAGTGATTCACGAATATGAAGACCAGGTCGTTTGTCAGCAAAGACTGCTAGTAAATATTTCTAAGACGCAAAGAACAGATCTAGAAGACTTTTCTGTCTCTAAAGAGGAGGGATGTGTTGCTGACCAGCCGCTCTGTAAACAGGAGAAGATCTCCAGTCTGGACTGCGAGAATCCACAGATTAAAGAGGAACAGGAGGAACCCTGCAGCATTCACGAAGAACCTGTACAGCGAGAGACTGACACATTCATGGTTGCTCCAGTTGATGAGGAAAATGACTACCCTGATAATCAGTTGCTAGATGGGAATCTTTATGAACACCTAGAAGAAGAAAAGGTTGAGCAAGGCAGCAAAGTCTCAGGGTCGAGAAGATGTGCAGAGAAAAAACAAAACCATGAACAACACGAGAAGAGCACATTGACAAGCAGCTCGTATAGCCCTATGGTGTCATTACCCCACTATAATACCAACACAAGGAAAATGCATTTACAATGCGACACTTGCGGAAAGGACTTTAGGTGTAGATCGACCTTTAGAAGGCACCTAAGAACCCACACAGGTGAGAAACCCTATATTTGCTATTTCTGTGGGAAAACCTTTATTCAGAGCAGTGACTTGACCATCCATGTGAGAAGAGCCCACACTGGAGAAAAGCCATATATCTGCAAAGCATGTGGAAAAGGTTTCACAGCGAGCAATGAGTTAAAAGCCCACATGAGGACACACTCTGCAGAGAGGCCATTTTCCTGCATGCACTGTAAAAAAACATTCAAACGTCAGAATCACATGAGAGTTCATGTTAAAACAAATCACAGCGAGGAGAAGCCCTTCCTTTGCAACATCTGTGGAACAAGATTCATTTTGATGTCTGATTTATCAAGACACAGAAAAACATCACACAAATTCACACTGAAAACATATATTTGCACAACATGTGGGAAGACGTTTAAACAAGTCAGTAACTTGTCTGAGCACATGAGAGTTCTCACAAATGAGAAGCCATGCATTTGTCAAACAGTCAAAGCTTTTAAATACAGAAATGAATTAGTGTTCAACATAACTATCCACACAGGTGAGAAGCCCCATGTTTGCAGCACGTGTGGCAAAGCTTTA
>scaffold_66|SINFRUG00000146315|46135|52371
AGGATGATGGATGGAAAAGACATCCAGGCAAATCAGAATATGCAGCCCAAGAAGAAGCACAAAAAATCAGGGTCATCCATCAAAGTAAAGGAGAAGGTGGAGCATTTACTTTCAGCCATCGACATGGACGACGACAGCGCCCTGAAAGTCCAGAAGAACTTCATCTGTGACCACTGCTACGGAGCGTTCCGAAGCAGCTACCATCTCAAACGACACATACTCACGCACACAGCTATGGATCGTTGTTGCTTGTTTCCAGGAGAGAAGCCGTTTGCCTGTGATGCGTGCGACATGCGGTTCATCCAGCGCTACCACCTGGACAGACACAAGAGAGTGCACAGCGGAGAGAAGCCATACCAGTGCGATCGCTGTCACCAGGAAGGTCTTTTCTGCCATGACGTCAGCGCCAGTACACTCAAGCCCCGCCCCCCTTTAAGGATGAGGTTTTACGACCGCAACCCGACACCGTTTCTGTGTCCTATGAGCCACAGAGCCGTAACTCACTTCAAAGGCAGGAGGCATCAAATCACAGCGCGCCCGTAA
>scaffold_20|SINFRUG00000137696|1752327|1765578
ATTGAAGCAGGGGAGGAGCTTTTAGTGTATATGAAGGACGGTATTTTCCCCGAGGGATCCATGGCACCCAACTTGCAAGATGAGCAGATGTACCGCTGTGAAGACTGTGATGAGCTGTTCTCCTCAACACTTGAGCTGCGGCGGCACCAGAAGTATTCCTGCTCCAGCACAGGTTCCATTTTTGACACACTGAGAGAAGACTTCAAGCAGGAACGCGAGGACAGCGATGAGCCCATCCACGAGTGCAAAGACTGTGAGAAGATCTTTCCAAATGAGTACAGCTTGGGACAACACATGATAGTCCACACAGAGGAGAGGGAATATAAGTGTGACCAATGTCCGAAAGCCTTCAACTGGAAGTCCAACCTCATTCGTCACCAGATGTCACATGACAGTGGCAAGCGCTTTGAGTGTGAAAACTGTGATAAGGTACAGCATACCCAGCACGTGTTCACAGACCCCAGCAACCTTCAGCGCCATATCCGCTCCCAGCACGTGGGGGCACGTGCTCACACTTGTCCGGAGTGTGGGAAGACGTTTGCCACTTCGTCAGGCCTCAAGCAGCATAAGCACATTCACAGCAGTGTCAAACCCTTTAGCTGTGAAGTGTGTCACAAATCCTACACCCAGTTCTCCAACCTTTGCCGCCACAAGCGCATGCACGCTGACTGCCGCACTCAGATCAAGTGTAAGGACTGTGGGCAGTTGTTCAGCACTACCTCCTCCCTCAATAAGCATCGTCGCTTCTGTGAAGGCAAGAACCATTACGGCTCCCCGGCAGGAATGTTCAACCCTGGCATTCCCATGAGCTCTAGTCCAATCATGGCCAATGCCAAGTCTCACCATCACCACCTAGCAGGTCTAAGCCAGTCAGGTTTAGGCTTTGCCGACCATTTTCCCTCACGACCTAACCCTCATGCCGCCTTGCCCTTCTCCCCAGGACCCCATGGCTTTCCGTCTCTCCCGCATGGTTTTCCGGGTATCTTTTCTCCATCACTGTATCCACGACCACCTTTATTGCCCGCAAGTTCATTGATAAAGAGCCCATTGAGTGCCAGCAGTCAGGAGATAAAATTGCCTCGGAGTCCACTAGATGTCCCCCCTCTTTCCTTAGTCAGTTCCAGCAATGGAAGTAACAGTTTAATTCAATTTGATGACAAAGAAAAAGAGAAGAAGCTGGATTTGTCATCTAGTGGAGAAGCGAAGGCAAAGTCCAAGATGGTGGACATGTCTGACGGTAGTGACCTTGAAGACGTTAATACCACAAGCGGGACAGATTTGGACACCACCACCGGTACTGCTTCTGGGGATGGGTCTGACTTAGAGAGCGATGGAGACAGCGAACGTGAGCGAAGTGGTAAAAGAAGAAAACCATCCGGGGCTGTATCCAGTCAAGAAGGTCACCTGATAGATGACGCAAACAGTGAGTTGCTATCAGCAGTGTCCAATTCAGGAAAGCTCGCACTCGACCGTCCCTTTCTTTCCATGGCGTCCTCCCAGCATTCCTTTTTCCCTCCACCTGATGAGCAAGCCCTGCCACCCTCTACCACAAATGCCAGTGCGGCTTCCACAGATTCCATTAAAGCCATTGCCTCAATTGCTGAGAAATACTTTGGTCCGGGTTTGATTGGTCTTCATCAGGAGAAGAAGATGGGTCCATTGCCCTACCATTCCATGTTTCCTTTCCAGTTCTTACCAAACTTCCACAACTCCCTCTATCCCTTTGCTGCTGATCGAGGTGCCCTTAATCCTAACATGTTCTTTAAGGCCGATCCCAAGTCACAACGCGAGCAGCTGCACAAGATCATCTCTGGTGCCCCTGGAGCACCTGCTTCAACAGTGGATTCACCCTTTGATCTCACCACAAAGCCCAAGGAGGCGAAAGTGGCTCCCCCAACCCCAACTAAACCCTCCAACCCCAACAATAGCAGTGAGAGTAATAGTGCGCCTTTAGCATTATCTAACAGTGAAGAACAGCCCCTGGACCTCAGCATTGGCAGCAGGAATCGAAGTAGTCAGAACGGCGTGGCCGCCGAGCCACAAAACAAAAAGAACCACATCTTTGGGGGTGGAAAGGGTGTCTCCATTAAGGATGAGGCTCCAGCTGGATTCCCACACCCTCATTCCCATCTACTGCACCAGCAGCCTCAGACACAGCCACCGCCGCTCCACTACGCCAAGCCCTCTGCGTTTTTTATGGACCCCATATACAGGACTAGAGGCGAGACCTCGAGAACAAAGGACCTGGCAGAAGCTGGAGATGAGGGTGTTTGGGGGAGAAATGGCTCCGAAGCATTTGCAAATATGTCAGCCATGGAGAACATGGCAGAAAAGCTGGAGAGCTTTGGCGCTTTGAAACTAGACGCGCCGCCCAATTCACTGCAACACTCGGCCCATCCACTGTTCAACTTCCGCTCACCTCCACCTTCCCTCTCAGAGGCCATCCTCCGCAAAGGAAAGGAGCGTTATGCATGCAGGTACTGCGGGAAAATCTTCCCTCGATCGGCAAACCTCACCAGGCACTTGCGGACGCACACAGGGGAGCAGCCCTACAGGTGTAAATACTGCGATCGCTCCTTCAGCATCTCGTCCAACCTTCAGCGTCACGTTCGCAACATCCACAACAAGGAGAAGCCCTTCAAGTGTCACCTGTGCAACCGCTGCTTTGGTCAGCAGACCAACCTCGACCGCCATCTCAAGAAGCACGAGCATGAGAACATTCCCGTGAGCCAACAGTCCGGGATGCTTTCCAACCTGGGAACCACCATCTCCTCTCCGAACTCCGAGCCAGACAATCATGCACTTTTAGATGAGAAGGAAGACTCGTACTTCTCAGAAATCCGCAACTTTATTTCCAACAGTGAGATGAACCAGGCCTCCAGCTCCACGGATAAAAGGTCAGACCAGGCTGAAGAGGAGCGTCCACCCAGCCACAGTCTGTCCAATTCCAAGCTGAGACTCCGCGGCCTCCTGACAGAGAAGTCTCATGATGAGGCTCCGGAGTCCCCATCACCCATCACAGCGGGAGTGTATGAGGAGGATGAGGAGGAGGAAGAGACGGAGACGGCTCCCTTAGCTATGAGCTACGAACACACTCGCAGGTGTTTAGAGGAGGAGGGCTCTCTCCTGGACCTGGAGGGTCTCCCCAACTTTCCCAAGAGCCTGGAGGGTTTACGTAAAGCAGCCAGTGGCGAGCAGTCTTTTGACGTTAAAGACCTATTTAACGCTTCGCTAGAGTCGGAGACATTAAAAGAGACATTATACAGACAGGCAAAAACACAGGCTTATGCAATGATGCTGTCTCTCTCGGAGAACAACCCTTTGCACGGGCCCTCCCAGAACTCTCTGGATGCTTGGCTCAGCATGGGAAGTGGACCCTCGGAGACTAGCAGTTATCACCCTCTTAACCACGTCTAG
>scaffold_76|SINFRUG00000148198|1059|2677
ATGAGTGAGGAAAAGCCAGACACGCTTGACTTTGTGAAGGATTTTCAAGAATACCTGAGCCAGCAGACTCAACATGTCAACATGATATCAGGGTCTGTTAGCGGCGTTAAAGAGGCTGACGAGCTGCCCCCAGTCTCGTTGTATGCAGACTGCAGTCAGAATGGGCTGGATCATCCTCCAGTGGATATCTCCCTGGAGGAGAGTTCTGGGATCCTTGTAGATGGTTTTGAGAGGACCTATGATGGGAAGCTCAAGTGCCGCTACTGCACCTATGCCACCAGAGGCACAGCTAGGCTCATTGAACATATCCGAATTCACACAGGAGAGAAACCTCACCGCTGCCACCTGTGCCCATTTGCTTCAGCATATGAGCGGCACCTGGAGGCCCACATGCGATCGCACACGGGCGAGAAACCATACAAGTGTGAGCTTTGCTCTTTCCGCTGCAGCGATCGCAGTAACTTGTCACACCATCGTCGGCGACGCCACAAACTCCTGCCAATGAAGGGCGCTCGCTCACTTTCCCACAAGAAGATGCTGAGTGTTTTACAGAAAAAGGCCAGCTCCTTAGGTTATGGCCGACGACTACTCATCAACTTCAATCCCCCATCCATGGTCGTGCACAAGGCTGACAATGTGAACGACTTCTCCCACGAGCTGCCCCATTTACGTCAGGAGAACTATGACAATCAGAGTCGACCTATCGAGGAAGGCCATTCCACAACTCAAAATCACCATCAGCACGACATGGTTATGGATAACCCTTTGAATCAACTGTCCACTCTGGCAGGCCAGTTGGCCAGCCTGCCTTCAGAGTCCCAGTCCCAGCCCCCGATGTCTCCAGGGGAAGAGTCTGTCGTTGATGAGAAACCCTTCCTCATTCAGCAGCCCCACCCAGCCACAACCCCTGTTGCCTTGACAGTCAGCATGGCTCACGCTTCCTCTTCATCCCCGATTACGCCAGAACCTCGTCCTCCTCCCCACAGCAGTTGCAGTCCTGGAGGAGGACCCTGCAGCGATCACAGTGGACGCACAAATACTCCCAGCATCTCCAACAGCCAGCCCAGCACACCAGCCCATGGCCTGTCTGCACCTCCCCAGGACCCCCACGTCCTGCATCACTGCCAGCACTGTGACATTTATTTCCCAGATAACATCCTTTACACCATACACATGGGCTGCCACGGCTACGAGAACCCATTCCAGTGCAACATCTGCGGATACAAGTGCAAGAGCAAGTATGACTTTGCCTGCCATTTTGCTCGAGGGCAGCAC
>scaffold_623|SINFRUG00000161706|52729|55962
GTCAGCACTTTATTTGAGGAGCCGTCCATCTTCCCACTGAAAGAGGCCTCAGTCCACGTGTCTAGCAGCTCTGACCCCCCGCCCACGAAGGAAGACGTGGCCCAGTCTGCACACCTCAGGACTCTGGGCTTGTGCCGCATTTCATCGTCTAAAGCGTCTCCTCACTCCCCGGCCCCCCCGACGGTCCCCCCACCTCCTGGCACGTCTCCTGGCCTGTCACAGCCCAGCAGCCTGGCGTGGAGCCGCGCCGCTGAGCGCCGAAGGAGGCCGAGGCTCCGCTGCTTCCTGTGTCCCCTGGTGCTGCCGTCCAGGCGGCTGCTGGACATACACGAGAGGAGCGCAGCAGAGTCCAAGATCTCTGCCAAGCAGGTCAACAGCTCGGAGGTGCAGAAGGTCCACCAGCAAACACCTGACAGCTACACCCAGCGTCACCATGACAACCACTCAGGTGACTACAGTACCCACAATCCTCCTGTCCACTGTGTTCTCAGCAGGAACACCTTGATTCTAGAGTGCAGTATCCAGAAGAAGAGTCTGGACCTTCACGCTCGCCGCCATCACACTGGTGAAGCGTTTCCATGCCAACAGTGCGACTACGCCAGCCCCGACCGCCAGCTGCTGCTGAGACATGTTCGCACACACCACGCTATCTTGCCAGCATGCAGCACTGTGACGGCTATCCAGAAGAAGAGTCTGGACCTTCACGCTCGCCGCCATCACACTGGTGAAGCGTTTCCATGCCAACAGTGCGACTACGCCAGCCCCGACCGCCAGCTGCTGCTGAGACATGTTCGCACACACCACGCTTCTTCCCAGCATGCAGCACTGTGA
>scaffold_196|SINFRUG00000148194|104235|110403
ATGAGTGGGAATGGCCCTCACTCAGAGGTGCCCATGTACTTTGAGGTGGAGGTGGGTCACTTGGACCAGGAGGATGAGGAAGAAGAAGATGACAAGATCCATTTTAGCAAAGGTGATGACCTGATCCCTGAGACTTCATCACCTTCTGGACGGTTGTACGACCGCACCACCGTGCTCATTGAAAGGGATCCAATCCGCCTGGATGAGGAGGGTGAAGAGGAAGGTCACTGTGGAGGGGAGGACGATGGCGTCACTTTCCTTACCGAAGGTGAAGGGGATGGAGATGAGGAAGAGGGTACCCTCACCTTTATCAATGACCCTGATGGCATGTCACAGGGTTACGTACACCATACCATTTCTGCAGACCAGATCCAATTTACAATCAATCCAGGTTCCACTCCCATGCCTCGTAATATTGAGGGAGCAACCCTCACCCTACACTCTGAGTGCCCAGAGACCAAGCAAAGAGAGGTTAATCGCTACAAGTGTATGTTTGAAGGCTGCACCAGGACCTACAGCACGGCAGGGAACCTGCGTACCCACCAGAAGACACACAGGGGCGAATACACATTTGTATGCAATCAACAGGGCTGTGGAAAGGCTTTCCTCACTTCATACAGCCTCAAGATTCATGTTCGCGTTCACACCAAGGAGAAGCCCTTTGAGTGTGATGTGCAAGGCTGTGAGAAGGCCTTCAACACTTTATACAGACTGAAAGCACACCAGAGGCTTCACACAGGCAAGACATTCAACTGTGAATCAGAGGGATGCACCAAGTACTTTACTACACTCAGCGACCTGAGAAAGCACATTCGCACCCATACTGGGGAGAAGCCATTCCGGTGTGACCATGACGGTTGCGGCAAAGCCTTTGCTGCAAGTCATCACCTAAAAACACATGTACGGACACACACAGGGGAGAAGCCATTCAACTGCCCCAGTGATGGTTGTGAGAAGACCTTTAGCAGTCAGAACAGTCTGAAAAGTCACATACGGGGCCATGATAAAGTACAGCCCTTTACTGTTACCCTGACCCATCCCATTTCTGAAGATGCAAATCATTCACTATGCCTCAGTGATTTAAGTCTCATCTCTACAGACTCAGAGCTACGAGAGAATCTTAATAATGCTCAAGATCTGGACCTTAACAACATGACACCTGTGAAAATTTTTGAGCGCATGTTTCAGAGTCCTGAAAATAGTCTCAGCCAAGATGATGCTCATCCAAAAGAGAGCCTTGCTGAAACCTTCAGCCTCAAGAACTCTACCAAGCCTATTGCGACCGATGCCTCATCTCTTATCTCTTTCTCTCTCAATCCTACCGCCTCATCTACCCACACAACTACTGTCAACTCCACACCAGCTCTTCCTTTCATGCAACTAACTGGACCTCAACAGCCCTCTGTCCAAGCACCAAACCACATCAGCCCCCAGCACTATGTGTCGCTTTCGCCCACATTCCAGCATAAAGAGAGTACTATCCGGACCACCTCTCTACAACCACCCATTCCTGCTCCTCCTCCAGTGGCCAGTGTGCTGACCGCCACAACAGCAAGCACTGATGCAGTGTCTCTGGTTGCTGCAGCAACAACAGATACTCTGGCAGCTGTGGCTCAACCTGTGCCTTTGGTCAACCACCCTGTTCCTGAATCTGGTGCCAGTTTCCCTACCACATCTGCCACCTACACTGTTACTCCCACTCACAATCTCTTACAGCCCAACCTGGTCATGTCTGACCAGAATCTCCAGTGGATCCTCAGCACTGCTGCCAATAGCCAGCAGAATGCAGAACAAGCACAACAAGGTGCTCCGAAAGTTGAAAAGGTTTTTTTTACGACAGCCATACCAATGGGAGGAAATGCTGGTAACTCGGTCCAACAGATTGGCCTTAGTCTGCCTGTCATCATCATCAAGCAAGAGGAATCTTGTCAGTGCCAGTGTGCCTGCAGGGATTCTGCTAAAGAAAAGAACTCAAAGAGTTCCTCCTCCAGCATGTCAGCCCAAAAGGAGCCATATACATCAAAGCCACTTCCTTCCCCTCTGTCACAGCTCCCAGAGCCTCAACATAACCCAGCCAACTCACCGTCA
>scaffold_8102|SINFRUG00000161704|3152|3943
TGTTGGTTCTGTGGAGACGGCTTTGCTGTCCAGGAGGAGCTCGATGATCATCTCCAGGTGCACAAAGGGGAGAAATGCTACCACTGCAAAACCTGCAACAAGATGTTCATCTCCTACCAGGGCTTTAATTTCCACCGGAAGGCGCACAAGGATCAGCGGCGCCACCCGTGTCTCAAGTGCAGCAAGACCTTCAGCAACCCCCAAAGTCTGAAGCTCCACCAGGTCACCCACTCCAACAGGAAGCCCTACGAATGCACCCTCTGTGGCAAAGCCTTCAAGCTCCTGACGGGCCTGCGCTGCCACCAGAGGACCCACCAGGACCTGAAGGAGTACCACTGTTCCGAGTGTGGCAAGTGCTTCTCCAGCCTGCAGGGTCTGAAGCTGCACAACCGCACGCACACGGGCCTGAAGCCCTACAAGTGCTCCGAGTGTGGCAAGAGCTTCACCCAGTCTCCTCACCTCAAGTCCCACATGGTGACGCACACGGGGGAGCGCCCTTACGTCTGCACCACCTGTGGGAAGAGATTCACCCAGTCGTCCCACCTGAGGTCCCACATCACTCTGTTCCACGTGGGGAAGAAGCCGTTCACCTGTGACGACTGTGGGAAGAGCTTCACCATCGCTCACTACCTGAAGATGCACCGGCTGAGCCACACCAAGGAGAAGCGCTACCAGTGCTCCTACTGCCACAAGTCCTTCTCCTACCACAACTCCTGGAGGGCCCACGAGAGGATCCACACGGGCGAGCGGCCGTTCAGCTGCCAGGACTGCGGCCAGAACTTCATCACGTCT
>scaffold_7820|SINFRUG00000158184|2032|2955
NCACAGATGAGATTCTTTGTGTGTAAAACATGTGGGAAAAATTTCAAACGAAATTATGAATTAAAGGTCCACTTAAGACATCACACAGGTGAGAGACCATATGTGTGTCAAACATGTGGGAAGACCTTTAAACGAAATGATGAATTAAATATCCACTTGAGAGTTCACACAGATGAGAGACCATTTGTGTGTAAAACATGTGGGAAGACCTTCAAACGAAATTATGAATTAAAGGTCCACTTAAGACATCACACTGGTGAGAGACCATTTGTGTGTAAAACATGTGGAAAACACTTCAAACAAAATTCTGCATTAAATGTCCACATGAGACTTCACACAGGTGAGAGACCATATGTGTGTAAAACATGTGGGAAGACCTTTAAACGAAATGATGAATTAAATATCCACTTGAGAGTTCACACAGATGAGAGACCATTTGTGTGTAAAACATGTGGGAAGACCTTCAAACGAAATTATGAATTAAAGGTCCACTTAAGACATCACACAGGTGAGAGACCATTTGTGTGTAAAACATGTGGAAAACACTTCAAACAAAATTCTGCATTAAATGTCCACATGAGACTTCACACAGGTGAGAGACCATATGTGTGTAAAACATGTGGGAAAACCTTTAAAAGAAATGATGAATTAAAGGTCCACTTAAGAGATCACACAGGTGAGAGACCATATGTGTGTAAAACATGTGGGAAAACCTTTAAAAGAAATGATGAATTAAAGGTCCACTTAAGAATTCACACAGGTGAGAGACCATATTTGTGTAAAACATGTGGGAAAGCTTTCAAACGAAAATCTGCATTAAATTATCACATGAGAGTTCAC
>scaffold_59|SINFRUG00000151231|681537|683100
ATGGATGAGATTAAGACTGAGCCGGTGGATTTTGTGAGGGAATTTCAAGAATATCTGACACAGCAAACTCATCATGTGAACATGATCTCAGGCTCCGTTTGTGGAGAAAAAGAATCAGGAGTGCCCTATCAAGCCGTTGCCCCGAGGAGTGTCCAGAACGGCGGGGATCCTCCATCTGTGGAGGTAAGCCTGTCAATGGATGAAGGGTCAGACGTGCAGATGGACGGGCCGGAGAGGACATGTGATGGCAAATACAAGTGCAGCTACTGTAACTATGCCAACAAGGGAATGGCTCGTTTAATAGAGCATATCCGCATCCACACCGGAGAAAAGCCTCATCGTTGCCAGCTGTGCCCATTTGCATCTGCATACGAGCGCCACTTAGAGGCCCACATGCGCTCGCATACAGGGGAGAAACCTTACAAGTGCGATCTCTGTGCTTTCCGCTGCAGCGACCGCAGCAACCTGTCCCATCACCGCCGCCGCCGACATAAACTTCTTCCCACAAGGGTCATCCGCGCTCCTTTCACAGCTAAGCGAATGCTGAGCTCCCTGCAGAAAAAGACAAACTCACTGGGCTTCAGCAGGCGTCTGCTCATCAATATCAACACCCCCTCTACAGGACTGCCAAAATCAGACTATCTCGATGACTATTCTCATAAGATGCACCATCACTTGCACTGCAGTGAGTACAAACACCCTCCTCAGGTAGATGAGAGTGAAAGTAACAGCAGGTGTGCCAGTGATTTGACTTTTCATAACCCACTGGACCAGCTCTCAACATTAGCTGGCCAGTTGACTGATATTCACCCGGAGTCTCAAACTCCTGCTTCCCCAGACACGGAAGAGAAGCCCATCCTTATACAGCAGGTCTCTACTGAGCAAGTCACAGTGACTATGAATAGCGTGCAACCGTCTCCACCAAAAGAACCTCCCCTCTCAAGCCACAAGAGCTCCGAGACTGACCCAGAAGATGCCTTTGTGTGCAGCACTGTTATTGCGCCTGAGAGGAACAGCCATCAGAGTACAACTGAAACTGCCCAGACAACATTAGACCAACAACTCATATATAAATGCCAACATTGTCATGTCCAATTCCTGGATAATATTCTCTACACCATTCACATGGGTTGCCATAGTTATGAACATCCGTTCAAGTGCAACATTTGTGGTCATATGTGCTTTGACAAATATGACTTTGCATGCCATTTTGCCCGTGGACAGCATAAACAAAACTGA
>scaffold_69|SINFRUG00000144084|1060088|1062344
ATGGAGCCGTCCGTCAGCTCTCCAGCTTCTCTGACTGTTCATGTGTGTTTTCCTGGTGCTCGAGCTGCCGTCATGGACAATCTGAACCGTCAGAGGGAGGAGGGCCGGCTGTGTGACCTGTCCATCCAGGTGCAAGGACAGGTGTTCAGGGCCCACCGCTGTGTGCTGGCTGCTTCCTCCCCGTACTTCCACGACCAGGTGTTGCTGAAGAACGTCACCACCGTGTCGCTGCCTTCCGTCATGGACCCGGTGGCCTTCGAAAGCGTCCTGAGCTCCGCCTACACGGGCCAGCTCAGCCTCGTCCACGACGACATCGTTAACTACGTCACCGTGGCCAGCTTCCTCCAGATGTGGCACATCGTGGACAAGTGCACCGAGATCCTGAAGAGGCCTCGGCCCTCGGTGGAGGTCAGTGCCGGGGAGGGGGCCGGGGGCCCCCCTGGGACCGCGTCTCGTCAGCAGTCCCCCAGCAGCACCGACTGCTTGTATCTGGAGACGGAGAGCAGAAAGAAGGAGCGGAAGCCCGATGCTCTGCCTCCGTTAGCCACATGGAGGCGCCCCCAGCAGTTCCCCAGGTGGGGGCGCCCGCGGCCCCCGTCAGCCCAACAGATCGCAGACTCGCAGCTGGACACCCAACCTGGGTTTCTGAGTGGGGATTTCACCAGCTGCGAGGAGGTGTGGGAACCCGCCCCCACCAAGAGTTACCAGTTTGCCCAAGACCCGAACCGGCACCGCGCGGGGGTGTCGGGGTCGGAATCAGCGAAGCACAGGGCCAGATTCCCGCAGCGGGGGGCTCTCGGACCAGGACCAGTGCTAGGACCAGGGCCAGGACCAGCACCGGGGCCGGGACCAGGGCCAGGACCAGGACCAGGGCCAGGGCCAGGGCCAGGGCCAGGACCAGGGCCAGGACCAGGGCCAGGACAAGCTCTGGGAAAAGGTCCCCCAGAGGACTTCAAAGAAAAAGTGCAGAGAGACTCGCTGGTGAGCGAGACCCCTTCAGAGCTGGCTGGTGGTCCAAGAGAGGAAGGGGTCCCGGGGCGCTCTTGTCCCGTTTCAGGCCGGCCCCAGTGGCAAATGGGCCCCTGGGCTCAGCAGGACGGGGACGGTGTCCTCTGTAAAGGCATGGACGCAGACCAGCAGCAGGACCAGGTGGACTTTTTTGCCGAAGCGACCTTCAGCAGGGACACGTACGATGAGATCGAGGACGGCACCGGGCAGGTCTCCCAGAGGCCTCTGGTGCCCCCCTCTCCCGACTTCACCATCGCGGCCTCAGAGGTGAACTGGACCTCCAGCTGCCCGGGCCAAAGCAGTTCCCTCAGCTTCAGCTCGCACCGGCAGGCCTCCTCGCCCCCGACCCCGTCGTCCTCGTCCACGGTGTCGCTCGCCGGCGCCCCCTACACGGGCAAGGTCCACTTCTGCCACTGCGGGAAAGCCTACACGCTCAAGAGCATGCGGGACCGCCACGTGAAGATGCAGCACCTGAACCTGCGGCCTTTCGGCTGCCCCGTCTGCACCAAGTCCTTCAAGATGAAGCACCACCTCACCAAGCACCTGAAGACGCACCGGGCTGCGACCCTACGAGTGCGGCCTGTGCGGGAAGAAAGTGATCTGGAGGGACAGTTTCCTGAGGCACCAGGCCCGGTGCGAGAGGCTGGCGTCCAGCTCCGCCACCAGCAACGACACCAGCGGCACCAACGCGGCGGAGCTGGAGGACGGCTACGCCTTCGAGGACGGCCCCACGCTGATGTCCATGCAGGGACAGGTAAAGGTGGAGGACGTGGATTTCAACAGGGACGGGATGAGCGGGCTGCTGGGGAGCGTGTCGGGGATCGTGGAGCAGCTGAGAACCCAGCCGGAACCGGGCGGTCAGGTGTTCAAGGAGGAGGCCAGCGACGGCTTCAGTGGGAACGACAGCGGGGGGGCCGGCTGAGACGGGTCCGACAG
>scaffold_169|SINFRUG00000161151|127954|129816
ATGACCAAACTGCAGTTTCTAAACGTCTTTCTGACGGAGCGCCTCATGCTTGCTGCGCAGGAGATCTATAAATCCGTGGAGGATACGATCTTAGAGTACCAGGAGGAGATCGCGATCCGGGAGCGGGAGAACGACCATCTAAGGCGCAAGCTGCGAGACGCTGGGATTGAAATATGGCCAGATCGTCCATCCATGCCACTGCTGGATGATGAGGATGGCGAGCATCCGCGGCGCGAGTGGAGCCCCAGCATGGGCCACGAAGAGCGCATCCCTATTCAGATTAAGGATAAGAGAGATCCCCGCACCAACCAAGTAGATGATCAACTCCGTGGCCATGGTGCATGCAACACACCGGAGAACATGTTCAATCCCCAGCGGGTAGGGAATGACTACCCCCAGGAAGGCCCCCACACGTCCTCCCTTTCTCAGAACCAAGGCGTGGAGAACAGGGAGAGAGACCACGGATCTCGAGGCCCTTCCAGGCACGTGAAGGTGGAAAGTGCCGGAGGCCACCGGGGGTCGACGTCCTCCAACAGCGGCTCCCAGCCACTTGCGACTGTCAACCCAAACTGCTCAAATGAAAACAACATAGATATTATCGGGGCGGAGAACGGACAGATGCTTGGTGCCAAAGGAGCCGGAGCTAACAGGGGACAGGCCGCTCACATGCGCAACCAACCGGCCAACGCTGTGGACTGCCCCCATCAGAAGTCCCCTCTACAAGCCCACATGTCGTCCTTTTGTTGCAAAGTGTGCGGCGAGGCTTTTAGTCACATCGGGCACCTACACGTTCACGTCCAAGTGCACACACGGGAAAAACCGTACCGCTGCGGAGTGTGTGGGAAGTGCTGCAGCTCGTCCGGCAGACTTCAGGAGCACCAGCGTAGCCACACTGGCGAAAAGCCCTTCCGCTGCCAGATTTGTGGAAAGGGCTTCACGCAGATGGCTCACTTGAAGGTCCACATGAGGATTCATACGGGGGAGAAGCCGTACAGCTGCCCCGTGTGTGGTAAATGCTTCAGCCGCTCTGACAAAATCAAAAGGCATCTTCAGACCCATAGTCGGGAAGGATCGTAC
>scaffold_755|SINFRUG00000138840|19076|38992
CTGTTGCAGTCAGACATGGAAGTTCCTTTCTATTTGTCCAAGCTGCTTTTTGAGCTAAATGAGCAGCGTAAGCGAGATTTCTTCTGTGACTGCAGCATCCTCGTCGAAGGCCGTGTCTTCAAAGCCCATCGTAATGTGTTGTTCGCTGGGAGCGGCTATTTTAGGGCTCTTCTCGTTCATTATCTGCAAGACAGCGGACAGCGTTGCAGCACAGCCTCACTGGACATTGTCACAGCTGATGCCTTCTCTATAATACTGGACTACTTATACTCTGGCCGATTGGCTCTGAACAGAACAAATGTCATTGAGGTGATGTCAGCAGCCAGCTACCTGCAGATGACTGATCTGGTCAACTTCTGTAAGGAATACATCCGCTCGTCTTTGGAAATATGCAACAAAAGAGGGTCGGGTTTACATTCAGAGAGTCAGACTTCAGCTAGAACTGCCTTGCCTATCCCTGTTACCACAACTCCATGTAAAAGTAGGAACATTGACGGTGATTACCATTCCAAAAAAGAATTTGACTCTGGGGGTGGGGATCAGGAGCATCAGGTGGACCAGACAAACCACACATCCTCACCTGGTCTTACCCCAGAGCTGGTGAACCCCAAAATTGAATATGATCCTGACGAGGAGCTCATACAATCTCCTGATACCAAAGATCTGGCTTTATATCCAGCGCCAGCTCTCAATAACTCTATTCACAGCAGACGACTTCCATCAAGTCCATCACCCTCTTATGAGCGTTTTTCCCTGGGGTACAGCCCTTCCTTTAATAATGCCAGGCAGCTGATGGAGATTGTTTCTAGAAGTGAAGGTCCCAGCCTGGTGGACAGACTGGGGAATCGATTTAACCACAGCCTCATGAACAGCACAGGAGGGCGAATGGATGAAAGCGGAGGGTTTGTGGGATCCTCCATGTTAGAGATCCAGTCTGACTGGCTTGGAGAAGACGCAGGTGATGGGTTGGTGGTGCCGGTGAAACTTCACAAGTGTCCGTTCTGTCCGTACACTGCTAAGCAGAAGGGAATCATGAAGAGACACATCCGCTGCCACACAGGAGAGAGGCCATATCCTTGCCCAGTGTGTGGCAAGAGATTTACCCGCCAGGAGCACCTTCGCAGCCATACTCACAGTGTAAAAGACTCCGGTGAAATGCAGCCCGTAGTTCGGATTAAATATTTAATTCTAAACTTCCTCGTTTTGGGGGGAGGATGCGCGGGTCCATACACCGCAGACTGGACTAGTCTGGACGCCAGACCCTTACCCAAGTGGTACGATGAAGCCAAGGTCGGGATTTTCATCCACTGGGGAGTCTTTTCGGTTCCCGGCTTCGGACAGTACAGCGAATGGTTCTGGTACTGGTGGCGCGCCCAGGGGCTTCCCGAAAATGTCCAGTTCATGCAGAAAAACTACCCGCCCGGATTCACCTACGCCGATTTTGCGCCTCGTTTTCACGCAGAGTTCTTCGACCCGGAAAGTTGGGCAGATTTATTCCAAGCCTCTGGGGCCAGGTATGTGGTATTCACAGCCAAACACCACGAAGGCTTTACCAACTGGCCCTCTTCTACCTCATTCAACTGGAACTCCGTGGACCTGGGCCCCCATCGCGACCTGGTTGGTGATCTGGCTGCGGCTGTAAAGAAAAGATCACTGCGCGGTATCTACCATTCTCTGTACGAATGGTTCCATCCCCTCTATGTGGTTGACAAATCCTCTGGTTTCAAGTCACAGTATTTTGTTGCCACAAAGACTCTTCCAGAGCTGAAGGACCTTGTAATAACTTACAAGCCAGATCTGATCTGGTCTGATGGGGACTGGGAAGCACCAGATACCTACTGGAACTCCACCCAGTTTCTGGCCTGGCTCTACAATGACAGTGCTTTTGTAACACACAGCAATGTTTCTTTTTGCATAATAATTCTAAATCAAGTATCATCATCCAAGGACACAATAGTGACCAATGACAGATGGGGAGCAGGCTGTTATTGCAAACATGGCGGCTACTACAACTGTGAGGATAAATATACTCCAGGCCAGCTGCCCAAACACAAGTGGGAGAAGTGCCAGTCTGTGGACAAGCAATCCTGGGGTTACCGACGGAATATGAAGACATCTGAACTGATGGACTTGCCCACCATCATCAAGGATTTGGTTGAAACCGTGGCCCTGGGAGGGAACTACCTTCTGAACGTCGGCCCCACTCCTGATGGAATGATCCCTGTCGTGTTTGAAGAGAGGCTCCGGGGTATCGGAGCCTGGCTGGACGTAAACGGGGAGGCGATTTATGGCTCGAAACCCTGGAGGATCCAGAGAGAAAATGCAAGTCTACCGGTTTGGTAA
>scaffold_88|SINFRUG00000127155|768653|770713
TGCGGGTCCCAGTCCAAGAGAAGAAGGCACGACAGTGAACAGTCTGTCTCTAACGGAACGTCTGGCCTGGAGTACACGGATCTGGAGGCGGCTGAGGTCCTGGTGTGCATGAGTTCTTGGGGCCAGGGCCACTACCTCGGAGGCAACAGGCCGACACCTTGCAAACCCCGACCGCTCACTCCGGCGTCAGACTCCTGTGACTCAATCTTGCCCCCAGACCTTCCAGAGCCCCCCAAAGACTTTGTGTCCCTCTCATCCTTGTGTATGACCCCCCCTCACAGCCCCAGCTTTGCCGAATCCTTAACGCTCCAGGCGGGCTCCGGCGTCTCCGTATCCTCCCAACAACCTGGGCCGAGCCCCTCCCACTCCTGTCAGCCGCAGCCTTGCAGAGCCATGGTGACCAGCGTCATCCGCCACACGGCAGACAGCACCCCCTTCCAACAACACATTCCAGCGGCCCCCAACCCAGAGAAAACAAGAGACAGAGTCACGTCAGGAGGGGCCTGCCAGCAGCAGCAGGGACAGAGCGCCGCAAAGATTGATCAGCCGAACCCACCTCCACCTCCTCAGGCTCCACATGCACCCACATTACTCACTACCCACTATTCCAAAGCAGAGCTAGCCAGTCCCTCCAAACCCTCTTCGGACAGTACCTCAACCGTACCCACTCACATCATCAGCACCCCCCCTCCAGCTGTTTCCGCAACCCTGTCCCCACCTTCCGTCACCAGCCCGCAGATAATTTGCCAGATGTTCCCTGTCAGCAGCCAATCGGGTATAATCTCAGCCTTCATCCCCGGCCCGGTTCAGGCGTCCGGTACTGGCCTTCAGACCACCTCCGCCATCTCAACTGCTGCAGCGCCCGTTCAGCAGCCCCTCATCGTGGGCTCAGCGGTGCCCCAGGGGACGGTGATGCTGGTCCTCCCTCAGTCCTCAGTCCCTCAGGCCCCTCACTGCCCGCAGACTGTCGTGACCCTGGGCAACACCAAACTGCTACCTCTGGCCCCAGCTCCCATGTATGTGCCATCAGGAATCAGCAGCAGCCAAACAGCCACAAAGATGGACTTTTCCCGCAGGAGGAACTACGTCTGCAACTTCCCAGGCTGCAGGAAGACGTATTTCAAGAGCTCCCACCTCAAAGCTCACCTGAGGACACACACAGGCGAGAAGCCATTCAGCTGCAGCTGGGACGGCTGTGACAAGAGGTTCGCTCGCTCCGATGAGCTGTCGCGTCACCGGCGGACGCACACCGGCGAGAAGAAGTTCGTGTGCCCCGTGTGCGACAGGAGGTTCATGCGCAGCGACCACCTCACCAAACATGCACGCCGCCACATGACCACCAAGAAGATTCCCTCCTGGCAGGCCGACGTTCAGAGCCTGAACAAAATGGCTGCTAGACAGACACCTCCTACAAAACCTGGCCTTGCCCCGCTAAGCATGCTGGTGCCTGCCAGTTCC
>scaffold_169|SINFRUG00000121795|39521|44367
TCGCTGTCTCTGGCCTGGGTGGGCGACGCCTCGGGGGTGCTGCTGGTGTTGACAACGTTTCAGGTGCCGCTGTTCATGGTGCATTTTGCCCAGTCCAACCTCTATAGGAGCAAAGACCACGGGAAGACCTTCCAGGATGTGACTCACCTGATCAACCACACCTTCATCCACACGGATTTCGGCATCGCCATTAGTCCTGACCACTCGGGAAAGGTGAGGCGAGGGCGGGGGGGAGACAGAAAGCATCTTTGTGCGGCCTCGGAGAGGATTCCATTCAAAGCTCTACTCTGTGCTGAATTCGTGATGCTCACAGGTGATGTTTCAGAAACCAGTGGGTTTCGGCTGTTTCGGTCGCGCGACTTCGGCTTGACCTTTGACCCGGTTGACCTTCCGTTTGAGCCGCTCATTCAGATGCTGTACAACCCGGGAGACTGCAACATCATTTTGACGCTCAGCGTCATGTTGGACCTCTGGTTATCTGAAGACTTTGGCGCCACCTGGCGGAAAATTCATGACAGTGTCTGTCTGGTCAGATGGGGCCAAAAAAACAGCATCTACTTTACTACAAACCACAACAGATCATGCAACGACAGAGGCTCGTTGGAACTGAGGAAGACGGCAGACTACGGGCGAAGTTTCCAGACCATCGCAACAAGAGTTTACTCTTTTGTTCTGGGGGGACGCTTTGTGTTTGCTTCCATCATGACTGGGACGGGTACTGAGCGTATGATCCATGTATCTGTGGATGGAGGGCAGGTGTGGAACATCGCTCAGCTTCCTTCAGTCAACCACGAACAGTTCTACTCCATCCTGGCAGCCACCCGGGACATGATTTTCATGCACGTGGACGACCCCGGAGACTCAGGGGTCGGAACCATTTACGTGTCAGACGACAGGGGAGCCGTCTTCTCCAAGTCTTTGGAACGACACCTTTACACCACAACAGGGAGCGAAACGGACTTCACCGCCATCACGTCGCTCCGGGGCGTCTACATGACCAGCGTGCTCACGGAGGATGGTGTCGTAGAGACCGTGGTCACGTTCGACCAGGGCGCTAAATGGCAGGTGCTGCGCTCTCCACAGAGCAGCCAGTGTGACTCTGAGACCTCCACCAACAGGCCCAAGAGATGCAGACTTCACATCCACGCCTCCTACAGCACCACCATGAAGATGAATGTTCCCATGTTGCCTCTGTCGCAGCCCAACGCCGTGGGTCTGGTTCTGGCTCATGGAAGTGTTGGAGACTCAGAATCGGTTCTCTCCCCTGACGTGTATGTGTCTGATGATGGCGGCTACTCGTGGCTGTTGGCCCTCAAAGGCCCCCATCATTACGCTATACTGGATTCTGGAGGGCTGCTGGTGGCTGTGGAGCACACCAACGTCCCTGTCAATCAGATCAAATTTTCCACAGACGAGGGTCAGTGTTGGCACGCGTATAACTTCACCAGCGACCCGTTCCACTTTGTCAGCATGGACAGCGAGCCCGGCTCCCGCTCCATGAACGTCAGCCTGTGGGGCTACAGGACCGGCTTCACCAAATGGGTGGTGATCACCGTGGACTTCAGGAAGCTTTTCACCCAGGACTGTACTGATGCGGACTACGTGCAGTGGCTGGCTCATTCAACGGAATCTACTGGACCCGGTGATGGATGTGTGCTAGGCTACAAAGAGACCTTCTTAAGGCTGAGGAAAGGATCCGTCTGCTGGAATGGGAGGGATTATTCTGTCACCAAGATACTGTCTCCCTGTCCCTGCACGTTGGATGATTATCACTGTGATTTTGGATATTACCGGCCAGAGAACAGCTCCGAATGTGTGGAGCAGGAGGAGATGAAGCGCCGTCCTCTGGAGTTCTGTTTAAACGGCACCGTGGAGCAGCTACGGACCAGTGGCTACCGAAAGATTCCTGGCGACCAGTGTGAGGGAGGTTTCCAGCCAGAGAGGAAGGAGACGGCCCTGAGCAGGATCTGCATCAGTGACTTCCTTCGTACAGATTCTCTGACACCTCACCACCAGTCCTCACCAAATACCGCTGTCATAGTGACGGTTGTTATAGCAATCCTGCTAATGAGCGCTGTCATGGGCGTTTGGCTGGTGAAGAAATATGTGTGTGGAGGACGGTTCCTCGTGCACAGATACTCTGTTATGAGGGAACACGTGGAGGCGAACAAAATAGAAGGGGTCGATGACGTTGACAGTCACAGCACAGAGACAGAAAAAGCGCACTACAATGAAGACTCAGATCAG
>scaffold_166|SINFRUG00000133945|398059|400444
CCAGAACACCCCTTAAAAATCAGACATCTCACGATGTCGCAGCAGGGCCAGAATCTGCTCAAGTTCCTGAAGGAGGACCAGACAAGGCGGCAGTTCTGTGATGTGATGGTGTCTGTGGGAGGGAATCTCTACAGCGCTCACAAGGTCGTCCTGGCCCACGGCAGCAGCTACTTCCATGCAGAGCTTTCCAAAAACCCCACAGCAGCACAGGTGTCCCTGGATCATGTGGAGGACTCTGTATTCCAGCAACTGCTTGAACTTTTATACACGTCCCAGTGTTTTATTATGGAAAAGGATCTCCCGGCGCTGATCCGAGCGGCCCGATTCTTGGACATGATGGATGTGGTGAAGCTCCTGTCTGGAGCGAGTGACCCGGTGCGAGTGATTCAGGAAGAGGGTGGGATCGGGGGTCGTGAGGTGGACAAGACCTGTGAATCAGCAGACATCCACAGCCCAGATTCTCTGTGCTCCACTGGCAGCGGCCAGGTGAACACCTCAAACTCCCCGCGGAGCCAGTCGGCCGAGGGTCACGCCGATGTCTACCAGGAGACCATGGAGGAGACGACCGCGGCCACGCGGAGATCAACTCGGAGGAGAACACCCGCCAACTTTCAGAGAAGCAGCGTGGGGTGCCCTACGAGCGCCCCTGAGAAAAGAGAAAGCGCTGCGGCAACACCTGAACAGCAGATGGTGGTCGCCACGGCTGCTCAGGAGCCGGCTGGTGCGGACGAGGACGAGGGAGGGGTCAATGAAGAGGAAGCGTGCATGGCAGACAAGCCGGAGGGTCAACCGCGTTCGGATGAGATCGAGGCCGACCACCAGACTGTCCCAGAGGTGGAGACGCGAGCGGCGGCGACAGGAAGTGCTACTCAGAGTCCAGTTTACCCCGAGGGTCTGGCTCCTGTCATCATCCAAACCTCCAACAAGAAGACTCTCAAGTGCCCCAAATGCGACAAATCCTTCGACCGTGCAGGGAAGTATCAGAGCCACACCAGAGTGCACACGGGAGAGAAGCCGTTCCAGTGTGACATCTGTCTTCAGCGCTACTCCACCAAGTCCAACCTGACTTTCCACAAGAAGAAGCACAGCAGCGACGAGCCCTTCCAGAAGAAGGAGCACACCTGTCCCATCTGTAGCAAACTCCACGCCAGCAAGAAAACCCTCTCCAAGCACGTCAAGAGGTTTCACCCAGAACACGTTCAGGAGTTTCTTACCAAGCGGAAGAAGAAGAGCGACGGCTGGAAATGTGGCATCTGCCTGAAGACCTTCACCCGGAGGCCTCACCTGCAGGAGCACATGATCCTCCACACCCAGGATCGGCCCTTCAAGTGCTCCCTCTGCGACGAGTACTTCAAGTCCAGGTTTGCCAGGTTGAAGCACCAGGAAAAGTTCCACTTAGGTCCTTTCCCCTGCGAGATCTGTGGGCGGCAGTTTAACGACACGGGCAACAGAAAGAGGCACATCGAGTGCACGCACGGAGGCAAGAGGAAGTGGACCTGCTTCGTCTGTGGGAAATCAGTGAGGGAGAGGACGACGCTGAAGGAGCACCTGAGGATCCACAGCGGCGAGAAGCCTCACCTGTGCAGCATCTGTGGCCAAAGCTTCCGTCACGGCAGCTCCTACAGACTCCACCTCCGGGTCCACCACGACGACAAACGCTACGAGTGCGACCAGTGCGGGAAAACCTTCATCCGCCACGACCACCTGACCAAGCATCAGAAGATCCACTCT
>scaffold_151|SINFRUG00000137821|38118|95902
AAGTCTTTCACTGGACTCAAGCTTTTCACAAGAAGGAAAGCAATTGCCAAGTCTAGCCTGCACCAATTGCCCTGTGAGCCCAGTACATCATCGCTGAACAGGACTGACCCAGAAGCAAATATTCGCAGTACTGCGGATTGGACTGAGTCGGCTGTGTATGGAGATCATATCTGGTTTGAGACAAATGTGTCTGGAGACTACTGCTATGTTGGAGAGCAACACTGTATCGCTAGAGCACTGCAAAAGTCTGTCAGCAGAAAAAAGTGTGCTGCCTGTAAGATAGTCGCCCACACTATATGTATCGAACAGCTGGAGAAGATTAATTTCAGGTGTAAGCCTTCTTTCAGAGAATCTAGCTCCAGAAACCTTCGAGAGCCCATTATAGTGCGTCATCACTGGGTGCATCGGAGACGGCAAGAAGGCAAATGTAAACAATGCGGGAAGGGCTTTCAGCAGAAGTTCACTTTTCACAGTAAAGAGATTGTGGCCATTAGTTGTTCCTGGTGCAAACAGGCTTATCACAACAAAATGTCCTGCTTCATGCTGCAGCAGATTGAAGAGCCCTGTCCAATAGGAGCTCATGCTGCTCTTGTAGTTCCTCCCACATGGATAATTCGGGTTCGACGGCATCAGTCTTCTATGAAGTCGAGTAAGAAGAAGAAGAGAACATCCTTCAAGAGGAAAAGCAGCAAAAAGGGAGCTGAGGAAGGAAGACTGTGGAAACCATTCATCATCAGGCCAATTCCCTCACCACTAATGAAGCCTCTGCTGGTTTTTGTCAACCCAAAGAGTGGAGGAAACCAGGGCACCAAGATTCTGCAGTCCTTGATGTGGAATCTAAACCCTAGACAAGTGTTTGACTTGAGCCAAGCTGGGCCCAAGGAGGGCCTAGAATTGTATCGGAAGGTCCATAACCTGAGGATACTGGCCTGTGGGGGAGATGGCACTGTGGGCTGGATCCTGTCTTGTCTTGATGAATTGGCGTTAAACCCCCAGCCTCCAGTTGCTGTGTTACCCCTTGGGACTGGAAATGACCTTGCCAGAACTCTCAACTGGGGAGGGGGTTATACAGATGAACCTCTTTCTAAAATCTTGTCCCATGTGGAGGATGGAACTGTTGTCCAGTTGGACAGATGGAGTCTACGGGTTGAACCAAATCACACTGCAGGGGCAGAACCTGATGAACAACAAAATGATAAGCTTCCTCTAGATGTTTTCAACAATTACTTCAGTCTTGGGTTTGACGCCCATGTCACTCTAGAGTTCCACGAGTCAAGAGAGGCCAACCCAGAGAAGTTTAACAGTCGCTTTAGGAATAAAATGTTCTATGCGGGGACAGCATTTTCAGATTTCCTGATGGGAAGCTCCAAAGACCTGTCTAAGCACATCAAAGTTGTGTGTGACGGGACAGATTTAACATCAAAGGTTCAGGACTTGAAGCTGCAGTGTCTGGTCTTCCTCAACATCCCCAGGTACTGTGCAGGCACCACACCTTGGGGAAATCCTAGTGAACACCATGACTTTGAACCTCAGCGCCATGATGATGGATACATCGAGGTCATTGGCTTCACAATGACATCGCTGGCCACTCTCCAGGTTGGTGGACACGGGGAGCGGTTAAGCCAGTGCAGGGAAGTCACTCTCACCACAACAAAACCTCTTCCAGTACAGGTGGATGGGGAACCTTGTAGACTCGCTCCGTCTGTCATCTACATTAGCCTTAGAAACCAAGCTAATATGATTCAGAAAACCAAACGACGGACCTCAATACCGCACCTCAATGATCAGCAGCATGTCCCAGATAGACTGAGAATCAGGGTCAGCAGGATCAGTATGGCTGACTATGAGGCTCTGCACTATGACAAGGATAAACTACGGCAAGCATCCATTCCCGTGGGACTGATCGTGGTACCTGGTGACAGCGATTTAGAAACCTGCAGAGAACATATCCAGCGTTTGCAAGAGGAGGAGGCTGCCAAGCCAAAGACGTTTTCCTGCCAGAGGTTATCCCCAAAATGGTGTTTCCTTGACTCTACAACAGCTGATCGTTTCTACAGGATAGACCGAGCACAGGAACATCTCAACTATGTGTCTGAAATTTCCCAAGAAGAGATCTTCATTTTGGATCCTGAACTAGTTGTTATGGCAGCAGTGGGTACCTCTCCCTCAACCATGCCTGACCTGGTTAATCCCACCTCCAGCCCAATAAACAGCAGATTTTTTTCTGTGTCGTATCTGCTAGAGAGATTGATTGAATGTGTGAAGAATAAAGATGTAAAGAAGCTGCAGGAGCTGCACACGAAGGGAACAGACCTGACATCTCTGGATGAGTCTGGCTGCAGTTTACTGCACCATGCTGTGCACACGGGATGTAAAGAGATGGTGCGCTTCATTCTGGACAATGCTCCAAGTGACCTGCTTGATGTCACAGATCATCTGAACGGGGAGACGGTTCTTCACCAGGCTGCAGCTCTGTGTCACAGGACCATCTGTCATTACCTGGTCGAAGCAGGAGCATCACTCATGAAAACAGACATGCAGGGGGACACACCTAAGGACAAGGCTGAAAAGGCTCACGACGCGGAGCTGGCAGCCTATCTGGGGAACAGACAGCATTACCAGATGATCCAGAGAGAAGACCAGGAGACCACGGTCTGA
>scaffold_48|SINFRUG00000154440|452272|455501
ATGCCGAGGTCTTTTTTAGTGAAAAAGGTGAAGCTCGATGAGTTCTCCGCCGGGGCGGACATGGAGAACGCCTACCGGCACCGGGCAGACCTCAGCCTGCGGCTCCATGACAAAGCCGCTTACATCAGCGATTACATCAGCCCGGTGGCGTACGACGCCGAGAGCGACGGCGGCATCAAGGTGCCATCGCCCGACCCCCTCTACGACGGCATCCACAGCGACTACGGCGCCCCCGACTCGGAGTCCCCCGACAGCCCCGGCTCGGAGATCGCCGACGGCTACATCAACGGCGACACGGCGGTGAGCGAGGGCTACACGGTCGACGCCTTCTTCATCACCGACGGGCGCTCCAGGAGGAAAGCCCTCAGCAGCCCCCGCGCCGCCCAGAGGCACACCTGCAACGAGTGCGGCAAAACCTACGCCACGTCTTCCAACCTGAGCCGGCACAAACAGACGCACCGCTCGCTGGACAGCAAGCTGGCCAAGAAGTGCCCCACCTGCGGGAAGGTGTACGTGTCCATGCCCGCCATGGCCATGCACCTGCTGACCCACGACCTCAAGCACAAGTGCGACGTGTGCGGGAAGGCGTTCAGCCGGCCGTGGCTGCTGCAGGGCCACATGCGCTCGCACACGGGCGAGAAGCCGTTCGGCTGCGCCCACTGCGGCAAGGCCTTCGCCGACCGCTCGAACCTGCGCGCCCACATGCAGACGCACTCGGCCTTCAAACACTTCAAGTGTAAACGCTGCAACAAGACCTTCGCTCTCAAGAGCTACCTGAACAAGCACTACGAGTCGGCCTGCTTCAAA
>scaffold_191|SINFRUG00000128865|193955|198338
ATGCTCTTGGCCCAGATAAACCGGGACTCGCAGGGAATGGCTGAGTTTCATGATGCAGATGGGCAGCCGGTCACGCTGTGTCTGACGGAGGCCGTGACTGTTGCAGATGGCGATCAGATGGAGAGCATGGACACGGTCAGCTTGCAGGCTGTCACTCTTGCAGATGGCTCCACTGCGTACATTCAGCACGATTCCAAAGCTTCCTTTTCAGATGGGCAGATCATGGATGGCCAGGTGATCCAGCTGGAGGATGGTTCTGCTGCCTATGTCCAGCATGTGTCCATGCCTAAAGCTGGAGGGGACAGTTTACAGCTGGAGGACGGACAAACAGTTCAGCTGGAAGATGGAACAACGGCCTACATTCACACACCCAAAGAGACGTATGATCAGAGCGGCCTCCAGGAGGTGCAGCTGGAGGATGGAAGCACTGCTTACATTCAGCACACGGTCCACATGCCCCAGTCCAACACCATCCTGGCCATCCAGGCTGACGGCACCATCGCCGACCTGCAGGCGGACGCTACAGGTCTCAACCCGGAGACCATCAGCGTGCTGGAGCAGTACGCCACCAAGGTGGAGAGCATAGAAAACCAGCTGGGCTCTTACAGCAGAGCGGAAGCAGATAATGGCGTCCACATGCGGATTGTGTTACAAGATCAAGACAACAGGCAGTCACGGAGCACCAATGTGGGTGAGAAGTCTTTCCGCTGTGAATATGAGGGCTGTGGGAAGCTGTACACCACCGCTCACCACCTGAAGGTTCATGAGCGTTCCCACACGGGGGACAAACCCTACGTCTGCGACTTTCCTGGCTGCGGGAAGAAGTTTGCCACCGGATACGGACTGAAGAGCCACTCACGCACACACACGGGGGAGAAGCCGTACAGATGCCAGGAGCTGAACTGCTGCAAGTCCTTCAAAACATCTGGAGACCTTCAGAAGCACACGAGGACTCACACAGGCACGTGGGAGAAACCTTTCAAATGTCCGATCGAAGGCTGCGGAAGGTCGTTTACAACCTCCAACATCCGAAAAGTCCACATCCGGACACACACCGGGGAGCGGCCGTACTACTGCTCCGAGCCCAGCTGCGGACGGTCCTTCGCCAGCGCCACAAACTACAAGAACCACATGAGGATTCACACGGGTGAGAAACCGTACGTGTGCACGGTGCCCGGCTGCCAGAAGCGCTTCACAGAATACTCCAGCCTTTACAAGCACCACGTGGTCCACACGCCTTGCAAACCGTACAACTGCAACCACTGTGGGAAGACCTACAAGCAGATCTCAACGCTCGCCATGCACAAGCGCACGGCCCACAACGACACGGAGCCCATCGAGGAGGAGCAGGAGGCCTATTTCGAGCCCCCTGCAGACGCCATCGACGACCCCAACGTCGGCTACTCTGCAGCGGTTCTGGAAGCAGACGACTCTGGTTCCGAGCAGGTTCCTGTGGACAGCTCGGACCTGGTGGGTCAGCAGCATGTTGCCTTGGTAACGCAGGAAGATGGTACTCAACAGCAGGTCAGTATCTCTGAGGCAGACCTGCAGGCCATGGGGGGCACGATCACCATGGTAACCCAAGAAGGCACCACCATAACCATCCCAGCTCACGAACTGGCAACGCAAGGAGCTCACTCCGTCACCATGGTAACGGCGGACGGTACAGATGAACAGGTGGCCATCATGGCTCCTGACATGGCCTCGTTCCAAACCGTAGAGGAGACGGCGGTGTACAACCAGGACCAGGGTCATCCGGTCACGTTATTTGCCACCTCCAACGGTACTCACATCGCAGTTCAGCTCAGCGAGCAGCCTTCCCTGGAAGAAGCCATCAGAATAGCATCGAGTATACAGCAGGGAGAGTCACCGGGCCTGGAGGATTGA
>scaffold_166|SINFRUG00000151223|203575|205289
ATGTCGTTGACTGCTTCGTCTGATTACTTCGCGGCCGAATGCCTGGTTTCATTTTCCAGCGGCCCTGTGCTACACAGACCCACCCCGGTCGTCCTCGCCAGCCAGCCGGCCACCGTGGGCCTGCTCCCCGGGGAGCCCGACGGCTCCAGCGAGGACAGGGAAGTGCGGGAGACGCTGAGGCTGGAGGGGGCCAACATGATTGCAGTGGCCGGTATCCTCACCGACCTGCACGGTAAGTTCCGCCCCATGTCGGCCTACTCGGAGAGCAGCAACTCCTCGTGTGGCGGGGAGAGCGGCTACACCACGTTGTCCGACCCGACCACACCAACCATGACCCCTTCCGCCACCCCGGTCCCCGGACAGCAGCTGAGAGGGGGAGGAGGCGTGGGGCCCCCGCACTCCCCGGTGAAGCGACACCAGTGCACTTTTGACGGATGCGACAGAGTTTACGGGAAATCCTCGCACCTGAAGGCACACATTCGGACTCACACAGGTGAGAGGCCCTTCCCCTGCACCTGGCCCGACTGTGAGAAGAAGTTCGCCCGCTCCGACGAGCTCGCCCGCCACACCCGCACCCACACGGGGGAGAAGCGCTTCCTGTGCCCCCTGTGCGACAAGCGCTTCATGCGGAGCGACCACCTGATCAAGCACGCCCGCCGCCACCCCGACTTCCAGCCATCCATG
>scaffold_11|SINFRUG00000152919|2319781|2323744
GACCCACATCAAGGTTCTCAGCACAGTTTGTACCCACCACTCCTGAGCACACAGCCCCCCAAATTCTCATCTTCTCGATACCCAAGCGTGTCAGACACCCCCTCAGACACCTTCAGCCCACCCCCTCTTCTCCCCATGCTTGGCCCTGTTTATGCCCCAAAAGAAGGATCCCAAAAACGTAAAAGAACTCCCTTCAAAATGGACACTCATGGAGCTGAATCTCCGGAGAGAGGAAGAGCAGAGGCAGAGGATTGTCCCAGTAAGAAGACACCTGACCCCCCTTACTACTCCATCCCGGCACACCCCATAGCTTCCCCGTCTCCTAAATCTATCCCTGGTATGATCGAACTCAGCAGACTGCAACTTCATCATCGGTTGCCAGGACTGAACGTCCCCGTGCAGCTGAAACAGGAACCTCTCAGTCCTCCCATCTGGCCTCCATCTCCTTTCCTCTTTCACTCCCCCTACTTCCCATCCCTCCGCCACAGCCTCCTGCCGTACCCCATATTCATGCCCAACCCCGTCCTGCCCATCACACCAGGTTCTTTCTACACCAGGGAGAACCTCCGGTCGAGGCATCACGACCAAGACGCGACTCCCCACCGTGGGATGGCCGGCGCCGAGAAGCTCAATCTCAGCGTCCACGTGGATGAGAGCTATTACGTGGACGTGGGAGGAAACCAGAAGAGGTGGAAGTGTCGCATGTGCGAAAAGTCCTACACCTCCAAGTACAACCTGGTCACGCACATCTTGGGGCACAACGGCATCAAGCCGCACGGGTGTCACCTGTGTGGTAAGCTGTTCAAGCAGCTGAGTCACCTGCACACACACCTGCTCACCCACCAGGGCATGAGGCCCCACAAATGCCAGGTGTGCCACAAAGCTTTCACTCAGACCAGTCACCTGAAGAGACACATGATGCAGCACAGCGACGTGAAGCCCTACAGCTGCAGAGTGTGCAGCAGAGGGTTCGCTTACCCAAGCGAGCTTCGCACCCACGAGTTGAAGCACGAGAAAGGCCAGGAGAATGTGTGCGTGGAGTGTGGCCTGGATTTCCCCACCCTTGCCCAGCTGAAGAGGCATCTGACCACCCACCGTGGCCCCACCCTGTACAGGTGCTCCGAGTGCCAGAAGACGTTCCAGTACCCAAGCCAGCTTCAGAACCACATGATGAAACATAAAGACATCCGGCCGTACATCTGCAGCGAGTGTGGCATGGAATTCATCCAGTCGCACCACCTGAAACAGCACACGCTCACTCACAAAGGGGTGAAGGAGCACAAGTGTCGCATCTGTGGTCGTGAGTTCACCCTGCTGGCCAACATGAAGCGTCACGTCCTCATCCACACCAACGTACGGGCCTACCAGTGCCACATGTGCTTCAAGAGTTTTGTTCAAAAACAGACTCTCAAGGCTCACATGATCGTCCACTCGGACATCAAGCCATATAAATGCAAGCTTTGTGGGAAGGAGTTCAACAGAATGCACAACTTAATGGGCCACATGCATCTGCACTCAGACAGCAAACCCTTCAAATGTCTCTACTGCCCCAGCAAGTTCACGCTGAAGGGAAACCTCACCCGCCACATGAAGGTCAAACACGGCGTCATGGACAGAGGGCTGGATGACAGACCCAGGAGGAGCCGTTTGACCTTTCCCAGAAGCCACCAGGCCTGCCTGGCCATCGTCTCTCCCAGTCAGATGGCGAGAGTATCCCTGGAAGCTCGTGCCAGGAGGAGGACGAGGAGAGTCTACAGGCGAAGCCCATACAGCCCTGAGGTGGACCAGCATGACCAGAAGGAGAGAGAGGAGGCCTCTGCTGCCCAGTGGATAGGTGGAGACCTGAAACAGCCCCGCCAAGATGGACGAACATACGAGAGGGCGTTGGAAACAGACGAGGAGACCACAGGTGACAAAGCGAACCTCTTACAGCCACAGGAGATGCTGTCTGACTCCGAGTCAGAGGCCGCCAACCAAGTTTACCGAAGACAGGCCAACAGCGACGACTCGGATTCAGAGCTTGAAGAAGCCCTAAATGAGCCAGAGCGCCGCAAACCACAGCAAGGCGGGTTTTGTGAGGAAGGCGAGAGGACCCGAAGCAGAGTGCAGTTCACAGTCATCAAAGCTCCGTGTAATAAAGATCAGGAATGA
>scaffold_4047|SINFRUG00000163089|5842|6733
ATGAGCGACGACGAAGGGACGGGCGACAACGAGGAAAGGGCCGAGGGCGAGCTGGGCGAGGACTCGGACGAGCTGCCCCTGTCGTGCACCGAGTGCAACAAACTGTTCAAAGACGTCAGCAGCCTCCATCGGCACGAGAAGATCCACAGCGGCCTGAAGCCCTTCGTCTGCATCTTCTGCTCCAAAAGCTTCCGACAGGCGACGCAGCTGAAGACACACCTCCGCATACACACAGGTGCGCCCACGCCGTCACGGCGAGATCAGAGTGAGAAGCCGTTCAACTGCCCCGACTGCGACAAGTGTTTTGCTCAGAAGTGCCAGCTGGTGGCTCACCGACGGATGCACCACGGCGAGGAGAAGCCGTACACGTGCGAGCGCTGCGGATTCAAGTTCGCGACGTCGTCCAACTACAAGATACACATCAGGCTGCACAGCGGAGAGAAGCCGTACGTGTGCGACGTCTGCGGTCAGGCCTTCGCCCAGTCCAGCACGCTGACCTACCACAAGCGGCGCCACACCGGGGAGAAGCCGTACCAGTGCGATCTGTGCGGCATGTCCTTCTCCGTCTCCTCCTCGCTCATCGCTCACGCGCGGAAGCACACCGGTGAGGGATTCCCCACGCGTAAGCCCCGCGTTCGCGCCCGTGTCTCACGCCTGAACGCCTCTTCCAGGCGAGACGCCGTACAAGTGCTCCCAGCCGCAGTGCAACTCCAGCTTTGTGACGTCGTCGGAGCTGAAGAAGCACATGAGGCGACTTCACCCCGGTGA
>scaffold_13|SINFRUG00000122062|141643|144834
ATGGCTTGCGCAGCAGACAGCTGCATACAGTTCACACGCCACGCCAGTGATGTCCTGCTCAACTTGAACCGGCTGCGCAGCAGAGATATTCTCACAGATGTCACAATCTTGGTCAACAGGCAGCAGTTTCGTGCACACAAGACCGTCCTCATGGCTTGCAGTGGGCTCTTCTATACCATCTTTACTGACTCCCACAAGTGCAACCTTAACGCCATCAGTCTGGACCCAAAGGTGGACCCTGAGGGCTTCGCCATCCTGCTGGAGTTCATGTACACCTCCCGTCTGACGCTTAAAGAGAGTCTGATTATGGCAATCATGAACACCGCCATCTACCTGCAGATGGACCATGTCGTGGACACCTGCCACCGATTCATCAAATCCAGTGATCCCGCTGCCAAGCTGTCCAGAGACGAGTTTTTGGTCAGTCCCTTGGTTTTACCTCAGGATGTCCATGCTTACCGGCCCCATGATGTTGTCGACAGTCTGCACAGCCGCGTAGCTCCGTTCAGGGATGGGAGGCCCTACGGCTCAAACATGTTCAGCGGGGTCACCACCCCCAGCAACTATCATCTCTACGGGCAGTTTCCTATTCCAGGATTCCCCTTCCCTCTCTGCAAGCTGACTGATGCCAAAAATGCTTTCGCTGACCTCTCAAAGAGCGGCGTCCACCACAGGCATTGTTCTCCACATGACAGCGCCAACATGATCAGGGCAGAGTACACCAGGGCAGTGGGTTCCAGCTCCTCCAGCATCATTCACTCCACCAACTACGCTTCGAGGGAGGCTGTGAGAGATGATGAGATGAGGAAGGAAAGCCATGAGGGGGTTACCCATTCTATTGCTCTAGGCACAAGAAAACGCACGTTCCCCGTGCTGACGCTCGATCACCCGAAAGATTCTGGAAAAGATCACGCTGCGCACAGTGAGGAGGACCTGATCCATCAGCATTACCCCCTTGGAATCTCCTCCGTGGGACGCAAGAACCTCATGAGCAGCCCGCAGAGTCCCCTAAAGTCAGACTGCCAGCCCAATTCCCCGACGGAGTCCTGCAGCAGCAAGAACGCAAGCCTGTCTCAAGGTACGGGAGCGCCAGCCTCACAAGGAACGCCGGATCCCAAAGCTCGCAACTGGAAGAAGTACAAGTTCATTGTGTTGAATCAGAGCGCGGAGAAGGAGGAGGTGGGGATTCAGGACTCCACGCTTCGTTCACCTCAGCGCCACGGCCTGCAGCCCTACCTCCACCCCAGCGACTCAGAAAACCTCGACCCACAAACCACCATCAAGAGCAACGATCACAGCGAGGACCTCCCTGTGCCCCAGGCTAGCCGTCTGAATAACATCATCAACAGCGCCCTTGATGGGTCACTGAGGAACGGTGAAAGCCAACCTCCGCACTATTCCAGCCGTCTGAACTGCTCGACCTGTGGTACTCCATCCTCACATCACTCGGAAGTCTGTCCCAAAACTTCCAGGTCCCATCTAGCTGAAGAGATGACGGAGCTGCACTCGGAATACTCGGACTCCAGTTGCGAAAATGGAGCCTTCTTCTGCCACGAATGCGACTCCAAGTTTGCTGAGGATGAAGCACTGAAGCAGCACATGCTACAAGTGCACAGCGACAAGCCGTACAAGTGCGACCGCTGCCAGGCTGCTTTCCGCTACAAGGGCAACCTTGCTAGCCACAAGACTGTTCATACAGGAGAGAAGCCGTATCGCTGTAACATCTGTGGTGCTCAGTTTAACAGACCAGCTAACCTCAAGACTCACACCCGCATCCACTCAGGAGAGAAGCCATACAAATGCGAGACATGTGGGGCTCGATTTGTACAGGTTGCTCATCTCCGAGCCCATGTGCTAATCCACACGGGCGAGAAGCCATATCCATGCGAGATCTGTGGAACGCGCTTCCACCTGCAGACGTTGAAGAGCCACTTGCGTATCCACACTGGAGAAAAGCCCTACCATTGTGAAAAATGCAACTTGCACTTCCGTCACAAGAGTCAGCTGAGGTTGCATCTTCGGCAAAAGCACGGCGCCATCACTAACACCAAGATCCAGTACCGCATGTCGACGGCAGACATGCCCACTGACTTGACAAAGACTTGCTGA
>scaffold_26|SINFRUG00000140596|1823718|1824293
CAGTGCGGGGAGTGTGGTCAGGTCCTCGGCAGCAGCGCCGCCCTGGAGAGCCACGTCGGCCTGCACGCAGTTCGGCCTTTTTCCTGCAGACTCTGTGGGAAATACTTCACCGATACCAAAGCCCTCAAACGGCACGACCGGGTCCACCGCAATGGAAGAATCCATGTCTGCCAGAAATGTGGGAAGGGCTTCGTCTACAGATTCAGTCTCACCAAACATCTTCAGATGGTGCACGGAAGGATCAAACCTTTTGTTTGCCAAATCTGCAGCAAGGGCTTTTTCACAAAGCTGGATGTGGAATCGCACATTCGAATTCACACGGGAGAGAAACCGTTCCAATGCGACCTCTGCGAAAGGAAATTCATAAGGAGGGTCGACCTCAACGTGCACTTGCGTTGGCACAATGGGGAGAAGAGACACTGGTGTCCACACTGTGGGAAAGGATTCCTGGACTTTAATAATCTAAAGAGACACACGTATATTCACACAGGAGAGAAACCGCATCCCTGCACACATTGCCCCAAACATTTCACACAATCCAGCCACCTAAAGAAGCACGTTAAGAATGTGCATAAA
>scaffold_3288|SINFRUG00000162453|2879|7380
ATGTCTTCTGTTGAGTGTTTGAGGACGTTCTTCATGGAGCGACTGACTGTTGCTGCTGAAGAAATATTCCGAGTGTTTCAACAAAAGCTCGACGGATATGAAGAAGAGCTCGATTATCAGCGCAGACTGGTGGAAAGTGTTTGGAAACCCCGATTAAAGTTACACAGGACAGAGCTTTCACAGCAGCAACCTTTGTGGAAGGAGGAAGAGGATAATTACCAGCATCAGGATAGGAGCTGCAGTCTGGACCAGGAGGACTCAAAGCCTCCACAAATCAATGAGGAACAGGAGGAATCCTGCTGTTATCAGGATGGAGAGCCGCTGACTGTGAAGCAGGAGATGGACACCTTAATGGTGACCATACATGAGCAAGATGACGACAGTGAACTGGGCCTGAATCCTGATCAGAGCCAGGAAAAGCCTGAGGTGAACACAACAGTTCAAAGCCCTGTGTTACCAGATCCAGCCTGTGACCTGCAGCTGCTCTCCTACAGTCCTCATATATCTGAGAGCAAAGATGAGGAAAACAGGACCAGCGAAGACTCCAGAGAGGGTTGTTTCTCATCAGCCGACAAAATTAAGGACACAGCAACCAAATTCTTTATTTGTGAAACATGTGGGAAAAATTTCAAACTGTCAAAATCACTGAAGCAACACCTTAAAGTTCACACAGACGAGAGACCATATGCGTGTAAAACATGTGGGAAAACCTTCAAACAAAATTATGGATTAAATGTCCACATGAGAATTCACACAGGTGAGAGACCATATGTCTGTCAAACATGTGGGAAGGCCTTTATACGAAATGATAAATTAAATATGCACCTTAAAGTTCACACAGACGAGAAACCACCATATGTATGTAAAACATGTGGAAAAGCCTTCAGACAAAGTTCTGCATTAAAGTATCACATTAGAATTCACAAAGATGAGAGACACATGTGTGAAACATGTGGGGAAACCTTTAAACAATATTCTTCAGTTTATCTCCACAAGAGAATTCACACAGGTGAGAGATATTTGTGTAAAATATGTGGGAAAGCTTTCAAACAACAATCTGCATTAAATGTCCACATGAGAATTCACAAAGATGAGAGACCACATGTCTGTGAAACATGTGGGGAAACCTTCACCCAGAATTGTGAGTTAGTGCAGCACATGAGCACCCACAGGAGCGAG
>scaffold_2640|SINFRUG00000137753|2572|8075
GTCTTCGCAGTGAAGGACGACGGCCTGTCCGATGGTGAAGATGACGTCAGCACCGATGCTCTTGTGGAGGAGATGCTCCAGCAAGGCGACACCGCCGTCATTTACCCAGAAGCCCCCGAGGACGAGCCTCAACGCTTGGGCACCCCAGACACCAGCGGTCACGACGAGAACGTGGTACCGAGCTCCACTCCTGTAACTGCTCCCCTGTGCTTGTGTCCAGCAGGAACGCCGGATTCCTTCTCCCAGCTGCTGACGTGTCCGTACTGCGCCCGTGGGTACAAACGCTACAGCTCTCTGAAGGAGCACATCAAGTACCGACACGAGAAGACGGACCAGAGCTTCAGCTGCCCCGACTGCGACTACAGCTTTGCCTACCGGGCCCAGCTGGAGCGTCACATGGCGGTCCACAAGAGCGGGCGAGACCAGGTACGAATCTGCCGAGCTCTCTGCTCCCACACGACTCAACTCAGTGCAGTCAAATACGAGCGAGAGCTTCGATGTTGGAGAACTGAGATACACGTGGCGCCGTCTGGAGGCAATCGCAAATTCAAATGCACTGAATGTGGCAAAGCCTTTAAATACAAGCATCATCTGAAGGAGCACCTGCGCATCCATAGCGGAGAGAAACCGTACGAGTGCTCCAACTGCAAGAAGCGCTTCTCCCACTCAGGCTCCTACAGCTCTCACATTAGCAGCAAGAAGTGCATCAGCGTCATCTCGGCGAGCGGCAGGACGCGGCTGGGCAACGGCAAGAGCCCGACGCAGGGTCCATCTCCGCTGCTGTCCACATCACCTTCGGTTCTTCGGACCCAGATTAGAGAGAAGTTGGAGCACAGCAAACCCTTGCAGGAGCAACTGCCCCTGAACCAGATTAAGACTGAGCCACTGGAGCACGAGTACAAGCCCGCCGTGATGGCTCCGCCCACTGTCAGTGCCGTGAGCGCTGGGCTCTTTAACGGCGGCGCCGCAGCGCCGCTGCAGGGCACCGTGCAGGCTGTGGTGCTGCCTACGGTTGGACTGGTGTCGCCCATCAGCATCAACCTGGCGGACCTGCAGAACGCCCTCAAGGTGGCCGTGGATGGTAACGTCATTCGCCAGGTGCTAGAGGGCAGCGCCAAGGGTCCGGGGCAGCTCAGCGCTGGGTTCGCCACCGGAATGCTGCATGCGCCACATCAGCAGCTCATCTCAGCCATCAGCCTGCCGATAGTGGGCCAGGATGGGAATGCTAAACTCATTATTAACTGTAGCCTGGACCCCACTCAGGGCCAGCTCACAGCCCAGAACCTGAAGAAGGAGCCAGAGCCAGAATCTCTAAAAGCCACAGACACGTTCAAATCCCAGAAACTGCCAGAAGACCTGACAGTCAGAGGTTCCAGGCCCAGCCAGGTTGCAGAGAAAGAAGAGAAGACCACTAAAACCTGTATCCTGTGTGACAACTGTCCGGGGGGGCTGGAAGCACTCCATGCCCTCAAACACTGCAAAGCGGATGGGCTCAGGTTTAATGGAGCAGCTCTAGAAAGGTCCGAGTCTGCTCTGGCGGCCCTGCTGTCAGAGGGGGGGTTCTGCCCCCAGCCCAAAAACATTCTGTCCCTCCTCAAGGCCTACTCGGCCTTAAACGCAGACCCTAGCAAGGAAGACCTGGCCAAGATCTCCGACTCGGTCAGCCTGCCAGTCCACGTGGTTAAGAGATGGTTCGACAAAATGCAGGAGGGTCAGATGTCGCTCGGGGCTCCAACCCCCCCCTCAGAAGAAGAGGACTTGAGCCCCTCAGCCACTCAGGACAGCCCCACAGAAGCCACTCCGGCCGAGGTCCATGGCACTCACAGCCCGCCGGGCCCTCCGTCACCACTAAACTTAACATCCGGTAGTCCTGCTCCAGCCCCCCCTCACACGTCCCAGAGCACCGACAGCCCACTGGACCTGTCACTGCCAAAGCAAGCTCGCGAGGATGTCGAGAACATGGCGGCGCAGGTTTGCCCCGCCCCCTGCTCTCGATCCACCAATGACGAGCCCCTGAACTTAACTTGCACAAAGAAAGAGGTATTTCCACTCTCCGCTCCGGGCGCCGGCCCACTTGCACTGTACGCCAGCCAGCCCAGCGCCAAGGCCCTGGATATGGTGACCACGATGGAATGCCTGAGGGCGCTAGCTAGCAGCAACAAGCAGACCATCCTGATCCCCCAGCTAACCTACACCTACACCACTACAGCCAGCAGTCCTGCAGGAACCCAGACCCAGGAGACCCTCCACCTCAACGGGCTGAAGGTGGGCAAACCTCTTTGGAATCATAGAAGAACATTAAGACTTCTTCAACGTTCCCTTAACCCCCCATGTGTCTGTGACCCTGTTGCTCAGGAGGAAAGACTGGACTCGGAGGGCTTGTCCACCATGGAGGAGCAGAACGACTCGGACTCGGGCTCTCAGAGAAAGAAGATGAAGAAGACGGACAGCGGCCTGTACGCCTGCGACCTGTGTGACAAGATCTTCCAGAAGAGCAGCTCGCTGCTGCGCCACAAGTACGAGCACACAGGAAAACGACCACACGAGTGCAACATCTGCAGCAAGGCCTTCAAACACAAGCACCACCTGATCGAACACATGCGCCTCCACTCGGGGGAGAAGCCGTACCAGTGCGACAAGTGCGGAAAACGCTTCTCCCACTCGGGATCCTACTCCCAGCACATGAACCACCGCTACTCCTACTGCAAGAAGGAG
>scaffold_202|SINFRUG00000151727|295507|325393
GGGAGTCCTCGCTCCAGAAAGCTTCATTTCCCAGTGGGTCTGTGGATCAACTCTCCCAGGAAACACTTCGCTAAGCTAGGCGGCCGTTGGCCAAGCGCTATCTCTGTGAAGTCGACCACCAGCTCTGACGCGGCTTCCCTCCACGAGGCCCCGTCCGCTCCTTCCTCTTCCCTTTCTAATTCTACTCCCTCGCTGGCTTCCCCGATCCCGTCTCCGTCTCCGTCCCCAGCCTTTCTCAGGCCGCGGCCCGCCGGGCCCCAGTCCCGCGCGAAGCGTCTTTCCCACCTCTTCCTGCGGGGGCGCTCCAACAGCGACCGGGACAGGGCAGTTGGGGAGCGGGAGAGGGAGGTGTGGGCCCATTCTGCTGCACCGTCCACCCATCACTACCTGCCCCCAGCCTCTTCTTCCGCTCCAGGCCTGATAAAGATCTATGGGGATGCTTTGTCAAGCGGGGCTAACTACCGCTCCCTGCTGGCCAGTGTTCACTCTACAGCCAGATATCTCATCGCGCAGGTCATCACTCGGTACATTGAGAGGGAGCGAGACGAGGCGGATGACGCAGAGGACTTCCTGTTGTGTGATGTCATCGGAAAGCCCATCCTGCAGCCAGATGGAGCTATCAAATGGGAGACAGAGTGCCGGAGAAGTGTTGCCCCATGGGAATGTCCTTTGCTGTTGGTGGACATGTGGCGGCCTAAAGATGGATTCGAGCGGCGCTTTGAAATCCAAAGGAAGGAAGATTATGAATGCAGATTTTCCACCATGCAGAAGCAGACTGATCGGGCCCGTACGCATACAGGCGTACGCTGGCGGCGCAGCAGGATGTCCTCAGGAGGCGGGCAGGAGGAGGCTGAGCGGGGTCACCGCGCTAGGAACAGTGAGCTCAGGAGGAGCATCAGCGACATGAACTTGAGTCTGCGGCGTCGCCAAGGAAACCACATGAGCAAAGACCCAAGTGGCCCTGGTAACCGGCCTAGCAACAACAATGGAGGGGTGCAGGACAGGAAGAACATTGTGAGCATGATCAACCCGCAGCCAGGACAGATCAGAGCACCGAAGGCCGAAGCAAAAGTCGGGTGGACGAACCAGCCGGTGGAGGACGAGAGGGACTGCTCCAGCTGTGACCTGGAAGTGATGTCACAGAGCTTGATCCTTCCACCCACGGACCGGCCTTACTTCCTGTTGCTGCAGGACACCTGCTGGTCAGGAGAGACTCGGCTGTTCCTGGGACGCCCACTGGACAAGGAGATAATCTCCAAAAATTCCTCTCCGGACTCTGGCGGAGGACCTTTAGCTCCTGCTTATCTCTTATCGCTCATGATCGATCACGCCTCCAAACACCTGGATCCCGCCCTCACACCACAGATACTGCTCAAGTCGGCCAATTTGATTAAAGAAATCGTCTGGACCCTGTACTCTCTCCTTCCGGCTCTGTTGGACACCAACCCATTCTCCAGCGATGTGTCCGCCTTGCCCCCGAAGGTGGCGGGCCTGGTGGAGGTGTACCGCTGCTCCCTGATGCTGTCGCGGGAGGCGTGTCTGTCTCCGCCCCTCACCTCTCAAACCTTCGGCTACCTCTTCTTCTTCACCAACACCTCCCTGCTCAACACTTTGCTAGAGAGAGATGGACTCTTCTCTTGGTCCAGAGCGGTCCAGATCCGTACAAACTTGGACCTGGTTCTGGACTGGCTGCAGGGGGCTGGACTGGGAGACATTGCCTCTGAGTTTATGAAAAAACTGTCAGCCACAGTCAACTTCCTGTGCATTCCCAAGACTCGGCTAATCCAGTCATCCTGGAGCAGTCTCCAGGAGGAGCACGTGTTGTTAAGTCCTTCCCAGTTGCACCATCTCCTCGCTAATTACAAACTGGGTCCGACCAGAGCCCCCCCGCCATGTTGGGCCCCTCCTCCGGCCACAGAGCTGACTGGAGTGCTCCTCGACTCCTCCTCGTCGCTCCTCTTCTCGCTGCTATTGGCCCAGCTGCCCGTGTTCGTGTCTGCCTCCCCAGTACCGCACCGGAGGCCCAGTGACATGGACCGTCTGTCCAATCAGACCAAGCACCTGATGAAACTCACCCAGGAACTGCTGAGGGAGCACTCCTTTGACTCAGATGTGGAGCCCCACAGGTTCACATCTCTGCCAGAAATGAGCAATCGGTCGGCCCATAGTCTCAATAATCTTGAGCTGAAGCCCACTCTCTCCCAGCTGCATGCTGACCTGAAGCTGTATGAGCACCACTTTGAGTGGCTGAACAGGGTTTCCAAGAAGCACCACCACCCCGCGTTGCCCAAACTGGTGGAGATGATCAAGGAAATGAAATCTCTCATCACCCTACTGCACTGTCAGATGTTGAGAGTTGAAGCGCCACGGTTGACTCCGGCGACCCCCTCCCTGCCACCACACCTCCCTTATCAGTTCGACGTCCTGCAGTCCAGCCATGAGCTCCTTCAACACTTCAAGCTCTTCTGTGACTGGGCGTACAGAGCCTTTCTCAGCCTCAAGCCCAAGGATGGAGAGGATGACAGGGACAGAGGGGAGCTGGAGAATGGAAACAAGGCAGAAATCGAGAGTGCCGAAGAGGTGGTCCTCGACATGGTCTCGTCATCCGTGTCGGGCCAAGTGCAGCGACCTCCGGAACAGTCGGACCACCCCTTCCAGTGTATGGACTGTGGGAAGTGCTTCAGGTGGTCATCCAGGCTGACCCACCACCAGAGGAGCCACAACAACGAGAGACCGTACCGTTGCAACCTCTGCCCGAAGGCCTTTAAGGGCTCGTCTGCTCTGCTCTATCACCAGCGGTCCCACTCTGGGGAGAAGCCCTACAAATGCAAGGACTGCGGAAAAGCTTTCAAACGCTCCTCTCTGCTTCAGGAACATGGGGCCAGCGTCGGGTCAGGGCCTGGGGCGGCAATAGAGGTCGGAGACGGGCTGGTAGGAGCTGGCCACCTACTGGCTGATTTTGAGGAGGTGGTGGAGACGACGACAGTGGCTGAAAATGGACAGACGGCGGAGATGCTTCTGGGTCTAACCGGAGCGGACGGCAGCAACTCGACGGTGGCTACGACGCAGGCCCAGTTCGACCTGTTGCACACCTTCACTGAGGTAACCCAGAGCTCCGAGCCGGTTCCTTCAGAGGCCCGAACCACATGGACCGCGCTGTCATGTAGCTACTGCAACAAGACATTCAAGACCAGTGGAGGCCTCAACCGACATGTCTCACTGATGCACTCGCTTTCATCTCAGGCGCGTTCCCAGTTCAGCTGCTCTGCCTGCGATCGCTCCTTCCCCCTTTTGTCCTCGCTCCTGACCCACCAACACTCCCACACCCCTGAGCAACGTCTCTTGGCCGAGGCAGAGGCCGAGATCGTGTGTCCCCCTTCCCTGTCGCTGTCTCTCCCGCTTCCCTCCTCTCCCAGCCAAGATGACAAGCAGCCGGAAGGCCAGAGAGAGATCCATGTTGACATCATAGCTGTCGGCGAGGAGCAGGAGGAACAGCCATCCAAACCCATCAAAACCCCAAAAAAGACTGGTGCCACAAAGAACGCTCCCCCTGGAGAGAGGCCATATCGCTGTTCAGAGTGTGGAAAAGCCTTCAAAGGCTCATCGGGGCTGAAGTACCACATGAGAGATCACACTGGGGAAAGGCCTTACCGCTGCACAGAATGTGGAAAGAGCTTCAAGAGGTCTTCGCTCCTTTCAATCCATCAGAGGGTTCACACCGGCGTAAGGGCATTCCAGTGTCCCCACTGCCCTCTGACTTTCAAGTGGAGCTCTCACTTCCAGTACCATTTACGCCAGCACACAGGCGAGAGGCCGTACGTGTGTAAGGAGTGCGGCAAGTCTTTCAAAAACACCAGCTGCTTGCGTAGGCACAGTCAGATGCACTCTGGTCTGAGGCCTCACGTCTGTTCCATCTGCTCAAAGTCCTTCTCGCAGACGTCCAACCTCAAACAGCTTCACCTCCGCACGCACTCCACAAGAAAAGACTTCAAATGTCCGTACTGCTCTAAGGAGTTTGTCATGCACTCCTACTTGCAGAGGCACATCCGCACCCATGGCAGCGGTGTTTCCCTGCCTTGCTCTGGTGGCGAAGGTAAAGACGGAGTGGTCGTCAAAGCCAACGTCGGGGGAGTAACAACCACTACGACCCTGCTCAACCCCATCACGCTTGAAACGAATGAAAACAATGGCAGCCTCATTGTATCCCAGCCAGCACTTAATATTCCCCCCAACACCTCCCAGAACTATTTTATGATTCAGACAGCCAGCGGCCTGCAGCTCATTCCTCTGTCATCCCCTGTGCCAGCACCCCCGCCTCCTCCGCCACCACCAGCCCAGCCCCAAAATTATTTCCTCCTCCAGTGTCCCTCCAACAACGGCAGCCAGTCCAGCCTGATCCTCGTCCCAACAGCAAACAATCCCCCAGCAGCTCAGGAGCCCCAGACCCTCCCCATGCTTCAGTCCTTTCAGTCGGTGCCGTCCGCCCTGAACCAAGCACCACAGACTCAGATCTCCCAGTTTTCCACATTAGCACAACAGCAGCAGACCAGGATCATAATCACTGGCAATAATAATAACCACATTAACAGTTCTGTTGCCATGTCAACGCAGACTCTTTCAGCCAACTCTCTGCTCACTAAACCCATATTGGGGAGAACAATAAGGACGGGGGGTAGACGTGGGCGCAAACCCAAATCCGCGCTTCAGAAATCTCAGTCCTCAGGCTCTCAGAATACAGGTGGAGTTCCAGCAGTACCCAACAGTCATGTGACCTGTGTAGCTGGGGCTAGTCCTGTTGCTAACACCACCTCTGGGTCATCGACCTCGTCTAATCCCATGATGTCACTCTGTCCCCTGTCAACATCTTGCAAAACTGTCTCAATTCATTCAACTTCCTCCACTGTAGCCCCCTTAGTGGGCACATCTGGACCCCCGTCAAGCACTACAATGGTTCCACCAGCCACTACTATAACCACTGCACAGGTTTCTCCTCCTGTGTCTCATACGCCTGGAAATAATTCACAAACCACATCGGGGGAAATTAGGACAGAGGAGACCATGGCAGAGAAACAGTTTGTGTTGTGTTTTGATAATGAAGCGGAATCGAAGGAAGACATGGGGGGGTCTTACGTGTTGCAGTTTGAAGACGGTGGTGCGGGGGGGACAGTGGATGGAGGAGTGGTTGCAGAGGGAAATTCACTTGTGTTGCAAATCAAGACAAATGGACAATCAGATGGGGGGAAGGAGGGGGATAAGGGAGCTATGATGTCTCTTTTGCAGGACTGGGGTGAGGAAAAGCAGGGTGGGAGGCAGACGGGGGAGGAGAGCAGCCAGGGTGAGTCCTACGTTCTGCATTTTCACACTGAGGCAGAGAGCAGTGCAACCAGTGGCACCTTTAGCCGCGGGCAGGAGACCAGCCTGCAGCTTACCTGCACACGCAACGCGAGTAGTTTGGTGCCGCTTGATGGTCAAGAGGTGGTGTTTGAACTGGGGGGTGGAACCAAGATGGAGCAGGCACCAGAAGAGGGGATGCAGATGATCGCCCTGATAGGGGATGAAGGCGGAATGGCGGGAGAAATGGCTCATTGCAGCTCTGCAACTGGTGGGGTTGCAGAGGATGGAGGAGCCATGGAAGGTATATTTCAACTCGAGAGTGGGGAGGGAATCGTCATCATTGAGGTCAGCACCAGTGGTTTAAGAGACGGTGGGATGGAGAGAGGAGAGGGCAGGGAAATCTGCCAAACTACTGAAACGGTAGAGGCAAAGGAAACATCGACAAAGGAAGACGATCCTGCAGATAATGCACAAATACAGACATCAGCTGAAGATTCAATGAGAAATGGACTTTTACATGAGAAAAAAATGCATTTCTCTGACTAA
>scaffold_68|SINFRUG00000131697|345029|346078
AACATGTCTGATTTATTGAGATATATCGACTATGACCACAAAGCAACCTTTCTGAAGATGCTGAACCAACAAAGATTGGAGGGTGAGCACTGTGACGTGGTGGTGGTGGTAGAAAACATTGAGTTCAGGGCTCATCGCTGTGTATTGGCAGCCTGCAGCAACTACTTTAAAAAGCTTTTCAAGAAGCAGAGCGACGAGGACAATTCCATCGTGGAGCTAGATTTCATCCGCTCCGATATCTTCGAGGAGGTACTTAATTACATGTACACAGCCCGACTGGCTGTGAGGAAGAAGGACATCAATATGATGATGTCATCCGGTCAGATTTTGGGGATCAACTTCCTGGATAATCTGTGCACGCAGAAACGAGAGCTGACCAACATGAAGACGAGGGAGAATCAGGCACCCGGCGATCACGGCATGCGCGCTCAGGACGCCATCCTTAAGGAGCTCGCCATGGAGGAGGTGAGGAAGAACAGCTTCTACGATCAGGGCATGGACGGCATGGGGCCCGGGGCCTCCCACGTGTCGCAGCCACACAACTACAACACCAACATGAACAAAGATCCTCACGGCCACAGCTGGGGCTCCACTTCATCCACCGACATGAAGCTGGAGTACTTGCTGTACGGTCACCGAGACCAGGCTTCCTGTCAGAGCGCGGGCCCCAAGCCCATGGACCACAATGCTAGGAAAGAGCGGCTGCTAACCGCCAACCGCCCCTACGGCTGCGAGCACTGCCCAAAGGCCTTCACCACCGCCGCCCACCTCAAGGAGCACCTGAAGATCCACTCTGGCTTCAAGCCGCACCGCTGCGTCGTGTGCGGCAAGGCCTTCATCAGGGGCCCCGACCTGAAGCGGCACGAGCGCGTCCACAGCAACGAGAGGCCCTTCGCCTGTCAACTGTGCGAAAAGGCCTTCAAGCACAAATCTCACCTGAAAGACCACGAGCGGCAGCATCGGGGCGAGCGGCCGTTCAACTGCGGCTCCTGCGACAAAGCTTTCATCAAAGCGTCAGATCTGAAGCGCCACTGGAATACCATGCACAGC
>scaffold_69|SINFRUG00000143540|866721|876500
GATAAAATCCAAGAGGCACAAAAAGAGCTTAAAGACCCCAAAGGCTCACAGAAAGGAATATCTGAAAGCAGTCGAAGAAACGCAGATAACATAAAAAGCCTGAAGAGGAAGAAAGTGGTTGTCGAAAATCTTCTGGAGAAAATCCCCAAATCTCCAGTGAAGAAACCTCAATTAAAAACATCTGAAAGTGGGAACCAAGAAGCACAATCCAAGGAAACTTCACAGTCTTCTTGTTCATCCAACCCCAACGATCCTTCCCACAAACCTTCCACATCACCCGGTGAAACAAGGAACCTTCAGTATGCCCAAACAGTGGACACATCCCCCCACAAGGAACCTTGTTCCACTGAAGCTGAAGGGCTGAGTCCAGAAGACGCATCCTCTGGACCTTCACTTGTGTTGCCTGATGGTGATGAGGGACCTGTGATCACAGATAAACTGTCTCAGGACAAAGAGAGCAAGAGTCAAGAACCCAGATTTGAAGGAGATCCTTATCACAGCAGTGATCCACTTGGTGTTCTCCTAAAGGCCATGGAGCCTGACTTTAGCACACTGGCAGAGAGGAGCCACTCATTGCAGGCTGTTGGAAAATCAGCTTCCACCGTTGACGTTCGATCAGGTGGTGAATTAACAACAATGTCAGCTGTCAATGTTGGTCTCCAAAACCAGCCTTCCCATTTGCAGACCTATTATATTGACAAACAGGGCAACTTTATTGGAATTGCAGCACCGCTTCAAACAAATGCACAGAAATCTACCCAGGTCACTCATTTGCAATCATCTCCAGTTGCTACACAACATTTTCTGCCTGTTGCATCAAACACAGAACAGCCTAGCCAGCACATAAGCTTCAACAGTGGACCTGCCACTATCACCCATGCACCTGTTCCCTCTGGCTCTAACACTTTGCCACAAAGCCAACCACCAGTGGTGCACACATGCCAGTCCCTCTCAGCAAGTGTTCCCAGCACGATTCAGGTCCCAGTTACACCTGGAACCAACCAGGTTCAGATGACCACGGTGATGAACTTTGGTGTGGATCAAGTTTACAAGGACCAAAAGCCCAAGAAACCAGGAAAGTATGTTTGTGAATACTGCAGCCGAGCATGTGCCAAGCCCAGCGTGCTGCTCAAACACATCAGGTCTCACACAGGTGAAAGGCCGTATCCCTGTGTTACTTGTGGCTTCTCATTCAAAACCAAGAGCAACTTGTATAAGCACAAGAAATCACATGCCCATGCCATTAAACTGGGTCTGACGGCACGTTCTGAAAGTGGATTTGGGTCACTATCTCAAGAATCTGACAAAGCCTTTGGTACACATTCTGAGGAGAGCGGGGACAGTGATGAAGAGGTTAGCAACGCTGACTTGAAAACCAAAATATCAAAGGCCAGCGTGGCAGCTTCACCTGAATGCAGTTTTCAGAGTGCAGGTACAACTTCCGTCATCCACGGGGAATCTGAGTCATCGGCTAATTTGGATTCAAGCAAACCAGTTCCAAGTCAGAGGGCTCATGAGCCCAAAGTAACAGCAGCACTTCCCAAAGTTGTTGTATACCCGGTCAATGTGTCCCCTCTGAGGGCTGATAGCCCCAGAGTTACAGGTACAGCACCGGAGCAAGCTGCTGCTCAACAACAGCAAGAGTTACAGGCTGTCAGCACGAGGTCAAGTAGCAAAGTACTGCCGTCTCTTAAAGAGGTGGTTGGTACTAGTCCCTCTCTAGATACTGTGAGTGAAGATGAAGATCATCAATGCAGGTCTCCAATGTTAAGTGGTCACGCTCAACTTCAGAGGCAGCAAGCAACAGATTTTTCTCAACAGCAACAAGCCAAGTGTCTGCTCAGTCCCCGCAGTTTGGGCAGTACTGATTCTGGGTACTTCTCAAGGTCTGAAAGCGCTGACCAGGCAATGAGTCCATCCAGTCCGTTTGTCAAGATAACCCCACCAGTGGAGATGGACATGGCCAAGAGCTTAATTCCTAATGTTCCAACTGTTGCGACAGTAATGCATGTAGCAGCTGAACAAAAGCCATGTTCCACAGAGGGACAGATGCGTCCACCGTTGGAGGCCAAAACCCTCTCGCTGGAGGAGCGCATTTCAAAGTTGATATCTGATAATGAAGCTGTAGTTGACAATAAGCAGCTGGACAGTGTAAAACCAAGAAGAACGTCCCTCTCAAGGAGAGGAAGCATTGACTCTCCCAAGTCGTACATATTTAAAGACTCTTTTCAGTTCGACCTTAAGCCAATGGGCAGAAGATCCAGTTCCAGCTCAGATATCCCGAAGTCACCGTTTACTCCCTCTGATAAATCCAAGCCAGTATTTCTCCTCTCTGTTCCTCCTCAATATCCACCAATGGATTGTTTGCCAATTACAAGGAGTAATTCGATGCCTACCACTCCGGGACATTCTGCCCTCCCCCTGAATGTTGCCCCTCCCCCACACCCTTTGAGAATTTGCCAGTCATTTGATGAAAAAATTACTTCACTCAATGATGATGTGTTTTCCTCAACTCCATCAACCCCAAATCCAGCAATCCATTCTCGCACATTAGTCAGACAGATAGCAGTAGAGGACTTTTCCTCAAGCGAGGGACATGGTCTCCCTACTGTTCGCTCTATGGACGATGGCTACCATGGTCCCAGCAGCTCCACAGAACTGATGCAAAGGAGTAGATCATTTGAGCACCATCAGGATAGGAACAGAAAGACTCAGCAGAGTAAAGGCACAATGTACGAGTGTGAAACGTGTCGCAACCGGTACAGAAAGTTAGAGAATTTTGAAACCCATAAGAAATTCTATTGTTCTGAACTTCACGGCCCCAAAAATAAGCCAATCACTGCTAAAGAAGCAGATCAAGATGTTTTTCATGTAAATATGATTCATCCTGCAATTCCACAGAGATCGACCAGTGGGCTGGGATCAATTGATCAACAGACCTCAATTAGGAAGCGGAGGAAAATGAAAAGTGTTGGCGATGAAGACGACCAGTCTCCCACCGACACAACTCCACCTGTTTCTGTTAGCTTTGAGCTTCAAACAGCTCCAGCCAATCCAAAATTCTCTCATCATAATGTGATAGTAGATATACAACCCAAAAATAACCAGAAAAAGCTACCTCAAATTCAGCTCATAGCGAGAGGCCTCAATACGTCTGATTCCAGGCTCTCCCCGATACGAGAGACCCAGATCAGCACTTCTTCTAAAGGAGAATTACAAAGACAAGGTAGTGGGACCTCAGTCATTAGACACACCAATTCTCTCAGCAGACCCAATTCATTTGAGATAGAATCTGTCGACAGGGCCTCACCTGTGGAGTGTTTGGAAAGAGATCCCTCAACCGCACTCAAAACAGATGTATCAGCCAATACTTCAGCTGGAGGCTACCATGATAACATATCCACACCCAAAGGTGCTGACTGTGGGAAACAAAATAAAGAACAGTGCGGGACAAGCACAGGAGCTGGAACAGCTGCTGAAAACTCCACTCCTGTTCATCAGTCTCGTCTTGTTCGTCAAAATAATATCCAAGTTCCTGAGATTCTTGTAACAGAGGAACCTGACAGAGAACATGAAATACAGAGTACTGAATCAGTGGATAAGGCTGCAGATCAGTTCAGTTGGCCTCAAAGAAGTGAGAGTTTGTCAAAGCTACCAGCAGAGAAGCTTCCACCGAAAAAGAAAAGAATTCGTCTGGCTCAAATGGATCACTCATCTGGAGAATCTAGTTTTGAGTCTAGCCTTTCACAGAGCCTCAGCAGAGACAGTAGCCTTTCTCGATGTTCGAGTATCTCAGCCTCTTTTGAGCGTGAGGAACCATCTAGGTCAGAGAGTCCTTGTAGGGCTGAGTATGTCAATAAAATCCAAGACCCTCAGGTTTTACCTGCAGTTGTTAACACACTCGGTGTACCTGGGATGATGAGGCGTGCTGCATCTGAACAGATTACTTGTGCTCAACCTTCTCTTGAGATTTCGTGCGACTATCGTAGCAAATCCTTCGACTGTGGCAATGTATCGCCCAGCAGATCTGTTTCATCTACCGGGCAACCCAAAAGTGCACAGAATTCACAGTTTGCCCAGGTGCCACTCATTGAAAGGAGGCGTGGACCATTAGTTCGCCAGATGTCTTTAAAGATTGGCCCAGAGAGTCAACACCCAGCTGGAAAAGTCTTGCAGCATGACAAACCTTTAATAACAAATGTTAGCTCGCTAACTCAGAGTAGAGTCCCGCAGGTTCACATTGCCAATAGACACACCATGCATCAGCCTTTTATTCCGCACACTGGAGAATCACCCTTGCAAAAGAATGAGGAAATGGTCCAAAGCATCAATTTAGGTAGTGCAACTCAGCAGCCCCAAGTTCATGGTCTTCCGCACCCTTGGCACCAAACATCCAGAGTTCAAATATGCCAGAAGAAACCACAAAATCAGACATCCGTGTGTCAGGATAATGTTCAAAACAAACCAATTAACTCTGAGGAAAAGAAAAGTTTTGAGCCGCAGTACCAACTCCACTGTCCTACTCTCAGGGCAAACCCAACATTTTCATTCTGCACTACACAGCGCATAGCCTTGCCAGTGTTGACGATACCTATTGCCACCCCAGTTGTGAGTAAAACAAAGTCATCTGATCTACTCCAGAATGCATATGTTGCTCAACCTGTTCAACAAGTTTTCGAGGTTAAAAAACAGGGTGCTCCTCTGGTTGGCGAACAGCAAAGAGATCAAGTTGATCAAACCAATGCAGGTGCTATTCAATTGCCCCAGATCCTGATCACTCATGAGCAGATGCAGTCTGCACCCCCTGTGCACAACAAAAACGGTCCCCTGTCCACTCACCATTCAGAGAGTGATGCTGCACTAAGTGCGAAAAAGGATAAAAGTCAAGCGATTGGAACCCGTGACTGTCCTGTAGAACAAGCAGCTTCTCAAGGGTCCTCACCACGCCCACAGAAACCAACATCAGTATCGTTATGTCCACAGCAGGAGCCAACTGCATCAAGTAAACGAATGCTGTCCCCTGCCAACAGTTTGGACATTTATATGGAAAAGCATCAAAAGCGGGCCAAGGATGAGCACGGTGTGGCCTGTCTTACTGATGGCCGCTCAGTAAATTATCTCACTTCCAAGATGTCTGAAGTTACCCGACAGCGTAAGCTAACTCTTGTTAGACAAGTTTGCACAACGGAACCAGTGGACAGTCCCATTGAAACTGAGGCCCCACCTCTGCCTCAGGGCAAAACAGACGGAGAGAAAGACTCAGAGGATACCGATGACATCAAACCTATGTCACCTGACAGTGCTGGGCTTGGAAAAGTAGTAAGCATCGGCATTCCAGAAGAAGAAGGCCCTTCCTTGAGTACTGCACCTCGTAGCCAAGATTCTTCCATACCGAGTAATGGTGCGCTGAAACTACAAGAGAAAATGGAAGAACGGAAATGGATTCCCGCCAAATCTCATTTCAGGCCTTCAGCTATCCACGGGGGTCAAATTAAGCTGACATCAGTGTCTGTGGTCAACACAAAAGATAGTCATCGCCTCTCTTTCCCCAGCCTGAAGACTGCCACCACTTACACATGGTGTTTCTTGATGAAGAGAAAACCTCTTCATGTTCCTCAAACTGACCTGAAGACCTCAGCATATGCTGCGTGGACAGTGAGCCCCAGCAACCACAATCCTCTGGGGCTGCCGACCAAGGTTGTCATGTCTCTCTTTGACTCCAAACAGAGCTCTAAGAACACACACTATACATCAGCCATACGAACTAGTGGCAAGTCTGACATCTTGTGTTACTCGGGCAAACTGAAGGACATCATGCCCAGGGTGCCAGTGTCCCGGAAGCCAGCATGTGTTGAAACTAAAAGCAAAGCTCAGGAGTCTCAATCCAGCAAAGAGTTGGACAAGGACATCGCACCTAAAACTGAACCAAGACGGATCAAAATATTTGATGGCGGATACAAATCTAACGAGGAGTATGTTTATGTGCGTGGGCGTGGACGAGGCAAATACATCTGCGAGGAATGTGGCATCCGCTGCAAGAAGCCCAGCATGCTACGCAAACACATCCGCACGCACTCGGACGTCCGGCCCTACCACTGCGTGCACTGTAACTTCTCCTTTAAGACTAAAGGTAATCTGACCAAGCACATGAAATCCAAGGCCCACAGCAAGAAATGCTTGGAGATGGGTGTTCCTGAGCTTCTCATTGAAGATCAAGACGCAGAGGACTCAGAATCTGGCCTCTCCACCAATCCCTCTGTTTCTGCCAGCCCGCAGCATCTCTCCTCCAAAGAGGCTGAAATCCCTCCCAGCGCTCTTCTAGCCCAGATGTCAATAAGCTCCGTGTCCCTGCTTCCTGTCCAGCCTGCAGTACCTGAGTCCCACCCGTCCGACTGCATCTCAGTGATGACTTCTGTGTCGCTGAGCAAACAGATGTGCATCTCTGGCTCCTTTAGCCCAGCACCTGTCTCTTATTGTCCTCCAGCTGTGGCCACCACAACAGAGGCCTCCATTTCTGACACAGAGTCAGTGCACATGATGAGTCCCGTATCACCATGCAGGCAGATGTCCATCGACTACCCGGACTTTGACGTGCCCCCTAGTCCCCCAGCACTGGCCAAGGGCTCCAAACAAGGCCAGGACCCTTCCTCTGCTCCTGCTGCCGGGGCCACCGCTGAACCAGGCATACCAGTAGACCGGAGCACTCAGACATCCTCCTATGCTTCTCAAGGTCCAGTTCACTTCCCTCCACAGGGTGTGTCACAGACACTGGGAGCAGAGCCCCACACCCACTTGTTCAGTCATCTACCGCTGCATTCTCAGCAGCCTTCACGGTCCTCCTACAGCATGGTTCCAGTCGGGGGGATACAGCTATTTCCCTCTGGTTTGGCCGCTTACTCCACCTTTGTGCCAATTCAGGCTGGTCCTGTCCAGCTCACCATTCCTGCAGTGAGCATCATTCACAGAAACACCAGCCCATTACCTACATCCAACCCTTCAGCACCACCAGAAGCCATGCAGACTCAACCACTTGTGGTCCAGGAGCCAATCAGTAACGTTGTACCGTGCTTCCCCCTTGGGCAGGTTGCTGGACTGCAGCCACAAACAATACAGCCAGTAGGTCTGGAGACACTTAACCTCATGGGGCTGACCAACACAGGCCTGGCTTCCACCCAGCTGTTGAACCAGCAAGGCCTCACCCTTAATGCCACGCTTGGGTTGCAGGTTTTGGCGGCAAATCCCACCTCCCAGAGCAACACGGTACCCCAGGCCCATGTTCCAGGTCTCCAGATAGTCAACATTGCTCTGCCTGCCATCATTCCTTCTCTCAGCCCTCTTCCAGCCCTCAGTCCTCTTCCAGGGTCATCAGAGAGGCAGAGCAGCCCTGAAGCGGCAGGGATGCAGCCCTCTCCCAGTGAACGTGGGCCCGGTTCTTCGCGGAGCTGCGCCTCACCTTTGCTGCCGACCTCTGTGAACGTCAGCAGCGCTTCCAGTGCGACCTCG
>scaffold_268|SINFRUG00000163507|197721|199921
ATGGAGCTGAAGCTAAGCATTGAGCACCATGATCTCGAGGCTGCAGAAGCCCTCGTTAGCATGAGCTTTTGGGGTCAGAGGTTACATGTGCCACGCCCGCTAACACCCACTTCAGACTCTTGTGACTCCATCCATCTCCAACCAGAGGGGGGAGATGTTGCTAAAGATTTAATAGCTCTGACCTCCTTGCCCCCCCTGCCCCCCCTCCTCAGAGACCTTGACACCTCCATCTCAGACAGAGTCATCCTACGCGTCTCATGCCAGCAGAGCCACGGCAACCAGTGTCATCCGCCACACTGCAGATCGCCAGCATCTTCCATCATCCGTCCCTCCTCCTTCTGCTCCTTCCACTTCCTGGTCCTCAGAGACCTCTATGAGCTGGACAGACCTCCTGCTTCTACATCCTGCTCCTCAGTGTCACCTCCAAACTCTTCTTCCCCAGCTCCCCTCCTTTGTCAGGTTTTCCCAGTTAACAGTCGGACAGGGATGATCTCAGCCTTTGTCCAGGCTCCAGCTCAAGTCCACACAGCAGGGGGTCCAAAATCAATCCTGCCCCAGGCAGCTTCTGGCTTTGCTCCACCCTTGCTGGTAGGTTCTGCGGTCCCACAGGGCACCGTGATGTTTGTGGTTCCTCAGAGAGCTGCATCACAGCCACCTCAGTCCTCGCAGACCATAATGACACTGGGCAGCACTAAGCTCCTCCCCCTTGCCCCTGCCCCAGTGTTTATGCCAACAGGAAATGGAGCCACACAGACTGACTTTTCTCGCAGACGGAATTATGTCTGCAACTTCCCTGGCTGCAAGAAAACATACTTCAAGAGTTCTCACCTGAAGGCTCACCTCCGCACTCACACAGGTGAGAAACCATTCAGTTGTCACTGGGATGGCTGTGACAAAAAGTTTGCCCGTTCTGATGAGCTTTCCCGTCACCGCCGGACACACACCGGAGAAAAGAAATTTGTGTGTAATGTGTGTGAGCGGCGCTTCATGCGAAGTGAT
>scaffold_167|SINFRUG00000128701|453806|458455
CTCCCCTCTTTACGGCTGCTTGCTCCACCTCTACAGCTTATGATGGCATCTATGTGGAAAGTTCTGAAGAAGCGAGATGTCCCGAACTACTGGACTTTAGCAGAATATGTCTCTTTGGTGGTGGACGTGGTCCCAGATATGCTCATGCACAAGCACAGACTGCAGCTGCTCCTTGGATTAAGAGCCAGGGTAGCTAGTCGCATATATGTGGCATCATGTTTTTTTCTCATAAAAGAACATTTTATTAATCTTATTATGATTAAACCAAAGGTGGATGAACCTGGACCTGACATAGTGGTTAACTTTGTCGAGCTCATCCACTCTCTGCTCAAAGACCCTGAAGCCAGGCAGGAGTTCTTCACGGAGGTTTTCCCTGTTGAATATGGAACTCAGTACGACAATGATTTGCAGACACTGTTTTCTGAGTTCATCTATCGCCTGAATCAGCTGCTGCCAGTTCCTGACATGGAGCAGACAGTTTCCTGGCTTGGAAATGACTGTTCCCCCTTAGGAGACTGTGAGCATTCAGTTTGTGAACCAGCAGATTTGACCAATTTACTCCGGCATCACAAAAATCTAGGACATTTGGAGCAGCATGTTCCACCTTCCGGCATGGGCGAAGGGATCCTTTCCACCCTCTCCAGCAGACTAACAAAGCACGCACGCTCAGATCCTCAGCAAGGCCTGTCCGATGAGCACGCCGTGTCCTTTGTAGACGACGTAGCAGTTGAGATAATAACGGTAACGGATTACTCGGAGGTTGAGTTAAGCACGAGCGCCGATAAAGAGGACGTGAGGGTAGAAAACAGCGGCGAAGGAAGTGACATAAGCAACAGGGCTGAAGAGACGGCCGCAGCGCTTCCTCGTGAGCCCGCTGGCGTTGGAGAAGGAGAAGAAGCAGCTGCACAGAGTTTGATGGACTTTACCCTTCCGGGTAGCCAGGACTATTTAGCGTCTCCCCACCAAGCTTCCCTGGGGCCCCACGACTGCCTGGATTGCAAAAAGAAGTTCAAGTTTGCGTCGTCGCTGACCGCCCACAGGGTCATCCACACCGGCGAACGCCCTCACCGCTGCAGCAAATGCGGCCGATGCTTCTCCTTCAGGCAGTCCCTCGACCGCCACAGACACACGCACAAAACCGGCCGCAAGTACAGGTGCGCGTGCGGCGAGGCCTTCCGGTCTCTGCCGGCCTGCTCGCAACGCCAGCGGGAACAAGGGGACGCCGGCGTTCCCACGTGTCGGCAGCCGACGCCGGCCAGACGCCCGAAGAGTCCCGCCGATGACGATCCGAATGCAAACAGGTCTTCGGAGAGTCCCGCAGGTCACCAGGAGGTCGCAGGCGGTGGCCGTTCAGGCGAGGTTCCGGGACCGGATGGCGAGCTGTTGGTGAGCAACAGTAATGAAAAAGGACGTTTTGGTTGCCCGGACTGTGAGAAGAGCTTCAAGTTCCAGTCCCTCCTCAAAGCGCACCGGCGCATCCACACGGGCGAGCAGCCCTTCCTCTGTCCCCAGTGCGGCTGCAGGTTCTCCTTCAAACAGTCGCTGGAGAGGCACAAGCTGACCCACACGTCCGGCCGCAGCTACGATTGTCTCATCTGCGGAGGCTTCTTCAAGTCCCTCCTGGCTCTGAAAGAGCACAGCAGCTCCCACGTGGAGAACGGCGAGTACCTGTGCCGGGAATGCGGCCGGGCGTTTGCATGGAAGTCGGCGCTGGTGAGACACATCAAGACTCACGGAAAGGACGCGGACATGCCGGAGAGTTCCTATAAATGCCCTCATTGCCAGCAGGTTTTCAGCTCCGCCGGCTACCTCAACAAGCACCTCCTGAGCCACAAAGAGCGAGCGCACACCTGCAGCTGCGGGAAAAGCTTTAGCTACCGCGCGGCGCTCACGGCGCATCAGCGCACGCATCAAAAAGACCGGCCGCACGTTTGCGCGCAGTGCGGGAAAGGCTTCCTCTACAAGGGCGGCTTGTTGAGCCACATGAAGATCCACTCGGAGGAAAAGCCCTTCATGTGCTCCTTCTGCGGCAAGAGCTTCAAGAGGGAGCGCAACATGAAGAAGCACGAGCGCTGCCACACCAGGGAGAACGTCTTCTGCTGCTCGCAGTGCGACAAGAGCTTCGTTTACAAAGCCACGCTGACCAGACACGAGCTGACGCATTCGGGCGAGAGGCCGTTCCTCTGCTCCGACTGCGGGAAAGGGTTCTTCTCCCACGCCGAGCTCCTGAAGCACGAGCGCTTCCACACGGGTCACAAGCCCTTCCAGTGCCCCCACTGCGGCAAGAAGTTCACCCAGTCCTGCTACCTGACCATCCACCTGCGCTACCACACCGGAGTCAGGCCGTACTCGTGCACGGAGTGCGACAAGCGGTTCCTCAGCGCCAACCGCCTGAAGAGGCACCAGCGGATACACACG
>scaffold_123|SINFRUG00000148602|48388|52597
ATGTCAGAAATTCTCATGAAGGAAATGGAGAACATTTCATTAGATCCCGTAAAAGCGAAGAAATGTCCCCGTAGTATTTCGAGTTTTCTTCTGGTGGACGAACAAGAAAACCTGCAGATCCGCAGCGAGTCTGATTTTGTGGACAAACTTGGTTGTGGAGATGTGGCCGGAGTCAAGGTCATCTCTGTCTTTGGCAACACGGGCGATGGCAAGTCCCACACTCTGAACAGCATTTTATTTGGGGGAGCCGAGGTGTTCTACACATCCAAGTCCCCCAGCTCCTGCACGGTGGGCGTGTGGGCTGCGTACGACCCCGACCTCAGCCTGATTGCCCTCGACACCGAGGGACTTCTGGGAGCTGCAACCAGTCAGAACCAGAGAATGCGACTTCTGTTGAAGGTGCTGGCCGTGTCTGATATCGTAATCTATCGCACGCGGGCAGAACGCCTCCACAATGACATGTTCATATTCCTGAGCAGCGCTTCAGGGGCTTACCTGAAGCACTTCACCCCAGAGCTGCGGGCCCTTTCCAGTCGTTGTGGTCTGGACGTGCCGCTCTCCTCACTGGGGCCGGCTGTGATCATCTTCCAGGAGACGACGCACACCCAGTTGCTCGGTCACGAGTCCAAGGTGGCTGGTAGCGCTGACACCCTGCTGCAGAGGCGCTTTCATGACCTGAGCCTGGGGACAGAAGCCTTCAGCTCTGTGCAGTACGTCGGGACTCAGACCATCACCCCCCCCACCGACTACACCAGGCTGCTGGAGGCCGTCAGGCAGCAGGTCAAAAACACTCACACTCGGTCCCCTCGACAACCTGCCATCGTTTTCCAGGCTCTGGAGGCTCTCAGCGACCGTTTCTGTGGGGAGCTGGCGGATGACAAAATGACCCTGTACTCCTTCTTTCCAGATGAATATTTCACCTGCTCTGCTGTCTGCCTCAGCTGCAACATTCGCTGTAAAAATGGAATGAACCATCTGCGGGACAGGGTGCCCCACTTGGCGGACGGGCTGTGCCAGTACGCTCACCAGTACAACAACAAGGTCCTGATCTGCAAGCGTTGCTATGAAGGAGGCAGGGAAGTGATCGTGGTGCCCAAGACGTCGGCGTCCTCCGACAACCCTTGGTTTGGCCTGGCTAAGTACGCCTGGTCCGGGGGAGATTGGGGTATAAACGTGTCCCCCCTCCCCCTGAGAACCACTTCACCGCCTCCACCTTCTCTCAGCTTTGTGTTGGAGTGCGTCAACTGTGGCGTGATCTACCGCAGCAGACAGTACTGGGTGGGAAACCAGGACCCCGAGAGCGGCGTGGTACGCTCCGAGGTCAAACACGTGTGGGAGGGGGTGAATACTTTCTTGACCACGAACCAGAATGCTGCTCAGAGGGTTCTGGACGGGATGAACTACGTGATCCAGTCTGTGTCCGAGTACAGCACCGGCCCCACTAAAGCTGTCACAGCCTGGCTCACGGACCAGGTGGCGCCGCCGTACTGGAGACCCAACACAGAGATCACGGCCTGTCATGGCTGTCAGAAGGTGTTCATGGAAGCAGAGAGGAAGCACCACTGCAGATCATGCGGGGAGGGCTTCTGCCACCCCTGTTCGGGTCACAGGATGCCGGTGCCAGAGCGAGGCTGGGGCAGCAGTCCTGTCAGGGTGTGTCAGACCTGCTACCAGCAGGGGGCGCCGGCTGTGGACAGCCAGGTGTGTAAGGCAGAGCCTCGTGGGGTCATAGCCCGCAGGGTCACGGAGGTGGCCCAGTCCACGCTGGACATGGTCTCCTCAGCCGTGGACTACCCTCTCTGTTTCGTGAAGGATGTGGCCAGGCCAGACTACTGGGTCCCGGACCAGGACATTGCTCAGTGCCACCAGTGCTCTAAAGCCTTCACAGCGTCCATGTCCAAGCACCACTGCCGGGCCTGTGGGCAGGGTGTGTGTGGGCCCTGCTCCAGCCACCTCAGAGCCGTTCCCTCCCGGGGCTGGGACCACCCGGTCAGAGTGTGTGACGGCTGCCAC
>scaffold_268|SINFRUG00000138165|67218|69218
ATGGCACGGCCAAGCCACAGTGACCACGTCCTTCAGCAGCTCAACAACCAGCGCGAGTGGGGTTTCCTGTGCGACTGCCTCATTGCCATTGGAGACATCTACTTCAGGGCGCACAAGGCCGTCCTGGCAGCCTGCAGCTCCTACTTCAGGATGATGTTCATCCGGGACCAGCAGGGGGCAGGTCGCCTGGATCTCAGCAACATGCAGATCAGCGCCGAGTGCTTCGACCTCATTCTGCAGCTGATGTATCTCGGACGCATTGTCGTAGGAAGCTATGAATTTGAAGAGCTCCGAGCTTCCATGGTGTACCTACAGATGTACTACATCCCAGACTCACTGGAGGACCTGAGGGACATCAGGAGCTCCAACCTAACCCCGTCCTCCTCCTCCTCTTCCAGCTCCTCCATCGGAGCTGCTGGAGGAAAAATGATGTTTGGAGTCCGTATGTATGAGCAGCAAAGGTCCGCTACGCTGGAAAGCGAGCGGCTATCGAAGGTTGCCGCCAGCGCCGGGCGACAAGCAGTCCCAGCTGCTGCTGGGAGACCAGCGCTGGTGGAGGAGGCAGCCAACACCTCCCTGACTGTTACTCCACTGCTCGTCGACGGAGGAGTTGAGCAACCGTGTGATTTGCGGAAACGATCCAGCGGGAAGAGTTCAGCTTTTAAAGATCGGCCCCGGTTCGGTCGCACCTACACCTGTGACGACTGCGGCTTCGTCTTCAGCTGTGAGAAGCTCCTTATCGAGCACATCTTGACTTGCACCAACCGGAAGGCTTTTCATCAGCCAAGAAACATCGAAGGAGATGAATCCAGTAAAACCGAGAGCTCCACCTCCGACAGTGTGGAGGAACACAGGCTCCTCTGTAAAGGCGAGGAGGAGTGGCCAGAGGCCAAGGCCAGGATTGACCTCGCCATCAGGTCAGTGGCGGCCGGGACGGACGGGGAGGCGGCGTCCACCAGCAACATCTCTGTCAAAACAGAACCAGAAGAAAGTGTCTACTCCGAGATGGAGGCGGTCGGGGTCGGAGATGTCGGCACGCGGAAACCTTTGCAGAGGGAGAGGAGCAGATCGGACCCAGAGACCGAGCCTGGAGTTTCAGGTGTCGGGAACAGCGGGGAGCCTTTGGAAAGCCACACGTCCAGCAGTGAGGATGCAGGCGTCCCCACCAAGCTCCGTAAAGTCAAAGATGAGGAGGCAGAAGACTGCCGTGCCCCCTGTGAGCTGTGTGGTGTTCTGTTGACCGAAGAGAACAGGTCCAGCCACTACCTGTCTAACCATATGGGTCATATATGTGCCTGTGGGAGGTGTGGCCAGGTCCTGATCAAAGGCCGGCAGCTCCAGGAACACGCCGAACGCTGCGGCGAGTCCCACGGAGGGGACTCGGACTCCCCCGGGGAGGATGAGGCGTCCCTGCTGGAGGAGGCCCAGGGGATGGACGAGGGTTTGTTGGATGCTGCTGACCTGGCTTGCTCCCACTGCGGTCTGCTCTTCCAGAATGAGAGTCTGGCATTAGAACACGCCCTGACCTGCCACGACCAGGAGCTGTTCCGTCCCGTACTGCTGGAAGAGGGCGGAGAACCGGATCACCGGCGCAAACACTTCTGCAGCATCTGCGGCAAAGGCTTCTACCAGCGGTGCCACCTGCGGGAGCACTACACCGTTCACACCAAGGAAAAGCAGTTCACCTGCCAGACCTGCGGCAAACAGTTCCTGAGGGAACGGCAGCTGCGCCTGCACACGGATATGCACAAGGGCATGGCCAGGTACGTGTGCCCGGTCTGCGACCAGGGAACCTTCCTCAAACACGACCACGTCCGACACATGATCTCTCACCTGTCAGCCGGTGAAACCATCTGCCAAGTGTGTTTCCAGATTTTCCCTGGGGGAGAACAGCTGGAGAAACACATGGACGTCCACCTGTACATCTGCGGCGTCTGCGGAGAAAAGTTTCGCCTCCGTAAGGACATGAGGAGCCACTATAACTCCAAACACACCAAGAGA
>scaffold_67|SINFRUG00000154265|289102|290355
CTTTTACCTTCCATCTCTACGTTTGCAGACCAAAAGGAGAAACTGTGGGAGGATGTAATTTGGAGAAGTCCTCTGACTTCACCGTTGAAAGGACCTGTCGTCCTCTTTCAGAGGTGGAGGACAAACATGGACGAGGAGGACCTGGGTCAGCTCTTGGATTTAGACTTTATTCTCGGGAACAGCGCCGTTTCCGACAGCCTGGCGGTGGAGGTCGGCGGGGCGGTGGACTCCTGCACCTTCCTGTCCGAGCAGCAGCTGCAGGAAGACCACATCCAGGTGTGTCTGCACTCTTTAGACTACACTTTGGCCCCAGATGCGAGCAGCAATCTGATGGCGGAGCTCCTACAGGCGGATATGGCTTCCAGCTCTCTCTGCGGGAACAGCCCCGGCATCCAGGGCAGGTTCCAAACCAGACAGGACTCGTTCCCTGGAGCCCAGAGCAGTACAGCAGAGTCAGCCTCAACGGTCCCGTTCGGCTCCGTCACCGACCTGGTGCTTCAGAGCTTCATTGGAAGCCCCCATGGAGGGAACGTCTGCTGCAGCGTGTCTCTGGACCCGCGACCCCGGCCGGTCGACCCCCCGCAGGCTGCTGCGGGCAGCCTGACGCCCCCACTGAGCCCAACAGACTCCGAGTGCCACTTGAACTATATTTACGGCTCGACGAGCATGACGTTCCCTCACTTACGCATGCAGTTTCCGTTCCCTGGTGATGCCCAGCATCATTTCGCGGCCGCGCTTAGGGAGGATGCGGCCATGGAGCAACCGGTGGCGGGTCAGCGGGTCCTGCTCACCCCACCGTCCTCCCCACCTGCAGTGAGGGACACCAAACCCAGAAGAGGTCGCAGTTCGTGGCCGAAGAAGCGAATTTCGACGCACAGCTGCTCCTTCAACGGCTGTGGGAAGAATTACACCAAGAGTTCGCACCTGAAGGCGCATCTCCGGACTCACACAGGAGAAAAGCCATACCACTGCAGCTGGGACGACTGCGGCTGGAAGTTCGCGCGCTCTGACGAGCTGACACGTCATTTCCGGAAGCACACAGGACATCGGCCTTTTCGGTGTCACCTGTGTGAGCGCGCCTTCTCCAGGTCCGATCACCTGGCTTTACACATGAAGAGACACATGTGA
>scaffold_14|SINFRUG00000147322|1533349|1536908
ATGGAGGATGATGTTGTATCCATGGAGACCACCCAGGCTGATGGAAAAGTCTTGCCAGAAGGTGGGGATGCTTTGATACAGGGAGCAGCCATAGCTCCACAGGCAGAGGTAACTGGTAATATGGAGATGATGGTGATGGATGCTCTGGACCCAACTCTGCTGCAAATGAAGACTGAGGTGCTGGACGGCGGCGGAACGATGACTGTTACTGGTGGAGATGAGGGTCAGATCATAACCCTCCAGGTGGTCAATATGGAGGAACAGGCAGGAGCGGCACTGGGTCTTGGTCAGCTTCAGCTGGTCCAGGTTCCTGTTACAACAACAACTGTTGAAGGGCTTCAAGCCACATATGTCGATACATCAACCACTAACAAGGATGCAGAGCCAGTTATTTGCCATACTCTTCCTTTGCCTGAAGGATTTCAGGTGGTAAAGGTGGGTGCCAATGGTGAGGTGGAGACTGTTGAACAGGAAGAGCTCCAGGCAGCCCATGAAGAGCTTCAAGGAACAACAGAGGTGGAGCCAGTTGTGTCCCAACAGGAAGATCCAGATTGGAGCAAAGACCCAGATTACCAACCAATTACTACTGTCAGGAAAGGGAAGAAGGGAAAAAAGAGCCGCCTGCGTTATGGGGAGGGGGATCGTGATATGGATGTCTCCGTTTATGACTTCGAAGAAGAGCAACAGGAAGGTTTACTGTCCGAGGTTAATGCAGAGAAGGTTGTTGGCAACATGAAGCCACCAAAACCCACAAAGATCAAGAAAAAGGGCGTGAAGAAGACTTTCCAGTGTGAGCTTTGTAGCTACACCTGTCCAAGGCGTTCCAACTTGGATCGACACATGAAGAGCCACACAGATGAGAGGCCACACAAGTGTCACTTGTGTGGACGAGCATTTCGAACAGTCACGCTGCTGAGAAACCATCTTAACACACACACAGGCACCCGACCACACAAATGCACCGATTGTGACATGGCGTTTGTCACCAGTGGCGAGTTGGTCCGTCATCGCCGATACAAGCACACGCATGAGAAGCCATTCAAGTGCTCAATGTGTGACTATTCCAGTGTGGAGGTAAGTAAGCTGAAAAGGCACATCCGCTCTCATACAGGAGAACGACCCTTCCAGTGCAGTCTGTGCAGCTATGCCAGCAGAGACACTTATAAGCTGAAAAGGCACATGAGGACACATTCAGGTGAGAAGCCATACGAGTGCTATATCTGCCATGCCCGTTTTACTCAGAGTGGCACCATGAAGATGCATATTCTGCAGAAACATACAGAGAATGTGGCCAAGTTTCACTGTCCACACTGTGATACCGTCATCGCTCGCAAAAGTGACCTTGGTGTTCACCTGCGAAAGCAACATTCATTTATCGAGATGGGAAAGAAATGCCGCTACTGTGACGCCGTCTTTCATGAGCGCTATGCTCTCATTCAGCACCAGAAGACCCACAAAAACGAGAAGCGCTTCAAGTGTGACCAGTGCGACTATTGCTGCAGACAGGAGCGCCACATGATAATGCACAAGCGCACACACACAGGGGAGAAACCATTTGCCTGCAGCCAGTGTGAGAAAACGTTCCGACAGAAGCAGCTTCTGGATATGCACTTCAAGCGGTACCACGACCCCACCTTTGTGCCCACCGCCTTTGTGTGCAGCAAGTGCAGTAAGACCTTCACCCGCAGGAACACCATGCTGCGTCATGCCGAGAACTGCATGGGAGATGTGGAGGACGAAAATGGAACTCCAACCCCCAAAAAAGGTCGCCGGGGCAGGAAGAGGAAGATGCAGTCCAGGAAGGATGATGATGATGACGACGATGACGACACAGAGCCCGATCAGGAGGACATGGATGATGAAGATGAGATGTTGAGTGAGATTGAAGTGGAACAGGCTCCGCCGGTTGTCCCAATACCCGCCCCTGTGGAGCCCCCAGTTAAGAGAAAACGTGGACGTCCACCCAAGAACAAGCCGGCGGCTGCCGCCATCATCCGCGTGGAGGATGAGGTCACCGGAGAGGTGGATGACATCATTGTGAAGAAGGAGGTCGGCGCCGACCAAGATGACCAGGAGATCTGCAACGAAGAGGCCGTAGAGCAAGTGGTGGTTGGTGGAGGGAAATCGACCATTCAGATGGAGGAGTTGGCCCAGGAAGAGGCCGCAGCACAGGAAGTGCCGCTCTCTGAAGCCCCCCCTAATGGAGATCTAACCCCTGATGATACTCAGCATGATGGACCGGTGATGGATGCAAGCGTCAAATCTGTAAACACGCGTCTTGGTTTTAATTTTTTTGAATTTAGGATTACAAATGCTTGCATCCTAAAGAGAAATAAACATCACTGTTGTAATTTAAGATTTCATTTTTAA
>scaffold_248|SINFRUG00000141115|29601|41101
TCAGAGCCAACCGGAGACGCCGCTGCAGTCCGAGCTGCTGCCGGAGCTGACGGGCGCCGCTCAGAGCCCTCCGCCGGAGCACATCGTCACGCCGCCGTCCACCGTGGACACGGCGGCGCTGAGCGAGGAGCCGCTGCCCGTCAAACCCCTGGCCAAGCCGGGCCGGCCCGCCCACATCTGCGCCACCTGCAACAAGGAGTTCAAGAACAGCTACAACCTGCGGCGGCACCAGTCGGTCCACACCGGCGTCCGGATGAAGGACCGGGCGGCCCGGGAGAAGGAGGAGGCGGCCAAAGTGACCCGGGCGGAGAAGCAGACGGTGCCGCTGTCGCTGCTGCAGCTCACGCTGCCCGTCCAGCCCCCCGCCGCCATCGCAGCCGAGGCCCTCCCCCAGCCCGGGCAGCTCGGGAGCCAGCAAGAGCTGCAGCCAGTGTGAAGAAGAACCACGCCTGCGAGGCCTGCGGGAAGGCGTTCCGGGACGTCTACCACCTCAACCGCCACCGCCTGTCGCACTCGGACGAGAAGCCGTACTCCTGCCCCATCTGCCAGCAGCGCTTCAAGAGGAAAGACCGGATGAGCTACCACGTGCGCTCGCACCAGGGCGGCGTGGAGAAACCCTACATCTGCCCGCACTGCTCCAAGGCGTTCTCAAGACCGGACCACCTGAACAGCCACGTCCGGCAGGTGCACTCCACAGAGCGCCCCTTCAAGTGCACGACCTGCACGTCGGCGTTCGCCACGCGGGACCGGCTCCGCGCCCACCTGATCCGGCACGAGGAGAAGGTTCCGTGTCACATCTGCGGGAAGCTGCTGTCGGCCGCTTACATCACCGACCACATGCGGGTCCACAACCAGTCGCAGCACCACTCGTGTCACCTGTGCAACCGCAGTGAGTGGCGGCGGCACCTGGGGGGGGGGGCGTCCGGGGTCACGGGGTCACCGCCTTCTGTCTGTGCCCCCCTAGGCTTCACCACCCTCACCTACCTGCGCGTGCACGCCCAGAAGCACCACGGCCAGGAGTGGAAGGAGAGCGGCGGGGCGCGGGGGGTCTTCGGCGGGACGGGGGCCGGCGGCGTGCTGATCTGCCGGCTGTGCGGCGTGCAGTGCAAGACCACCACCCAGCTCCAGGGTCACATGGGCACCCACGCCAACCACAGCGCGTGTGAGCACAAACACACACGCGCGCGCGCACACACACAAGCTCACGCGCTGGTGACCCCCGGGGGGGCCATGGCGGGCCTCGTGGCTGCCGGCTGCGTCTTCTTCCCCGGATTGTTCGTGCTGTCAAAACAGACATTGAGACACGCGACGGGATGGAGCGAGGGAGACGCCACCGTCGTCGCTGCACGCTTGGTCTCGTCGGCTCAGGCCGTCCTGGCGTGTTCGGCCGCCTGCATCATCATCTCCTCCTGCAGGGACATCGTGGAGGACAGACATTGGCTGACCGACGCCTACATTCTGTTCGCGACTCCCTACTTTGCGTACGACATATACGCCATGTTCCTGTGTCACTGGCACAAGCTGCAGGTCAAAGGTCACGAGGAGGGTGGCGCCAGGTCCACTGGGGCCGTGGTGGCGGGTTTCCTGCGCAGAGAGATGCTGATGGTGCTGCATCACATCTTCATGGTGACCTTCTGCTTCCCCGCCTCAGTGCTGTGGAGGCAGGGGAAAGGAGACTACTTCCAGGGTCTTCTGTTTCTGGCTGAGCTCAGCACTCCTTCCGTCAGTCTAGCAAAAGTCCTCATCCAGTACAAGAAGCAGCACACCCTGTTGCACAAGCTCAACGGCGCCGTGGTGCTGCTCTCGTTCTTCGGCGCCGGTTTACTCTTCCCCTAC
>scaffold_28|SINFRUG00000161711|693182|702873
ATGTCGCGGAGGAAACAAGCGAAGCCGCAACACTTCCAATCCGACCCTCATCTGCCCTTATCGGAACACAATGGGGACGCAGAACTTTGCTCTGAGAACCCTCCTTGCAAGGAGTCAGACGTTCATGTCTGTAGCAGATGTTGCGCTGAATTCTTTGAACTATCAGATCTTGAGGAGCACCAGAAGAATTGCACTAAGAATCAGCTAGTTCTTATCGTGAATGAAAATCCCACTTCCCCCACTGGAACTTTCTCACCGGGGTCTCCCCACCATAATCCAGATGACCTAATAAATAACACGGCTAATAACATTGATCAAACAGAGTGTAGCGACCTTCTGGAACCAAGCACTCTTGACAAAGAAGAGTCCATGGATGTGGATATTTCTGGTATGAGTAGTGGTCATGAGGAGGAAAGTAGCCATATAGAGAGTGGGAGCCCCATCAATACCTCCAGTGGTCATGGCGGCAGGAGCACCGGCCCTGCAGTAGGTACCTCAGCTGTCTCTATCCCTCTACCTCAGCTGAGTAGCCTGGCTGAACTGGGAAACTTCTCCATGATTAACAGCAATGTTATAATTGAAAATCTTCAGAGCACCAAAGTGGCTGTGGCCCAGTTCTCCCAAGAGGCCCGTTCCACTGGGGGCACCAGAGTGGCAGTTCCAGCTCTGATGGAGCAGCTCCTAGCCCTTCAACAGCAGCAGATCCATCAGTTGCAACTTATTGAGCAAATACGTCATCAGATATTGCTACTGGCTTCCCAGTCCCCAGAAATGCAGGTACCCCCAAATTCTGCTCCAGGCACAATGGGGCCTGCAGCCAGCCCACTGGCCACACTCAGCTCACATCTCTCCCAACAGCTGGCTGCAGCCGCAGGCCTAGCACAGAACCTCGCTAGCCAGTCAGCAAGTATTAGCAGCCTAAAGCAGCTGGCTGCAGCGGCACAGCTACCTCAGTCCAACTCAAGCAGCAGTGAGACATCTCAGAGCATTAGCACACTGGGGCCATCGACAGTCAATGCCCAGTGTGAAAAGAGGACCAATCATATGAGTAACCTCCACTCTCAGCTCAGCAGCTCCTCGCTAGCTAAGTCATCCACACCTGCTTTTGAAATGCGTAGCTTGTTGAGCTCTGCCGTGAATCCCCTTCTACCTCAGCCCCCATCTGGAAACTCCATGTTTTCCAGCTCTCTGCCCAGCATCGGCACCACAGTCGAGGACCTCAACTCTTTAGCAGCATTGGCCCAGCGGACAAAAAGTAAGCCACCTAATGTTACATCATTTGAACATAAGAGCACCTCTGACGATGCATTCTTTAAGCATAAGTGCAGGTTTTGTGGCAAGGTCTTTGGGAGCGACAGTGCCTTGCAAATCCACCTGCGCTCTCACACTGGTGAAAGACCATACAAGTGTAATATCTGTGGCAACCGCTTCTCCACTCGTGGAAATCTGAAGGTGCATTTCCAGCGTCATAAAGAAAAATATCCACACATCCAGATGAATCCCTACCCAGTTCCTGAGCATTTGGACAACATACCAACAAGCACTGGCATTCCATATGGCATGTCTGTTCCTCCTGAGAAACCTGTCACCAGTTGGCTGGACAGCAAACCAGTTTTGCCCACTCTGACCTCTTCGGTTGGCATGCTGTTGCCACCAACCATGCCAAGCCTGCCGCATTTCATCAAAAAGGAGGATCATTCAGTTGCCATAACAAACCCTTCTGTCACTGCAAAGAGTGACTCGGGTGCTGCCGAGTCTTCAGCTAAAGGTAATGAAGGCATGTCTGAAGAGGGTGAGAGTGCAACTCTGCCTACCTCAAATGGGAGAATTGAAGAAGGTAGCCAATCCTCATGCTTAGTGACAAATGTGAGCTCTGCTTCAGAGAGAATTGCTGAATACACAACATCTAACAGCCCACCCATGATGACCAATCCACTCATGCCGCTTATGTCTGATCAATTCAAGGCTAAATTTCCCTTTGGAGGCATCCTGGATCCTCTCCAAGGGTCAGAAACGTCCAAACTTCAGCAGCTTGTTGAGAACATTGACAGGAAGGTGACAGACCCAAATGAATGTGTCATTTGTCACCGGGTGCTGAGCTGCCAAAGTGCTTTGAAAATGCACTATCGTACTCACACGGGGGAAAGGCCATTTAAATGTAAAATCTGTGGCAGGGCCTTCACCACCAAGGGAAATCTCAAGACTCACTACAGTGTGCACAGAGCGATGCCTCCTCTTAGAGTCCAACACTCCTGCCCTATTTGTCAAAAGAAGTTCACAAATGCTGTCGTTTTACAGCAACACATCCGCATGCACATGGGTGGGCACATCCCCAACACCCCTCTGCCAGATAGTTACCCAGAATCCATGACCTCGGACACTGGCTCATTCGAGGAGAGAAACTTTGACGATCTAGAGAACTTGTCTGATGATAATATGGAAGGAATGGATGAGGGCCCAGATAGTAGTGTGCCTGACACACCCAGGTCAGCTGATGCCTCTCATGACAGTCTATGTAACTCACCATCTCCTGCCAGAATAGTTTGCCAGGAGGGACAAGAGAAAAGTGACCAAGAAATTGCACACATTTACGAGACACGGGAGCTGCAAGTGAAGGCTATGGTGAATGGTTTGGTTGAGGGTGATTGCCTCACCAATGATTCCTCATCTCTTGGAGGGGATGTTGAAAGCCAAAGCGCCGGGAGTCCAGCTGTGTCAGAATCTACCTCCTCCATGCAGGCGCCATCCCCTATCAACTTGCTACCGCAACCACATAAATCTCCCACCCTCGAAGAAAGGCACCAGAGGGCCTTATCGTTTGAGCACACCAGTACCAGTCTGTTGCACCCCTCTCACCCATCCAGCATAGGAGCCCTGGACCTGACATCTGTCAATCCCTCTAAAGAACCAATGGGCGCATTGTTTGCATTCCGTGAGCGAAGCACCATCAAGAATACATCATGTGAAATCTGTGGGAAGACTTTTGCTTGTCAGAGTGCCTTGGATATTCACTATCGAAGCCATACCAAAGAGCGACCGTTCATATGCACGGCCTGCAACAGAGGTTTCTCCACTAAGGGCAATCTGAAGCAACACATGCTGACCCATCAAATGAGAGATCTGCCTTCCCAGCTCTTTGAACCCTCAAACGCAAGCCTCTCCTCCAGTCCAGCACCTTCCCTGATCTCTGTGGGCTCTCTTAGCAAATCAGAGATCAACGGCTTCCTCCATGCCTCCCATCAAGAGATCAAAGACACACCTCCAAGCCTGGTCACTTCATCTGCCTCTACATCCCCAGTGCTCTCGGGTGCTCCGACACGCAGGATACCGAAGCAACACTTCTGCAATGCCTGTGGGAAGTGCTTCTCATCTGCCAGTGCTCTACAGATCCACGAGAGAACCCACACAGGGGAAAAACCTTTTGCCTGCAGTATCTGTGGTCGGGCATTCACCACCAAAGGAAACCTCAAGGTTCATATGGGCACACACATGTGGAACAGTGCCCCTGCCAGACGTGGCCGCAGGCTGTCCGTAGACGGACCAATGGCCTTCCTTGGCACCAATCCATACGGCGCGGCGTTCTCCAATGGCCTGGCAATGAAGACAAATGAAATCTCCGTCATCCAGAACGGAGGCATGCCACCCATCTCTGGCAGTGTGGGAAATGGAGGAAGCTCTCCTATCGGCGGCCTCACCGGCAGCCTAGACAAGCTTCACAGCATGGAGCCCAACGCCGCCCTAGCTGGTTTGGAGAAAATGGCCAACTCGGAGAATGGGGCCCACTTCCGCTTCACACGTTTCATGGAGGACAACAAAGAAATAGTCACCAGTTAA
>scaffold_18|SINFRUG00000155565|976149|977474
GACGGCAGCTACATCGAGTTTGATGTGCCGGAGTTCAGGAACACCGTTCTGACGCAGCTGAATGAGCTCCGGCTGCAGGGCAAGCTGTGTGACATCATTGTTCACATCCAGGGGCAACCCTTTCGAGCCCACAAGGCTGTCCTGGCAGCTAGTTCCCCGTACTTCCGCGACCACTCAGCCCTCAGCACCATGAGCGGCCTTTCCATCTCGGTCATCAAAAGCCCCGCGGTGTTCGAACAGCTTCTCGCGTTCTGCTACACGGGTCACATGTCCCTGCAACTTAAGGACATCATCAGTTTCCTCACCGCTGCCAGCTTTCTCCAGATGCAGGCCATCATTGACAAATGCACCCAGATCCTAGAGAGCATCCACTCCAAGATCAGTGTCCCAGTTAGCATCGGGAAGGGCCTCTCCCGGGGCCGACCGCACCAGGAAGAGGGGCAGTCGGACCGGGCCAGCAGCGACAGCGTGTCGGAGCACGACGCTCCCGCTGAGGGAGAGACCGAACAGGTGGAGCTGATCGGGAAAGACGGGCAAGTGACGGACGTTCACGTCAAGGTCGAGAAGGTCGACAGGCCCACCTACTCGGATAGCTCTTCAGCGGGCGACGATGGCTACCACACAGAGCTGGTGGATGGAGAACAGGTGCTGGCTGTCAGCGTGGGTTCTTACGGGCCCATCATTCAGTCGGCTACCTATTCCTACTCAGGGCTGTCCTCCCCGTGCTTTGTCAACCTGAGCAGTTCCAGTCCGTCCCGCTCCATCCTCAGTGGCTACAGAGGTGGACGAGCCCGGGCCAAGCGCCCGCTGGCCATCCCGTCGGGAATGCTGAGTCATTTCAAGCTGGGCTCAGAAGACGGCGACTTGCCTGCGGCCCCCGCGGGACTGGAAAACGACGTGCGCGAGCGCAGCCTGCACAGCCAGTGGTACCCCCACAACGAGAGACTCATTTGCGTCTACTGTGGGAAGAGCTTCAACCAGAAGGGCAGCCTGGATCGCCACATGCGCCTGCACATGGGCATCACCCCTTTTGTTTGCAAGTTCTGTGGCAAGAAGTACACCAGGAAAGACCAGCTGGAGTACCACATCCGTGGCCACACGGACAACAAGCCCTTCCACTGTCAGATCTGTGGCAAGTGCTTCCCGTTCCAGGGCACCCTCAACCAGCACCTGAGGAAGAAGCAC
>scaffold_113|SINFRUG00000134062|478276|508708
ATGTCTCGCCGCAAGCAAGGCAAACCCCAACACTTGAGCAAACGGGATTTTTCGCAACGCTGCTCGGAGCACTCGGAGGAGAGCGGCAGCCTTAACGGGCACCATCTGGGTTTGACGGTGGGCCGGCTGGCCCGGCTGGGTCATGACGCTCACCCCTCTCTGGAGCAGGACCTGCTGACCTGTGGCCAATGCCAGGCCACCTTCCCCTTGGGGGACATTCTGCTCTTCATCGAGCACAAGAGAAAGCGATGCCACGGGCCGCCGTGCCTGACTGTAGGCCGAGGGCTGGACAAACCCCCTTCGCCCTCCCCGGGCCTGGCCCTCACTCCTGCTCTGAGCTCCCTACGCAGCCGGAGGCCAGTGGAAGTTGGTGTCCAGGCCACGTTGGCAGATGACGACGATGATCGTTTTTCATCGCCTCGGGGGAATTGCCCCAAACAGGAGCCCCTCCCAGGCTTTATGTTCAGTTGGAAATTCAGCTCTGTGTATGTCACTGAATCAAACCTAACTACCTCTTTTTTTTCTGCTCCAACAGGAAAGGAGGAGCCAACAACCTACACCTGCACTACATGTAAGCAGTCCTACGGCAGCGCCTGGTTCTTGCTGCAGCATGCTCAGAACTCCCATGGATTTCGTATCTACCTGGAAAGTGAACACGGCAGCCCTCTCATCCCACGGATGGGTGGACCCTCCTCCCTTGGTGGGGGTGCAGACTGCCCTTCTCAGCCGCCTCTTCACGGCCTCCATCTGCCTCCCGATGCAAGCCCTTTCAACCTTCTTCGCATCCCGGGCTCAGGCTCAGGTGGAAGGGACAGTGTTGGAACAGGGGGCGGGATTGGTCCTGGTGTTGGTCTCGCTGGGGTGCATCATCAGCGTTTCCCTCCCACCCCACCCCTCTTCAGCCCCCCTCCAAGGAACCACCTGGATCCCCACCATCTGAGCCCAGAAGAGCTAGCGCTGGCAGCCCACCATCCGAGTGCCTTTGACAGGGTGATGCGCCTCAATCCTCCTCTGCCCCTAGACCCCCCTCCGACAATGGACTTCTCACGGCGGTTACGGGAGCTAGCAGGCAACACCTCAGGGTCTACTCCTCCGCTATCTCCCAGCAGGCCAAGCCCCATGCAACGCTTACTCCAACCATTCCAGACAGGGGGAAACGGGAGCGTAGGTGGAGCAGGGAGTGGTAAACCTCCGTATCTTGCCACACCACCTCCTCTTCCAGGCTCCATGCAGTCACCTGTGGGTTCTCAGACCACTCCTACTACCACGCTCCCCTCGGCAGGGGCAACACCCTCCTCTGTCACCCCTTTAAAAACAAAATGTTGTGAGTTTTGTGGCAAAGCCTTCAAGTTTCAAAGTAATTTAATTGTGCACCGGCGCAGTCACACAGGAGAGAAGCCGTATAAATGTCACCTGTGTGATCATGCTTGCACACAGGCCAGCAAACTAAAGCGCCACATGAAGACACACATGCATAAATCCTCCTCTCCAAACACAGGAAAGTCAGAAGATGGACTATCAACCACCTCCTCACCAGAGCCTGGAACCAGTGAGCATATAGGCAGCGCAAGTAATGCTCTAAAGTCGGTTGTGGCCAAGGTGAAAAGTGAGAATGATCGCATGCTACATGAGAATGGTGAGAGGAACAATAGCTATCACTTTGGTCTTAACCTTGAAGCAGTACGTCAGCATGAAAACAATGGTGGGATAGGAAGCCGACTGGGAGGTGAAGAGGGATCCATCCCTCGCTCACTACCTGAGGTGATGCAGGGGATGGGTCTGGCTGCTAGCATGCAGCACTTCAGTGAAGCCCTCAATGCGCACAAACGGAATGCCATGGCCCAGGAGAATCACCTGCACCACCACCTAAACCGAGACCATCATCATAATCGTGACATGTGTGACGGGGAGTCTGTATTGGAAACGGATCGCGCAGAGGAGGGCGCTGTGTCAGCAGTCAATGGACGAGGGGCATCCCCTAATGAATCGGCATCCATTGGTCTTTCTAAAAAAATGCTGTTGGGTAGTCCCAGTCCACTGAGTCCTTTCACAAAACGCATCAAGCTGGAAAAGGAGTTTGACTTACCAACTCCAACCATCCCTAACACGGAGAATGTCTACTCCCAGTGGCTGGCTGGCTATGCTGCCTCCCGACAACTCAAGGACCCTTTTCTGAACTTTGGGGATTCCAGACAATCGCCCTTTGCCTCATCATCAGAGCATTCTTCAGAGAATGGCAGTCTGCGTTTTTCGACCCCTCCAGGTGAGCTGGATGGGGGTTTGTCAGGCCGCAGTGGCACATGCAGCGGGGGCAGCACGCCACACCTTGGAGGCCCTGGCCGGCCAAGCTCCAAGGATAGCCGCAGGACTGATACTTGTGAGTATTGCGGCAAAGTGTTCAAGAACTGCAGTAACCTGACAGTGCACCGGCGCAGCCACACGGGAGAAAGACCATATAAGTGTGAGCTGTGCAATTATGCTTGCGCTCAGAGCTCCAAACTAACACGCCACATGAAGACCCACGGTCAGGTTGGCAAAGACGTGTACAAGTGTGAAGTTTGTAAGATGCCCTTTAGTGTCTACAGCACCTTGGAGAAACACATGAAAAAATGGCACAGTGACCGTCCTTTGAGTACCGAAATAAAATCAGAATAG
>scaffold_7744|SINFRUG00000124343|1230|3564
[truncated: 293,036 more chars]
