# Supplementary material for: Adaptive Evolution in Zinc Finger Transcription Factors
Source: PLoS Genet. 2009 Jan 2;5(1):e1000325. doi: 10.1371/journal.pgen.1000325 (PMC2604467; doi:10.1371/journal.pgen.1000325)
Supplement: Dataset S1 — Sequence sets used for analysis; ZF amino acid frequencies; Codeml results for poly-ZF expansions; Zinc Finger counts, orthologs and paralogs. (3.77 MB ZIP) [file pgen.1000325.s009.zip › Supporting Information/ZF_Sequences/human_znf_cds.fa]

>12|ENSG00000196946|8223909|8216417
ATGCATTCACTAAAGAAAGTGACTTTTGAAGATGTAGCTATTGACTTCACCCAGGAAGAGTGGGCCATGATGGACACATCCAAGAGAAAGCTGTACAGAGATGTGATGCTGGAAAATATCAGTCACCTGGTGTCCCTCGGGTACCAGATAAGCAAATCCTATATAATTTTGCAGCTGGAGCAAGGAAAAGAGCTGTGGCGGGAAGGAAGAGAATTTCTTCAAGACCAGAATCCAGACAGGGAAAGTGCCCTTAAGAAAAAACACATGATATCCATGCATCCTATCACCAGAAAAGACGCATCCACCAGTATGACAATGGAGAACTCTCTCATTCTGGAGGATCCTTTTGAATGTAATGATTCGGGAGAAGATTGCACTCACAGTTCCACAATAACTCAGCGTTTGTTAACTCACAGTGGAAAGAAACCCTATGTCAGCAAACAGTGTGGAAAATCTCTTCGTAATCTTTTCTCCCCTAAACCACATAAACAAATTCATACTAAAGGTAAATCATATCAATGTAATCTATGTGAAAAGGCCTATACTAATTGCTTTCGCCTTAGACGGCACAAGATGACTCACACTGGAGAGAGGCCATATGCATGTCATCTATGTGGAAAAGCCTTCACTCAGTGTTCTCACCTTAGAAGACATGAGAAAACTCACACGGGAGAGAGACCATATAAGTGTCATCAATGTGGGAAAGCCTTTATTCAATCCTTTAACCTTCGAAGACATGAGAGAACTCACCTTGGAAAAAAGTGTTATGAATGTGATAAAAGTGGGAAAGCCTTTAGTCAAAGCTCTGGCTTTAGAGGAAACAAAATAATTCACACTGGAGAGAAACCACATGCTTGTCTTCTATGTGGGAAGGCCTTCAGTCTGTCTTCCGACCTTAGATGA
>12|ENSG00000151963|132289533|132268181
ATGGCCACCAGGGTCCGGACAGCTTCTATTTGGGTCCCACCTCTCCAAGAACGAAACAGTTCATGGGATAGGATCAGAAAGCTCCAAGGTCAGGAATCCATCTTGGGCCAAGGGACTCCTGGTCTGCAACCTCTCCCTGGAACACCCAGGCAGAAGCAGAAGAGTCGCAGAATAGAGAAAGTCCTAGAGTGGCTGTTTATTTCCCAAGAGCAGCCAAAAATCACCAAGTCCTGGGGACCTTTGTCATTCATGGATGTGTTTGTGGATTTTACCTGGGAGGAGTGGCAGCTGCTAGACCCAGCACAGAAGTGCCTGTACAGGAGTGTGATGTTGGAGAACTATAGCAACCTGGTGTCCCTAGGGTACCAACACACCAAACCTGATATCATCTTCAAGTTGGAACAAGGAGAAGAGCTGTGTATGGTGCAGGCCCAAGTTCCAAATCAGACCTGTCCAAACACAGTCTGGAAAATTGATGATCTTATGGATTGGCATCAGGAAAATAAAGACAAGCTGGGAAGTACGGCAAAAAGCTTTGAATGCACTACATTTGGAAAACTATGTCTTCTTAGTACAAAGTATCTTTCAAGACAAAAACCTCATAAATGTGGCACGCATGGAAAGAGTTTGAAATATATAGATTTCACTAGTGATTATGCTAGAAATAATCCTAATGGGTTTCAGGTACATGGAAAATCATTCTTCCATTCTAAACATGAGCAAACTGTTATTGGAATAAAATACTGTGAAAGTATTGAATCTGGAAAAACCGTCAATAAGAAATCGCAACTTATGTGCCAACAAATGTATATGGGCGAAAAACCCTTTGGATGCAGCTGTTGTGAGAAAGCCTTCAGCAGCAAGTCATACCTTCTAGTGCATCAGCAAACTCATGCCGAAGAGAAACCCTATGGTTGTAATGAATGTGGGAAAGACTTCAGTAGTAAATCATACCTCATTGTACATCAGAGAATTCATACAGGAGAGAAACTACATGAATGCAGTGAATGCAGGAAAACATTCAGTTTCCATTCACAGCTTGTTATACATCAGAGAATTCACACAGGTGAGAATCCCTATGAGTGCTGTGAATGTGGGAAAGTCTTCAGTAGGAAAGACCAGCTTGTTTCACACCAGAAAACTCATTCAGGACAGAAACCATATGTGTGTAATGAATGTGGGAAAGCT
>12|ENSG00000166860|55686497|55678885
ATGGGCATGAGGATCAAACTGCAAAGCACCAACCACCCCAACAACCTGCTGAAGGAACTCAACAAGTGCCGGCTCTCAGAGACCATGTGCGACGTCACCATTGTGGTGGGGAGCCGCTCCTTCCCGGCCCACAAGGCTGTGCTGGCCTGTGCAGCTGGCTACTTCCAGAACCTCTTCCTGAATACTGGGCTTGATGCTGCCAGGACCTATGTGGTGGACTTCATCACCCCTGCCAACTTTGAGAAGGTTCTGAGCTTTGTCTACACTTCAGAACTCTTCACAGACCTGATCAATGTTGGGGTCATCTACGAGGTAGCTGAGCGTCTGGGTATGGAGGACCTCCTCCAGGCCTGTCACTCTACCTTTCCTGATCTGGAGAGCACTGCCAGGGCCAAGCCCCTGACCAGCACCAGTGAGAGCCACTCTGGTACCCTGAGTTGTCCTTCGGCAGAACCTGCCCATCCCCTTGGAGAACTCCGAGGTGGTGGGGACTACCTTGGTGCTGATAGAAACTATGTGTTGCCCAGTGATGCTGGAGGGAGCTATAAAGAGGAAGAGAAGAATGTTGCCAGTGACGCTAACCATAGCCTGCATCTGCCGCAACCGCCCCCACCACCGCCAAAGACAGAAGACCATGACACCCCTGCTCCCTTCACGTCCATTCCTAGCATGATGACCCAGCCACTCCTAGGCACTGTCAGCACGGGCATCCAGACCAGCACGAGCTCCTGCCAGCCATACAAAGTTCAAAGCAATGGAGACTTCAGTAAAAACAGCTTCCTCACCCCTGACAATGCAGTAGACATTACCACTGGGACCAACTCCTGTCTGAGCAATAGTGAGCACTCCAAAGATCCTGGCTTTGGGCAGATGGATGAGCTCCAGCTCGAGGACCTGGGGGATGATGACTTGCAGTTTGAAGACCCTGCTGAGGATATAGGCACAACTGAGGAGGTGATTGAGCTGAGTGATGACAGTGAGGATGAGTTGGCTTTTGGAGAGAATGACAATCGGGAGAATAAGGCCATGCCCTGCCAGGTGTGCAAGAAAGTTCTAGAGCCCAACATTCAACTGATCCGGCAGCATGCTCGGGACCATGTGGACCTGCTGACGGGCAACTGCAAGGTCTGCGAGACCCACTTCCAGGACCGAAACTCCCGGGTAACTCATGTCCTGTCCCACATTGGTATTTTCCTTTTCTCCTGCGACATGTGTGAAACTAAGTTCTTTACCCAGTGGCAGCTGACCCTTCACCGACGGGATGGAATATTTGAGAACAACATCATTGTCCACCCCAACGATCCCCTGCCAGGGAAGCTGGGTCTCTTTTCAGGGGCAGCCTCCCCAGAGCTGAAATGCGCTGCCTGTGGGAAAGTATTGGCCAAAGATTTCCATGTGGTCCGGGGCCACATCCTTGACCATCTAAACTTGAAGGGCCAGGCCTGCAGTGTCTGCGACCAGCGTCACCTTAACCTCTGCAGCCTCATGTGGCACACGCTGTCCCATCTCGGCATCTCAGTCTTCTCCTGTTCTGTCTGTGCGAACAGCTTTGTGGACTGGCATCTTCTAGAGAAGCACATGGCTGTGCACCAAAGTCTGGAAGACGCCCTCTTCCACTGCCGCTTGTGCAGCCAGAGCTTCAAGTCAGAGGCTGCCTATCGCTACCACGTCAGCCAGCACAAATGCAACAGTGGCCTTGATGCACGGCCTGGTTTTGGGCTGCAGCACCCAGCTCTCCAGAAGCGGAAGCTGCCAGCAGAGGAGTTTCTGGGTGAAGAGCTGGCGCTGCAGGGCCAACCTGGGAACAGCAAGTATAGCTGCAAGGTCTGTGGCAAAAGATTTGCCCACACAAGCGAATTCAACTACCACCGGCGGATCCACACGGGGGAGAAGCCATACCAATGTAAGGTGTGCCACAAGTTCTTTCGAGGCCGCTCGACCATCAAGTGCCACCTAAAGACACACTCGGGGGCCCTCATGTACCGCTGCACAGTCTGTGGGCACTACAGTTCCACCCTTAACCTCATGAGCAAACATGTTGGTGTGCACAAAGGCAGCCTCCCCCCTGACTTCACCATCGAGCAGACCTTCATGTACATCATCCATTCCAAAGAGGCGGATAAGAACCCGGACAGTTGA
>19|ENSG00000171827|42668082|42651822
ATGGCTGTTGGGCTTCTTAAAGCCATGTACCAGGAGTTGGTGACCTTCAGAGATGTGGCTGTAGACTTCTCCCAAGAGGAATGGGATTGTCTGGATTCTTCTCAAAGACATCTGTACAGTAATGTGATGCTAGAGAACTACAGGATCTTGGTATCACTGGGACTTTGCTTTTCCAAACCAAGTGTGATATTATTGTTGGAACAAGGAAAAGCACCCTGGATGGTGAAGAGAGAGCTGACAAAAGGCTTGTGCTCAGGCTGGGAGCCTATATGTGAGACTGAAGAATTAACCCCAAAGCAGGATTTTTATGAAGAACATCAATCCCAGAAGATAATAGAAACACTTACAAGCTATAACCTTGAATACTCCAGTTTGAGAGAAGAGTGGAAATGTGAGGGCTATTTTGAAAGGCAACCAGGTAATCAGAAGGCGTGTTTCAAGGAAGAGATAATCACTCATGAAGAACCCCTTTTTGATGAGAGAGAACAAGAATATAAATCTTGGGGAAGTTTTCATCAGAACCCACTGCTTTGTACACAAAAGATAATCCCCAAAGAGGAGAAAGTACATAAACATGACACACAAAAGAGAAGCTTTAAAAAAAATTTAATGGCTATTAAGCCCAAGAGTGTCTGTGCAGAGAAGAAACTTTTGAAATGTAATGACTGTGAAAAAGTCTTCAGCCAGAGTTCATCCCTTACTCTTCATCAAAGAATTCATACTGGAGAGAAACCCTATAAATGTATAGAGTGTGGAAAAGCCTTCAGCCAGAGATCAAATCTTGTTCAACATCAGAGGATTCATACTGGAGAAAAACCCTATGAATGTAAGGAATGTAGGAAAGCCTTCAGTCAGAATGCACACCTAGTTCAACATCTGCGAGTTCATACTGGAGAAAAACCTTACGAATGTAAGGTATGTCGAAAAGCCTTCAGCCAGTTTGCCTACCTTGCTCAACATCAGAGAGTTCACACGGGAGAGAAACCCTATGAATGTATCGAATGTGGGAAAGCATTTAGCAACAGATCATCCATTGCTCAACACCAGAGAGTTCATACAGGAGAGAAACCCTATGAATGTAATGTCTGTGGGAAAGCATTTAGCCTTCGTGCATACCTTACTGTACATCAGAGAATACATACTGGAGAGAGACCCTATGAATGTAAGGAATGTGGGAAGGCCTTTAGCCAGAATTCACACCTTGCTCAACATCAGAGAATTCATACTGGAGAAAAACCTTATAAGTGTCAGGAATGTAGGAAAGCATTCAGCCAGATTGCCTACCTTGCTCAGCATCAAAGAGTTCATACTGGAGAGAAACCCTATGAATGTATTGAATGTGGGAAGGCTTTTAGCAATGACTCGTCCCTTACTCAACATCAGCGAGTTCATACTGGAGAGAAACCTTATGAATGTACTGTTTGTGGAAAGGCTTTTAGTTACTGTGGATCCCTTGCCCAACATCAGAGAATTCATACTGGAGAGAGACCCTATGAATGTAAGGAATGCAAAAAAACCTTCAGGCAGCATGCACACCTTGCTCATCACCAGAGAATTCACATTGGGGAGTCACTGTCACCACCCAACCCAGTCAATCACCAAGTCCTATAG
>X|ENSG00000198205|57953979|57949867
ATGGAAATCCCGAAGCTGCTCCCGGCTCGCGGGACACTACAGGGCGGCGGCGGCGGCGGTATCCCCGCGGGTGGCGGCCGAGTCCACCGAGGCCCTGACTCGCCGGCTGGCCAGGTCCCCACGCGCCGCCTCCTGCTGCCCCGGGGCCCCCAAGATGGCGGGCCCGGGCGGCGGCGCGAGGAGGCCAGCACGGCATCACGGGGCCCTGGCCCAAGCCTGTTCGCGCCGAGGCCCCATCAACCTAGCGGCGGCGGCGACGACTTCTTCCTGGTGCTGCTTGACCCGGTGGGTGGCGACGTGGAGACCGCGGGCTCCGGTCAGGCCGCAGGGCCTGTGTTGAGGGAGGAGGCCAAGGCGGGCCCGGGGCTCCAGGGGGACGAGAGCGGCGCGAACCCCGCGGGCTGCTCTGCGCAGGGCCCCCACTGCCTGTCCGCGGTTCCCACTCCGGCCCCGATCTCCGCCCCCGGCCCCGCCGCGGCCTTCGCGGGCACAGTCACTATCCACAACCAGGACCTGCTGTTGCGCTTTGAGAACGGCGTCCTCACCCTGGCCACGCCCCCACCACACGCCTGGGAGCCAGGGGCCGCTCCTGCCCAGCAGCCCAGGTGTCTGATCGCCCCCCAAGCTGGGTTCCCGCAAGCCGCGCACCCGGGTGACTGCCCAGAGCTGCGGTCCGACCTCCTGCTAGCCGAGCCCGCAGAACCCGCGCCTGCTCCGGCGCCCCAGGAGGAGGCGGAGGGCCTGGCCGCCGCCCTGGGCCCCCGCGGACTGCTGGGCTCTGGTCCAGGCGTGGTGCTGTACCTGTGCCCCGAGGCGCTGTGCGGGCAAACCTTCGCCAAGAAGCACCAGCTGAAGATGCACCTGCTGACGCACAGCAGCAGCCAGGGCCAGAGGCCCTTCAAATGCCCCCTGGGTGGCTGCGGCTGGACCTTCACCACCTCTTACAAGCTCAAGAGGCACCTGCAGTCGCACGATAAACTGCGGCCCTTCGGCTGCCCTGCGGAGGGCTGTGGCAAGAGCTTCACCACCGTGTACAACCTCAAGGCGCACATGAAGGGCCATGAGCAGGAGAACTCGTTCAAATGTGAGGTGTGCGAGGAGAGCTTCCCCACGCAGGCCAAACTCGGCGCCCACCAGCGCAGCCACTTCGAACCCGAGAGGCCTTACCAGTGCGCGTTTTCTGGCTGCAAGAAGACATTTATCACAGTGAGTGCTCTGTTTTCCCATAACCGCGCCCATTTCAGGGAACAGGAACTGTTTTCCTGCTCTTTCCCTGGCTGCAGCAAGCAATATGACAAGGCTTGTAGGCTGAAAATTCACCTGCGGAGTCACACCGGCGAGAGACCTTTCCTTTGTGACTTTGATGGCTGTGGCTGGAACTTCACCAGCATGTCCAAACTCTTAAGGCACAAAAGGAAGCACGACGATGACCGGAGGTTCATGTGCCCTGTGGAAGGCTGTGGGAAATCTTTCACGAGGGCCGAACATCTGAAAGGCCACAGCATTACCCACCTGGGCACAAAGCCTTTCGTGTGTCCTGTGGCAGGCTGCTGTGCCAGGTTCTCTGCTCGCAGTAGCCTCTACATTCACTCCAAGAAACACCTGCAGGATGTGGACACTTGGAAAAGCCGTTGCCCGATCTCCTCTTGTAATAAACTCTTCACATCCAAGCACAGCATGAAGACGCACATGGTTAAAAGGCATAAGGTGGGCCAGGATCTCTTAGCTCAGCTAGAAGCAGCAAATTCTCTTACACCCAGCAGTGAACTTACCAGCCAGAGACAGAATGATCTCAGTGATGCAGAGATAGTGTCTCTCTTCTCTGATGTACCTGACAGTACTTCTGCTGCATTGCTGGACACAGCATTGGTGAACTCTGGAATCTTGACTATTGATGTGGCTTCTGTGAGCTCGACTCTGGCAGGGCACCTCCCTGCTAATAATAATAATTCCGTAGGGCAGGCTGTGGACCCTCCGTCCTTGATGGCCACCAGCGACCCTCCTCAAAGTCTGGATACCTCTCTCTTTTTTGGAACGGCGGCCACTGGTTTTCAGCAGAGCTCCTTAAATATGGATGAGGTCTCAAGTGTAAGTGTGGGGCCATTGGGATCTCTGGACTCTTTGGCCATGAAAAACTCCAGTCCAGAGCCTCAGGCTTTGACACCCAGCAGTAAGCTAACAGTGGACACAGATACTCTGACTCCTTCGAGCACCCTTTGTGAAAACAGTGTCTCAGAACTACTGACACCAGCCAAAGCGGAGTGGAGCGTACATCCTAACTCTGACTTCTTTGGACAGGAGGGAGAAACCCAGTTTGGATTCCCCAATGCAGCAGGAAACCATGGTTCTCAGAAAGAAAGAAATCTTATCACTGTGACTGGCAGCTCATTTTTGGTATGA
>6|ENSG00000112238|100170175|100161327
ATGCACGGAGCCGCCAGAGCGCCAGCCACCAGCGTGAGTGCCGACTGCTGCATCCCGGCCGGCTTGCGCCTCGGACCGGTGCCTGGTACCTTCAAGCTGGGCAAGTACCTGTCAGACCGCAGGGAGCCCGGGCCTAAGAAAAAGGTATTGACCATTCAGACCTCTGCCCACTGCCATTCGCCTCTCATGGTGCGCATGGTGAGAGGGGAGCTGGTGGACGAGTCGGGGGGCTCCCCTCTGGAGTGGATAGGGTTAATCCGGGCAGCCAGAAACTCCCAGGAACAGACTCTGGAAGCTATTGCAGACTTACCCGGAGGACAGATCTTCTACCGAGCATTGCGAGACGTCCAGCCAGGGGAGGAGCTGACAGTGTGGTATTCTAACTCCTTGGCTCAGTGGTTCGACATCCCCACCACAGCGACTCCGACTCACGACGAGAAAGGGGAGGAGCGCTACATCTGCTGGTACTGCTGGAGGACGTTTAGATACCCCAACAGCCTTAAGGCACACCTGCGTTTCCACTGCGTGTTCAGCGGCGGTGGAGGCGGCGCCTTCCTGCACCACGAACACGCGGCTCGCCAAGGCGCCGTCCCAGCGGCTGATGGCCTCGGTCTCTCCCCAAAACCCCCGGCGCCCGATTTCGCCGCGCCTTCCCAGGCAGGAACTTTGCGACCCCACCCCCTGGGCCCGCCACCAGTTCAGGCCTGCGGTGCGCGGGAGGGCATCAAGCGCGAGGCCTCTTCCGCGCCCTCGGCCACCTCGCCGACCCCAGGCAAGTGGGGGCAGCCCAAGAAGGGCAAGGAGCAGCTGGACCGTGCCCTGGACATGAGCGGAGCCGCCCGAGGACAAGGGCACTTCCTCGGCATCGTGGGCGGCTCCTCGGCGGGGGTCGGCAGCCTGGCTTTCTACCCCGGCGTGCGCTCAGCTTTCAAGCCCGCCGGCCTAGCGAGGGCGGCGGCGGCCGCTCACGGCGACCCCTACCGGGAGGAGAGCAGCAGCAAGCAAGGAGCCGGCCTCGCTTTGGGCAGGCTGCTGGGCGGGGGCCGGGCGTGCGGGCGCCCCGGGAGCGGGGAGAACTCGGCGGCGGGCGGCGCGGGTCACCACCATCACCACCACGCGCACCACCACCACCATCCCAAGTGCCTGCTCGCTGGGGACCCGCCGCCGCCGCCGCCGCCTGGCCTGCCCTGCTCTGGGGCCCTGCGCGGCTTCCCTCTGCTCTCCGTCCCCCCGGAAGAGGCGTCCGCCTTCAAGCACGTGGAGCGCGCCCCGCCCGCAGCCGCCGCGCTGCCAGGAGCGCGTTATGCGCAGCTGCCCCCTGCGCCGGGGTTGCCCCTCGAGCGCTGCGCGCTGCCGCCCCTCGACCCGGGCGGTCTCAAAGCCTATCCGGGTGGTGAGTGCAGCCACCTGCCCGCCGTCATGCCGGCCTTTACAGTCTACAACGGGGAGCTGCTCTACGGCTCACCGGCCACCACCGCTTATTACCCGCTCAAATTGCACTTCGGCGGGCTGCTGAAGTATCCGGAGTCCATCTCCTACTTCAGCGGGCCTGCAGCGGCCGCCCTAAGCCCCGCCGAGCTGGGGTCGCTGGCCAGCATCGACCGAGAGATCGCCATGCACAATCAGCAGCTGTCCGAGATGGCTGCCGGGAAGGGTCGCGGACGCCTGGACTCGGGGACGTTGCCACCGGCCGTCGCGGCGGCGGGAGGCACCGGGGGCGGCGGCAGCGGAGGCAGCGGCGCAGGTAAGCCCAAGACCGGCCACCTGTGCCTCTACTGTGGCAAGCTGTACTCGCGCAAGTATGGGCTCAAGATCCACATGCGGACGCACACGGGCTACAAGCCACTCAAGTGCAAAGTCTGTCTGCGGCCCTTCGGCGACCCCAGCAATCTCAACAAGCACATCCGGCTGCACGCCGAGGGCAATACGCCCTACCGCTGCGAGTTCTGCGGCAAGGTACTTGTGCGCCGCCGGGACCTGGAGCGACATGTCAAGTCCCGCCACCCTGGCCAGAGTCTGCTCGCCAAAGCGGGCGACGGCCCGGGTGCCGAGCCCGGCTATCCCCCGGAGCCTGGGGATCCCAAGAGCGACGACAGTGACGTGGACGTCTGCTTCACAGACGACCAGAGCGACCCCGAGGTTGGGGGCGGCGGGGAGCGCGACTTGTAA
>2|ENSG00000074047|121464721|121271335
ATGGAGACGTCTGCCTCAGCCACTGCCTCCGAGAAGCAAGAAGCCAAAAGTGGGATCCTGGAGGCCGCTGGCTTCCCCGACCCGGGTAAAAAGGCCTCTCCTTTGGTGGTGGCTGCAGCGGCAGCAGCAGCGGTAGCTGCCCAAGGAGTGCCGCAGCATCTCTTGCCACCATTCCATGCGCCCCTACCGATTGACATGCGACACCAGGAAGGAAGGTACCATTACGAGCCTCATTCTGTCCACGGTGTGCACGGGCCCCCTGCCCTCAGCGGCAGCCCTGTCATCTCTGACATCTCCTTGATCCGGCTTTCCCCGCACCCGGCTGGCCCTGGGGAGTCCCCCTTCAACGCCCCCCACCCGTACGTGAACCCCCACATGGAGCACTACCTCCGTTCTGTGCACAGCAGCCCCACGCTCTCCATGATCTCTGCAGCCAGGGGCCTCAGCCCCGCTGATGTGGCCCAGGAGCACCTTAAGGAGAGGGGACTGTTTGGCCTTCCTGCTCCAGGCACCACCCCCTCAGACTATTACCACCAGATGACCCTCGTGGCAGGCCACCCCGCGCCCTACGGGGACCTGCTGATGCAGAGCGGGGGCGCTGCCAGCGCACCCCATCTCCACGACTACCTCAACCCCGTGGACGTGTCCCGTTTCTCCAGCCCGCGGGTGACGCCCCGCCTGAGCCGCAAGCGGGCGCTGTCCATCTCCCCACTCTCAGACGCCAGCCTGGACCTGCAGCGGATGATCCGCACCTCACCCAACTCGCTAGTGGCCTACATCAACAACTCCCGAAGCAGCTCGGCGGCCAGCGGTTCCTACGGGCATCTGTCAGCGGGTGCCCTCAGCCCAGCCTTCACCTTCCCCCACCCCATCAACCCCGTGGCCTACCAGCAGATTCTGAGCCAGCAGAGGGGTCTGGGGTCAGCCTTTGGACACACACCACCCCTGATCCAGCCCTCACCCACCTTCCTGGCCCAGCAGCCCATGGCCCTCACCTCCATCAATGCCACGCCCACCCAGCTCAGCAGCAGCAGCAACTGTCTGAGTGACACCAACCAGAACAAGCAGAGCAGTGAGTCGGCCGTCAGCAGCACCGTCAACCCTGTCGCCATTCACAAGCGCAGCAAGGTCAAGACCGAGCCTGAGGGCCTGCGGCCGGCCTCCCCTCTGGCGCTGACGCAGGGCCAGGTGTCTGGACACGGCTCATGTGGGTGTGCCCTTCCCCTCTCCCAGGAGCAGCTGGCTGACCTCAAGGAAGATCTGGACAGGGATGACTGTAAGCAGGAGGCTGAGGTGGTCATCTATGAGACCAACTGCCACTGGGAAGACTGCACCAAGGAGTACGACACCCAGGAGCAGCTGGTGCATCACATCAACAACGAGCACATCCACGGGGAGAAGAAGGAGTTTGTGTGCCGCTGGCAGGCCTGCACGCGGGAGCAGAAGCCCTTCAAGGCGCAGTACATGCTGGTGGTGCACATGCGGCGACACACGGGCGAGAAGCCCCACAAGTGCACGTTCGAGGGCTGCTCGAAGGCCTACTCCCGCCTGGAGAACCTGAAGACACACCTGCGGTCCCACACCGGGGAGAAGCCATATGTGTGTGAGCACGAGGGCTGCAACAAAGCCTTCTCCAACGCCTCGGACCGCGCCAAGCACCAGAATCGCACCCACTCCAACGAGAAACCCTACATCTGCAAGATCCCAGGCTGCACCAAGAGATACACAGACCCCAGCTCTCTCCGGAAGCATGTGAAAACGGTCCACGGCCCAGATGCCCACGTCACCAAGAAGCAGCGCAATGACGTGCACCTCCGCACACCGCTGCTCAAAGAGAATGGGGACAGTGAGGCCGGCACGGAGCCTGGCGGCCCAGAGAGCACCGAGGCCAGCAGCACCAGCCAGGCCGTGGAGGACTGCCTGCACGTCAGAGCCATCAAGACCGAGAGCTCCGGGCTGTGTCAGTCCAGCCCCGGGGCCCAGTCGTCCTGCAGCAGCGAGCCCTCTCCTCTGGGCAGTGCCCCCAACAATGACAGTGGCGTGGAGATGCCGGGGACGGGGCCCGGGAGCCTGGGAGACCTGACGGCACTGGATGACACACCCCCAGGGGCCGACACCTCAGCCCTGGCTGCCCCCTCCGCTGGTGGCCTCCAGCTGCGCAAACACATGACCACCATGCACCGGTTCGAGCAGCTCAAGAAGGAGAAGCTCAAGTCACTCAAGGATTCCTGCTCATGGGCCGGGCCGACTCCACACACGCGGAACACCAAGCTGCCTCCCCTCCCGGGAAGTGGCTCCATCCTGGAAAACTTCAGTGGCAGTGGGGGCGGCGGGCCCGCGGGGCTGCTGCCGAACCCGCGGCTGTCGGAGCTGTCCGCGAGCGAGGTGACCATGCTGAGCCAGCTGCAGGAGCGCCGCGACAGCTCCACCAGCACGGTCAGCTCGGCCTACACCGTGAGCCGCCGCTCCTCCGGCATCTCCCCCTACTTCTCCAGCCGCCGCTCCAGCGAGGCCTCGCCCCTGGGCGCCGGCCGCCCGCACAACGCGAGCTCCGCTGACTCCTACGACCCCATCTCCACGGACGCGTCGCGGCGCTCGAGCGAGGCCAGCCAGTGCAGCGGCGGCTCCGGGCTGCTCAACCTCACGCCGGCGCAGCAGTACAGCCTGCGGGCCAAGTACGCGGCAGCCACTGGCGGCCCCCCGCCCACTCCGCTGCCGGGCCTGGAGCGCATGAGCCTGCGGACCAGGCTGGCGCTGCTGGACGCGCCCGAGCGCACGCTGCCCGCCGGCTGCCCACGCCCACTGGGGCCGCGGCGTGGCAGCGACGGGCCGACCTATGGCCACGGCCACGCGGGGGCTGCGCCCGCCTTCCCCCACGAGGCTCCAGGCGGCGGAGCCAGGCGGGCCAGCGACCCTGTGCGGCGGCCCGATGCCCTGTCCCTGCCGCGGGTGCAGCGCTTCCACAGCACCCACAACGTGAACCCCGGCCCGCTGCCGCCCTGTGCCGACAGGCGAGGCCTCCGCCTGCAGAGCCACCCGAGCACCGACGGCGGCCTGGCCCGCGGCGCCTACTCGCCCCGGCCGCCTAGCATCAGCGAGAACGTGGCGATGGAGGCCGTGGCGGCAGGAGTGGACGGCGCGGGGCCCGAGGCCGACCTGGGGCTGCCGGAGGACGACCTGGTGCTTCCAGACGACGTGGTGCAGTACATCAAGGCGCACGCCAGTGGCGCTCTGGACGAGGGCACCGGGCAGGTGTATCCCACGGAAAGCACTGGCTTCTCTGACAACCCCAGACTACCCAGCCCGGGGCTGCACGGCCAGCGCAGGATGGTGGCTGCGGACTCCAACGTGGGCCCCTCCGCCCCTATGCTGGGAGGATGCCAGTTAGGCTTTGGGGCGCCCTCCAGCCTGAACAAAAATAACATGCCTGTGCAGTGGAATGAGGTGAGCTCCGGCACCGTAGACGCCCTGGCCAGCCAGGTGAAGCCTCCACCCTTTCCTCAGGGCAACCTGGCGGTGGTGCAGCAGAAGCCTGCCTTTGGCCAGTACCCGGGCTACAGTCCGCAAGGCCTACAGGCTAGCCCTGGGGGCCTGGACAGCACGCAGCCACACCTGCAGCCCCGCAGCGGAGCCCCCTCCCAGGGCATCCCCAGGGTAAACTACATGCAGCAGCTGCGACAGCCAGTGGCAGGCAGCCAGTGTCCTGGCATGACTACCACTATGAGCCCCCATGCCTGCTATGGCCAAGTCCACCCCCAGCTGAGCCCCAGCACCATCAGTGGGGCCCTCAACCAGTTCCCCCAATCCTGCAGCAACATGCCAGCCAAGCCAGGGCATCTGGGGCACCCTCAGCAGACAGAAGTGGCACCTGACCCCACCACGATGGGCAATCGCCACAGGGAACTTGGGGTCCCCGATTCAGCCCTGGCTGGAGTGCCACCACCTCACCCAGTCCAGAGCTACCCACAGCAGAGCCATCACCTGGCAGCCTCCATGAGCCAGGAGGGCTACCACCAGGTCCCCAGCCTTCTGCCTGCCCGCCAGCCTGGCTTCATGGAGCCCCAAACAGGCCCGATGGGGGTGGCTACAGCAGGCTTTGGCCTAGTGCAGCCCCGGCCTCCCCTCGAGCCCAGCCCCACTGGCCGCCACCGTGGGGTACGTGCTGTGCAGCAGCAGCTGGCCTACGCCAGGGCCACAGGCCATGCCATGGCTGCCATGCCGTCCAGTCAGGAAACAGCAGAGGCTGTGCCCAAGGGAGCGATGGGCAACATGGGGTCGGTGCCTCCCCAGCCGCCTCCGCAGGACGCAGGTGGGGCCCCGGACCACAGCATGCTCTACTACTACGGCCAGATCCACATGTACGAACAGGATGGAGGCCTGGAGAACCTCGGGAGCTGCCAGGTCATGCGGTCCCAGCCACCACAGCCACAGGCCTGTCAGGACAGCATCCAGCCCCAGCCCTTGCCCTCACCAGGGGTCAACCAGGTGTCCAGCACTGTGGACTCCCAGCTCCTGGAGGCCCCCCAGATTGACTTCGATGCCATCATGGATGATGGCGATCACTCGAGTTTGTTCTCGGGTGCTCTGAGCCCCAGCCTCCTCCACAGCCTCTCCCAGAACTCCTCCCGCCTCACCACCCCCCGAAACTCCTTGACCCTGCCCTCCATCCCCGCAGGCATCAGCAACATGGCTGTCGGGGACATGAGCTCCATGCTCACCAGCCTCGCCGAGGAGAGCAAGTTCCTGAACATGATGACCTAG
>1|ENSG00000176083|26571853|26560713
ATGGCCCTGGGAGGTACAGGGGGCTCCCTGTCCCCCAGCCTGGACTTCCAGCTCTTCCGAGGTGACCAGGTCTTCTCAGCCTGCAGACCACTTCCAGACATGGTGGATGCTCATGGCCCATCCTGTGCCAGCTGGCTGTGTCCCTTGCCCCTGGCACCGGGCAGGTCTGCACTGCTGGCCTGCCTACAGGACCTGGACCTGAACCTGTGCACCCCACAGCCGGCACCCCTGGGCACAGACCTGCAGGGCCTCCAAGAGGACGCCTTGAGCATGAAGCACGAGCCACCAGGGCTGCAGGCCAGCTCCACCGATGACAAGAAATTCACAGTCAAGTACCCACAGAACAAGGACAAGCTGGGAAAACAGCCAGAAAGAGCTGGCGAGGGGGCCCCCTGCCCAGCCTTCTCCTCTCATAACAGCTCTTCCCCACCACCGCTGCAGAACAGAAAGAGCCCCAGCCCCTTGGCTTTCTGCCCCTGTCCCCCTGTCAACTCCATCTCCAAGGAGCTCCCATTTCTCCTCCACGCCTTCTACCCTGGATACCCACTTCTCCTGCCTCCACCCCACCTGTTCACCTATGGGGCCCTACCTTCTGACCAATGTCCCCACCTCCTCATGCTGCCCCAAGACCCCTCCTACCCCACCATGGCTATGCCTAGCCTGCTGATGATGGTCAATGAGCTGGGGCACCCCAGCGCTCGGTGGGAGACCCTGCTTCCCTACCCAGGGGCCTTCCAAGCCTCTGGCCAAGCTCTGCCTTCCCAGGCCCGAAATCCAGGTGCTGGAGCTGCCCCAACCGACTCCCCAGGCCTGGAGCGTGGTGGCATGGCATCTCCAGCAAAGCGGGTCCCATTGAGTTCCCAGACAGGCACCGCAGCCTTGCCTTACCCGCTGAAAAAGAAGAATGGCAAAATCCTGTACGAGTGCAACATATGTGGCAAGAGCTTTGGGCAGCTCTCCAATCTCAAGGTCCACCTGCGTGTGCACAGTGGAGAGCGTCCATTCCAGTGTGCCTTGTGCCAGAAGAGCTTCACTCAACTTGCCCACCTGCAGAAGCACCACCTGGTGCACACTGGGGAGCGGCCCCACAAGTGCTCGATACCGTGGGTTCCAGGAAGAAATCACTGGAAAAGCTTCCAGGCCTGGAGGGAAAGAGAGGTGTGCCACAAGCGCTTCAGCAGCTCCAGTAACCTCAAGACCCACCTGCGCCTGCACTCCGGGGCCCGGCCCTTCCAGTGCAGTGTCTGCCGGAGTCGCTTCACCCAGCACATCCACCTGAAGCTGCACCATCGGCTGCATGCCCCACAGCCCTGTGGCCTGGTGCACACCCAGCTGCCCCTGGCCTCTCTGGCCTGCCTTGCCCAATGGCACCAGGGGGCACTAGATCTTATGGCGGTGGCATCTGAGAAACACATGGGCTATGACATAGATGAGGTCAAAGTGTCCTCGACATCCCAGGGGAAAGCAAGAGCAGTGAGCCTGAGCAGTGCCGGGACTCCCCTGGTGATGGGGCAGGACCAGAACAATTAA
>7|ENSG00000128610|121731835|121729287
ATGGACAGTAGCTGCCACAACGCGACTACCAAAATGTTAGCGACTGCTCCAGCTCGGGGCAACATGATGAGCACGTCCAAACCCTTGGCTTTCTCCATTGAACGAATCATGGCGCGCACCCCAGAGCCCAAGGCCCTGCCAGTCCCCCACTTCCTGCAGGGAGCCTTACCCAAGGGGGAACCCAAGCACTCTCTGCATCTCAACTCGTCGATCCCCTGCATGATCCCCTTCGTGCCTGTGGCCTACGACACGAGCCCCAAGGCAGGAGTGACGGGCTCCGAGCCGCGGAAGGCCAGTCTGGAGGCCCCGGCGGCGCCCGCGGCGGTGCCCTCGGCTCCCGCATTCAGCTGCAGCGACCTGCTCAACTGCGCACTGAGTCTCAAGGGCGACCTGGCCCGCGACGCGCTGCCGCTGCAGCAGTACAAGCTGGTAAGGCCGCGTGTGGTCAACCACTCTTCATTCCACGCCATGGGCGCCTTGTGCTACCTGAACCGAGGTGACGGCCCATGCCACCCGGCAGCCGGCGTGAACATCCACCCGGTGGCCTCCTACTTCCTCAGTTCCCCTTTGCACCCGCAGCCAAAAACGTATTTAGCCGAAAGGAATAAACTGGTGGTCCCGGCGGTGGAGAAATACCCTTCTGGAGTAGCTTTCAAAGACCTGTCCCAGGCTCAGCTGCAGCATTACATGAAAGAAAGCGCCCAGCTTCTGTCGGAAAAAATCGCGTTCAAAACCTCGGATTTCAGCCGAGGCTCTCCTAATGCCAAGCCCAAAGTTTTCACTTGCGAAGTCTTTAATGCGCACTATAACTTAACCCGTCACATGCCAGTGCACACAGGAGCCAGACCCTTCGTTTGCAAAGTGTGCGGAAAAGGTTTCAGGCAAGCAAGCACCCTGTGCAGGCACAAGATCATTCACACGCAGGAAAAACCTCACAAATGTAACCAGTGTGGCAAAGCATTTAATAGAAGTTCCACTTTAAACACTCATACCCGAATACACGCGGGCTACAAACCGTTTGTGTGTGAATTCTGTGGCAAAGGGTTTCATCAAAAAGGGAATTACAAAAACCACAAGTTGACCCACAGCGGGGAGAAGCAGTTCAAGTGCAATATCTGCAACAAGGCTTTCCACCAGGTTTACAACCTCACCTTCCACATGCACACCCACAACGACAAGAAGCCTTTCACCTGCCCCACGTGCGGCAAGGGTTTCTGCAGGAACTTTGACCTCAAGAAGCATGTCCGCAAGCTGCACGACAGCAGCCTGGGGCTGGCCCGCACGCCAGCTGGCGAACCAGGCACTGAACCGCCGCCCCCGCTACCGCAGCAGCCGCCGATGACGCTGCCTCCTCTGCAGCCGCCGCTGCCAACCCCGGGGCCCCTGCAGCCCGGGCTCCACCAGGGCCACCAGTGA
>4|ENSG00000198155|239769|196418
AAAGCCTTGAGACAATCCACAGTTCTGAATGAACATAAGAAAATTCATACTGGAAAGAAACCCTACAAATGTGAAGAATGTGGCAAAGCTTTTAGACAGTCCAGAAGCCTGAATGAACATAAGAATATGCATACTGGAGAGAAACCCTACACGTGTGAAGAATGTGTCAAGCTTTTAACCAATCCTCAAGCCTTATTATACACAGGAGCATTCATTCTGAACAAAAACTTTACAAATGTGAAGAATGCAGCAAAGCCTTTACTCAATCCTCATCCCTTAATAAACAAGAGAATTCATACTGGTGAGAAACCCTACACATGTGAAGAATGTGGCAAAGCCTTTTATAGGTCCTCACACCTTACTGAACATAAGAATATTCATACTGGAGAGAAATCCTACAAATGTGAAGAATGTGGCAACGCCTTTTATAGATCTTCACACCTTACTAAACATAAGAGAATTCATTCTGGGCAAAAACCCTACAAATGTGAAGAATGTGGCAAAGCCTTTAGACAGTCCTCTGCACTGAATGAACATAAGAAAATTCATACTGCAGAGAAACCCTACAAATGTAAAGAATGTGGCAAAGCCTTTAGATGGTCCAGAAGCCTGAATGAACATACGAATATTCATATTGGAGAGAAACCCTACACATGTGAAGAATGTGGCAAAGATTTTACTTGGTCCTCAACCCTTACTGTACACCAGAGAATTCAGACAGGTGAGAAACATAGTTGA
>17|ENSG00000197566|16497883|16464785
ATGTCTTTGCAAGACTCCACTCTTTCCAGAGAGGGGAAACCAGAGGGAGAGATTATGGCTGCTGTGTTTTTCTCAGTTGGACGCCTGAGCCCTGAAGTTACCCAGCCAGATGAAGATCTTCACCTTCAGGCAGAAGAAACACAATTGGTAAAGGAATCGGTGACATTTAAGGATGTGGCTATAGACTTCACATTGGAGGAGTGGAGGTTGATGGACCCTACACAGAGGAACCTGCACAAGGATGTGATGCTAGAGAATTACAGGAATCTGGTCTCCCTGGGGCTTGCAGTTTCCAAACCAGACATGATATCTCATTTGGAGAATGGGAAAGGACCATGGGTGACGGTGAGAGAAATTTCAAGAATTCCCTATCCTGACATGGAGCCCAAACCTGCAACCAAGAAGGCTACACGAACAAAGGCTATTTCTGAAGATTTATCACAGGAGGCCATACTAGAGAAACTTACAGAGAATGGTCTGTGGGATTCCAGAATGGAAGGGTTATGGAAATGGAATGATAGGATATTGAGATTACAAAATAATCAGGAGAATCATTTGAGTCAAAGAATAATTCCACTCAAGAAGACTCCCACTAGTCAAAGAGGCTTTAGATTTGAATCTATTCTTATTCCAGAACCAGGCATTGCCACAGAAGAGCTTCACAGCAGATGCCAAACACAAGAGGAAAATTTCACAGAGAATTTAAATTTGATTACAGATACCCATTTGGGGAAGATAATTTGCAAGGAGATGAAAGGCAGCAAAGCCATAAGGCAGACTTCAGAACTAACTTTGGGGAAAAAATCCAATAATAAGGAAAAACCCTACAAATGTAGTACATGCGAAAAGGCCTTTCATTATAGATCATTGCTCATTCAACATCAAAGAACTCATACTAAAGAAAAACCTTATGAATGTAATGAATGTGGGAAAACATTCAGCCAGCCTTCATATCTCAGTCAGCACAAAAAAATCCACACTGGAGAAAAACCCTATAAATGTAATGAATGTGGAAAGGCCTTCATTGCTTCTTCATCACTTATGGTACATCAGAGAATTCACACTAAAGAGAAACCTTATCAGTGTAATGTGTGTGGGAAATCTTTTAGCCAGTGTGCCCGTCTTAATCAGCACCAGAGAATTCAAACTGGAGAGAAACCCTATAAATGTAGTGAATGCGGGAAAGCTTTTAGTGATAAATCAAAACTTGCAAGACATCAGGAAACTCACAATGGTGAGAAACCCTACAAATGTGATGATTGTGGGAAAGCCTTTAGGAACAAGTCATATCTTAGTGTACATCAGAAGACCCACACTGAAGAGAAACCATATCAGTGCAACGAGTGTGGGAAGTCTTTTAAGAATACCACAATTTTTAATGTGCATCAGAGGATTCATACTGGAGAGAAACCTTTTAGATGTAACGAATGTGGAAAAGCCTATAGAAGTAATTCAAGCCTTATCGTACATATAAGAACTCACACTGGGGAAAAACCCTATGAATGTAATGAATGTGGGAAAGCATTCAACCGCATCGCAAATTTCACAGAACATCAGCGAATTCACACAGGAGAAAAACCCTATAAATGTAATGAATGTGGGAAAGCATTCATTAATTATTCATGCCTTACTGTACACCACAGAATGCATACAGGAGAGAAACCTTATAAATGTACTGAATGTGGAAAGGCCTTCATGCGTTCTTCTTCTCTAATTATACATCAGCGTATTCATACTGAAGAGAAACCTTATCTGTGCAATGAATGTGGGGAGTCTTTCAGAATAAAATCACACTTAACTGTACATCAGAGAATTCACACTGGAGAGAAACCATATAAATGTACTGACTGCGAGAGGGCATTCACCAAAATGGTAAATCTCAAGGAGCATCAGAAAATTCATACTGGAGTGAAACCCTATAAATGTTATGACTGTGGAAAGTCCTTTAGGACTAAATCATACCTTATTGTACATCAGAGGACCCATACTGGAGAAAAACCATATAAATGTAATGAATGTGAGAAAGCCTTCACTAATACATCACAGCTTACCGTGCACCAACGAAGGCATACTGGAGAGAAGCCCTATAAATGCAATGAATGTGGAAAGGTTTTCACAAGTAACTCAGGCTTTAATACACATCAAAGAACACATACTGGAGAGAAACCATTTAAATGTAATGACTGTGGGAAAGCATTTAGCCAGATGGTACATGTCACAGAACATCAGAAAATCCATAGTGGAGAGAAGCCCTATAAGTGTGATGTCTGTGGAAAAGCCTTCAGGAGGGGTTCTTACCTTACAGTGCATTGGAGAACACACACTGGAGAAAAACCCTACACCTGTAAGGAATGTGGAAAGGGTTGTATTACTCTATCACAGCTAACCCTACATCAGAGAATTCATACTGGGGAGAGGCCCTATAAATGTGAAGAATGTGGAAAAGCCTTCAGAACTAACTCAGACTTTACTGTACACTTGAGGATGCATACTGGAGAAAAACCCTATAAATGTAATGAATGTGGAAAAGCCTTCAGGAGTAGTTCGAGCCTTACTGTACATCAAAGAATACATCAAAGAGAAACTCAGTTAATATAA
>19|ENSG00000131849|63643401|63635994
ATGGCCCTGCCCAGCCCACAGGTTCTAATGGGGTTGCCAGCGTTGCTGATGGGCCCGGCGCAGCATACTTCTTGGCCCTGTGGCTCAGCTGTCCCCACATTGAAGAGCATGGTAACCTTTGAAGATGTGGCTGTATACTTCTCCCAAGAGGAGTGGGAGCTCCTTGATGCAGCCCAGAGGCACCTGTACCACAGTGTGATGCTGGAAAACCTTGAGCTTGTGACCTCACTTGGTTCTTGGCATGGAGTAGAGGGTGAGGGGGCCCATCCCAAGCAGAATGTTTCTGTAGAAGTGTTACAGGTCAGGATCCCTAATGCAGATCCTTCCACCAAGAAAGCTAACTCCTGTGACATGTGTGGGCCATTCTTGAAAGACATTTTGCACCTGGCTGAGCATCAGGGAACACAGTCTGAGGAGAAACCCTACACATGTGGAGCATGTGGGAGAGACTTTTGGTTGAATGCAAACCTTCACCAGCACCAGAAGGAGCACAGTGGAGGGAAGCCCTTTAGATGGTACAAGGACAGGGACGCACTTATGAAGAGCTCTAAAGTCCACCTGTCAGAGAACCCCTTCACTTGCAGGGAAGGTGGGAAGGTCATCCTGGGCAGCTGTGACCTCCTCCAGCTTCAAGCTGTTGACAGTGGGCAGAAGCCATATTCCAATCTTGGGCAGCTTCCAGAAGTCTGTACCACACAGAAACTCTTCGAGTGCAGCAACTGTGGAAAAGCCTTCCTGAAGAGCTCCACTCTCCCCAACCATCTGAGAACTCACTCTGAAGAGATACCATTTACATGCCCAACAGGTGGAAATTTCTTAGAGGAGAAATCAATCCTTGGTAATAAAAAGTTTCACACTGGGGAAATACCCCATGTGTGTAAGGAGTGTGGGAAGGCCTTTAGTCACTCATCTAAGCTGAGGAAGCACCAGAAATTTCACACTGAAGTAAAATATTATGAGTGCATTGCATGTGGGAAAACCTTCAACCACAAACTCACATTTGTTCATCATCAGAGAATTCACTCAGGAGAAAGACCTTATGAGTGTGATGAATGTGGGAAAGCCTTCAGTAACAGATCACACCTCATTCGGCATGAGAAAGTTCACACTGGAGAAAGGCCTTTTGAGTGCCTGAAATGTGGAAGAGCCTTCAGCCAAAGCTCCAATTTCCTTCGGCATCAGAAAGTTCACACACAGGTAAGACCTTATGAGTGCAGTCAATGTGGTAAATCCTTCAGCCGAAGCTCTGCTCTCATTCAGCACTGGAGAGTTCACACTGGAGAAAGACCGTATGAATGCAGTGAATGTGGAAGAGCTTTTAACAATAACTCCAACCTTGCTCAGCACCAGAAAGTTCACACCGGAGAACGGCCTTTTGAGTGCAGTGAATGTGGAAGAGACTTCAGCCAAAGCTCCCATCTCCTTCGACATCAGAAAGTTCACACTGGAGAACGGCCTTTTGAATGCTGTGATTGTGGTAAAGCCTTCAGTAATAGCTCCACCCTCATCCAGCACCAGAAAGTACATACTGGGCAAAGGCCTTATGAGTGCAGCGAATGTAGGAAATCCTTCAGCCGCAGCTCCAGCCTGATTCAGCACTGGAGAATTCACACTGGAGAAAAGCCTTACGAGTGTAGTGAGTGTGGGAAAGCCTTTGCTCACAGCTCCACTCTCATTGAACACTGGAGAGTTCACACAAAAGAAAGGCCTTATGAGTGCAATGAATGTGGGAAATTCTTTAGCCAAAACTCCATTCTCATTAAGCATCAGAAAGTTCATACTGGAGAAAAGCCTTATAAATGCAGTGAATGTGGGAAATTCTTTAGCCGAAAATCCAGCCTTATTTGTCACTGGAGAGTTCACACTGGAGAAAGGCCTTACGAATGCAGTGAATGTGGGAGAGCCTTTAGCAGTAACTCCCACCTGGTTCGTCATCAGAGAGTTCACACACAAGAAAGGCCCTATGAGTGCATCCAGTGTGGAAAAGCCTTTAGTGAAAGATCTACACTTGTTCGGCACCAGAAAGTTCACACCAGAGAAAGGACTTATGAGTGTAGCCAGTGTGGGAAACTCTTCAGCCATCTTTGTAACCTTGCACAGCATAAAAAGATTCATACCTGA
>16|ENSG00000179965|30337416|30326437
ATGCCTGGCGAACAGCAGGCAGAGGAAGAGGAGGAGGAAGAGATGCAGGAGGAGATGGTGCTGCTGGTGAAGGGTGAGGAGGATGAGGGTGAGGAGAAGTATGAGGTGGTGAAACTCAAGATCCCCATGGACAACAAGGAGGTCCCGGGCGAGGCGCCCGCGCCGTCCGCCGACCCGGCGCGTCCCCACGCGTGCCCCGACTGCGGCCGCGCCTTCGCGCGCCGCTCCACGCTGGCGAAGCACGCGCGCACGCACACGGGCGAACGGCCCTTCGGGTGCACCGAGTGCGGGCGGCGCTTCTCACAGAAGTCGGCGCTGACCAAACACGGCCGCACGCACACGGGCGAGCGGCCCTACGAGTGCCCCGAGTGCGACAAACGCTTCTCGGCCGCCTCGAACCTGCGGCAGCACCGGCGGCGGCACACGGGCGAGAAGCCGTACGCATGCGCGCACTGCGGCCGCCGCTTCGCGCAGAGCTCCAACTACGCACAGCACCTGCGCGTGCACACGGGCGAGAAGCCGTACGCGTGCCCGGACTGCGGACGCGCCTTTGGCGGCAGCTCGTGCCTGGCGCGCCACCGACGCACGCACACGGGCGAGCGGCCCTACGCTTGCGCCGACTGCGGCACGCGCTTCGCTCAGAGCTCGGCGCTGGCCAAGCACCGGCGCGTGCACACGGGCGAGAAGCCGCACCGCTGCGCTGTGTGTGGCCGTCGCTTCGGCCACCGCTCCAACCTGGCGGAGCACGCGCGCACGCACACAGGCGAGCGGCCCTACCCCTGCGCCGAGTGCGGCCGCCGCTTCCGCCTAAGCTCGCACTTCATTCGCCACCGACGCGCGCACATGCGGCGCCGCCTGTATATTTGCGCCGGCTGCGGCAGGGACTTCAAGCTGCCCCCTGGCGCCACGGCCGCCACTGCCACCGAGCGTTGCCCGGAGTGTGAGGGCAGCTGA
>6|ENSG00000197935|29081016|29070541
ATGCAGGAGGTTGTGCTGTTGGATGAGAGTTCAGGACCACCAAGCCAGCTGCTTTGGACCCGCCAGGATACCCAGCTCCCTCAGGAAAGCGCTCTATTACCTGCTCCATATCCTGCCTTCACTAAAGATGGAAGCCAAGGAAACCTGCCGCAAGCAGATATCACACTAATGAGCCAGGCCCAAGAGTCAGTGACATTTGAGGATGTAGCTGTGAACTTCACTAACAGGGAGTGGCAGTGTCTGACCTACGCTCAAAGGCATCTCTATAAGGATGTGATGTTGGAAAATTATGGGAACATGGTATCACTTGGATTTCCATTTCCTAAACCTCCTTTAATCTCTCATCTGGAGCGAGAAGTAGACCCCTGTGTGCAGGATCCACAGGACAGGGAGTCCCTAAGCTGCTCCTACCCAGTGTCAGCTGACAAGATGTGGCCTGAGAATGAAAAGGCAAGTTCACAACAAGAGATTTTTGAAAATGGAGAAGCCTACTGGATGAAATTTAACAGTCTCCTAAAAGTTGATTCCCGGGATCCTAAGGTTAGAGAAGTTTGTGTTCAGGATGTCAAATTAGAGAATCAATGGGAAACATCTATAAGGGAGAAACTGAGAGAAGAGAAAGAAGGCTCTGAGGAAGTGACCTGCAAAAAAGGAAAGAACCAGAAAGTGCTTAGTAAAAACTTGAATCCAAACTCAAAACATAGTCAATGTAATAAAGTTCTTATAGCACAGAAACTCCATGAATGTGCCAGGTGTGGCAAAAACTTCAGTTGGCACTCAGATCTAATTCTCCATGAGCAAATTCATTCTGGTGAGAAACCCCATGTGTGTAATGAGTGTGGGAAAGCATTCAAGACCAGAAATCAGCTTTCTATGCACCGGATAATCCACACAGGGGAGAAACCTTTTAATTGCACCCAGTGTGGGAAGGCTTTCAACAGTAGATCAGCTCTTTGCCGACATAAAAAAACCCACAGTGGGGAGAAGCCTCACGAGTGCAGGGACTGTGGGAAGGCCTTCAAGACCAGGAACCGTCTCTGTATGCATCAGCTTATCCACACCGGGGAGAAGCCTTACAAATGTAACTGCTGTGGGAAGGCCTTCCAGTTTAAGCATTCCCTTACCATCCATGGCAGAATCCACACTGGGGAGAAGCCATATGAATGTGAGGAGTGCGGGAAGGCCTTCAGTGGGAGTTCAGACCTCACCAAACACATAAGAATCCACACTGGGGAACGACCTTATGAGTGCAGCAAGTGTGGAAGGGCCTTCAGTCGGAGCTCAGACCTAAGCAAACACAAACGAATCCATACTCGGGAGAAACACTATGGGTGTCCCCAGTGTGGAAAAGACTTCAGCATCAAGGCAGAACTCACCAAACACAGAAGGATCCACACTGAAGAGAAACGTTACAGGTGTGAGGAGTGTGGGAAAGCCTTTCGTCATAACTGTAAGCGCAGGGCTCATGAACGAGAGCATACAGGGGAGAAGCCCTATCAATGCAGGGATTGTGGGAAAACCTTCCAAGATAAGCACTGCCTTACCATCCATCAGAGAATCCACACTGGAGAGAAACCTTACAAATGTTTAGAGTGTGGGAAAGCTTTCAGTGGGAAGTCAAACTTGACCAATCATCGAAGAATTCACACTGGAGAGAAGCCTCACAAATGTGAGGTATGTGGAATGGCCTTCCATCATAGTTCAGTCCTGAGGCAGCACAAAAGAATCCACACTGGTGAGAAGCCATACACCTGCAGTGAGTGTGGCACGTCCTTCCGTCAGGGCTCAGCTCTGATTGGACATAAGCGAGTTCATACTGGGGAGAAACCTTATGAATGTGAGGAATGTGGAAAAGCTTTTAGAGTGAGCTCAAATCTTACTGGACATAAGAAAAGAAAACATCAAGTATGGAGTACCCATGAACTTGATGGGAGTAGGAAATCCCTCTCTCCAGTGACTGTTTCTCAGACCTCAGTAGTCAGTATTTTGACCAGTGCCTGA
>13|ENSG00000198824|114110907|114097933
CCGTGTGTGTTGGTAACAGACAGAAGAATGGAAGCATTCCAGGAACTTCGTAAACCATCAGCACGTTTGGAGTGTGACCATTGCAGTTTCAGAGGCACAGACTATGAAAATGTACAAATCCATATGGGTACCATCCATCCAGAATTTTGTGATGAAATGGATGCTGGTGGGCTAGGCAAAATGATATTTTACCAGAAAAGTGCAAAGTTATTTCACTGCCATAAATGCTTCTTCACCAGCAAGATGTACTCTAATGTATACTATCACATCACATCCAAACATGCATCCCCAGACAAATGGAATGATAAACCAAAAAATCAGTTGAACAAAGAAACAGATCCTGTGAAAAGCCCTCCTCTTCCTGAACACCAGAAAATACCCTGCAATTCAGCAGAACCAAAATCCATACCTGCCCTTTCAATGGAAACACAGAAACTTGGTTCAGTTTTGTCTCCAGAATCGCCAAAACCTACTCCTCTTACTCCCCTGGAGCCTCAGAAACCTGGCTCTGTTGTTTCTCCTGAGCTACAGACACCTCTTCCTTCTCCTGAGCCTTCAAAACCTGCCTCTGTTTCTTCTCCTGAACCTCCAAAATCAGTCCCTGTTTGTGAGTCTCAGAAACTTGCCCCTGTTCCTTCTCCAGAACCACAGAAACCTGCCCCTGTATCTCCTGAGTCAGTAAAGGCTACTCTTAGTAATCCCAAACCCCAGAAGCAGTCTCATTTCCCGGAAACATTGGGGCCACCTTCAGCCTCATCTCCAGAGTCACCAGTTCTAGCTGCTTCCCCAGAACCTTGGGGACCATCCCCAGCTGCATCTCCAGAATCTCGGAAGTCAGCCCGGACTACCTCCCCTGAGCCAAGGAAGCCATCCCCTTCAGAGTCTCCTGAACCTTGGAAGCCGTTCCCTGCTGTCTCCCCAGAGCCTAGGAGACCAGCCCCCGCTGTGTCACCAGGCTCTTGGAAACCAGGGCCACCTGGGTCCCCTAGGCCTTGGAAATCCAATCCTTCAGCATCATCAGGACCTTGGAAGCCAGCTAAACCTGCTCCATCTGTGTCTCCTGGACCTTGGAAACCAATTCCTTCTGTATCTCCTGGACCTTGGAAACCAACTCCATCTGTGTCTTCTGCATCCTGGAAATCTTCATCAGTCTCACCCAGCTCCTGGAAGTCTCCCCCTGCATCTCCTGAGTCATGGAAGTCTGGCCCACCAGAACTCCGAAAGACAGCTCCCACGTTGTCTCCTGAACATTGGAAGGCAGTTCCCCCAGTGTCTCCAGAGCTTCGCAAACCCGGCCCACCACTATCCCCAGAGATCCGTAGTCCAGCAGGATCTCCAGAGCTCAGAAAACCCTCAGGGTCACCAGATCTTTGGAAGCTTTCTCCTGATCAGCGGAAAACTTCTCCTGCTTCACTTGATTTCCCTGAGTCCCAGAAAAGTTCCCGTGGTGGTTCTCCTGATCTCTGGAAGTCTTCCTTTTTTATTGAGCCTCAGAAACCTGTCTTCCCTGAGACCCGAAAACCAGGTCCTTCTGGGCCATCTGAGTCCCCCAAAGCAGCCTCAGATATCTGGAAGCCTGTTCTCTCTATCGATACTGAGCCTAGAAAACCTGCCCTGTTTCCCGAGCCTGCCAAAACAGCCCCTCCTGCTTCTCCAGAAGCACGCAAACGTGCCCTTTTTCCAGAGCCCCGGAAGCATGCCCTTTTCCCTGAACTCCCCAAATCTGCTCTATTCTCAGAATCACAGAAGGCTGTTGAGCTTGGTGATGAACTACAAATAGATGCCATAGATGATCAAAAATGTGATATTTTGGTTCAGGAAGAACTTCTAGCTTCACCTAAGAAACTCTTAGAAGATACTTTATTTCCTTCCTCAAAGAAGCTCAAGAAAGACAACCAAGAGAGCTCAGACGCTGAGCTTAGTAGTAGTGAGTACATAAAAACAGATTTGGATGCGATGGATATTAAGGGCCAGGAATCAAGCAGTGATCAAGAGCAGGTTGATGTGGAATCCATTGATTTTAGCAAAGAGAACAAAATGGACATGACTAGTCCAGAGCAGTCTAGAAATGTGCTACAGTTTACTGAAGAAAAAGAAGCTTTTATCTCTGAAGAGGAGATTGCAAAATACATGAAGCGTGGAAAAGGAAAGTATTATTGCAAAATTTGTTGCTGTCGTGCTATGAAAAAAGGTGCTGTTTTGCATCATTTGGTTAATAAGCATAATGTTCATAGCCCTTACAAATGCACAATCTGTGGAAAGGCTTTTCTTTTGGAATCTCTCCTTAAAAATCATGTAGCAGCCCATGGGCAAAGTTTACTTAAATGTCCACGTTGTAATTTTGAATCAAATTTCCCAAGAGGTTTTAAGAAACATTTAACTCATTGTCAAAGCCGGCATAATGAAGAGGCAAATAAAAAGCTAATGGAAGCTCTTGAACCGCCACTGGAGGAGCAGCAAATTTGA
>19|ENSG00000197857|12266637|12214623
ATGGCCCTGTGTTATGGAACTTTCTGGGGCTACCCTAAGATGCTGGAAGCTGCCAATCTCATGGAGGGCCTAGTGGATATCGGCCCTTGGGTCACTCTTCCCAGAGGACAGCCTGAGGTGTTGGAGTGGGGCCTCCCAAAGGATCAGGACTCAGTGGCCTTTGAGGATGTGGCTGTGAACTTCACCCATGAGGAGTGGGCTTTGCTGGGTCCATCACAGAAGAATCTCTACAGAGATGTGATGCGAGAAACCATTAGGAACCTGAACTGTATAGGAATGAAATGGGAAAACCAGAACATTGATGATCAGCACCAAAATCTCAGGAGAAATCCAAGGTGTGATGTGGTAGAGAGATTTGGTAAAAGTAAAGATGGTAGTCAGTGTGGAGAAACCTTAAGCCAGATTCGAAATAGTATTGTAAACAAGAACACTCCCGCCAGAGTAGATGCATGTGGAAGCAGTGTGAATGGAGAAGTCATAATGGGTCATTCATCCCTGAATTGCTACATCAGAGTTGATACTGGACACAAACACCGGGAGTGTCATGAATATGCAGAGAAGTCATATACACATAAGCAGTGTGGGAAAGGCTTAAGTTATCGCCACTCCTTTCAAACATGTGAAAGGCCTCACACTGGAAAGAAACCCTATGATTGTAAGGAATGTGGAAAAACCTTCAGTTCTCCTGGAAACCTTCGAAGACATATGGTAGTAAAAGGTGGAGATGGACCTTATAAATGTGAATTGTGTGGGAAAGCCTTTTTTTGGCCCAGTTTATTACGTATGCATGAAAGAACTCACACTGGAGAGAAACCATATGAATGTAAGCAGTGTTCTAAAGCCTTCCCTGTTTACAGTTCCTATCTAAGACATGAAAAAATACACACTGGGGAGAAACCGTATGAATGTAAGCAGTGTTCTAAAGCCTTCCCTGATTACAGTTCATATCTAAGACATGAAAGAACTCACACTGGAGAGAAACCCTACAAATGTAAACAATGTGGGAAAGCCTTCAGTGTTTCCGGTTCCCTTCGAGTACATGAAAGAATTCACACTGGAGAGAAACCCTATACATGTAAACAGTGTGGGAAAGCGTTTTGTCATCTTGGAAGCTTTCAAAGACACATGATAATGCACAGTGGAGATGGACCTCATAAATGTAAGATATGTGGGAAAGGCTTTGATTTTCCTGGTTCAGCACGAATTCATGAAGGAACTCACACTCTAGAGAAACCCTATGAATGTAAGCAATGTGGGAAATTGTTATCTCATCGCTCAAGCTTTCGAAGACACATGATGGCACACACTGGAGATGGCCCTCATAAATGCACAGTATGTGGGAAAGCCTTTGATTCTCCTAGTGTATTTCAAAGACATGAAAGGACTCACACTGGAGAGAAACCCTATGAATGCAAGCAATGTGGGAAAGCCTTCCGTACTTCCAGTTCCCTTCGAAAACATGAAACAACACACACTGGAGAGCAACCCTATAAATGTAAATGTGGAAAAGCTTTTAGTGATTTATTTTCCTTTCAAAGTCATGAAACAACACACAGTGAAGAGGAGCCTTATGAATGTAAGGAGTGTGGGAAAGCATTTAGTTCTTTTAAATACTTTTGTCGCCATGAAAGGACTCACAGTGAAGAAAAATCTTATGAGTGTCAAATTTGTGGCAAAGCCTTCAGTCGTTTCAGTTACTTAAAAACTCATGAAAGGACTCACACGGCAGAGAAGCCATATGAATGTAAGCAATGCAGGAAAGCATTCTTTTGGCCCTCTTTCCTTCTAAGACATGAAAGGACTCACACTGGAGAAAGACCCTATGAATGTAAACACTGTGGTAAAGCCTTCAGTCGTTCCAGTTTCTGTCGAGAACATGAAAGAACTCACACTGGAGAGAAGCCCTATGAATGA
>6|ENSG00000197283|33533296|33495919
ATGTCCTATGCCCCCTTCAGAGATGTACGGGGACCCTCTATGCACCGAACCCAATACGTTCATTCCCCGTATGATCGTCCTGGTTGGAACCCTCGGTTCTGCATCATCTCGGGGAACCAGCTGCTCATGCTGGATGAGGATGAGATACACCCCCTACTGATCCGGGACCGGAGGAGCGAGTCCAGTCGCAACAAACTGCTGAGACGCACAGTCTCCGTGCCGGTGGAGGGGCGGCCCCACGGCGAGCATGAATACCACTTGGGTCGCTCGAGGAGGAAGAGTGTCCCAGGGGGGAAGCAGTACAGCATGGAGGGTGCCCCTGCTGCGCCCTTCCGGCCCTCGCAAGGCTTCCTGAGCCGACGGCTAAAAAGCTCCATCAAACGAACGAAGTCACAACCCAAACTTGACCGGACCAGCAGCTTTCGCCAGATCCTGCCTCGCTTCCGAAGTGCTGACCATGACCGGGCCCGGCTGATGCAAAGCTTTAAGGAGTCACACTCTCATGAGTCCTTGCTGAGTCCTAGCAGTGCAGCTGAGGCATTGGAGCTCAACTTGGATGAAGATTCCATTATCAAGCCAGTGCACAGCTCCATCCTGGGCCAGGAGTTCTGTTTTGAGGTAACAACTTCATCAGGAACAAAATGCTTTGCCTGTCGGTCTGCGGCCGAAAGAGACAAATGGATTGAGAATCTGCAGCGGGCAGTAAAGCCCAACAAGGACAACAGCCGCCGGGTAGACAATGTGCTAAAGCTGTGGATCATAGAGGCCCGGGAGCTGCCCCCCAAGAAGCGGTACTACTGTGAGCTCTGCCTGGATGACATGCTGTATGCACGCACCACCTCCAAGCCCCGCTCTGCCTCTGGGGACACCGTCTTCTGGGGCGAGCACTTCGAGTTTAACAACCTGCCGGCTGTCCGTGCCCTGCGGCTGCATCTGTACCGTGACTCAGACAAAAAGCGCAAGAAGGACAAGGCAGGCTATGTCGGCCTGGTGACTGTGCCAGTGGCCACCCTGGCTGGGCGCCACTTCACAGAGCAGTGGTACCCTGTAACCCTGCCAACAGGCAGTGGGGGATCTGGGGGCATGGGTTCGGGAGGGGGAGGGGGCTCGGGGGGTGGCTCAGGGGGCAAGGGCAAAGGAGGTTGCCCGGCTGTGCGGCTGAAAGCACGTTACCAGACAATGAGCATCTTGCCCATGGAGCTATATAAAGAGTTTGCAGAGTATGTCACCAACCATTATCGGATGCTGTGTGCAGTCTTGGAGCCCGCCCTGAATGTCAAAGGCAAGGAGGAGGTTGCCAGTGCACTAGTTCACATCCTGCAGAGTACAGGCAAGGCCAAGGACTTCCTTTCAGACATGGCCATGTCTGAGGTAGACCGGTTCATGGAACGGGAGCACCTCATATTCCGCGAGAACACGCTTGCCACTAAAGCCATAGAAGAGTATATGAGACTGATTGGTCAGAAATACCTCAAGGATGCCATTGGAGAATTCATCCGTGCTCTGTATGAATCTGAGGAAAACTGCGAGGTAGACCCTATCAAGTGCACAGCATCCAGTTTGGCAGAGCACCAGGCCAACCTGCGAATGTGCTGTGAGTTGGCCCTGTGCAAGGTGGTCAACTCCCACTGCGTGTTCCCGAGGGAGCTGAAGGAGGTGTTTGCTTCGTGGCGGCTGCGCTGCGCAGAGCGAGGCCGGGAGGACATCGCAGACAGGCTTATCAGCGCCTCACTCTTCCTGCGCTTCCTCTGCCCAGCGATTATGTCGCCCAGTCTCTTTGGGCTTATGCAGGAGTACCCAGATGAGCAGACCTCACGAACCCTCACCCTCATTGCCAAGGTCATCCAGAACCTGGCCAACTTTTCCAAGTTTACCTCAAAGGAGGACTTTCTGGGCTTCATGAATGAGTTTCTGGAGCTGGAATGGGGTTCCATGCAGCAGTTTTTGTATGAGATCTCCAATCTGGACACGCTAACCAACAGCAGTAGCTTTGAGGGTTACATCGACTTGGGCCGAGAGCTCTCCACACTGCATGCCCTACTCTGGGAGGTGCTGCCCCAGCTCAGCAAGGAAGCCCTCCTGAAGCTGGGTCCACTGCCCCGGCTCCTCAACGACATCAGCACAGCTCTGAGGAACCCCAACATCCAAAGGCAGCCAAGCCGCCAGAGTGAGCGGCCCCGGCCTCAGCCTGTGGTACTGCGGGGGCCATCGGCTGAGATGCAGGGCTACATGATGCGGGACCTCAACAGCTCCATCGACCTTCAGTCCTTCATGGCTCGAGGCCTCAACAGCTCTATGGACATGGCTCGCCTCCCCTCCCCAACCAAGGAAAAGCCACCCCCACCACCGCCTGGTGGTGGTAAAGACCTGTTCTATGTAAGCCGTCCACCCCTGGCCCGTTCCTCACCAGCATACTGCACGAGCAGCTCGGACATCACAGAGCCAGAGCAGAAGATGCTGAGTGTCAACAAGAGTGTGTCCATGCTGGACTTACAGGGTGATGGGCCTGGTGGCCGCCTCAACAGCAGCAGTGTTTCGAACCTGGCGGCCGTAGGGGACCTGCTGCACTCAAGCCAGGCCTCGCTGACAGCAGCCTTGGGGCTACGGCCTGCGCCTGCCGGACGCCTCTCCCAGGGGAGTGGCTCATCCATCACGGCGGCTGGCATGCGCCTCAGCCAGATGGGTGTCACCACAGACGGTGTCCCTGCCCAGCAACTGCGAATCCCCCTCTCCTTCCAGAACCCTCTCTTCCACATGGCTGCTGATGGGCCAGGTCCCCCAGGCGGCCATGGAGGGGGCGGTGGCCATGGCCCACCTTCCTCCCATCACCACCACCACCACCATCACCACCACCGAGGTGGAGAGCCCCCTGGGGACACCTTTGCCCCATTCCATGGCTATAGCAAGAGTGAGGACCTCTCTTCCGGGGTCCCCAAGCCCCCTGCTGCCTCCATCCTTCATAGCCACAGCTACAGTGATGAGTTTGGACCCTCTGGCACTGACTTCACCCGTCGGCAGCTTTCACTCCAGGACAACCTGCAGCACATGCTGTCCCCTCCCCAGATCACCATTGGTCCCCAGAGGCCAGCCCCCTCAGGGCCTGGAGGTGGGAGCGGTGGGGGCAGCGGTGGGGGTGGCGGGGGCCAGCCGCCTCCATTGCAGAGGGGCAAGTCTCAGCAGTTGACAGTCAGCGCAGCCCAGAAACCCCGGCCATCCAGCGGGAATCTATTGCAGTCCCCAGAGCCAAGTTATGGCCCCGCCCGTCCACGGCAACAGAGCCTCAGCAAGGAGGGCAGCATTGGGGGCAGCGGGGGCAGCGGTGGCGGAGGGGGTGGGGGGCTGAAGCCCTCCATCACCAAGCAGCATTCTCAGACACCATCCACATTGAACCCCACAATGCCAGCCTCTGAGCGGACAGTGGCCTGGGTCTCCAACATGCCTCACCTGTCGGCTGACATCGAGAGTGCCCACATCGAGCGGGAAGAGTACAAGCTCAAGGAGTACTCAAAATCGATGGATGAGAGCCGGCTGGATAGGGTGAAGGAGTACGAGGAGGAGATTCACTCACTGAAAGAGCGGCTGCACATGTCCAACCGGAAGCTGGAAGAGTATGAGCGGAGGCTGCTGTCCCAGGAAGAACAAACCAGCAAAATCCTGATGCAGTATCAGGCCCGACTGGAGCAGAGTGAGAAGAGGCTAAGGCAGCAGCAGGCAGAGAAGGATTCCCAGATCAAGAGCATCATTGGCAGGCTGATGCTGGTGGAGGAGGAGCTGCGCCGGGACCACCCCGCCATGGCTGAGCCGCTGCCAGAACCCAAGAAGAGGCTGCTCGACGCTCAGGAGAGGCAGCTTCCCCCCTTGGGTCCAACAAACCCGCGTGTGACGCTGGCCCCACCGTGGAATGGCCTGGCCCCCCCAGCCCCACCACCCCCACCCCGGCTGCAGATTACGGAGAACGGCGAGTTCCGAAACACCGCAGACCACTAG
>19|ENSG00000167685|61364073|61344368
ATGGAGGTGGCGGTGCCCGTGAAGCAGGAGGCCGAGGGCCTGGCGCTGGACTCCCCGTGGCACCGCTTCCGCCGCTTCCACCTGGGCGACGCGCCGGGCCCGCGGGAGGCGCTGGGGCTGCTCCGCGCCCTGTGCCGGGACTGGCTGCGGCCCGAGGTGCACACCAAGGAGCAGATGTTGGAGCTGCTGGTGCTGGAACAGTTCCTGAGCGCGCTGCCCGCCGACACGCAGGCCTGGGTGTGCAGCCGGCAGCCGCAGAGCGGGGAGGAGGCGGTGGCCCTGCTGGAGGAGCTCTGGGGGCCAGCAGCCTCCCCCGATGGGTCGTCAGCAACGAGGGTGCCTCAGGATGTGACGCAGGGCCCTGGGGCCACAGGTGGAAAGGAGGACAGTGGGATGATTCCCTTAGCAGGCACCGCCCCTGGGGCTGAGGGGCCGGCGCCTGGGGACTCCCAGGCTGTGCGCCCCTACAAGCAGGAGCCCAGCAGCCCCCCGCTGGCGCCTGGCCTGCCCGCCTTCCTAGCGGCCCCGGGCACCACGTCCTGCCCCGAGTGCGGCAAAACGTCCCTGAAACCAGCTCACCTGCTGCGCCACCGGCAGAGCCACTCGGGCGAGAAGCCGCACGCCTGCCCTGAGTGCGGGAAGGCCTTTCGGCGCAAGGAGCACCTGCGGCGCCACCGCGACACGCACCCCGGCAGCCCCGGCAGCCCCGGGCCCGCGCTGCGCCCTCTGCCCGCCCGTGAGAAGCCCCACGCGTGCTGCGAGTGTGGCAAGACCTTCTACTGGCGCGAGCACCTGGTGCGCCACCGCAAGACGCACTCGGGAGCGCGGCCCTTTGCCTGCTGGGAGTGTGGCAAGGGCTTCGGGCGCCGCGAGCACGTGCTGCGCCACCAGCGCATCCACGGCCGGGCAGCGGCCAGCGCGCAGGGGGCGGTAGCTCCGGGCCCGGATGGTGGAGGCCCCTTCCCGCCCTGGCCCTTGGGTTAG
>19|ENSG00000182318|63545504|63530197
ATGGCCATCCCCAAGCACTCCCTGAGCCCAGTGCCGTGGGAAGAGGACAGCTTCCTTCAAGTGAAGGTGGAGGAGGAAGAGGAAGCCAGCCTCTCCCAGGGCGGAGAATCCAGCCATGACCACATTGCTCACTCTGAGGCTGCACGCCTGCGCTTCCGGCACTTCCGCTATGAGGAGGCATCTGGTCCACACGAGGCCCTGGCCCACCTCCGAGCGCTGTGCTGTCAGTGGCTGCAGCCCGAGGCGCACTCCAAGGAGCAGATACTGGAGCTGCTGGTGCTGGAGCAGTTCCTGGGTGCGCTGCCCCCAGAGATCCAAGCCTGGGTGGGAGCCCAGAGTCCCAAGAGCGGAGAGGAAGCCGCTGTGCTGGTGGAGGATCTGACTCAGGTGCTGGACAAGAGAGGATGGGATCCAGGAGCCGAGCCCACAGAGGCAAGCTGCAAGCAGAGTGACCTGGGAGAGTCAGAGCCATCAAATGTCACTGAGACCCTCATGGGAGGTGTTTCCCTTGGACCCGCCTTTGTCAAGGCATGTGAACCTGAGGGCAGCTCAGAGAGGTCTGGACTATCAGGGGAGATCTGGACAAAGTCTGTCACCCAACAGATCCACTTCAAGAAAACTTCAGGGCCTTACAAGGATGTCCCCACAGACCAGCGTGGCCGTGAATCTGGTGCCTCGAGGAACAGTTCTAGTGCGTGGCCAAACCTCACCTCCCAAGAGAAGCCTCCTTCAGAAGACAAATTTGATCTGGTGGATGCTTATGGGACAGAGCCTCCATACACCTACTCAGGGAAGAGGTCCTCCAAGTGTCGCGAGTGTAGGAAGATGTTCCAGAGTGCTTCGGCGCTCGAGGCACACCAGAAGACCCATTCTCGGAAGACCCCATATGCCTGCAGCGAGTGTGGGAAAGCCTTCAGCCGGAGCACTCACCTCGCCCAGCACCAGGTTGTCCACACAGGGGCGAAGCCCCATGAGTGTAAGGAATGTGGGAAGGCCTTCAGCCGAGTCACCCACCTGACTCAGCACCAAAGGATTCATACTGGAGAGAAACCCTACAAATGTGGGGAATGTGGTAAAACCTTCAGCCGCAGCACTCACCTCACCCAGCACCAGCGGGTGCACACGGGGGAGCGGCCCTACGAGTGTGACGCGTGTGGGAAAGCCTTCAGCCAGAGCACGCACCTGACTCAACACCAGCGCATCCACACCGGGGAGAAGCCCTACAAGTGTGACGCGTGTGGCCGAGCCTTCAGCGACTGCTCAGCCCTGATCCGACATCTGAGAATCCACTCTGGAGAGAAGCCATATCAGTGTAAGGTTTGTCCGAAGGCCTTTGCACAGAGCTCCTCCCTCATTGAGCACCAGAGGATCCACACGGGAGAGAAGCCTTATAAGTGCAGCGACTGTGGGAAGGCCTTCAGTCGTAGCTCAGCCCTGATGGTTCACTTGCGGATCCACATCACGGTGCTGCAATGA
>19|ENSG00000197213|61396233|61393008
ATGGCTGCAAATTGGACACTCTCATGGGGTCAGGGAGGACCCTGCAACAGCCCTGGGTCAGACACTCCACGGTCTGTGGCGTCCCCAGAAACTCAACTTGGAAATCACGACAGGAACCCTGAGACTTGGCACATGAATTTCAGGATGTTCAGCTGCCCAGAGGAGTCGGACCCCATCCAGGCTCTGAGGAAACTCACTGAGCTGTGCCATCTGTGGCTGAGGCCCGACCTCCACACCAAAGAGCAGATCCTGGACATGCTGGTGATGGAGCAGTTCATGATCTCCATGCCCCAGGAGCTCCAGGTCTTAGTCAAGGTGAACGGTGTGCAGAGCTGCAAAGACCTGGAGGACCTGCTACGAAATAACAGAAGACCCAAGAAATGGTCTATAGTCAACTTGCTCGGCAAAGAATATCTTATGCTGAACTCAGATGTCGAGATGGCTGAAGCCCCCGCCAGTGTCAGAGATGATCCGAGAGACGTGTCCAGCCAGTGGGCCTCCTCTGTGAACCAGATGCATCCGGGGACAGGCCAGGCCCGCCGAGAGCAGCAGATCCTGCCCAGGGTCGCTGCACTGTCCAGGAGGCAGGGAGAGGACTTTCTGCTACACAAGAGTATTGACGTAACAGGTGACCCAAACTCTCCGAGACCCAAGCAGACCTTGGAGAAGGATCTGAAGGAAAACAGGGAAGAGAACCCAGGACTGTCATCCCCAGAGCCTCAGCTTCCAAAGAGTCCCAATCTGGTGAGAGCAAAGGAGGGGAAGGAACCCCAGAAAAGAGCCTCTGTGGAAAATGTGGATGCTGACACACCTTCTGCCTGCGTTGTGGAGAGAGAAGCTTTGACTCACAGCGGGAACAGAGGAGATGCTCTGAATCTGAGCAGTCCCAAAAGAAGCAAACCAGATGCCTCCTCCATTTCCCAAGAAGAGCCTCAAGGAGAAGCCACACCTGTGGGCAACAGAGAATCCCCAGGACAAGCTGAGATCAATCCAGTTCATTCCCCAGGCCCTGCGGGCCCGGTCAGTCACCCAGATGGCCAAGAAGCCAAGGCCCTGCCGCCCTTTGCATGTGACGTGTGCAATAAATCATTTAAGTATTTTTCCCAGCTAAGCATCCACAGGAGGTCACACACAGGAGACAGACCCTTTCAATGTGATCTCTGTCGGAAGCGCTTCTTGCAGCCCTCAGACCTCCGAGTTCACCAGCGAGTCCACACTGGCGAGAGGCCCTACATGTGTGACGTCTGCCAAAAGCGGTTCGCCCACGAGTCCACCTTACAGGGCCACAAGAGGATCCACACCGGGGAGAGGCCGTTTAAATGTAAATACTGCAGCAAAGTTTTCAGCCACAAGGGGAACCTGAACGTTCACCAGCGCACCCACTCCGGAGAGAAGCCCTACAAATGTCCCACCTGTCAAAAGGCCTTCCGTCAGCTGGGGACATTCAAGCGTCACCTGAAAACACACCGGGAAACCACCTCCCAGTGA
>19|ENSG00000152454|63150889|63144018
ATGGCGGCGGCCGAGCTGACGGCCCCGGCCCAGGGCATTGTGACCTTTGAGGACGTGGCTGTTTACTTCTCCTGGAAGGAGTGGGGTCTTCTTGATGAGGCTCAGAAATGCCTGTACCACGATGTGATGCTGGAGAACTTGACACTTACAACCTCCCTGGGTGGTTCTGGAGCAGGGGATGAGGAGGCACCTTATCAGCAGAGCACTTCTCCACAGCGGGTGTCACAGGTTAGGATTCCTAAGGCCCTTCCTTCTCCCCAGAAGACCAACCCCTGTGAGATATGTGGCCCAGTCTTGAGACAGATTTTGCACTTGGTTGAACACCAAGGAACACACCATGGTCAGAAACTGTATACAGACGGGGCATGTAGGAAACAATTACAATTTACTGCATACCTTCATCAGCACCAGAAGCAGCATGTTGGACAGAAACACTTCAGAAGCAATGGGGGCAGAGACATGTTTTTGAGCAGCTGCACATTTGAAGTATCTGGGAAGCCCTTCACTTGCAAGGAGGTTGGGAAGGATTTCCTGGTGAGATCAAGATTTCTTCAGCAACAGGCTGCTCACACCAGAAAGAAGTCAAACAGAACCAAGAGTGCAGTGGCCTTTCACAGTGTAAAAAATCATTACAACTGGGGAGAATGTGTGAAAGCTTTCAGCTACAAACATGTACGTGTTCAGCACCAGGGAGACCTCATTAGGGAAAGATCTTACATGTGCAGTGAATGTGGGAAATCTTTTAGCACAAGCTGTAGCCTCAGTGATCATTTGAGAGTTCACACTTCAGAAAAGCCTTATACATGTGGAGAATGTGGGAAATCCTATAGGCAAAGCTCTAGCCTTATTACGCACCGAAGAATTCACACTGGAGTAAGACCTCATCAATGTGATGAATGTGGAAAATTATTTAACAGGAAGTATGACCTTCTTATACATCAGAGAGTTCATACTGGAGAAAGGCCTTACAAGTGCAGTGAATGTGGGAAATCCTTTAGCCATAGCTCTAGCCTCATTACACACCAGAGAATTCATACTGGAATGAGGCCTTATGAGTGCAGTGAATGTGGGAAATCTTTTATCCATAGTTCTAGCCTTATTACACACCAGAGAGTTCACACTGGTACAAGGCCTTATATGTGCAGTGAATGTGGGAAATCCTTTAGCCAGAGCTGTCACCTCATTAAACACCGGAGACTTCACATTGGAGAAGGGCCTTATGAGTGTAGTGAATGTGGGAAATTGTTTACTTATAGATCTCGTTTCTTCCAACACCAGAGAGTTCATACTGGAGTAAGATCTCATGAATGTCATGAATGTGGAAAATTATTTAGCAGGAAATTTGACCTCATTGTACATGAGAGAGTTCACACAGGAGAAAGGCCATATGAGTGCAGTGAATGTGGAAAATCCTTTACCTGTAAATCCTACCTCATCTCACACTGGAAAGTTCATACTGGAGCAAGGCCTTATGAATGTGGGGAGTGTGGGAAATCATTTACTCATAGCTCTACGCTCCTTCAACACCAGAGAGTTCACACTGGAGAAAGGCCTTATGAGTGCAATGAATGTGGGAAGTTTTTTAGCCAGAGCTCCAGCCTCATTAGACATAGGAGAAGTCACACCGGAGAAAGGCCTTATGAGTGCAGTGAGTGTTGGAAATCCTTTAGTAACCACTCTAGCCTCGTTAAACACCGAAGAGTTCATACCGGAGAAAGGCCTTATGAATGCAGTGAATGTGGAAAATCCTTTAGCCAGAGCTCTAACCTCACTAATCACCAGCGAATTCACAGTGGGGAAAGGCCTTATGAGTGTAGTGACTGTGGAAAATTTTTTACCTTCAACTCCAACCTCCTAAAACATCAGAACGTTCACAAGGGATAA
>19|ENSG00000179943|60783999|60780711
ATGGATCCGCAGCCTCCTCCACCCGCCCAGGGCAGCCCACCTCACCGTGGCCGAGGCCGGGGCCGTGGCCGAGGCCGTGGTCGGGGCCGTGGCCGTGGCAGGGGGGGCGCTGGAGCCCCTAGGGCGCCCCTGCCCTGCCCCACCTGCGGCCGCCTCTTCCGTTTCCCCTACTACCTCTCCCGGCACCGGCTGAGCCACTCGGGGCTCCGGCCCCACGCCTGCCCGCTGTGCCCCAAGGCCTTCCGCCGGCCGGCCCACCTTTCCCGCCACCTGCGCGGCCACGGGCCCCAGCCCCCGCTGCGCTGCGCCGCCTGCCCCCGCACCTTCCCAGAACCGGCCCAGCTCAGGCGCCACCTGGCTCAGGAGCACGCGGGCGGCGAGGTCGAGCTGGCCATCGAGAGGGTGGCCAAGGAGACGGCCGAACCCAGCTGGGGCCCGCAGGACGAGGGCTCGGAGCCGCCCACCACCGCTGCAGCAGGGGCCACGGAGGAGGAGGCGGTCGCAGCGTGGCCTGAGACGTGGCCTGCGGGGGAGCCTTCCACGCTGGCTGCGCCCACCAGCGCCGCGGAGCCCCGGGAGTCGGAGTCGGAGGAGGCCGAGGCCGGGGCAGCAGAGCTGAGGGCCGAGCTGGCGCTGGCGGCCGGGCGGCAGGAGGAGAAACAGGTCCTGCTCCAGGCAGACTGGACGCTGCTGTGTCTGCGCTGCCGCGAAGCCTTCGCCACCAAGGGCGAGCTCAAGGCGCACCCGTGTCTGCGCCCCGAGGGCGAACAGGAAGGGGAAGGGGGGCCCCCGCCACGCCCCAAGCGACACCAGTGCTCCATCTGCCTCAAGGCCTTCGCCAGGCCCTGGTCCCTGTCGCGCCACCGGCTGGTCCACTCCACCGACCGCCCTTTCGTGTGCCCAGACTGCGGCCTGGCCTTCCGCCTCGCCTCCTACCTCCGCCAGCACCGCCGCGTCCACGGCCCCCTCAGCCTGCTGGCCCCGCTGCCCGCGGCGGGCAAGAAGGACGACAAGGCCTCGGGTGCACGGAACTCAGCCAAGGGGCCGGAGGGGGGCGAGGGGGCGGAGTGCGGGGGTGCCTCGGAAGGGGGAGAAGGGCAGAACGGAGGCGACGCCGCCCCGGCTCGGCCCCCCGCCGGGGAGCCCCGCTTCTGGTGCCCAGAGTGCGGCAAAGGTTTCAGGCGCCGGGCGCACCTGCGGCAGCACGGGGTGACCCACTCGGGAGCGCGCCCCTTCCAGTGCGTGCGCTGCCAGCGGGAGTTCAAGCGCCTGGCCGACCTGGCGCGCCACGCACAGGTGCACGCGGGGGGCCCAGCCCCGCACCCGTGCCCCCGCTGCCCGCGCCGCTTCTCGCGCGCCTACAGCCTCCTGCGCCACCAGCGCTGCCACCGCGCAGAGCTGGAGAGGGCCGCCGCGCTGCAGGCACTGCAGGCCCAGGCCCCGACGTCGCCGCCACCGCCCCCGCCGCCCCTGAAGGCCGAGCAGGAGGAAGAAGGGCTCCCGCTGCCCCTCGCAAACATTAAGGAAGAGCCGCCCTCTCCGGGGACCCCACCCCAGTCCCCGCCGGCTCCCCCTGTCTTCCTCAGCGCCTCCTGTTTCGACAGCCAAGACCACTCAGCCTTCGAGATGGAGGAGGAAGAGGTAGACAGCAAGGCTCACCTGCGCGGGCTGGGGGGCCTGGCCTCCTGA
>6|ENSG00000124782|7197212|7052829
ATGACGTCAAGTTCGCCCGCTGGCTTGGAAGGTTCAGACCTATCTTCCATCAACACCATGATGTCGGCGGTCATGAGTGTAGGGAAGGTCACAGAGAATGGCGGGAGCCCCCAGGGGATCAAGTCCCCCTCGAAGCCTCCAGGACCAAATCGGATTGGCAGAAGGAACCAGGAAACGAAAGAGGAGAAGTCTTCCTATAACTGCCCCCTGTGTGAGAAGATTTGCACTACCCAGCACCAGCTGACCATGCACATTCGCCAGCACAACACAGACACTGGAGGAGCCGACCACTCATGCAGCATCTGCGGAAAGTCACTGAGCTCGGCCAGCTCCCTCGATCGCCACATGCTGGTGCACTCTGGCGAGAGGCCTTACAAGTGCACTGTGTGTGGCCAGTCATTTACCACCAATGGGAACATGCACAGACATATGAAGATCCATGAGAAGGACCCTAACAGTGCCACAGCCACAGCCCCTCCATCTCCTCTGAAACGTAGGCGATTGTCCTCCAAGAGGAAACTGAGTCACGATGCCGAGTCAGAGAGAGAAGACCCAGCACCAGCTAAAAAGATGGTAGAAGACGGGCAGTCAGGTGACTTGGAGAAGAAAGCTGATGAAGTCTTTCACTGCCCAGTATGTTTCAAGGAGTTTGTTTGCAAGTATGGACTGGAGACCCACATGGAGACCCATTCAGATAACCCACTAAGATGTGACATTTGTTGTGTCACCTTTCGAACACATCGAGGACTGCTGCGTCACAACGCGCTTGTCCACAAACAACTTCCCAGGGATGCAATGGGCAGACCTTTCATACAGAACAACCCTTCAATTCCTGCTGGCTTCCACGACTTAGGATTCACGGACTTCTCCTGTAGGAAGTTTCCTCGCATTTCTCAGGCCTGGTGCGAAACAAACCTGCGGAGGTGCATCAGCGAGCAACACCGTTTTGTCTGCGACACCTGTGACAAGGCGTTCCCCATGCTCTGCTCACTGGCTCTGCACAAGCAGACCCATGTGGCGGCAGACCAGGGTCAAGAAAAGCCGCAGGCCACGCCCCTGCCTGGTGACGCCCTGGACCAGAAGGGCTTCCTGGCCTTGCTTGGCCTGCAGCACACCAAAGACGTCAGGCCTGCCCCCGCCGAGGAGCCCCTGCCGGATGACAACCAGGCAATTCAGCTCCAGACACTCAAGTGTCAGCTACCTCAGGACCCCGGCTGCACCAACCTGCTGAGCCTGTCACCTTTCGAAGCTGCTTCCCTAGGCGGTTCTCTCACAGTTCTCCCCGCGACCAAGGACAGCATAAAGCACCTGTCCCTGCAGCCCTTCCAGAAGGGCTTCATCATCCAGCCTGACAGCAGCATTGTGGTCAAGCCCATCTCTGGCGAGTCGGCCATCGAGCTGGCAGACATCCAGCAAATTCTGAAGATGGCAGCCTCGGCTCCCCCTCAGATCAGTCTTCCGCCCTTCTCCAAGGCCCCTGCCGCCCCACTGCAGGCGATCTTCAAGCACATGCCCCCTCTGAAGCCAAAGCCCCTGGTCACACCACGGACGGTGGTGGCCACCTCCACGCCCCCGCCTCTCATCAACGCCCAGCAGGCTTCCCCGGGCTGTATCAGCCCCAGCCTGCCGCCACCGCCCCTGAAGCTCCTCAAAGGCTCAGTGGAGGCGGCCTCCAACGCCCACCTGCTGCAGTCCAAGTCCGGGACCCAGCCCCACGCGGCCACGCGGCTCTCCCTGCAGCAGCCGCGGGCGGAGCTGCCGGGCCAGCCTGAGATGAAGACGCAGCTGGAGCAGGACAGCATCATCGAGGCCCTGCTGCCGCTGAGCATGGAGGCCAAGATCAAGCAGGAGATCACAGAGGGGGAACTCAAGGCCTTCATGACAGCGCCCGGCGGCAAGAAGACGCCCGCCATGCGCAAGGTGCTCTACCCCTGCCGCTTCTGCAACCAGGTGTTTGCCTTCTCGGGGGTCTTGCGTGCCCACGTGCGCTCCCACCTGGGCATCTCGCCATACCAGTGCAACATCTGCGACTACATCGCCGCCGACAAGGCCGCGCTCATCCGCCACCTGCGCACGCACAGTGGGGAGCGGCCCTACATTTGCAAGATCTGCCACTACCCCTTCACTGTCAAAGCCAACTGCGAGCGGCACCTGCGCAAGAAGCACCTCAAGGCCACCCGCAAGGATATCGAGAAGAACATCGAGTATGTGAGTAGCAGCGCGGCCGAGCTGGTGGACGCCTTCTGCGCCCCGGACACCGTGTGCCGGCTGTGCGGCGAGGACCTCAAGCACTATCGTGCCCTGCGCATCCACATGCGCACGCACTGCGGCCGCGGCCTGGGCGGGGGCCACAAGGGCCGCAAGCCCTTCGAGTGCAAGGAGTGCAGCGCCGCGTTCGCGGCCAAGCGCAACTGCATCCACCACATCCTCAAGCAGCACCTGCACGTGCCCGAGCAGGACATCGAGAGCTACGTGCTGGCCGCCGACGGCCTGGGCCCCGCAGAGGCGCCGGCCGCTGAGGCGTCGGGGCGCGGGGAGGACAGTGGCTGCGCTGCCCTTGGTGACTGCAAGCCCCTCACTGCCTTCCTGGAACCCCAGAACGGCTTTCTTCACAGGGGCCCCACCCAGCCTCCACCTCCCCATGTCTCGATCAAGTTGGAGCCCGCCAGTAGCTTTGCGGTGGACTTCAATGAGCCCCTGGACTTCTCGCAGAAGGGCCTGGCCCTGGTCCAAGTGAAGCAGGAAAACATCTCCTTTCTGAGCCCTTCTTCCCTGGTCCCCTATGACTGCTCCATGGAGCCCATCGACCTGTCCATCCCCAAGAACTTCAGGAAAGGGGACAAGGATTTGGCCACTCCCAGCGAAGCCAAGAAGCCTGAGGAGGAGGCGGGGAGCAGCGAGCAGCCCTCTCCCTGCCCAGCACCCGGCCCTTCTCTTCCTGTAACTTTGGGGCCCAGCGGAATCCTGGAAAGCCCCATGGCCCCTGCTCCGGCGGCCACCCCGGAACCCCCAGCACAGCCCCTGCAGGGCCCTGTTCAGCTGGCGGTCCCAATCTACTCCTCAGCCCTGGTCAGCAGCCCTCCACTCGTGGGCAGCTCAGCCCTCCTGAGTGGCACAGCCTTGCTGCGTCCACTGCGGCCCAAGCCCCCGCTGCTTTTGCCAAAGCCCCCCGTGACAGAAGAGCTGCCCCCGCTGGCCTCCATTGCCCAGATCATCTCATCTGTATCCTCGGCCCCCACCCTGCTGAAAACCAAGGTGGCGGACCCAGGGCCCGCAAGCACTGGCAGTAACACCACGGCTTCAGACAGCTTAGGAGGTTCTGTCCCCAAAGCCGCCACCACCGCCACCCCCGCTGCCACCACCAGCCCAAAAGAGTCTAGTGAGCCTCCCGCTCCAGCCAGCAGCCCAGAGGCTGCCTCTCCCACCGAGCAGGGCCCAGCGGGCACGTCGAAGAAGAGGGGCCGGAAAAGGGGGATGAGGAGCCGACCCCGCGCCAACAGCGGCGGGGTGGACCTGGACTCCAGCGGGGAGTTTGCCAGCATCGAGAAGATGCTGGCCACCACAGACACCAACAAGTTCAGTCCGTTTCTGCAGACAGCGGAGGACAACACTCAGGATGAGGTGGCCGGAGCCCCTGCCGACCACCATGGGCCCAGTGATGAAGAGCAGGGCAGTCCCCCAGAAGACAAGCTGCTGAGGGCCAAGCGGAACTCGTACACCAACTGCCTGCAGAAGATCACCTGTCCCCACTGTCCCCGGGTTTTCCCTTGGGCCAGCTCCCTACAGAGGCACATGCTCACACACACTGGTCAGAAACCCTTCCCTTGTCAAAAATGCGATGCCTTCTTTTCTACCAAATCTAACTGTGAACGCCACCAGTTGCGCAAACACGGAGTTACCACCTGTTCCCTGAGAAGAAACGGGCTTATCCCCCAGTCAAAAGAGAGTGATGTTGGATCCCATGATAGCACAGACAGTCAGTCGGATGCGGAGACTGCAGCCGCCGCGGGCGAAGTGCTAGACCTCACCTCACGGGACAGAGAGCAGCCGTCGGAGGGCGCCACTGAGCTCCGCCAGGTCGCAGGGGATGCGCCTGTGGAGCAGGCCACGGCGGAAACGGCCTCGCCGGTGCACCGGGAAGAGCACGGGCGTGGGGAGAGCCATGAGCCGGAGGAGGAGCATGGCACTGAGGAGAGCACTGGGGACGCCGACGGCGCGGAAGAGGACGCGTCGAGCAACCAGAGCCTGGACCTGGACTTCGCCACCAAGCTCATGGACTTCAAGCTGGCGGAGGGCGACGGCGAGGCAGGCGCCGGGGGCGCGGCCTCGCAGGAGCAGAAGCTCGCCTGCGACACCTGTGGGAAGAGCTTCAAGTTCCTGGGCACCCTGAGCCGCCACCGGAAGGCGCACGGCCGCCAGGAGCCCAAGGACGAGAAGGGAGATGGCGCCAGCACTGCAGAGGAGGGGCCCCAGCCCGCCCCTGAACAGGAGGAGAAGCCCCCCGAGACCCCGGCAGAGGTGGTGGAGTCGGCCCCGGGTGCCGGGGAGGCCCCGGCGGAAAAGCTCGCGGAGGAGACGGAGGGCCCCTCCGACGGGGAGAGCGCGGCCGAGAAAAGGTCCTCAGAGAAGAGCGACGATGACAAGAAACCAAAGACAGACTCCCCCAAAAGCGTGGCCAGCAAGGCAGACAAGAGGAAGAAGGTCTGCAGCGTGTGCAACAAGCGGTTCTGGTCGCTGCAGGACCTGACCCGGCACATGCGCTCCCACACAGGGGAAAGGCCATACAAATGTCAGACCTGCGAGCGAACCTTCACCTTGAAGCACAGCCTGGTTCGCCACCAGCGGATCCACCAGAAAGCCAGGCATGCCAAACACCACGGGAAGGACAGCGACAAGGAAGAGCGGGGTGAGGAGGACAGCGAGAATGAGTCCACCCACAGCGGCAACAACGCCGTCTCAGAGAACGAGGCTGAGCTGGCTCCCAATGCCAGCAACCACATGGCTGTCACCCGGAGCCGGAAGGAGGGCTTGGCCAGTGCCACCAAGGACTGCAGCCACAGGGAGGAGAAGGTCACGGCAGGGTGGCCGTCTGAGCCTGGCCAGGGTGACCTTAACCCAGAGAGCCCGGCGGCCCTGGGGCAGGACCTGCTGGAGCCGCGCAGCAAGAGGCCTGCCCACCCAATCCTGGCCACAGCTGATGGCGCCTCCCAGCTCGTGGGGATGGAGTGA
>3|ENSG00000174255|115438611|115437790
ATGAGCCCTAAACGCGATGGGTTGGGGACAGGTGATGGTCTGCACTCACAGGTTTTACAGGAGCAGGTCTCCACAGGAGACAATCTCCATGAATGTGACTCCCAGGGACCAAGTAAAGACACTTTGGTTCGTGAGGGGAAGACCTACAAATGCAAGGAATGTGGGAGCGTGTTTAACAAAAACAGCCTCCTTGTTCGACATCAGCAGATTCACACTGGGGTGAAGCCTTATGAATGCCAGGAGTGTGGAAAAGCCTTTCCTGAAAAGGTCGACTTCGTTCGACCCATGAGGATTCACACAGGGGAGAAGCCCTGTAAGTGCGTGGAGTGCGGGAAGGTCTTCAACCGCAGGTCGCACCTCCTGTGCTACCGCCAGATTCACACTGGAGAGAAGCCCTATGAGTGCAGCGAGTGTGGAAAGACCTTCAGCTATCACTCTGTCTTCATCCAGCATCGTGTGACCCACACTGGAGAAAAACTCTTTGGGTGCAAAGAATGTGGAAAAACCTTTTACTACAACTCTTCCTTAACCCGGCACATGAAGATTCACACTGGAGAGAAGCCCTGCAAGTGCAGTGAGTGCGGGAAGACCTTCACCTACCGCTCTGTTTTCTTCCGACATAGTATGACCCACACTGCAGGAAAGCCCTACGAGTGCAAAGAATGTGGGAAAGGTTTTTACTACAGCTATTCCCTCACTCGACATACAAGGAGTCACACTGGAGAGAAACCTTATGAGTGCCTTGAACATAGAAAGGACTTTGGCTACCACTCTGCTTTTGCCCAACAGAGTAAGATCCACTCTGGAGGAAAAAACCTTTGA
>10|ENSG00000095574|124758323|124740312
ATGGGTGAAAAAAAACCAGAGCCTTTGGACTTCGTGAAAGATTTTCAGGAATACCTGACTCAGCAGACCCATCACGTGAACATGATTTCTGGATCAGTTAGTGGGGACAAAGAAGCAGAGGCTCTTCAGGGAGCTGGAACAGATGGTGATCAAAATGGACTTGATCACCCATCTGTTGAAGTTTCCTTGGATGAAAACTCAGGAATGTTAGTAGACGGGTTTGAAAGGACCTTTGATGGGAAGCTTAAGTGTCGGTACTGCAACTATGCCAGCAAAGGAACAGCCCGGCTTATTGAACACATCAGAATCCACACAGGTGAAAAACCTCATCGATGTCATCTTTGTCCATTTGCATCTGCTTATGAGCGTCATCTGGAAGCCCATATGCGTTCTCATACTGGAGAAAAACCATACAAATGTGAATTATGTTCCTTCCGCTGCAGTGATCGAAGTAACTTGTCCCATCATCGAAGGCGCAAGCATAAAATGGTACCAATTAAAGGTACTAGGTCTTCCTTAAGCAGCAAGAAAATGTGGGGGGTTTTACAGAAGAAAACAAGCAATCTGGGCTATAGCAGAAGAGCACTAATCAACTTAAGTCCACCTTCCATGGTGGTTCAGAAACCAGACTACCTTAACGATTTTACCCACGAAATCCCAAATATCCAGACTGACTCCTATGAAAGTATGGCAAAAACCACACCAACTGGTGGCCTTCCAAGGGACCCCCAAGAACTCATGGTTGATAACCCTTTGAATCAGCTCTCGACTCTAGCAGGGCAGTTGTCCAGTCTGCCACCCGAAAACCAAAACCCTGCATCCCCTGATGTAGTTCCCTGCCCTGATGAAAAGCCTTTCATGATTCAGCAGCCCTCTACCCAAGCAGTAGTTTCTGCCGTATCAGCAAGTATTCCTCAGAGCTCCTCTCCCACAAGCCCAGAACCTCGGCCATCCCATAGTCAAAGGAACTATAGTCCAGTGGCAGGTCCAAGCAGTGAGCCAAGTGCCCACACGAGCACTCCCAGCATAGGAAACAGCCAGCCAAGCACCCCAGCCCCAGCCCTGCCGGTCCAGGACCCTCAGCTTCTGCACCACTGCCAGCACTGTGATATGTACTTTGCAGACAACATCCTTTACACTATTCATATGGGATGTCATGGGTATGAAAATCCTTTTCAGTGTAATATATGTGGATGCAAATGTAAAAACAAGTATGATTTTGCCTGTCATTTTGCAAGAGGGATAACCAACATTGATTGA
>4|ENSG00000109787|38379058|38342212
ATGCTCATGTTTGACCCAGTTCCTGTCAAGCAAGAGGCCATGGACCCTGTCTCAGTGTCATACCCATCTAATTACATGGAATCCATGAAGCCTAACAAGTATGGGGTCATCTACTCCACACCATTGCCTGAGAAGTTCTTTCAGACCCCAGAAGGTCTGTCGCACGGAATACAGATGGAGCCAGTGGACCTCACGGTGAACAAGCGGAGTTCACCCCCTTCGGCTGGGAATTCGCCCTCCTCTCTGAAGTTCCCGTCCTCACACCGGAGAGCCTCGCCTGGGTTGAGCATGCCTTCTTCCAGCCCACCGATAAAAAAATACTCACCCCCTTCTCCAGGCGTGCAGCCCTTCGGCGTGCCGCTGTCCATGCCACCAGTGATGGCAGCTGCCCTCTCGCGGCATGGAATACGGAGCCCGGGGATCCTGCCCGTCATCCAGCCGGTGGTGGTGCAGCCCGTCCCCTTTATGTACACAAGTCACCTCCAGCAGCCTCTCATGGTCTCCTTATCGGAGGAGATGGAAAATTCCAGTAGTAGCATGCAAGTACCTGTAATTGAATCATATGAGAAGCCTATATCACAGAAAAAAATTAAAATAGAACCTGGGATCGAACCACAGAGGACAGATTATTATCCTGAAGAAATGTCACCCCCCTTAATGAACTCAGTGTCCCCCCCGCAAGCATTGTTGCAAGAGAATCACCCTTCGGTCATCGTGCAGCCTGGGAAGAGACCTTTACCTGTGGAATCCCCGGATACTCAAAGGAAGCGGAGGATACACAGATGTGATTATGATGGATGCAACAAAGTGTACACTAAAAGCTCCCACTTGAAAGCACACAGAAGAACACACACAGGAGAAAAACCCTACAAATGTACATGGGAAGGGTGCACATGGAAGTTTGCTCGGTCTGATGAACTAACAAGACATTTCCGAAAACATACTGGAATCAAACCTTTCCAGTGCCCGGACTGTGACCGCAGCTTCTCCCGTTCTGACCATCTTGCCCTCCATAGGAAACGCCACATGCTAGTCTGA
>3|ENSG00000163884|127558929|127544191
ATGGTGGACCACTTACTTCCAGTGGACGAGAACTTCTCGTCGCCAAAATGCCCAGTTGGGTATCTGGGTGATAGGCTGGTTGGCCGGCGGGCATATCACATGCTGCCCTCACCCGTCTCTGAAGATGACAGCGATGCCTCCAGCCCCTGCTCCTGTTCCAGTCCCGACTCTCAAGCCCTCTGCTCCTGCTATGGTGGAGGCCTGGGCACCGAGAGCCAGGACAGCATCTTGGACTTCCTATTGTCCCAGGCCACGCTGGGCAGTGGCGGGGGCAGCGGCAGTAGCATTGGGGCCAGCAGTGGCCCCGTGGCCTGGGGGCCCTGGCGAAGGGCAGCGGCCCCTGTGAAGGGGGAGCATTTCTGCTTGCCCGAGTTTCCTTTGGGTGATCCTGATGACGTCCCACGGCCCTTCCAGCCTACCCTGGAGGAGATTGAAGAGTTTCTGGAGGAGAACATGGAGCCTGGAGTCAAGGAGGTCCCTGAGGGCAACAGCAAGGACTTGGATGCCTGCAGCCAGCTCTCAGCTGGGCCACACAAGAGCCACCTCCATCCTGGGTCCAGCGGGAGAGAGCGCTGTTCCCCTCCACCAGGTGGTGCCAGTGCAGGAGGTGCCCAGGGCCCAGGTGGGGGCCCCACGCCTGATGGCCCCATCCCAGTGTTGCTGCAGATCCAGCCCGTGCCTGTGAAGCAGGAATCGGGCACAGGGCCTGCCTCCCCTGGGCAAGCCCCAGAGAATGTCAAGGTTGCCCAGCTCCTGGTCAACATCCAGGGGCAGACCTTCGCACTCGTGCCCCAGGTGGTACCCTCCTCCAACTTGAACCTGCCCTCCAAGTTTGTGCGCATTGCCCCTGTGCCCATTGCCGCCAAGCCTGTTGGATCGGGACCCCTGGGGCCTGGCCCTGCCGGTCTCCTCATGGGCCAGAAGTTCCCCAAGAACCCAGCCGCAGAACTCATCAAAATGCACAAATGTACTTTCCCTGGCTGCAGCAAGATGTACACCAAAAGCAGCCACCTCAAGGCCCACCTGCGCCGGCACACGGGTGAGAAGCCCTTCGCCTGCACCTGGCCAGGCTGCGGCTGGAGGTTCTCGCGCTCTGACGAGCTGTCGCGGCACAGGCGCTCGCACTCAGGTGTGAAGCCGTACCAGTGTCCTGTGTGCGAGAAGAAGTTCGCGCGGAGCGACCACCTCTCCAAGCACATCAAGGTGCACCGCTTCCCGCGGAGCAGCCGCTCCGTGCGCTCCGTGAACTGA
>7|ENSG00000166526|99517299|99499590
ATGGAAACTCAGGCTGATCTCGTATCTCAGGAACCTCAGGCCCTGCTTGACAGTGCTCTTCCTTCAAAAGTTCCTGCCTTTTCCGACAAGGACAGCCTGGGGGATGAGATGTTGGCGGCTGCGCTCCTAAAGGCCAAGTCCCAGGAGCTGGTAACCTTTGAGGATGTAGCTGTGTACTTCATCCGGAAGGAGTGGAAGCGTTTGGAACCTGCTCAGAGGGACCTCTATAGAGATGTGATGCTGGAGAATTACGGGAATGTGTTCTCACTGGATCGTGAGACCAGGACTGAAAATGATCAAGAAATTTCTGAAGACACAAGATCACATGGGGTCCTACTGGGAAGATTTCAAAAGGATATTTCTCAGGGTCTCAAGTTTAAAGAAGCCTATGAACGAGAAGTCAGTCTGAAAAGGCCGCTGGGGAACTCCCCTGGAGAAAGACTGAACAGGAAAATGCCAGATTTTGGTCAAGTGACAGTTGAGGAGAAGCTAACCCCCAGGGGAGAGAGAAGCGAGAAATATAATGATTTTGGGAACAGCTTCACTGTGAATTCCAACCTTATCTCACATCAGAGACTCCCCGTGGGAGACAGACCCCATAAGTGTGATGAATGTAGCAAGAGCTTTAATCGAACTTCAGACCTTATTCAACATCAGAGAATCCACACTGGGGAAAAGCCCTATGAATGTAATGAGTGTGGGAAGGCCTTCAGCCAGAGCTCACACCTTATTCAGCATCAGAGAATCCACACTGGGGAAAAACCTTATGAATGTAGTGATTGTGGGAAAACCTTCAGCTGTAGCTCTGCCCTCATTCTGCATCGGAGGATCCACACGGGGGAGAAACCCTATGAATGTAATGAGTGTGGGAAGACCTTCAGCTGGAGCTCCACCCTCACCCACCATCAGAGAATCCACACTGGTGAGAAACCCTACGCCTGCAATGAATGTGGGAAGGCCTTCAGCAGGAGCTCAACCCTTATTCACCATCAGAGAATCCACACTGGAGAAAAACCCTATGAATGTAATGAATGTGGGAAAGCCTTCAGCCAGAGCTCACACCTCTATCAGCACCAGAGAATCCACACTGGAGAGAAGCCCTACGAATGTATGGAATGTGGAGGAAAGTTTACCTACAGTTCAGGCCTTATTCAGCATCAAAGAATCCACACCGGGGAGAACCCCTATGAATGTAGTGAGTGTGGGAAAGCCTTCAGGTACAGCTCGGCTCTTGTTCGCCATCAGAGAATTCACACTGGAGAGAAGCCTTTGAATGGGATCGGCATGAGCAAAAGCTCCCTCAGAGTTACGACCGAGTTAAATATCAGAGAGTCCACGTGA
>19|ENSG00000204524|62465471|62456615
ATGGTCCACACTGGGGAGAAGCCCTATAAGTGCATGGAGTGTGGGAAGGCTTTTAATCGGAAGTCACACCTTACCCAGCACCAGCGGATTCACAGTGGAGAGAAGCCTTATAAGTGCAGTGAATGTGGAAAGGCCTTCACCCACCGCTCCACTTTTGTCTTGCATAACAGGAGCCACACTGGAGAAAAACCCTTTGTGTGCAAAGAGTGTGGCAAAGCCTTTCGAGATAGGCCAGGTTTCATTCGACACTACATCATCCACAGTGGTGAGAATCCCTACGAGTGCTTCGAATGTGGCAAGGTCTTCAAACACAGATCATACCTCATGTGGCACCAGCAGACTCATACCGGGGAGAAGCCCTATGAGTGCAGTGAATGTGGGAAGGCCTTCTGTGAGAGCGCAGCGCTGATTCACCACTATGTCATCCACACTGGAGAGAAGCCCTTTGAGTGCCTCGAGTGTGGGAAGGCTTTCAACCACCGATCCTACCTCAAAAGGCACCAGCGGATTCACACTGGGGAGAAGCCATATGTGTGTAGTGAATGCGGAAAGGCCTTCACCCACTGCTCTACTTTCATCTTGCATAAAAGGGCCCACACTGGAGAAAAACCTTTCGAGTGCAAAGAGTGTGGGAAAGCCTTTAGCAATAGGGCAGACCTCATTCGCCACTTCAGCATCCACACTGGAGAGAAGCCCTATGAGTGCATGGAGTGTGGAAAGGCCTTCAACCGCAGGTCAGGCCTCACAAGGCACCAGCGGATTCATAGTGGAGAGAAGCCCTATGAATGCATCGAGTGTGGGAAAACATTTTGCTGGAGCACAAACCTCATTCGACACTCTATCATCCACACTGGAGAGAAGCCGTATGAGTGCAGTGAATGTGGAAAGGCCTTCAGTCGCAGCTCGTCCCTCACTCAGCATCAAAGGATGCATACTGGGAGAAATCCTATCAGTGTAACAGATGTGGGAAGACCTTTTACAAGTGGGCAGACCTCAGTCAACATCCAAGAACTTTTATTGGGGAAAAACTTTTTGAATGTCACCACTGAGGAAAATCTTTTGCAAGAGGAAGCATCTTACATGGCATCTGATCGTACATACCAAAGAGAAACCCCACAAGTGTCTTCACTGTGA
>7|ENSG00000185037|62401869|62389107
ATGCTTTCACACCTAAATCAACATCAGGTAATTCATACTAGGGAGAAGTCCTACAAATGCAAAGAATGTGGCAAATCCTTTAACTGCTCCTCAAACCATACTACACATAAAATAATTCATACTGGAGAGAAACCATATAGATGTGAGGAATGTGGCAAAGCCTTTAGCTGGTCCGCAAACCTTACTAGACATAAGAGAATTCATACTGGAGAGAAACCCTACACATGTGAAGAATGTGGCCAAGCCTTTAGGCGCTCCTCAGCACTTACTAACCACAAGAGAATTCATACTGGAGGGAGACCCTACAAATGTGAAGAATGTGGCAAAGCCTTTAGCGTATCCTCAACCCTCACTGACCACAAGAGAATTCATACTGGAGAGAAACCCTGCAGGTGTGAGGAATGTGGCAAAGCCTTTAGCTGGTCCTCAAACCTTACTAGACATAAGAGAATTCATACTAGAGAAAACCCTATGCCTGTGAAGAATGTGGCCAAGCCTTTAGCTTATCCTCGAACCTTACTAGACATAAGAGAATTCATACTGGAGAGAAACCCTACACATATGAAGAATGTGGCCAAGACTTTAGGCGCTCCTCAGCACTTACTATCCACAAGAGAATTCATACTGGAGAGAGACCCTACAAATGTGAAGAGTGTGGCAAAGTCTTTAGCTTATCCTCAACCCTCACTGACCACAAGAGAATTCATACTGGAGAGAGACCCTACAAATGTGAAGAATGTGGCAAAGCCTTTAGCTTATCCTCAACCCTCACTGACCACAAGAGAATTCACACTGGAGAGAGACCCTACACATGTGAAGAATGTGGCAAAGCCTTTAATTGCTCCTCAACCCTTATGCAACATAAGAGAATTCATACTGGAGAGAAACCCTACAAATGTGAAGAATGTGACCAAGCTTTTAAGTGGCATTCAAGTCTTGCTAAACATAAGATAA
>19|ENSG00000160321|21963551|21945325
GGATCATTGACATTTAGGGATGTGGCCATAGAATTCTCTCTGGAGGAGTGGCAATGCCTGGACACTGCACAGCAGAATTTATATAGAAATGTGATGTTAGAGAACTACAGAAACCTGGTCTTCCTGGGTATTGCTGCCTTTAAGCCAGACCTGATCATTTTTCTGGAGGAAGGAAAAGAGTCCTGGAATATGAAGAGACATGAGATGGTGGAAGAATCCCCAGTTATATGTTCTCATTTTGCTCAAGATCTTTGGCCAGAGCAGGGCATAGAAGATTCTTTCCAAAAAGTGATATTGAGAAGGTATGAAAAATGTGGACATGAGAATTTACACTTAAAAATTGGTTATACCAATGTGGATGAGTGTAAGGTGCACAAAGAAGGTTATAATAAACTTAACCAGAGTTTGACAACTACACAGAGCAAAGTATTTCAACGTGGCAAATATGCAAATGTCTTTCATAAATGTTCAAATTCAAACAGACATAAGATAAGGCATACTGGAAAGAAACATTTGCAATGTAAAGAATACGTCAGATCATTTTGCATGCTTTCACACCTATCTCAACATAAAAGAATTTATACTAGAGAGAATTCCTACAAATGTGAAGAAGGTGGCAAAGCTTTTAACTGGTCCTCAACCCTTACTTATTATAAGAGTGCTCATACTGGAGAGAAACCCTACAGATGTAAAGAATGTGGCAAAGCCTTTAGTAAGTTCTCAATCCTTACTAAACATAAGGTAATTCATACTGGAGAGAAATCCTACAAATGTGAAGAATGTGGCAAGGCTTTTAACCAATCTGCAATCCTTACTAAACATAAGATAATTCATACTGGAGAGAAACCCAACAAATGTGAAGAATGTGGCAAAGCCTTTAGTAAGGTCTCGACTCTTACTACACATAAGGCAATTCATGCTGGAGAGAAGCCCTACAAATGTAAAGAATGTGGCAAAGCCTTCAGTAAGGTCTCAACCCTTATTACACATAAGGCAATTCATGCTGGAGAGAAGCCCTACAAATGTAAAGAATGTGGCAAAGCCTTTAGTAAGTTCTCAATCCTTACTAAACATAAGGTAATTCATACTGGAGAGAAACCCTACAAATGTGAAGAATGCGGCAAAGCCTATAAGTGGCCCTCAACCCTTAGTTATCATAAGAAAATTCATACTGGAGAGAAACCCTACAAATGTGAAGAATGTGGCAAAGGTTTTAGTATGTTCTCAATCCTTACTAAACATGAGGTCATTCATACTGGAGAGAAACCCTACAAATGTGAAGAATGTGGCAAAGCTTTCAACTGGTCCTCAAACCTTATGGAACATAAGAAAATTCACACTGGAGAGACACCCTACAAATGTGAAGAATGTGGCAAAGGCTTTACCTATAAGTGGTCCTCAACCCTTAGTTATCATAAGAAAATTCATACTGTAGAGAAACCCTACAAATGTGAAGAATGTGGCAAAGCTTTTAACCAATCTGCAATTCTTATTAAACATAAGAGAATTCATACTGGTGAGAAACCCTACAAATGTGAAGAATGTGGCAAAACCTTTAGTAAGGTCTCAACCCTTACTACACATAAGGCAATTCATGCTGGAGAGAAGCCCTACAAATGTAAAGAATGTGGCAAAACCTTTATTAAGGTCTCAACCCTTACTACACATAAGGCAATTCATGCTGGAGAGAAGCCCTACAAATGTAAAGAATGTGGCAAAGCCTTTAGTAAGTTCTCAATCCTTACTAAACATAAGGTAATTCATACTGGAGAGAAACCCTACAAATGTGAAGAATGTGGCAAAGCTTTCAACTGGTCCTCAAACCTTATGGAACATAAGAGAATTCATACTGGAGAGAAACCCTACAAATGTGAAGAATGTGGCAAAAGCTTTAGTACATTCTCAGTCCTTACTAAACATAAGGTAATTCATACTGGAGAGAAACCCTACAAATGTGAAGAATGTGGCAAAGCCTATAAGTGGTCCTCAACCCTTAGTTATCATAAGAAAATTCATACTGTAGAGAAACCCTACAAATGTGAAGAATGTGGCAAAGCTTTTAACCGATCTGCAATCCTTATTAAACATAAGAGAATTCATACTGATGAGAAACCCTACAAATGTGAAGAATGTGGCAAAACCTTTAGTAAGGTCTCAACCCTTACTACACATAAGGCAATTCATGCTGGAGAAAAGCCCTACAAATGTAAAGAATGTGGCAAAGCCTTTAGTAAGTTCTCAATCCTTACTAAACATAAGGTAATTCATACTGGAGAGAAACCCTACAAATGTGAAGAATGTGGCAAAGCCTATAAATGGCCCTCAACCCTTAGTTATCATAAGAAAATTCATACTGGAGAGAAACCCTACAAATGTGAAGAATGTGGCAAAGGTTTTAGTATGTTCTCCATCCTTACTAAACATGAGGTAATTCATACTGGAGAGAAACCCTACAAATGTGAAGAATGTGGCAAAGCCTTCAGCTGGTTGTCAGTCTTTAGTAAACATAAGAAAACTCATGCTGGAGAGAAATTCTACAAATGTGAAGCATGTGGCAAAGCCTATAATACATTCTCAATCCTTACTAAACATAAGGTAATTCATACTGGAGAGAAACCCTACAAATGTGAAGAATGTGGCAAAGCTTTCAACTGGTCATCAAACCTTATGGAACATAAGAAAATTCACACTGGAGAGACACCCTACAAATGTGAAGAATGTGACAAAGCCTTCAGCTGGCCCTCAAGCCTTACTGAACATAAGGCAACTCATGCTGGAGAAAAACCCTACAAATGTGAAGAATGTGGCAAAGCCTTCAGCTGGCCCTCAAGACTTACTGAACATAAGGCAACTCATGCTGGAGAGGAACCCTACAAATGTGAAGAATGTGGCAAAGCTTTCAACTGGTCCTCAAACCTTATGGAACATAAGAGAATTCATACTGGAGAGAAACCCTACAAATGTGAAGAATGTGGCAAAAGCTTTAGTACGTTCTCAATCCTTACTAAACATAAGGTAATTCATACTGGAGAGAAACCCTACAAATGTGAAGAATGTGGCAAAGCCTATAAGTGGTCCTCAACCCTTAGTTATCATAAGAAAATTCATACTGTAGAGAAACCCTACAAATGTGAAGAATGTGGCAAAGGCTTTGTTATGTTCTCAATCCTTGCAAAACATAAGGTAATTCATACTGGAGAGAAACTCTACAAATGTGAAGAATGTGGCAAAGCCTATAAGTGGCCCTCAACCCTTAGATATCACAAGAAAATTCATACTGGAGAGAAACCCTACAAATGTGAAGAATGTGGCAAAGCCTTTAGTACGTTCTCAATCCTCACTAAACATAAGGTAATTCATACTGGAGAGAAACCCTACAAATGTGAAGAATGTGGCAAAGCCTTCAGCTGGTTATCAGTCTTCAAGAAACCCTACAAATGTGAAGAATGTGTTCCCAACCCTCCTACACATAAGAAAATTCATGCTGGAGAGAAACTCTACAAATGA
>13|ENSG00000043355|99437019|99432294
ATGCTCCTGGACGCGGGTCCGCAGTTCCCGGCCATCGGGGTGGGCAGCTTCGCGCGCCACCATCACCACTCCGCCGCGGCGGCGGCGGCGGCTGCCGCCGAGATGCAGGACCGTGAACTGAGCCTGGCGGCGGCGCAGAACGGCTTCGTTGACTCCGCCGCCGCGCACATGGGAGCCTTCAAGCTCAACCCGGGCGCGCACGAGCTGTCCCCGGGCCAGAGCTCGGCGTTCACGTCGCAGGGCCCCGGCGCCTACCCCGGCTCCGCTGCGGCTGCCGCTGCGGCCGCAGCGCTCGGGCCCCACGCCGCGCACGTTGGCTCCTACTCTGGGCCGCCCTTCAACTCCACCCGGGACTTCCTGTTCCGCAGCCGCGGCTTCGGGGACTCGGCGCCGGGCGGCGGGCAGCACGGGCTGTTCGGGCCGGGCGCGGGCGGCCTGCACCACGCGCACTCGGACGCGCAGGGCCACCTCCTCTTCCCGGGCCTGCCAGAGCAGCACGGGCCGCACGGCTCGCAGAATGTGCTCAACGGGCAGATGCGCCTCGGGCTGCCCGGCGAGGTGTTCGGGCGCTCGGAGCAATACCGCCAGGTGGCCAGCCCGCGGACCGACCCCTACTCGGCGGCGCAACTCCACAACCAGTACGGCCCCATGAATATGAACATGGGTATGAACATGGCAGCAGCCGCGGCCCACCACCACCACCACCACCACCACCACCCCGGTGCCTTTTTCCGCTATATGCGGCAGCAGTGCATCAAGCAGGAGCTAATCTGCAAGTGGATCGACCCCGAGCAACTGAGCAATCCCAAGAAGAGCTGCAACAAAACTTTCAGCACCATGCACGAGCTGGTGACACACGTCTCGGTGGAGCACGTCGGCGGCCCGGAGCAGAGCAACCACGTCTGCTTCTGGGAGGAGTGTCCGCGCGAGGGCAAGCCCTTCAAGGCCAAATACAAACTGGTCAACCACATCCGCGTGCACACAGGCGAGAAACCCTTCCCCTGCCCCTTCCCGGGCTGTGGCAAAGTCTTCGCGCGCTCCGAGAACCTCAAGATCCACAAAAGGACCCACACAGGGGAGAAGCCGTTCCAGTGTGAGTTTGAGGGCTGCGACCGGCGCTTCGCCAACAGCAGCGACAGGAAGAAGCACATGCACGTCCACACCTCCGATAAGCCCTATCTCTGCAAGATGTGCGACAAGTCCTACACGCACCCCAGCTCGCTGCGGAAGCACATGAAGGTCCATGAGTCCTCCCCGCAGGGCTCTGAATCCTCCCCGGCCGCCAGCTCCGGCTATGAGTCGTCCACGCCCCCGGGGCTGGTGTCCCCCAGCGCCGAGCCCCAGAGCAGCTCCAACCTGTCCCCAGCGGCGGCGGCAGCGGCGGCGGCGGCTGCGGCGGCGGCGGCCGCGGTGTCCGCGGTGCACCGGGGCGGAGGCTCGGGCAGTGGCGGCGCGGGAGGCGGCTCAGGCGGCGGCAGCGGCAGTGGCGGGGGCGGCGGCGGGGCGGGCGGCGGGGGCGGCGGCAGCTCTGGCGGGGGCAGCGGGACAGCCGGGGGTCACAGCGGCCTCTCCTCCAACTTCAATGAATGGTACGTGTGA
>18|ENSG00000198081|5286039|5279719
ATGGAGTTTTTCATCAGTATGTCTGAAACCATTAAATATAATGACGATGATCATAAAACTCTGTTTCTGAAAACACTAAATGAACAACGCCTGGAAGGAGAATTTTGTGATATTGCTATTGTGGTTGAGGATGTGAAATTCAGAGCACACAGATGTGTTCTTGCTGCCTGCAGCACTTACTTTAAAAAGCTTTTCAAGAAGCTTGAGGTTGATAGTTCTTCGGTCATAGAAATAGATTTTCTTCGTTCTGATATATTTGAAGAGGTCCTGAACTACATGTACACAGCAAAGATTTCCGTGAAAAAAGAAGATGTTAACTTAATGATGTCATCGGGTCAGATTCTTGGTATCCGATTTTTGGATAAACTGTGTTCTCAGAAGCGTGATGTGTCCAGTCCCGATGAAAACAATGGTCAGTCCAAAAGTAAGTATTGCCTTAAAATAAATCGCCCCATTGGAGATGCTGCTGACACCCAGGATGATGATGTAGAGGAAATCGGGGATCAGGATGACAGTCCTTCTGATGACACAGTAGAAGGCACACCCCCGAGTCAGGAGGACGGCAAGTCGCCCACCACAACGCTCAGGGTTCAGGAAGCGATCCTGAAAGAGCTGGGGAGTGAGGAAGTTCGGAAGGTCAATTGCTACGGCCAGGAAGTAGAATCCATGGAGACCCCAGAATCAAAAGACTTGGGGTCCCAGACCCCTCAAGCCTTAACATTTAATGATGGGATGAGTGAAGTGAAAGATGAACAGACACCAGGCTGGACAACAGCCGCCAGTGACATGAAGTTTGAGTATTTGCTTTATGGTCACCATCGGGAGCAGATTGCCTGCCAGGCGTGTGGGAAGACGTTTTCTGATGAAGGCAGATTGAGGAAGCATGAGAAACTCCACACGGCGGACAGGCCATTTGTTTGTGAAATGTGCACAAAAGGTTTCACCACACAGGCCCACCTGAAAGAACACCTAAAAATCCACACAGGATATAAGCCCTATAGCTGTGAGGTGTGTGGAAAATCATTTATCCGTGCCCCAGACTTAAAGAAGCATGAGAGAGTTCACAGTAATGAAAGACCGTTTGCGTGCCACATGTGTGACAAAGCCTTCAAACACAAGTCTCACCTCAAGGATCATGAAAGAAGACACAGAGGGGAAAAGCCTTTTGTGTGTGGCTCCTGCACCAAGGCATTTGCCAAGGCATCTGATCTGAAAAGGCACGAGAACAATATGCACAGTGAAAGGAAGCAGGTTACCCCCAGTGCCATCCAGAGCGAGACAGAACAGTTGCAGGCGGCAGCGATGGCTGCGGAAGCAGAACAGCAGCTGGAGACGATAGCCTGTAGCTAG
>15|ENSG00000169926|29457393|29406375
ATGGCAGCCGCCGCCTATGTGGACCACTTCGCCGCCGAGTGCCTCGTGTCCATGTCGAGCCGCGCGGTCGTGCACGGGCCGCGGGAGGGGCCGGAGTCCCGGCCCGAGGGCGCGGCCGTGGCCGCCACCCCCACGCTGCCCCGCGTCGAGGAGCGCCGCGACGGTAAGGACAGCGCCTCGCTCTTCGTGGTGGCGCGGATCCTAGCGGACCTCAACCAGCAAGCGCCGGCGCCCGCCCCGGCGGAGCGCAGGGAGGGCGCCGCGGCCCGGAAGGCGAGGACCCCCTGCCGCCTGCCGCCGCCCGCCCCCGAGCCCACCTCCCCCGGCGCCGAAGGCGCGGCGGCCGCGCCCCCCAGCCCGGCGTGGAGCGAGCCGGAGCCCGAGGCGGGGCTGGAGCCCGAGCGGGAGCCGGGGCCCGCGGGGAGCGGCGAGCCCGGCCTCAGACAAAGGGTCCGGCGGGGCCGAAGTCGCGCCGACCTCGAGTCCCCGCAGAGGAAGCACAAGTGCCACTACGCGGGCTGCGAGAAAGTTTACGGGAAATCTTCGCACCTCAAGGCGCACCTGAGAACTCACACAGGTGAGAGGCCCTTCGCCTGCAGCTGGCAGGACTGCAACAAGAAGTTCGCGCGCTCCGACGAGCTGGCGCGGCACTACCGCACACACACGGGCGAGAAGAAGTTCAGCTGCCCCATCTGCGAGAAGCGCTTCATGCGCAGCGACCACCTGACCAAGCACGCGCGCCGCCACGCCAACTTCCACCCGGGAATGCTGCAGCGGCGCGGCGGGGGCTCGCGGACCGGCTCCCTCAGCGACTACAGCCGCTCCGACGCCAGCAGCCCCACCATCAGCCCGGCCAGCTCGCCCTGA
>19|ENSG00000186026|49282167|49277075
CAGAGGAAGCTGTATCGAGATGTCATGCTGGAGAACTTCAGAAACCTGCTATCAGTGGGGCATCAACTTTCCCACCGAGATACTTTTCACTTCCAAAGAGAAGAAAAGTTTTGGATCATGGAGACAGCAACCCAAAGAGAAGGGAATTCAGGAGGCAAGATCCAAACTGAGTTGGAGTCTGTTCCAGAAACAGGACCACATGAAGAGTGGTCTTGCCAGCAAATCTGGGAACAAACTGCAAGTGAGTTAACTAGACCTCAAGACTCCATAAGTAGCTCTCAGTTCTCCACACAAGGTGATGTCCCCTCCCAGGTTGACGCAGGACTATCTATAATTCACATAGGAGAGACACCTTCTGAGCATGGGAAGTGTAAAAAATTCTTCAGTGATGTCTCCATCCTTGATCTTCATCAACAATTACACTCAGGAAAGATATCCCATACATGTAATGAGTACAGGAAGAGATTCTGTTATAGCTCAGCTCTTTGTCTTCATCAGAAAGTTCACATGGGAGAGAAACGCTATAAGTGTGATGTGTGTAGTAAGGCATTTAGTCAGAACTCACAACTGCAAACTCATCAGAGAATCCACACTGGAGAGAAACCATTCAAA
>5|ENSG00000145908|150264625|150254194
ATGATGAAGTCCCAGGGGTTAGTATCATTCAAGGATGTGGCTGTGGATTTCACCCAGGAGGAGTGGCAGCAACTTGACCCTTCTCAGAGGACCCTGTACAGGGATGTGATGCTGGAGAACTACAGCCACCTGGTCTCAATGGGGTATCCAGTTTCCAAACCAGATGTCATCTCCAAGTTGGAACAAGGAGAAGAGCCATGGATCATAAAGGGAGACATATCAAATTGGATCTATCCAGATGAATATCAGGCAGATGGGAGACAAGGGAAGAAGAGTAACCTTCACAACTCCCAGTCATGTATTTTGGGGACAGTTTCCTTCCATCATAAGATACTGAAAGGAGTCACAAGGGATGGTTCATTGTGCTCCATTTTAAAAGTCTGTCAAGGTGATGGTCAGCTGCAGAGATTTCTAGAGAATCAAGACAAACTCTTCAGGCAGGTCACATTTGTTAACAGCAAAACAGTGACTGAGGCATCAGGGCATAAATATAATCCACTGGGGAAAATATTTCAAGAGTGCATAGAAACAGATATATCAATACAGAGATTCCATAAATATGATGCTTTTAAAAAGAACTTAAAACCAAATATTGACCTACCGAGTTGTTATAAGAGCAATTCAAGAAAAAAACCTGATCAGAGTTTTGGAGGTGGAAAATCATCTAGCCAGAGTGAGCCCAATTCTAATCTTGAGAAGATTCACAATGGAGTAATACCTTTTGATGATAATCAGTGTGGAAACGTTTTTAGAAATACACAATCCCTTATTCAATATCAGAATGTGGAAACTAAAGAGAAAAGCTGTGTATGTGTTACATGTGGAAAAGCCTTTGCTAAGAAGTCACAACTCATTGTACATCAAAGAATTCATACTGGAAAGAAACCATATGATTGTGGTGCATGCGGAAAAGCCTTCAGTGAGAAGTTTCATCTTGTTGTACATCAGAGAACTCATACTGGGGAGAAACCTTATGATTGTTCTGAATGTGGAAAAGCCTTCTCTCAGAAATCGTCCCTTATTATACATCAGAGAGTTCACACTGGGGAAAAACCCTATGAATGTAGTGAATGCGGGAAAGCCTTCTCCCAGAAATCACCCCTCATTATACATCAGAGAATACATACTGGGGAAAAACCCTATGAATGTAGAGAGTGTGGGAAGGCCTTTTCCCAGAAGTCACAGCTGATTATACACCACAGAGCTCATACTGGAGAGAAGCCGTATGAGTGTACCGAATGTGGGAAAGCCTTCTGTGAGAAGTCCCACCTCATTATACATAAAAGAATTCACACTGGTGAGAAACCCTACAAATGTGCTCAATGTGAGGAAGCCTTCAGCAGGAAGACAGAACTCATTACACATCAGTTAGTTCATACTGGGGAAAAACCTTATGAATGTACTGAATGTGGAAAGACATTCTCCCGCAAGTCACAGCTCATCATACATCAGAGAACACATACTGGAGAAAAACCCTATAAATGTAGTGAATGTGGCAAAGCCTTCTGCCAGAAGTCACATCTCATTGGACATCAGAGAATTCACACAGGAGAAAAACCTTATATATGTACTGAATGTGGGAAAGCCTTCTCTCAGAAGTCCCACCTTCCGGGACACCAGCGAATTCATACAGGAGAGAAACCTTACATATGTGCTGAATGTGGAAAGGCCTTTTCTCAGAAGTCAGACCTTGTTTTACATCAGAGGATTCATACTGGGGAAAGACCCTATCAATGTGCTATATGTGGGAAGGCCTTCATCCAGAAGTCACAACTAACTGTACACCAGAGAATTCACACAGTGGTAAAATCATAA
>16|ENSG00000157429|70080742|70065563
ATGGCAGCCATGCCTCTGAAAGCTCAATACCAGGAGATGGTGACCTTCGAGGATGTGGCTGTGCACTTCACCAAGACAGAATGGACTGGCCTTTCTCCTGCCCAGAGGGCCCTGTACAGAAGTGTGATGTTGGAGAATTTTGGGAACCTGACTGCTTTGGGGTACCCAGTTCCCAAACCTGCACTGATCTCACTTTTGGAGAGAGGGGACATGGCTTGGGGCCTGGAAGCACAGGATGATCCCCCAGCAGAGAGGACCAAAAACGTCTGTAAAGATGTTGAGACCAACATTGACAGTGAGTCCACATTAATCCAGGGAATTTCTGAAGAAAGAGATGGGATGATGTCACATGGTCAGCTGAAGAGTGTCCCTCAGAGAACTGACTTCCCAGAAACACGTAATGTGGAAAAGCACCAGGACATCCCCACAGTGAAAAATATCCAAGGAAAGGTTCCAAGAATCCCCTGTGCAAGGAAACCTTTCATATGTGAGGAGTGTGGGAAATCCTTCAGCTACTTTTCTTACTATGCTAGACACCAGAGAATCCACACTGGGGAGAAACCTTTTGAGTGTAGTGAGTGTGGAAAAGCCTTTAATGGTAATTCTTCGTTAATTCGGCACCAGAGGATTCACACTGGAGAGAGACCCTATCAGTGTGAGGAGTGTGGGCGAGCCTTTAATGATAATGCAAATCTGATCAGGCATCAGAGAATCCACAGTGGGGACAGACCCTATTACTGTACAGAGTGTGGGAATAGTTTCACGAGTAGTTCCGAGTTTGTTATACATCAGAGAATCCACACTGGGGAGAAACCCTATGAGTGTAATGAGTGTGGCAAAGCTTTTGTTGGTAATTCACCCCTACTTCGGCATCAGAAAATCCACACTGGAGAGAAACCCTATGAGTGTAATGAGTGTGGCAAAAGCTTTGGAAGGACTTCCCATCTAAGCCAACATCAGCGTATTCACACAGGGGAAAAGCCTTATTCTTGTAAAGTATGTGGACAAGCCTTCAATTTTCATACAAAACTAACTCGGCACCAGAGAATTCACAGTGAGGAGAAACCCTTTGACTGTGTAGATTGTGGAAAAGCCTTCAGTGCTCAGGAACAATTAAAAAGGCATCTGAGAATTCATACTCAGGAGTCTTCCTATGTATGTGATGAGTGTGGAAAAGCCTTGACTAGCAAAAGAAATCTTCATCAGCATCAAAGAATCCATACTGGAGAGAAACCCTATGAGTGTAGCAAGTATGAGAAGGCCTTTGGGACTTCTTCCCAGCTAGGTCACCTTGAGCATGTCTACTCTGGAGAGAAGCCTGTGCTGGACATTTGTCGTTTTGGCCTCCCAGAATTTTTTACCCCCTTTTACTGGTAA
>20|ENSG00000196700|62140382|62058499
ATGACGGATCCTTTCTGCGTTGGAGGCCGTCGGCTCCCGGGGTCCAGCAAGAGTGGTCCCGGGAAGGATGGCAGCCGAAAGGAGGTCCGACTTCCAATGCTGCATGACCCACCGAAGATGGGGATGCCGGTGGTCCGTGGTGGACAGACAGTGCCCGGCCAGGCCCCTCTCTGCTTTGACCCGGGAAGTCCAGCCAGTGACAAGACAGAAGGGAAGAAAAAGGGGCGGCCAAAAGCCGAGAACCAGGCCCTCCGAGACATTCCTCTCTCCCTGATGAACGACTGGAAGGATGAGTTCAAGGCACACTCGAGGGTGAAGTGTCCAAACTCAGGGTGCTGGCTGGAGTTCCCCAGCATCTACGGGCTCAAGTACCATTACCAGCGGTGCCAAGGGGGTGCCATCTCAGATCGCCTGGCCTTCCCCTGCCCCTTCTGCGAGGCCGCATTCACCTCTAAGACCCAGCTGGAGAAACACCGGATCTGGAACCACATGGACCGACCCCTGCCTGCCTCCAAGCCTGGGCCCATCAGCAGGCCGGTCACCATCAGCCGGCCTGTTGGGGTCAGCAAGCCCATCGGAGTGAGCAAACCTGTCACTATTGGCAAACCTGTGGGTGTCAGCAAACCCATTGGCATCAGCAAGCCAGTCTCGGTCGGCAGACCCATGCCAGTCACCAAGGCCATCCCGGTCACTAGGCCCGTGCCAGTCACCAAACCTGTCACAGTCAGCAGGCCCATGCCCGTCACCAAGGCCATGCCGGTCACCAAACCCATCACAGTCACCAAGTCTGTGCCGGTCACCAAACCCGTACCTGTCACCAAACCCATTACGGTAACAAAGCTTGTGACAGTTACGAAACCCGTGCCGGTCACCAAGCCAGTGACAGTCAGCAGGCCCATTGTGGTCAGCAAGCCGGTGACAGTCAGCAGGCCCATTGCTATCAGCAGACACACACCGCCCTGCAAAATGGTGCTGCTGACCAGGTCGGAGAACAAAGCACCTCGTGCCACAGGGAGGAACAGTGGTAAGAAAAGGGCTGCGGACAGCCTGGACACCTGCCCAATTCCACCCAAGCAGGCCAGGCCAGAGAATGGGGAGTACGGCCCCTCCTCCATGGGCCAGAGCTCGGCCTTCCAGCTGAGTGCAGACACCAGCAGTGGCTCCTTGTCGCCAGGCAGCAGGCCGTCAGGGGGCATGGAGGCACTGAAGGCTGCAGGCCCTGCGTCCCCGCCTGAGGAGGACCCGGAGCGCACAAAGCACAGAAGGAAACAGAAAACACCCAAAAAGTTTACAGGGGAGCAGCCATCCATCTCAGGGACCTTTGGGCTCAAAGGCCTGGTCAAAGCTGAGGACAAGGCCCGAGTTCACCGCTCCAAGAAGCAGGAGGGGCCAGGCCCTGAGGACGCCCGGAAGAAGGTGCCAGCTGCCCCCATCACTGTCAGCAAGGAGGCACCGGCCCCTGTGGCCCACCCAGCTCCAGGTGGCCCTGAAGAGCAGTGGCAGAGGGCCATCCATGAGCGCGGGGAAGCCGTCTGCCCCACCTGCAACGTGGTCACCCGGAAGACTCTCGTGGGGCTTAAGAAGCACATGGAGGTGTGTCAGAAGCTTCAGGATGCACTCAAGTGCCAGCACTGCCGGAAGCAGTTCAAGTCCAAAGCCGGCCTCAACTACCACACTATGGCCGAGCACAGTGCCAAGCCCTCTGACGCCGAGGCCTCCGAAGGGGGCGAGCAGGAGGAGCGCGAGAGGCTGCGCAAGGTGCTGAAGCAGATGGGACGGCTGCGCTGCCCCCAGGAGGGTTGCGGGGCTGCCTTCTCCAGCCTCATGGGCTACCAGTACCACCAGCGGCGCTGCGGGAAGCCGCCCTGCGAGGTGGACAGCCCCTCCTTCCCCTGCACCCACTGTGGCAAGACGTACCGATCCAAGGCTGGCCACGACTACCACGTGCGCTCGGAGCACACGGCCCCCCCCCCTGAGGAGCCCACAGACAAGTCCCCTGAGGCTGAGGACCCGCTGGGTGTGGAGCGGACCCCAAGCGGGCGTGTCCGCCGCACGTCGGCCCAGGTGGCGGTGTTCCACCTGCAGGAGATAGCGGAGGACGAGCTGGCCCGCGACTGGACCAAGCGGCGCATGAAGGATGACCTTGTGCCCGAGACCGCACGGCTCAACTACACTCGACCAGGGCTCCCCACGCTGAACCCCCAGCTGCTAGAGGCATGGAAGAATGAAGTGAAGGAGAAAGGCCACGTCAACTGTCCCAACGACTGCTGTGAAGCCATCTACTCCAGCGTGTCCGGACTCAAGGCTCATCTCGCCAGCTGCAGTAAGGGGGCCCACCTGGCAGGGAAGTACCGCTGTCTGCTGTGTCCGAAGGAGTTCAGTTCTGAGAGTGGCGTCAAATACCACATCCTGAAGACCCACGCAGAGAACTGGTTCCGAACATCAGCAGACCCACCTCCCAAACACAGGAGCCAGGACTCATTGGTGCCCAAGAAGGAAAAGAAGAAAAATCTGGCAGGTGGAAAGAAGCGGGGCCGAAAGCCCAAGGAGCGGACCCCAGAGGAGCCTGTGGCCAAGCTGCCCCCGCGCCGGGACGACTGGCCTCCAGGATGCAGAGACAAGGGGGCCCGGGGCTCCACCGGCCGGAAGGTGGGAGTCAGCAAGGCGCCTGAAAAGTGA
>16|ENSG00000102870|30705990|30697279
CGGGTCCTCAGCCTGGAATCACCCCTTGAGAAGGACCCCAGAGTCCTCGGCGCCCAGTCCGTCCCCCGAGGCAGGGCACTGAAGGGGTTAAGTCCCCTGGGGCTGGATTCCGCCTTCCGGCTTTTCCCAGACCCCAGAGCCGGTCCCTGGAACACTGCAGTCCTGAGCTCTGGGATGGAGCCCGAGACTGCGCTGTGGGGCCCGGATCTGCAGGGTCCGGAACAGAGCCCCAACGATGCTCACAGAGGTGCCGAGAGTGAAAACGAAGAGGAGAGCCCTCGGCAGGAAAGTTCTGGGGAGGAGATCATCATGGGAGACCCGGCTCAGAGTCCAGAATCCAAGGACTCAACAGAGATGTCCCTGGAGAGATCCTCCCAGGACCCCTCTGTCCCCCAGAACCCCCCAACCCCACTGGGTCACTCCAATCCCTTGGACCACCAGATCCCCCTGGACCCCCCAGCCCCGGAGGTAGTCCCTACCCCATCTGACTGGACCAAGGCCTGCGAGGCCAGCTGGCAGTGGGGCGCTCTCACCACATGGAACAGCCCCCCAGTCGTCCCCGCCAACGAGCCCAGCCTGCGGGAGCTGGTGCAGGGCCGCCCGGCGGGGGCGGAGAAGCCCTACATCTGCAACGAGTGCGGCAAGAGCTTCAGCCAGTGGTCCAAGCTGCTGCGGCACCAGCGCATCCACACGGGAGAGCGGCCCAACACCTGCTCCGAGTGCGGCAAGAGCTTCACGCAGAGCTCGCACCTGGTGCAGCACCAGCGCACGCACACCGGCGAGAAGCCCTACAAGTGCCCCGACTGCGGCAAGTGCTTCAGCTGGAGCTCCAACCTGGTGCAGCACCAGCGCACGCACACGGGAGAGAAGCCCTACAAGTGCACGGAGTGCGAGAAAGCCTTCACCCAGAGCACCAACCTCATCAAGCACCAGCGATCCCACACCGGCGAGAAGCCCTACAAGTGCGGCGAGTGCCGCCGGGCTTTCTACCGCAGCTCGGACCTCATCCAGCACCAGGCCACCCACACAGGCGAGAAACCCTACAAGTGCCCCGAGTGCGGGAAGCGCTTCGGCCAGAACCACAACCTCCTCAAGCACCAGAAGATCCACGCGGGCGAGAAGCCATACCGCTGCACCGAGTGCGGGAAGAGCTTCATCCAGAGCTCGGAGCTGACCCAGCACCAGCGCACGCACACAGGCGAGAAGCCCTACGAGTGCCTAGAGTGCGGCAAGAGCTTCGGCCACAGCTCCACCCTCATCAAGCACCAGCGGACTCACCTGCGCGAGGACCCGTTCAAGTGCCCAGTGTGCGGCAAGACCTTCACCCTGAGCGCCACGTTGCTGCGGCACCAGCGCACGCACACGGGCGAGCGGCCCTACAAGTGCCCAGAGTGCGGCAAGAGCTTCAGCGTCAGCTCCAACCTCATCAACCACCAGCGCATCCACCGCGGCGAGCGGCCCTACATCTGCGCCGACTGCGGCAAGAGCTTCATCATGAGCTCCACCCTTATCCGCCACCAGCGCATCCACACCGGTGAGAAGCCCTACAAGTGTTCCGACTGCGGCAAGAGCTTCATCCGCAGCTCCCACCTTATCCAGCACCGCCGCACGCACACCGGCGAGAAGCCCTACAAGTGCCCCGAGTGCGGCAAGAGCTTCAGCCAGAGCTCCAACCTTATTACCCACGTCCGCACGCACATGGACGAGAACCTGTTCGTGTGCTCCGACTGCGGGAAGGCCTTCCTGGAAGCCCACGAGCTGGAGCAGCACCGGGTGATCCATGAGAGGGGGAAGACCCCAGCGCGTAGGGCCCAGGGCGACAGCCTGCTGGGGCTCGGGGACCCCTCCCTGCTGACCCCGCCGCCGGGAGCCAAGCCGCACAAGTGTCTCGTGTGCGGAAAGGGCTTCAACGACGAGGGCATCTTCATGCAACATCAGAGGATCCACATCGGAGAAAACCCCTACAAAAATGCAGACGGCCTCATCGCACACGCAGCCCCCAAACCTCCTCAGTTACGATCCCCAAGGCTCCCTTTCAGAGGGAATTCCTACCCCGGGGCTGCGGAGGGCAGAGCGGAGGCCCCCGGACAGCCCCTTAAGCCGCCGGAGGGTCAGGAGGGCTTCAGCCAGAGGCGGGGGCTGCTGTCCTCCAAGACCTACATCTGCTCCCACTGCGGAGAGAGCTTCCTGGATCGCTCTGTGCTCCTCCAGCATCAGCTCACCCACGGCAACGAAAAGCCCTTTCTCTTTCCTGATTATAGAATTGGCCTAGGGGAAGGCGCAGGGCCCAGCCCCTTCTTAAGTGGGAAGCCCTTTAAATGCCCTGAATGCAAACAAAGCTTTGGCCTCAGCTCTGAGCTGCTGCTGCACCAGAAAGTCCATGCAGGCGGGAAGAGCTCCCAGAAGAGTCCAGAGCTGGGGAAGAGCTCTTCCGTCCTCCTGGAGCATCTCAGGAGCCCCCTGGGGGCCAGACCCTACCGCTGCTCAGATTGCAGGGCCTCCTTCCTCGACCGCGTGGCCCTCACCCGGCACCAAGAAACCCACACCCAGGAAAAACCCCCCAATCCCGAGGACCCCCCTCCAGAGGCAGTCACCCTGTCCACAGATCAGGAAGGTGAGGGCGAGACCCCTACCCCCACAGAGAGCAGCAGCCATGGGGAAGGGCAAAACCCCAAAACCCTAGTGGAAGAAAAGCCCTATCTGTGCCCCGAGTGTGGAGCCGGCTTCACAGAAGTCGCAGCCCTCCTGCTCCATAGGAGCTGCCACCCAGGTGTCTCCCTGTGA
>12|ENSG00000090612|132243627|132231092
ATGGATGCTAAGTCACTAACTGCCTGGTCCCGGACACTGGTGACCTTCAAGGATGTATTTGTGGACTTCACCAGGGAGGAGTGGAAGCTGCTGGACACTGCTCAGCAGATCGTGTACAGAAATGTGATGCTGGAGAACTATAAGAACCTGGTTTCCTTGGGTTATCAGCTTACTAAGCCAGATGTGATCCTCCGGTTGGAGAAGGGAGAAGAGCCCTGGCTGGTGGAGAGAGAAATTCACCAAGAGACCCATCCTGATTCAGAGACTGCATTTGAAATCAAATCATCAGTTTCCAGCAGGAGCATTTTTAAAGATAAGCAATCCTGTGACATTAAAATGGAAGGAATGGCAAGGAATGATCTCTGGTATTTGTCATTAGAAGAAGTCTGGAAATGTAGAGACCAGTTAGACAAGTATCAGGAAAACCCAGAGAGACATTTGAGGCAAGTGGCATTCACCCAAAAGAAAGTACTTACTCAGGAGAGAGTCTCTGAAAGTGGTAAATATGGGGGAAACTGTCTTCTTCCTGCTCAGCTAGTACTGAGAGAGTATTTCCATAAACGTGACTCACATACTAAAAGTTTAAAACATGATTTAGTTCTTAATGGTCATCAGGACAGTTGTGCAAGTAACAGTAATGAATGTGGTCAAACTTTCTGTCAAAACATTCACCTTATTCAGTTTGCAAGAACTCACACAGGTGATAAATCCTACAAATGCCCTGATAATGACAACTCTCTTACTCATGGTTCATCTCTTGGTATATCAAAGGGCATACATAGAGAGAAACCCTATGAATGTAAGGAATGTGGAAAATTCTTCAGCTGGCGCTCTAATCTTACTAGGCATCAGCTTATTCATACTGGAGAAAAACCCTATGAGTGTAAAGAATGTGGAAAGTCTTTCAGCCGGAGTTCTCACCTCATTGGACATCAAAAGACCCATACTGGTGAGGAACCCTATGAATGTAAAGAATGTGGAAAATCCTTCAGCTGGTTCTCTCACCTTGTTACTCATCAGAGAACTCATACAGGAGACAAACTGTACACATGTAATCAGTGTGGGAAATCTTTTGTTCATAGCTCTAGGCTTATTAGACACCAGAGGACACATACTGGAGAGAAACCCTATGAATGTCCTGAATGTGGGAAATCTTTCAGACAGAGCACACATCTCATTCTGCATCAGAGAACCCATGTGAGAGTGAGGCCCTATGAATGCAATGAATGTGGAAAGTCTTACAGCCAGAGATCTCACCTTGTTGTGCATCATAGAATTCACACTGGACTAAAACCTTTTGAGTGTAAGGATTGTGGAAAATGTTTTAGTCGAAGCTCTCACCTTTATTCACATCAAAGAACCCACACTGGAGAGAAACCATATGAGTGTCATGATTGTGGAAAATCTTTCAGCCAGAGTTCTGCCCTTATTGTGCATCAGAGGATACACACTGGAGAGAAACCATATGAATGCTGTCAGTGTGGGAAAGCCTTCATCCGGAAGAATGACCTCATTAAGCACCAGAGAATTCATGTTGGAGAAGAGACCTATAAATGTAATCAATGTGGCATTATCTTCAGCCAGAACTCTCCATTTATAGTTCATCAAATAGCTCACACTGGAGAGCAGTTCTTAACATGCAATCAATGTGGGACAGCGCTTGTTAATACCTCTAACCTTATTGGATACCAGACAAATCATATTAGAGAAAATGCTTACTAA
>16|ENSG00000010539|3225410|3212351
ATGATGGCTGCAAAAGTGGTTCCTATGCCCCCAAAGCCAAAGCAGTCCTTTATACTGAGAGTTCCGCCAGACTCCAAGCTGGGCCAAGACCTACTTCGAGATGCCACTAACGGGCCCAAGACCATCCACCAGCTAGTGCTGGAGCACTTCCTCACCTTCTTGCCCAAGCCAAGCCTGGTCCAGCCCAGTCAGAAAGTCAAGGAGACCTTGGTTATTATGAAAGATGTGAGCTCAAGCCTTCAGAACAGAGTGCATCCTCGTCCCTTGGTGAAGCTTCTGCCCAAAGGAGTCCAAAAGGAACAAGAGACAGTGTCTCTGTATTTGAAAGCTAACCCTGAGGAGCTGGTGGTCTTTGAGGATTTGAATGTATTTCACTGCCAGGAAGAATGTGTGAGCTTGGATCCTACTCAACAACTCACGTCAGAGAAGGAAGATGACAGCAGTGTCGGGGAAATGATGTTACTGGCAGTCAATGGCAGTAATCCTGAAGGTGAAGATCCTGAGAGGGAACCTGTAGAAAATGAAGATTATAGAGAAAAGTCTTCAGATGATGATGAAATGGATTCTTCCTTGGTCTCTCAGCAGCCTCCCGATAACCAGGAAAAGGAACGACTAAATACATCCATTCCACAAAAAAGGAAAATGAGAAATCTGTTAGTTACCATTGAGAATGATACTCCTCTAGAGGAACTCTCAAAATATGTAGACATCAGTATTATTGCCCTTACTCGAAATCGGAGGACAAGGAGATGGTACACTTGTCCACTGTGTGGGAAACAGTTTAATGAAAGTTCTTACCTCATTTCCCACCAGAGGACCCACACTGGAGAAAAACCCTATGACTGTAATCACTGTGGGAAAAGCTTCAATCATAAAACAAACCTCAATAAACATGAGCGAATTCATACAGGAGAGAAACCTTATTCCTGTTCTCAGTGTGGAAAAAACTTCCGTCAGAATTCTCATCGGAGTCGTCATGAAGGAATCCATATAAGGGAGAAGATATTTAAGTGTCCAGAATGTGGGAAAACCTTCCCAAAGAATGAGGAGTTTGTGCTTCATCTGCAGAGTCATGAGGCTGAGAGACCATATGGTTGCAAAAAATGTGGGAGAAGATTTGGTCGGCTGTCAAACTGTACCCGGCATGAGAAAACCCACTCAGCCTGTAAGACCCGAAAGCAGAAGTAA
>1|ENSG00000142611|3345045|2975621
ATGCGATCCAAGGCGAGGGCGAGGAAGCTAGCCAAAAGTGACGGTGACGTTGTAAATAATATGTATGAGCCCAACCGGGACCTGCTGGCCAGCCACAGCGCGGAGGACGAGGCCGAGGACAGTGCCATGTCGCCCATCCCCGTGGGGCCACCGTCCCCCTTCCCCACCAGCGAGGACTTCACCCCCAAGGAGGGCTCGCCGTACGAGGCCCCTGTCTACATTCCTGAAGACATTCCGATCCCAGCAGACTTCGAGCTCCGAGAGTCCTCCATCCCAGGGGCTGGCCTGGGGGTCTGGGCCAAGAGGAAGATGGAAGCCGGGGAGAGGCTGGGCCCCTGCGTGGTGGTGCCCCGGGCGGCGGCAAAGGAGACAGACTTCGGATGGGAGCAAATACTGACGGACGTGGAAGTGTCGCCCCAGGAAGGCTGCATCACAAAGATCTCCGAAGACCTGGGCAGTGAGAAGTTCTGCGTGGATGCAAATCAGGCGGGGGCTGGCAGCTGGCTCAAGTACATCCGTGTGGCGTGCTCCTGCGATGACCAGAACCTCACCATGTGTCAGATCAGTGAGCAGATTTACTATAAAGTCATTAAGGACATTGAGCCAGGTGAGGAGCTGCTGGTGCACGTGAAGGAAGGCGTCTACCCCCTGGGCACAGTGCCGCCCGGCCTGGACGAGGAGCCCACGTTCCGCTGTGACGAGTGTGACGAACTCTTCCAGTCCAAGCTGGACCTGCGGCGCCATAAGAAGTACACGTGTGGCTCAGTGGGGGCTGCGCTCTACGAGGGCCTGGCTGAGGAGCTCAAGCCCGAGGGCCTTGGCGGTGGCAGCGGCCAAGCCCACGAGTGCAAGGACTGCGAGCGGATGTTCCCCAACAAGTACAGCCTGGAGCAGCACATGGTCATCCACACGGAGGAGCGCGAGTACAAATGCGACCAGTGTCCCAAGGCCTTCAACTGGAAGTCCAACCTCATCCGCCACCAGATGTCCCACGACAGCGGCAAACGCTTCGAATGTGAAAACTGCGTGAAGGTGTTCACGGACCCCAGCAACCTTCAGCGGCACATCCGCTCGCAGCACGTGGGCGCTCGGGCCCACGCCTGCCCCGACTGCGGGAAGACCTTCGCCACGTCCTCCGGCCTCAAGCAGCACAAGCATATCCACAGCACGGTGAAGCCTTTCATATGTGAGGTCTGCCACAAGTCCTACACGCAGTTCTCCAACCTGTGCCGGCACAAGCGGATGCACGCCGACTGCCGCACGCAGATCAAGTGCAAGGACTGTGGCCAGATGTTCAGCACTACCTCCTCCCTCAACAAGCACCGGCGCTTCTGCGAGGGCAAGAACCATTACACGCCGGGCGGCATCTTTGCCCCGGGCCTGCCCTTGACCCCCAGCCCCATGATGGACAAGGCAAAACCCTCCCCCAGCCTCAATCACGCCAGCCTGGGCTTCAACGAGTACTTTCCCTCCAGGCCGCACCCGGGGAGCCTGCCCTTCTCCACGGCGCCTCCCACGTTCCCCGCACTCACCCCCGGCTTCCCGGGCATCTTCCCTCCATCCTTGTACCCCCGGCCGCCTCTGCTACCTCCCACATCGCTGCTCAAGAGCCCCCTGAACCACACCCAGGACGCCAAGCTCCCCAGTCCCCTGGGGAACCCAGCCCTGCCCCTGGTCTCCGCCGTCAGCAACAGCAGCCAGGGCACGACGGCAGCTGCGGGGCCCGAGGAGAAGTTCGAGAGCCGCCTGGAGGACTCCTGTGTGGAGAAGCTGAAGACCAGGAGCAGCGACATGTCGGACGGCAGTGACTTTGAGGACGTCAACACCACCACGGGGACCGACCTGGACACGACCACGGGGACGGGCTCGGACCTGGACAGCGACGTGGACAGCGACCCTGACAAGGACAAGGGCAAGGGCAAGTCCGCCGAGGGCCAGCCCAAGTTTGGGGGCGGCTTGGCGCCCCCGGGGGCCCCGAACAGCGTGGCCGAGGTGCCTGTCTTCTATTCCCAGCACTCATTCTTCCCGCCACCCGACGAGCAGCTGCTGACTGCAACGGGCGCCGCCGGGGACTCCATCAAGGCCATCGCATCCATTGCCGAGAAGTACTTTGGCCCCGGCTTCATGGGGATGCAGGAGAAGAAGCTGGGCTCGCTCCCCTACCACTCGGCGTTCCCCTTCCAGTTCCTGCCCAACTTCCCCCACTCCCTTTACCCCTTCACGGACCGAGCCCTCGCCCACAACTTGCTGGTCAAGGCCGAGCCAAAGTCACCCCGGGACGCCCTCAAGGTGGGCGGCCCCAGTGCCGAGTGCCCCTTTGATCTCACCACCAAGCCCAAAGACGTGAAGCCCATCCTGCCCATGCCCAAGGGCCCCTCGGCCCCCGCATCCGGCGAGGAGCAGCCGCTGGACCTGAGCATCGGCAGCCGGGCCCGTGCCAGCCAAAACGGCGGCGGGCGGGAGCCCCGCAAGAACCACGTCTATGGGGAACGCAAGCTGGGCGCCGGCGAGGGGCTGCCCCAGGTGTGCCCGGCGCGGATGCCCCAGCAGCCCCCGCTCCACTACGCCAAGCCCTCGCCCTTCTTCATGGACCCCATCTACAGCAGGGTAGAAAAGCGGAAGGTCACAGACCCCGTGGGAGCCCTGAAGGAGAAGTACCTGCGGCCGTCCCCGCTGCTCTTCCACCCCCAGATGTCAGCCATAGAGACCATGACAGAGAAGCTGGAGAGCTTTGCAGCCATGAAGGCGGACTCGGGCAGCTCCCTGCAGCCCCTCCCCCACCACCCCTTCAACTTCCGGTCCCCACCCCCAACGCTCTCCGACCCCATCCTCAGGAAGGGCAAGGAGCGATACACGTGCAGGTACTGTGGGAAGATCTTCCCCAGATCAGCCAATCTCACCAGACACCTGAGGACGCACACTGGGGAGCAGCCGTACAGGTGTAAGTACTGCGACCGCTCCTTCAGCATCTCTTCGAACCTCCAGCGGCACGTCCGGAACATCCACAACAAGGAGAAGCCTTTCAAGTGCCACCTGTGCAACCGCTGCTTCGGGCAGCAGACCAACCTGGACCGGCACCTCAAGAAGCACGAGCACGAGAACGCACCAGTGAGCCAGCACCCCGGGGTCCTCACGAACCACCTGGGGACCAGCGCGTCCTCTCCCACCTCAGAGTCGGACAACCACGCACTTTTAGACGAGAAAGAAGACTCTTATTTCTCGGAAATCAGAAACTTTATTGCCAATAGTGAGATGAACCAAGCATCAACGCGAACAGAGAAACGGGCGGACATGCAGATCGTGGACGGCAGTGCCCAGTGTCCAGGCCTAGCCAGTGAGAAGCAGGAGGACGTGGAGGAGGAGGACGACGATGACCTGGAGGAGGACGATGAGGACAGCCTGGCCGGGAAGTCGCAGGATGACACCGTGTCCCCCGCACCCGAGCCCCAGGCCGCCTACGAGGATGAGGAGGATGAGGAGCCAGCCGCCTCCCTGGCCGTGGGCTTTGACCACACCCGAAGGTGTGCTGAGGACCACGAAGGCGGTCTGTTAGCTTTGGAGCCGATGCCGACTTTTGGGAAGGGGCTGGACCTCCGCAGAGCAGCTGAGGAAGCATTTGAAGTTAAAGATGTGCTTAATTCCACCTTAGATTCTGAGGCTTTAAAACATACACTGTGCAGGCAGGCTAAGAACCAGGCATATGCAATGATGCTGTCCCTTTCCGAAGACACTCCTCTCCACACCCCCTCCCAGGGTTCTCTGGACGCTTGGTTGAAGGTCACTGGAGCCACGTCGGAGTCTGGAGCATTTCACCCCATCAACCACCTCTGA
>19|ENSG00000173480|63119756|63110053
ATGGCAGCGGCTGCGCCGAGGCGCCCGACTCAGCAGGGCACTGTGACCTTTGAAGATGTGGCTGTGAACTTTTCCCAGGAGGAGTGGTGTCTTCTTAGTGAGGCTCAGAGGTGCTTGTACCGTGATGTGATGCTAGAGAACCTGGCTCTCATATCCTCGCTGGGTTGTTGGTGTGGATCAAAAGATGAGGAGGCACCTTGTAAGCAGAGAATTTCTGTACAAAGAGAGTCTCAGAGCAGGACTCCTAGGGCAGGTGTTTCTCCTAAGAAGGCTCACCCCTGTGAAATGTGTGGCCTCATCTTGGAGGATGTTTTTCACTTTGCTGACCACCAGGAAACTCATCACAAGCAGAAGCTGAACAGGAGTGGAGCATGTGGAAAAAACTTGGATGACACTGCATACCTTCATCAGCACCAGAAGCAGCATATTGGAGAGAAATTCTACAGAAAGAGTGTCAGAGAAGCATCGTTTGTAAAGAAACGTAAGCTCAGGGTGTCACAGGAGCCATTTGTCTTCCGCGAGTTTGGGAAGGACGTTCTGCCCAGTTCAGGATTGTGCCAAGAAGCAGCTGCTGTAGAGAAGACAGACAGTGAAACTATGCATGGCCCACCCTTTCAGGAGGGAAAAACTAATTACAGTTGTGGAAAACGCACAAAAGCCTTCAGCACCAAACACTCAGTTATTCCACACCAGAAACTTTTCACTAGAGATGGATGTTATGTGTGCAGTGATTGTGGAAAATCCTTTAGCAGATATGTCAGCTTCAGTAATCATCAGCGAGATCACACTGCAAAAGGACCTTATGATTGTGGAGAGTGTGGGAAATCTTATAGTCGAAAGAGCAGCCTTATTCAACATCAGCGAGTCCACACTGGAAAGACAGCTTATCCCTGTGAGGAGTGCGGGAAATCTTTTAGTCAGAAGGGCAGCCTTATTAGCCATCAGCGTGTTCACACTGGAGAAAGGCCTTATGAGTGTAGAGAATATGGGAAATCTTTTGGTCAAAAGGGTAACCTCATTCAACATCAGCAAGGTCACACTGGAGAGAGAGCTTATCACTGTGGGGAATGTGGGAAATCTTTTCGTCAGAAGTTCTGCTTTATTAACCATCAGCGTGTTCACACTGGAGAAAGGCCTTACAAGTGTGGAGAATGTGGAAAATCTTTTGGTCAAAAGGGCAACCTCGTTCAACATCAGCGAGGTCATACTGGAGAAAGGCCCTATGAGTGCAAGGAATGTGGGAAATCATTTAGGTACAGATCCCACCTCACTGAACACCAGAGACTTCACACTGGGGAAAGACCTTACAATTGTAGGGAATGTGGGAAATTATTTAACAGGAAGTATCATCTTCTCGTTCATGAGAGAGTTCACACTGGAGAAAGGCCATATGCGTGTGAGGTATGTGGGAAATTATTTGGTAATAAGAACTGCGTGACTATACATCAGAGGATTCACACTGGAGAAAGGCCGTATGAATGCAATGAATGTGGGAAATCATTTCTTTCCAGCTCTGCGCTTCATGTTCATAAAAGAGTTCATTCTGGACAAAAGCCTTATAAGTGCAGTGAATGTGGAAAATCCTTTGCTGAATGTTCCAGTCTCATTAAACACAGGAGAATTCACACTGGAGAAAGGCCTTATGAATGTACCAAATGTGGAAAAACATTTCAGCGAAGCTCTACCCTCCTTCATCATCAGAGTTCACACAGGAGAAAGGCCTTATGA
>2|ENSG00000163013|73350266|73336457
ATGGCCTCGCTGGACCTGCCGTACCGCTGCCCCCGCTGCGGGGAGCACAAGCGCTTCCGGAGCCTGTCGTCGCTGCGCGCGCACCTGGAGTACAGCCACACCTACGAGACGCTCTACATCCTCTCCAAGACCAACAGCATCTGCGACGGCGCCGCCGCCGCCGCGGCCGCCGCCGCCGCTGCCTCGGGGTTCCCGCTGGCTCCCGAGCCCGCCGCCCTGCTGGCCGTGCCCGGCGCCCGGCGAGAGGTCTTCGAGAGCACTTCCTTCCAGGGCAAGGAGCAGGCGGCCGGGCCGTCGCCCGCGGCGCCGCACCTGCTGCACCACCACCATCACCACGCTCCCCTCGCCCACTTCCCCGGCGACCTGGTGCCCGCTAGCCTGCCCTGTGAGGAGTTGGCCGAGCCGGGCCTTGTGCCCGCCGCAGCAGCGCGCTATGCGCTGCGCGAGATCGAGATCCCGCTGGGGGAGCTGTTCGCCCGCAAGTCCGTGGCGTCCTCGGCGTGCTCGACGCCGCCGCCTGGCCCCGGCCCCGGCCCTTGCCCCGGGCCTGCCTCCGCTTCGCCCGCGTCCCCCTCACCCGCTGATGTGGCCTACGAAGAGGGCCTGGCGCGCCTCAAGATCCGCGCGCTGGAGAAGCTGGAGGTGGACCGGCGGCTGGAGCGGCTGAGCGAGGAGGTGGAGCAGAAGATCGCGGGCCAGGTGGGCCGGCTGCAGGCCGAGCTGGAGCGCAAGGCGGCCGAACTGGAGACTGCGCGGCAGGAGAGTGCGAGGCTCGGGCGCGAGAAGGAGGAGCTGGAGGAGCGCGCGTCTGAGCTCTCCCGCCAGGTGGACGTGAGCGTAGAGCTGCTGGCCTCACTCAAGCAGGACCTGGTGCACAAGGAACAGGAGCTGAGCCGCAAGCAGCAGGAGGTGGTGCAGATCGACCAGTTCCTGAAGGAGACGGCGGCGCGGGAGGCCAGCGCCAAGCTGCGGCTGCAGCAGTTCATTGAGGAGCTCCTTGAGCGGGCTGACCGTGCCGAGCGGCAGCTGCAGGTCATCAGCAGCAGCTGTGGCAGCACGCCCAGCGCCAGCCTGGGCCGTGGAGGTGGGGGCGGTGGTGCTGGACCCAATGCCCGGGGCCCAGGCAGAATGCGAGAACACCACGTGGGCCCGGCCGTGCCTAACACATATGCAGTGTCACGGCATGGCTCCTCTCCGAGCACAGGGGCCTCCAGCCGTGTGCCAGCCGCATCCCAGAGCTCAGGCTGCTATGACAGTGACAGTCTGGAGCTGCCCAGGCCAGAGGAGGGGGCCCCTGAGGACAGTGGCCCTGGGGGCTTGGGCACACGGGCCCAGGCTGCCAACGGGGGCTCAGAGCGGTCCCAGCCCCCTCGCAGCTCAGGCCTGCGGCGCCAGGCCATCCAGAACTGGCAGCGCAGACCCCGCCGACACAGCACTGAGGGGGAAGAGGGTGATGTCTCCGACGTTGGCTCCCGAACCACTGAGTCAGAGGCTGAGGGCCCGTTGGATGCGCCCCGCCCCGGGCCTGCTATGGCTGGGCCATTGAGCAGCTGCCGGCTCTCAGCCCGCCCCGAGGGAGGCAGTGGGCGGGGTCGGCGAGCAGAGAGGGTCAGCCCCTCACGCTCCAATGAGGTCATCAGCCCAGAGATCCTGAAGATGCGAGCTGCCCTCTTCTGCATCTTCACCTACCTGGACACGCGCACACTGCTGCATGCTGCCGAGGTCTGCCGGGACTGGCGCTTCGTGGCCCGCCACCCCGCAGTCTGGACAAGGGTGCTGCTTGAGAATGCCCGTGTCTGCTCCAAGTTCCTGGCAATGCTGGCTCAGTGGTGCACCCAGGCCCACTCTCTGACGCTGCAGAACTTGAAGCCCCGGCAGCGGGGAAAGAAGGAGAGCAAGGAGGAGTATGCCCGGAGCACCCGGGGCTGCCTGGAAGCTGGGCTGGAGTCCCTGCTGAAGGCAGCTGGGGGGAACCTGCTGATCCTGCGCATCTCCCACTGTCCAAACATCCTCACCGACCGCTCGCTCTGGCTGGCCAGCTGCTACTGCCGTGCCCTGCAGGCTGTCACGTACAGGAGTGCCACAGACCCCGTGGGCCATGAGGTCATTTGGGCCCTGGGCGCAGGCTGCAGAGAGATCGTCTCCCTCCAAGTGGCACCACTTCACCCCTGCCAGCAGCCCACACGCTTCAGTAACCGCTGCCTGCAGATGATTGGTCGCTGTTGGCCCCACCTGCGGGCCCTGGGGGTCGGGGGTGCCGGCTGTGGGGTGCAGGGCCTGGCATCACTCGCGAGAAACTGCATGCGGCTGCAGGTCCTGGAGCTTGACCACGTGTCAGAGATCACCCAGGAGGTGGCAGCAGAGGTCTGCCGGGAAGGCCTGAAGGGACTGGAGATGCTGGTGCTCACGGCGACTCCCGTCACCCCTAAGGCCCTACTGCACTTCAACAGCATCTGCCGGAACCTCAAGTCCATTGTGGTCCAGATTGGGATTGCGGATTATTTCAAAGAGCCCAGCAGCCCTGAGGCCCAGAAGCTGTTTGAGGACATGGTGACAAAACTCCAGGCTCTGCGACGGAGGCCCGGCTTCTCTAAGATTCTGCACATCAAGGTGGAAGGCGGCTGCTAA
>19|ENSG00000167384|49696395|49671701
ATGCGCGCATGCGCAGGGTCTACGCGGGAAGCTGGAAGCGGTGCTCAGGACCTCAGCACCCTGCTGTGCCTGGAGGAGAGCATGGAAGAGCAGGATGAGAAGCCCCCAGAGCCCCCGAAGGCCTGTGCACAGGATTCTTTCCTTCCTCAAGAGATTATCATCAAAGTCGAGGGAGAAGACACTGGGTCTCTGACCATCCCATCTCAGGAAGGAGTGAACTTCAAAATTGTGACTGTGGACTTCACACGGGAGGAACAGGGTACTTGGAACCCTGCTCAGAGGACCCTGGACAGAGATGTGATCCTGGAGAACCACAGGGACCTAGTCTCTTGGGACTTGGCAACTGCAGTTGGAAAAAAAGATTCAACTTCAAAGCAGAGGATTTTTGATGAAGAACCAGCTAATGGAGTGAAGATAGAAAGGTTTACAAGGGATGATCCTTGGTTATCTTCATGTGAAGAAGTGGATGATTGTAAAGACCAGTTGGAGAAGCAACAGGAAAAACAAGAGATACTTTTGCAGGAAGTGGCATTCACTCAAAGGAAAGCAGTTATTCATGAGAGAGTCTGCAAAAGTGATGAAACTGGGGAGAAGAGTGGTCTGAATTCCAGTCTATTTTCATCCCCAGTTATACCCATAAGAAACCATTTTCATAAACATGTATCACATGCTAAAAAATGGCATCTTAATGCTGCTGTAAACAGTCATCAGAAGATTAATGAGAATGAGACACTATATGAAAATAATGAATGTGGAAAACCCCCTCAGAGCATTCACCTTATTCAGTTTACAAGAACTCAAACAAAAGATAAATGCTATGGATTTAGTGACCGTATTCAATCTTTTTGCCATGGTACACCCCTACATATACATGAAAAAATTCATGGAGGAGGAAAAACCTTTGATTTTAAAGAATGTGGGCAGGTTTTGAACCCCAAAATATCCCATAATGAACAACAGAGAATTCCTTTTGAAGAGAGTCAATATAAATGTAGTGAAACCTCTCATAGTTCCTCCCTTACTCAAAACATGAGAAATAATTCTGAAGAGAAACCTTTTGAATGTAATCAGTGTGGGAAATCCTTCAGCTGGAGCTCGCATCTTGTTGCACATCAGAGAACTCACACAGGGGAGAAACCTTATGAATGTAGTGAATGTGGAAAATCCTTCAGCCGGAGCTCGCACCTTGTTTCCCATCAGAGAACTCATACTGGAGAGAAACCTTACAGGTGTAATCAATGTGGGAAATCCTTTAGCCAGAGTTATGTCCTTGTTGTGCATCAAAGAACTCATACTGGGGAGAAGCCTTATGAATGCAATCAATGTGGAAAGTCATTCAGGCAGAGCTATAAACTTATTGCACATCAAAGAACACATACCGGAGAGAAGCCCTATGAATGTAATCAATGTGGGAAATCATTTATCCAGAGCTATAAACTTATTGCACATCAAAGAATTCATACTGGGGAAAAACCCTATGAATGCAATCAGTGTGGGAAATCCTTTAGTCAAAGTTATAAACTTGTTGCTCATCAGAGAACTCACACAGGAGAAAAACCCTTTGAATGTAATCAGTGTGGGAAATCCTTCAGCTGGAGCTCTCAGCTTGTTGCACATCAAAGAACTCACACTGGAGAGAAACCGTATGAATGTAGTGAATGTGGAAAATCTTTTAACCGCAGTTCTCACCTTGTTATGCATCAGAGAATTCACACTGGGGAAAAACCGTATGAATGTAATCAGTGTGGGAAATCCTTCAGCCAGAGTTATGTTCTTGTTGTACATCAGAGAACTCATACTGGAGAAAAGCCCTATGAATGCAGTCAATGTGGGAAGTCCTTCAGACAGAGTTCATGCCTTACTCAACATCAGAGAACTCATACTGGAGAGAAACCATTTGAATGTAATCAGTGTGGAAAAACATTTAGCTTGAGTGCTCGACTTATTGTGCATCAAAGAACTCATACTGGAGAGAAACCCTTTACATGTATTCAGTGTGGAAAAGCTTTCATTAATAGCTATAAACTTATTAGGCATCAGGCAACTCATACTGAAGAGAAACTCTATGAATGTAACTAG
>18|ENSG00000184828|43821476|43809629
ATGGCCAATGACATTGATGAGCTCATTGGCATTCCCTTCCCCAACCACAGCAGTGAGGTCCTGTGCAGCCTCAATGAGCAACGGCACGATGGCCTGCTGTGTGACGTGCTCCTGGTGGTGCAGGAGCAGGAGTATCGGACCCACCGCTCCGTCCTGGCTGCCTGCAGCAAGTACTTCAAGAAGCTTTTCACAGCCGGCACCCTAGCCAGCCAGCCCTACGTCTATGAGATCGACTTTGTCCAGCCTGAGGCTCTGGCTGCTATCCTGGAGTTCGCCTACACCTCCACGCTCACCATCACCGCTGGCAATGTCAAGCACATCCTCAACGCAGCCAGGATGCTGGAGATCCAGTGCATCGTGAACGTGTGCCTGGAGATCATGGAGCCTGGGGGGGACGGGGGGGAGGAGGATGACAAGGAGGACGATGACGACGACGAAGATGATGATGATGAGGAGGACGAAGAGGAGGAGGAGGAAGAGGAGGAGGATGACGATGATGACACGGAGGACTTTGCTGACCAAGAAAACTTGCCTGACCCCCAGGACATCAGCTGCCACCAAAGCCCTTCCAAGACAGACCATCTCACAGAGAAGGCCTATTCAGACACCCCCAGGGACTTCCCTGACTCCTTCCAGGCTGGCAGTCCTGGCCATCTGGGGGTGATCCGGGACTTCTCCATCGAATCTCTGCTAAGGGAGAACCTGTACCCCAAGGCCAACATCCCCGACAGGAGACCCTCCTTGTCTCCATTCGCCCCGGACTTCTTTCCACACCTCTGGCCAGGGGACTTCGGTGCCTTTGCCCAGCTGCCTGAGCAGCCCATGGACAGTGGGCCACTGGATCTGGTCATCAAGAATCGGAAGATCAAGGAGGAGGAGAAGGAGGAGCTGCCCCCACCCCCACCGCCACCCTTCCCTAATGACTTCTTCAAGGACATGTTCCCTGACCTGCCGGGGGGGCCTCTGGGACCCATCAAGGCGGAGAACGACTACGGTGCCTATCTCAACTTCCTGAGTGCCACCCACCTGGGAGGCCTCTTCCCACCCTGGCCCCTGGTAGAAGAGCGCAAGCTGAAGCCCAAGGCCTCTCAGCAGTGCCCCATCTGCCACAAAGTCATCATGGGGGCCGGGAAGCTGCCGCGGCACATGAGGACCCATACCGGGGAGAAGCCATACATGTGCACCATCTGCGAGGTCCGCTTCACCAGGCAGGACAAGCTGAAAATCCACATGCGGAAGCACACAGGGGAGCGGCCCTACCTGTGCATCCACTGCAACGCCAAGTTCGTGCACAACTACGACCTCAAGAACCACATGCGCATCCACACGGGCGTGCGGCCCTACCAGTGCGAGTTCTGCTACAAGAGCTTCACGCGCTCTGACCACCTGCACCGCCACATCAAGCGCCAGAGCTGCCGCATGGCACGGCCCCGACGCGGCCGCAAGCCTGCTGCGTGGAGGGCCGCCAGCCTGCTCTTCGGGCCCGGCGGCCCGGCCCCCGACAAGGCGGCCTTCGTGATGCCCCCTGCGCTGGGCGAGGTGGGCGGCCACCTGGGCGGCGCAGCTGTGTGCCTCCCGGGCCCCAGCCCCGCCAAGCACTTCCTGGCAGCGCCCAAGGGCGCCCTGAGCCTGCAAGAGCTGGAGCGGCAGTTCGAGGAGACACAGATGAAGCTGTTCGGGCGCGCGCAGCTGGAGGCTGAGAGGAACGCGGGGGGCCTCCTGGCCTTCGCGCTGGCCGAGAACGTGGCGGCGGCGCGGCCCTACTTCCCGCTGCCCGACCCTTGGGCCGCCGGCCTGGCCGGCCTCCCTGGGCTCGCCGGCCTCAACCACGTGGCCTCCATGTCCGAAGCCAACAACTAG
>19|ENSG00000171425|60848800|60838194
ATGCTGGTGCTGCCATCCCCCTGCCCTCAGCCTCTGGCATTTTCCTCCGTTGAGACCATGGAGGGCCCTCCCCGTCGGACTTGCCGCTCCCCAGAACCTGGACCTTCCTCCTCCATCGGATCTCCCCAGGCTTCATCTCCTCCAAGGCCCAACCACTACCTGCTTATTGACACTCAGGGTGTCCCCTACACAGTGCTGGTGGACGAGGAGTCACAGAGGGAGCCAGGGGCCAGTGGGGCTCCAGGCCAGAAAAAGTGCTACAGCTGCCCCGTGTGCTCAAGGGTCTTCGAGTACATGTCCTACCTTCAGCGACACAGCATCACCCACTCGGAGGTAAAGCCCTTCGAGTGTGACATCTGTGGGAAGGCATTCAAGCGCGCCAGCCACTTGGCACGGCACCATTCCATTCACCTGGCGGGTGGTGGGCGGCCCCACGGCTGCCCGCTCTGCCCTCGCCGCTTCCGGGATGCGGGTGAGCTGGCCCAGCACAGCCGGGTGCACTCTGGGGAACGCCCGTTTCAGTGTCCACACTGCCCTCGCCGCTTTATGGAGCAGAACACACTGCAGAAACACACGCGGTGGAAGCATCCATGA
>19|ENSG00000160336|58653326|58649710
ATGAAGGAGTTCTTGTCAACAGCGCAAGGCAACAGAGAAGTGTTCCATGCAGGGACATTGCAAATACATGAAAGTCATCACAATGGAGATTTTTGCTACCAGGATGTTGATAAAGATATTCATGACTATGAATTTCAATGGCAAGAAGATGAAAGAAATGGCCATGAAGCACCCATGACAAAAATCAAAAAGTTGACAGGTATTACAGAACGATATGATCAAAGTCATGCTAGAAACAAGCCTATTAAAGATCAGCTTGGATCAAGCTTTCATTCGCATCTGCCTGAAATGCACATATTTCAGACCGAAGAGAAAATTGATAATCAAGTTGTGAAGTCTGTCCACGATGCTTCCTTGGTTTCAACAGCCCAAAGAATTTCTTGTAGGCCCAAAACCCATATATCTAATAACCATGGGAATAATTTCTGGAATTCTTCATTACTCACACAAAAACAGGAAGTACACATGAGAGAAAAATCTTTCCAATGTAATGAGAGTGGCAAAGCCTTTAATTACAGCTCACTCTTAAGGAAACATCAGATAATCCATTTAGCAGACAAATATAAATGTGATGTATGTGGCAAGCTCTTTAATCAGAAGCGAAACCTAGCATGCCATCGTAGATGTCACACTGGTGAGAATCCTTACAAGTGTAATGAGTGTGGCAAGACCTTCAGTCAGACGTCATCCCTTACATGCCATCGTAGACTTCATACTGGAGAGAAACCTTACAAATGTGAAGAATGTGACAAAGCTTTCCATTTCAAATCAATACTTGAAAGACATAGGATAATTCATACTGAAGAGAAACCATATAAGTGTAATGAGTGTGGCAAGACCTTTAGGCAGAAGTCAATCCTTACACGCCATCATCGACTTCATACTGGAGAGAAACCTTACAAGTGTAATGAGTGTGGCAAGACCTTTAGTCACAAGTCATCCCTTACATGCCATCATAGACTTCATACTGGAGAGAAACCCTACAAATGTAATGAGTGTGGCAAGACCTTTAGTCACAAGTCATCCCTTACATGCCATCGTAGACTTCATACTGGAGAGAAACCTTACAAATGTGAAGAATGTGACAAAGCTTACAGTTTCAGATCAAATTTTGAAATACATCGGAAAATTCATACTGAAGACAATGCTTACAAGTGTAATGAGTGTGGAAAGACCTTTAGCCGGACATCATCCCTTACATGCCATCGTAGACGTCATACTGGAGAGCAACCTTACAAATGTGAAGAATGTGACAAAGCTTTCCGTTTCAAATCAAACCTTGAAAGACATAGGAGAATTCATACTGGAGAGAAACCATACAAGTGTAATGAGTGTGGCAAGACCTTTAGTCGGAAGTCATACCTCACATGCCATCATAGACTTCATACTGGAGAGAAAGCTTACAAGTGTAATGAGTGCGGCAAGACCTTTAGTTGGAAGTCATCCCTTACCTGCCATCGTAGACTTCATTCTGGAGAGAAACCTTACAAGTGTAAGGAGTGTGGCAAGACCTTCAATCAGCAGTTAACCCTTAAACGCCATCGTAGACTTCATAGTGGAGAGAACCCTTACAAATGTGAAGATAGTGACAAAGCTTACAGTTTCAAATCAAACCTTGAAATACATCAGAAAATTCATACTGAAGAGAATCCTTACAAGTGTAATGAGTGTGGCAAGACCTTCAGTCGGACGTCATCCCTTACATGCCATCGTAGACTTCATACCGGAGAGAAACCTTACAAATGTGAAGAATGTGACAAAGCTTTCCGTGTGAAATCAAACCTTGAAGGACATAGGAGAATTCATACTGGAGAGAAACCTTACAAGTGTAATGAGTGTGGCAAGACCTTTAGTCGGAAGTCATATTTTATATGCCATCATAGACTTCATACTGGAGAGAAACCTTATAAGTGTAATGAGTGTGGCAAGAACTTTAGTCAGAAGTCATCCCTTATATGCCACCATAGACTTCATACTGGAGAGAAACCTTACAAGTGTAATGAGTGTGGCAAGACCTTTAGTCAGAAGTCAAACCTTACATGCCATCGTAGACTTCATACTGGAGAAAAACAAGTGTAA
>8|ENSG00000183309|144804902|144803097
ATGATTTTGTTGTCTTTTGTTTCAGATTCTAATGTAGGAACTGGTGAGAAGAAGGTGACTGAAGCCTGGATTTCTGAGGATGAAAACTCACATAGGACGACGTCAGACAGACTCACGGTGATGGAGCTCCCCTCTCCCGAGTCTGAGGAAGTCCACGAGCCCAGATTAGGGGAGCTCTTGGGAAATCCAGAAGGTCAGAGCCTGGGGAGTTCCCCCTCTCAGGACAGGGGCTGCAAGCAGGTGACAGTGACCCATTGGAAGATCCAGACAGGAGAGACAGCTCAAGTGTGCACCAAGTCAGGAAGAAACCATATTCTGAATTCAGACCTTCTTCTGCTTCAGAGAGAGCTCATAGAGGGGGAAGCCAATCCTTGCAATATCTGTGGCAAAACCTTCACGTTTAATTCGGACCTAGTTAGGCATCGGATTTCGCATGCTGGGGAGAAACCTTACACGTGCGATCAGTGTGGGAAAGGCTTTGGCCAGAGCTCACACCTTATGGAGCATCAGAGAATTCACACTGGAGAGAGACTCTACGTCTGTAATGTGTGTGGGAAAGACTTCATTCACTATTCAGGTCTCATTGAGCATCAGCGCGTTCATTCAGGAGAAAAGCCCTTCAAATGTGCGCAGTGTGGGAAGGCGTTTTGTCACAGTTCAGACCTGATTAGGCACCAGAGAGTTCACACCAGAGAGAGACCTTTTGAATGCAAAGAGTGTGGGAAAGGCTTCAGTCAGAGCTCCTTACTTATTCGCCATCAGAGGATTCACACGGGAGAAAGGCCCTATGAGTGCAATGAATGTGGGAAATCCTTCATAAGGAGCTCGAGCCTCATTCGCCATTATCAGATCCACACAGAAGTGAAACAGTATGAATGCAAAGAATGTGGGAAGGCATTCCGTCATCGCTCAGACCTTATTGAACACCAGAGAATTCACACCGGAGAGAGACCCTTTGAATGCAATGAGTGTGGGAAAGCCTTTATTCGGAGTTCAAAGCTCATTCAGCATCAGAGGATCCATACTGGGGAGAGGCCTTACGTATGCAATGAGTGTGGGAAGCGCTTCAGCCAGACGTCAAACTTCACCCAGCATCAGAGAATTCACACTGGAGAGAAACTCTATGAATGTAACGAGTGTGGGAAAGCTTTCTTTCTGAGTTCATACCTTATTCGACACCAGAAAATCCACACTGGAGAGAGAGTGTATGAATGTAAGGAATGTGGGAAAGCGTTTCTCCAGAAAGCCCATCTCACTGAGCACCAGAAGATCCACTCTGGGGACAGGCCCTTCGAATGTAAAGACTGTGGGAAAGCCTTCATCCAGAGCTCCAAGCTGCTTCTGCACCAGATTATTCACACTGGAGAAAAGCCCTATGTGTGCAGTTATTGTGGGAAAGGCTTTATTCAGAGGTCAAACTTCCTTCAACACCAGAAAATTCATACTGAAGAGAAGCTCTATGAATGTAGTCAGTATGGGAGAGATTTTAACTCAACTACAAACGTTAAAAATAATCAAAGGGTTCACCAAGAGGGACTCTCCTTGAGTAAGGCCCCCATACATTTGGGTGAGAGGTCTGTAGATAAGGGGGAACACACAGGTAACTTATAA
>19|ENSG00000142065|41561918|41519002
ATGGCCCATGGTTCAGTGACATTCAGGGATGTGGCCATAGACTTCTCACAGGAAGAATGGGAATTCCTGGATCCTGCTCAGAGGGACTTATATAGGGATGTAATGTGGGAGAACTACAGCAACTTCATTTCACTAGGACCTTCCATTTCTAAACCAGATGTGATTACCTTATTGGATGAAGAAAGGAAGGAACCTGGGATGGTTGTGAGGGAAGGGACAAGAAGATACTGCCCTGATTTGGAGTCCAGATACAGGACCAATACTTTATCTCCAGAAAAGGACATTTATGAAATATATTCATTTCAGTGGGATATAATGGAAAGAATTAAAAGCTATAGCCTTCAGGGTTCCATTTTTAGGAATGATTGGGAATGCAAAAGCAAGATTGAGGGGGAAAAGGAACAACAAGAGGGATATTTTGGGCAAGTGAAAATTACCTCTGAAAAAATGACCACTTACAAAAGGCACAATTTTCTTACTGAGTATCAGATCGTTCATAATGGAGAAAAGGTGTATGAGTGTAAGGAGTGTAGGAAGACCTTTATTCGTCGCTCAACACTTAGTCAACACCTGAGAATTCATACTGGTGAGAAACCTTATAAGTGTAAGGAATGTGGGCAGGCCTTTAGACAGCGTGCACATCTTATTCGACATCACAAACTTCACACCGGTGAGAAACCCTATGAATGTAAGGAGTGTGGGAAGGCCTTTACAGTGCTCCAAGAACTTACTCAACATCAGAGACTTCATACGGGTGAAAAACCCTATGAATGTAAGGAATGTGGAAAGGCCTTTAGAGTACATCAGCAACTGGCTCGACATCAGAGAATTCACACTGGTGAGAAACCCTATGAATGTAAGGACTGTGGAAAGACCTTTAGACAGTGTACACACCTTACACGCCATCAGAGACTTCATACTGCTGAAAAGCTCTATGAATGTAAGGAATGTGGGAAAGCCTTCGTATGTGGTCCAGACCTTAGAGTACATCAGAAAATTCATTTTGGTGAGAAACCCTATGAATGTAAGGAGTGTGGAAAGGCTTTTAGAATATGCCAACAACTTACTGTTCATCAGAGTATTCATACTGGTGAGAAACCCTACGAATGTAAGGAATGTGGGAAGACTTTTAGATTAAGACAACAACTAGTTCGCCATCAGAGAATACATACTCGTGAGAAACCCTATGAATGTATGGAATGTTGGAAGACCTTTAGTAGTTACTCACAGCTTATTTCACACCAGAGCATTCATATTGGTGAGAGACCCTATGAATGTGAAGAGTGTGGAAAGGCCTTTAGACTGCTCTCACAACTTACTCAGCATCAAAGTATTCACACTGGTGAGAAACCTTATGAATGTAAGGAATGTAGAAAACCTTTTAGACTGCTCTCACAACTTACCCAACATCAGAGTATTCACACTGGTGAGAAACCTTATGAATGTAAGGAATGTGGTAAGGCTTTTAGACTTTATTCATTTCTTACTCAACACCAGAGAATTCATACTGGTGAGAAGCCCTACAAGTGTAAGGAGTGTAAGAAGGCCTTTAGACAGCATTCACACCTTACTCAGCATCAGAAGATTCATAATGGAATTTAA
>16|ENSG00000103199|4757167|4740816
ATGGCCACTGTCCCTGGCCTCCAGCCCCTGCCAACCTTGGAGCAGGACCTGGAACAGGAAGAGATCCTGATTGTGAAGGTGGAGGAGGACTTCTGCTTGGAAGAGGAGCCCTCCGTGGAGACGGAGGACCCCAGCCCTGAGACTTTCCGCCAGCTCTTCCGGCTCTTCTGCTACCAGGAGGTGGCTGGGCCCCGGGAGGCCCTGAGCCGCCTCTGGGAGCTGTGCTGCCGCTGGCTGCGGCCGGAGCTGCGCACCAAGGAGCAGATCCTGGAGCTGCTGGTGCTGGAGCAGTTCCTGACTGTGCTGCCGGGGGAGATCCAGGCTCGGGTACGCGAGCAGCAGCCGGAGAGCGGTGAGGAGGCCGTGGTCCTTGTGGAAGGGCTGCAGCGGAAGCCCAGGAAACACAGGCAGCGGGGCTCAGAGCTGCTTTCTGATGACGAGGTGCCCCTCGGGATAGGGGGACAGTTCTTAAAACACCAGGCAGAGGCTCAGCCAGAGGATCTGTCCCTGGAGGAAGAGGCTCGATTCTCCAGCCAGCAGCCCCCAGCCCAGCTGAGCCACAGGCCACAGAGGGGCCCGCTGTTGTGGCCAGAGAGAGGCCCTCCAGCTCCCCGGCATCAGGAGATGGCGTCAGCCTCGCCCTTCCTTTCGGCCTGGTCCCAGGTGCCCGTGAACTTGGAGGACGTGGCTGTATACCTTTCTGGGGAGGAGCCAAGATGCATGGACCCAGCTCAGCGGGACGCGCCGCTGGAGAATGAAGGACCTGGGATCCAGTTGGAGGACGGCGGTGATGGCAGGGAGGATGCCCCGTTGAGAATGGAGTGGTACCGAGTGCTCTCGGCACGATGCCAGGGGCCTGGCCACCCGCTCCCAGGTCAGAGGCCAGCCCCAGTCAGGGGCTTGGTCAGGCCTGATCAGCCAAGAGGCGGCCCCCCACCAGGAAGACGGGCTTCCCATGGGGCTGACAAGCCGTACACCTGCCCCGAATGTGGCAAAGGCTTCAGCAAGACGTCCCACTTGACCAAGCACCAGCGCACACACACGGGCGAGCGGCCTTACAAGTGCCTAGTCTGTGGGAAGGGCTTTAGCGACCGCTCCAACTTCAGCACGCACCAGAGGGTGCACACAGGCGAGAAGCCCTACCCGTGCCCCGAGTGTGGGAAGCGCTTCAGCCAGAGCTCCAGCCTGGTCATCCACCGCAGGACACACAGCGGGGAGCGGCCCTATGCCTGCACCCAGTGCGGGAAGCGCTTCAACAACAGCTCGCACTTCAGCGCCCACCGCCGGACGCACACAGGTGAGAAGCCCTACACCTGCCCGGCCTGTGGCCGGGGCTTCCGCCGGGGCACCGACCTGCACAAGCACCAGCGGACCCACATGGGGGCAGGCTCCTTGCCGACGCTCCAGCCGGTGGCTCCTGGAGGCCCCGGTGCCAAAGCCTGA
>9|ENSG00000173258|113379945|113327260
ATGCAAGCTGTAGTGCCCTTGAACAAGATGACAGCCATCTCACCAGAACCTCAAACTCTGGCCTCGACTGAACAAAATGAGGTCCCAAGAGTGGTTACTTCTGGGGAACAAGAAGCTATTTTAAGAGGAAATGCTGCTGATGCAGAGTCTTTCAGACAGAGGTTTAGGTGGTTTTGTTACTCAGAAGTAGCTGGACCCAGGAAAGCTCTGAGTCAACTCTGGGAGCTCTGCAATCAGTGGCTGAGACCAGACATTCACACGAAAGAACAGATTTTAGAGCTTCTGGTGTTTGAGCAGTTCCTGACCATTTTGCCTGGGGAGATCAGGATTTGGGTAAAGTCACAACATCCTGAGAGTAGTGAGGAAGTGGTGACCCTAATAGAAGATTTGACCCAGATGCTTGAAGAAAAAGATCCAGTCTCTCAAGATTCTACTGTTTCCCAAGAGGAGAACTCAAAAGAGGATAAAATGGTCACTGTTTGTCCCAATACTGAGTCCTGTGAATCTATAACATTGAAGGATGTAGCTGTGAACTTTTCAAGAGGAGAGTGGAAGAAGCTGGAGCCTTTTCAAAAGGAGCTATATAAGGAAGTGCTACTGGAAAACCTCAGGAACCTAGAATTTCTGGACTTTCCAGTTTCAAAATTAGAGTTGATTTCCCAGCTAAAGTGGGTTGAATTGCCATGGCTGCTGGAAGAAGTCTCAAAAAGCTCCCGACTAGATGAATCAGCTTTAGATAAAATAATAGAAAGGTGCCTCAGGGATGATGATCATGGCTTGATGGAAGAATCCCAGCAATATTGTGGCAGCTCAGAGGAGGATCACGGTAATCAGGGAAATTCAAAAGGAAGAGTCGCACAAAACAAAACTCTTGGGAGTGGCAGTAGGGGTAAGAAATTTGACCCAGATAAAAGCCCCTTTGGACATAATTTCAAAGAAACTTCAGACTTAATTAAACATCTGAGAGTCTACTTGAGGAAGAAATCTCGGAGGTATAATGAAAGCAAGAAACCCTTCAGTTTTCATTCAGACCTTGTTCTGAACCGCAAGGAGAAAACCGCCGGAGAAAAGTCACGGAAATCTAATGATGGTGGGAAAGTCCTGAGTCACTCTTCAGCTCTTACTGAACATCAGAAACGTCAGAAGATTCATTTGGGGGATAGGTCCCAAAAATGCAGTAAGTGTGGGATAATCTTTATTAGAAGATCAACTCTTTCTAGGAGAAAAACCCCTATGTGTGAGAAATGTCGGAAAGATTCATGTCAAGAAGCAGCCTTAAATAAAGATGAGGGAAATGAGAGTGGAGAAAAAACTCATAAATGTAGTAAGTGTGGAAAAGCCTTTGGCTATAGCGCCTCACTCACCAAACATCGGAGAATTCACACTGGAGAAAAACCCTATATGTGTAATGAATGTGGAAAAGCTTTTAGTGATAGTTCATCGCTCACACCACATCATAGAACTCATAGTGGAGAGAAACCCTTCAAATGTGATGACTGTGGGAAAGGTTTCACCCTAAGTGCTCACCTCATTAAACATCAGAGAATTCATACTGGAGAAAAACCTTATAAATGTAAAGACTGTGGGAGACCCTTTAGTGACAGTTCATCTCTTATTCAACATCAGCGAATTCATACTGGAGAAAAACCCTATACATGTAGCAATTGTGGAAAATCCTTCAGTCATAGCTCATCCCTTTCCAAACATCAGAGAATTCATACTGGAGAGAAACCCTATAAATGTGGCGAATGTGGAAAAGCCTTTAGGCAGAATTCATGCCTTACCCGGCATCAGAGAATTCACACTGGAGAAAAACCATATTTGTGTAATGATTGCGGAATGACTTTTAGCCATTTTACGTCTGTGATTTATCATCAAAGACTTCATTCAGGAGAAAAACCCTACAAATGTAACCAGTGTGAGAAAGCCTTCCCAACCCATTCACTGCTAAGTCGTCATCAGAGAATTCATACTGGTGTAAAACCTTATAAATGTAAAGAATGTGGGAAGTCCTTCAGTCAGAGTTCATCTCTTAATGAGCACCACCGAATTCATACAGGAGAGAAACCCTATGAGTGTAACTATTGTGGTGCAACCTTTAGTCGAAGCTCAATCCTTGTAGAACACCTAAAAATTCATACCGGAAGGAGAGAATATGAATGTAACGAATGTGAGAAGACATTTAAAAGTAATTCAGGCCTCATTAGACATCGGGGATTTCACTCTGCAGAGTAA
>19|ENSG00000182141|21304052|21265803
ATGGGACCATTGACATTTATGGATGTGGCCATAGAATTCTCTCTGGAGGAGTGGCAGTGCCTGGACACAGCACAGCAGAATTTATATAGGAATGTCATGTTAGAGAATTATAGAAACCTGGTATTCCTGGGTATTGCTGTGTCTAATTTAGACCTGATCACCTGTCTGGAGCAAGGAAAAGAGCCCTGGAATATGAAGAGACACGAGATGGCAGCCAAACCCCCAGCTATGTGTTCTCATTTTGCCAAAGACCTTAGGCCAGAGCAATATATAAAAAATTCTTTCCAACAAGTGATACTGAGAAGATATGGAAAATGTGGATATCAGAAAGGCTGTAAAAGTGTGGATGAGCATAAGTTGCACAAAGGAGGTCACAAGGGACTTAACCGGTGTGTGACAACTACCCAGAGCAAAATAGTTCAGTGTGACAAATACGTGAAAGTCTTTCATAAATATTCAAATGCAAAGAGACATAAGATAAGACATACTGGAAAAAATCCTTTCAAATGTAAAGAATGTGGCAAATCATTTTGCATGCTTTCACAACTAACTCAACATGAGATAATTCATACTGGAGAAAAACCCTACAAATGTGAAGAATGTGGCAAAGCTTTTAAAAAGTCCTCAAACCTTACGAATCATAAGATAATTCATACTGGAGAGAAACCCTACAAATGTGAAGAATGTGGAAAAGCTTTTAACCAGTCCTCAACTCTTACTAGACATAAGATAATTCATACTGGAGAGAAACTCTACAAATGTGAAGAATGTGGCAAAGCTTTTAACCGGTCCTCAAACCTTACTAAACATAAGATAGTTCATACTGGAGAGAAACCCTACAAATGTGAAGAATGTGGCAAAGCTTTTAAACAGTCCTCAAACCTTACTAATCACAAGAAAATTCATACTGGAGAGAAACCCTACAAATGTGGAGAATGTGGCAAAGCCTTTACCCTATCTTCACACCTTACTACACATAAGAGGATTCATACTGGTGAGAAACCCTACAAATGTGAAGAATGTGGCAAAGCTTTTAGTGTATTTTCAACCCTTACTAAACATAAGATAATTCATACTGAAGAGAAACCCTACAAATGTGAAGAATGTGGCAAAGCTTTTAACCGGTCCTCACACCTTACTAATCATAAGGTAATTCATACTGGAGAGAAACCCTACAAATGTGAAGAATGTGGTAAAGCCTTTACCAAGTCCTCAACTCTTACTTATCATAAGGTAATTCATACTGGAAAGAAACCCTACAAATGTGAAGAATGTGGTAAAGCCTTTAGTATATTCTCAATCCTTACTAAACATAAAGTAATTCATACTGAAGACAAACCCTACAAATGTGAAGAATGTGGCAAAACTTTTAACTACTCCTCAAATTTTACTAATCATAAAAAAATTCATACTGGAGAGAAACCCTATAAGTGTGAAGAATGTGGCAAAAGCTTTATTCTGTCCTCTCATCTTACTACACATAAGATAATTCATACTGGAGAGAAACCCTACAAATGTAAAGAATGTGGCAAAGCTTTTAACCAGTCCTCAACCCTTATGAAACATAAGATAATTCATACTGGAGAGAAACCCTACAAATGTGAAGAATGTGGCAAAGCCTTTAACCAGTCCCCAAACCTTACTAAACATAAGAGAATTCATACCAAAGAGAAACCCTACAAATGTAAATAA
>3|ENSG00000196653|44740325|44729142
ATGTTGAATATGCAAGGAGCTGAAGAGAGAGACATTAGAAGAGAGACTTGTCCAGGCTGGGTAAACAAGAACAAGCCTGCTCTGGAGCAGGATGTCTGTAAAATTGACTCATCAGGGATAGTAGTAAAGAGGTTCCAAGAGGATGAATACCAAGATTCTACATTTGAAGAAAAATATGCATGTGAGGGCATGAAGGAAAACTCTCCTAGGGAGATTGCTGAATCATGCCTTTTCCAGGAAGGAGGTTTTGGGAGAATAACTTTCATCCACAAAGAAGCACCCCCTGAAATTATTAGTCAAGGATATAATTTTGAGAAAAGCTTGCTTTTGACCTCAAGCCTTGTTACACGTCTCAGGGTTTCTACAGAAGAGAGTCTGCATCAGTGGGAAACAAGTAATATACAAACCAATGATATTTCAGACCAAAGTAAATGTCCAACTCTCTGCACACAGAAAAAATCTTGGAAATGTAATGAATGTGGAAAAACCTTTACTCAGAGCTCATCCCTTACCCAACATCAGAGAACTCATACTGGAGAGAGACCCTACACATGTGAGGAATGTGGGAAAGCCTTTAGTCGTAGTTCATTCCTTGTTCAACATCAAAGAATTCACACTGGAGTGAAACCATATGGATGTGAGCAGTGTGGGAAAACATTTCGATGTCGATCATTTCTTACTCAGCATCAAAGAATTCACACTGGAGAGAAACCTTATAAATGCAATGAATGTGGGAATTCCTTCCGCAATCACTCACATCTCACTGAACACCAGAGAATTCACACTGGAGAGAAACCTTATAAATGCAATAGGTGTGGGAAGGCATTCAATCAGAATACACACCTTATTCATCATCAGAGAATTCACACTGGTGAGAAGCCTTACATATGCAGTGAATGTGGCTCTTCTTTTCGAAAACACTCAAATCTTACGCAACATCAGAGAATTCACACTGGGGAAAAACCCCATAAATGTGACGAATGTGGGAAAACTTTCCAAACAAAGGCAAACCTCTCTCAGCATCAGAGAATTCATAGTGGAGAGAAACCCTATAAATGTAAAGAATGTGGCAAAGCCTTTTGTCAGAGCCCATCTCTTATTAAACACCAGCGAATTCATACTGGAGAAAAACCATATAAGTGTAAAGAATGTGGCAAAGCGTTTACTCAGAGCACCCCACTCACTAAACATCAGAGAATACATACAGGGGAGAGACCCTACAAATGCAGTGAATGTGGTAAAGCCTTCATTCAGAGCATTTGCCTTATTCGGCACCAGAGAAGTCACACTGGAGAAAAACCCTATAAATGCAATGAATGTGGAAAGGGCTTTAATCAGAACACCTGCCTCACTCAGCATATGAGAATTCATACTGGAGAGAAGCCCTATAAATGTAAAGAATGTGGGAAAGCCTTTGCTCATAGCTCATCTCTTACTGAACATCATAGAACTCACACTGGTGAGAAGCTCTATAAATGTAGTGAGTGTGAGAAAACCTTCCGCAAGTATGCACACCTTAGTGAACATTACAGAATTCACACTGGTGAGAAGCCTTATGAGTGTATTGAGTGTGGAAAGTTCTTCAGACATAGTTCAGTCCTTTTCAGACATCAGAAACTTCACAGTGGTGACTAA
>19|ENSG00000197483|60687552|60684406
ATGGCGCCGGCCTCTACTGCGGAGGGGGCCGGGGAGAAGCCAGGCCCTGCGGCCCCTGCCCCGGCGGCCCAGTACGAATGTGGGGAGTGTGGCAAGTCATTCCGGTGGTCGTCCCGGCTCCTGCACCACCAGCGCACGCACACAGGCGAGCGGCCCTACAAGTGCCCAGACTGCCCCAAGGCTTTCAAAGGCTCCTCGGCCCTGCTCTACCACCAGCGAGGCCACACGGGCGAGCGGCCCTACCAGTGCCCCGACTGTCCCAAGGCCTTCAAGCGCTCCTCTCTGCTGCAGATCCACCGTAGCGTGCACACCGGCCTGCGGGCCTTCATCTGCGGCCAGTGCGGCCTGGCCTTCAAGTGGTCGTCCCACTACCAGTACCACTTAAGGCAGCACACAGGCGAGCGCCCCTACCCGTGCCCGGACTGCCCCAAGGCCTTCAAGAACTCGTCCAGCCTGCGGCGCCACCGCCACGTGCACACCGGCGAGCGGCCCTACACCTGTGGAGTCTGCGGGAAGAGCTTCACGCAGAGCACCAACCTGCGGCAGCACCAGCGCGTGCACACGGGCGAGCGGCCCTTCCGCTGCCCGCTCTGCCCCAAGACCTTCACCCACTCCTCCAACCTGCTGCTGCACCAGCGCACGCACGGCGCCGCCCCCGCCCCGGGTACCGCCTCCGCGGCCCCGCCCCCCCAGTCCCGGGAGCCCGGCAAGGTCTTCGTGTGCGACGCCTACCTGCAGCGGCACCTCCAGCCCCACAGCCCGCCCGCGCCTCCCGCCCCGCCGCCCCCGCCCCCGCCCGTGGTGCCTGAGCTCTTTTTGGCGGCGGCGGAGACCACGGTGGAGCTGGTGTACCGCTGCGATGGCTGCGAGCAGGGATTCAGCAGCGAGGAGCTGCTCCTGGAGCACCAGCCGTGCCCCGGGCCCGATGCGGCGCCCCAGCCCCAGGAGGCACCCGCCGAGGCGCCCAAGGCCGACCAGCCACCGTCCCCTCTGCCGCAGCCCCCTCCTCCCGCCGCCGCCCCCGCGCCTGGCTTTGCCTGTCTGCCCTGCGGCAAGTCCTTCCGGACGGTGGCTGGGCTCTCCCGCCACCAGCACAGCCACGGGGCTGCCGGCGGGCAAGCGTTCCGCTGCGGCAGCTGCGACGGCTCCTTCCCGCAGCTGGCCAGCCTCCTGGCGCATCAGCAGTGCCACGTGGAAGAGGCCGCGGCCGGGCGCCCGCCCCCGCAGGCTGAGGCTGCGGAGGTGACCTGCCCCCAGGAACCGCTGGCGCCTGCCGCCCCCGTCCCGCCGCCACCCCCGTCCGCCCCCGCTTCTGCGGAGCGGCCCTACAAATGTGCCGAGTGCGGCAAGTCCTTCAAGGGCTCCTCCGGGCTGCGCTACCACCTGCGGGACCACACGGGCGAGCGGCCCTACCAGTGTGGCGAGTGCGGCAAGGCCTTCAAGCGCTCCTCCCTGCTGGCCATCCACCAGCGGGTGCACACGGGCCTGCGGGCCTTCACCTGTGGCCAGTGCGGCCTCACCTTCAAGTGGTCGTCCCACTACCAGTACCACCTGCGGCTGCACTCTGGCGAGCGGCCCTACGCCTGCGGGGAGTGTGGCAAGGCCTTCCGCAACACGTCGTGCCTGCGTCGCCACCGCCACGTGCACACTGGCGAGAGGCCCCACGCCTGCGGTGTCTGCGGCAAGAGCTTCGCGCAGACCTCCAACCTGCGGCAGCACCAGCGCGTGCACACGGGCGAGCGGCCCTTCCGCTGCCCGCTCTGCCCCAAGACCTTCACCCACTCCTCCAACCTGCTGCTGCACCAGCGCACGCACTCGGCGGAGCGCCCCTTCACCTGCCCCATCTGCGGTCGCGGCTTCGTTATGGCCGCCTATCTGCAGCGGCACCTGAGGACGCACGCCCCGGCCAACACGCCTCCCAGCACCACAGCCCCTGCCGCCGGCCCCCAGCCCCCTGCTCCACTGGCTGCTGCGCGGGCCCCGCCAGCCACCCAAGATGTCCACGTCCTGCCCCACCTCCAGGCCACGCTCTCCCTCGAGGTGGCGGGGGGCACGGCCCAGGCCCCGAGCTTGGGGCCAGCAGCGCCCAACTCTCAGACGTTCCTCCTGGTGCAAACTGCCCAGGGCCTCCAGCTGATCCCCAGCAGCGTGCAGCCCCCTACACCTCCGCCCCCTCCCGCACCTCCCAAGCTCATCCTGCTGCCCTCCTCCAGTGCTGGGGCTGGGGGCGGCCGTGCAAGGCAGGGCCCGCGGGCAGTGGGGAAAGCGGGCCAGGGGGCGGGAGTGGTCTGGCTGCCAGGCCCTGGGGGTCTAGGGGTGCAGGGAGCGGCCAGCGCTGGGGCCAGCGGGACAGGGCAGAGCCTCATCGTTCTGCAGAATGTGGGGGGTGGGGAGGCAGGGCCACAGGAAATGAGTGGGGTGCAGCTCCAGCCCCTCCGACCAGCCCCAGAAGTAACCACGGTCCAGCTCCAGCCAGCGCAGGAGGTGACCACAGTCCAGCTCCAGCCAGCACAGGAAGTAACCACGGTCCAGCTCCAGCCAGCACAGGAGGTGACCACGGTCCAGCTCCAGCCCGTGGCCGGCCAGCTCTCCAATTCCAGTGGGGGAGCTGTGGCTACTGAGGCACCCAACCTGCTGGTTGTTCAGAGCGGGGCAGCTGAGGAGTTGCTCACTGGCCCGGGCCCCGGGGAGGCGGGGGATGGCGAGGCCAGCACTGGTGTGGTCCAGGATGTCCTCTTTGAGACACTCCAGACGGACGAGGGCTTGCAGAGCGTGCTGGTGCTGAGCGGGGCCGATGGCGAACAGACTCGACTCTGCGTACAGGAGGTAGAAACACTTCCTCCTGGGCTGACGGAGCCGCCTGCCACCGGCCCACCCGGACAGAAACTCCTCATCATCCGCAGCGCCCCAGCCACTGAGCTGCTGGACAGCAGCAACACTGGAGGAGGCACCGCCACGCTGCAGCTCCTGGCCCCACCGCCGTCAGGCCCAGCCTCGGGCCCCGCGGGGCTCCCCGGGGCTCCAGCCTCCCAGATGGTGCAAGTGGTCCCCGCAGGAGCTGGGCCTGGTGTTATGACCCCTCAGGGCCTGCCCTCCATCCAGATTGTCCAGACTCTACCCGCAGTCCAGCTGGTGCACACGTTTTGA
>16|ENSG00000162086|3308575|3295487
ATGTATTTTTCCCAGGAAGAATGGGAGTTATTGGATCCCACTCAGAAGGCCCTCTACAATGATGTAATGCAGGAAAACTATGAGACTGTCATCTCTCTAGCATTGTTTGTGCTCCCCAAACCTAAAGTGATCTCCTGTCTAGAGCAAGGGGAAGAGCCATGGGTTCAAGTATCCCCGGAGTTTAAGGATAGTGCCGGAAAATCTCCTACAGGGTTAAAGCTCAAAAACGACACTGAAAATCATCAGCCTGTGTCTCTTTCTGACTTAGAAATACAAGCATCAGCAGGCGTCATATCAAAAAAGGCCAAAGTAAAAGTTCCCCAGAAAACAGCAGGCAAAGAAAATCATTTTGATATGCACAGAGTGGGAAAATGGCACCAAGATTTTCCAGTGAAGAAAAGAAAGAAACTTTCAACCTGGAAACAAGAGCTGCTCAAACTTATGGATCGTCACAAGAAAGATTGTGCAAGAGAGAAGCCTTTTAAATGTCAGGAATGTGGGAAAACCTTCAGAGTTAGCTCTGACCTTATTAAGCACCAAAGAATTCACACTGAAGAGAAACCCTATAAATGTCAACAGTGTGATAAGAGGTTTAGATGGAGTTCAGATCTTAATAAGCACTTAACAACACACCAAGGAATAAAACCATATAAATGTTCATGGTGTGGGAAAAGCTTCAGTCAAAATACAAATTTACATACACACCAAAGAACTCATACAGGAGAAAAGCCCTTCACATGTCATGAATGTGGAAAAAAATTCAGTCAGAACTCCCACCTTATTAAACACCGGAGAACCCACACAGGTGAGCAGCCATATACTTGTAGCATATGCAGGAGAAACTTCAGCAGGCGGTCAAGCCTTCTTAGACACCAGAAACTCCACCTGTGA
>12|ENSG00000196458|132042965|132008115
ATGATCCAGTCACAGATATCATTTGAGGATGTGGCTGTGGATTTCACGCTGGAGGAATGGCAGCTACTTAATCCTACTCAGAAGAACTTGTACAGAGATGTGATGTTGGAGAACTATAGCAATCTGGTTTTCTTGGAAGTCTGGCTAGATAATCCCAAAATGTGGCTCCGAGATAATCAAGACAACCTTAAAAGTATGGAGAGAGGCCATAAATATGATGTTTTTGGAAAAATATTTAATTCAAGCATAAACATTGTTCATGTAGGACTGCGATCCCATAAATGTGGCACAGGAGAAAAAAGTTTGAAATGTCCTTTTGATTTGCTTATTCCAAAAAATAATTGTGAAAGAAAGAAAATTGATGAACTCAATAAGAAATTATTGTTCTGTATCAAACCTGGCAGAACCCATGGTGGGATAAAATACTGTGATTGCAGTACATGTAGAAAATCCAGCAACGAAGAGCCATGGCTCACTGCTAATCACATAACACACACAGGAGTCTATTTATGCATGGAATGTGGCAGATTTTTTAACAAGAAGTCACAACTTGTTATACACCAGAGAACTCATACAGGAGAGAAGCCCTATCAATGCAGTGAGTGTGGAAAAGCCTTTTCACAGAAGTCACTGCTCACGGTTCATCAAAGAACTCACTCAGGAGAAAAACCGCATGGGTGCAGCGAATGTCAGAAAGCTTTTAGTAGGAAGTCACTCCTCATTTTACATCAGAGAATTCATACTGGAGAGAAGCCGTATGGATGCAGTGAATGTGGAAAAGCCTTCAGTAGGAAGTCGCAGCTTAAAAGACATCAGATAACGCACACAATAGAGAAACCCTACAGTTGCAGTGAGTGTGGGAAAGCATTCTCCCAGAAATTAAAACTCATCACACATCAGAGAGCGCACACAGGAGAGAAACCCTATCCATGTAGTCACTGTGGAAAAGCCTTCTTTTGGAAGTCGCAGCTGATTACTCATCAGAGGACCCACACAGGGAAGAAACCTTACGGATGTGGTGAGTGTCAAAAAGCCTTCAGCAGGAACTCACTTCTCATTAGGCATCAGAGGATTCATACAGGAGAGAAGCCCTACGAATGCAACGAATGTGGTGAAGCCTTCATCAGAAAACCACAGCTGATTAAACATCAGATAACTCACACAGGAGAGAAGAACTATCGATGCAGTGATTGTGAGGAGGCCTTCTTTAAGAAGTCAGAGTTAATAAGACATCAAAAAATTCACTTAGGAGAGAAACCATATGGATGCATTCAATGTGGGAAAACCTTCTTTGGGAAGTCCCAGCTCCTAACGCATCACAGAACACACACTGGGGAGAAGCCTTATGAATGCAGTGAGTGTGGGAAGGCCTTCACCCAGAAGTCAAGCCTGATATCACATCAGAGAACACATACAGGTGAGAAACCCTATGAATGCAGTGAATGCAGGAAAACCTTCAGTGAGAAGTCAAGTCTCATTCATCATCAGAGAACCCATACTGGAGAAAAGCCCTTTGAATGTAGTGAATGTAGGAAAGCTTTTGCCTGGAAGCCACAGCTTCTTAGGCATCAGAGAATTCATACAGGGGAGAAACCCTATGAATGCAGTGAATGTGGGAAAGCATTTGTTCAGAAAGTGCAGCTCATTAAGCATCAAAGAAATCACACAGGAGAGAAAACCTATGGATGCAGCGATTGTGCAAAAGCTTTCTTTGAGAAGGCACAGCTGATTATACATCAGAGAATTCATACAGGAGAGAGACCATATAAATGTGGTGAATGTGGGAAATCTTTCACAAGAAAGTCACACCTTATGAGGCATCAGAGGATTCATACAGGAGATAAATACTATGGATGCAATGAGTGTGGGACCACCTTCAACAGGAAGTCGCAGCTTATGATACATCAGAGAAATCATATAATATAA
>14|ENSG00000127152|98807575|98705377
ATGTCCCGCCGCAAACAGGGCAACCCGCAGCACTTGTCCCAGAGGGAGCTCATCACCCCAGAGGCTGACCATGTGGAGGCCGCCATCCTCGAAGAAGACGAGGGTCTGGAGATAGAGGAGCCAAGTGGCCTGGGGCTGATGGTGGGTGGCCCCGACCCTGACCTGCTCACCTGTGGCCAGTGTCAAATGAACTTCCCCTTGGGGGACATCCTGGTTTTTATAGAGCACAAAAGGAAGCAGTGTGGCGGCAGCTTGGGTGCCTGCTATGACAAGGCCCTGGACAAGGACAGCCCGCCACCCTCCTCACGCTCCGAGCTCAGGAAAGTGTCCGAGCCGGTGGAGATCGGGATCCAAGTCACCCCCGACGAAGATGACCACCTGCTCTCACCCACGAAAGGCATCTGTCCCAAGCAGGAGAACATTGCAGGGCCGTGCAGGCCTGCCCAGCTGCCAGCGGTGGCCCCCATAGCTGCCTCCTCCCACCCTCACTCATCCGTGATCACTTCACCTCTGCGTGCCCTGGGCGCTCTCCCGCCCTGCCTCCCCCTGCCGTGCTGCAGCGCGCGCCCGGTCTCGGGTGACGGGACTCAGGGTGAGGGTCAGACGGAGGCTCCCTTTGGATGCCAGTGTCAGTTGTCAGGTAAAGATGAGCCTTCCAGCTACATTTGCACAACATGCAAGCAGCCCTTCAACAGCGCGTGGTTCCTGCTGCAGCACGCGCAGAACACGCACGGCTTCCGCATCTACCTGGAGCCCGGGCCGGCCAGCAGCTCGCTCACGCCGCGGCTCACCATCCCGCCGCCGCTCGGGCCGGAGGCCGTGGCGCAGTCCCCGCTCATGAATTTCCTGGGCGACAGCAACCCCTTCAACCTGCTGCGCATGACGGGCCCCATCCTGCGGGACCACCCGGGCTTCGGCGAGGGCCGCCTGCCGGGCACGCCGCCTCTCTTCAGTCCCCCGCCGCGCCACCACCTGGACCCGCACCGCCTCAGTGCCGAGGAGATGGGGCTCGTCGCCCAGCACCCCAGTGCCTTCGACCGAGTCATGCGCCTGAACCCCATGGCCATCGACTCGCCCGCCATGGACTTCTCGCGGCGGCTCCGCGAGCTGGCGGGCAACAGCTCCACGCCGCCGCCCGTGTCCCCGGGCCGCGGCAACCCTATGCACCGGCTCCTGAACCCCTTCCAGCCCAGCCCCAAGTCCCCGTTCCTGAGCACGCCGCCGCTGCCGCCCATGCCCCCTGGCGGCACGCCGCCCCCGCAGCCGCCAGCCAAGAGCAAGTCGTGCGAGTTCTGCGGCAAGACCTTCAAGTTCCAGAGCAATCTCATCGTGCACCGGCGCAGTCACACGGGCGAGAAGCCCTACAAGTGCCAGCTGTGCGACCACGCGTGCTCGCAGGCCAGCAAGCTCAAGCGCCACATGAAGACGCACATGCACAAGGCCGGCTCGCTGGCCGGCCGCTCCGACGACGGGCTCTCGGCCGCCAGCTCCCCCGAGCCCGGCACCAGCGAGCTGGCGGGCGAGGGCCTCAAGGCGGCCGACGGTGACTTCCGCCACCACGAGAGCGACCCGTCGCTGGGCCACGAGCCGGAGGAGGAGGACGAGGAGGAGGAGGAGGAGGAGGAGGAGCTGCTACTGGAGAACGAGAGCCGGCCCGAGTCGAGCTTCAGCATGGACTCGGAGCTGAGCCGCAACCGCGAGAACGGCGGTGGTGGGGTGCCCGGGGTCCCGGGCGCGGGGGGCGGCGCGGCCAAGGCGCTGGCTGACGAGAAGGCGCTGGTGCTGGGCAAGGTCATGGAGAACGTGGGCCTAGGCGCACTGCCGCAGTACGGCGAGCTCCTGGCCGACAAGCAGAAGCGCGGCGCCTTCCTGAAGCGTGCGGCGGGCGGCGGGGACGCGGGCGACGACGACGACGCGGGCGGCTGCGGGGACGCGGGCGCGGGCGGCGCGGTCAACGGGCGCGGGGGCGGCTTCGCGCCAGGCACCGAGCCCTTCCCCGGGCTCTTCCCGCGCAAGCCCGCGCCGCTGCCCAGCCCCGGGCTCAACAGCGCCGCCAAGCGCATCAAGGTGGAGAAGGACCTGGAGCTGCCGCCCGCCGCGCTCATCCCGTCCGAGAACGTGTACTCGCAGTGGCTGGTGGGCTACGCGGCGTCGCGGCACTTCATGAAGGACCCCTTCCTGGGCTTCACGGACGCACGACAGTCGCCCTTCGCCACGTCGTCCGAGCACTCGTCCGAGAACGGCAGCCTGCGCTTCTCCACGCCGCCCGGGGACCTGCTGGACGGCGGCCTCTCGGGCCGCAGCGGCACGGCCAGCGGAGGCAGCACCCCGCACCTGGGCGGCCCGGGCCCCGGGCGGCCCAGCTCCAAGGAGGGCCGCCGCAGCGACACGTGCGAGTACTGCGGCAAGGTGTTCAAGAACTGCAGCAACTTGACGGTGCACCGGCGGAGCCACACCGGCGAGCGGCCTTACAAGTGCGAGCTGTGCAACTACGCGTGCGCGCAGAGCAGCAAGCTCACGCGCCACATGAAGACGCACGGGCAGATCGGCAAGGAGGTGTACCGCTGCGACATCTGCCAGATGCCCTTCAGCGTCTACAGCACCCTGGAGAAACACATGAAAAAGTGGCACGGCGAGCACTTGCTGACTAACGACGTCAAAATCGAGCAGGCCGAGAGGAGCTAA
>3|ENSG00000185219|44472196|44457428
ATGCCTCCAGGCAGGTGGCATGCTGCCTATCCAGCTCAGGCCCAGTCTTCGAGGGAGCGAGGGCGGCTTCAGACAGTAAAGAAGGAAGAAGAGGATGAAAGCTATACTCCAGTGCAGGCTGCCAGGCCACAGACTCTCAACCGCCCTGGCCAGGAGCTGTTCCGCCAGCTCTTCAGACAGCTTCGCTACCATGAGTCTTCAGGGCCCCTAGAAACTCTGAGCCGGCTCCGGGAACTCTGTCGCTGGTGGCTGAGGCCTGACGTTCTCTCCAAGGCACAGATCCTAGAGCTGCTGGTGCTGGAACAGTTCCTGAGCATCCTGCCTGGGGAGCTCCGGGTTTGGGTGCAGCTTCATAACCCTGAGAGTGGCGAGGAGGCTGTGGCCTTGCTGGAGGAGCTGCAGAGGGACCTTGATGGGACATCCTGGAGGGACCCGGGCCCTGCCCAGAGCCCAGATGTGCATTGGATGGGTACAGGAGCCCTGCGATCTGCACAGATATGGTCCCTTGCTTCACCTCTCAGGAGCAGCTCTGCTCTGGGGGACCACCTGGAGCCTCCCTATGAAATAGAAGCACGTGACTTCCTGGCTGGGCAATCCGATACTCCTGCTGCCCAGATGCCTGCCCTTTTCCCGAGAGAGGGGTGCCCGGGAGACCAGGTAACACCAACCAGGTCCCTGACAGCCCAGCTCCAGGAGACCATGACTTTCAAGGATGTGGAGGTGACCTTCTCCCAGGACGAGTGGGGGTGGCTGGACTCTGCTCAGAGGAACCTGTACAGGGATGTGATGCTGGAGAATTATAGGAACATGGCTTCCCTGGTGGGACCATTCACCAAACCTGCTCTGATCTCCTGGTTGGAAGCAAGGGAGCCATGGGGCCTGAACATGCAGGCAGCTCAGCCTAAGGGGAATCCAGTTGCTGCTCCTACAGGAGATGACCTCCAGAGTAAAACAAACAAATTCATCTTAAATCAGGAACCTTTGGAAGAAGCAGAAACCTTAGCTGTGTCATCAGGATGTCCTGCGACAAGTGTTTCTGAGGGAATTGGGCTCAGAGAATCTTTTCAACAGAAGAGCAGGCAGAAGGATCAATGTGAAAATCCCATACAAGTAAGAGTTAAGAAAGAAGAGACCAATTTCAGTCACAGGACAGGAAAAGACTCTGAAGTATCAGGAAGTAATAGTCTTGACTTAAAACATGTTACATATTTGAGAGTTTCTGGAAGAAAGGAATCCCTTAAACATGGCTGTGGCAAACACTTCAGAATGAGTTCACACCACTATGACTACAAGAAATATGGGAAGGGGCTCAGACACATGATTGGGGGCTTCAGCCTACATCAGAGAATTCATAGTGGACTGAAAGGGAACAAAAAGGACGTGTGTGGAAAAGACTTCAGCCTTAGCTCTCATCACCAACGTGGGCAGAGTCTTCACACAGTGGGAGTGTCATTTAAGTGCAGTGACTGTGGAAGGACTTTCAGTCATAGCTCCCATCTTGCGTATCATCAGAGACTTCACACTCAAGAGAAAGCATTTAAATGTAGGGTGTGTGGGAAAGCCTTCCGGTGGAGTTCCAACTGTGCGCGGCATGAGAAAATTCACACTGGAGTGAAGCCTTATAAATGCGATTTATGTGAGAAAGCTTTCCGACGCCTGTCAGCCTACCGTCTGCACCGAGAAACCCATGCTAAGAAGAAATTTCTTGAATTGAATCAGTATAGGGCAGCTCTCACCTACAGCTCAGGGTTTGATCATCATTTGGGAGACCAAAGTGGGGAGAAACTCTTTGACTGCAGCCAGTGCAGGAAATCCTTCCACTGTAAGTCATATGTTCTTGAACATCAAAGGATTCACACCCAGGAGAAGCCCTATAAATGTACCAAATGTAGGAAAACCTTTAGATGGAGATCAAACTTTACTCGTCATATGAGGTTGCATGAGGAGGAAAAATTCTACAAACAAGATGAATGTCGTGAAGGCTTCAGGCAATCTCCTGACTGCAGTCAGCCCCAGGGTGCTCCCGCTGTGGAGAAAACATTTCTGTGTCAGCAGTGTGGGAAAACTTTTACTAGAAAGAAAACTCTCGTTGACCACCAGAGAATTCACACAGGTGAGAAACCTTACCAGTGTAGCGATTGTGGGAAGGACTTTGCCTATAGGTCAGCCTTTATTGTTCATAAGAAGAAGCATGCCATGAAAAGAAAACCTGAGGGCGGGCCATCTTTTAGTCAGGACACAGTGTTCCAGGTTCCTCAGAGCAGTCACTCCAAAGAGGAGCCCTACAAATGCAGCCAGTGTGGCAAGGCCTTCCGCAATCACTCATTCCTCCTCATCCATCAGAGAGTTCACACTGGAGAGAAGCCATATAAGTGCAGGGAGTGTGGGAAAGCCTTCAGATGGAGTTCCAATCTCTACCGACATCAGAGGATTCACTCTCTTCAAAAACAGTATGATTGCCATGAAAGTGAAAAGACTCCAAATGTGGAGCCAAAAATCCTCACTGGTGAGAAACGTTTTTGGTGTCAAGAATGTGGGAAAACCTTTACACGTAAAAGAACCCTTTTAGATCATAAGGGAATACACAGTGGAGAGAAGCGCTATAAATGTAATCTATGTGGGAAATCTTATGATAGAAACTATCGCCTTGTTAACCATCAGAGGATCCACTCTACAGAGAGACCTTTCAAATGTCAGTGGTGTGGGAAAGAGTTCATTGGGAGACATACCCTTTCCAGTCACCAGAGGAAACACACCAGAGCAGCACAGGCTGAACGTAGCCCGCCTGCACGGTCTTCCTCTCAGGACACAAAGTTGAGATTACAGAAGCTAAAACCAAGTGAAGAGATGCCCCTCGAAGACTGCAAAGAAGCTTGCAGCCAGAGCTCCAGGCTCACTGGACTCCAGGACATAAGCATTGGGAAAAAGTGCCACAAATGCAGCATATGTGGGAAAACTTTTAACAAGAGTTCACAACTCATTAGCCACAAGAGATTTCATACTCGAGAGAGGCCCTTCAAATGCAGCAAGTGTGGAAAGACCTTCAGGTGGTCTTCGAACCTGGCTCGGCATATGAAAAACCATATTAGAGATTAG
>20|ENSG00000020256|50241932|50133957
ATGAACGCGAGCAGCGAGGGCGAGAGCTTCGCGGGCTCGGTGCAAATTCCAGGTGGCACAACGGTGCTGGTGGAGCTGACTCCCGACATCCATATCTGCGGCATCTGCAAGCAGCAGTTTAACAACCTGGATGCCTTTGTAGCTCACAAGCAAAGTGGCTGCCAGCTGACAGGCACATCCGCAGCAGCCCCCAGCACGGTCCAGTTTGTATCGGAGGAAACAGTGCCTGCCACCCAGACTCAGACCACCACCAGAACCATCACCTCGGAGACCCAGACAATCACAGTTTCAGCTCCAGAATTTGTTTTTGAACATGGCTATCAAACTTACCTGCCCACGGAAAGTAATGAAAACCAGACAGCCACTGTCATCTCTCTCCCTGCCAAGTCACGCACCAAAAAGCCCACAACACCACCTGCTCAGAAAAGGCTTAACTGTTGCTATCCAGGTTGCCAATTCAAGACTGCTTATGGCATGAAGGACATGGAGCGGCATTTAAAAATTCACACGGGAGACAAACCCCATAAGTGTGAAGTCTGTGGCAAGTGCTTTAGCCGGAAAGACAAGCTGAAAACTCACATGCGGTGCCACACGGGCGTGAAGCCCTACAAGTGTAAGACGTGTGACTACGCCGCTGCCGACAGCAGCAGCCTCAACAAGCACCTGAGGATCCACTCGGACGAGCGGCCCTTCAAATGCCAGATCTGCCCCTACGCCAGCCGCAACTCCAGCCAGCTCACTGTCCACCTGCGATCCCACACGGGGGACGCCCCCTTCCAGTGCTGGCTCTGTAGCGCCAAGTTCAAAATCAGCTCGGACTTGAAAAGGCACATGCGGGTGCACTCGGGGGAGAAGCCTTTCAAGTGCGAGTTCTGCAATGTCCGCTGCACCATGAAGGGGAACCTCAAGTCGCACATCCGTATCAAGCACAGCGGGAATAACTTCAAGTGTCCTCATTGCGACTTCCTGGGTGACAGCAAAGCCACCCTCCGGAAGCACAGCCGCGTGCACCAGTCGGAGCATCCTGAGAAGTGCTCGGAATGCAGCTACTCCTGCTCCAGCAAGGCCGCCCTGCGCATCCACGAGCGTATCCACTGCACCGACCGCCCTTTCAAGTGCAACTACTGCAGCTTCGACACCAAACAGCCCAGCAACCTGAGCAAGCACATGAAGAAGTTCCATGGGGACATGGTTAAGACTGAGGCTCTAGAGAGGAAGGACACCGGCAGGCAGAGCAGCCGGCAGGTGGCCAAGCTGGATGCCAAGAAGAGTTTCCACTGCGATATATGCGATGCCTCCTTCATGCGGGAGGACTCGCTCCGCAGCCACAAGAGACAGCACAGTGAGTACAGTGAGAGTAAGAACTCGGACGTGACCGTTCTCCAGTTTCAGATCGACCCCAGCAAGCAGCCCGCCACGCCCCTCACTGTGGGACACCTCCAGGTGCCCCTCCAGCCCAGCCAAGTGCCCCAGTTCAGCGAGGGAAGAGTCAAAATCATCGTTGGGCATCAGGTGCCCCAGGCGAACACCATCGTCCAGGCTGCCGCCGCTGCAGTGAACATCGTCCCGCCTGCCTTGGTGGCCCAGAACCCAGAGGAACTCCCAGGGAACAGCCGGCTGCAGATCCTGCGCCAGGTCAGTCTGATCGCCCCCCCTCAGTCCTCGCGGTGTCCGAGCGAGGCGGGCGCAATGACCCAGCCGGCTGTCCTGCTGACCACCCACGAGCAGACGGACGGAGCCACTCTGCACCAGACTCTCATCCCCACGGCCTCAGGTGGCCCCCAGGAAGGCTCTGGCAATCAAACTTTCATTACCAGTTCGGGTATTACTTGCACTGACTTTGAAGGCCTAAACGCCTTGATTCAGGAGGGGACAGCAGAAGTGACAGTGGTGAGCGATGGAGGCCAGAACATCGCAGTGGCCACCACAGCGCCACCGGTCTTCTCCTCCTCTTCCCAGCAAGAACTACCCAAGCAGACCTACTCCATCATTCAAGGGGCAGCCCATCCAGCTTTGCTCTGTCCCGCCGACTCCATTCCAGATTAG
>16|ENSG00000166188|56591263|56586074
ATGTCGGAAAGCTGGCAACAGCCGCCACAGACGCAGCCGCAGCAGCCACAGCCACCGCAGCCTCAGCACCATGCAGAGCCACCGCCAGCCCTGGCAGAGCACACGCTGCCTCCGGGCACGGCGGAGAACCCCCTGGGCTGTGCCGTCTATGGCATCCTCCTGCAGCCAGACCCCGGCCTGCAGCCCCCACAACACGCACCCCTGCAGGCAGCAGGAGAGCCAGGCCCCAAATGTGGCGTGTGTGGTCACGACCTGGCGCACCTGTCCAGTCCGCATGAGCACCAGTGTCTGGCGGGCCATGACCGCTCATTCCAGTGCACACAGTGTCTCAAGATCTTCCACCAGGCCACTGACCTGCTGGAGCACCAGTGCGTGCAGGCTGAGCAGAAGCCCTTCGTCTGTGGGGTCTGCAAGATGGGCTTCTCACTACTCACCTCACTGGCACAGCACCACAGCTCCCACAGTGGCCTGGTGAAGTGTTCCATCTGTGAAAAGACCTACAAGCCAGCTGAGGCAGCGGAGCCAGCCACCACAGCCGCCCCGTCGCTTCCCGCAGCACCCGCGCCTTCCACTGTCACCCCTGCTGAACAGGCCGACAAGCCCTACAGCTGCCCCATCTGCCAAAAGCCCTTCAAGCACCTGTCGGAGCTCTCTCGGCATGAGCGGATCCACACCGGTGAGAAGCCCTACAAGTGCACGCTGTGTGACAAAAGCTTCAGCCAGTCGTCGCACCTGGTGCACCACAAGCGCACGCACAGCTCCGAGCGGCCCTACAAGTGCGCAGTCTGCGAGAAGACCTTCAAGCACCGCTCTCACCTGGTGCGCCACATGTACGCGCACTCGGGCGAGCACCACCTGTTCCGCTGCAACGTGTGCGAGTTGCATTTCAAGGAGTCGTCGGAGCTGCTGCAGCACCCGTGCACGCCAAGTGGGGAGCGGCCCTTCCGCTGCGGCGAGTGCCAGAAGGCCTTCAAGCGGCCCTCGGACCTGCGGCAGCATGAGCGCACACACAGCGCCGAGCGGCCCTTCAAGTGCGACCTGTGCCCCATGGGCTTCAAGCAGCAGTACGCACTGATGCGCCACCGGCGCACACACAAGACCGAGGAGCCCTTCAAATGCGGCCTATGTGAGAAGGGCTTTGGGCAGCCCAGCCACCTGCTCTACCACCAGCACGTGCACACCCTCGAGACTCTCTTCAAGTGCCCCGTGTGCCAGAAAGGCTTTGACCAATCTGCCGAGCTGCTGCGGCACAAGTGCCTGCCCGGCGCGGCCGAGCGGCCCTTCAAGTGCCCTGTGTGCAACAAGGCCTACAAGCGCGCGTCGGCCCTGCAGAAGCACCAGCTGGCCCACTGTGCGGCGGCAGAGAAGCCCCTGCGCTGCACGCTTTGCGAACGCCGCTTCTTCTCCTCTTCCGAGTTCGTGCAGCACCGCTGCGATCCGGCCCGCGAGAAGCCACTCAAGTGCCCAGACTGCGAGAAACGCTTCAAGTACGCGTCAGACCTGCAGCGGCACCGGCGGGTACACACAGGCGAGAAGCCCTACAAGTGCCCCAACTGCGACAAGGCCTTCAAGCAGCGGGAGCATCTCAACAAGCACCAGGGCGTGCACGCCCGCGAGCAGCAGTTCAAGTGTGTATGGTGCGGGGAGCGCTTCCTAGACGTGGCCTTGTTGCAGGAGCACAGCGCGCAGCACAGTGCCGCCGCCGCGGCAGCGGAGGGCGCCTACCAGGTAGCCGCCTGCCTGCCCTGA
>3|ENSG00000177311|142647508|142643921
ATGACAGTCATGTCCCTTTCCAGGGACCTCAAGGACGACTTTCACAGTGACACGGTACTCTCCATCTTAAATGAGCAGCGCATTCGGGGCATTTTATGCGATGTCACTATCATTGTGGAAGATACCAAATTTAAAGCCCATAGCAATGTTCTGGCAGCTTCAAGCCTGTATTTTAAAAATATCTTTTGGAGCCATACAATCTGTATTTCCAGCCACGTCCTGGAGCTGGACGATCTCAAAGCTGAAGTGTTTACTGAAATACTTAATTATATCTACAGTTCCACAGTCGTTGTCAAGAGACAGGAAACAGTCACTGATCTCGCAGCTGCAGGAAAAAAGCTGGGAATATCGTTCTTGGAAGACCTTACTGATCGCAACTTCTCAAATTCCCCGGGTCCCTATGTATTCTGTATTACTGAAAAGGGAGTGGTTAAAGAAGAAAAAAATGAAAAAAGGCATGAAGAACCAGCCATCACTAATGGGCCAAGGATCACAAATGCATTTTCCATCATCGAAACAGAAAATAGTAATAACATGTTTTCCCCGCTGGACTTGAGGGCAAGTTTCAAAAAGGTCTCCGACTCCATGAGAACAGCTAGCCTTTGCCTGGAGAGGACGGACGTCTGCCACGAGGCAGAGCCTGTCCGCACACTTGCCGAGCACTCATACGCTGTTTCTTCCGTAGCTGAAGCTTACAGAAGTCAGCCTGTACGTGAACATGATGGCAGTTCACCTGGTAACACAGGGAAAGAAAATTGTGAAGCCCTTGCAGCGAAACCGAAAACATGCCGGAAGCCAAAGACATTCTCCATACCACAGGATTCGGATTCAGCCACAGAAAATATACCACCCCCTCCAGTATCCAACTTAGAGGTTAATCAAGAAAGAAGTCCACAACCAGCTGCTGTTCTCACTCGTTCAAAATCTCCAAACAATGAAGGAGATGTCCATTTTTCCAGGGAAGATGAAAATCAATCTTCTGATGTTCCCGGGCCGCCAGCCGCAGAGGTTCCACCTCTGGTGTACAATTGTAGCTGCTGTTCCAAAGCCTTTGACAGCAGCACTCTGCTCAGTGCCCACATGCAGCTTCACAAGCCAACCCAGGAGCCTTTAGTGTGCAAGTATTGCAACAAACAATTCACCACCCTGAACAGGTTGGATCGGCATGAACAGATCTGCATGAGGTCAAGCCACATGCCCATTCCTGGAGGAAACCAACGCTTTTTAGAAAACTATCCTACCATTGGACAAAATGGAGGTTCATTCACAGGTCCAGAACCTTTATTATCTGAAAATAGGATTGGTGAATTTTCCAGTACCGGAAGTACTTTGCCAGACACGGACCACATGGTTAAATTTGTTAATGGGCAAATGCTCTACAGTTGCGTTGTGTGCAAACGTAGTTATGTGACCTTATCTAGCCTCCGAAGACATGCAAATGTTCACTCCTGGAGAAGAACATATCCTTGCCATTACTGCAACAAAGTATTTGCATTGGCTGAGTACAGGACAAGGCATGAAATTTGGCATACGGGAGAAAGACGATATCAGTGCATTTTCTGTCTTGAAACTTTCATGACCTACTATATACTCAAAAATCATCAGAAGTCTTTCCATGCCATCGATCATAGACTTTCCATCAGTAAAAAAACAGCAAATGGAGGCTTGAAGCCTAGTGTCTATCCGTATAAACTTTATAGGCTACTGCCTATGAAATGCAAGAGAGCCCCTTATAAGAGCTACCGAAATTCTTCCTATGAAAATGCACGAGAAAACAGTCAAATGAATGAGTCTGCACCTGGTACCTATGTTGTTCAGAATCCACACAGCTCTGAATTACCAACGCTGAATTTCCAAGATACTGTAAACACCCTGACCAACAGTCCAGCCATCCCATTGGAAACATCTGCATGTCAGGACATACCCACTTCTGCCAATGTACAAAATGCAGAGGGTACCAAATGGGGAGAGGAGGCATTGAAAATGGATCTTGACAATAACTTTTATTCAACTGAGGTGTCAGTTTCTTCCACTGAAAATGCTGTCAGTTCTGACCTCCGGGCAGGGGATGTACCTGTTTTATCTTTGAGTAATAGCAGTGAGAATGCCGCCTCTGTGATCAGCTACAGTGGCTCTGCACCCTCGGTCATTGTACACAGCAGCCAGTTTTCATCGGTGATCATGCACAGCAATGCCATTGCTGCCATGACCAGCAGCAACCACAGAGCCTTTTCAGACCCAGCTGTCAGTCAGTCCCTGAAAGATGACAGTAAGCCCGAGCCAGATAAAGTGGGTAGGTTTGCAAGCAGACCCAAAAGCATTAAGGAGAAAAAGAAAACTACATCACATACCAGGGGAGAAATACCGGAGGAGTCAAACTATGTTGCTGATCCTGGAGGATCACTGAGCAAAACCACAAATATTGCTGAAGAAACCAGCAAAATTGAAACCTACATTGCAAAACCTGCTCTGCCGGGAACCTCCACAAATAGTAATGTTGCACCCCTTTGCCAAATAACAGTGAAAATTGGAAACGAAGCCATTGTGAAAAGGCACATTCTAGGATCTAAATTGTTTTATAAAAGAGGGAGAAGACCCAAGTATCAGATGCAGGAGGAGCCTTTGCCACAGGGGAATGACCCAGAACCCAGTGGAGACAGCCCACTCGGGCTTTGCCAATCCGAGTGCATGGAGATGAGTGAAGTGTTCGATGACGCAAGTGACCAGGATTCCACTGACAAACCGTGGCGCCCTTACTACAACTACAAACCCAAAAAGAAATCCAGACAGTTGAAAAAAATGAGGAAAGTCAACTGGAGGAAGGAGCACGGAAACAGGAGCCCGAGCCATAAATGTAAATACCCAGCAGAACTGGATTGCGCCGTGGGGAAGGCTCCTCAGGATAAACCCTTTGAGGAAGAAGAAACTAAAGAGATGCCCAAGCTGCAGTGTGAACTCTGTGATGGAGACAAAGCAGTGGGGGCTGGAAACCAAGGAAGGCCCCACCGACATCTTACTTCTCGGCCATATGCCTGCGAGCTCTGCGCCAAGCAGTTCCAGAGCCCTTCCACACTCAAAATGCACATGAGATGTCACACCGGGGAGAAGCCATACCAGTGCAAGACCTGCGGACGGTGCTTTTCGGTGCAAGGAAACTTACAGAAACATGAACGCATCCACCTGGGCTTGAAGGAGTTCGTCTGTCAGTATTGCAACAAGGCATTCACCTTGAATGAGACCCTCAAAATCCATGAAAGAATCCATACTGGAGAAAAGCGTTACCACTGTCAGTTCTGCTTTCAGAGATTTTTGTATCTCTCCACCAAAAGGAATCACGAGCAGAGGCATATTCGGGAGCATAATGGGAAGGGCTATGCCTGCTTCCAGTGCCCCAAAATTTGCAAAACAGCTGCTGCCCTTGGAATGCACCAAAAGAAACACTTATTCAAAAGCCCAAGTCAGCAGGAGAAAATAGGTGACGTGTGCCACGAAAACTCAAATCCCTTGGAGAATCAACATTTCATTGGTTCAGAAGACAATGACCAAAAGGATAACATACAAACCGGTGTGGAAAATGTTGTCCTTTGA
>6|ENSG00000065029|35371740|35334737
ATGGAGAGCTTGGGGCTGCACACGGTGACCCTTAGTGATGGGACAACAGCCTACGTCCAGCAAGCTGTCAAAGGAGAGAAGCTTCTTGAAGGGCAGGTGATCCAGCTCGAGGATGGGACCACCGCATACATTCACCAGGTGACGGTACAGAAAGAAGCTCTCTCCTTTGAGGATGGTCAGCCTGTGCAGCTGGAAGATGGCAGCATGGCTTACATACACCGCACACCCAGAGAAGGCTATGACCCCAGCACCCTGGAAGCCGTCCAACTGGAAGATGGCTCCACTGCCTACATTCACCACCCTGTGGCTGTGCCATCGGAGAGCACCATCCTGGCCGTACAGACAGAGGTGGGCTTGGAGGACCTGGCAGCAGAGGATGATGAGGGCTTCAGTGCAGACGCAGTGGTGGCCCTGGAGCAGTATGCCAGCAAGGTTCTTCATGACAGCCAGATTCCCCGTAATGGAAAAGGGCAGCAAGTTGGAGACAGAGCATTCCGCTGTGGCTACAAGGGCTGTGGGCGTCTCTACACCACCGCTCATCACTTAAAGGTGCATGAACGAGCTCATACAGGTGACCGTCCATACAGATGTGACTTCCCCAGCTGTGGAAAGGCCTTTGCCACAGGCTATGGACTGAAGAGCCACGTTCGTACCCACACTGGTGAGAAACCATACAAGTGCCCAGAGGAGCTGTGCAGCAAGGCCTTCAAGACCTCAGGAGACCTGCAGAAGCATGTCCGTACCCACACTGGTGAACGCCCGTTCCAGTGCCCTTTTGAGGGCTGTGGCCGCTCCTTCACCACATCTAACATCCGCAAGGTACATGTGCGCACCCACACAGGCGAGAGGCCCTACACCTGCCCGGAGCCCCACTGTGGCCGCGGCTTCACCAGCGCCACCAACTATAAGAATCACGTGCGCATCCACACAGGGGAGAAGCCATACGTTTGCACGGTGCCAGGCTGCGGGAAACGCTTCACCGAGTACTCGAGCTTGTATAAGCACCACGTGGTGCACACACACTGCAAGCCCTACACCTGCAGCACCTGCGGCAAGACCTACCGGCAGACCTCCACCTTGGCCATGCACAAGCGCAGTGCCCACGGCGAGCTGGAGGCCACGGAGGAGAGCGAGCAGGCCCTCTATGAGCAGCAGCAACTTGAGGCCGCCTCTGCAGCCGAGGAGAGTCCGCCACCCAAACGACCCCGGATAGCTTACCTTTCGGAGGTGAAGGAAGAGAGAGATGACATCCCAGCCCAGGTGGCGATGGTGACTGAAGAAGATGGGGCCCCCCAGGTGGCTCTGATCACTCAGGATGGTGCCCAGCAGGTCAGCCTGTCCCCGGAAGACCTGCAGGCCCTGGGGAGTGCCATCAGTATGGTCACCCAGCACGGCAGCACCACCCTCACCATCCCCAGTCCTGATGCCGACCTGGCCACATCTGGCACACATACAGTCACCATGGTCAGCGCCGATGGCACCCAGACGCAGCCCGTCACAATCATTACCTCTGGGGCTGTGGTGGCTGAGGACTCAAGTGTAGCATCTCTTCGTCATCAACAGGTGGCACTGTTGGCCACAGCCAACGGAACGCACATTGCAGTGCAGCTGGAGGAACAGCAGACCTTAGAGGAGGCCATCAATGTGGCCACTGCGGCCATGCAGCAAGGGGCTGTGACCCTGGAGACAACAGTGTCGGAGAGTGGCTGCTGA
>3|ENSG00000196345|44599975|44571717
ATGACCACTGCAGGCAGGGGAAATTTAGGCCTCATCCCCAGGAGCACTGCTTTCCAGAAGCAAGAGGGGCGCCTGACTGTGAAGCAGGAGCCAGCAAACCAGACCTGGGGGCAGGGCAGCAGTCTCCAGAAGAACTATCCTCCTGTCTGCGAAATCTTCCGGCTACACTTCAGGCAATTGTGTTACCACGAGATGTCTGGGCCGCAGGAAGCATTGAGCCGGCTTCGGGAGCTCTGCCGCTGGTGGCTCATGCCAGAGGTGCACACCAAGGAGCAGATCCTGGAGCTGCTGGTGCTTGAGCAGTTCCTGAGCATCCTCCCTGGGGAGCTCCGGACCTGGGTGCAGCTGCATCACCCTGAGAGTGGTGAGGAGGCTGTGGCTGTGGTGGAGGATTTCCAGAGACACCTCAGTGGATCAGAGGAGGTTTCAGCCCCAGCACAGAAACAGGAAATGCATTTTGAGGAGACAACAGCTCTGGGTACAACAAAGGAATCTCCTCCTACCTCACCCCTCAGTGGGGGCTCAGCCCCTGGAGCCCACCTGGAGCCTCCTTATGACCCAGGGACACACCACCTCCCCAGTGGGGACTTCGCTCAATGTACTTCTCCAGTTCCTACCCTTCCTCAAGTGGGGAACTCAGGAGACCAAGCAGGGGCAACTGTACTTCGGATGGTCAGGCCCCAGGATACTGTGGCATATGAGGACCTATCTGTAGACTACACTCAGAAGAAATGGAAAAGTCTCACACTCAGTCAGAGAGCCCTGCAGTGGAACATGATGCCAGAAAATCACCATAGCATGGCCTCCTTGGCAGGTGAGAACATGATGAAGGGTTCAGAGTTGACTCCAAAGCAGGAATTTTTTAAAGGATCAGAGTCATCTAACAGGACATCAGGGGGACTCTTTGGGGTGGTTCCTGGGGCAGCAGAGACTGGAGATGTTTGTGAAGATACTTTCAAGGAGTTAGAAGGACAAACCTCAGATGAAGAAGGGAGCAGACTAGAAAATGATTTCTTGGAAATAACAGATGAAGATAAGAAAAAATCCACAAAAGACAGATATGACAAATATAAGGAAGTTGGGGAACATCCACCTCTGTCTTCCAGTCCTGTTGAACATGAAGGAGTTTTAAAGGGACAGAAATCCTATCGATGTGATGAATGTGGCAAAGCTTTCAATCGGAGTTCTCACCTTATTGGCCATCAGAGAATCCACACTGGAGAGAAACCCTATGAGTGTAATGAGTGTGGGAAGACCTTCAGGCAAACCTCCCAGCTCATTGTTCATCTCAGAACCCACACAGGGGAAAAACCCTATGAATGCAGTGAGTGTGGAAAGGCCTATAGGCACAGCTCCCATCTCATTCAACACCAGAGACTCCATAATGGGGAGAAACCCTATAAATGTAATGAATGTGCAAAAGCCTTTACTCAGAGTTCCCGACTCACTGACCACCAGAGAACCCATACTGGGGAGAAACCTTATGAATGCAATGAGTGTGGAGAGGCATTCATTCGAAGCAAAAGTCTTGCTCGACATCAGGTCCTGCACACTGGTAAGAAACCTTACAAATGCAATGAGTGTGGGAGAGCATTCTGTTCCAATAGAAATCTCATTGACCATCAGAGAATCCACACTGGGGAGAAGCCTTATGAGTGTAGTGAATGTGGCAAAGCCTTCAGTCGGAGTAAATGTCTTATTCGACATCAGAGCCTCCATACTGGGGAAAAGCCATACAAATGTAGTGAATGTGGGAAAGCCTTCAATCAGAACTCTCAACTCATTGAGCATGAGCGAATTCATACTGGAGAAAAACCTTTTGAATGTAGCGAGTGTGGTAAGGCATTTGGTCTGAGTAAATGTCTTATTCGGCACCAGAGACTTCACACGGGTGAAAAGCCCTATAAATGCAATGAGTGTGGAAAATCCTTCAATCAAAACTCACACCTTATTATACACCAGAGAATTCACACTGGTGAGAAACCCTATGAATGTAATGAGTGTGGGAAGGTATTCAGTTATAGCTCCAGCCTTATGGTACATCAGAGAACCCATACTGGGGAAAAACCCTATAAATGCAATGATTGTGGGAAAGCTTTTAGTGACAGCTCACAGCTTATTGTACACCAGAGAGTCCACACCGGAGAGAAACCTTATGAATGTAGTGAATGTGGGAAAGCCTTTAGTCAGCGTTCCACTTTTAATCACCACCAGCGAACTCACACTGGAGAGAAGTCCTCAGGTCTGGCTTGGTCAGTTTCTTAA
>7|ENSG00000196652|98969380|98940232
ATGATAATGACCGAATCCCGAGAAGTTATAGACTTAGACCCCCCAGCTGAGACTTCCCAGGAGCAGGAAGACCTTTTCATAGTGAAGGTGGAAGAAGAAGACTGCACCTGGATGCAGGAGTACAACCCGCCAACGTTTGAGACTTTTTACCAGCGCTTCAGGCACTTCCAGTACCATGAGGCTTCAGGACCCCGGGAGGCTCTCAGCCAACTCCGGGTGCTCTGCTGTGAGTGGCTGAGGCCCGAGCTGCACACGAAGGAGCAGATCCTGGAGCTGCTGGTGCTGGAGCAGTTCCTGACCATCCTGCCTGAAGAGTTCCAGCCCTGGGTGAGGGAACATCACCCTGAAAGTGGAGAAGAGGCGGTGGCCGTGATAGAAAATATACAGCGAGAACTTGAGGAACGCAGACAGCAGATTGTTGCCTGCCCTGATGTGCTTCCTCGGAAGATGGCAACACCTGGAGCAGTGCAGGAGTCCTGCAGCCCCCATCCCCTGACCGTGGACACCCAGCCTGAGCAAGCGCCACAGAAGCCTCGTCTCCTGGAGGAAAATGCCCTTCCTGTTCTCCAAGTTCCTTCCCTTCCCCTGAAGGACAGCCAGGAGCTGACAGCTTCACTTCTCTCAACTGGGTCCCAGAAGTTGGTGAAAATTGAAGAGGTGGCTGATGTGGCTGTATCCTTCATCCTGGAGGAATGGGGGCATTTGGACCAGTCCCAGAAGTCCCTTTATAGGGATGACAGGAAGGAGAACTATGGGAGTATTACTTCCATGGGTTATGAGTCCAGGGACAATATGGAGCTCATAGTGAAGCAGATTTCTGATGACTCTGAATCACACTGGGTGGCGCCAGAACACACCGAAAGGAGCGTTCCTCAGGATCCAGACTTTGCAGAAGTCAGTGACCTTAAAGGCATGGTACAAAGGTGGCAGGTCAACCCCACTGTGGGGAAATCAAGGCAGAATCCTTCCCAGAAAAGGGATCTGGATGCAATCACAGACATCAGCCCTAAGCAAAGCACACATGGCGAGAGAGGGCACAGATGCAGCGATTGTGGCAAATTCTTCCTCCAAGCCTCAAACTTTATTCAGCATCGGCGCATCCACACTGGAGAAAAACCGTTTAAGTGCGGAGAATGTGGGAAGAGCTACAATCAGCGGGTGCACCTCACCCAGCACCAGCGCGTCCACACAGGGGAGAAACCCTACAAATGTCAGGTGTGCGGAAAGGCTTTCCGGGTGAGTTCCCACCTGGTTCAGCACCACAGTGTCCACAGCGGAGAGAGGCCCTATGGCTGCAATGAGTGTGGGAAGAACTTCGGTCGCCATTCGCATCTGATCGAACACCTAAAACGCCACTTCAGGGAGAAATCCCAGAGATGCAGTGACAAAAGAAGTAAGAACACAAAATTAAGTGTTAAGAAGAAAATTTCAGAATATTCAGAAGCAGACATGGAACTATCTGGAAAAACCCAAAGAAATGTTTCTCAAGTTCAAGATTTTGGAGAAGGCTGTGAGTTTCAAGGCAAGCTGGATAGAAAGCAGGGAATTCCCATGAAAGAGATACTAGGACAACCATCTTCAAAGAGGATGAACTACAGTGAAGTCCCATATGTCCACAAAAAATCCTCCACTGGAGAGAGACCACATAAATGTAACGAGTGTGGGAAAAGCTTCATTCAGAGTGCACATCTTATTCAACATCAAAGAATACACACTGGGGAGAAACCATTCAGGTGTGAGGAATGTGGGAAAAGCTACAACCAACGCGTGCACCTAACTCAGCATCAGCGCGTCCACACAGGTGAGAAGCCCTACACCTGTCCCTTATGTGGGAAAGCCTTCAGAGTGAGGTCCCACCTTGTTCAGCATCAGAGCGTGCACAGTGGGGAGAGACCCTTCAAGTGTAACGAATGTGGGAAAGGCTTTGGGAGGCGTTCCCACCTGGCTGGACATCTTCGACTCCACTCCCGAGAGAAATCCCATCAGTGTCGTGAATGTGGGGAAATCTTTTTTCAGTACGTTAGCCTAATTGAACATCAGGTGCTCCACATGGGTCAGAAAAATGAAAAAAATGGCATCTGTGAGGAAGCATATAGTTGGAACTTGACAGTGATTGAAGACAAGAAGATTGAGTTACAAGAGCAGCCTTATCAGTGTGATATCTGTGGAAAAGCCTTTGGTTATAGCTCAGACCTCATTCAGCATTACAGAACTCATACAGCAGAGAAGCCCTATCAATGTGATATATGTAGAGAAAATGTTGGCCAGTGTTCCCACACCAAACAACATCAAAAAATCTACTCCAGCACAAAATCCCATCAATGTCATGAATGTGGCAGAGGCTTCACTCTGAAGTCACATCTTAATCAACATCAGAGAATCCATACTGGTGAGAAACCTTTTCAATGTAAAGAATGTGGAATGAATTTCAGCTGGAGTTGTAGCCTCTTTAAACACCTGAGAAGCCATGAGAGGACAGATCCCATAAATACCTTAAGTGTAGAGGGGTCTCTGTTGTAG
>20|ENSG00000125846|18245640|18217121
ATGGCATTCAGGGATGTGGCTGTGGATTTCACCCAGGATGAGTGGAGGCTGCTGAGCCCTGCTCAAAGGACTCTGTACAGAGAGGTGATGCTGGAGAACTACAGCAACCTGGTCTCACTGGGAATTTCATTTTCTAAACCAGAACTCATCACCCAGCTGGAGCAAGGGAAAGAGACCTGGAGAGAGGAAAAAAAATGTTCACCGGCAACCTGTCCAGCAGATCCAGAGCCAGAGCTCTACCTCGATCCTTTCTGCCCTCCGGGTTTCTCCAGTCAGAAATTCCCCATGCAGCATGTGCTGTGTAATCATCCCCCCTGGATCTTCACATGCTTGTGTGCAGAAGGTAACATCCAGCCTGGGGATCCGGGCCCAGGGGACCAGGAGAAGCAGCAACAAGCCTCTGAGGGGAGACCCTGGAGTGATCAAGCAGAAGGTCCTGAGGGAGAAGGTGCCATGCCTTTGTTTGGAAGAACCAAGAAAAGGACTCTGGGAGCGTTCTCCAGGCCACCCCAGAGGCAGCCAGTCAGCTCTCGGAACGGCCTCAGAGGGGTGGAGTTAGAAGCCAGCCCAGCTCAGTCAGGGAACCCTGAGGAAACAGACAAATTGTTGAAGAGGATAGAAGTCTTAGGATTTGGAACAGTCAACTGTGGAGAGTGTGGACTGAGCTTCAGCAAGATGACAAACCTGCTCAGTCACCAGCGGATACACTCAGGGGAGAAGCCCTACGTGTGTGGGGTATGTGAGAAGGGCTTCAGCCTAAAGAAGAGCCTCGCCAGACACCAGAAGGCACACTCGGGGGAGAAGCCAATTGTGTGCAGGGAGTGTGGACGAGGCTTTAACCGGAAGTCAACGCTAATCATACACGAACGGACACACTCCGGTGAGAAACCTTACATGTGCAGTGAGTGTGGGCGAGGCTTCAGCCAGAAGTCAAACCTCATCATACACCAGAGGACACACTCAGGGGAAAAGCCTTACGTGTGCCGGGAATGTGGCAAAGGCTTCAGCCAGAAGTCAGCTGTCGTGAGACACCAGAGGACACACTTGGAGGAGAAGACCATCGTGTGCAGTGACTGTGGCCTGGGCTTCAGCGACAGGTCAAACCTCATCTCCCACCAGAGGACGCACTCTGGGGAGAAGCCCTACGCCTGCAAGGAGTGTGGGCGATGCTTCAGGCAGAGGACCACCCTTGTCAACCACCAGAGGACACACTCAAAGGAGAAGCCCTATGTGTGCGGGGTGTGTGGGCACAGCTTCAGCCAGAATTCAACCCTCATCTCTCACAGGCGGACACACACTGGGGAGAAGCCGTATGTTTGTGGGGTGTGTGGGCGAGGCTTTAGTCTCAAGTCACACCTCAACAGACACCAGAACATACACTCAGGAGAGAAGCCCATTGTGTGCAAGGACTGTGGCCGGGGCTTCAGCCAGCAATCCAACCTCATCAGACACCAGAGGACGCACTCAGGCGAGAAGCCCATGGTGTGTGGGGAGTGCGGGCGAGGCTTCAGCCAGAAGTCAAACCTTGTTGCACACCAGAGGACGCACTCAGGGGAGAGGCCGTATGTGTGCCGAGAGTGCGGGCGAGGCTTTAGCCACCAGGCCGGTCTCATCAGGCACAAGCGGAAGCACTCGAGGGAGAAGCCCTACATGTGCAGGCAGTGTGGACTGGGCTTTGGCAATAAGTCAGCTCTAATTACACACAAGCGGGCTCACTCGGAAGAGAAGCCTTGTGTGTGCAGAGAGTGTGGCCAAGGCTTTCTCCAAAAGTCACACCTCACCTTACATCAAATGACACATACGGGGGAGAAGCCATATGTGTGCAAGACGTGTGGGCGGGGCTTCAGCCTCAAGTCTCACCTCAGCAGACACAGGAAGACCACGTCTGTCCACCACAGACTGCCAGTGCAGCCCGACCCTGAGCCGTGTGCAGGGCAACCTTCGGATTCCTTATACTCTCTCTGA
>1|ENSG00000188786|38097879|38052438
ATGGGGGAACACAGTCCAGACAACAACATCATCTACTTTGAGGCAGAGGAAGATGAGCTGACCCCCGATGATAAAATGCTCAGGTTTGTGGATAAAAACGGACTGGTGCCTTCCTCATCTGGAACTGTTTATGATAGGACCACTGTTCTTATTGAGCAGGACCCTGGCACTTTGGAGGATGAAGATGACGACGGACAGTGCGGAGAACACTTGCCTTTTCTAGTAGGGGGTGAAGAGGGCTTTCACCTGATAGATCATGAAGCAATGTCCCAGGGTTATGTGCAGCACATTATCTCACCAGATCAGATTCATTTGACAATAAACCCTGGTTCCACACCCATGCCAAGAAATATTGAAGGTGCAACCCTCACTCTGCAGTCGGAATGTCCGGAAACAAAACGTAAAGAAGTAAAGCGGTACCAATGTACCTTTGAGGGCTGTCCCCGCACCTACAGCACAGCAGGCAACCTGCGAACCCACCAGAAGACTCACCGAGGAGAGTACACCTTTGTCTGTAATCAGGAGGGCTGTGGCAAAGCCTTCCTTACCTCTTACAGCCTCAGGATCCACGTGCGAGTGCACACGAAGGAGAAGCCATTTGAGTGTGACGTGCAGGGCTGTGAGAAGGCATTCAACACACTGTACAGGCTGAAAGCACATCAGAGGCTTCACACAGGGAAAACGTTTAACTGTGAATCTGAAGGCTGCAGCAAATACTTCACCACACTCAGTGATCTGAGGAAGCACATTCGAACTCATACAGGGGAAAAGCCATTTCGGTGCGATCACGATGGCTGTGGAAAAGCATTTGCAGCAAGCCACCACCTTAAAACTCACGTTCGTACACATACTGGTGAAAGACCCTTCTTCTGCCCCAGTAATGGCTGTGAGAAAACATTCAGCACTCAATACAGTCTCAAAAGTCACATGAAAGGTCATGATAACAAAGGACACTCATACAATGCACTTCCACAACACAATGGATCAGAGGATACAAATCACTCACTTTGTCTAAGTGACTTGAGCCTTCTGTCCACAGATTCTGAATTGCGAGAAAATTCCAGTACGACCCAGGGCCAGGACCTCAGCACAATTTCACCAGCAATCATCTTTGAATCAATGTTCCAGAATTCAGATGATACGGCAATTCAGGAAGATCCTCAACAGACAGCTTCCTTGACTGAAAGTTTTAATGGTGATGCAGAGTCAGTCAGTGATGTTCCGCCATCCACAGGAAATTCAGCATCTTTATCTCTTCCACTTGTACTGCAACCTGGCCTCTCCGAGCCACCCCAGCCTCTACTACCTGCCTCAGCTCCGTCTGCTCCTCCGCCTGCTCCCTCCCTAGGACCTGGCTCCCAGCAAGCTGCATTTGGCAACCCCCCTGCTCTCTTACAACCTCCAGAAGTGCCTGTTCCCCACAGCACACAGTTTGCTGCTAATCATCAAGAGTTTCTTCCGCACCCCCAGGCACCGCAGCCCATTGTACCAGGACTTTCTGTTGTTGCTGGGGCTTCTGCATCAGCAGCGGCAGTGGCATCAGCTGTGGCAGCACCAGCCCCACCACAAAGTACTACTGAGCCCCTGCCAGCCATGGTCCAGACTCTGCCCCTGGGTGCCAACTCTGTCCTAACTAATAATCCCACAATAACCATCACCCCAACTCCCAACACAGCTATCCTGCAGTCCAGCCTAGTCATGGGAGAACAGAACTTACAATGGATATTAAATGGTGCCACCAGTTCTCCACAAAACCAAGAACAAATTCAGCAAGCATCTAAAGTTGAGAAGGTGTTTTTTACCACTGCAGTACCAGTAGCCAGTAGCCCAGGGAGCTCTGTCCAGCAGATTGGCCTCAGTGTTCCTGTGATCATCATCAAACAAGAAGAGGCATGTCAGTGTCAGTGTGCATGCCGGGACTCTGCAAAGGAGCGGGCATCCAGCAGGAGAAAGGGCTGCTCCTCCCCACCCCCTCCAGAGCCGAGCCCCCAGGCTCCTGATGGGCCCAGCCTGCAGCTCCCAGCGCAGACTTTCTCTTCAGCCCCTGTTCCCGGGTCATCATCCTCTACCTTGCCCTCCTCCTGTGAGCAAAGCCGACAAGCAGAGACTCCTTCAGACCCTCAGACAGAAACATTAAGTGCCATGGATGTGTCAGAGTTTCTATCCCTCCAGAGCCTGGACACCCCGTCCAATCTGATTCCCATTGAAGCACTACTGCAGGGGGAGGAGGAGATGGGCCTCACCAGCAGCTTCTCCAAGTGA
>19|ENSG00000083814|62930795|62922932
ATGTTGTCCCCAGTGTCCCGAGACGCGTCTGATGCTCTGCAGGGACGGAAGTGCCTGCGTCCCCGATCGAGACGCCTGCCGCTCCCGGCAGCTGTCCGCGCCCACGGTCCTATGGCGGAGCTAACGGACTCCGCGCGGGGCTGTGTGGTCTTTGAGGATGTGTTTGTATACTTCTCTCGGGAAGAATGGGAGCTTCTTGATGATGCTCAGAGACTTTTGTACCATGATGTGATGCTGGAGAACTTTGCACTTTTAGCCTCACTGGGAATTGCATTTTCCAGATCACGTGCAGTCATGAAACTAGAGCGAGGAGAAGAGCCCTGGGTGTATGACCAGGTGGATATGACTTCAGCCACAGAAAGAGAGGCCCAGAGGGGACTTAGACCTGGTTGTTGGCATGGAGTGGAGGATGAAGAGGTATCTTCTGAGCAGAGCATTTTTGTAGCAGGAGTGTCAGAGGTCAGGACTCTCATGGCAGAGCTGGAGTCTCACCCATGTGACATATGTGGCCCAATATTGAAAGATACCTTACACCTGGCTAAATACCATGGGGGAAAAGCCAGGCAGAAACCATACTTGTGTGGGGCATGTGGAAAGCAATTCTGGTTCAGTACAGACTTTGACCAGCACCAGAACCAGCCCAATGGAGGGAAACTTTTCCCAAGGAAGGAGGGCAGAGACTCTGTGAAAAGCTGCAGAGTCCATGTGCCAGAGAAGACCCTCACATGTGGGAAAGGTAGGAGAGACTTTTCAGCCACATCTGGCCTTCTTCAGCATCAGGCCTCTCTCAGCAGCATGAAGCCCCACAAGAGCACTAAGCTTGTGAGTGGCTTTCTCATGGGACAGAGGTATCACAGGTGTGGTGAATGTGGGAAAGCCTTCACCCGCAAAGACACACTTGCTCGGCATCAGAGAATCCACACTGGAGAAAGGCCTTATGAGTGTAACGAATGTGGGAAATTCTTCAGCCAAAGCTATGACCTCTTTAAACACCAGACAGTTCACACTGGAGAAAGGCCATACGAGTGCAGCGAATGTGGGAAATTCTTTAGACAAATCTCCGGCCTGATTGAGCACAGGCGAGTTCACACGGGTGAAAGACTCTATCAGTGTGGCAAATGTGGGAAATTTTTTAGCAGTAAGTCTAATCTCATTCGACACCAGGAAGTTCACACAGGAGCCAGGCCTTATGTATGCAGCGAATGTGGGAAAGAGTTCAGTCGGAAACACACACTTGTTCTGCACCAACGAACTCACACTGGAGAAAGGCCTTATGAGTGCAGTGAATGTGGGAAGGCCTTTAGCCAAAGCTCCCACCTTAATGTACACTGGAGAATTCACAGCAGTGATTATGAGTGTAGCAGATGTGGTAAAGCTTTCAGCTGCATCTCCAAACTCATTCAGCACCAGAAAGTTCACTCTGGAGAAAAGCCTTATGAGTGCAGCAAGTGCGGGAAAGCCTTCACTCAAAGACCCAACCTCATCAGGCACTGGAAAGTCCACACTGGGGAAAGGCCTTATGTGTGTAGTGAGTGCGGGAGAGAATTCATCCGGAAACAGACACTTGTTCTGCACCAGAGGGTTCATGCTGGAGAAAAGAAGAGTGTAGCAAATGTGGGGGAAAGTCTTAGGCCAATGCCCCTGACTTACTATATGGTGGGGAACTAG
>18|ENSG00000074657|54804663|54681041
GAATGCAGCCGTGTGACAGTAACTGAACATTGGTCTAAAGTCTTTCCAAAAGGTCAAGGTTCACAAGAACATCTGCTCAAATTAATGACCATGGGGGATATGAAGACCCCAGACTTTGATGACCTCCTGGCAGCATTTGACATCCCAGATATGGTCGATCCTAAAGCAGCTATTGAGTCTGGACACGATGACCATGAAAGCCACATGAAGCAGAATGCTCACGGAGAGGATGACTCCCACGCACCATCATCTTCTGATGTGGGTGTCAGCGTTATCGTCAAGAATGTTCGGAACATTGACTCTTCCGAGGGCGGGGAGAAAGACGGCCACAACCCCACTGGCAATGGCTTACATAATGGGTTTCTCACAGCATCCTCCCTTGACAGTTACAGTAAAGATGGAGCAAAGTCCTTGAAAGGAGATGTGCCTGCCTCTGAGGTGACACTGAAAGACTCGACATTCAGCCAGTTTAGCCCGATCTCCAGTGCTGAAGAGTTTGATGACGACGAGAAGATTGAGGTGGATGACCCCCCTGACAAGGAGGACATGCGATCAAGCTTCAGGTCGAATGTGTTGACGGGGTCGGCTCCCCAGCAGGACTACGATAAGCTGAAGGCACTCGGAGGGGAAAACTCCAGCAAAACTGGACTCTCTACGTCAGGCAATGTGGAGAAAAACAAAGCTGTTAAGAGAGAAACAGAAGCCAGTTCTATAAACCTGAGTGTTTATGAACCTTTTAAAGTCAGAAAAGCAGAGGATAAATTGAAGGAAAGCTCTGACAAGGTGCTGGAAAACAGAGTCCTAGATGGGAAGCTGAGCTCCGAGAAGAATGACACCAGCCTCCCCAGCGTTGCGCCATCAAAGACAAAGTCGTCCTCCAAGCTCTCGTCCTGCATCGCTGCCATCGCGGCTCTCAGCGCTAAAAAGGCGGCTTCAGACTCCTGCAAAGAACCAGTGGCCAATTCGAGGGAATCCTCCCCGTTACCAAAAGAAGTAAATGACAGTCCGAGAGCCGCTGACAAGTCTCCTGAATCCCAGAATCTCATCGACGGGACCAAAAAACCATCCCTGAAGCAACCGGATAGTCCCAGAAGCATCTCAAGTGAGAACAGCAGCAAAGGATCCCCGTCCTCTCCCGCAGGGTCCACACCAGCAATCCCCAAAGTCCGCATAAAAACCATTAAGACATCTTCTGGGGAAATCAAGAGAACAGTGACCAGGGTATTGCCAGAAGTGGATCTTGACTCTGGAAAGAAACCTTCCGAGCAGACAGCGTCCGTGATGGCCTCTGTGACATCCCTTCTGTCGTCTCCAGCATCAGCCGCCGTCCTTTCCTCTCCCCCCAGGGCGCCTCTCCAGTCTGCGGTCGTGACCAATGCAGTTTCCCCTGCAGAGCTCACCCCCAAACAGGTCACAATCAAGCCTGTGGCTACTGCTTTCCTCCCAGTGTCTGCTGTGAAGACGGCAGGATCCCAAGTCATTAATTTGAAGCTCGCTAACAACACCACGGTGAAAGCCACGGTCATATCTGCTGCCTCTGTCCAGAGTGCCAGCAGCGCCATCATTAAAGCTGCCAACGCCATCCAGCAGCAAACTGTCGTGGTGCCGGCATCCAGCCTGGCCAATGCCAAACTCGTGCCAAAGACTGTGCACCTTGCCAACCTTAACCTTTTGCCTCAGGGTGCCCAGGCCACCTCTGAACTCCGCCAAGTGCTAACCAAACCTCAGCAACAAATAAAGCAGGCAATAATCAATGCAGCAGCCTCGCAACCCCCCAAAAAGGTGTCTCGAGTCCAGGTGGTGTCGTCCTTGCAGAGTTCTGTGGTGGAAGCTTTCAACAAGGTGCTGAGCAGTGTCAATCCAGTCCCTGTTTACATCCCAAACCTCAGTCCTCCCGCCAATGCAGGGATCACGTTACCGACGCGTGGGTACAAGTGCTTGGAGTGTGGGGACTCCTTTGCACTTGAAAAGAGTCTGACCCAGCACTACGACAGACGGAGCGTGCGCATCGAAGTAACGTGCAACCATTGTACAAAGAACCTCGTTTTTTACAACAAATGCAGCCTCCTTTCCCATGCCCGTGGGCATAAGGAGAAAGGGGTGGTAATGCAATGCTCCCACTTAATTTTAAAGCCAGTCCCAGCAGATCAAATGATAGTTTCTCCGTCAAGCAATACTTCCACTTCAACTTCCACTCTTCAGAGCCCTGTGGGAGCTGGCACACACACTGTCACAAAAATTCAGTCTGGCATAACTGGGACAGTCATATCGGCTCCTTCAAGCACTCCCATCACCCCAGCCATGCCCCTAGATGAAGACCCCTCCAAACTGTGTAGACATAGTCTAAAATGTTTGGAGTGTAATGAAGTCTTCCAGGACGAGACATCACTGGCTACACATTTCCAGCAGGCTGCAGATACGAGTGGACAAAAGACTTGCACTATCTGCCAGATGCTGCTTCCTAACCAGTGCAGTTATGCATCACACCAGAGAATCCATCAGCACAAATCTCCCTACACCTGCCCTGAGTGTGGGGCCATCTGCAGGTCGGTGCACTTCCAGACCCACGTCACCAAGAACTGTCTGCACTACACGAGGAGAGTTGGTTTTCGATGTGTGCATTGCAATGTTGTGTACTCTGATGTGGCTGCTCTGAAGTCTCACATTCAAGGTTCTCACTGTGAAGTCTTCTACAAGTGTCCTATTTGTCCAATGGCGTTTAAGTCTGCCCCAAGCACACATTCCCACGCCTACACACAGCATCCTGGCATCAAGATAGGAGAACCAAAAATAATATATAAGTGTTCCATGTGCGACACTGTGTTCACCCTGCAAACCTTGCTGTATCGCCACTTTGACCAACACATTGAAAACCAGAAGGTGTCTGTTTTCAAGTGTCCAGACTGTTCTCTTTTATATGCACAGAAGCAACTTATGATGGACCATATCAAGTCTATGCATGGAACATTGAAAAGTATTGAAGGGCCTCCAAACTTGGGTATAAACTTGCCTTTGAGCATTAAGCCTGCAACTCAAAATTCAGCAAATCAGAACAAAGAGGACACCAAATCCATGAATGGGAAAGAGAAATTGGAAAAGAAATCTCCATCTCCTGTGAAAAAATCAATGGAAACCAAGAAAGTGGCCAGTCCTGGGTGGACGTGTTGGGAGTGTGACTGCCTGTTCATGCAGAGAGATGTGTACATATCCCACGTGAGGAAGGAGCACGGGAAGCAAATGAAGAAACACCCCTGCCGCCAGTGTGACAAGTCTTTCAGCTCGTCCCACAGCCTGTGCCGGCACAACCGGATCAAGCACAAAGGCATCAGGAAAGTGTACGCCTGCTCGCACTGCCCAGACTCCAGACGTACCTTTACCAAACGTTTGATGCTGGAGAAGCACGTCCAGCTGATGCATGGCATCAAGGACCCTGACCTGAAAGAAATGACAGATGCCACCAATGAGGAGGAAACAGAAATAAAAGAAGACACTAAGGTCCCCAGTCCCAAGCGGAAGTTGGAAGAACCAGTTCTGGAGTTCAGGCCTCCCCGAGGAGCAATCACTCAACCACTGAAAAAGCTGAAAATCAATGTTTTTAAGGTTCACAAGTGTGCCGTGTGTGGCTTCACCACCGAAAACCTGCTGCAATTCCACGAACACATCCCTCAGCACAAATCGGATGGTTCTTCCTACCAGTGCCGGGAGTGTGGCCTCTGCTACACGTCTCACGTCTCTCTGTCCAGGCACCTCTTCATCGTACACAAGTTAAAGGAACCTCAGCCAGTGTCCAAGCAAAATGGGGCTGGGGAAGATAACCAACAGGAGAACAAACCCAGCCACGAGGATGAATCCCCTGATGGCGCCGTGTCAGACAGAAAGTGCAAAGTGTGCGCAAAAACTTTTGAAACTGAAGCTGCCTTAAATACTCACATGCGGACACACGGCATGGCCTTCATCAAATCCAAAAGGATGAGCTCAGCCGAGAAATAG
>19|ENSG00000198453|42135483|42099085
ATGAAACCTGCTCAAAGAAACTTGTATCGAGATGTGATGCTGGAGAACTACAGCAACCTAGTCACAGTGGGCTGTCAAGTCACCAAACCGGATGTGATATTCAAGTTGGAGCAAGAAGAGGAGCCCTGGGTGATGGAGGAAGAAATGTTTGGGAGGCACTGTCCAGAAGTTTGGGAAGTTGATGAACAGATCAAGAAGCAACAGGAAACACTTGTGAGGAAAGTCACATCCATCTCCAAGAAAATTCTGATAAAGGAAAAAGTCATTGAATGTAAAAAAGTTGCGAAAATATTTCCTCTGAGTTCAGACATTGTTACTTCAAGACAAAGCTTCTATGACTGTGACTCACTTGATAAGGGTTTGGAACATAATTTAGACTTACTTAGATATGAGAAAGGCTGTGTAAGAGAGAAACAGAGTAATGAGTTTGGGAAACCATTTTACCATTGTGCATCCTATGTTGTAACCCCCTTTAAGTGTAATCAGTGTGGACAAGACTTCAGTCATAAATTTGACCTCATTAGACATGAGCGAATTCATGCTGGAGAGAAACCTTACGAATGTAAAGAATGTGGAAAAGCCTTCAGTAGGAAGGAAAATCTTATTACACATCAGAAAATTCATACTGGGGAAAAACCGTATAAGTGTAATGAATGTGGAAAAGCTTTCATTCAGATGTCAAACCTTATTAGACACCACAGAATTCATACTGGGGAGAAACCTTATGCATGTAAGGATTGTTGGAAAGCCTTCAGTCAGAAATCAAATCTCATTGAACATGAGCGAATTCACACTGGAGAGAAACCCTATGAATGTAAGGAATGTGGGAAATCCTTCAGCCAGAAGCAAAATCTTATTGAGCACGAGAAAATTCATACTGGGGAGAAACCTTATGCATGTAATGAATGTGGTAGAGCTTTTTCTCGAATGTCATCTGTTACGCTACATATGAGAAGTCACACAGGGGAGAAACCCTATAAATGTAATAAATGTGGAAAAGCTTTCTCTCAATGCTCAGTATTTATTATACATATGAGAAGTCACACTGGTGAGAAACCCTATGTATGTAGTGAATGTGGGAAAGCCTTCTCTCAGAGTTCATCCCTAACCGTACATATGCGAAATCATACAGCTGAGAAACCCTATGAATGTAAGGAATGTGGAAAAGCCTTCAGCAGGAAAGAAAATCTCATTACACATCAGAAAATTCACACTGGAGAGAAACCTTATGAATGCAGTGAATGTGGGAAAGCTTTTATTCAGATGTCAAACCTCATTCGACACCAGAGAATTCATACGGGTGAGAAACCCTATGCATGTACAGTATGTGGAAAAGCCTTTAGTCAGAAATCAAACCTCACTGAACATGAGAAAATTCATACTGGAGAGAAACCTTATCATTGTAATCAATGTGGGAAAGCTTTCAGTCAGAGACAAAATCTTCTTGAGCATGAAAAAATTCATACTGGAGAGAAACCATTCAAATGTAATGAATGTGGTAAAGCCTTCTCTCGAATCTCATCCCTCACTCTTCATGTGAGAAGTCACACAGGGGAGAAACCCTATGAATGTAATAAATGTGGGAAAGCCTTTTCTCAGTGCTCATTACTTATTATACATATGAGAAGTCATACTGGTGAGAAACCCTTTGAATGTAATGAATGTGGGAAAGCATTCTCTCAAAGAGCATCCCTTTCTATACATAAGAGAGGTCATACAGGTGAGAGACACCAAGTATATTAA
>3|ENSG00000182983|42933958|42922406
ATGCTGGAGAATTATGGGGCTGTGGCTTCCCTGGCAGCATTTCCATTTCCCAAACCGGCTCTGATTTCCCAGCTGGAGCGAGGGGAAACACCCTGGTGCTCGGTTCCTCGGGGAGCTCTGGATGGAGAGGCCCCAAGGGGCATCTCCTCAGGATATCCATTTCTAAAGCCTGCTGGGATTTCCCATCCTGAGCAGGTGGAAGAGCCATTAAACCTGAAACTGCAAGGAGAGGGTCCAAGCCTGATTTGTCCGGAGGGTGTGTTGAAGAGGAAGAAAGAAGATTTTATTCTGAAGGAGGAAATTATTGAGGAAGCACAGGACCTCATGGTCCTATCAAGTGGACCCCAGTGGTGTGGATCCCAGGAATTATGGTTTGGGAAAACCTGTGAAGAGAAAAGCAGGTTAGGGAGATGGCCTGGTTACCTCAATGGGGGACGTATGGAAAGTTCTACAAATGATATTATAGAAGTGATTGTCAAGGATGAGATGATCTCAGTAGAAGAGAGTTCAGGGAATACTGATGTCAATAACCTCCTTGGTATACATCACAAAATTCTAAATGAGCAAATATTCTATATATGTGAGGAATGCGGCAAGTGTTTTGATCAAAATGAGGACTTTGATCAACACCAGAAAACTCATAATGGAGAGAAGGTCTATGGATGTAAGGAATGTGGGAAGGCTTTCAGTTTTCGATCACATTGCATTGCACATCAGAGAATTCACAGTGGGGTGAAACCCTATGAATGTCAAGAATGTGCTAAGGCCTTTGTTTGGAAGTCAAACCTGATTCGTCACCAGAGAATACATACTGGAGAGAAACCCTTTGAATGTAAGGAATGTGGGAAGGGCTTTAGTCAGAACACAAGCCTTACGCAACATCAACGGATCCACACTGGTGAGAAACCATACACATGTAAGGAATGTGGGAAAAGCTTTACTCGAAACCCAGCCCTTCTTCGACATCAGAGAATGCACACTGGGGAGAAGCCTTACGAATGTAAGGACTGTGGGAAGGGCTTCATGTGGAACTCAGATCTTTCTCAGCACCAGAGGGTCCACACTGGGGACAAGCCTCATGAATGTACTGACTGTGGGAAAAGCTTCTTTTGCAAGGCACATCTTATTCGACATCAAAGAATCCATACTGGGGAAAGACCCTATAAATGTAATGACTGTGGGAAGGCCTTCAGTCAGAATTCTGTCTTAATTAAGCACCAGAGGCGCCATGCTAGAGACAAACCCTATAACTGTCAGATCTCTCACCTTCTTGAACATTAG
>6|ENSG00000188994|88030123|87922013
ATGGAGAATGGCAGCTGTGAATTGCATTTTTTAGCTACTCTAGCTCAAGAGACTGGGGTGTGGAAAAACCCGGTACTGTGCACTATTCTTTCCCAGGAACCATTGGATAAGGATAAAGCTTTTGAGGGTCCCATCTTGTTGGATATGAGAATTAAACATCTAATCAAAACAAATCAGTTAAGTCAAGCAACTGCTCTAGCAAAGCTGTGTTCTGACCATCCAGAGATTGGCATAAAAGGTAGTTTTAAGCAAACTTACCTTGTCTGTCTTTGTACATCATCACCAAATGGAAAGTTAATCGAAGAGATTTCAGAAGTTGATTGCAAAGATGCACTGGAAATGATCTGTAACTTAGAATCTGAGGGTGATGAAAAAAGCGCTCTTGTTTTATGTACTGCGTTTTTGTCACGTCAGCTCCAACAAGGAGATATGTACTGCGCTTGGGAACTTACTCTCTTTTGGAGTAAATTACAACAAAGAGTAGAACCATCTATACAAGTGTACCTTGAGAGGTGTCGTCAACTTTCTTTGTTAACGAAAACAGTATATCACATTTTCTTCCTGATTAAAGTTATTAATTCAGAGACTGAAGGGGCTGGACTTGCTACCTGTATAGAACTGTGTGTAAAGGCTCTTCGCTTGGAGTCTACAGAAAATACTGAAGTGAAAATATCTATTTGCAAGACCATTTCATGTTTGTTGCCTGATGATCTGGAAGTTAAACGTGCTTGTCAACTGAGTGAATTTCTTATTGAGCCTACAGTAGATGCGTATTATGCTGTGGAAATGTTGTATAATCAGCCAGACCAGAAATATGATGAAGAGAATCTTCCAATACCAAATTCTTTACGCTGTGAGCTGTTACTTGTATTGAAAACTCAATGGCCCTTTGATCCAGAATTCTGGGATTGGAAAACCTTGAAACGACAATGTCTTGCATTAATGGGAGAAGAAGCATCCATTGTGTCTTCAATAGATGAACTAAATGACAGTGAAGTATATGAAAAAGTGGTAGACTACCAAGAAGAGAGTAAAGAAACTTCTATGAATGGGCTTTCTGGTGGAGTTGGTGCTAATTCTGGCCTTCTTAAAGACATTGGTGATGAAAAGCAGAAGAAGAGAGAGATAAAACAGTTAAGAGAGAGGGGATTTATATCTGCTCGGTTTAGGAATTGGCAAGCCTACATGCAGTATTGTGTGTTGTGTGACAAAGAATTCCTTGGTCACAGAATAGTACGACATGCTCAGAAACATTACAAAGATGGAATTTATAGTTGCCCCATATGTGCAAAGAACTTTAATTCTAAAGAAACTTTTGTCCCTCATGTCACACTGCATGTTAAACAATCTAGTAAAGAGAGACTAGCAGCTATGAAACCATTAAGAAGATTGGGAAGGCCTCCAAAGATCACAACTACCAATGAAAATCAGAAGACTAATACTGTGGCTAAACAGGAGCAGCGACCTATAAAAAAGAATAGTCTCTATTCAACAGATTTTATAGTGTTTAATGACAATGATGGTTCAGATGATGAGAATGATGACAAAGATAAATCCTATGAGCCAGAAGTGATTCCAGTCCAGAAACCAGTACCTGTTAATGAATTTAATTGCCCTGTAACTTTTTGTAAAAAGGGCTTTAAGTACTTTAAAAATTTAATTGCTCATGTGAAGGGGCATAAAGATAATGAAGACGCCAAGCGCTTTCTTGAAATGCAGAGCAAAAAAGTTATTTGCCAGTACTGTAGGCGGCATTTTGTGAGTGTTACTCATCTCAATGATCACTTACAGATGCACTGTGGCAGTAAACCATATATCTGTATACAGATGAAATGTAAAGCTGGTTTTAATAGTTACGCCGAGCTTTTAACCCACCGAAAGGAGCATCAAGTCTTTAGAGCAAAATGTATGTTTCCTAAATGTGGAAGAATTTTTTCGGAAGCTTATTTACTATATGATCATGAAGCACAACATTATAATACGTACACTTGTAAGTTCACAGGTTGTGGTAAAGTTTATCGTTCTCAGGGTGAGCTGGAAAAGCATCTGGATGATCACAGTACTCCTCCTGAAAAAGTGCTGCCTCCTGAAGCCCAACTTAATTCATCTGGAGATTCCATTCAGCCTTCTGAAGTGAATCAGAACACAGCAGAGAATATTGAGAAAGAAAGATCTATGCTTCCTTCAGAAAATAACATTGAAAACAGCTTACTAGCAGATAGAAGTGATGCTTGGGATAAAAGCAAAGCAGAATCAGCTGTGACCAAACAAGACCAGATTTCTGCCTCTGAGCTCAGGCAAGCTAATGGACCATTGTCAAATGGTTTGGAAAACCCTGCTACTACTCCTCTACTTCAATCCAGTGAAGTAGCTGTGTCCATTAAGGTGTCTCTCAATCAGGGGATTGAGGATAACTTTGGAAAGCAAGAAAACTCAACTGTGGAAGGCAGTGGTGAAGCACTGGTCACAGACTTACATACGCCAGTTGAAGATACTTGTAATGATTTGTGTCATCCAGGTTTCCAGGAGAGAAAAGAACAAGATTGCTTTAATGATGCCCATGTTACTCAGAATTCTTTAGTAAATTCAGAAACTCTCAAAATAGGTGACCTTACCCCACAAAACTTAGAAAGACAAGTGAACAACTTGATGACCTTTTCTGTGCAAAATCAGGCAGCATTTCAAAACAATTTACCAACTTCCAAATTTGAATGTGGAGATAATGTTAAAACATCATCCAATCTTTATAATTTACCTCTTAAGACATTAGAAAGTATTGCATTTGTTCCACCGCAGTCCGACCTAAGTAATTCATTAGGAACTCCATCAGTGCCTCCAAAAGCTCCAGTTCAGAAATTCAGCTGCCAGGTCGAGGGATGTACTCGAACCTATAATTCTTCACAGAGTATTGGGAAACACATGAAGACAGCACACCCTGACCAATATGCTGCATTTAAAATGCAGCGCAAAAGTAAAAAAGGTCAGAAAGCTAACAACTTAAATACACCAAATAATGGAAAGTTTGTTTATTTTTTGCCATCACCGGTGAACAGCTCAAATCCATTTTTTACATCACAGACCAAAGCCAATGGGAATCCTGCTTGTTCGGCCCAGTTGCAGCATGTCTCGCCACCCATTTTTCCAGCTCATTTAGCAAGTGTGTCAACTCCATTGTTGTCCTCAATGGAAAGTGTCATAAATCCAAATATAACTTCTCAGGATAAAAATGAACAAGGTGGTATGTTATGTTCCCAAATGGAAAATTTACCTAGTACTGCCTTGCCAGCACAAATGGAAGATCTAACCAAAACAGTTCTGCCTTTGAATATTGACAGTGGCTCAGATCCTTTCCTTCCTTTACCTGCAGAAAGTAGTTCAATGTCTCTCTTCCCTTCACCAGCAGATAGTGGGACTAATTCTGTTTTTTCCCAACTGGAAAATAATACAAATCATTATTCCTCACAGATTGAAGGAAACACTAATTCCTCCTTTCTAAAGGGGGGTAATGGTGAAAATGCAGTTTTTCCTTCACAAGTGAATGTTGCAAATAACTTCAGTAGCACCAATGCCCAACAGTCTGCACCTGAAAAAGTTAAAAAAGACCGTGGGCGGGGCCCAAATGGGAAGGAAAGAAAACCTAAGCACAACAAAAGGGCTAAATGGCCTGCAATTATCAGAGATGGGAAATTTATCTGTAGCAGGTGTTACAGGGCTTTTACTAATCCCAGATCACTGGGTGGGCACTTATCCAAGCGATCTTACTGTAAACCACTGGATGGAGCCGAAATTGCTCAAGAACTTCTACAGAGTAATGGACAGCCTTCTCTTCTTGCCAGCATGATTCTCTCCACAAATGCAGTAAATTTGCAGCAGCCACAACAATCTACCTTCAATCCAGAAGCATGTTTTAAAGATCCATCATTTCTACAGCTTCTTGCTGAAAATCGCTCGCCAGCATTTTTACCAAATACATTTCCTCGATCTGGTGTGACTAACTTTAATACCAGTGTCAGTCAAGAAGGTAGTGAAATTATTAAACAGGCTTTGGAAACTGCTGGCATTCCCAGTACATTTGAGGGTGCCGAAATGCTTTCTCATGTTTCAACAGGTTGTGTCTCTGATGCATCACAAGTAAATGCAACGGTGATGCCAAATCCAACTGTACCACCCCTGTTGCACACTGTATGCCATCCAAACACCTTGCTGACCAACCAGAATAGGACGTCAAACTCCAAAACTTCCTCCATTGAGGAATGTAGCAGCTTGCCTGTTTTTCCAACGAATGACTTACTACTGAAGACTGTTGAAAATGGTTTGTGCTCTAGTTCATTTCCTAATTCTGGTGGGCCATCACAAAATTTTACCAGTAACAGTTCTCGTGTTTCTGTTATAAGTGGTCCTCAGAACACAAGATCCAGTCATTTAAATAAAAAGGGAAACAGTGCTTCTAAGAGAAGAAAGAAAGTTGCTCCTCCACTAATTGCACCTAACGCTTCCCAAAACTTGGTAACAAGTGACTTAACAACAATGGGACTCATAGCAAAGAGTGTTGAAATCCCAACTACTAACCTTCATTCAAATGTAATTCCAACTTGTGAACCTCAGAGTTTGGTGGAAAATCTAACACAGAAATTAAATAATGTTAACAATCAGTTATTTATGACTGATGTAAAAGAGAATTTCAAAACCAGTCTTGAGTCCCATACAGTGTTAGCCCCTTTAACATTAAAAACTGAAAATGGTGATTCCCAAATGATGGCTTTGAATTCATGCACAACTTCAATAAATTCTGATTTGCAGATTTCTGAAGACAATGTTATACAAAACTTTGAAAAGACTCTTGAAATTATTAAAACTGCTATGAATTCTCAAATACTTGAGGTAAAAAGTGGATCTCAGGGTGCTGGTGAAACTTCACAAAATGCTCAAATAAATTATAACATTCAGCTTCCTTCAGTAAACACTGTGCAAAATAACAAATTACCCGATTCTTCTCCGTTTTCCTCCTTTATAAGTGTCATGCCAACAAAAAGTAACATTCCTCAGTCTGAAGTATCACATAAGGAGGATCAAATACAGGAAATTTTAGAAGGCTTACAGAAATTAAAATTAGAAAATGACCTATCCACTCCAGCATCCCAATGTGTACTGATAAATACATCAGTGACACTGACTCCCACGCCTGTTAAATCAACTGCAGATATCACAGTTATTCAGCCAGTTTCTGAAATGATAAACATTCAATTTAATGACAAAGTTAATAAACCCTTTGTGTGTCAAAACCAAGGCTGTAACTACAGTGCTATGACAAAGGATGCACTATTTAAGCACTATGGTAAAATTCATCAATACACTCCAGAAATGATTCTTGAAATTAAGAAGAATCAATTGAAATTTGCTCCCTTTAAATGTGTAGTACCTACATGTACAAAAACATTTACAAGAAATTCTAACCTCCGGGCACACTGTCAGTTGGTGCATCATTTTACAACTGAAGAAATGGTAAAGTTAAAAATTAAAAGGCCTTATGGAAGAAAATCTCAGAGTGAAAATGTGCCGGCCTCACGAAGTACACAAGTGAAAAAACAGCTAGCTATGACAGAGGAAAATAAAAAGGAATCTCAGCCTGCTTTAGAATTGAGAGCAGAGACCCAAAATACCCACAGTAATGTAGCAGTGATCCCAGAAAAACAACTTGTAGAAAAAAAAAGTCCTGACAAAACAGAAAGTTCTTTACAAGTGATTACAGTTACTTCAGAACAATGTAATACAAATGCACTCACAAACACACAAACCAAAGGACGGAAGATTAGGAGGCATAAAAAAGAAAAGGAGGAGAAAAAACGAAAGAAGCCAGTTTCCCAATCCCTTGAGTTTCCAACAAGATACAGTCCTTACAGACCTTATCGATGTGTTCACCAGGGATGCTTTGCTGCCTTTACGATACAGCAAAACTTGATTCTCCATTACCAGGCTGTACACAAATCAGATCTACCTGCATTTTCAGCAGAGGTCGAAGAGGAAAGTGAAGCTGGTAAAGAAAGTGAAGAAACTGAAACTAAACAAACTTTGAAAGAATTTCGATGTCAGGTAAGTGACTGTTCTCGAATTTTCCAAGCAATTACTGGCCTAATACAACACTACATGAAACTTCATGAAATGACTCCTGAAGAAATTGAAAGTATGACTGCTTCAGTGGATGTTGGGAAGTTTCCATGTGACCAGTTAGAGTGTAAATCTTCATTTACTACATATTTGAACTATGTTGTTCATCTAGAGGCAGACCACGGGATTGGACTAAGGGCAAGTAAAACAGAAGAAGATGGTGTATACAAATGTGATTGTGAAGGCTGTGACCGTATATATGCAACCCGGTCGAATCTCCTCCGACACATTTTTAATAAGCATAATGACAAACATAAGGCTCATTTGATTCGTCCAAGAAGATTAACACCAGGCCAGGAAAATATGTCAAGCAAGGCAAACCAAGAAAAATCAAAGTCTAAACATCGGGGGACCAAGCACAGCAGATGTGGAAAGGAAGGAATAAAAATGCCCAAGACCAAACGAAAGAAAAAAAATAATTTAGAAAACAAGAATGCAAAGATTGTGCAGATTGAAGAAAATAAGCCTTATTCTCTGAAACGTGGGAAGCATGTATATTCTATAAAGGCTAGAAATGATGCCCTGTCTGAGTGTACAAGCAGATTTGTAACCCAGTATCCATGTATGATAAAGGGATGTACTTCAGTTGTTACAAGTGAAAGCAATATAATTAGACATTATAAGTGCCATAAATTATCTAAGGCATTTACATCACAACACCGAAATCTTCTTATTGTATTCAAACGGTGTTGCAACTCACAAGTAAAGGAAACGTCTGAGCAAGAAGGTGCTAAGAATGATGTGAAAGATTCTGACACGTGTGTATCAGAGAGCAATGATAATTCAAGAACAACAGCTACAGTTTCACAAAAGGAAGTTGAAAAAAATGAAAAAGATGAAATGGATGAACTAACAGAATTGTTTATTACAAAATTAATAAATGAAGATAGCACAAGTGTAGAGACCCAAGCTAATACTTCTTCAAATGTAAGTAATGATTTTCAGGAAGATAACCTCTGCCAGTCAGAAAGACAAAAAGCAAGTAATTTGAAGAGAGTTAATAAGGAAAAAAATGTCTCACAAAATAAAAAAAGGAAAGTTGAAAAAGCTGAACCAGCATCAGCAGCTGAGTTAAGTAGCGTGCGTAAAGAAGAAGAAACTGCTGTTGCCATTCAAACCATTGAGGAGCATCCTGCATCTTTTGACTGGAGCTCTTTTAAGCCAATGGGATTTGAAGTATCATTTCTGAAGTTTCTTGAGGAGTCTGCAGTGAAGCAGAAGAAAAATACTGACAAAGACCATCCGAATACTGGAAACAAAAAAGGATCCCATTCAAATTCAAGAAAAAATATTGATAAGACTGCTGTGACTAGTGGAAATCATGTATGTCCTTGTAAAGAAAGCGAAACGTTTGTACAGTTTGCCAATCCATCACAGCTTCAGTGCAGTGATAATGTAAAAATTGTTTTAGACAAGAATCTTAAAGATTGCACTGAGCTTGTCTTAAAGCAACTTCAGGAAATGAAACCTACCGTCAGTCTGAAAAAACTTGAAGTACATTCAAATGATCCAGATATGTCTGTTATGAAAGATATCAGTATAGGTAAAGCCACAGGCAGAGGTCAGTACTGA
>9|ENSG00000196152|129247472|129226482
ATGCTGGAGGAAGGAGTACTGCCTTCCCCAGGCCCTGCCCTTCCCCAAGAGGAAAACACAGGAGAGGAAGGAATGGCTGCTGGTCTCCTCACAGCTGGGCCCCGGGGATCCACATTCTTCAGCAGTGTGACGGTAGCTTTTGCACAGGAAAGGTGGAGGTGCCTCGTGTCTACTCCACGGGACAGGTTCAAGGAGGGGATACCAGGAAAGTCCAGGAGCCTTGTCCTACTAGGACTTCCAGTTTCCCAGCCTGGCATGAACTCCCAGTTGGAACAAAGGGAAGGCGCATGGATGCTGGAGGGCGAAGACCTGCGAAGTCCCTCTCCAGGCTGGAAGATTATATCTGGATCACCACCAGAGCAAGCCCTTTCTGAAGCTTCATTCCAAGACCCATGTGTAGAGATGCCCCCTGGGGATTCAGACCACGGGACCAGTGACCTTGAGAAGAGCTTCAATCTGAGACCAGTCCTCTCTCCGCAACAGAGAGTGCCCGTGGAAGCGAGACCTCGCAAATGTGAGACACACACCGAGAGCTTCAAGAACTCGGAAATCCTGAAACCTCACAGAGCAAAACCATATGCATGTAATGAATGTGGCAAAGCCTTCAGTTACTGTTCTTCCCTTTCTCAGCATCAGAAGAGCCACACTGGAGAGAAGCCCTATGAGTGCAGTGAATGTGGGAAGGCCTTCAGCCAGAGCTCATCTCTCATTCAGCACCAGAGGATTCACACTGGAGAGAAGCCTTACAAGTGCAGTGAATGTGGAAGAGCCTTCAGCCAGAACGCCAACCTCACCAAACACCAGCGAACCCACACCGGAGAGAAGCCCTACAGATGCAGCGAGTGTGAGAAAGCCTTCAGTGACTGCTCAGCTCTTGTTCAGCATCAGAGAATTCATACCGGAGAGAAGCCCTACGAATGCAGCGACTGTGGGAAGGCCTTCCGTCACAGTGCAAACCTCACGAACCATCAGAGGACTCACACCGGGGAGAAGCCCTACAAGTGCAGCGAGTGTGGGAAGGCCTTCAGTTACTGCGCAGCGTTCATTCAGCACCAGAGGATTCACACCGGGGAGAAGCCCTACAGATGTGCCGCGTGTGGGAAGGCCTTCAGCCAGAGTGCAAACCTCACAAACCATCAGAGGACTCACACTGGGGAGAAACCCTACAAGTGCAGCGAGTGTGGGAAGGCCTTCAGCCAGAGTACCAATCTCATAATCCACCAAAAGACCCACACCGGGGAGAAGCCATATAAATGTAATGAATGTGGGAAATTCTTCAGTGAGAGCTCAGCCCTCATTCGGCATCATATAATCCACACCGGAGAAAAACCTTATGAGTGTAATGAGTGTGGTAAAGCGTTTAACCAGAGCTCATCCCTTAGTCAGCATCAGAGAATCCACACAGGCGTGAAACCCTACGAATGCAGCGAGTGTGGGAAGGCCTTCCGGTGCAGCTCTGCCTTCGTTAGACATCAGAGACTCCACGCCGGAGAGTAA
>1|ENSG00000162702|198645789|198642053
ATGAAAATCGGCAGTGGGTTCCTGAGTGGCGGCGGAGGTACCGGCAGTAGCGGTGGTAGCGGCTCCGGCGGCGGTGGTAGTGGCGGCGGCGGCGGCGGCGGCAGCAGCGGCAGGAGGGCAGAGATGGAACCCACCTTTCCCCAGGGTATGGTTATGTTCAACCACCGTCTTCCCCCGGTCACCAGCTTCACCCGGCCGGCGGGGTCGGCCGCCCCTCCCCCGCAATGCGTGTTATCCTCCTCTACCTCCGCAGCCCCGGCCGCTGAGCCCCCCCCTCCGCCAGCCCCGGACATGACTTTCAAGAAGGAGCCGGCGGCGTCAGCCGCGGCCTTCCCCTCGCAGAGGACCTCCTGGGGGTTCTTGCAGTCTTTGGTTAGCATCAAACAGGAGAAACCCGCGGATCCTGAGGAGCAGCAGTCCCACCACCACCATCACCACCACCACTATGGGGGGCTGTTCGCTGGAGCTGAAGAGAGGTCTCCAGGCCTAGGAGGCGGTGAAGGGGGGAGTCACGGCGTCATCCAGGACCTCAGTATTCTCCACCAGCATGTCCAGCAGCAACCAGCCCAGCACCACCGTGACGTATTACTCAGCAGCAGTAGCAGGACTGATGACCACCATGGCACTGAGGAGCCAAAGCAGGACACTAATGTCAAAAAGGCAAAAAGGCCAAAGCCAGAATCTCAGGGAATCAAAGCCAAGAGGAAGCCAAGTGCATCTTCCAAACCTTCTTTGGTTGGAGATGGAGAAGGTGCCATCCTCTCCCCAAGTCAGAAACCTCATATCTGTGATCACTGTAGTGCTGCTTTCCGAAGCTCCTATCACCTGCGGAGACATGTCCTCATTCATACAGGAGAAAGACCTTTCCAGTGCAGCCAGTGTAGTATGGGTTTCATTCAGAAATACCTACTACAGAGACATGAGAAAATTCATAGTAGAGAGAAGCCATTTGGATGTGATCAGTGCAGCATGAAGTTTATTCAGAAGTACCATATGGAGAGACACAAGAGGACACATAGTGGAGAAAAGCCATATAAGTGTGACACTTGCCAACAGTATTTTTCAAGGACTGATAGATTGTTGAAGCACAGGCGCACATGTGGTGAAGTCATAGTTAAAGGAGCCACTAGTGCAGAACCTGGGTCATCAAACCATACCAATATGGGTAATCTGGCTGTGTTGTCTCAGGGAAATACAAGTTCTTCAAGGAGAAAAACAAAGTCAAAAAGCATAGCTATTGAAAATAAGGAACAGAAGACCGGTAAAACAAATGAATCGCAAATTTCAAATAATATAAACATGCAGAGTTACTCAGTAGAAATGCCTACCGTGTCTTCCAGTGGAGGCATAATTGGCACTGGAATAGATGAACTGCAGAAGAGGGTGCCAAAATTGATCTTTAAGAAAGGAAGCAGAAAGAATACAGATAAAAACTACCTTAACTTTGTGTCACCATTACCAGACATAGTAGGACAGAAATCCTTGTCTGGAAAACCAAGTGGCTCACTTGGCATAGTATCAAATAATAGTGTGGAGACCATTGGTCTTCTCCAAAGTACAAGTGGCAAACAAGGTCAGATAAGTAGTAATTATGATGATGCCATGCAGTTTTCAAAGAAAAGAAGATATTTACCAACTGCCAGCAGCAACAGTGCCTTTTCTATAAACGTAGGACACATGGTCTCCCAACAGTCTGTCATTCAGTCTGCAGGTGTCAGTGTTTTGGACAATGAGGCACCATTGTCACTTATTGACTCCTCAGCTCTAAATGCTGAAATTAAATCTTGTCATGACAAGTCTGGAATTCCTGATGAGGTTTTACAAAGTATTTTGGATCAATACTCCAACAAATCAGAAAGCCAGAAAGAGGATCCTTTCAATATTGCAGAACCACGAGTGGATTTACACACCTCAGGAGAACACTCAGAATTGGTTCAAGAAGAAAATTTGAGCCCAGGCACCCAAACACCTTCAAATGATAAAGCAAGTATGTTGCAAGAATACTCCAAATACCTCCAACAGGCTTTTGAAAAATCCACTAATGCAAGTTTTACTCTTGGACACGGTTTCCAATTTGTCAGTTTGTCTTCACCTCTCCACAACCACACTTTGTTTCCAGAAAAACAAATATACACTACGTCTCCTTTGGAGTGTGGTTTCGGCCAATCTGTTACCTCAGTGTTGCCATCTTCATTGCCAAAGCCTCCTTTTGGGATGTTGTTTGGATCTCAGCCAGGTCTTTATTTGTCTGCTTTGGATGCTACACATCAGCAGTTGACACCTTCCCAGGAGCTGGATGATCTGATAGATTCTCAGAAGAACTTAGAGACTTCATCAGCCTTCCAGTCCTCATCTCAGAAATTGACTAGCCAGAAGGAACAGAAAAACTTAGAGTCTTCAACAGGCTTTCAGATTCCATCTCAGGAGTTAGCTAGCCAGATAGATCCTCAGAAAGACATAGAGCCTAGAACAACGTATCAGATTGAGAACTTTGCACAAGCGTTTGGTTCTCAGTTTAAGTCGGGCAGCAGGGTGCCAATGACCTTTATCACTAACTCTAATGGAGAAGTGGACCATAGAGTAAGGACTTCAGTGTCAGATTTCTCAGGGTATACAAATATGATGTCTGATGTAAGTGAGCCATGTAGTACAAGAGTAAAGACACCCACCAGCCAGAGTTACAGGTAA
>19|ENSG00000167232|23370089|23333883
ATGGGACTGTTGACATTTAGGGATGTGGCCATAGAATTCTCTCCGGAGGAGTGGCAATGTCTGGACACTGCACAGCAGAATTTATATAGGAATGTGATGTTAGAGAACTACAGAAACCTGGCCTTCCTGGGTATTGCTCTCTCTAAGCCAGACCTGATTACTTATCTGGAGCAAGGAAAAGAGCCCTGGAATATGAAGCAACATGAGATGGTGGATGAACCCACAGGTATATGTCCTCATTTTCCTCAAGACTTTTGGCCAGAGCAGAGCATGGAAGATTCTTTTCAAAAAGTATTACTGAGAAAATATGAAAAATGTGGACATGAGAATTTACAGTTAAGAAAAGGTTGTAAAAGTGTGGATGAGTGTAAGGTGCACAAAGAAGGTTATAATAAACTTAACCAGTGTCTCACAACTGCCCAGAGCAAAGTATTTCAATGTGGGAAATATTTGAAAGTCTTCTATAAATTTTTAAATTCAAACAGACATACGATAAGACATACTGGAAAGAAATGCTTCAAATGTAAAAAATGTGTCAAGTCATTTTGCATCCGTTTACACAAAACCCAACATAAATGCGTTTATATTACAGAGAAGTCCTGTAAATGTAAAGAATGTGAAAAAACCTTTCATTGGTCCTCAACCCTTACTAATCATAAGGAAATTCATACTGAAGATAAACCCTACAAATGTGAAGAATGTGGCAAAGCTTTTAAGCAGCTCTCAACCCTTACTACACATAAAATAATCTGTGCTAAAGAGAAAATCTACAAGTGTGAAGAATGTGGCAAAGCATTTCTATGGTCCTCAACCCTAACTAGACATAAGAGGATACACACTGGAGAGAAACCCTACAAATGTGAAGAATGTGGCAAAGCTTTTAGCCATTCTTCAACCCTTGCTAAACATAAGAGAATTCATACTGGAGAGAAACCCTACAAATGTGAAGAATGTGGCAAAGCTTTTAGCCGTTCTTCAACCCTTGCTAAACATAAGAGAATTCATACTGGAGAGAAACCCTACAAATGTAAAGAATGTGGCAAAGCTTTTAGCAATTCCTCAACCCTTGCTAATCATAAGATAACTCATACTGAAGAGAAACCCTACAAATGTAAAGAATGTGACAAAGCTTTTAAGCGACTCTCAACCCTTACTAAACATAAAATAATACATGCTGGAGAGAAACTCTACAAATGTGAAGAATGTGGCAAAGCTTTTAATCGATCTTCAAATCTTACTATACATAAGTTTATTCATACTGGAGAGAAACCTTACAAGTGTGAAGAATGTGGCAAAGCATTTAACTGGTCCTCAAGCCTTACTAAACATAAAAGATTTCATACTAGAGAGAAACCCTTCAAATGTAAAGAATGTGGCAAAGCATTTATATGGTCTTCAACCCTAACTAGACATAAGAGGATACACACTGGAGAGAAGCCCTACAAATGTGAAGAATGTGGCAAAGCTTTTAGGCAATCCTCAACCCTTACTAAACATAAGATAATTCATACTGGAGAGAAACCCTACAAATTTGAAGAATGTGGCAAAGCTTTTAGACAATCCTTAACCCTTAATAAACATAAGATAATTCATAGTAGAGAGAAACCCTACAAATGTAAAGAATGTGGCAAAGCTTTTAAGCAATTCTCAACCCTTACTACACATAAAATAATTCATGCTGGAAAGAAACTCTACAAATGTGAAGAATGTGGCAAAGCTTTTAATCATTCCTCAAGTCTTTCTACACATAAGATAATTCATACTGGAGAGAAGTCTTACAAGTGTGAAGAATGTGGCAAAGCATTTCTATGGTCCTCAACCCTAAGAAGACATAAGAGGATACACACTGGAGAGAAACCCTACAAATGTGAAGAATGTGGCAAAGCTTTTAGCCATTCTTCAGCCCTTGCTAAACATAAGAGAATTCATACTGGAGAGAAACCCTACAAATGTAAAGAATGTGGCAAAGCTTTTAGCAATTCCTCAACCCTTGCTAATCATAAGATAACTCATACTGAAGAGAAACCCTACAAATGTAAAGAATGTGACAAAACTTTTAAGCGACTCTCAACCCTTACTAAACATAAAATAATACATGCTGGAGAGAAACTCTACAAATGTGAAGAATGTGGCAAAGCTTTTAATCGATCTTCAAATCTTACTATACATAAGTTTATTCATACTGGAGAGAAACCTTACAAGTGTGAAGAATGTGGCAAAGCATTTAACTGGTCCTCAAGCCTTACTAAACATAAAAGAATTCATACTAGAGAGAAACCCTTCAAATGTAAAGAATGTGGCAAAGCATTTATATGGTCTTCAACCCTAACTAGACATAAGAGGATACACACTGGAGAGAAGCCCTACAAATGTGAAGAATGTGGCAAAGCTTTTAGCCGTTCCTCAACCCTTACTAAGCATAAGACAATTCATACTGGAGAGAAACCCTACAAATGTAAAGAATGTGGCAAAGCTTTTAAGCACTCCTCAGCCCTTGCTAAACATAAAATAATACATGCTGGAGAGAAACTCTACAAATGTGAGGAATGTGGCAAAGCTTTTAATCAATCTTCAAATCTTACGACACATAAGATAATTCATACTAAAGAGAAACCTTCCAAGAGTGAAGAATGTGACAAAGCATTTATCTGGTCCTCAACCCTTACTGAACATAAGAGAATTCATACCAGAGAGAAAACCTACAAATGTGAAGAATGTGGCAAAGCATTTAGCCAGCCTTCACACCTTACTACACATAAGAGGATGCACACTGGAGAGAAACCCTACAAATGTGAAGAATGTGGCAAAGCTTTTAGCCAATCCTCAACCCTTACTACACATAAGATAATTCATACTGGAGAGAAACCCTACAAATGTGAAGAATGTGGCAAAGCTTTTAGGAAATCTTCAACTCTTACTGAACATAAGATAATTCATACTGGAGAGAAACCCTACAAATGTGAAGAATGTGGCAAAGCATTTAGCCAATCCTCAACCCTAACTAGACATACGAGGATGCACACTGGAGAGAAACCATACAAATGTGAAGAATGTGGCAAAGCTTTTAATCGATCCTCAAAGCTTACTACACATAAGATAATTCATACTGGAGAGAAACCTTACAAGTGTGAAGAATGTGGCAAAGCATTTATATCATCCTCAACCCTAAATGGACATAAGAGAATTCATACTAGAGAGAAACCCTACAAATGTGAAGAATGTGGCAAAGCATTTAGCCAATCTTCAACCCTAACTAGACATAAGAGGTTGCACACCGGAGAGAAACCCTACAAATGTGGAGAATGTGGCAAAGCCTTTAAAGAGTCCTCAGCTCTTACTAAACATAAGATAATTCACACTGGAGAGAAACCCTACAAATGTGAAAAATGTGGCAAAGCCTTTAACCAGTCTTCAATCCTTACTAACCATAAGAAAATTCATACTATCACACCTGTAATCCCACTACTTTGGGAGGCCGAGGCGGGCGGATCACGAGGTCAGGAGATGGAGACCATCCTGGCTAACACAGTGAAACCCCTTCTCTACTAA
>5|ENSG00000178338|178244614|178219560
ATGGCTGCTGGGCAGCGGGAAGCGAGGCCCCAGGTGTCACTGACATTCGAGGACGTGGCTGTGCTCTTTACCTGGGATGAGTGGAGAAAGCTGGCTCCTTCTCAGAGAAACTTGTACCGGGATGTGATGCTGGAGAACTATAGGAACCTGGTCTCACTGGGACTCTCATTTACCAAACCAAAAGTCATCTCCCTGTTGCAGCAAGGAGAAGATCCCTGGGAGGTGGAGAAAGACAGTTCTGGTGTCTCCTCTCTAGGATGTAAGAGCACACCTAAAATGACAAAGTCAACTCAAACTCAGGATTCATTTCAGGAGCAGATAAGGAAAAGATTGAAAAGGGATGAACCCTGGAACTTCATATCAGAAAGATCCTGCATATATGAAGAGAAATTAAAGAAACAGCAGGACAAAAATGAAAATTTACAAATAATTTCAGTTGCCCATACAAAAATCCTTACTGTAGATAGAAGCCATAAAAATGTTGAATTTGGCCAAAACTTCTACCTGAAATCAGTCTTCATTAAGCAACAGAGATTTGCTAAAGAAAAAACTCCATCAAAATGTGAAATACAAAGAAATAGTTTCAAGCAGAATTCAAATTTACTTAACCAATCAAAAATCAAAACAGCAGAGAAACGCTATAAATGCAGTACATGTGAAAAAGCCTTCATTCACAATTCATCCCTTCGTAAACATCAGAAAAACCACACTGGAGAAAAATTATTTAAATGTAAAGAATGTTTAAAAGCTTTCAGCCAAAGTTCTGCTCTTATTCAACATCAAAGAACTCATACAGGAGAGAAACCCTATATATGTAAAGAATGTGGGAAAGCCTTCAGCCATAGTGCATCCCTTTGTAAGCATTTAAGGACCCATACTGTGGAGAAATGCTATAGATGTAAAGAATGTGGTAAATCCTTCAGTCGAAGGTCTGGGCTTTTTATACATCAAAAAATCCATGCTCAAGAAAATCCCCATAAATACAATCCAGGCAGGAAGGCATCCAGTTACAGCACTTCCCTTTCTGGAAGTCAGAAAATTCATCTCAGAAAGAAGTCCTACTTATGTAATGAATGTGGCAACACCTTTAAGTCTAGCTCATCCCTTCGTTATCATCAGAGAATTCACACTGGAGAGAAGCCTTTTAAATGTAGTGAATGTGGGAGAGCCTTCAGCCAGAGTGCCTCTCTTATTCAACATGAAAGAATTCACACCGGAGAAAAGCCCTATAGATGCAATGAATGTGGGAAAGGCTTTACTTCTATTTCACGACTTAATAGACACCGAATAATTCATACTGGAGAGAAATTGTATAATTGTAATGAATGTGGTAAAGCCTTAAGCTCCCACTCAACACTTATTATTCATGAGCGAATTCATACTGGAGAAAAACCATGTAAATGTAAAGTATGTGGAAAAGCCTTCAGACAGAGTTCCGCTCTCATTCAACATCAGAGAATGCATACTGGAGAAAGACCCTATAAGTGTAACGAATGTGACAAAACATTCAGGTGTAACTCATCGCTTAGTAATCACCAGAGAATTCATACTGGAGAGAAACCATATCGATGTTTAGAATGTGGGATGTCTTTTGGCCAAAGTGCAGCTCTTATACAACATCAGAGGATTCATACAGGAGAAAAACCCTTTAAATGTAATACATGTGGAAAAACTTTTAGACAAAGCTCATCACTTATTGCACATCAAAGAATTCATACTGGAGAGAAACCCTATGAATGTAATGCATGTGGGAAACTCTTTAGCCAGAGGTCATCCCTTACTAATCATTATAAAATTCACATTGAAGAGGACTCCTTAAAAGCCGATTTGCATGTGTGA
>11|ENSG00000184504|77774385|77774116
TCAGGTCTTAATAAGCACTTCATGACACATCAAGGAATAAACCCATATAGATGCTCATGGTATGGGAAAAGCATTAGTTATGACACAAATCTACAAACACACCAAAGAATTCACACAGGAGAGAAGCCCTTTAAATGTCATGAATGTGGGAAAATATTCATTCACAAATCCAACCTTATTAAATACCAGAGAACTCACACAGGTGAGCAGCCTTATACTTGTAGCATATGCAGGAGAAACTTTAGTAGGCAGTTGAGCCTTCTTAGACAC
>19|ENSG00000204920|49194317|49180195
ATGACCACATTCAAGGAGGCAGTGACCTTCAAGGATGTGGCTGTGGTCTTCACTGAGGAGGAGCTGGGGCTGCTGGACCCTGCCCAGAGGAAGCTGTACCGAGATGTGATGCTGGAGAACTTCAGGAACCTGCTCTCAGTGGGGCATCAACCGTTCCACCAAGATACTTGCCACTTCCTAAGGGAAGAAAAGTTTTGGATGATGGGGACAGCAACCCAAAGAGAAGGGAATTCAGGAGGCAAGATCCAAACTGAGTTGGAGTCTGTTCCAGAAGCAGGAGCACATGAAGAGTGGTCCTGCCAGCAAATCTGGGAACAAATTGCAAAAGACTTAACCAGGTCTCAGGACTCTATCATAAATAACTCTCAGTTCTTTGAAAATGGTGATGTCCCCTCCCAGGTTGAAGCAGGACTACCCACAATTCATACAGGACAGAAACCTTCCCAGGGTGGGAAGTGTAAACAGTCCATCAGTGATGTTCCCATCTTTGATCTTCCTCAGCAGTTATACTCAGAAGAGAAGTCTTATACATGTGATGAGTGTGGAAAAAGCATCTGTTACATCTCAGCTCTTCATGTTCATCAGAGAGTCCACGTGGGAGAGAAACTCTTTATGTGTGATGTGTGTGGCAAGGAATTTAGTCAAAGCTCACATCTGCAAACTCATCAGAGAGTCCACACTGGAGAGAAACCATTCAAATGTGAGCAATGTGGGAAAGGTTTCAGTCGTAGATCAGCACTTAATGTTCATCGTAAATTACACACAGGAGAGAAACCTTACATTTGTGAGGCATGTGGGAAGGCCTTCATTCATGATTCCCAGCTTAAGGAACATAAGAGAATCCATACTGGGGAGAAACCATTCAAATGTGATATATGTGGTAAGACCTTCTATTTTAGGTCAAGACTTAAGAGCCATTCCATGGTTCACACAGGAGAAAAACCATTTAGGTGTGATACATGTGATAAGAGCTTTCATCAGAGATCAGCACTTAATAGGCATTGCATGGTCCACACAGGAGAGAAACCGTACAGATGTGAGCAGTGTGGAAAAGGCTTTATTGGTAGGCTAGATTTTTATAAGCATCAGGTGGTCCACACAGGAGAAAAACCATATAATTGTAAAGAATGTGGGAAGAGCTTCAGATGGTCCTCATGCCTTTTGAACCATCAGCGAGTCCACAGTGGAGAAAAAAGCTTCAAATGTGAAGAATGTGGAAAGGGATTTTATACAAATTCACAACTGTCTTCCCATCAGAGATCCCACAGTGGTGAAAAGCCATATAAATGTGAGGAGTGTGGGAAGGGCTATGTTACTAAGTTTAATCTTGACTTGCACCAGAGGGTCCACACGGGAGAGAGACCTTATAATTGTAAGGAATGTGGGAAGAACTTTAGCCGGGCCTCAAGTATTTTGAATCATAAGAGACTCCACTGCCAGAAAAAACCATTCAAATGTGAGGACTGTGGAAAGAGGCTTGTACACAGGACATACCGTAAAGACCAGCCGAGAGACTATAGTGGGGAAAACCCATCCAAATGTGAGGATTGTGGGAGACGCTACAAGAGGCGCTTGAATCTGGATATACTTTTATCATTATTTCTAAATGACACATAA
>6|ENSG00000124496|42527761|42300941
ATGGGTGACCAGCAACTGTACAAGACCAACCATGTGGCCCATGGTAGTGAGAACCTTTTCTACCAACAGCCACCACTTGGCGTCCACAGCGGGCTGAACCACAACTATGGGAATGCAGTTACAGGGGGCGGAATGGATGCCCCTCAGGCCTCGCCAATCTCCCCCCACTTCCCTCAAGATACACGGGATGGTCTGGGCTTGCCTGTTGGCTCCAAAAACCTTGGCCAAATGGATACCTCGAGGCAGGGAGGGTGGGGAAGTCATGCAGGGCCTGGAAACCATGTCCAGCTACGTGGAAACCTGGCCAACTCAAACATGATGTGGGGGGCACCAGCCCAGGCTGAGCCCACTGATGGCTACCAATACACCTACTCCCAGGCCAGCGAGATCCGGACCCAGAAGCTTACCAGCGGTGTCTTACACAAGCTGGACTCTTTCACCCAGGTGTTTGCCAACCAAAACCTGCGAATTCAGGTCAACAATATGGCCCAGGTGCTGCACACTCAGTCAGCAGTGATGGATGGAGCCCCTGACAGTGCTCTCCGCCAGCTGCTGTCTCAGAAGCCCATGGAGCCCCCAGCACCGGCTATCCCTTCCCGCTACCAGCAGGTGCCCCAGCAGCCTCACCCTGGTTTCACTGGTGGGCTGTCCAAACCAGCTCTTCAGGTCGGGCAGCACCCTACCCAAGGGCACCTGTATTATGACTACCAGCAGCCTCTGGCTCAGGTGCCAGTGCAGGGAGGACAGCCACTGCAGGCCCCACAGATGCTGTCACAGCACATGCAACAGATGCAGCAGCACCAGTATTACCCACCGCAGCAACAGCAGCAAGCCGGGCAACAGCGTATCTCCATGCAAGAAATACAGACGCAGCCGCAACAAATTCGCCCATCACAGCCACAGCCGCCGCCACAGCAGCAGCAGCCGCAGCAGCTACAGCTGCAGCAGCGGCAGGGTTCAATGCAGATACCTCAGTATTATCAGCCCCAACCCATGATGCAGCACTTGCAAGAGCAGCAGCAGCAACAGATGCACCTGCAGCCTCCTTCTTATCACAGGGACCCTCACCAGTATACCCCAGAGCAGGCACACACTGTCCAGCTGATTCCCCTGGGCTCCATGTCCCAGTACTACTACCAGGAGCCCCAGCAGCCCTACAGCCACCCCCTCTACCAGCAGAGCCACCTGTCCCAGCACCAGCAGCGTGAGGACAGTCAGCTGAAGACCTACTCTAGTGACAGACAGGCCCAGGCCATGCTGAGCTCCCATGGGGACCTGGGGCCTCCTGACACAGGAATGGGAGACCCAGCGAGCTCAGATCTGACCCGGGTCAGCAGCACCCTCCCCCATCGCCCCCTCCTATCCCCCAGTGGGATCCACCTCAACAACATGGGGCCTCAGCATCAGCAGCTGTCTCCCAGTGCCATGTGGCCCCAGATGCACCTACCTGATGGGAGAGCCCAGCCAGGGTCCCCTGAGTCAAGTGGCCAACCCAAAGGAGCGTTTGGGGAGCAGTTTGATGCCAAGAACAAGCTGACATGCTCCATCTGCCTGAAGGAGTTCAAGAACCTGCCTGCCCTGAATGGCCACATGCGGTCCCACGGGGGAATGAGGGCCTCCCCCAACCTCAAACAGGAGGAAGGAGAGAAGGTCCTGCCGCCTCAGCCCCAGCCACCACTGCCGCCTCCGCCTCCGCCTCCGCCGCCACCACAGCTCCCTCCCGAGGCAGAAAGCCTCACGCCTATGGTCATGCCCGTGTCTGTCCCTGTCAAGCTTCTCCCGCCCAAGCCCAGCTCTCAGGGGTTCACCAACAGCACCGTTGCCGCCCCCTCCGCCAGAGACAAGCCAGCCAGCTCGATGTCGGACGACGAGATGCCTGTGCTCGAAATCCCCAGGAAGCATCAGCCGAGTGTGCCCAAAGCCGAGGAGCCCCTCAAGACCGTGCAGGAGAAGAAAAAGTTCCGGCACCGGCCGGAACCTCTCTTCATCCCGCCGCCGCCCTCCTACAACCCGAACCCCGCTGCCTCCTACTCGGGCGCCACCCTGTACCAGAGCCAGCTGCGCTCCCCGCGCGTCCTCGGGGACCACCTGCTCCTGGACCCCACCCACGAGCTGCCCCCTTACACGCCCCCACCCATGCTGAGCCCGGTGCGCCAGGGCTCGGGGCTCTTCAGCAATGTCCTCATCTCCGGCCACGGCCCTGGCGCCCACCCGCAGCTGCCCCTGACGCCCCTGACGCCCACACCACGGGTGCTGCTGTGTCGCTCCAACAGCATCGATGGCAGCAACGTGACGGTCACCCCAGGGCCTGGAGAGCAGACTGTAGATGTTGAACCACGCATCAACATTGGCTTGAGATTCCAAGCAGAAATCCCTGAACTCCAAGATATCTCTGCCCTGGCCCAGGACACACACAAGGCCACACTGGTATGGAAGCCCTGGCCAGAACTAGAAAACCATGACCTCCAGCAAAGAGTGGAGAATCTTCTGAATTTGTGCTGTTCCAGTGCATTGCCAGGTGGAGGGACCAATTCTGAATTTGCTTTGCACTCTCTGTTTGAGGCCAAAGGTGATGTGATGGTTGCTCTGGAAATGCTGCTACTGCGGAAGCCTGTCAGGTTAAAATGTCATCCTTTAGCAAATTACCACTATGCCGGTTCGGACAAGTGGACCTCCCTAGAAAGAAAACTGTTTAACAAAGCACTAGCCACTTACAGCAAAGACTTTATTTTTGTACAGAAGATGGTGAAGTCCAAGACGGTGGCTCAGTGCGTGGAGTACTACTACACGTGGAAAAAGATCATGCGGCTGGGGCGGAAACACCGGACACGCCTGGCAGAAATCATCGACGATTGTGTGACAAGTGAAGAAGAAGAAGAGTTAGAGGAGGAGGAGGAGGAGGACCCGGAAGAAGATAGGAAATCCACAAAAGAAGAAGAGAGTGAGGTGCCGAAGTCCCCGGAGCCACCACCCGTCCCCGTCCTGGCTCCCACGGAGGGGCCGCCCCTGCAGGCCCTGGGCCAGCCCTCAGGCTCCTTCATCTGTGAAATGCCCAACTGTGGGGCTGTGTTCAGCTCCCGACAGGCACTGAATGGCCATGCCCGCATCCACGGGGGCACCAACCAGGTGACCAAGGCCCGAGGTGCCATCCCCTCTGGGAAGCAGAAGCCTGGTGGCACCCAGAGTGGGTACTGTTCGGTAAAGAGCTCACCCTCTCACAGCACCACCAGCGGCGAGACAGACCCCACCACCATCTTCCCCTGCAAGGAGTGTGGCAAAGTCTTCTTCAAGATCAAAAGCCGAAATGCACACATGAAAACTCACAGGCAGCAGGAGGAACAACAGAGGCAAAAGGCTCAGAAGGCGGCTTTTGCAGCTGAGATGGCAGCCACGATTGAGAGGACTACGGGGCCCGTGGGGGCGCCGGGGCTGCTGCCCCTGGACCAGCTGAGTCTGATCAAACCCATCAAGGATGTGGACATCCTCGACGACGACGTCGTCCAGCAGTTGGGAGGTGTCATGGAAGAGGCTGAAGTTGTGGACACCGATCTTCTCTTGGATGATCAAGATTCAGTCTTGCTTCAGGGTGACGCAGAACTATAA
>19|ENSG00000198440|61628212|61607530
ATGTCCAAGGATTTGGTGACATTTGGGGATGTGGCTGTAAATTTCTCTCAAGAGGAATGGGAATGGCTGAACCCTGCTCAGAGGAATTTGTACAGGAAAGTGATGTTGGAGAACTACAGGAGCTTGGTATCATTGGGAGTTTCTGTTTCTAAGCCAGATGTGATCTCATTATTGGAGCAAGGAAAAGAGCCCTGGATGGTGAAGAAGGAGGGAACAAGAGGCCCATGCCCTGATTGGGAGTATGTATTTAAAAACAGTGAATTTTCATCAAAGCAAGAGACATATGAAGAATCATCCAAAGTTGTGACAGTGGGAGCAAGACATCTTAGTTATAGCCTTGACTATCCCAGTTTGAGAGAAGACTGTCAAAGTGAGGACTGGTATAAGAACCAGCTGGGAAGTCAAGAGGTACATCTTAGTCAATTAATCATCACTCATAAAGAAATCCTTCCAGAAGTTCAAAATAAAGAATATAACAAATCTTGGCAAACATTCCACCAGGATACAATCTTTGATATACAACAGAGTTTTCCCACCAAAGAAAAAGCACATAAGCATGAACCACAAAAGAAAAGTTACCGAAAAAAATCTGTTGAAATGAAACATAGGAAAGTCTATGTAGAAAAGAAACTTTTGAAATGTAATGATTGTGAGAAAGTCTTCAACCAGAGCTCATCCCTTACTCTTCATCAGAGAATTCATACTGGAGAGAAACCCTATGCATGTGTTGAATGTGGGAAAACGTTCAGCCAGAGTGCAAACTTGGCGCAACATAAGAGAATACATACTGGAGAGAAACCCTATGAATGTAAAGAATGTAGGAAAGCCTTCAGCCAGAATGCACACCTGGCCCAACATCAGAGAGTTCATACTGGAGAGAAACCTTATCAGTGTAAAGAATGTAAAAAAGCCTTCAGCCAGATTGCACACCTGACTCAGCATCAGAGAGTTCATACTGGAGAGAGACCTTTCGAATGTATTGAATGTGGAAAGGCCTTTAGTAATGGTTCATTTCTTGCTCAGCATCAGAGAATTCATACAGGAGAGAAACCTTATGTGTGTAATGTGTGTGGGAAAGCCTTTAGCCATCGTGGATACCTAATTGTACATCAGAGAATTCATACTGGAGAGAGACCCTACGAATGTAAGGAATGTAGGAAAGCCTTCAGCCAGTATGCACACCTTGCTCAACATCAGAGAGTTCATACTGGAGAAAAACCTTATGAATGTAAAGTATGTAGGAAAGCCTTCAGCCAAATTGCATACCTTGATCAACATCAGAGGGTTCATACTGGAGAGAAACCCTATGAATGTATTGAATGTGGGAAGGCCTTTAGCAATAGTTCATCACTTGCACAACATCAGAGAAGTCATACTGGAGAAAAACCCTATATGTGTAAGGAATGTAGGAAAACATTTAGCCAGAATGCAGGCCTTGCTCAACATCAGAGAATTCATACTGGAGAGAAACCTTATGAATGTAATGTTTGTGGGAAAGCATTTAGCTATAGTGGATCTCTTACTCTACATCAGAGAATTCATACTGGAGAAAGACCCTATGAATGTAAAGATTGCAGGAAATCTTTCAGGCAGCGTGCACATCTTGCTCATCATGAGAGAATTCATACTATGGAGTCATTCTTGACTCTTTCCTCTCCCTCACCCTCCACATCAAATCAGTTGCCAAGACCTGTAGGTTTCATCTCCTGA
>7|ENSG00000197008|63931140|63892241
ATGAAGAGACATGAGATGGTGGTAGCCAAACATTCAGCTCTGTGTTCTCGTTTTGCCCAAGACCTTTGGCTAGAGCAGAACATAAAAGATTCTTTCCAAAAAGTGACACTGAGCAGATATGGAAAATATGGACATAAGAATTTACAGTTAAGAAAAGGCTGTAAAAGTGTGGATGAGTGTAAGGGACACCAAGGAGGTTTTAATGGACTTAACCAATGTTTGAAAATTACCACAAGCAAAATATTTCAATGTAATAAATATGTAAAAGTCATGCATAAATTTTCAAATTCAAATAGACACAAGATAAGACATACTGAAAATAAACATTTCAGATGTAAAGAATGTGACAAATCACTTTGCATGCTTTCACGCCTAACTCAACATAAAAAAATTCATACTAGAGAGAATTTCTACAAATGTGAAGAGTGTGGAAAAACCTTTAACTGGTCCACAAACCTTTCTAAACCTAAGAAAATTCATACTGGAGAAAAACCCTACAAATGTGAAGTATGTGGAAAAGCCTTTCACCAATCCTCAATCCTTACTAAACATAAGATAATTCGTACTGGAGAAAAACCCTATAAATGTGCACACTGTGGCAAAGCCTTTAAACAGTCCTCACACCTTACTAGACATAAGATAATTCATACTGAAGAGAAACCCTACAAATGTGAACAATGTGGCAAGGTCTTTAAGCAGTCCCCAACCCTTACTAAACATCAGATAATTTATACTGGAGAGGAACCATACAAATGTGAGGAATGTGGCAAAGCTTTTAACCTATCTTAA
>8|ENSG00000170631|146147078|146126550
ATGCCCAGCCTCAGAACTCGCCGTGAGGAGGCAGAGATGGAGCTCTCAGTTCCAGGACCATCCCCCTGGACCCCTGCAGCCCAGGCCCGTGTGAGAGATGCTCCTGCTGTGACCCACCCTGGATCTGCAGCCTGTGGTACCCCCTGCTGTAGTGATACTGAGCTGGAAGCCATCTGCCCTCACTATCAGCAGCCAGATTGTGACACCAGGACTGAAGACAAGGAGTTTCTTCACAAGGAAGACATTCATGAAGATTTGGAATCACAGGCAGAAATATCAGAAAACTATGCTGGTGATGTTTCCCAGGTACCCGAGCTTGGAGATCTGTGTGATGATGTATCAGAAAGAGACTGGGGAGTCCCCGAAGGCAGGAGGCTGCCACAGTCCCTCTCCCAGGAGGGGGACTTCACACCAGCTGCCATGGGGCTCCTTAGGGGCCCCTTAGGGGAGAAAGATCTGGACTGTAATGGTTTTGACAGTCGCTTCAGTCTGAGCCCAAACCTGATGGCATGTCAGGAAATCCCTACAGAAGAGAGGCCACATCCATATGACATGGGTGGCCAGAGTTTCCAGCACAGTGTGGACCTAACTGGTCATGAGGGGGTTCCCACAGCTGAAAGTCCACTCATATGTAATGAGTGTGGGAAAACCTTCCAAGGAAATCCTGACCTTATTCAGCGTCAAATAGTCCACACTGGGGAGGCTTCCTTTATGTGTGATGATTGTGGGAAAACCTTCAGCCAGAACTCAGTTCTTAAAAACCGTCATCGATCTCATATGAGTGAGAAAGCTTACCAGTGCAGCGAATGTGGGAAAGCCTTCCGAGGGCACTCAGACTTTTCTAGGCATCAGAGTCACCACAGCAGTGAGAGGCCTTATATGTGTAATGAATGTGGAAAAGCCTTCAGCCAGAACTCGAGCCTTAAAAAGCACCAAAAGTCTCACATGAGTGAGAAGCCCTATGAATGCAATGAATGTGGGAAGGCTTTTAGGCGGAGCTCAAACCTCATCCAACATCAAAGAATCCATTCTGGGGAGAAACCGTATGTGTGCAGTGAGTGTGGGAAGGCCTTCAGGCGAAGCTCAAACCTCATCAAACACCACAGGACTCACACAGGAGAGAAGCCTTTTGAGTGTGGCGAGTGTGGGAAAGCCTTCAGCCAGAGTGCACACCTGAGGAAGCACCAGAGGGTCCACACTGGAGAGAAGCCTTATGAGTGTAATGATTGTGGCAAGCCCTTCAGTCGGGTCTCCAACCTCATTAAGCACCACAGGGTTCACACTGGAGAGAAGCCCTATAAGTGCAGTGACTGTGGGAAAGCATTTAGTCAGAGCTCCAGCCTTATTCAGCATCGGAGAATTCACACTGGAGAAAAGCCTCACGTGTGTAATGTATGTGGAAAAGCCTTTAGTTATAGCTCAGTGCTCCGAAAGCACCAGATCATCCACACGGGAGAGAAGCCGTACAGATGCAGTGTCTGTGGGAAGGCCTTCAGCCACAGCTCAGCCCTCATTCAGCACCAGGGCGTGCACACAGGCGACAAGCCCTACGCCTGCCACGAGTGTGGGAAGACCTTTGGTCGCAGCTCCAACCTCATCCTTCACCAGCGAGTCCACACTGGAGAGAAGCCCTATGAATGTACTGAATGTGGAAAAACCTTCAGCCAGAGCTCAACCCTCATTCAGCATCAGAGGATTCATAATGGGCTGAAGCCCCATGAATGTAACCAGTGTGGTAAAGCCTTCAACCGAAGCTCAAATCTCATTCACCACCAGAAAGTTCATACTGGGGAAAAACCCTACACCTGTGTTGAATGTGGTAAGGGCTTCAGCCAGAGCTCACACCTCATTCAGCATCAGATAATCCACACGGGCGAGCGCCCCTACAAATGCAGTGAGTGTGGGAAAGCCTTCAGTCAGCGTTCGGTCCTCATCCAGCACCAGAGGATTCACACTGGGGTGAAGCCCTATGACTGTGCTGCTTGTGGGAAAGCCTTCAGCCAGCGATCAAAGTTGATCAAACACCAGTTGATTCACACCAGGGAATAG
>19|ENSG00000197050|42313052|42261177
ATGGCTCGGAAATTAGTGATGTTCAGGGATGTTGCCATTGACTTCTCTCAGGAAGAGTGGGAATGCCTGGACTCTGCTCAGAGAGATTTGTATAGAGATGTGATGTTGGAGAACTATAGCAACTTGGTATCACTAGACTTGCCTTCAAGGTGTGCAAGTAAGGACTTATCTCCAGAAAAGAACACTTATGAAACAGAATTATCCCAATGGGAAATGAGTGACAGACTTGAAAACTGTGATCTTGAAGAGTCCAATTCCAGGGATTATTTGGAAGCCAAAGGCAAGATGGAGAAGCAACAAGAAAATCAGAAGGAATATTTCAGGCAAGGGATGATCATATATGACAAAATGTCCATTTTCAACCAGCATACTTACTTATCTCAACATTCAAGATGTCATTCTACTGAGAAACCCTATAAATGTAAGGAATGTGGGAAAGCCTTCAGACGAGCCTCACACCTAACACAACATCAAAGTATTCATACTGGTGAAAAACCCTATGAATGTAAGCAATGCGGGAAGGCCTTTAGTCGTGATTCACAACTCAGTCTTCATCAGAGACTTCATACTGGTGAGAAACCCTATGCATGTAAGGAATGTGGGAAGGCCTTTACTCAAAGCTCACAACTTATTTTACATCATAGAATTCATACTGGTGAAAAACCATATAAATGTGAAGAATGTGGGAAAGCCTTTATTCGTAGCTCACAACTTACCCGACATCAAAAAGTTCATACTGGTGAGAAACCTTATGAATGTAAAGAATGTGGGAAGGCCTTTACTCAGAATTCACAACTTACACTACACCAGAGACTTCATACTGGTGAAAAGCTCTATGAATGTAAAGAATGTAGGAAGGTCTTTACTCAGCTCTCACAACTTATTCTGCATAAGAGAATTCATACCGGTGAGAAACCCTATGAATGTAAGGAATGTGGAAAAGCTTTTATTTGTGGCTCACAGCTTTCTCAACATCAGAAAATTCATAATGGGGAAAAACCATATGAATGTAAGGAATGTGGAAGGGCCTTTATTCGGGGCTCACTACTGATGCAACATCAGAGGATTCATACTGGTGAAAAACCCTATAAATGTGAAGAATGTGGGAAGGCCTTTATCCGTGGCTCACAACTTACTCAACACCAGAGAATTCACACCAATGAAAAGCCCTATGAATGTAAGGAATGTGGAAAGATGTTTAGTCATGGCTCACAACTTACTCAACATCAGAGAATACACACTGGTGAGAAACCCTATCAATGTAAGGAATGTGGAAAAGCGTTTAATCGTGGCTCACTCCTTACACGACACCAGAGGATTCATACTGGTGAGAAACCCTATGAATGTAAAGAATGTGGAAAAACCTTTAGTCGTGGCTCAGAACTTACTCAACATGAGCGAATTCACACAGGTGAGAAACCCTATGAATGTAAGGAATGTGGGAAATCTTTTATTCGTGGTTCCCAGCTTACTCAACATCAGAGAATCCATACTGGTGAGAAACCTTATGAATGTAAAGAATGTAGAATGGCCTTTACTCAGAGTTCACATCTTTCCCAACATCAAAGACTTCACACTGGTGAGAAACCCTATGTGTGTAATGAATGTGGAAAGGCCTTTGCGCGTGGCTTACTACTTATACAACATCAGAGAATTCATACTGGTGAGAAACCATATCAATGTAAGGAATGTGGGAAAGCCTTTATTCGTGGTTCACAGTTGACTCAACATCAGCGAATTCACACTGGAGAAAAACCCTATGAATGCAAGGAGTGTGGCAAGGCCTTTAGTCATGGCTCTCAGCTTACTCTACATCAGAGAATCCATACTGGTGAGAAGCCCTATGAATGCAGAGAATGTAGAAAGGCCTTTACTCAGAGTTCACATCTTTCTCGGCATCAGAGAATTCATACTGGTGAGAAACCATATCAATGTAAGGAATGTGGGAAGGCCTTTACTCGTGGTTCACAGCTAACTCAACATCAGAGAATTCATATCAGTGAGAAATCTTTTGAATATAAGGAATGTGGGATTGACTTTAGTCATGGCTCACAAGTTTACATGTGA
>10|ENSG00000122877|64246133|64241762
ATGATGACCGCCAAGGCCGTAGACAAAATCCCAGTAACTCTCAGTGGTTTTGTGCACCAGCTGTCTGACAACATCTACCCGGTGGAGGACCTCGCCGCCACGTCGGTGACCATCTTTCCCAATGCCGAACTGGGAGGCCCCTTTGACCAGATGAACGGAGTGGCCGGAGATGGCATGATCAACATTGACATGACTGGAGAGAAGAGGTCGTTGGATCTCCCATATCCCAGCAGCTTTGCTCCCGTCTCTGCACCTAGAAACCAGACCTTCACTTACATGGGCAAGTTCTCCATTGACCCTCAGTACCCTGGTGCCAGCTGCTACCCAGAAGGCATAATCAATATTGTGAGTGCAGGCATCTTGCAAGGGGTCACTTCCCCAGCTTCAACCACAGCCTCATCCAGCGTCACCTCTGCCTCCCCCAACCCACTGGCCACAGGACCCCTGGGTGTGTGCACCATGTCCCAGACCCAGCCTGACCTGGACCACCTGTACTCTCCGCCACCGCCTCCTCCTCCTTATTCTGGCTGTGCAGGAGACCTCTACCAGGACCCTTCTGCGTTCCTGTCAGCAGCCACCACCTCCACCTCTTCCTCTCTGGCCTACCCACCACCTCCTTCCTATCCGTCCCCCAAGCCAGCCACGGACCCAGGTCTCTTCCCAATGATCCCAGACTATCCTGGATTCTTTCCATCTCAGTGCCAGAGAGACCTACATGGTACAGCTGGCCCAGACCGTAAGCCCTTTCCCTGCCCACTGGACACCCTGCGGGTGCCCCCTCCACTCACTCCACTCTCTACAATCCGTAACTTTACCCTGGGGGGCCCCAGTGCTGGGGTGACCGGACCAGGGGCCAGTGGAGGCAGCGAGGGACCCCGGCTGCCTGGTAGCAGCTCAGCAGCAGCAGCAGCCGCCGCCGCCGCCGCCTATAACCCACACCACCTGCCACTGCGGCCCATTCTGAGGCCTCGCAAGTACCCCAACAGACCCAGCAAGACGCCGGTGCACGAGAGGCCCTACCCGTGCCCAGCAGAAGGCTGCGACCGGCGGTTCTCCCGCTCTGACGAGCTGACACGGCACATCCGAATCCACACTGGGCATAAGCCCTTCCAGTGTCGGATCTGCATGCGCAACTTCAGCCGCAGTGACCACCTCACCACCCATATCCGCACCCACACCGGTGAGAAGCCCTTCGCCTGTGACTACTGTGGCCGAAAGTTTGCCCGGAGTGATGAGAGGAAGCGCCACACCAAGATCCACCTGAGACAGAAAGAGCGGAAAAGCAGTGCCCCCTCTGCATCGGTGCCAGCCCCCTCTACAGCCTCCTGCTCTGGGGGCGTGCAGCCTGGGGGTACCCTGTGCAGCAGTAACAGCAGCAGTCTTGGCGGAGGGCCGCTCGCCCCTTGCTCCTCTCGGACCCGGACACCTTGA
>11|ENSG00000196323|129689717|129601789
ATGGGTGTGAAAACATTTACTCATAGCTCCTCTTCCCACAGCCAGGAAATGCTTGGAAAGCTAAATATGCTGCGAAATGATGGACATTTTTGTGATATCACTATTCGTGTCCAGGACAAAATCTTCCGGGCACATAAGGTGGTACTAGCAGCTTGCAGTGATTTCTTTCGCACCAAACTTGTAGGCCAAGCCGAGGATGAGAACAAGAATGTGTTGGATCTGCATCATGTTACAGTGACTGGCTTTATACCTCTTTTAGAATATGCTTACACAGCCACTCTATCAATTAACACAGAAAATATTATTGATGTTCTAGCAGCAGCCAGCTATATGCAAATGTTCAGTGTTGCCAGCACCTGCTCAGAGTTCATGAAATCAAGCATTTTATGGAATACACCCAACAGCCAACCTGAAAAGGGTCTAGATGCTGGACAAGAAAATAATTCTAACTGCAATTTTACTTCTCGAGATGGGAGCATTTCTCCCGTGTCCTCAGAGTGCAGTGTGGTAGAAAGAACCATTCCTGTCTGCCGAGAATCCCGGAGAAAGCGCAAAAGCTACATTGTTATGTCTCCTGAAAGTCCTGTAAAGTGTGGCACACAAACAAGCTCACCCCAGGTATTGAATTCTTCAGCTTCCTACTCAGAAAATAGAAACCAACCAGTTGACTCTTCCTTAGCTTTTCCTTGGACTTTTCCTTTTGGAATTGATCGAAGGATTCAGCCTGAGAAAGTTAAGCAAGCAGAAAATACCCGGACTTTAGAATTACCTGGCCCATCTGAGACCGGTAGAAGAATGGCTGATTATGTGACTTGTGAGAGCACAAAAACTACCTTGCCTTTAGGTACCGAAGAAGATGTCCGGGTCAAAGTAGAAAGATTAAGTGATGAGGAGGTCCATGAGGAAGTGTCCCAGCCTGTCAGTGCATCTCAGAGTTCGCTGAGTGATCAGCAGACAGTTCCAGGAAGTGAACAAGTCCAAGAGGACCTTCTGATTAGTCCACAGTCTTCCTCTATAGGCTCAGTAGATGAAGGCGTTTCTGAGGGCTTGCCTACACTTCAAAGCACGTCTAGCACTAATGCTCCTCCGGATGATGATGATCGATTGGAAAATGTTCAGTATCCCTACCAACTCTACATTGCTCCTTCCACCAGCAGTACAGAGCGACCAAGTCCAAATGGTCCCGACAGACCTTTTCAGTGTCCAACCTGCGGGGTGCGATTCACCCGTATTCAGAACCTAAAGCAGCACATGCTCATCCACTCAGGAATTAAACCATTTCAGTGTGACCGCTGTGGGAAAAAGTTCACCAGGGCTTACTCGCTAAAGATGCATCGCCTAAAGCATGAAGGTAAACGCTGTTTCCGGTGCCAGATATGTAGTGCCACTTTCACTTCCTTCGGGGAATATAAACACCACATGAGGGTTTCCCGGCACATTATCCGCAAGCCTCGGATTTACGAGTGCAAAACATGTGGCGCCATGTTCACCAACTCTGGAAATTTAATCGTGCACCTGAGGAGTCTGAACCATGAAGCATCAGAGCTAGCAAACTACTTCCAGAGCAGTGATTTCCTAGTACCGGACTACTTAAACCAGGAACAAGAAGAGACCCTTGTTCAATATGATCTTGGAGAACACGGTTTTGAAAGCAACTCCTCTGTTCAAATGCCTGTCATTTCACAGTACCACTCCAAAGGCAAGGAACCATGA
>19|ENSG00000018607|49163348|49158719
ATGATTTCACCTTCACTTGAACTGCTTCATTCAGGACTCTGCAAATTCCCTGAAGTAGAAGGAAAAATGACCACATTCAAAGAGGCAGTGACATTCAAGGATGTGGCTGTGGTCTTCACTGAGGAGGAGCTGGGGCTGCTGGACCCTGCCCAGAGGAAGCTGTACCGAGATGTGATGCTAGAGAACTTCAGGAACCTGCTCTCAGTAGGGAATCAACCATTCCACCAAGATACTTTCCACTTCTTAGGGAAGGAAAAGTTTTGGAAGATGAAGACAACAAGCCAAAGAGAAGGGAATTCAGGAGGCAAGATCCAAATTGAGATGGAGACTGTTCCAGAAGCAGGACCACATGAAGAGTGGTCCTGTCAGCAAATATGGGAACAAATTGCAAGTGACCTAACCAGGTCTCAAAACTCCATAAGGAACAGCTCTCAGTTCTTCAAAGAAGGTGATGTCCCCTGCCAGATTGAGGCAAGACTATCTATAAGTCACGTGCAACAGAAACCTTACCGTTGTAATGAATGTAAACAGTCCTTCAGTGATGTTTCTGTCTTTGATCTTCATCAACAATCACACTCAGGAGAGAAATCTCATACATGTGGTGAGTGTGGAAAAAGCTTCTGTTACAGCCCAGCCCTTCATATTCATCAGAGAGTCCATATGGGAGAAAAATGCTATAAGTGTGATGTGTGTGGTAAGGAATTTAATCAGAGCTCACATCTGCAAACTCATCAGAGAGTCCATACTGGAGAGAAACCATTCAAATGTGGGCAATGTGGGAAAGGCTTCCATAGTAGATCAGCACTTAATGTTCATTGCAAATTGCACACAGGAGAGAAACCTTATAATTGTGAGGAATGTGGGAAAGCCTTCATTCATGATTCACAGCTTCAAGAACATCAGAGAATCCATACTGGGGAGAAGCCATTCAAATGTGATATATGTGGTAAGAGCTTCCGTGTTAGATCAAGACTTAATAGGCATTCCATGGTTCACACAGGAGAAAAAGCATTCAGATGTGATACATGTGGCAAGAACTTTCGTCAGAGATCAGCACTTAATAGTCATTCCATGGTCCACATAGAAGAGAAGCCATACAAATGTGAGCAATGTGGAAAAGGCTTCATTTGTAGGCGAGATTTTTGTAAGCATCAGATGGTCCACACAGGAGAGAAACCATATAATTGTAAAGAATGTGGGAAGACCTTCAGATGGTCCTCATGTCTTTTGAACCATCAGCAAGTCCACAGTGGACAAAAATCCTTCAAATGTGAAGAATGTGGGAAGGGATTTTATACAAATTCACGACGATCTTCCCATCAGAGATCCCACAATGGAGAAAAGCCATATAACTGTGAGGAGTGTGGTAAGGACTATAAAAGGAGGTTGGATCTTGAGTTTCACCAGAGGGTCCACACGGGTGAGAGACCCTATAATTGTAAGGAATGTGGCAAGAGCTTTGGCTGGGCCTCCTGTCTTTTGAAACATCAGAGACTCCACAGTGGGGAAAAACCTTTCAAATGTGAAGAGTGTGGAAAGAGATTTACTCAGAGTTCACAACTTCATTCCCATCAGACATGCCATACTGGAGAAAAGCTATACAAATGTGAGCAGTGTGAGAAGGGGTACAACAGTAAATTTAATCTTGACATGCACCAGAGGGTCCACGGGGGAGAGCGACCCTATAATTGTAAGGAATGTGGAAAGAGCTTTGGCTGGGCTTCATGTCTTTTGAAACATCAGAGACTCCACAGTGGAGAAAAGCCATTGAAATCTGGAGTGTGGGAAGAGATCTACTCAGAATTCACAGCTTCATTTACATCAGTAAGTCTATGTGGGAGAAAAGCCATATAA
>19|ENSG00000198538|58016697|57992474
ATGATGAAGACATTCTTCTCAACAGGGCAAGGCAATACAGAAGCGTTCCACACAGGGACATTGCAAAGACAAGCAAGTCATCACATTGGAGATTTTTGCTTCCAGAAAATTGAGAAAGACATTCATGGCTTCCAGTTTCAGTGGAAAGAAGATGAAACAAATGACCATGCAGCACCCATGACAGAAATCAAAGAGTTGACTGGTAGTACAGGCCAACATGATCAAAGGCATGCTGGAAACAAGCATATTAAAGATCAGCTTGGATTAAGCTTTCATTCGCATCTGCCTGAACTGCACATATTTCAGCCTGAAGGGAAAATTGGTAATCAAGTTGAGAAGTCTATCAACAATGCTTCCTCAGTTTCAACATCCCAAAGAATTTGTTGTAGGCCCAAAACCCATATTTCTAATAAGTATGGAAATAATTCCCTCCATTCTTCATTACTCACACAAAAACGGAATGTACACATGAGAGAAAAATCTTTCCAATGTATTGAGAGTGGCAAATCCTTTAATTGTAGCTCACTTTTAAAAAAACATCAGATAACCCACTTAGAAGAGAAACAATGTAAATGTGATGTATATGGCAAGGTATTTAATCAGAAGCGATACCTTGCATGCCATCGTAGATCTCACATTGATGAGAAACCTTACAAGTGTAATGAGTGTGGCAAGATCTTTGGTCACAATACATCCCTCTTCCTTCACAAGGCGCTTCATACTGCAGACAAACCTTATGAATGTGAAGAATGTGACAAAGTTTTCAGTCGCAAATCACACCTTGAAACACATAAGATAATTTATACTGGAGGGAAACCATACAAATGTAAGGTTTGTGACAAAGCTTTCACATGTAATTCATACCTAGCAAAACATACTATAATTCACACTGGAGAGAAACCTTACAAGTGTAATGAATGTGGCAAGGTTTTTAATCGACTGTCAACCCTTGCACGCCATCGTAGGCTTCATACTGGAGAGAAACCTTATGAATGTGAAGAATGTGAAAAAGTTTTCAGTCGCAAATCACATCTTGAAAGACATAAGAGGATTCATACTGGAGAGAAACCATACAAATGTAAGGTTTGTGACAAGGCTTTTGCATATAATTCATACCTGGCAAAACATAGTATAATTCACACTGGAGAGAAGCCTTACAAGTGTAATGAATGTGGCAAGGTTTTTAATCAACAATCAACTCTTGCACGCCATCATAGACTTCATACTGCAGAGAAACCATACAAATGTGAAGAATGTGACAAAGTTTTCAGGTGCAAATCACACCTTGAAAGACATAGGAGGATTCATACTGGAGAGAAACCATACAAATGTAAGGTTTGTGACAAGGCTTTCCGGAGTGATTCATGCCTTACAGAACATCAGAGAGTTCATACTGGAGAGAAACCATACATGTGTAATGAATGTGGCAAGGTTTTTAGTACAAAAGCAAACCTTGCATGTCATCATAAACTTCATACTGCAGAGAAACCGTACAAATGTGAAGAATGTGAGAAAGTTTTCAGTCGCAAATCACACATGGAAAGACATAGGAGGATTCATACTGGAGAGAAACCGTACAAATGTAAGGTTTGTGACAAGGCTTTCCGGAGGGATTCACACCTGGCACAACATCAGAGAGTTCATACTGGAGAGAAACCTTACAAGTGTAATGAGTGTGGCAAGACCTTCCGTCAGACATCATCGCTTATAATCCATCGTAGGCTTCATACTGGAGAGAAACCTTACAAGTGTAATGAGTGTGGCAAGACCTTCAGTCAGATGTCATCCCTCGTATACCATCATAGGCTTCATAGTGGAGAGAAACCTTACAAGTGTAATGAATGTGGCAAGGTTTTTAATCAACAAGCACACCTTGCACAGCATCAGAGAGTTCATACTGGAGAGAAACCTTACAAGTGTAATGAGTGTGGCAAGACCTTCAGTCAGATGTCAAACCTTGTATACCATCATAGACTTCATAGTGGAGAGAAACCTTGA
>6|ENSG00000204366|31977748|31975373
ATGGCCTCTGGGGTGGAAGTCCTGCGCTTCCAGCTGCCCGGCCACGAGGCCGCAACGCTACGGAACATGAACCAGCTCCGGGCAGAGGAGCGGTTCTGCGACGTGACCATTGTGGCCGACAGCCTCAAGTTTCGAGGCCACAAGGTCATCTTGGCCGCCTGCTCACCCTTCCTGCGGGACCAGTTCCTGCTGAACCCCAGCTCGGAGCTGCAGGTCTCCCTGATGCACAGTGCACGCATCGTGGCCGACTTGCTCCTCTCCTGCTACACGGGCGCCTTGGAATTCGCTGTTAGGGACATCGTCAACTACCTTACAGCCGCCTCCTACCTGCAGATGGAGCACGTGGTGGAGAAATGCCGGAATGCCCTCAGCCAGTTCATTGAGCCCAAAATAGGCCTCAAAGAGGATGGGGTCAGTGAGGCTAGCCTTGTGAGCAGCATCAGCGCCACCAAGTCCCTCCTCCCTCCAGCCAGGACCCCAAAGCCAGCCCCGAAGCCCCCACCCCCACCTCCTCTACCCCCTCCACTCCTGCGGCCAGTGAAGCTGGAGTTCCCACTGGATGAAGACTTGGAGCTGAAAGCCGAGGAAGAGGATGAGGATGAGGATGAGGACGTGTCTGACATCTGCATCGTCAAGGTGGAGTCGGCCCTGGAGGTGGCACACCGGCTCAAACCCCCTGGAGGCCTGGGAGGGGGTCTGGGCATTGGAGGCTCCGTGGGTGGCCACCTTGGGGAGCTGGCCCAGAGCAGCGTTCCCCCCAGCACTGTAGCCCCACCGCAGGGTGTGGTGAAGGCCTGCTATAGCCTGTCGGAAGATGCAGAAGGGGAGGGCCTGCTGTTGATTCCCGGAGGCCGGGCCAGCGTGGGGGCCACCTCGGGCCTGGTGGAAGCAGCAGCGGTGGCCATGGCTGCCCGGGGGGCGGGGGGCAGCCTGGGGGCGGGGGGCAGCCGGGGACCCCTGCCTGGGGGCTTCTCAGGTGGAAACCCCTTAAAGAACATCAAGTGCACCAAGTGCCCGGAAGTGTTCCAGGGCGTGGAGAAGCTGGTCTTCCACATGCGGGCGCAGCACTTCATCTTCATGTGCCCTCGCTGTGGCAAGCAGTTCAACCACAGCAGCAACCTCAACCGCCACATGAACGTGCATCGTGGTGTCAAGTCACACTCGTGCGGCATCTGCGGCAAGTGCTTCACACAGAAGTCCACCCTTCACGACCACCTCAACCTGCACTCGGGAGCGCGGCCCTACCGCTGCTCCTACTGCGACGTGCGCTTCGCCCACAAGCCTGCCATTAGGCGGCACCTCAAGGAGCAACACGGCAAGACCACGGCCGAGAACGTGCTGGAGGCCAGTGTGGCCGAGATTAACGTCCTCATCCGCTAG
>6|ENSG00000198315|28233215|28217695
ATGGCTGAAGAATCAAGAAAGCCTTCAGCCCCATCCCCACCAGACCAGACTCCTGAAGAGGATCTTGTAATCGTCAAGGTAGAGGAGGATCATGGTTGGGACCAGGAATCTAGTCTGCATGAAAGTAACCCTCTTGGCCAAGAAGTGTTCCGCCTGCGCTTCAGGCAGTTACGCTACCAGGAGACACTAGGACCCCGAGAAGCTCTGATCCAACTACGGGCCCTTTGCCATCAGTGGCTGAGGCCAGATTTGAACACCAAGGAACAGATCCTGGAGCTGCTGGTGCTGGAGCAGTTCTTGACCATCCTACCTGAGGAGCTCCAGACACTGGTTAAGGAACATCAGCTAGAGAACGGAGAGGAGGTGGTGACCCTATTAGAGGATTTGGAAAGGCAGATTGATATACTAGGACGACCAGTCTCAGCTCGCGTACATGGACATAGGGTACTCTGGGAGGAGGTAGTACATTCAGCATCTGCACCAGAGCCTCCAAATACTCAGCTCCAATCTGAGGCAACCCAACATAAATCTCCAGTGCCCCAAGAGTCACAAGAGAGAGCCATGTCTACTTCCCAGAGTCCTACTCGTTCCCAGAAAGGAAGTTCTGGAGACCAGGAAATGACAGCTACACTTCTCACAGCAGGGTTCCAGACTTTGGAGAAGATTGAAGACATGGCTGTGTCCCTTATTCGAGAGGAGTGGCTTCTTGATCCATCACAGAAGGATCTGTGTAGAGATAACAGGCCAGAAAATTTCAGAAACATGTTCTCCCTGGGTGGTGAGACCAGGAGTGAGAACAGGGAATTAGCTTCAAAACAGGTAATATCTACTGGAATCCAGCCACATGGAGAGACAGCTGCCAAATGCAACGGGGATGTTATCAGGGGTCTTGAGCATGAAGAAGCCCGAGACCTTCTGGGCAGATTAGAGAGGCAGCGGGGAAATCCCACACAAGAGAGACGACATAAATGTGATGAATGTGGGAAAAGCTTTGCTCAGAGCTCAGGCCTTGTTCGCCACTGGAGAATCCACACTGGGGAGAAACCCTATCAGTGTAATGTGTGTGGTAAAGCCTTCAGTTACAGGTCAGCCCTTCTTTCACATCAGGATATCCACAACAAAGTAAAACGCTATCACTGTAAGGAGTGTGGCAAAGCCTTCAGTCAGAACACAGGCCTGATTCTGCACCAGAGAATCCACACTGGGGAGAAGCCATATCAGTGCAATCAGTGTGGGAAGGCTTTCAGTCAGAGTGCGGGCCTTATTCTGCACCAGAGAATCCACAGTGGAGAGAGACCCTATGAATGTAATGAGTGTGGGAAAGCTTTCAGTCATAGCTCACACCTCATTGGACATCAGAGAATCCACACTGGGGAGAAGCCCTATGAGTGTGATGAGTGTGGGAAAACCTTCAGGCGGAGCTCACATCTTATTGGTCATCAGAGGAGCCACACTGGGGAGAAACCCTACAAATGCAATGAGTGTGGGAGGGCCTTCAGTCAGAAGTCAGGCCTTATTGAACATCAGAGAATCCACACTGGAGAAAGACCCTATAAATGTAAAGAATGTGGGAAAGCTTTCAATGGGAACACTGGTCTCATTCAACACCTGAGAATTCACACAGGGGAGAAGCCCTACCAATGTAATGAGTGTGGGAAAGCCTTTATTCAGAGGTCAAGTCTCATTCGACATCAGAGAATCCACAGTGGTGAAAAATCTGAATCCATAAGCGTTTAG
>3|ENSG00000121864|180534904|180528776
ATGAATGAGTATCCTAAAAAAAGAAAAAGGAAGACTCTACACCCTTCTCGTTATTCAGATTCCTCTGGAATAAGCAGAATTGCAGATGGATTCAATGGAATTTTCTCTGATCATTGTTACAGTGTCTGTTCTATGAGACAGCCAGATTTAAAATATTTTGACAACAAAGATGATGATTCTGATACCGAGACGTCAAATGACTTGCCAAAATTTGCAGATGGAATCAAGGCCAGAAACAGAAATCAGAACTACCTGGTTCCCAGTCCTGTACTTAGAATTCTAGACCACACTGCCTTTTCTACAGAAAAATCTGCTGATATTGTAATTTGTGATGAAGAGTGTGACTCACCTGAATCAGTCAACCAGCAAACCCAAGAGGAGAGTCCTATAGAAGTTCACACTGCTGAAGATGTTCCAATTGCTGTAGAAGTGCATGCGATTTCTGAGGATTATGATATAGAGACAGAAAACAATTCCTCTGAGAGTCTCCAAGACCAAACTGATGAAGAACCGCCAGCTAAACTTTGTAAAATTCTTGACAAGAGCCAAGCTTTGAATGTGACTGCCCAGCAGAAATGGCCTTTACTGAGAGCTAATAGCAGTGGCCTCTATAAATGTGAACTTTGTGAGTTTAACAGCAAATATTTTTCTGACTTAAAGCAGCATATGATCCTGAAGCATAAACGTACTGATTCAAATGTGTGTCGAGTATGCAAGGAAAGTTTCTCTACCAATATGCTTCTGATAGAACATGCCAAACTGCATGAAGAGGATCCCTACATTTGTAAATACTGTGATTATAAGACAGTAATTTTTGAGAACCTCAGCCAGCACATTGCAGACACCCATTTTAGTGATCACCTCTATTGGTGTGAACAGTGTGATGTACAGTTCTCCTCAAGCAGTGAACTCTACCTACATTTCCAGGAGCACAGCTGTGATGAACAGTACTTGTGTCAGTTCTGTGAACATGAAACTAATGATCCAGAAGACTTGCATAGCCATGTGGTAAATGAGCATGCATGTAAATTAATAGAGTTAAGTGATAAGTATAACAATGGTGAACATGGACAGTATAGCCTCTTAAGCAAAATTACCTTTGACAAATGTAAAAACTTCTTTGTATGTCAAGTATGTGGTTTTCGGAGTAGACTTCACACAAATGTTAACAGGCATGTTGCTATTGAACATACAAAAATTTTTCCTCATGTTTGTGATGACTGTGGGAAAGGCTTTTCAAGTATGCTAGAATATTGCAAGCATTTAAATTCACATTTATCTGAAGGGATTTATTTATGTCAATATTGTGAATATTCAACAGGACAAATTGAAGATCTTAAAATTCATCTAGATTTCAAGCATTCAGCTGACTTGCCTCATAAATGTAGTGACTGCTTGATGAGGTTTGGAAATGAAAGGGAATTAATAAGTCACCTTCCAGTCCATGAGACAACTTGA
>19|ENSG00000196350|22642312|22609079
GCTAAGACGCTAGGACCCCCTGGAAGCCTAGAAACGGGAGTGTTGACATTTAGGGATGTGGCCATAGAATTCTCTCTGGAGGAGTGGCAATGCCTGGACACCGCACAGCAGAATTTATATAGGAATGTGATGTTAGAGAACTACAGAAACCTGGTCTTCGTGGGTATTGCTGCCTCTAAGCCAGACCTGATCACCTGTCTGGAGCAAGGAAAAGAACCTTGGAATGTGAAGAGACATGAGATGGTAGCTGAACCCCCAGTTGTATGTTCTTATTTTGCCCGAGACCTTTGGCCAAAGCAGGGCAAAAAAAATTATTTCCAAAAAGTGATACTGAGAAGATATAAAAAATGTGGATGTGAAAATTTACAGTTAAGAAAATACTGTAAAAGCATGGATGAGTGTAAGGTGCACAAAGAATGTTACAATGGACTTAACCAGTGTTTGACGACTACCCAGAACAAAATATTTCAATGTGACAAATATGTGAAAGTCTTTCATAAATTTTCAAATTCAAACAGACATACGATAAGACATACTGGAAAGAAATCTTTCAAATGTAAAGAATGTGAAAAGTCATTTTGCATGCTTTCACACTTAGCTCAACATAAAAGAATTCATAGTGGAGAGAAACCCTACAAATGTAAAGAATGTGGGAAAGCCTATAATGAGACCTCAAACCTTTCTACACATAAAAGAATTCATACTGGAAAGAAACCCTACAAATGCGAAGAGTGTGGAAAAGCCTTTAACCGGCTCTCACACCTTACTACACATAAGATAATTCATACTGGAAAGAAACCCTACAAATGTGAGGAGTGTGGCAAAGCTTTTAACCAATCTGCAAACCTTACTACACATAAGAGAATTCATACTGGAGAGAAACCCTACAAATGTGAAGAATGTGGCAGAGCTTTTAGCCAGTCCTCAACCCTTACTGCACATAAGATAATTCATGCTGGAGAGAAACCTTACAAATGTGAAGAATGTGGCAAAGCTTTTAGCCAGTCCTCAACCCTTACTACACATAAGATAATTCATACTGGAGAGAAATTCTACAAATGTGAAGAATGTGGTAAGGCCTTTAGCCAGTTATCCCACCTTACTACACATAAGAGAATTCATTCTGGAGAGAAACCCTACAAGTGTGAAGAATGTGGCAAAGCTTTTAAACAATCCTCAACCCTTACTACACATAAGAGAATTCATGCTGGAGAGAAATTCTACAAATGTGAAGTATGTAGCAAAGCCTTTAGCCGGTTCTCACACCTTACTACACATAAGAGAATTCATACTGGAGAGAAGCCCTACAAATGTGAAGAATGTGGCAAAGCTTTTAACCTATCGTCACAACTTACTACACATAAGATAATTCATACTGGAGAGAAACCCTACAAATGTGAAGAATGTGGCAAAGCTTTTAACCAGTCCTCAACTCTTTCTAAACATAAGGTAATTCATACTGGAGAGAAGCCCTACAAATATGAAGAATGTGGCAAAGCTTTTAACCAGTCCTCACACCTTACTACACATAAGATGATTCATACTGGAGAGAAACCCTACAAGTGTGAAGAATGTGGCAAAGCCTTTAACAACTCCTCTATTCTTAACAGACATAAGATGATTCATACTGGAGAGAAACTCTACAAACCTGAAAGTTGTAACAATGCTTGTGACAACATTGCAAAGATTTCCAAATATAAAAGAAATTGTGCTGGTGAGAAATAA
>7|ENSG00000105866|21520674|21434214
ATGAGCGATCAGAAGAAGGAGGAGGAGGAGGAGGCGGCAGCGGCAGCGGCGATGGCTACAGAAGGAGGGAAAACCTCTGAGCCAGAGAATAACAATAAAAAACCCAAAACCTCAGGCTCCCAGGACTCTCAGCCCTCTCCTCTGGCTTTACTGGCAGCTACTTGCAGCAAAATAGGGACTCCTGGTGAAAATCAAGCAACTGGACAACAACAAATTATTATAGATCCAAGTCAAGGATTGGTGCAACTTCAAAATCAACCACAACAGCTAGAACTGGTAACAACGCAACTTGCTGGAAACGCTTGGCAACTTGTTGCCTCCACTCCTCCTGCTTCAAAAGAGAATAACGTTTCTCAACCAGCCTCTAGTTCGTCTAGTTCTTCCAGCAGTAATAACGGGAGTGCATCTCCTACAAAAACTAAATCAGGTAATTCTTCCACCCCTGGTCAATTTCAAGTCATACAAGTACAAAATCCAAGTGGTAGTGTACAGTACCAAGTAATTCCACAACTTCAGACAGTGGAAGGTCAACAAATTCAAATCAATCCAACTAGTAGTTCATCTCTACAGGATTTGCAGGGTCAAATTCAGCTCATTTCTGCAGGTAATAATCAAGCTATACTCACAGCTGCTAACAGGACAGCTTCTGGGAATATTCTTGCTCAAAACCTGGCAAATCAGACAGTTCCGGTCCAAATTAGACCTGGTGTTTCAATACCACTGCAGTTACAGACTCTTCCTGGTACTCAGGCTCAAGTTGTAACAACCCTACCAATTAACATTGGAGGAGTGACTCTAGCTTTGCCAGTGATAAACAACGTGGCTGCCGGAGGAGGGACTGGGCAGGTTGGCCAGCCTGCTGCTACTGCTGATAGTGGGACTTCCAATGGGAATCAATTAGTTTCCACACCCACCAACACCACTACTTCTGCCAGTACTATGCCAGAATCTCCCTCCTCCTCCACTACCTGCACAACCACTGCTTCAACGTCTTTGACAAGCAGTGACACATTAGTGAGCTCAGCAGATACTGGCCAGTATGCAAGCACATCAGCCAGTAGTTCTGAACGCACCATTGAAGAATCTCAAACACCTGCTGCTACTGAGTCTGAAGCCCAGAGCTCCAGTCAGCTTCAGCCTAATGGAATGCAGAATGCACAGGATCAATCAAATTCTCTTCAGCAGGTGCAAATTGTAGGCCAACCTATCTTACAGCAGATCCAGATCCAACAGCCTCAGCAACAGATCATTCAGGCTATTCCACCACAGTCGTTTCAACTCCAGTCAGGGCAGACGATTCAGACCATCCAGCAGCAGCCTTTACAGAATGTTCAACTTCAAGCAGTAAATCCGACTCAGGTGCTTATCAGGGCTCCAACTTTAACACCTTCAGGGCAAATCAGTTGGCAAACTGTACAGGTTCAGAATATTCAGAGTCTTTCAAATTTGCAAGTTCAGAATGCTGGGTTATCCCAACAATTAACCATCACCCCAGTGTCTTCAAGTGGTGGCACAACTCTTGCTCAGATTGCTCCTGTGGCTGTTGCTGGTGCCCCAATAACTTTGAATACTGCCCAGCTTGCATCAGTGCCTAACCTTCAGACAGTGAGCGTTGCCAACCTGGGTGCTGCAGGTGTTCAAGTGCAGGGAGTTCCCGTTACAATCACTAGTGTTGCAGGTCAGCAGCAAGGACAAGATGGAGTAAAAGTCCAGCAAGCTACTATAGCTCCTGTAACTGTAGCAGTTGGAGGAATTGCTAATGCCACGATAGGTGCTGTTAGTCCTGACCAACTCACACAAGTGCATTTGCAGCAAGGCCAGCAGACTTCTGATCAAGAGGTACAACCTGGCAAGAGGCTTCGAAGAGTTGCCTGTTCCTGTCCTAATTGTAGGGAAGGAGAAGGAAGAGGCAGTAATGAACCAGGAAAAAAGAAGCAGCATATCTGTCATATTGAAGGATGTGGTAAAGTTTATGGCAAAACATCTCATTTACGAGCACATCTTCGCTGGCATACTGGAGAAAGACCTTTTATATGCAACTGGATGTTTTGTGGCAAAAGATTCACACGGAGTGATGAGCTCCAGAGACATAGAAGAACCCATACAGGTGAAAAGAGATTTGAATGCCCGGAATGTTCTAAAAGGTTTATGCGGAGTGATCATCTCTCCAAACATGTCAAAACGCACCAGAATAAAAAAGGTGGTGGGACAGCTCTTGCCATTGTTACCTCGGGAGAACTGGACTCATCTGTTACAGAGGTGCTTGGCTCCCCAAGAATTGTCACAGTTGCAGCCATTTCTCAAGATTCGAATCCAGCAACTCCCAATGTTTCAACCAACATGGAAGAATTCTGA
>13|ENSG00000139800|99422179|99415452
ATGGAGCCCCCTTTGAGCAAGAGGAACCCGCCAGCGCTGAGATTAGCGGATTTGGCAACGGCTCAGGTCCAGCCGCTTCAGAATATGACAGGCTTCCCGGCGCTGGCCGGCCCGCCCGCCCACTCCCAACTCCGGGCCGCCGTCGCGCACCTCCGCCTGCGGGACCTGGGCGCTGACCCCGGCGTGGCCACCACTCCGCTCGGACCCGAGCACATGGCCCAGGCGAGCACGCTGGGCCTCAGCCCTCCCTCCCAGGCGTTCCCGGCACACCCGGAGGCTCCGGCAGCCGCCGCCCGTGCTGCAGCCTTGGTCGCGCACCCCGGCGCGGGCAGCTACCCCTGCGGCGGGGGCAGCAGTGGCGCGCAGCCCTCCGCGCCCCCGCCCCCAGCCCCTCCTCTTCCTCCCACCCCTTCACCCCCTCCCCCTCCCCCGCCTCCTCCTCCTCCTGCCCTCTCGGGCTACACCACCACCAACAGTGGCGGCGGCGGCAGCAGCGGCAAAGGCCACAGCAGGGACTTCGTCCTCCGGAGGGACCTTTCCGCCACGGCCCCCGCGGCGGCCATGCACGGGGCCCCGCTCGGAGGGGAGCAGCGGTCCGGCACCGGCTCCCCCCAGCACCCGGCCCCGCCTCCCCACTCGGCCGGCATGTTCATCTCCGCCAGCGGCACCTACGCGGGCCCGGACGGCAGCGGCGGCCCGGCGCTCTTCCCCGCGCTGCACGACACGCCGGGGGCCCCAGGCGGCCACCCGCACCCGCTCAACGGCCAGATGCGCCTGGGGCTGGCGGCGGCAGCGGCAGCCGCGGCGGCTGAGCTGTACGGCCGCGCCGAACCGCCCTTCGCGCCGCGCTCTGGGGACGCGCACTACGGGGCGGTTGCGGCCGCAGCGGCGGCCGCCCTGCACGGCTACGGAGCCGTGAACTTAAACCTGAACCTGGCGGCTGCGGCGGCCGCAGCAGCGGCCGGGCCCGGGCCCCACCTGCAGCACCACGCGCCGCCCCCGGCGCCGCCGCCGCCGCCGGCGCCCGCGCAGCACCCGCACCAGCACCACCCCCACCTCCCAGGGGCGGCTGGGGCCTTCCTGCGCTACATGCGGCAGCCAATCAAGCAGGAGCTCATCTGCAAGTGGATCGACCCCGACGAGCTGGCCGGGCTGCCGCCGCCGCCGCCGCCGCCGCCGCCGCCGCCGCCACCGCCCCCGGCCGGCGGCGCCAAGCCCTGCTCCAAAACTTTCGGCACCATGCACGAGCTGGTGAATCACGTCACGGTGGAGCACGTGGGAGGCCCCGAGCAGAGCAGCCACGTCTGCTTCTGGGAGGACTGTCCGCGCGAGGGCAAGCCCTTCAAGGCCAAATACAAGCTCATCAACCACATCCGCGTGCACACCGGCGAGAAGCCCTTTCCCTGCCCTTTCCCCGGCTGCGGCAAGGTCTTCGCGCGCTCCGAGAACCTCAAGATCCACAAGCGTACTCATACAGGGGAAAAGCCTTTCAAATGTGAATTTGATGGCTGTGACAGGAAGTTTGCCAATAGCAGTGATCGGAAGAAACATTCCCATGTCCACACCAGTGACAAGCCCTACTACTGCAAGATTCGAGGCTGTGACAAATCCTACACTCACCCAAGCTCCCTGAGGAAGCACATGAAGATTCACTGCAAGTCCCCGCCACCTTCTCCAGGACCCCTTGGTTACTCATCAGTGGGGACTCCAGTGGGCGCCCCCTTGTCCCCTGTGCTGGACCCAGCCAGGAGTCACTCCAGCACTCTGTCCCCTCAGGTGACCAACCTCAATGAGTGGTACGTTTGCCAGGCCAGTGGGGCCCCCAGCCACCTCCACACCCCTTCCAGCAACGGAACCACCTCTGAGACTGAAGATGAGGAAATTTACGGGAACCCTGAAGTTGTGCGGACGATACATTAG
>X|ENSG00000173275|134325004|134306387
ATGGCTGTGGCCCTGGGTTGTGCAATCCAGGCATCCTTGAATCAAGGCTCTGTGTTTCAAGAATATGATACTGACTGTGAAGTTTTCCGTCAGCGCTTCAGGCAGTTCCAGTACAGAGAAGCAGCTGGGCCTCATGAAGCATTTAACAAACTCTGGGAGCTTTGCTGTCAATGGCTGAAGCCAAAGATGCGCTCTAAGGAACAAATCCTGGAGCTGCTAGTGTTGGAGCAATTCCTAACTATCCTGCCCACAGAGATAGAGACCTGGGTGAGGGAGCACTGCCCAGAGAATAGAGAAAGAGTTGTGTCACTGATAGAAGACTTACAGAGAGAACTTGAGATACCAGAGCAGCAGGTTGATATGCATGACATGCTCTTGGAAGAACTGGCACCAGTGGGAACGGCACACATACCACCAACCATGCACCTAGAGTCACCTGCACTCCAGGTAATGGGACCTGCCCAGGAGGCCCCAGTAGCAGAGGCATGGATCCCACAGGCAGGGCCACCGGAGCTGAACTATGGTGCTACTGGAGAATGTCAGAACTTTCTGGACCCTGGATATCCATTACCAAAACTTGACATGAACTTCTCATTGGAGAATAGAGAAGAGCCATGGGTGAAGGAATTACAGGATTCTAAAGAAATGAAACAATTACTTGATTCCAAGATAGGTTTTGAGATCGGGATAGAAAATGAAGAAGATACTTCAAAACAGAAAAAAATGGAGACTATGTATCCATTTATTGTAACTTTAGAGGGGAATGCTCTCCAGGGTCCCATTTTGCAAAAAGACTATGTACAGTTAGAAAATCAATGGGAAACCCCCCCAGAGGATTTACAGACAGATTTAGCAAAACTGGTAGATCAGCAGAACCCCACTCTGGGAGAGACACCTGAGAACTCCAACTTGGAAGAACCTCTCAACCCTAAACCCCACAAGAAAAAGAGTCCAGGAGAGAAACCTCACCGATGTCCTCAGTGTGGAAAATGTTTTGCTCGGAAGTCACAACTTACTGGGCATCAGAGAATTCATTCAGGAGAAGAACCTCACAAATGCCCTGAATGTGGGAAAAGATTCCTTCGTAGTTCAGACCTTTATAGACACCAACGACTTCATACAGGGGAGAGACCCTATGAATGCACTGTATGTAAAAAGCGATTCACTCGGCGGTCACATCTTATAGGGCACCAGAGAACCCATTCTGAAGAAGAAACATATAAATGTCTTGAGTGTGGGAAAAGTTTTTGTCATGGATCAAGTCTTAAAAGACATCTGAAAACTCATACAGGTGAAAAACCTCATAGATGTCATAATTGTGGGAAAAGTTTTAGTCGACTGACAGCTCTTACTTTGCACCAGAGAACGCATACTGAAGAGAGACCTTTTAAATGTAATTATTGTGGGAAAAGTTTTAGACAGAGACCAAGCCTCGTTATTCATTTAAGAATCCACACAGGGGAGAAGCCATACAAGTGTACTCATTGTTCTAAAAGCTTCAGACAGAGAGCCGGCCTTATTATGCACCAGGTCACTCACTTTAGAGGACTTATTTAA
>22|ENSG00000169635|20135748|20101693
ATGGTGTCTGGGCCCTTGGCACTCCGGTGGTGCGCGTGGGCAGGGCGCGGGGACATGGGGCCCGACATGGAGCTGCCCAGCCACTCGAAGCAGCTCCTGCTGCAGCTGAACCAGCAGAGGACCAAGGGCTTCCTGTGTGACGTCATCATCATGGTGGAGAACTCCATCTTCCGGGCCCACAAGAACGTCCTAGCCGCCAGCAGCATCTATTTCAAGTCCCTGGTCCTGCACGACAACCTCATCAACCTGGACACAGACATGGTCAGCTCCACAGTGTTCCAGCAGATCTTGGACTTCATCTACACAGGCAAGCTGCTGCCCAGCGACCAGCCAGCCGAGCCCAACTTCAGCACCCTCCTCACTGCCGCCAGCTACCTCCAGCTGCCCGAGTTGGCAGCCCTCTGCCGCCGCAAACTCAAGCGAGCCGGCAAGCCCTTTGGCTCTGGGAGGGCGGGGTCCACTGGCATGGGGCGGCCCCCCCGCAGCCAGCGGCTGTCCACGGCCTCTGTCATCCAAGCTCGGTATCAGGGGCTCGTGGATGGGCGCAAGGGGGCCCACGCCCCCCAGGAGCTCCCCCAAGCCAAAGGCTCAGACGATGAACTCTTTCTTGGTGGCTCTAACCAGGATAGCGTGCAAGGTCTGGGCCGGGCTGTCTGCCCAGCTGGCGGGGAGGCGGGTCTGGGGGGCTGCAGCAGCAGCACCAACGGGAGCAGCGGGGGCTGCGAGCAGGAGCTGGGCTTGGACCTGTCCAAGAAAAGCCCACCCTTGCCCCCTGCCACCCCAGGTCCCCACCTCACTCCCGATGACGCAGCCCAGCTGAGCGACAGCCAACATGGCTCGCCCCCTGCGGCCTCTGCTCCTCCCGTTGCCAACAGTGCCTCTTATTCTGAGCTGGGGGGCACCCCTGATGAGCCCATGGATCTGGAGGGGGCCGAGGACAACCACCTGAGCCTGCTGGAGGCGCCTGGTGGGCAGCCTCGGAAGAGCCTCCGGCACTCCACTCGGAAGAAGGAGTGGGGCAAGAAGGAGCCTGTGGCTGGCTCCCCCTTTGAGCGGAGAGAAGCAGGGCCCAAGGGTCCCTGCCCGGGAGAGGAGGGTGAGGGGGTCGGGGACAGGGTTCCCAATGGCATCCTGGCTAGTGGGGCTGGCCCTAGCGGGCCCTATGGGGAGCCCCCCTACCCCTGCAAGGAGGAGGAGGAGAACGGCAAGGATGCAAGTGAAGACAGTGCGCAGAGCGGGAGCGAGGGGGGCAGCGGCCATGCCAGCGCCCACTACATGTACCGGCAGGAGGGCTACGAGACGGTGTCCTACGGGGACAACTTGTATGTGTGCATTCCCTGCGCCAAGGGCTTCCCCAGCTCTGAGCAGCTCAATGCGCACGTGGAGACTCACACGGAGGAAGAGCTGTTCATCAAGGAAGAGGGGGCCTACGAGACAGGCAGTGGGGGTGCCGAGGAGGAGGCCGAGGACCTGTCAGCACCCAGTGCGGCCTACACGGCTGAGCCCCGGCCCTTCAAGTGTTCGGTCTGCGAGAAGACCTACAAGGACCCAGCCACGCTGCGGCAGCACGAGAAGACGCACTGGCTGACACGGCCCTTCCCCTGCAACATCTGTGGCAAAATGTTCACGCAGCGCGGCACCATGACGCGTCACATGCGGAGCCACCTGGGCCTGAAGCCCTTCGCCTGCGATGAGTGTGGCATGCGCTTCACCCGTCAGTACCGCCTCACGGAGCACATGCGTGTGCACTCGGGCGAGAAACCTTACGAGTGCCAGCTGTGCGGGGGCAAGTTCACCCAGCAGCGCAACCTCATCAGCCACCTGCGCATGCACACCTCCCCCTCCTAG
>16|ENSG00000052835|30504591|30497795
ATGGGGCCGCCCCTGGCGCCGCGCCCGGCCCACGTACCCGGGGAGGCCGGGCCCCGGAGGACGAGGGAAAGCAGGCCGGGCGCCGTGAGCTTCGCGGACGTGGCCGTGTACTTCTCTCCCGAGGAGTGGGAATGCCTGCGGCCAGCGCAGAGGGCCCTGTACCGGGACGTGATGCGGGAGACCTTCGGCCACCTGGGCGCGCTGGGATTTTCAGTTCCCAAACCCGCTTTTATCTCGTGGGTGGAAGGAGAAGTGGAGGCGTGGAGCCCGGAGGCCCAGGATCCCGACGGTGAGAGCTCTGCAGCTTTCAGCAGGGGCCAAGGACAGGAAGCAGGATCCAGGGATGGGAATGAGGAGAAGGAAAGGCTGAAGAAGTGTCCAAAACAAAAAGAGGTGGCGCATGAAGTGGCTGTCAAGGAGTGGTGGCCCAGCGTCGCCTGCCCAGAGTTCTGCAACCCTAGGCAGAGCCCCATGAATCCCTGGCTCAAGGACACTCTGACCCGAAGACTGCCCCACTCTTGCCCAGACTGTGGCCGCAACTTCAGCTACCCTTCCCTCCTGGCCAGCCACCAGCGGGTCCACTCCGGGGAGCGGCCCTTCTCCTGCGGCCAGTGTCAGGCGCGTTTCTCCCAGCGCAGGTACCTGCTCCAGCATCAGTTCATCCACACCGGCGAGAAGCCCTACCCCTGCCCCGACTGCGGGCGCCGCTTCCGCCAGAGGGGTTCCCTGGCTATCCACAGGCGGGCTCACACCGGGGAGAAGCCTTACGCGTGCTCAGACTGCAAGAGTCGCTTCACTTACCCCTACCTGCTGGCCATCCACCAGCGCAAGCACACGGGCGAGAAGCCCTACAGCTGCCCCGATTGCAGCCTCCGTTTCGCCTACACCTCCCTGCTGGCCATCCACAGGCGCATACACACCGGCGAGAAGCCCTACCCCTGTCCTGACTGCGGCCGCCGCTTCACCTATTCTTCCCTCCTCCTCAGTCACCGGCGCATTCACTCCGACAGCCGGCCCTTCCCCTGCGTGGAGTGTGGGAAAGGCTTCAAGCGCAAGACCGCCCTGGAAGCCCATCGGTGGATCCACCGCTCCTGCAGCGAGAGGCGCGCGTGGCAGCAGGCCGTGGTGGGGCGTTCAGAGCCCATCCCTGTTTTGGGAGGCAAGGATCCCCCAGTTCACTTCCGGCACTTTCCAGATATATTTCAAGAGTGTGGGTGA
>9|ENSG00000127081|94680125|94648172
ATGACCAAGTCCCTGGAATCAGTGTCATTCAAGGACGTAACTGTAGACTTCAGTAGGGATGAGTGGCAACAATTAGACCTTGCTCAGAAAAGCCTGTACAGAGAAGTGATGCTGGAAAACTATTTCAACTTGATCTCAGTGGGATGTCAAGTTCCCAAACCAGAAGTCATCTTCAGCTTGGAACAAGAAGAGCCATGTATGTTGGATGGTGAGATCCCCAGTCAGAGCCGTCCAGATGGGGACATTGGTTTTGGACCTTTACAACAGAGGATGTCTGAAGAAGTTTCTTTCCAGTCTGAGATTAATATTAATCTCTTCACAAGAGATGACCCATATTCCATTTTAGAAGAATTGTGGAAAGACGATGAACACACAAGAAAATGTGGAGAAAACCAGAACAAACCTTTAAGTCGTGTTGTCTTCATTAACAAGAAAACACTAGCTAATGACAGCATCTTTGAATATAAGGACATTGGGGAAATAGTTCATGTAAACACACACCTGGTTTCCTCAAGAAAAAGACCCCATAACTGTAACTCGTGTGGAAAGAATTTGGAGCCTATCATAACCTTATATAATAGAAACAATGCAACAGAAAATTCTGATAAGACTATTGGAGATGGTGATATTTTCACTCATTTGAATTCTCATACAGAAGTGACTGCTTGTGAATGTAACCAATGTGGGAAACCTCTGCATCATAAGCAAGCTCTCATTCAACAACAGAAAATTCATACTAGAGAGAGCCTCTATTTGTTTTCTGACTACGTAAATGTTTTCTCCCCGAAGTCACATGCCTTTGCACATGAGAGTATTTGTGCTGAAGAAAAGCAGCATGAATGCCATGAATGTGAGGCAGTCTTCACTCAGAAGTCCCAGCTTGATGGCAGTCAGAGGGTTTATGCAGGAATATGCACTGAATATGAGAAGGATTTTTCCCTCAAGTCAAACCGTCAGAAAACTCCTTATGAGGGGAATTACTATAAATGCAGTGACTATGGAAGAGCCTTTATCCAGAAGTCAGATCTGTTCAGATGCCAGAGAATTCATTCTGGAGAAAAACCTTATGAGTACAGTGAATGTGAGAAAAACCTCCCTCAGAATTCAAACCTTAATATACATAAAAAAATTCATACTGGAGGGAAACACTTTGAATGTACTGAATGTGGAAAAGCTTTCACAAGGAAATCAACACTAAGTATGCATCAGAAAATCCATACAGGAGAAAAACCTTATGTATGTACTGAATGTGGGAAGGCCTTTATCCGGAAGTCACATTTTATCACACATGAAAGAATTCATACTGGAGAAAAACCCTATGAATGCAGTGACTGTGGGAAATCCTTTATTAAAAAATCACAACTCCATGTGCATCAGCGAATTCACACAGGAGAGAATCCCTTTATATGTTCAGAATGTGGGAAGGTCTTCACTCACAAGACAAATCTCATTATACACCAGAAAATTCATACAGGAGAAAGACCCTATATATGTACTGTGTGTGGTAAGGCCTTTACTGACAGGTCAAATCTCATTAAGCACCAAAAAATTCATACTGGAGAGAAACCTTATAAATGCAGCGACTGTGGAAAATCATTCACCTGGAAGTCTCGGCTCAGGATACATCAGAAGTGTCATACTGGAGAGAGACATTATGAATGCAGTGAATGTGGGAAAGCATTCATTCAGAAGTCAACATTAAGTATGCACCAGAGAATTCATAGAGGGGAAAAACCATATGTTTGCACTGAATGTGGTAAGGCCTTCTTCCACAAATCCCATTTTATTACACATGAGAGAATTCATACTGGAGAGAAACCCTATGAATGCAGTATTTGTGGGAAATCCTTCACTAAGAAATCACAGCTCCACGTACATCAGCAGATTCACACAGGAGAGAAACCCTATAGGTGTGCTGAATGTGGAAAGGCTTTTACTGACAGATCAAATCTCTTTACACACCAGAAAATTCACACTGGAGAGAAACCTTATAAATGTAGTGACTGTGGGAAAGCCTTCACTAGGAAGTCAGGTCTCCATATACATCAGCAATCCCATACTGGAGAAAGGCATTATGAGTGCAGTGAATGTGGGAAAGCCTTTGCAAGAAAATCAACACTAATTATGCATCAGAGAATTCATACAGGAGAGAAACCCTATATTTGTAATGAATGTGGGAAATCCTTCATCCAGAAGTCACACTTAAATAGACACAGGAGAATTCATACTGGAGAGAAACCCTATGAATGCAGTGACTGTGGCAAGTCTTTCATTAAGAAATCACAACTCCATGAGCATCATCGAATTCACACAGGAGAGAAACCATATATATGTGCTGAGTGTGGAAAGGCCTTCACCATCAGATCAAATCTTATTAAACACCAGAAAATTCATACTAAACAGAAACCCTATAAGTGCAGTGACTTGGGGAAAGCCTTAAACTGGAAGCCACAACTCAGTATGCCTCAGAAATCTGACAATGGGGAAGTAGAGTGCTCCATGCCACAATTATGGTGTGGGGACTCAGAAGGTGACCAAGGCCAACTTTCTTCTATCTAG
>1|ENSG00000171872|44373399|44357109
ATGTACGGCCGACCGCAGGCTGAGATGGAACAGGAGGCTGGGGAGCTGAGCCGGTGGCAGGCGGCGCACCAGGCTGCCCAGGATAACGAGAACTCAGCGCCCATCTTGAACATGTCTTCATCTTCTGGAAGCTCTGGAGTGCACACCTCTTGGAACCAAGGCCTACCAAGCATTCAGCACTTTCCTCACAGCGCAGAGATGCTGGGGTCCCCTTTGGTGTCTGTTGAGGCGCCGGGGCAGAATGTGAATGAAGGGGGGCCACAGTTCAGTATGCCACTGCCTGAGCGTGGTATGAGCTACTGCCCCCAAGCGACTCTCACTCCTTCCCGGATGATTTACTGTCAGAGAATGTCTCCCCCTCAGCAAGAGATGACGATTTTCAGTGGGCCCCAACTAATGCCCGTAGGAGAGCCCAATATTCCAAGGGTAGCCAGGCCCTTCGGTGGGAATCTAAGGATGCCCCCCAATGGGCTGCCAGTCTCGGCTTCCACTGGAATCCCAATAATGTCCCACACTGGGAACCCTCCAGTGCCTTACCCTGGCCTCTCGACAGTACCTTCTGACGAAACATTGTTGGGCCCGACTGTGCCTTCCACTGAGGCCCAGGCAGTGCTCCCCTCCATGGCTCAGATGTTGCCCCCGCAAGATGCCCATGACCTTGGGATGCCCCCAGCTGAGTCCCAGTCATTGCTGGTTTTAGGATCTCAGGACTCTCTTGTCAGTCAGCCAGACTCTCAAGAAGGCCCATTTCTACCAGAGCAGCCCGGACCTGCTCCACAGACAGTAGAGAAGAACTCCAGGCCTCAGGAAGGGACTGGTAGAAGGGGCTCCTCAGAGGCAAGGCCTTACTGCTGCAACTACGAGAACTGCGGAAAAGCTTATACCAAACGCTCCCACCTCGTGAGCCACCAGCGCAAGCACACAGGTGAGAGGCCATATTCTTGCAACTGGGAAAGTTGTTCATGGTCTTTCTTCCGTTCTGATGAGCTTAGACGACATATGCGGGTACACACCAGATATCGACCATATAAATGTGATCAGTGCAGCCGGGAGTTCATGAGGTCTGACCATCTCAAGCAACACCAGAAGACTCATCGGCCGGGACCCTCAGACCCACAGGCCAACAACAACAATGGAGAGCAGGACAGTCCTCCTGCTGCTGGTCCTTAG
>7|ENSG00000106261|99473368|99451158
ATGATGACTGCTGAATCACGGGAAGCCACGGGTCTGTCCCCACAGGCTGCACAGGAGAAGGATGGTATCGTAATAGTGAAGGTGGAAGAGGAAGATGAGGAAGACCACATGTGGGGGCAGGATTCCACCCTACAGGACACGCCTCCTCCAGACCCAGAGATATTCCGCCAACGCTTCAGGCGCTTCTGTTACCAGAACACTTTTGGGCCCCGAGAGGCTCTCAGTCGGCTGAAGGAACTTTGTCATCAGTGGCTGCGGCCAGAAATAAACACCAAGGAACAGATCCTGGAGCTTCTGGTGCTAGAGCAGTTTCTTTCCATCCTGCCCAAGGAGCTCCAGGTCTGGCTGCAGGAATACCGCCCCGATAGTGGAGAGGAGGCCGTGACCCTTCTAGAAGACTTGGAGCTTGATTTATCAGGACAACAGGTCCCAGGTCAAGTTCATGGACCTGAGATGCTCGCAAGGGGGATGGTGCCTCTGGATCCAGTTCAGGAGTCCTCGAGCTTTGACCTTCATCACGAGGCCACCCAGTCCCACTTCAAACATTCGTCTCGGAAACCCCGCCTCTTACAGTCACGAGCTCTTCCTGCTGCCCACATTCCTGCACCCCCTCATGAGGGTAGTCCCAGAGACCAGGCGATGGCATCTGCACTATTCACAGCGGATTCCCAGGCAATGGTGAAGATCGAGGACATGGCTGTGTCCCTCATTCTGGAGGAATGGGGATGTCAGAATCTGGCTCGGAGGAATCTCAGTAGGGACAACAGGCAGGAGAATTATGGGAGCGCATTTCCCCAGGGTGGTGAAAACAGGAATGAGAACGAGGAGTCAACCTCAAAGGCTGAAACCTCGGAAGATTCAGCATCACGCGGGGAGACAACAGGAAGATCCCAGAAAGAGTTTGGAGAGAAACGTGACCAGGAGGGCAAAACAGGAGAAAGACAGCAGAAAAACCCTGAGGAGAAAACCAGGAAAGAGAAAAGAGATTCAGGGCCAGCTATAGGAAAGGACAAAAAAACCATCACAGGAGAGAGAGGTCCAAGGGAGAAGGGGAAAGGATTGGGAAGAAGCTTCAGTCTGAGCTCCAACTTCACCACCCCTGAAGAAGTTCCCACGGGAACAAAGTCTCACAGATGTGATGAATGTGGTAAATGCTTCACGAGAAGTTCAAGCCTTATCCGCCATAAAATAATCCACACTGGAGAAAAGCCCTATGAATGTAGTGAGTGTGGGAAAGCCTTCAGTCTTAACTCCAACCTTGTCCTGCATCAGAGGATCCACACAGGAGAGAAACCTCATGAATGTAACGAGTGTGGCAAGGCCTTCAGCCACAGTTCCAATCTCATCCTCCATCAGCGCATCCACTCTGGAGAGAAACCTTATGAATGTAATGAGTGCGGGAAGGCCTTCAGCCAGAGCTCGGACCTCACCAAGCATCAGAGAATTCACACGGGGGAGAAACCCTATGAATGTAGTGAATGTGGAAAAGCTTTCAACCGAAACTCATACCTGATTTTGCATCGGAGAATTCACACTCGAGAAAAGCCCTACAAGTGCACTAAGTGTGGCAAGGCCTTCACCCGCAGCTCCACCCTCACTCTGCATCACAGAATCCATGCCAGAGAGAGAGCCTCTGAGTACAGCCCAGCCTCCCTTGATGCATTTGGCGCGTTCCTGAAAAGTTGTGTGTAA
>6|ENSG00000189298|28444527|28425738
ATGGCTAGAGAATTAAGTGAAAGCACAGCCCTGGATGCCCAGTCTACAGAAGACCAGATGGAGCTTCTGGTCATAAAGGTGGAGGAAGAAGAAGCCGGTTTTCCCAGTAGCCCAGATCTGGGTTCTGAGGGCTCCCGCGAGCGCTTCCGAGGCTTCCGCTACCCGGAGGCTGCAGGCCCCCGCGAGGCGCTGAGTCGGCTCCGAGAGCTCTGCCGACAGTGGCTGCAGCCTGAGATGCACAGCAAGGAGCAGATCCTGGAGCTGCTGGTGCTGGAGCAGTTCCTGACCATCCTGCCGGGGAATCTGCAGAGCTGGGTGCGGGAGCAGCATCCAGAGAGCGGGGAGGAGGTGGTGGTGCTATTGGAGTATTTGGAGAGGCAGCTGGATGAGCCGGCGCCGCAGGTTTCAGGTGTTGACCAGGGGCAAGAACTGCTCTGTTGCAAGATGGCACTATTGACACCAGCCCCAGGGTCACAAAGTAGCCAATTTCAGCTAATGAAGGCTCTGCTCAAGCATGAATCTGTGGGATCCCAGCCTTTACAAGATAGAGTTCTCCAGGTCCCCGTGCTTGCCCATGGAGGATGCTGCAGAGAAGATAAAGTGGTAGCTTCTAGGCTTACTCCAGAGTCCCAGGGGTTGTTGAAAGTGGAAGATGTGGCCCTGACCCTCACCCCTGAATGGACACAGCAGGATTCATCTCAGGGGAATCTCTGTAGAGATGAAAAGCAGGAGAACCATGGCAGCCTGGTCTCCCTGGGTGATGAAAAACAGACTAAGAGCAGGGACTTGCCTCCAGCTGAGGAGCTTCCAGAAAAGGAGCATGGGAAGATATCGTGCCACCTGAGAGAAGACATTGCCCAGATTCCTACATGTGCAGAAGCTGGTGAACAGGAGGGCAGGCTACAAAGAAAGCAGAAAAATGCCACAGGAGGGAGGCGGCACATCTGCCATGAATGTGGAAAGAGTTTTGCTCAAAGCTCAGGCCTGAGTAAACACAGGAGAATCCACACTGGTGAGAAACCCTACGAATGTGAAGAGTGTGGCAAAGCCTTCATTGGGAGCTCTGCCCTTGTCATTCATCAGAGAGTCCACACTGGTGAGAAGCCATATGAGTGTGAAGAATGTGGTAAGGCCTTCAGTCATAGCTCAGACCTTATCAAGCATCAGAGAACCCACACTGGGGAGAAGCCCTATGAGTGTGATGACTGTGGGAAGACCTTCAGCCAGAGCTGCAGCCTCCTTGAACATCACAGAATCCACACTGGGGAGAAGCCGTATCAGTGCAGTATGTGTGGCAAAGCCTTTAGGCGAAGTTCACATCTCCTGAGACATCAGAGGATCCATACTGGGGATAAAAATGTTCAGGAACCTGAGCAGGGAGAGGCCTGGAAAAGTAGGATGGAAAGCCAGTTGGAAAATGTTGAAACTCCCATGTCTTATAAATGTAATGAGTGTGAAAGAAGTTTCACTCAGAATACAGGCCTCATTGAACATCAAAAAATCCACACTGGTGAGAAACCCTATCAGTGTAATGCGTGTGGAAAAGGCTTCACCCGAATTTCATACCTTGTTCAACATCAGAGAAGCCATGTAGGGAAAAACATCCTATCACAGTGA
>7|ENSG00000197037|99067966|99055109
ATGCTTAAAGAGCATCCAGAGATGGCGGAAGCTCCTCAGCAGCAGTTGGGTATTCCTGTGGTGAAACTGGAGAAAGAGTTGCCATGGGGCAGAGGAAGGGAGGACCCTAGTCCAGAGACTTTTCGGCTGAGGTTTCGGCAGTTCCGCTACCAGGAGGCAGCTGGACCCCAGGAAGCTCTTAGGGAGCTCCAGGAGCTCTGTCGTCGGTGGCTGAGGCCCGAGTTGCACACCAAGGAGCAGATCCTGGAGCTGCTGGTGCTGGAGCAGTTCCTCACTATCCTGCCCCGCGAGTTCTACGCCTGGATCCGGGAGCATGGCCCAGAGAGTGGCAAGGCCCTGGCCGCCATGGTGGAGGACCTGACAGAAAGAGCACTGGAGGCCAAGGCGGTTCCATGCCACAGGCAGGGAGAGCAGGAGGAAACAGCACTTTGCAGAGGCGCTTGGGAGCCAGGCATCCAGCTGGGGCCAGTGGAGGTCAAGCCTGAATGGGGGATGCCCCCTGGGGAAGGAGTTCAAGGTCCAGACCCAGGTACCGAGGAGCAGCTCAGTCAGGACCCTGGAGATGAGACACGGGCCTTCCAGGAGCAAGCACTACCTGTTCTGCAGGCGGGTCCTGGCCTCCCCGCAGTGAATCCCAGAGACCAAGAGATGGCAGCTGGGTTCTTTACTGCTGGATCGCAGGGGTTGGGGCCATTTAAAGATATGGCCCTGGCCTTCCCTGAGGAGGAGTGGAGGCATGTGACCCCAGCCCAGATAGACTGCTTTGGGGAGTATGTGGAACCGCAGGACTGCAGGGTCTCTCCAGGCGGTGGGAGCAAGGAAAAGGAGGCAAAACCCCCACAGGAAGACCTGAAAGGGGCGCTGGTGGCACTGACATCAGAGAGGTTTGGGGAAGCCTCTCTCCAGGGCCCTGGGCTCGGAAGGGTCTGTGAGCAGGAGCCTGGTGGCCCTGCAGGCAGTGCGCCTGGGCTTCCTCCTCCCCAGCACGGTGCCATCCCCCTGCCTGACGAAGTCAAAACCCACAGCTCCTTCTGGAAGCCTTTCCAGTGCCCTGAGTGTGGGAAAGGATTCAGTCGGAGCTCCAATCTCGTCAGGCACCAGCGAACCCACGAAGAGAAGTCTTATGGCTGTGTGGAGTGTGGGAAGGGCTTTACCCTGAGAGAATACCTGATGAAGCACCAGAGAACCCACCTGGGAAAGAGGCCCTACGTGTGCAGCGAGTGCTGGAAAACCTTCAGCCAGAGACACCACCTGGAGGTGCACCAGCGCAGCCACACTGGGGAGAAGCCCTACAAGTGCGGGGACTGCTGGAAGAGCTTCAGCCGCAGGCAGCACCTGCAGGTGCACCGGAGGACGCACACCGGGGAGAAGCCCTACACCTGCGAGTGTGGCAAGAGCTTCAGCAGGAATGCCAATCTGGCGGTGCACCGGCGTGCCCACACTGGCGAGAAGCCATATGGGTGCCAGGTGTGCGGGAAGCGGTTCAGCAAAGGGGAGCGGCTGGTCCGACACCAGAGAATCCATACAGGGGAGAAGCCCTACCACTGTCCTGCCTGCGGGCGAAGCTTCAACCAGAGGTCCATCCTCAACCGGCACCAGAAGACCCAGCACCGCCAGGAGCCGCTGGTGCAGTGA
>19|ENSG00000178042|41697980|41696742
ATGATAGGCATGTTGGAAAGTCTTCAGCATGAATCAGATCTCCTTCAGCATGATCAAATTCATACTGGAGAGAAACCTTATGAATGTAATGAATGTAGAAAAACTTTTAGCCTGAAGCAAAACCTTGTAGAGCATAAGAAAATGCATACTGGAGAGAAATCTCATGAATGCACTGAATGTGGTAAAGTGTGCTCTCGAGTCTCATCTCTTACTCTACACCTTAGAAGTCACACAGGAAAGAAGGCATATAAATGTAATAAATGTGGAAAAGCCTTCAGCCAGAAGGAAAACTTCCTTTCTCATCAGAAACATCACACTGGAGAGAAACCTTATGAATGTGAAAAAGTTTCTATTCAGATGCCAACCATCATCAGACACCAGAAAAATCATACAGGAACCAAACCCTATGCATGTAAGGAATGTGGCAAAGCCTTTAACGGCAAAGCATATCTCACTGAGCATGAGAAAATTCATACTGGAGAAAAACCATTTGAATGTAATCAGTGTGGAAGAGCCTTCAGCCAGAAGCAATACCTCATTAAACATCAGAACATCCATACTGGAAAGAAGCCCTTTAAATGTAGTGAGTGTGGAAAAGCTTTTAGCCAGAAGGAAAACCTCATTATACATCAGAGAATCCATACTGGAGAGAAACCTTATGAATGTAAAGGGTGTGGGAAAGCTTTCATTCAGAAGTCAAGCCTCATTAGACACCAGAGAAGTCACACAGGAGAGAAACCTTATACGTGTAAGGAATGTGGGAAAGCCTTCAGTGGCAAGTCAAATCTCACAGAGCATGAGAAAATTCATATTGGAGAGAAACCCTACAAATGTAATGAATGTGGAACAATCTTCAGGCAGAAGCAATACCTCATTAAACATCACAATATTCATACAGGAGAGAAACCCTATGAATGTAATAAATGTGGAAAAGCCTTCTCTCGAATCACATCACTTATTGTACATGTGAGAATTCATACAGGTGATAAGCCTTATGAGTGTAAGGTCTGTGGGAAAGCCTTCTGTCAAAGCTCATCTCTTACTGTGCATATGAGAAGCCATACAGGTGAGAAACCCTATGGTTGTAATGAATGTGGGAAAGCCTTTTCTCAGTTCTCAACCCTTGCTCTGCACATGAGAATCCATACTGGTGAAAAACCTTATCAGTGTAGTGAATGTGGGAAAGCTTTCAGCCAAAAGTCACATCACATTAGACACCAGAGAATTCATACTCATTAA
>4|ENSG00000179059|189163193|189160856
ATGAGCCAGCAACTGAAGAAACGGGCAAAGACAAGACACCAGAAAGGCCTGGGTGGAAGAGCCCCCAGTGGGGCTAAGCCCAGGCAAGGCAAGTCAAGCCAAGACCTGCAGGCGGAAATAGAACCTGTCAGCGCGGTGTGGGCCTTATGTGATGGCTATGTGTGCTATGAGCCTGGCCCTCAGGCTCTCGGAGGGGATGATTTCTCAGACTGTTACATAGAATGCGTCATAAGGGGTGAGTTTTCTCAACCCATCCTGGAAGAGGACTCACTTTTTGAGTCCTTGGAATACCTAAAGAAAGGATCAGAACAACAGCTTTCTCAAAAGGTTTTCGAAGCAAGCTCCCTTGAATGTTCTTTGGAATACATGAAAAAAGGGGTAAAGAAAGAGCTTCCACAAAAGATAGTTGGAGAGAATTCGCTTGAGTATTCTGAGTACATGACAGGCAAGAAGCTTCCGCCTGGAGGAATACCTGGCATTGACCTATCAGATCCTAAACAGCTCGCAGAATTTGCTAGAAAGAAGCCCCCCATAAATAAAGAATATGACAGTCTGAGCGCAATCGCTTGTCCTCAGAGTGGATGCACTAGGAAGTTGAGGAATAGAGCTGCCCTGAGAAAGCATCTCCTCATTCATGGTCCCCGAGACCACGTCTGTGCGGAATGTGGGAAAGCGTTCGTTGAGAGCTCAAAACTAAAGAGACATTTCCTGGTTCATACTGGAGAGAAGCCGTTTCGGTGCACTTTTGAAGGGTGCGGAAAGCGCTTCTCTCTGGACTTTAATTTGCGTACGCACGTGCGCATCCACACGGGGGAGAAACGTTTCGTGTGTCCCTTTCAAGGCTGCAACAGGAGGTTTATTCAGTCAAATAACCTGAAAGCCCACATCCTAACGCATGCAAATACGAACAAGAATGAACAAGAGGGAAAGTAG
>9|ENSG00000157657|115852322|115678380
ATGAACCAGCCGGGCGGCGCGGCGGCTCCGCAGGCTGACGGAGCCAGTGCAGCCGGAAGGAAAAGCACTGCGAGCAGGGAGCGCTTGAAGCGCAGCCAGAAGAGCACCAAGGTGGAGGGCCCAGAGCCAGTGCCAGCCGAGGCCTCGCTGAGTGCCGAGCAAGGAACGATGACGGAGGTGAAGGTGAAGACAGAGCTGCCCGATGACTACATCCAGGAGGTGATCTGGCAGGGCGAGGCCAAGGAGGAGAAGAAGGCGGTCAGCAAGGATGGGACCAGCGACGTGCCTGCCGAGATCTGCGTGGTGATCGGCGGCGTCCGCAACCAGCAGACCCTTGATGGAAAAGCGCCCGAAGGCAGCCCCCACGGTGGATCTGTGCGAAGCCGGTATTCAGGGACCTGGATTTTTGACCAAGCATTGAGATATGCATCTGGGTCTTACGAATGCGGAATCTGTGGCAAGAAGTACAAGTATTACAACTGCTTCCAGACCCACGTGCGGGCGCACCGAGACACCGAAGCCACCTCAGGGGAGGGAGCCTCCCAAAGCAACAATTTCAGGTACACATGTGATATCTGCGGGAAGAAGTACAAATACTACAGCTGTTTCCAAGAGCACCGAGACCTGCACGCAGTGGATGTGTTTAGTGTGGAAGGGGCCCCTGAGAACCGGGCAGACCCCTTCGACCAAGGTGTCGTGGCCACGGACGAGGTGAAGGAGGAGCCCCCGGAGCCATTCCAGAAAATCGGGCCAAAAACTGGCAATTACACCTGTGAATTCTGCGGCAAACAGTACAAGTACTACACTCCCTACCAGGAGCATGTGGCCTTACACGCCCCCATCAGTACTGCCCCCGGGTGGGAGCCACCGGATGATCCAGACACGGGCTCTGAGTGTTCACATCCAGAGGTCTCCCCATCTCCACGCTTCGTGGCAGCGAAGACCCAGACGAACCAGTCGGGGAAAAAAGCTCCGGCCTCCGTGGTCCGATGTGCCACCCTCTTACACCGCACCCCTCCAGCCACCCAAACCCAGACGTTCCGCACTCCAAATTCGGGATCTCCGGCGAGCAAGGCAACCGCAGCAGAAAGCGCTTTCAGTCGGAGAGTAGAAGGCAAAGCACAAAACCACTTTGAAGAGACGAACAGCAGTTCGCAGAACTCCAGCGAACCCTACACCTGCGGCGCCTGTGGGATCCAGTTCCAGTTCTACAACAACCTGTTGGAGCACATGCAGTCCCATGCAGCTGACAATGAAAACAACATTGCCTCCAACCAGTCCCGATCGCCACCTGCTGTTGTAGAAGAGAAGTGGAAACCTCAGGCCCAGAGGAACAGTGCCAATAACACCACTACCAGTGGTTTAACACCCAACAGCATGATCCCCGAAAAGGAGCGGCAGAACATCGCAGAGCGGCTGTTGAGGGTCATGTGTGCCGACCTGGGTGCACTGAGCGTGGTCAGCGGGAAGGAGTTCCTGAAGTTGGCCCAGACCTTAGTAGACAGTGGTGCCCGCTATGGGGCCTTCTCGGTCACTGAAATCCTGGGCAACTTCAACACGCTGGCGCTGAAGCACCTGCCACGCATGTACAACCAGGTGAAGGTGAAAGTGACCTGTGCCTTGGGCAGCAATGCCTGCCTAGGCATCGGTGTCACCTGCCACTCCCAGAGTGTTGGCCCTGACTCCTGCTACATCCTCACAGCCTACCAGGCCGAGGGCAACCACATCAAGAGCTATGTGCTTGGTGTGAAGGGTGCGGACATTCGCGACAGCGGTGACCTTGTGCACCACTGGGTGCAGAACGTGCTGTCGGAGTTCGTGATGTCGGAGATCAGGACAGTGTACGTGACGGATTGCCGGGTGAGCACGTCCGCCTTCTCCAAGGCCGGCATGTGCCTTCGCTGCTCAGCCTGTGCCTTGAACTCGGTGGTGCAGAGCGTGCTGAGCAAGCGGACACTGCAGGCCCGCAGCATGCACGAGGTCATCGAGCTGCTCAACGTGTGCGAGGACCTGGCGGGCTCCACGGGCCTGGCCAAGGAGACCTTCGGGTCGCTGGAGGAGACGTCTCCACCACCCTGCTGGAACTCGGTGACGGACTCACTGTTGCTGGTGCATGAGCGCTATGAGCAGATCTGCGAGTTCTACAGCCGGGCCAAGAAGATGAACCTCATCCAGAGCCTCAACAAGCACCTGCTCAGCAACCTGGCGGCCATCCTGACGCCGGTGAAGCAGGCAGTCATCGAGCTGAGCAACGAGAGCCAGCCCACCCTGCAGCTGGTGCTGCCCACCTACGTCAGGCTGGAGAAGCTGTTCACGGCCAAGGCCAACGACGCAGGCACTGTCAGCAAGCTCTGCCACCTCTTCCTGGAGGCGCTCAAGGAGAACTTCAAGGTGCACCCGGCCCACAAGGTGGCCATGATCCTGGACCCGCAGCAGAAGCTGCGGCCTGTGCCACCCTACCAGCACGAGGAGATCATCGGCAAGGTCTGTGAGCTCATCAACGAGGTGAAGGAGTCCTGGGCCGAGGAGGCCGACTTCGAGCCCGCTGCCAAGAAGCCCCGCTCTGCTGCCGTCGAGAACCCCGCAGCTCAGGAAGATGATCGGCTAGGCAAAAATGAAGTGTACGATTACCTGCAGGAGCCCCTCTTCCAGGCTACCCCTGATCTCTTCCAGTACTGGTCGTGCGTTACCCAAAAGCACACAAAACTCGCCAAGCTCGCCTTCTGGCTCCTGGCGGTTCCGGCCGTGGGCGCCAGAAGCGGGTGTGTAAATATGTGTGAACAAGCGCTTCTAATCAAACGGAGGCGGCTGCTCAGTCCAGAAGATATGAATAAACTCATGTTTCTGAAATCCAACATGCTTTAA
>6|ENSG00000010818|143308031|143114297
CTGGAACATGGAAGCAACCAAGCTTTAAGAAGCACAGCTTTGGAGACACTCCATGAGTCTGCACTGCTTTCAGGGGAACTAGCACTTAAGACCTTGTGTAACAAAATGGACACTGGGGACACAGCTCTAGGACAAAAAGCTACCTCAAGGTCTGGAGAAACTGATAAAGCATCAGGTAGATGGAGACAGGAACAATCAGCTGTTATTAAGATGAGCACTTTTGGCAGTCATGAAGGACAGCGGCAACCACAAATAGAGCCTGAGCAAATCGGAAACACAGCATCAGCACAACTGTTTGGTTCTGGGAAACTGGCCTCCCCTAGTGAAGTGGTGCAGCAAGTCGCAGAGAAGCAATATCCACCGCATCGTCCGAGTCCTTACTCATGCCAACACTCACTCTCTTTCCCTCAGCACTCATTGCCACAGGGGGTCATGCACAGCACCAAGCCACATCAGAGCCTCGAAGGTCCTCCGTGGCTTTTCCCTGGCCCTTTGCCATCCGTTGCCTCTGAGGACTTATTTCCTTTTCCTATACATGGCCACAGTGGTGGTTATCCTAGAAAAAAGATTTCAAGTCTGAACCCTGCTTATAGCCAATACTCCCAGAAAAGTATTGAACAGGCAGAAGAGGCTCACAAGAAAGAGCACAAACCCAAAAAGCCTGGCAAGTACATTTGCCCTTACTGCAGCAGAGCGTGTGCCAAACCTAGTGTACTGAAAAAACACATCAGGTCCCATACTGGGGAGCGGCCATATCCATGTATACCTTGTGGTTTCTCTTTCAAGACAAAGAGCAATTTGTACAAGCACAGGAAGTCACATGCCCATGCAATTAAGGCAGGATTAGTACCTTTCACAGAGTCAGCTGTATCTAAATTGGACCTAGAGGCTGGTTTTATTGATGTAGAAGCAGAAATACATTCAGATGGTGAACAGAGTACAGACACAGATGAGGAGAGTTCTTTATTTGCCGAGGCTTCTGACAAAATGAGTCCTGGTCCACCCATCCCACTGGACATTGCCAGCAGAGGCGGCTATCATGGGTCATTGGAAGAATCATTGGGAGGTCCAATGAAGGTGCCGATTTTGATTATCCCTAAAAGTGGGATTCCTCTCCCTAATGAAAGCTCTCAGTATATTGGCCCTGATATGCTACCAAATCCATCTTTAAATACTAAGGCTGATGATTCGCACACAGTCAAACAGAAACTTGCACTAAGACTGTCAGAGAAAAAAGGACAAGATTCTGAGCCATCGCTCAACCTTCTGAGCCCGCACAGTAAAGGAAGCACTGATTCTGGTTACTTTTCTCGCTCAGAAAGTGCTGAGCAGCAAATAAGCCCTCCCAACACAAATGCAAAGTCTTATGAAGAAATCATCTTTGGAAAATACTGTCGGCTTAGTCCGAGAAATGCACTCAGTGTTACAACCACAAGTCAGGAGCGTGCCGCAATGGGTAGGAAGGGCATAATGGAACCATTACCTCACGTTAACACCAGGTTAGATGTCAAGATGTTTGAAGATCCTGTTTCACAGCTGATCCCAAGCAAGGGAGATGTCGACCCCAGTCAAACGAGCATGCTGAAATCCACTAAGTTCAACAGTGAGTCCAGACAACCCCAGATTATTCCATCATCTATCAGGAACGAAGGAAAACTTTATCCAGCAAACTTCCAAGGCAGCAACCCGGTTCTCTTAGAAGCTCCTGTAGACTCTTCACCCCTTATTAGAAGCAACTCAGTGCCAACTTCTTCAGCAACTAATCTAACTATTCCTCCTTCTTTGAGAGGAAGTCACTCATTTGATGAAAGGATGACTGGTTCCGACGATGTATTCTATCCAGGGACCGTGGGCATACCCCCTCAGCGCATGCTAAGAAGACAAGCGGCATTTGAGCTGCCTTCGGTACAGGAGGGCCACGTGGAAGTCGAGCACCATGGCAGGATGTTGAAGGGTATCAGCAGTTCATCCCTGAAGGAAAAGAAATTGTCTCCTGGGGACAGGGTTGGGTATGACTATGATGTCTGTCGGAAACCCTATAAGAAGTGGGAGGACTCTGAAACACCAAAGCAAAACTACAGGGACATTTCCTGCTTGAGTTCTTTAAAGCATGGTGGAGAATATTTCATGGATCCCGTGGTGCCATTGCAGGGAGTACCAAGCATGTTTGGAACTACCTGTGAAAACAGGAAACGCCGGAAAGAGAAGAGCGTAGGGGATGAAGAGGACACGCCCATGATCTGCAGCAGCATTGTAAGCACTCCTGTGGGCATCATGGCTTCCGATTATGACCCCAAACTGCAGATGCAGGAAGGAGTCAGGAGTGGATTTGCCATGGCTGGACACGAAAACCTTTCTCATGGTCACACGGAACGCTTTGACCCATGTCGGCCCCAACTGCAGCCTGGAAGTCCATCTCTTGTGTCAGAGGAGTCACCTTCAGCCATTGATTCAGACAAGATGTCAGACCTAGGGGGCAGGAAACCTCCTGGAAATGTGATTTCTGTGATTCAGCACACCAACTCACTGAGCCGACCCAATTCATTTGAAAGGTCTGAGTCAGCCGAACTTGTGGCTTGCACACAGGATAAAGCCCCTTCCCCTTCAGAGACTTGTGACAGTGAGATTTCAGAAGCCCCAGTGAGTCCTGAGTGGGCTCCACCTGGGGATGGTGCAGAAAGTGGGGGGAAACCCTCTCCATCTCAGCAGGTGCAGCAGCAGTCCTATCACACACAGCCCAGGCTAGTTCGGCAACACAACATCCAGGTTCCTGAGATTCGAGTGACCGAGGAGCCTGATAAACCTGAGAAGGAGAAGGAAGCCCAGAGCAAAGAGCCAGAGAAGCCTGTGGAAGAATTTCAGTGGCCCCAGAGAAGTGAGACCCTTTCCCAGCTCCCCGCGGAGAAGTTGCCACCCAAAAAGAAGCGTCTGCGACTTGCAGATATGGAGCACTCCTCAGGGGAGTCCAGCTTTGAATCCACAGGCACAGGCCTCTCCCGCAGCCCCAGCCAAGAAAGCAACTTGTCCCACAGCTCCAGTTTCTCCATGTCTTTTGAAAGAGAAGAAACCAGTAAGCTTTCTGCACTTCCTAAGCAGGATGAGTTTGGGAAGCATTCAGAGTTTCTGACTGTCCCTGCTGGTTCATACTCATTGTCTGTCCCAGGCCATCACCACCAGAAAGAGATGCGACGCTGCTCATCAGAGCAGATGCCTTGTCCTCACCCAGCGGAAGTCCCAGAAGTTCGGAGCAAATCATTTGATTATGGGAATCTGTCCCATGCTCCTGTGTCGGGAGCAGCAGCCTCCACGGTATCACCGTCCAGGGAGAGGAAGAAATGCTTTCTGGTGCGGCAAGCTTCCTTCAGTGGCTCCCCAGAAATCTCCCAGGGCGAGGTTGGCATGGATCAGAGCGTGAAGCAAGAGCAGCTGGAGCACCTGCATGCTGGCCTCCGGTCCGGGTGGCACCATGGCCCGCCTGCTGTGCTGCCTCCTCTTCAGCAAGAGGACCCAGGGAAGCAGGTGGCGGGTCCTTGTCCCCCGCTGAGCTCGGGGCCACTGCACCTGGCCCAGCCACAGATCATGCACATGGACAGTCAGGAATCTTTGAGAAATCCCTTGATCCAACCAACATCCTATATGACAAGCAAGCACTTACCTGAACAGCCACACTTATTTCCACATCAAGAGACAATTCCATTTTCTCCAATCCAGAATGCCTTGTTTCAGTTTCAGTATCCTACAGTTTGTATGGTTCATTTACCAGCTCAGCAGCCTCCCTGGTGGCAGGCACATTTCCCACATCCCTTTGCTCAGCACCCTCAGAAGAGCTATGGCAAGCCCTCTTTTCAGACAGAAATCCATTCGAGCTATCCCTTAGAGCATGTGGCAGAGCACACTGGAAAGAAACCTGCTGAGTATGCACACACGAAAGAGCAGACCTACCCATGTTATTCAGGAGCATCAGGGCTACACCCAAAGAACCTTCTTCCAAAGTTTCCATCAGACCAGAGCAGTAAGTCAACTGAAACGCCCTCTGAGCAGGTTCTTCAAGAAGATTTTGCCTCGGCAAATGCTGGGTCTTTGCAGTCCCTCCCAGGAACAGTGGTTCCTGTTCGGATCCAGACGCACGTACCATCCTATGGAAGTGTCATGTACACAAGCATTTCTCAGATACTTGGGCAGAATAGCCCTGCCATTGTCATATGCAAAGTCGATGAGAATATGACCCAAAGGACACTGGTCACCAACGCAGCCATGCAAGGGATAGGATTCAACATTGCCCAGGTGCTGGGGCAGCATGCGGGCTTGGAGAAGTACCCCATTTGGAAAGCACCTCAGACTTTGCCCCTCGGCTTAGAATCCTCCATCCCCTTGTGTTTACCTTCCACCTCTGACAGCGTGGCCACCCTGGGAGGTAGCAAGCGAATGCTTTCTCCAGCCAGTAGCTTGGAGCTCTTCATGGAAACCAAGCAGCAGAAAAGGGTCAAAGAAGAAAAGATGTACGGACAGATTGTGGAGGAGCTTAGTGCTGTGGAGCTGACCAACTCAGACATCAAAAAGGACCTCTCCCGCCCCCAGAAACCCCAGCTGGTTCGACAAGGATGTGCTTCTGAGCCAAAAGATGGCTTGCAGTCAGGGTCATCTTCCTTCTCCTCGCTGTCGCCCTCCTCATCTCAAGACTATCCTTCTGTTAGCCCGTCTTCCAGGGAGCCATTCCTGCCCAGCAAGGAGATGCTTTCCGGTTCCCGGGCACCACTTCCGGGGCAGAAGTCCAGTGGGCCTTCTGAAAGCAAAGAATCTTCAGATGAATTAGATATCGATGAGACGGCATCGGACATGAGCATGAGCCCACAGAGTTCTTCATTACCAGCAGGAGATGGTCAGCTGGAAGAGGAAGGGAAGGGCCACAAGCGGCCTGTTGGCATGCTGGTCCGCATGGCCTCTGCCCCCAGCGGGAACGTGGCAGACTCAACTCTTCTTCTCACGGACATGGCAGATTTCCAGCAGATTCTTCAGTTCCCCAGTCTGCGGACAACAACTACTGTGAGTTGGTGCTTCTTGAATTATACAAAACCCAATTATGTGCAACAGGCCACCTTCAAATCCTCGGTTTATGCTTCATGGTGCATTAGTTCCTGTAATCCAAACCCATCAGGATTGAACACCAAGACCACGCTGGCTCTTCTGAGGTCCAAGCAAAAAATCACTGCAGAAATTTATACTCTGGCTGCTATGCATAGGCCTGGAACCGGCAAGCTTACATCATCAAGTGCTTGGAAGCAGTTTACTCAGATGAAACCTGATGCGTCCTTTTTATTTGGCAGCAAACTAGAAAGGAAACTAGTGGGAAATATCTTAAAGGAAAGAGGGAAAGGAGATATTCATGGAGATAAAGATATTGGATCCAAACAAACTGAGCCAATCCGAATTAAAATATTTGAAGGAGGGTACAAATCGAATGAAGATTATGTATATGTCAGAGGACGTGGCCGGGGAAAGTACATTTGTGAAGAATGTGGGATTCGCTGTAAGAAGCCAAGCATGCTCAAAAAACACATCCGTACCCATACTGATGTTCGGCCTTATGTATGCAAGTTATGTAACTTTGCCTTCAAAACGAAAGGAAACCTAACGAAGCATATGAAATCTAAAGCACACATGAAAAAATGCCTGGAATTGGGAGTCTCAATGACATCGGTGGATGATACAGAAACTGAGGAAGCAGAAAATTTGGAAGATTTGCACAAAGCAGCAGAGAAGCATAGCATGTCCAGCATTTCAACTGATCATCAGTTCTCCGATGCTGAGGAATCAGATGGTGAGGATGGAGATGATAATGATGATGATGATGAAGATGAAGATGACTTTGACGACCAGGGAGATTTAACACCAAAAACAAGATCAAGAAGCACCAGTCCTCAGCCTCCTAGATTCTCCTCCTTGCCTGTGAATGTTGGCGCCGTACCCCACGGGGTTCCTTCAGATAGTTCCCTGGGACATTCTTCGTTGATCAGCTATTTGGTTACTTTGCCAAGTATTCGAGTTACTCAGCTTATGACACCCAGTGATTCATGTGAAGATACCCAGATGACAGAATACCAGAGGCTATTCCAGAGCAAAAGTACGGACTCAGAACCAGACAAAGACAGATTGGACATACCTAGTTGTATGGATGAGGAGTGCATGCTACCTTCAGAGCCAAGCTCCTCTCCCAGGGACTTCTCACCCTCAAGCCACCATTCCTCTCCAGGATATGATTCTTCACCCTGTCGAGATAATTCACCAAAGAGGTATCTGATACCCAAAGGAGATTTATCTCCCAGGAGACATTTATCACCTAGGAGAGATCTGTCACCCATGAGACATCTTTCACCAAGAAAGGAAGCTGCATTGAGAAGAGAGATGTCCCAAAGAGATGTTTCACCAAGAAGGCATTTGTCTCCAAGGAGGCCAGTGTCTCCTGGGAAAGATATCACAGCAAGAAGAGACCTCTCTCCTAGAAGAGAGAGAAGATACATGACCACAATAAGAGCGCCATCTCCCAGAAGGGCTTTATACCATAACCCACCATTGTCCATGGGACAGTATTTGCAAGCAGAGCCAATTGTATTGGGGCCTCCTAATTTAAGAAGAGGATTACCTCAGGTTCCTTACTTCAGTCTCTATGGAGACCAAGAAGGTGCTTATGAACATCCAGGCTCCAGCCTTTTCCCTGAGGGTCCTAATGACTATGTCTTCAGTCATCTTCCACTCCACTCTCAGCAACAAGTGCGAGCCCCTATCCCCATGGTGCCCGTTGGTGGGATCCAGATGGTTCACTCCATGCCGCCAGCCCTTTCCAGTTTACATCCTTCACCCACATTGCCCCTGCCAATGGAGGGCTTTGAGGAGAAGAAAGGCGCGTCAGGGGAGTCCTTCTCCAAGGACCCCTATGTGCTTTCTAAGCAGCATGAGAAGCGAGGTCCTCACGCTTTGCAGTCATCTGGTCCACCTAGCACTCCCTCCTCTCCTCGGCTGTTGATGAAACAGAGCACTTCGGAAGACAGCCTAAACGCAACAGAGCGGGAACAGGAGGAAAATATACAGACTTGTACAAAAGCCATTGCCTCTCTCCGGATTGCCACGGAAGAGGCAGCTCTGCTCGGGCCAGATCAGCCAGCGCGGGTGCAGGAGCCCCACCAGAACCCCCTGGGAAGTGCACATGTTAGCATTAGACACTTTAGTAGACCTGAGCCAGGTCAGCCCTGTACCTCAGCCACCCACCCTGACTTGCATGATGGTGAAAAGGACAATTTTGGTACATCACAGACTCCATTAGCTCACTCCACGTTTTACAGCAAGAGTTGTGTGGATGACAAGCAGTTGGACTTTCACAGCAGCAAGGAATTATCTTCAAGCACAGAGGAAAGCAAAGATCCTTCATCAGAAAAGAGTCAGCTACATTGA
>19|ENSG00000178386|49263982|49248004
ATGACCATGTCCAAGGAGGCAGTGACCTTCAAGGATGTGGCAGTGGTCTTCACTGAGGAGGAGCTGGGGCTGCTGGACCTTGCCCAGAGGAAGCTGTATCGAGATGTGATGCTGGAGAACTTCAGGAACCTGCTGTCAGTGGGGCATCAACCATTCCACCGAGATACTTTCCACTTTCTAAGGGAGGAAAAGTTTTGGATGATGGATATAGCAACCCAAAGGGAAGGGAATTCAGGAGGCAAGATCCAACCTGAGATGAAGACTTTTCCAGAAGCAGGACCACATGAAGGGTGGTCCTGCCAGCAGATCTGGGAAGAAATTGCAAGTGATTTAACCAGGCCTCAAGACTCTACCATAAAGAGCTCTCAGTTCTTTGAACAGGGTGATGCCCACTCCCAGGTTGAGGAAGGACTATCTATAATGCACACAGGACAGAAACCTTCCAATTGTGGGAAGTGTAAACAATCCTTCAGTGATATGTCCATCTTTGATCTTCCTCAGCAAATACGCTCAGCAGAGAAGTCTCATTCCTGTGATGAGTGTGGAAAAAGCTTCTGTTACATCTCAGCGCTTCATATTCATCAGAGAGTCCACCTGGGAGAGAAACTCTTTAAGTGTGACGTGTGTGGTAAGGAATTCAGTCAGAGTTTACATCTGCAAACTCATCAGAGAGTCCATACTGGAGAGAAACCTTTCAAATGTGAACAATGTGGGAGAGGCTTCAGATGTAGATCAGCACTTACAGTTCATTGCAAATTACACATGGGAGAGAAACATTATAATTGTGAGGCATGTGGGAGGGCCTTCATTCATGATTTCCAGCTTCAGAAACATCAGAGAATTCACACAGGGGAGAAGCCATTCAAATGTGAGATATGTAGTGTGAGCTTCCGTCTTAGGTCAAGTCTTAATAGGCATTGTGTGGTCCACACAGGAAAGAAACCAAACAGCACTGGGGAATATGGAAAAGGCTTCATTCGTAGGCTGGATTTGTGTAAGCATCAGACGATCCACACAGGAGAGAAACCATATAATTGTAAAGAATGTGGGAAGAGCTTCAGACGGTCCTCCTATCTTTTGATCCATCAGCGAGTCCACACTGGAGAAAAGCCATACAAATGTGACAAGTGTGGGAAGAGCTACATTACTAAGTCAGGTCTTGACTTGCACCATAGAGCCCACACAGGAGAGAGACCTTATAACTGTGATGACTGTGGGAAGAGCTTTAGACAGGCCTCAAGTATTTTGAATCATAAGAGACTCCATTGCCGAAAAAAACCATTCAAATGTGAGGATTGTGGAAAGAAGCTTGTATACCGGTCATACCGTAAAGACCAACAAAAAAACCACAGTGGAGAAAATCCATCCAAATGTGAAGACTGTGGGAAGCGCTACAAGAGGCGCTTGAATCTTGATATAATTTTATCATTATTTTTAAATGACACGTAA
>19|ENSG00000188321|9314744|9295855
ATGGTGGCTGGGTGGTTGACAAATTACTCTCAGGACTCAGTGACCTTTGAGGATGTGGCTGTGGACTTCACCCAGGAGGAGTGGACTTTGCTGGATCAAACTCAGAGAAACTTATACAGAGATGTGATGCTGGAGAACTATAAGAATCTAGTTGCAGTAGATTGGGAGAGTCATATTAATACCAAATGGTCAGCACCTCAGCAGAATTTTTTGCAGGGGAAAACATCCAGTGTGGTGGAAATGGAGAGAAACCATTTTGGAGAGGAACTGTTTGACTTTAACCAATGTGAAAAAGCCTTGAGTGAACACTCATGCCTTAAGACTCACAGGAGAACTTACTTTAGAAAGAAAACCTGTGAGTGTAATCAATGTGAAAAAGCCTTCAGAAAACCCTCTATCTTTACTTTACACAAGAAAACTGATATCGGAGAGGAACTTCCTAACTGTAATCAATGTGAAACAGCCTTCAGCCAACATCTACATCTTGTTTGCAAGAAAACTAGCCAAAATCTACATCTTGTTTGCAAGAAAACTCACACTCAAGAGAAACCATATAAATGCAGTGACTGTGAAAAAGGCTTACCTTCCTCCTCACACCTCAGAGAATGTGTAAGAATTTATGGTGGAGAGAGACCATATACTCATAAGGAGTATGTCGAAACCTTTTCTCATTCTACAGCCCTTTTTGTACACATGCAAACTCAAGATGGAGAAAAATTCTATGAATGTAAAGCATGTGGGAAACCCTTCACTGAGTCGTCATATCTTACTCAACATTTAAGAACTCATAGTAGAGTGTTACCTATAGAACATAAGAAATTTGGCAAAGCCTTTGCTTTTTCCCCAGATCTTGCTAAACATATAAGACTTAGAACTAGAGGAAAACACTATGTTTGTAATGAATGTGGCAAAGAATTTACTTGTTTCTCAAAACTCAACATTCACATAAGGGTTCACACTGGAGAAAAACCGTATGAGTGCAACAAATGTGGGAAAGCCTTCACTGATTCATCAGGTCTTATAAAACACAGGCGAACTCACACTGGAGAAAAGCCTTATGAATGTAAGGAATGTGGGAAAGCTTTTGCTAACTCTTCACATCTTACTGTACATATGAGAACTCACACTGGTGAGAAGCCTTATCAATGTAAGGAATGTGGAAAAGCCTTTATTAATTCCTCTTCCTTTAAAAGTCACATGCAGACTCATCCTGGTGTAAAACCCTATGACTGTCAACAGTGTGGGAAAGCCTTCATTCGATCCTCATTTCTTATTCGACATTTGAGAAGTCACAGTGCAGAAAGGCCTTTTGAATGTGAGGAATGTGGGAAAGCCTTTAGATACTCCTCGCACCTTAGTCAACATAAAAGAATACATACAGGGGAGAGGCCATATAAATGTCAAAAGTGTGGGCAAGCCTTCAGTATCTCATCAGGCCTTACAGTACACATGAGAACTCACACTGGTGAACGGCCCTTTGAATGTCAGGAATGTGGGAAAGCCTTTACTCGGTCCACATATCTTATTCGACATCTAAGAAGTCATAGTGTGGAGAAACCATATAAGGAATGTGGGCAAACCTTTAGTAATTCCTCATGCCTTACTGAATGTGTGTGA
>4|ENSG00000151612|147079091|146901340
ATGCCCAGGAGGAAGCAGGAGCAGCCCAAGCGCCTTCCCTCACATGTTAGTAGGCAGGAAGAGGCGGAGGGAGAGCTCAGTGAAGGAGAACACTGGTATGGAAACTCTTCAGAGACTCCGTCAGAAGCATCCTATGGGGAAGTCCAGGAGAACTATAAGTTGTCTCTGGAGGACCGGATCCAGGAGCAGTCCACGTCCCCGGACACCTCCTTGGGAAGCACGACTCCCAGCAGCCACACGTTGGAGCTGGTGGCACTGGACAGTGAGGTCCTGCGAGACTCACTGCAGTGTCAAGATCACCTTTCCCCGGGAGTGTCTTCTTTGTGTGACGATGACCCAGGCTCCAACAAGCCCCTGAGCAGCAATTTGAGGCGGCTGCTGGAGGCTGGTTCCCTCAAACTCGATGCTGCAGCCACGGCTAATGGCAGAGTGGAGTCCCCCGTAAACGTTGGCTCGAACCTCTCCTTTTCCCCGCCTTCCCACCACGCCCAGCAGCTCAGTGTTCTGGCCAGGAAGTTGGCCGAGAAGCAGGAACAGAATGACCAATACACTCCAAGTAACCGTTTTATATGGAATCAAGGTAAGTGGTTGCCAAACTCAACCACCACCTGCAGCTTGTCTCCGGATTCAGCCATCCTAAAACTGAAAGCTGCAGCCAATGCCGTTCTGCAGGACAAATCTCTCACCAGGACTGAGGAGACCATGCGATTTGAGTCCTTTTCCTCCCCTTTTAGCTCCCAGTCTGCCAGTTCTACCTTGGCCGCTTTGTCCAAGAAGGTCAGTGAAAGAAGTTTGACTCCTGGTCAGGAGCACCCTCCACCGGCCAGCTCCTTCCTTTCCCTGGCTTCTATGACCTCCTCAGCGGCCCTTCTGAAGGAGGTGGCCGCAAGGGCTGCGGGCAGTCTTCTGGCTGAGAAATCATCGCTGCTGCCTGAGGACCCTCTACCGCCCCCGCCTTCAGAGAAGAAACCAGAAAAAGTCACTCCGCCACCTCCACCGCCACCTCCACCACCTCCACCACCACCACCACAATCCCTGGAATTATTATTACTCCCAGTTCCTAAGGGAAGAGTTTCTAAACCCTCCAATTCAGCCTCAGAAGAGGAAAGTGGAAAGCCTTTCCAGTGTCCAATATGTGGTTTGGTTATTAAAAGGAAGAGTTACTGGAAGCGGCACATGGTGATTCACACAGGTTTAAAAAGTCATCAGTGTCCGCTCTGTCCATTCCGGTGTGCTCGCAAGGACAATCTCAAATCCCACATGAAGGTTCATCAGCACCAGGATCGGGGAGAGACCTTTCAGTGCCAGCTGTGCCCTTTTACTTCCTCACGCCACTTCAGCCTGAAACTCCACATGCGTTGCCATCAGCACTTCCTGAGGACAGAAGCCAAGGTGAAGGAGGAGATCCCAGACCCAGATGTCAAGGGATCTCCCCACCTCAGTGACAGTGCCTGCCTGGGGCAGCAAAGGGAAGGAGGAGGGACAGAGCTAGTGGGGACCATGATGACGTCTAACACTCCAGAGAGGACTAGCCAGGGAGGGGCTGGCGTCTCGCCTTTGCTGGTGAAGGAGGAACCCAAGGAAGATAACGGCCTGCCCACCTCCTTTACTTTGAATGCTGCCGACAGGCCCGCCAACCACACAAAGCTGAAAGACCCCTCCGAGTATGTGGCCAACAGTGCGTCAGCATTGTTCAGCCAGGACATCTCTGTTAAGATGGCGTCTGATTTTCTCATGAAGCTGTCAGCTGCAAATCAGAAGGAGCCCATGAATCTTAATTTTAAAGTGAAAGAGGAGCCTAAGGAAGGGGAGTCCCTAAGCACGACTTTGCCTCGGTCCAGCTATGTGTTCAGCCCGGAATCTGAAGTGTCAGCCCCAGGCGTCTCTGAGGACGCACTAAAGCCCCAGGAAGGGAAGGGAAGTGTGCTAAGGCGGGATGTGTCAGTCAAAGCAGCCTCTGAACTTCTCATGAAACTCTCAGCGGAAAGCTACAAGGAAACACAGATGGTGAAGATTAAAGAGGAACCCATGGAGGTTGACATCCAGGACTCCCATGTCTCGATATCACCCAGCCGGAATGTTGGCTACAGCACTTTAATCGGGCGAGAGAAAACCGAACCCTTACAGAAGATGCCAGAGGGCAGAGTACCCCCAGAGAGAAACCTCTTCAGTCAGGATATCTCTGTGAAAATGGCTTCCGAGCTCCTCTTTCAACTGTCAGAAAAAGTGAGCAAAGAGCACAATCATACAAAAGAAAACACCATCCGGACCACGACCAGCCCTTTCTTTTCAGAAGACACATTTAGACAATCACCATTCACCTCCAATTCAAAAGAACTGCTGCCCAGTGACTCCGTGCTGCACGGAAGAATATCAGCTCCAGAAACAGAAAAGATAGTCCTAGAGGCAGGAAATGGATTACCATCCTGGAAATTCAATGACCAGCTTTTTCCCTGTGACGTGTGTGGGAAAGTGTTTGGCCGACAGCAGACATTGTCCCGACACCTCTCGCTGCACACAGAGGAAAGAAAATACAAATGCCACTTGTGCCCCTATGCTGCTAAGTGCCGTGCAAATCTGAACCAGCACTTGACCGTCCATTCCGTGAAGCTGGTGAGTACAGACACCGAGGACATTGTCAGCGCCGTCACCTCTGAAGGCAGTGATGGGAAGAAACATCCTTATTATTACAGTTGTCACGTGTGTGGATTTGAGACCGAGCTCAATGTCCAGTTTGTCAGCCACATGTCACTCCACGTGGACAAGGAGCAGTGGATGTTTTCGATCTGCTGCACTGCCTGCGACTTCGTCACCATGGAGGAAGCAGAGATAAAGACTCACATTGGCACCAAGCACACAGGGGAAGACAGGAAGACCCCCAGCGAATCAAATAGCCCCTCTTCATCCTCCCTCTCAGCTCTGAGTGATTCAGCCAACAGCAAAGATGATTCAGATGGCTCCCAGAAAAACAAGGGCGGGAACAATCTGCTGGTCATCTCTGTCATGCCTGGGAGCCAGCCCTCACTGAACAGTGAGGAAAAGCCAGAGAAAGGGTTCGAATGTGTTTTTTGCAACTTTGTCTGCAAGACGAAGAACATGTTTGAGCGTCATCTGCAGATACACCTCATCACCCGGATGTTTGAGTGTGATGTGTGCCACAAGTTCATGAAGACCCCCGAACAGCTGCTGGAGCATAAGAAATGCCACACTGTCCCCACCGGTGGGCTCAAGTAA
>14|ENSG00000165821|21075177|21059074
ATGTCTCGGCGAAAGCAGCGGAAACCCCAACAGTTAATCTCGGACTGCGAAGGTCCCAGCGCGTCTGAGAACGGTGATGCTAGCGAGGAGGATCACCCCCAAGTCTGTGCCAAGTGCTGCGCACAATTCACTGACCCAACTGAATTCCTCGCCCACCAGAACGCATGTTCTACTGACCCTCCTGTAATGGTGATAATTGGGGGCCAGGAGAACCCCAACAACTCTTCGGCCTCCTCTGAACCCCGGCCTGAGGGTCACAATAATCCTCAGGTCATGGACACAGAGCATAGCAACCCCCCAGATTCTGGGTCCTCCGTGCCCACGGATCCCACCTGGGGCCCAGAGAGGAGAGGAGAGGAGTCTCCAGGGCATTTCCTGGTCGCTGCCACAGGTACAGCGGCTGGGGGAGGCGGGGGCCTGATCTTGGCCAGTCCCAAGCTGGGAGCAACCCCATTACCTCCAGAATCGACCCCTGCACCCCCTCCTCCTCCACCACCCCCTCCGCCCCCAGGGGTAGGCAGTGGCCACTTGAATATCCCCCTGATCTTGGAAGAGCTACGGGTGCTGCAGCAGCGGCAGATCCATCAGATGCAGATGACTGAGCAAATCTGCAGGCAGGTGCTGTTGCTTGGCTCCTTAGGCCAGACGGTGGGTGCCCCTGCCAGTCCCTCAGAGCTACCTGGGACAGGGACTGCCTCTTCCACCAAGCCCCTACTACCCCTCTTCAGCCCCATCAAGCCTGTCCAAACCAGCAAGACACTGGCATCTTCCTCCTCCTCCTCCTCTTCCTCTTCAGGGGCAGAAACGCCCAAGCAGGCCTTCTTCCACCTTTACCACCCACTGGGGTCACAGCATCCTTTCTCTGCTGGAGGGGTTGGGCGAAGCCACAAACCCACCCCTGCCCCTTCCCCAGCCTTGCCAGGCAGCACAGATCAGCTGATTGCCTCGCCTCATCTGGCATTCCCAAGCACCACGGGACTACTGGCAGCACAGTGTCTTGGGGCAGCCCGAGGCCTTGAGGCCACTGCCTCCCCAGGGCTCCTGAAGCCAAAGAATGGAAGTGGTGAGCTGAGCTACGGAGAAGTGATGGGTCCCTTGGAGAAGCCTGGTGGAAGGCACAAATGCCGCTTCTGTGCCAAAGTATTTGGCAGTGACAGTGCCCTGCAGATCCACCTTCGTTCCCACACGGGTGAGAGGCCCTATAAGTGCAATGTCTGTGGAAACCGTTTTACCACCCGTGGCAACCTCAAAGTGCATTTCCACCGGCATCGTGAGAAGTACCCACATGTGCAGATGAACCCACACCCAGTACCAGAGCACCTAGACTATGTCATTACCAGCAGTGGCTTGCCTTATGGTATGTCCGTGCCACCAGAGAAGGCCGAGGAGGAGGCAGCCACTCCAGGTGGAGGGGTTGAGCGCAAGCCTCTGGTGGCCTCCACAACAGCACTCAGTGCCACAGAGAGCCTGACTCTGCTCTCCACCAGTGCAGGCACAGCCACGGCTCCAGGACTCCCTGCTTTCAATAAGTTTGTGCTCATGAAAGCAGTGGAACCCAAGAATAAAGCTGATGAAAACACCCCCCCAGGGAGTGAGGGCTCAGCCATCAGTGGAGTGGCAGAAAGTAGCACGGCAACTCGCATGCAACTAAGTAAGTTGGTGACTTCACTACCAAGCTGGGCACTGCTTACCAACCACTTCAAGTCCACTGGCAGCTTCCCCTTCCCCTATGTGCTAGAGCCCTTGGGGGCCTCACCCTCTGAGACATCAAAGCTGCAGCAACTGGTAGAAAAGATTGACCGGCAAGGAGCTGTGGCGGTGACCTCAGCTGCCTCAGGAGCCCCCACCACCTCTGCCCCTGCACCTTCATCCTCAGCCTCTTCTGGACCTAACCAGTGTGTCATCTGTCTCCGAGTGCTTAGCTGTCCTCGGGCCCTACGCCTTCATTATGGCCAACATGGAGGTGAGAGGCCCTTCAAATGCAAAGTGTGTGGCAGAGCCTTCTCCACCAGGGGTAATCTGCGTGCACATTTCGTGGGCCACAAGGCCAGTCCAGCTGCCCGGGCACAGAATTCCTGCCCCATCTGCCAGAAGAAGTTCACCAATGCTGTCACTCTGCAGCAGCATGTCCGGATGCACCTGGGGGGCCAGATCCCCAACGGTGGTACTGCACTCCCTGAAGGTGGAGGAGCTGCTCAGGAGAATGGCTCCGAGCAATCTACAGTCTCCGGGGCAGGGAGTTTCCCCCAGCAGCAGTCCCAGCAGCCATCACCGGAAGAGGAGTTGTCTGAGGAGGAGGAAGAGGAGGATGAGGAAGAAGAGGAAGATGTGACTGATGAAGATTCCCTGGCAGGGAGAGGCTCAGAGAGTGGAGGTGAGAAGGCAATATCAGTGAGAGGTGATTCAGAAGAGGCATCTGGGGCAGAGGAGGAGGTGGGGACAGTGGCGGCAGCAGCCACAGCTGGGAAGGAGATGGACAGTAATGAGAAAACTACTCAACAGTCTTCTTTGCCACCACCACCACCACCTGACAGCCTGGATCAGCCTCAGCCAATGGAGCAGGGAAGCAGTGGTGTTTTAGGAGGCAAGGAAGAGGGGGGCAAACCGGAGAGAAGCTCAAGTCCGGCATCAGCACTCACCCCAGAAGGGGAAGCCACCAGCGTGACCTTGGTAGAGGAGCTGAGCCTGCAGGAGGCAATGAGAAAGGAGCCAGGAGAGAGCAGCAGCAGAAAGGCCTGCGAAGTGTGTGGCCAGGCCTTTCCCTCCCAGGCAGCTCTGGAGGAGCATCAGAAGACCCACCCCAAGGAGGGGCCGCTCTTCACTTGTGTTTTCTGCAGGCAGGGCTTTCTTGAGCGGGCTACCCTCAAGAAGCATATGCTCCTGGCACACCACCAGGTACAGCCCTTTGCCCCCCATGGCCCTCAGAATATTGCTGCTCTTTCTCTAGTCCCTGGCTGTTCGCCTTCCATCACCTCCACAGGGCTCTCCCCCTTTCCCCGAAAAGATGACCCCACGATCCCATGA
>19|ENSG00000186272|62625112|62614344
ATGAACCTGACTGAGGATTATATGGTTTTTGAGGACGTGGCCATACATTTCTCCCAGGAGGAGTGGGGAATTCTTAATGACGTTCAGAGACACCTGCACAGCGATGTGATGCTGGAGAACTTTGCACTTTTGTCCTCAGTAGGTTGTTGGCATGGAGCCAAGGATGAGGAGGCACCTTCCAAGCAATGTGTTTCTGTAGGAGTGTCACAGGTCACAACTTTAAAGCCAGCTTTGTCCACCCAGAAGGCCCAGCCCTGTGAGACATGTAGCTCACTTCTGAAGGACATTCTACACCTGGCTGAGCATGACGGAACACACCCCAAGCGTACAGCCAAGCTTTACCTGCACCAAAAGGAGCATCTTAGAGAGAAGCTCACCAGAAGTGATGAAGGGAGGCCTTCGTTTGTGAATGACAGTGTTCACCTGGCAAAGAGGAACCTCACATGCATGCAGGGTGGCAAGGATTTTACTGGTGATTCAGATCTTCAACAACAGGCTCTTCACAGTGGGTGGAAGCCACACAGGGACACTCATGGTGTGGAGGCCTTTCAAAGTGGACAGAATAATTACAGCTGCACCCAATGTGGGAAAGACTTTTGCCACCAACATACACTGTTTGAGCACCAGAAAATCCACACAGAGGAAAGGCCTTATGAGTGCAGTGAATGTGGCAAATTGTTTAGGTACAACTCCGACCTTATTAAACATCAGCGAAATCATACTGGAGAAAGGCCTTATAAGTGTAGTGAATGTGGAAAAGCCTTCAGCCTCAAATACAATGTTGTTCAACACCAGAAAATTCACACTGGAGAAAGGCCTTATGAGTGCAGTGAATGTGGGAAAGCTTTTCTTAGAAAGTCTCACCTACTTCAGCACCAGAGGATTCACACCAGGCCAAGGCCTTATGTGTGTAGTGAATGTGGGAAGGCCTTCCTTACACAGGCTCACCTTGTTGGTCACCAGAAAATTCATACTGGAGAACGGCCTTATGGATGCAATGAATGTGGGAAATACTTTATGTACAGTTCAGCACTCATTAGACATCAGAAAGTTCACACTGGAGAAAGGCCTTTTTATTGCTGTGAATGTGGGAAATTCTTTATGGACAGCTGCACACTCATTATTCACCAGAGAGTTCATACTGGAGAAAAACCTTATGAATGCAACGAATGTGGGAAATTCTTTAGATACCGTTCCACACTCATTAGACATCAGAAAGTTCACACTGGAGAAAAGCCTTATGAGTGTAGTGAATGTGGGAAGTTCTTTATGGACACTTCCACACTCATTATTCATCAGAGAGTTCATACTGGAGAAAAGCCTTATGAATGCAACAAATGTGGGAAATTCTTTAGGTATTGCTTCACACTGAATAGACAT
>19|ENSG00000176232|49044703|49011742
ATGTGTCTCATTACATTGAATAACAGCTACAGGATGTTCGAGAGCTGTTCTGGCTTTTCTGGATTCTGTGCTTCACCAATAGAGGAATCCCATGGAGCATTAATTAGTTCTTGCAATTCCAGAACCATGACTGATGTAAATTTGGAGTCAAAAACGTATGAGACCAAAAAAATATTTTCAGAAAATGATATTTTTGAAATAAATTTTTCCCAGTGGGAGATGAAGGACAAAAGTAAAACCCTTGGCCTTGAGGCATCCATCTTCAGAAATAATTGGAAGTGCAAAAGCATATTCGAGGGACTAAAAGGACATCAAGAGGGATACTTCAGTCAAATGATAATCAGCTATGAAAAAATACCTTCTTACAGAAAAAGTAAATCTCTTACTCCACATCAAAGAATTCATAATACAGAGAAATCCTATGTTTGTAAGGAATGTGGGAAGGCTTGCAGTCATGGCTCAAAACTTGTTCAACATGAGAGAACTCATACAGCTGAAAAACACTTTGAATGTAAAGAATGTGGGAAGAATTATTTAAGTGCCTATCAACTCAATGTGCATCAGAGATTTCATACTGGTGAGAAACCCTATGAGTGTAAGGAATGTGGGAAGACCTTTAGCTGGGGATCAAGCCTTGTTAAACATGAGAGAATTCACACTGGTGAGAAACCCTATGAATGTAAAGAATGTGGGAAGGCCTTTAGTCGTGGCTATCACCTTACCCAACATCAGAAAATTCATACTGGTGTGAAATCTTATAAATGTAAGGAATGTGGGAAGGCCTTTTTTTGGGGCTCAAGCCTTGCTAAACATGAGATAATTCATACAGGTGAGAAACCTTATAAATGTAAAGAATGTGGGAAGGCCTTCAGTCGTGGCTATCAGCTTACTCAGCATCAGAAAATCCATACTGGTAAGAAACCTTATGAATGTAAAATATGTGGAAAGGCTTTTTGTTGGGGCTATCAACTTACTCGACATCAGATATTTCATACTGGTGAGAAACCCTATGAATGCAAGGAATGTGGGAAGGCTTTTAATTGCGGATCAAGTCTTATTCAACATGAAAGAATTCATACTGGTGAGAAACCTTATGAATGTAAAGAATGTGGAAAGGCCTTTAGTCGTGGCTATCACCTTTCTCAACATCAGAAAATCCATACTGGTGAGAAACCTTTTGAATGTAAGGAATGTGGGAAGGCCTTTAGTTGGGGTTCAAGCCTTGTTAAACATGAGAGAGTTCATACTGGTGAGAAATCCCATGAATGTAAAGAATGCGGAAAGACCTTTTGTAGTGGGTATCAACTTACTCGACATCAGGTATTTCACACTGGTGAGAAACCCTATGAATGTAAGGAATGTGGGAAGGCTTTTAATTGTGGATCAAGCCTTGTTCAACATGAAAGAATCCATACAGGGGAGAAACCCTATGAATGTAAAGAATGTGGGAAGGCTTTTAGTCGTGGCTATCACCTTACTCAACATCAGAAAATTCATACCGGTGAGAAACCTTTCAAATGTAAGGAATGTGGGAAGGCCTTCAGTTGGGGTTCAAGCCTAGTTAAGCATGAGAGAGTCCATACTAATGAGAAGTCTTATGAATGTAAAGACTGTGGGAAGGCCTTTGGTAGTGGCTATCAACTTAGTGTTCATCAGAGATTTCATACTGGTGAGAAGCTTTATCAACGTAAGGAATTCGGGAAGACCTTTACTTGTGGCTCAAAACTTGTTCATGAGAGAACTCATAGTAATGATAAACCCTACAAATATAACGAATGTGGGGAAGCCTTTCTGTGGACAACTTACTCAAATGAGAAAATTGATACTGATGAAACCTTATGA
>16|ENSG00000102935|48418419|48082023
ATGCATAAGAAGAGGGTTGAAGAGGGGGAGGCCTCAGACTTCTCGCTGGCCTGGGATTCCTCCGTGACAGCAGCAGGAGGCCTAGAAGGAGAGCCAGAGTGCGATCAGAAAACCAGCCGTGCGCTGGAAGACAGGAACAGCGTGACAAGTCAAGAGGAGAGAAATGAGGATGATGAAGACATGGAGGATGAATCAATTTACACCTGCGATCACTGTCAGCAGGACTTCGAGTCTCTGGCAGACCTGACGGACCACCGGGCCCACCGCTGTCCTGGAGATGGTGATGACGACCCACAACTCTCCTGGGTGGCCTCGTCTCCCTCCAGCAAGGATGTTGCGTCACCCACGCAGATGATCGGAGATGGTTGTGACCTCGGCCTCGGCGAGGAGGAAGGGGGCACGGGCCTGCCATACCCTTGCCAGTTCTGCGACAAGTCCTTCATCCGCTTGAGCTACTTGAAGAGGCACGAGCAGATCCACAGCGACAAGCTGCCGTTCAAGTGCACCTACTGCAGCCGCCTCTTCAAGCACAAGAGGAGCCGTGACCGGCACATCAAGCTGCATACGGGCGACAAGAAGTATCACTGCCACGAGTGCGAGGCAGCCTTCTCCCGCAGCGACCACCTCAAGATCCACCTGAAGACCCACAGCTCCAGCAAGCCCTTCAAGTGCACTGTGTGCAAGCGCGGCTTCTCCTCCACCAGCTCGCTGCAGAGCCACATGCAGGCCCACAAAAAGAACAAGGAGCATCTGGCCAAGTCGGAGAAGGAAGCCAAGAAGGACGACTTCATGTGCGACTACTGCGAGGACACCTTCAGCCAGACGGAGGAGCTGGAGAAGCACGTGCTCACCCGCCACCCGCAGCTGTCCGAGAAGGCGGACCTGCAGTGCATTCACTGCCCTGAGGTCTTCGTCGACGAGAACACACTGCTCGCCCATATCCACCAAGCCCACGCCAACCAGAAACACAAGTGCCCCATGTGCCCTGAGCAGTTCTCCTCAGTGGAAGGTGTCTACTGCCACCTGGACAGCCACCGGCAGCCCGACTCCAGCAACCACAGTGTCAGTCCCGACCCTGTACTGGGCAGCGTGGCCTCCATGAGCAGCGCCACACCCGACTCCAGCGCCTCTGTGGAGCGTGGCTCCACCCCGGACTCCACCTTGAAGCCGCTGCGGGGGCAGAAGAAGATGCGGGATGACGGGCAGGGCTGGACCAAGGTGGTCTATAGCTGCCCCTATTGTTCCAAGCGGGACTTTAACAGCCTGGCCGTGCTGGAGATCCACCTGAAGACCATCCACGCGGACAAGCCCCAGCAGAGCCACACATGTCAGATCTGCCTGGACTCCATGCCCACCCTCTACAACCTCAACGAGCACGTTCGCAAGCTGCACAAGAACCATGCCTACCCTGTGATGCAGTTTGGCAACATCTCTGCCTTCCACTGCAACTACTGCCCCGAGATGTTCGCCGACATCAATAGCCTGCAGGAGCACATCCGCGTCTCCCACTGCGGCCCCAACGCCAACCCCTCTGACGGTAATAATGCTTTCTTCTGCAACCAGTGCTCCATGGGTTTCCTTACTGAGTCCTCCCTCACCGAGCACATCCAGCAGGCCCACTGCAGTGTGGGCAGTGCCAAACTAGAGTCTCCGGTGGTGCAGCCCACGCAGTCCTTCATGGAGGTCTATTCCTGCCCCTACTGCACCAACTCCCCCATCTTTGGCTCCATCCTGAAACTCACCAAGCACATCAAGGAGAACCACAAGAACATTCCACTGGCCCACAGCAAGAAGTCCAAGGCCGAGCAGAGCCCAGTCTCGTCCGATGTGGAGGTGTCTTCCCCGAAGCGGCAGCGGCTCTCAGCAAGCGCCAACTCCATCTCCAATGGGGAGTATCCTTGCAATCAATGCGACCTCAAGTTCTCCAACTTTGAGAGCTTCCAGACCCACCTGAAGCTGCACCTGGAGCTGCTGCTGCGGAAGCAAGCGTGCCCCCAGTGCAAAGAGGACTTTGACTCCCAGGAGTCCCTCCTGCAGCACCTGACAGTGCATTACATGACCACGTCGACCCACTATGTGTGCGAGAGCTGCGACAAGCAATTTTCCTCGGTGGATGACCTGCAGAAGCACCTGCTGGACATGCACACCTTTGTGTTGTACCACTGCACCCTGTGTCAGGAGGTCTTCGACTCCAAGGTGTCCATCCAGGTGCACCTGGCGGTGAAGCACAGCAATGAGAAGAAGATGTACCGCTGCACGGCCTGCAACTGGGACTTCCGCAAGGAGGCTGACCTGCAGGTGCACGTCAAACACAGCCACCTGGGCAACCCGGCCAAGGCTCACAAGTGCATCTTCTGTGGGGAGACCTTCAGCACCGAGGTGGAGCTGCAGTGCCACATCACCACACACAGCAAGAAGTATAACTGTAAGTTCTGCAGCAAGGCCTTCCACGCCATCATCCTGCTGGAGAAGCACCTGCGGGAGAAGCACTGTGTGTTTGATGCTGCGACCGAGAACGGCACGGCCAATGGGGTACCCCCAATGGCCACCAAGAAAGCTGAGCCTGCTGACCTGCAGGGCATGCTGCTTAAGAACCCTGAGGCACCTAACAGCCATGAGGCCAGCGAGGATGACGTGGACGCGTCGGAGCCCATGTACGGCTGTGACATCTGTGGGGCGGCCTACACCATGGAGGTGCTGCTGCAGAATCACCGGCTGCGGGACCACAATATCCGGCCGGGCGAGGATGATGGCTCACGCAAGAAGGCTGAGTTTATCAAGGGCAGTCACAAGTGCAACGTTTGTTCACGGACTTTCTTCTCGGAGAACGGGCTACGGGAGCACCTGCAGACGCACCGGGGCCCTGCCAAGCACTACATGTGTCCCATCTGTGGTGAGCGCTTCCCTTCGCTGCTGACGCTCACCGAACACAAGGTGACCCACAGCAAGAGCCTGGACACGGGCACCTGTCGCATCTGCAAGATGCCCCTGCAGAGCGAGGAGGAGTTTATTGAGCACTGCCAGATGCACCCTGACCTGCGCAACTCACTCACGGGCTTCCGCTGTGTGGTCTGCATGCAGACAGTCACTTCCACGCTTGAGCTCAAGATCCATGGCACCTTCCACATGCAGAAGCTGGCGGGCAGCTCAGCGGCGTCCTCCCCCAATGGCCAGGGGCTGCAGAAGCTCTACAAGTGCGCCCTGTGCCTCAAGGAGTTCCGCAGCAAGCAGGACCTGGTGAAGCTTGACGTCAATGGGCTGCCCTACGGCCTCTGCGCCGGCTGCATGGCCCGCAGCGCCAACGGACAGGTGGGTGGCCTGGCCCCGCCCGAGCCCGCCGACCGGCCCTGTGCCGGCCTCCGTTGCCCCGAGTGCAGTGTCAAGTTTGAGAGTGCCGAAGACCTGGAGAGCCACATGCAGGTGGACCACCGTGACCTCACGCCGGAGACCAGTGGGCCCCGGAAAGGCACCCAGACATCGCCAGTGCCCCGGAAAAAGACATACCAGTGCATCAAGTGCCAGATGACCTTCGAGAACGAGAGAGAGATCCAAATCCACGTTGCCAACCACATGATTGAGGAAGGCATCAACCACGAGTGTAAGCTGTGCAACCAGATGTTCGACTCCCCGGCCAAGCTCCTCTGTCACCTCATTGAGCACAGCTTCGAGGGCATGGGCGGCACCTTCAAATGCCCCGTGTGTTTCACAGTCTTCGTCCAGGCCAACAAGTTGCAGCAGCACATCTTTGCCGTGCACGGGCAGGAGGACAAGATCTACGACTGCTCACAGTGCCCTCAGAAGTTCTTCTTCCAGACCGAGCTGCAGAACCACACGATGAGCCAGCACGCACAGTGA
>1|ENSG00000196418|245401933|245385814
ATGTCGGGACACCCCGGAAGCTGGGAAATGAACTCGGTTGCCTTTGAGGATGTGGCTGTGAACTTCACCCAGGAGGAGTGGGCTTTGTTGGATCCTTCCCAGAAGAATCTCTATAGAGACGTGATGCAGGAAACCTTCAGGAATCTGGCTTCCATAGGAAACAAAGGGGAAGACCAGAGCATTGAAGATCAGTACAAAAATTCTTCAAGAAATCTAAGGCACATCATATCTCATTCTGGAAACAACCCATATGGGTGTGAGGAATGCGGAAAGAAGCCATGTACATGTAAACAATGTCAGAAAACTTCCCTTTCTGTCACAAGGGTTCACAGAGACACAGTAATGCACACTGGAAATGGACATTATGGTTGTACAATATGTGAGAAAGTTTTTAATATTCCCAGTTCATTTCAGATACATCAGAGAAATCACACTGGAGAGAAACCCTATGAATGTATGGAATGTGGGAAAGCCTTAGGTTTTTCCCGTTCTCTTAATAGACATAAAAGGATTCACACTGGAGAAAAACGCTATGAATGTAAGCAATGTGGGAAAGCCTTCAGTCGTTCCAGTCACCTTCGTGACCATGAAAGAACTCATACTGGAGAGAAACCCTATGAATGTAAGCACTGTGGGAAAGCCTTCCGTTACTCCAATTGCCTTCATTACCATGAAAGAACTCACACTGGAGAGAAACCTTATGTGTGCATGGAATGTGGCAAAGCTTTCAGTTGTCTCAGTTCCTTGCAAGGACATATAAAGGCTCATGCTGGTGAAGAACCCTATCCATGTAAGCAATGTGGGAAAGCCTTCAGATACGCCAGTTCCCTTCAGAAACACGAGAAAACTCATATTGCACAGAAACCCTATGTATGTAACAATTGTGGTAAAGGCTTCAGATGTTCCAGTTCCCTTCGTGACCATGAAAGGACTCATACTGGAGAGAAACCCTATGAATGTCAGAAATGTGGCAAAGCCTTTAGTCGTGCTAGTACCCTTTGGAAGCATAAAAAAACTCATACTGGAGAAAAGCCCTATAAATGTAAAAAAATGTAA
>7|ENSG00000196453|148788900|148759443
GCCTCCGCCCGCGCGCCTCCCGGCCTCGCCCGAGGGTGCCTGGGCAGGCGAGGACCCCAGGTTCAGCAGCTGGACATGGAGAACCAACGCTCATCACCTCTGTCGTTCCCCAGTGTTCCACAAGAAGAAACCTTACGTCAGGCCCCTGCTGGACTCCCCCGAGAAACTCTGTTCCAATCCCGCGTTCTTCCTCCCAAAGAAATTCCTTCTTTGTCTCCCACCATTCCCCGTCAAGGCTCCCTGCCCCAAACTTCCAGTGCTCCCAAGCAAGAGACTTCTGGCCGGATGCCACATGTGCTCCAGAAGGGACCCTCACTCCTGTGTTCTGCCGCTTCTGAGCAAGAGACTTCTCTCCAGGGCCCCCTGGCTTCCCAGGAAGGGACCCAGTATCCACCCCCAGCTGCTGCTGAACAAGAAGTCTCCCTTCTCTCCCACTCCCCCCACCACCAGGAAGCCCCCGTTCACTCCCCTGAAGCTCCTGAGAAAGACCCCCTGACCCTTTCCCCAACAGTTCCCGAGACTGACATGGACCCGCTGCTCCAGAGCCCGGTTTCCCAAAAGGACACCCCTTTCCAGATCTCTTCTGCAGTCCAGAAGGAACAGCCGCTCCCCACGGCAGAGATCACCCGCTTGGCTGTGTGGGCTGCCGTCCAAGCAGTGGAGAGGAAGCTGGAGGCCCAGGCCATGAGGCTACTGACCCTGGAAGGCAGGACGGGGACAAATGAAAAGAAGATAGCCGACTGCGAGAAGACAGCCGTGGAGTTCGCGAACCATCTGGAGAGCAAGTGGGTCGTGTTGGGGACCCTGCTGCAGGAGTATGGGCTGCTGCAGAGGCGGCTGGAGAACATGGAGAACCTGCTGAAAAACAGAAATTTCTGGATCCTGCGGCTGCCCCCCGGCAGCAATGGAGAAGTTCCCAAGGTCCCTGTCACATTTGATGATGTTGCTGTGCACTTCTCGGAGCAGGAGTGGGGAAACCTGTCTGAGTGGCAGAAGGAGCTCTACAAGAACGTGATGAGGGGCAACTACGAGTCCCTGGTTTCCATGGACTATGCAATTTCCAAACCAGACCTCATGTCACAGATGGAGCGCGGGGAGCGGCCCACCATGCAGGAGCAGGAAGACTCTGAGGAGGGCGAAACGCCGACAGATCCCAGTGCTGCGCACGATGGGATCGTGATTAAGATCGAGGTACAGACCAACGACGAGGGCTCAGAAAGTTTGGAGACACCTGAGCCCCTGATGGGACAGGTGGAAGAGCACGGCTTCCAGGACTCAGAGCTGGGTGACCCCTGTGGGGAACAGCCAGACCTGGACATGCAGGAGCCAGAGAACACGCTGGAGGAGTCCACGGAAGGCTCCAGCGAGTTCAGCGAACTGAAGCAGATGCTGGTGCAGCAGAGGAACTGCACGGAGGGGATCGTGATCAAGACAGAGGAACAAGACGAGGAGGAAGAAGAGGAGGAGGAGGATGAGCTGCCGCAGCACTTGCAATCCCTTGGGCAGCTGTCCGGGAGATATGAGGCCAGTATGTACCAGACCCCGCTGCCCGGGGAGATGTCCCCCGAGGGCGAGGAGAGCCCCCCGCCCCTGCAGCTAGGAAACCCCGCAGTGAAAAGGCTGGCGCCCTCCGTGCACGGTGAGCGGCACCTGAGCGAGAACCGCGGGGCCTCGAGCCAGCAGCAGCGGAACCGGCGCGGCGAGCGGCCCTTCACATGCATGGAGTGCGGCAAGAGCTTCCGCCTGAAGATCAACCTCATCATCCACCAGCGCAACCACATCAAGGAGGGGCCCTACGAGTGCGCCGAATGCGAGATCAGCTTCCGGCACAAGCAACAGCTCACGCTGCACCAGCGCATCCACCGCGTGCGCGGAGGCTGCGTCTCACCCGAACGCGGGCCCACGTTCAACCCCAAGCACGCGCTCAAGCCGCGTCCCAAGTCACCCAGCTCTGGTAGCGGCGGCGGTGGCCCTAAGCCCTACAAGTGCCCCGAGTGCGACAGCAGCTTCAGCCACAAGTCCAGCCTGACCAAACACCAGATCACGCACACGGGTGAGCGGCCCTACACGTGCCCCGAGTGCAAGAAGAGCTTCCGCCTGCACATCAGCTTGGTGATCCATCAGCGCGTGCACGCGGGCAAGCATGAGGTCTCCTTCATCTGCAGCCTGTGCGGCAAGAGCTTCAGCCGCCCCTCGCACCTGCTGCGCCACCAGCGGACTCACACAGGCGAGCGGCCCTTCAAGTGCCCCGAGTGCGAGAAGAGCTTCAGCGAGAAGTCCAAGCTCACCAACCACTGCCGCGTGCACTCGCGCGAGCGGCCG
>2|ENSG00000172059|10112414|10101133
ATGCACACGCCGGACTTCGCAGGCCCAGACGACGCGCGCGCAGTTGACATCATGGACATATGTGAGTCCATCCTGGAGAGGAAGCGGCATGACAGCGAAAGGTCTACTTGCAGCATCTTGGAGCAGACAGACATGGAAGCTGTCGAGGCTCTTGTTTGTATGAGCTCCTGGGGTCAAAGATCCCAGAAAGGTGACCTGTTGCGGATAAGACCCCTCACGCCTGTCTCTGACTCTGGGGATGTCACCACCACTGTGCATATGGATGCAGCCACACCTGAACTACCAAAAGACTTCCATTCTTTATCGACTCTGTGCATAACTCCTCCTCAGAGCCCTGATCTCGTGGAGCCATCGACAAGGACACCTGTTTCTCCCCAAGTAACAGATTCCAAAGCATGTACAGCCACGGATGTTCTCCAGTCCTCTGCCGTAGTGGCCAGAGCTCTGAGCGGGGGCGCGGAGAGGGGCTTGCTGGGTTTGGAGCCAGTGCCCAGCTCTCCCTGCAGGGCCAAGGGGACTAGCGTGATCCGACACACTGGGGAGAGCCCTGCTGCCTGCTTTCCCACCATCCAGACTCCAGATTGCCGGCTTTCTGACAGCAGAGAAGGAGAAGAGCAGCTTCTGGGACACTTTGAAACTTTGCAGGACACACACCTCACGGACAGTTTACTCAGCACTAACTTGGTGTCCTGTCAGCCCTGCTTGCACAAGTCTGGTGGCCTGCTGCTCACTGACAAAGGCCAGCAGGCAGGGTGGCCTGGTGCAGTTCAGACTTGCTCACCAAAGAATTATGAAAATGACCTGCCCAGGAAAACCACCCCTCTGATTTCTGTCTCTGTCCCTGCTCCCCCTGTCCTTTGCCAGATGATCCCTGTGACTGGACAAAGTAGCATGTTACCAGCTTTTTTGAAGCCCCCTCCCCAGTTGTCTGTGGGGACTGTGAGACCCATCCTAGCTCAGGCTGCTCCAGCGCCTCAACCTGTGTTCGTGGGACCTGCTGTGCCTCAGGGAGCTGTGATGTTGGTCCTGCCCCAGGGAGCCCTCCCTCCGCCTGCCCCCTGTGCAGCCAATGTCATGGCTGCCGGGAATACCAAGTTGTTGCCCCTTGCCCCTGCTCCAGTGTTCATCACCTCTAGCCAAAACTGTGTCCCTCAGGTAGACTTTTCCCGAAGGAGGAACTATGTATGCAGCTTCCCAGGTTGCCGGAAGACCTACTTCAAAAGTTCCCACCTTAAGGCCCATCTTCGCACTCACACAGGGGAGAAGCCTTTCAACTGCAGCTGGGATGGCTGTGATAAAAAGTTTGCTCGTTCGGATGAGCTGTCACGCCACCGCAGAACTCACACAGGGGAGAAGAAGTTTGTGTGCCCGGTGTGTGACCGACGTTTCATGCGCAGTGACCACCTGACGAAGCATGCCCGGCGCCACATGACGACCAAGAAGATCCCAGGCTGGCAGGCAGAGGTTGGCAAGCTGAACAGAATCGCCTCTGCAGAGAGCCCGGGGAGCCCACTGGTGAGCATGCCAGCCTCTGCCTGA
>9|ENSG00000196597|98655175|98619094
ATGAACACATTTCAGGCATCAGTGTCATTCCAGGACGTGACTGTGGAATTCAGCCAGGAGGAGTGGCAGCACATGGGCCCTGTTGAGAGGACCCTGTACAGAGATGTGATGCTGGAGAACTACAGCCACCTCGTCTCAGTGGGCTACTGCTTTACAAAACCAGAACTGATCTTCACATTGGAACAAGGAGAAGATCCATGGTTATTAGAGAAAGAGAAAGGATTTCTAAGCAGGAACTCCCCAGAAGACTCCCAACCTGATGAAATCTCAGAGAAGAGCCCAGAAAATCAAGGCAAACATTTGTTGCAAGTTTTATTCACCAATAAATTATTGACTACAGAGCAAGAAATTTCAGGAAAACCACATAATCGAGACATAAACATTTTTCGTGCAAGAATGATGCCTTGTAAATGTGACATTGCGGGGTCTGCTTGCCAGGGGCTCAGCCTGATGGCCCCACACTGTCAGTATTCAAAAGAAAAGGCTCATGAGCGTAATGTTTGTGACAAATGGCTCATCAGTATTAAGGATGGCAGAACTAACACTCAAGAGAAATCTTTCGCTTATAGTAAAATTGTGAAAACCCTCCATCATAAGGAGGAAGTTATTCAACATCAGACAATTCAGACTCTGGGGCAAGATTTTGAATATAATGAAAGTAGAAAAGCTTTTCTTGAAAAGGCTGCCCTTGTTACATCTAACAGTACCCACCCAAAAGGAAAATCTTACAATTTCAATAAATTTGGGGAAAACAAATATGATAAATCAACCTTTATTATTCCTCAGAACATGAATCCAGAGAAGAGTCACTATGAGTTTAATGATACTGGAAATTGTTTCTGTAGAATCACTCACAAAACTCTCACAGGAGGGAAATCCTTCAGCCAAAAGTCACACATTAGAGAACATCATAGAGTTCATATAGGGGTGAAACCCTTTGAATATGGAAAAAGTTTCAACCGTAATTCAACCCTCCCAGTGCATCAGAGAACTCATGCAACAGATAAATACTCTGATTATCACCCATGTACAGAGACATTCAGCTACCAGTCAACTTTCAGTGTACATCAGAAGGTTCACATAAGGGCAAAACCCTATGAGTATAATGAATGTGGGAAATCCTGCTCTATGAATTCACACTTGATTTGGCCTCAGAAAAGTCACACAGGGGAGAAACCCTATGAATGTCCTGAGTGCGGGAAAGCCTTCAGTGAGAAGTCACGCCTAAGAAAACATCAGAGAACTCACACGGGAGAGAAACCATACAAATGTGATGGATGTGATAAAGCTTTCAGTGCAAAGTCAGGCCTAAGAATACACCAGAGAACCCACACAGGGGAGAAACCATTCGAATGTCATGAATGTGGGAAATCTTTTAACTATAAGTCAATCCTCATAGTGCATCAGAGAACTCACACAGGGGAGAAACCTTTTGAATGTAATGAATGCGGGAAATCTTTCAGCCATATGTCAGGCCTAAGGAATCACCGAAGAACTCACACAGGGGAAAGACCATATAAATGTGATGAATGTGGGAAAGCTTTCAAACTGAAGTCAGGCCTGAGGAAACATCATAGAACACACACAGGGGAGAAGCCCTACAAATGTAATCAGTGTGGAAAAGCTTTCGGTCAGAAATCACAACTCAGAGGACATCATAGAATTCACACAGGGGAAAAACCCTATAAATGTAATCATTGTGGGGAAGCTTTCAGTCAGAAATCAAACCTCAGAGTACATCACAGAACTCATACTGGGGAGAAACCCTATCAATGTGAGGAGTGTGGAAAAACATTCAGGCAGAAATCAAATCTCAGAGGGCATCAGAGAACTCACACTGGGGAGAAGCCCTATGAATGTAATGAATGTGGAAAAGCTTTCAGTGAGAAGTCAGTCCTAAGAAAACATCAGCGAACTCACACCGGGGAGAAACCATATAATTGTAATCAGTGTGGGGAAGCTTTCAGTCAGAAATCCAATCTCAGAGTACATCAGAGAACTCACACAGGGGAGAAACCCTATAAATGTGATAAATGTGGGAGAACTTTCAGTCAAAAATCAAGCCTTAGAGAACATCAGAAAGCCCACCCAGGGGATTAA
>19|ENSG00000182986|58085404|58071237
ATGGCTCTTTCTCAGGGTCTACTGACATTCAGGGATGTGGCCATAGAATTCTCTCAGGAGGAGTGGAAATGCCTGGACCCTGCTCAGAGGACTCTATACAGAGACGTGATGCTGGAGAATTATAGGAACCTGGTCTCCCTGGATATCTCTTCCAAATGCATGATGAATACATTGTCATCAACAGGGCAAGGCAATACAGAAGTGATCCACACAGGGACATTGCAGAGACAAGCAAGTTATCACATTGGAGCATTTTGCTCCCAGGAAATTGAGAAAGACATTCATGACTTTGTGTTTCAGTGGCAAGAAGATGAAACAAATGACCATGAAGCACCCATGACAGAAATAAAAAAGTTGACTAGTAGTACAGACCGATATGATCAAAGGCATGCTGGAAACAAGCCTATTAAAGGTCAGCTTGAATCAAGATTTCATTTGCATTTGCGAAGACATAGGAGAATTCATACTGGAGAGAAACCTTACAAATGTGAAGAATGTGAGAAAGTTTTCAGTTGCAAATCACATCTTGAAATACATAGGATAATTCATACTGGAGAGAAACCATACAAATGTAAGGTTTGCGACAAGGCTTTTAAGCATGATTCACACCTGGCAAAACATACTAGAATTCACAGGGGAGACAAACATTACACATGTAATGAATGTGGCAAGGTTTTTGATCAAAAAGCAACCCTTGCATGTCATCATAGAAGTCATACTGGAGAGAAACCTTATAAGTGTAATGAGTGTGGCAAGACCTTTAGTCAGACATCACACCTTGTGTACCATCATAGACTGCATACTGGAGAGAAACCTTACAAATGTAATGAGTGTGGCAAGACCTTCGCTCGAAATTCAGTCCTCGTAATTCATAAGGCAGTTCATACTGCAGAGAAACCCTATAAGTGTAATGAATGTGGCAAGGTTTTTAAGCAACGAGCAACTCTTGCAGGACATCGTAGAGTTCACACTGGAGAGAAACCTTACAGATGTGAAGAATGCGACAAAGTTTTCAGTCGCAAATCACATCTTGAAAGACATAGGAGGATTCATACTGGAGAGAAACCATACAAATGTAAGGTTTGTGACAAGGCTTTCCGGAGTGATTCACGTCTTGCAGAACATCAGAGAGTTCATACTGGAGAGAGACCTTACACATGTAATGAATGTGGCAAGGTTTTTAGTACAAAAGCGTACCTCGCATGTCATCAAAAACTTCATACTGGAGAGAAACTTTACGAATGTGAAGAATGTGACAAAGTTTACATTCGCAAATCACACCTTGAAAGACATAGGAGGATTCATACAGGAGAGAAACCTCACAAGTGTGGTGATTGTGGTAAAGCCTTTAATTCACCTTCACACCTTATTAGGCATCAGAGAATCCATACTGGACAGAAATCTTACAAATGTCATCAGTGTGGCAAGGTCTTTAGTCTGAGGTCACTCCTTGCAGAACATCAGAAAATTCCTTTTGGAGACAATTGTTTCAAGTGCAATGAGTATAGCAAACCATCAAGCATTAATTGA
>5|ENSG00000178175|71839002|71771486
ATGCAGAAGGAAATGAAGATGATCAAAGACGAGGATGTGCATTTCGACTTGGCTGTGAAGAAGACCCCCTCCTTTCCCCACTGCCTGCAGCCAGTGGCTTCTCGGGGAAAGGCTCCCCAAAGACACCCCTTCCCGGAAGCTCTCCGAGGGCCATTTTCCCAGTTTCGGTATGAACCTCCCCCAGGAGACCTAGATGGGTTCCCCGGGGTCTTCGAAGGAGCAGGGTCTAGGAAACGGAAGAGCATGCCCACAAAGATGCCCTATAACCACCCTGCAGAAGAAGTCACCCTCGCCCTCCACTCAGAGGAGAACAAAAACCACGGCCTTCCCAACCTCCCTTTGCTGTTCCCGCAGCCCCCGCGCCCCAAGTATGACTCTCAGATGATCGACCTGTGCAACGTGGGCTTCCAATTCTACCGCAGCCTGGAACACTTTGGGGGCAAGCCCGTCAAGCAGGAACCCATTAAGCCCAGCGCCGTGTGGCCCCAGCCAACGCCCACTCCATTCCTGCCCACGCCCTACCCCTACTACCCCAAAGTCCACCCGGGCCTCATGTTCCCCTTCTTCGTGCCCTCGTCCTCGCCCTTCCCCTTCAGCCGGCACACCTTCCTGCCCAAGCAGCCCCCGGAACCTCTGCTGCCCCGGAAAGCCGAGCCCCAGGAGAGCGAGGAGACCAAGCAGAAGGTGGAGAGGGTGGACGTGAACGTGCAGATCGATGACAGCTACTACGTGGACGTGGGCGGCTCGCAGAAGCGCTGGCAGTGCCCCACCTGCGAGAAGTCCTACACCTCCAAGTACAACCTGGTCACCCACATCCTGGGCCACAGTGGGATCAAGCCGCACGCGTGCACGCACTGCGGGAAGCTCTTCAAGCAGCTCAGCCACCTGCATACCCACATGCTGACCCACCAGGGCACGCGGCCCCACAAGTGCCAGGTGTGCCACAAGGCCTTCACCCAGACCAGCCACCTGAAGCGCCACATGATGCAGCACAGCGAGGTGAAGCCGCACAACTGCCGCGTGTGCGGCCGCGGCTTTGCCTACCCCAGCGAGCTCAAGGCCCACGAAGCCAAGCACGCCAGTGGGCGCGAGAACATCTGTGTGGAGTGCGGCCTCGACTTCCCCACCTTGGCCCAGCTGAAGAGACACCTCACCACGCACCGGGGCCCCATCCAGTACAACTGCTCCGAGTGCGACAAGACCTTCCAGTACCCGAGCCAGCTGCAGAACCACATGATGAAGCACAAGGACATCCGGCCCTACATCTGCTCAGAGTGTGGCATGGAGTTTGTGCAGCCGCACCACCTCAAGCAGCACTCCCTCACCCACAAGGGTGTGAAGGAGCATAAGTGTGGGATTTGTGGGCGGGAGTTCACCCTGCTGGCCAACATGAAGCGACACGTGCTGATCCACACCAACATCCGCGCCTACCAGTGTCACCTCTGCTACAAGAGCTTCGTGCAGAAGCAGACCCTCAAGGCACACATGATCGTCCACTCTGACGTGAAGCCTTTCAAATGCAAGCTTTGTGGGAAGGAATTCAACCGGATGCACAACCTGATGGGCCACATGCACCTGCACTCAGACAGCAAACCCTTCAAGTGCCTCTATTGCCCAAGCAAATTCACCCTGAAGGGGAACCTGACACGCCACATGAAAGTCAAGCATGGAGTCATGGAGCGGGGCCTTCATTCCCAAGGTCTGGGAAGGGGGAGAATCGCCCTGGCACAGACAGCCGGTGTCCTGAGGAGTCTGGAGCAGGAGGAGCCCTTTGACCTCTCTCAGAAGCGCCGGGCCAAGGTGCCGGTGTTCCAGTCAGACGGGGAGAGTGCCCAGGGCAGCCACTGCCACGAGGAGGAAGAGGAGGATAACTGCTACGAGGTGGAGCCCTACAGCCCTGGCCTGGCCCCCCAGAGCCAGCAGCTCTGCACACCCGAGGATCTGTCCACCAAGTCGGAGCACGCCCCCGAGGTGCTGGAGGAAGCCTGCAAGGAGGAGAAGGAGGATGCATCCAAGGGAGAATGGGAGAAGAGGAGCAAGGGTGACCTTGGGGCAGAGGGCGGCCAGGAGAGAGACTGTGCCGGCAGAGATGAGTGTCTCAGTCTCAGGGCTTTTCAGAGTACCCGGCGGGGCCCCTCTTTTTCTGATTACTTATACTTCAAGCACAGAGATGAGAGTTTGAAAGAATTACTGGAGAGGAAAATGGAAAAACAAGCAGTGCTTTTAGGTATCTAA
>14|ENSG00000100811|99814557|99774855
ATGGCCTCGGGCGACACCCTCTACATCGCCACGGACGGCTCGGAGATGCCGGCCGAGATCGTGGAGCTGCACGAGATCGAGGTGGAGACCATCCCGGTGGAGACCATCGAGACCACAGTGGTGGGCGAGGAGGAGGAGGAGGACGACGACGACGAGGACGGCGGCGGTGGCGACCACGGCGGCGGGGGCGGCCACGGGCACGCCGGCCACCACCACCACCACCATCACCACCACCACCACCCGCCCATGATCGCTCTGCAGCCGCTGGTCACCGACGACCCGACCCAGGTGCACCACCACCAGGAGGTGATCCTGGTGCAGACGCGCGAGGAGGTGGTGGGCGGCGACGACTCGGACGGGCTGCGCGCCGAGGACGGCTTCGAGGATCAGATTCTCATCCCGGTGCCCGCGCCGGCCGGCGGCGACGACGACTACATTGAACAAACGCTGGTCACCGTGGCGGCGGCCGGCAAGAGCGGCGGCGGCGGCTCGTCGTCGTCGGGAGGCGGCCGCGTCAAGAAGGGCGGCGGCAAGAAGAGCGGCAAGAAGAGTTACCTCAGCGGCGGGGCCGGCGCGGCGGGCGGCGGCGGCGCCGACCCGGGCAACAAGAAGTGGGAGCAGAAGCAGGTGCAGATCAAGACCCTGGAGGGCGAGTTCTCGGTCACCATGTGGTCCTCAGATGAAAAAAAAGATATTGACCATGAGACAGTGGTTGAAGAACAGATCATTGGAGAGAACTCACCTCCTGATTATTCAGAATATATGACAGGAAAGAAACTTCCTCCTGGAGGAATACCTGGCATTGACCTCTCAGATCCCAAACAACTGGCAGAATTTGCTAGAATGAAGCCAAGAAAAATTAAAGAAGATGATGCTCCAAGAACAATAGCTTGCCCTCATAAAGGCTGCACAAAGATGTTCAGGGATAACTCGGCCATGAGAAAACATCTGCACACCCACGGTCCCAGAGTCCACGTCTGTGCAGAATGTGGCAAAGCTTTTGTTGAGAGTTCAAAACTAAAACGACACCAACTGGTTCATACTGGAGAGAAGCCCTTTCAGTGCACGTTCGAAGGCTGTGGGAAACGCTTTTCACTGGACTTCAATTTGCGCACACATGTGCGAATCCATACCGGAGACAGGCCCTATGTGTGCCCCTTCGATGGTTGTAATAAGAAGTTTGCTCAGTCAACTAACCTGAAATCTCACATCTTAACACATGCTAAGGCCAAAAACAACCAGTGA
>19|ENSG00000186300|2808682|2792473
ATGGACTCAGTGGTCTTTGAGGATGTGGCTGTGGACTTCACCCTGGAGGAGTGGGCTTTGCTGGATTCTGCTCAGAGGGACCTCTACAGAGATGTGATGCTGGAGACCTTTCAGAACCTGGCCTCAGTAGATGATGAAACTCAATTTAAGGCCAGTGGGTCAGTTTCTCAGCAGGATATTTATGGAGAGAAAATACCCAAGGAATCTAAAATAGCCACGTTCACCAGAAATGTTTCCTGGGCCTCTGTTTTAGGAAAAATTTGGGACAGTCTTAGCATCGAAGATCAAACCACAAACCAGGGGAGAAATCTCAGTAGAAATCATGGGTTGGAGAGACTCTGTGAAAGTAATGATCAATGTGGAGAAGCCCTCAGCCAGATTCCACATCTTAATCTGTACAAGAAAATTCCACCTGGAGTAAAACAGTATGAATACAACACGTACGGAAAAGTCTTCATGCATCGCCGCACATCCCTCAAGAGTCCCATCACAGTTCACACTGGACACAAACCATATCAGTGCCAGGAATGTGGGCAGGCCTACAGTTGTCGTTCACACCTAAGAATGCATGTGAGAACCCACAATGGAGAGAGACCCTATGTGTGTAAATTATGTGGGAAAACCTTTCCTCGTACTTCCTCCCTCAATCGGCATGTAAGGATTCACACTGCTGAGAAAACCTACGAATGTAAGCAATGTGGGAAAGCCTTTATTGACTTCTCAAGTCTTACTAGTCATCTCAGAAGTCACACCGGAGAGAAGCCATATAAGTGTAAGGAATGTGGGAAAGCTTTCAGTTATTCCTCAACGTTTCGAAGACACACAATAACACACACTGGCGAGAAGCCATATAAATGTAAGGAATGTGCGGAAGCCTTTAGTTATTCCTCAACTTTTCGAAGACATATGATTTCACACACTGGAGAGAAGCCACATAAATGTAAAGAATGTGGGGAGGCCTTCAGTTATTCTTCGGCTTTTCGAAGACACATGATAACACACACTGGAGAGAAACCCTACGAATGCAAACAATGTGGGAAAACCTTCATTTATCTCCAGTCCTTTCGAAGACATGAAAGGATTCACACTGGAGAGAAACCCTACGAATGCAAACAGTGTGGGAAGACCTTCATTTATCCCCAGTCCTTTCGAAGACATGAAAGGACTCATGGTGGAGAGAAACCCTATGAATGCAACCAGTGCGGGAAAGCATTCAGTCACCCCTCCTCCTTTCGAGGACACATGAGGGTGCACACTGGAGAGAAACCCTATGAGTGCAAGCAATGTGGGAAAACTTTCAATTGGCCCATATCTTTACGAAAACATATGAGAACACATACTAGAGAGAAACCCTATGAATGTAAGCAGTGTGGGAAAGCCTTCAGCTTGTCTGCTTGCTTTCGAGAACATGTGAGAATGCACCCTGAAGACAAATCCTATGAATGCAAGCTATGTGGGAAAGCTTTCTATTGCCACATATCCTTACAAAAACATATGAGAAGACATACCGCAGAGAAACTCTATAAATGCAAGCAGTGTGGGAAAGCTTTCAGTTGGCCTGAACTTTTGCAACAACATGTGAGAACGCACACTGTAGAGAAGCCCTATGAATGTAAGGAATGTGGGAAGGTCTTCAAATGGCCATCATCTTTACCAATACATATGAGACTGCACACTGGAGAGAAACCTTATCAATGTAAGCATTGTGGGAAAGCATTCAATTGTTCCTCATCCTTAAGGCGACATGTGAGAATACACACTACAGAAAAACAGTATAAGTGTAATGTAGGACATCCTCCTGCAAATGAATTCATGTGCAGTGCTTCAGAAAAGTCACACCAGGAGAGAGATCTGATCAAAGTTGTAAATATGGTGTTGCCTTTATGA
>9|ENSG00000168795|37455396|37428111
ATGGATTTTCCTGGTCACTTTGAACAAATCTTCCAGCAGCTGAACTACCAGAGACTTCATGGCCAGCTCTGTGATTGTGTCATTGTAGTGGGGAATAGACACTTTAAAGCCCACCGCTCCGTGCTGGCAGCATGCAGCACGCATTTCCGAGCCCTGTTCTCAGTGGCAGAAGGAGATCAGACCATGAACATGATCCAGCTGGATAGCGAGGTGGTGACAGCAGAGGCCTTTGCTGCACTGATTGACATGATGTATACCTCCACCCTCATGCTGGGGGAGAGCAATGTAATGGATGTCTTATTGGCAGCCTCTCACCTGCATTTGAACTCTGTTGTTAAGGCATGTAAACATTACTTAACGACAAGGACGCTGCCCATGTCTCCCCCCAGTGAGCGCGTTCAGGAGCAGAGCGCCCGCATGCAGCGCTCCTTTATGCTACAGCAGCTGGGACTAAGCATCGTGAGCTCAGCCCTCAATTCCAGCCAGAATGGCGAGGAGCAGCCAGCCCCCATGAGCTCTTCCATGCGCAGTAACCTGGATCAGCGCACGCCCTTCCCCATGAGACGCCTTCATAAGCGCAAGCAGTCTGCAGAGGAGCGGGCCAGGCAGCGCCTCCGACCCTCCATAGATGAGTCTGCCATTTCAGATGTTACACCGGAGAATGGGCCTTCAGGGGTTCATTCTCGGGAGGAGTTCTTTTCACCAGATTCTCTGAAAATTGTGGATAATCCTAAAGCTGATGGAATGACTGATAACCAGGAAGATAGTGCGATCATGTTTGATCAGTCTTTTGGCACTCAAGAAGATGCCCAGGTGCCCAGCCAGTCTGATAACAGTGCTGGCAACATGGCACAGTTGTCCATGGCCTCTCGTGCAACTCAGGTTGAGACTAGTTTTGATCAGGAAGCTGCACCTGAGAAAAGTAGTTTTCAGTGTGAAAACCCTGAGGTTGGCCTTGGTGAGAAGGAGCACATGAGAGTGGTGGTTAAATCTGAGCCCCTGAGCTCACCTGAGCCTCAGGATGAAGTGAGCGATGTGACCTCACAAGCAGAAGGCAGCGAGTCTGTGGAAGTGGAAGGAGTTGTGGTCAGTGCCGAGAAGATAGACCTCAGCCCTGAAAGCAGTGATCGGAGTTTTTCAGATCCCCAGTCTAGCACAGACAGGGTAGGTGATATCCATATTTTGGAAGTCACAAATAACCTAGAGCATAAGTCCACTTTTAGTATTTCGAATTTTCTTAACAAGAGCAGAGGAAATAACTTTACTGCAAATCAGAACAATGATGATAATATTCCAAACACCACTAGTGACTGCAGGCTGGAGAGTGAGGCCCCCTATTTGTTGAGTCCAGAGGCTGGGCCTGCAGGTGGGCCCTCCTCTGCCCCTGGCTCCCATGTAGAGAACCCATTTAGTGAACCTGCAGACTCCCACTTCGTCAGGCCTATGCAGGAGGTGATGGGCCTGCCGTGTGTGCAGACTTCAGGCTACCAAGGAGGAGAACAGTTTGGGATGGACTTTTCCAGGTCTGGTTTGGGCCTCCACTCCTCCTTCTCCAGGGTAATGATAGGTTCCCCAAGGGGAGGAGCCAGTAACTTTCCTTACTACCGCCGCATAGCTCCCAAAATGCCAGTTGTAACTTCCGTCAGGAGCTCACAGATCCCAGAAAACTCTACCAGTTCTCAGCTAATGATGAATGGAGCTACGTCCTCATTTGAAAATGGCCATCCTTCCCAGCCTGGCCCTCCACAGTTGACCAGGGCATCTGCAGATGTTCTGTCAAAGTGCAAGAAGGCCTTATCAGAGCACAATGTTTTGGTTGTAGAGGGAGCTCGCAAGTATGCCTGCAAAATCTGCTGCAAAACTTTTCTGACTTTGACAGATTGCAAGAAGCACATCCGTGTTCACACAGGTGAAAAGCCTTACGCCTGCCTGAAGTGTGGCAAGAGGTTTAGTCAGTCCAGCCACCTGTATAAGCACTCAAAGACTACCTGCCTGCGCTGGCAGAGCAGCAATCTTCCCAGCACTTTGCTCTAG
>10|ENSG00000198298|43433357|43421861
ATGGCCCCAAGAGCCCAGATCCAGGGACCGCTGACATTTGGGGATGTGGCTGTGGCCTTTACCCGGATTGAGTGGAGACACCTGGATGCTGCTCAGCGGGCCCTGTACAGGGATGTGATGCTGGAGAACTATGGGAATCTGGTGTCTGTGGGGCTTCTCTCTTCCAAACCAAAACTAATTACTCAGTTGGAGCAAGGGGCAGAGCCCTGGACTGAGGTGCGAGAGGCTCCATCAGGCACACATGCAGTCGAGGATTACTGGTTTGAAACAAAGATGTCAGCCCTAAAGCAAAGCACTTCTGAAGCATCTGTTCTGGGAGAGCGAACGAAAAGTGTCATGATGGAAAAAGGCCTGGACTGGGAGGGCAGAAGCTCCACAGAGAAGAACTATAAGTGCAAGGAATGTGGGAAAGTCTTCAAATACAATTCGTCCTTTATTAGCCACCAGAGAAATCACACCAGTGAGAAACCACATAAATGTAAAGAATGTGGGATCGCCTTTATGAACAGTTCATCCCTTTTAAATCACCATAAGGTTCATGCAGGCAAACAGCCTTATAGATGTATTGAATGTGGGAAGTTCCTGAAGAAGCACTCAACGTTTATCAACCATCAGAGAATTCATTCTAGGGAGAAACCCCACAAATGCATTGAATGTGGAAAAACTTTCAGAAAGAACTCAATCCTTTTAAGTCATCAGAGAATTCATACTGGCCAGAAACCCTACAAATGTAATGACTGTGGGAAAGCCTTCGCTCAGAATGCAGCTCTTACTCGTCATGAAAGAATACATAGTGGAGAGAAGCCTTTTAAATGTAACAAGTGTGGGAGAGCTTTCAGGGATAATTCAACTGTGTTGGAACATCAGAAAATCCATACTGGTGAGAAGCCATATCAGTGTAATGAATGTGGAAAAGCCTTTAGGAAGAGCTCAACTCTTATTAGTCACCAAAGAATGCATACTGGGGAGAAACCCTATCACTGCAGTAAATGTGGAAAATCTTTCAGGTATAGCTCATCCTTTGCTGGTCATCAGAAAACTCACAGTGGAAATAAACCGTATCAGTGTCGTGACTGTGGGAAGGCCTTTACAAAGAGCTCAACCCTTACTGGACATCAGAGAATTCATACTGGAGAAAAACCCTATCACTGTAAGAAATGTGGGAAAGCCTTTCGGCACAGCTCAGGCCTTGTTGAACATCAGAGACTCCATACTGGGGAAAAACCTTATAAATGTAATGAATGTGGGAAAGCTTTTCCCCGAAGTTCAGCCCTTAAGCAACATAAGAAAATTCATAATAAAGAAAGAGCCATGAAATGTAGTTAG
>3|ENSG00000172888|40554818|40541373
ATGCTCCAAACAACTTGGCCTCAGGAGTCAGTGACCTTTGAGGATGTGGCTGTTTACTTCACCCAGAATCAATGGGCCAGCCTCGACCCTGCGCAGAGGGCCCTGTACGGGGAGGTGATGCTGGAGAATTATGCAAATGTGGCTTCTCTGGTAGCGTTTCCATTCCCCAAACCTGCTCTGATCTCCCACCTGGAGAGAGGGGAAGCACCATGGGGCCCAGATCCCTGGGACACCGAGATTCTGAGAGGCATCAGTCAAGGTGGTGAGTCCTGGATCAAAAATGAAGGGCTAGTTATAAAGCAGGAAGCCTCTGAAGAAACAGAGTTGCACAGAATGCCAGTAGGAGGACTTCTCAGGAACGTTTCTCAGCACTTTGATTTTAAAAGGAAGGCACTGAAGCAGACTTTCAATCTAAATCCAAATCTGATACTTCGAGGTGGAATGAAGTTCTATGAATGTAAAGAATGTGGGAAAATCTTCCGATATAACTCAAAGCTTATTCGGCATCAGATGAGTCATACTGGGGAAAAGCCCTTTAAGTGTAAGGAGTGTGGCAAAGCTTTCAAGTCCAGCTATGATTGTATTGTACATGAGAAAAACCACATTGGAGAAGGGCCCTATGAATGTAAGGAGTGTGGCAAAGGTTTGAGTTCCAACACAGCCTTGACTCAACATCAGAGGATCCACACTGGAGAGAAACCCTATGAATGTAAAGAGTGTGGAAAGGCTTTCCGTAGGAGTGCGGCATACCTGCAGCATCAGAGATTACACACGGGAGAGAAACTCTATAAATGTAAGGAATGTTGGAAAGCTTTCGGTTGTAGGTCACTTTTTATTGTCCATCAGAGAATTCATACTGGGGAGAAACCTTATCAATGTAAGGAGTGTGGCAAAGCCTTCACCCAGAAAATAGCCTCCATTCAGCATCAGAGAGTTCACACTGGGGAGAAGCCTTATGAATGTAAGGTGTGTGGGAAAGCCTTCAAATGGTATGGAAGTTTTGTTCAGCATCAGAAATTGCACCCTGTGGAGAAGAAGCCAGTCAAGGTCCTTGGGCCATCCCTGGTCAGTCCCCAGTGCTCCTCTCCAGCCATACCTCCTGTTCTTCTCCAGGGATCCTGTTCTGCTTCAGCCGTAGCTGTGCCTTCACTGACCTTTCCACATGCTGTGCTCATTCCTACCTCTGGGAATTTTTTCATGCTGCTGCCTACATCTGGAATACCTTCTTCATCTGCCCAAATAGTGCGTGTCTTCCAGGGTCTTACTCCCACTGTGAAACCTTCCCCAGTTATTCTCACCCCTTCTTCTCACTCCTCATGA
>22|ENSG00000198477|21173793|21169219
ATGGAACAATCATGTGAGGAAGAGAAAGAGCCTGAACCACAGAAGAACATACAAGAAACCAAACAAGTAGATGACGAAGATGCTGAGCTCATCTTTGTTGGTGTGGAACATGTAAATGAAGATGCTGAGCTAATCTTTGTTGGGGTGACTTCAAATTCAAAACCAGTCGTTTCAAACATTTTGAACAGAGTCACCCCGGGTTCATGGTCAAGGAGAAAAAAGTATGATCACCTTAGAAAAGATACTGCTCGCAAATTGCAGCCTAAAAGTCATGAGACCGTTACATCAGAAGCAGTGACCGTCCTGCCAGCTTCCCAACTTGAATCGAGATCAACAGATAGTCCTATTATTATTGAGCCTTTGTCTAAACCTGATTATAGAAATAGTTCACCACAAGTTGTGCCTAATAACTCTTCAGAATTACCTTCTCCTTTGATTACATTCACAGATTCATTGCATCATCCAGTAAGTACAGCACTTTCAGTAGGAGGTATAAATGAAAGTCCTCGTGTATCAAAGCAACTTTCCACTTTCGAAGTAAACAGCATAAATCCCAAAAGGGCTAAACTCAGGGATGGAATTATAGAAGGAAATTCTTCAGCTTCGTTCCCTTCAGATACCTTTCATACAATGAATACTCAGCAAAGTACACCCTCAAATAATGTTCATACCTCATTAAGCCATGTTCAGAATGGAGCACCTTTTCCAGCAGCTTTTCCAAAGGACAATATCCATTTCAAGCCTATAAATACAAATCTTGATAGGGAAAATGAATTGGCAAAAACAGACATTTTGAGTCTAACAAGTCAAAACAAGACCTTTGATCCCAAGAAAGAAAATCCCATTGTGTTACTTAGTGACTTTTACTATGGACAGCATAAAGGAGAAGGGCAGCCGGAACAGAAGACTCACACCACCTTTAAATGCCTCAGCTGCGTGAAAGTTCTAAAAAATGTTAAGTTTATGAATCACGTGAAGCATCATTTGGAATTTGAGAAGCAGAGGAACGACAGCTGGGAAAACCACACCACCTGCCAGCACTGCCACCGGCAGTTTCCCACTCCCTTCCAGCTACAGTGTCACATCGAAAATGTCCACACTGCCCAGGAGCCCTCTACTGTCTGTAAAATCTGTGAATTGTCATTTGAAACAGATCAGGTCCTCTTACAACACATGAAGGACCATCATAAGCCTGGCGAAATGCCCTATGTGTGCCAGGTTTGCCATTATAGATCGTCGGTCTTTGCTGATGTAGAAACACATTTTAGAACGTGCCATGAAAACACAAAGAATTTGCTTTGTCCCTTTTGTCTCAAAATTTTCAAAACAGCAACACCATACATGTGTCATTATAGGGGCCACTGGGGAAAGAGTGCACACCAGTGTTCCAAGTGCCGGCTACAGTTTTTAACTTTCAAGGAGAAAATGGAGCACAAGACCCAGTGTCATCAAATGTTTAAGAAGCCTAAGCAACTAGAAGGATTACCTCCTGAAACAAAAGTTACTATTCAAGTGTCACTGGAACCTCTTCAGCCAGGATCAGTGGATGTAGCATCCATAACTGTGAGCACATCTGACTCTGAACCATCACTCCCCAGGTCTAAAAGCAAAATTTCAAAAAAGTCCCATTAA
>17|ENSG00000187607|15588817|15543780
ATGGAGACAGATTTGGCTGAAATGCCTGAGAAAGGAGCTCTGTCTTCCCAGGATTCTCCCCATTTCCAAGAGAAGAGCACAGAAGAGGGAGAAGTGGCTGCTCTGCGCCTCACGGCCAGATCCCAGGAAACAGTGACATTCAAGGATGTGGCCATGGACTTTACACCAGAGGAGTGGGGGAAGCTGGATCCTGCACAAAGGGATGTGATGCTGGAGAACTATAGGAACCTAGTCTCACTTTGGCTTCCAGTTTCCAAACCTGAGAGCTACAACTTGGAGAATGGAAAAGAACCATTGAAGCTTGAGAGAAAAGCCCCCAAAAGCAGCTATTCAGACATGGAGACTAGACCACAGAGCAAGGATTCAACTTCAGTGCAAGATTTTTCCAAAGCAGAATCATGCAAAGTTGCAATAATAGACAGACTGACACGGAATAGTGTCTATGACTCTAACTTGGAAGCAGCCCTTGAATGTGAAAATTGGTTAGAGAATCAGCAAGGAAATCAGGAGAGACATTTGAGAGAAATGTTCACTCACATGAATTCACTCTCTGAGGAAACAGACCATAAGCATGATGTATACTGGAAAAGCTTCAATCAGAAATCTGTCCTTATCACTGAAGACAGAGTTCCCAAAGGATCTTATGCCTTCCATACACTTGAAAAAAGCTTGAAACAAAAATCAAACTTAATGAAAAAGCAGAGAACTTATAAAGAGAAAAAACCTCATAAATGTAATGATTGTGGTGAACTCTTCACCTACCATTCAGTGCTTATTCGACACCAGAGAGTCCATACTGGAGAGAAACCCTATACCTGCAATGAATGTGGGAAATCTTTTAGCCACAGAGCTAATTTAACTAAACACCAGAGAACTCATACTAGAATTCTCTTTGAATGCAGTGAATGCAAGAAAACCTTCACAGAAAGCTCATCCCTTGCAACACATCAGAGAATTCACGTTGGAGAGAGACCTTATGAATGCAATGAATGTGGGAAAGGTTTTAATCGAAGTACACATCTTGTGCAGCATCAGTTGATTCATACTGGAGTGAAGCCTTATGAATGTAATGAATGTGATAAAGCTTTTATTCATTCATCAGCACTCATTAAACATCAAAGAACTCATACTGGAGAGAAACCTTATAAATGTCAAGAATGTGGGAAAGCCTTTAGCCATTGCTCATCCCTAACTAAGCATCAGAGAGTTCATACTGGAGAAAAGCCATATGAATGCAGTGAATGTGGAAAAACTTTTAGTCAGAGCACACATCTTGTTCAACATCAGAGAATTCACACTGGAGAGAAACCCTATGAGTGTAATGAATGTGGGAAAACCTTCAGCCGGAGCTCCAATTTTGCTAAACATCAAAGAATTCATATTGGAAAGAAACCGTACAAATGTAGCGAGTGTGGAAAAGCCTTCATTCATTCATCAGCTCTCATTCAACATCAGAGAACTCATACCGGAGAGAAACCCTTTAGATGTAATGAGTGTGGGAAAAGCTTTAAGTGCAGTTCATCTCTCATCAGACATCAAAGAGTTCACACTGAAGAGCAACCCTGA
>c6_QBL|ENSG00000169260|29114584|29105416
ATGCAGGAGGTTGTGCTGTTGGATGAGAGTTCAGGACCACCAAGCCAGCTGCTTTGGACCCGCCAGGATACCCAGCTCCCTCAGGAAAGCGCTCTATTACCTGCTCCATATCCTGCCTTCACTAAAGATGGAAGCCAAGGAAACCTGCCGCAAGCAGATATCACACTAATGAGCCAGGCCCAAGAGTCAGTGACATTTGAGGATGTAGCTGTGAACTTCACTAACAGGGAGTGGCAGTGTCTGACCTACGCTCAAAGGCATCTCTATAAGGATGTGATGTTGGAAAATTATGGGAACATGGTATCACTTGGATTTCCATTTCCTAAACCTCCTTTAATCTCTCATCTGGAGCGAGAAGTAGACCCCTGTGTGCAGGATCCACAGGACAGGGAGTCCCTAAGCTGCTCCTACCCAGTGTCAGCTGACAAGATGTGGCCTGAGAATGAAAAGGCAAGTTCACAACAAGAGATTTTTGAAAATGGAGAAGCCTACTGGATGAAATTTAACAGTCTCCTAAAAGTTGATTCCCGGGATCCTAAGGTTAGAGAAGTTTGTGTTCAGGATGTCAAATTAGAGAATCAATGGGAAACATCTATAAGGGAGAAACTGAGAGAAGAGAAAGAAGGCTCTGAGGAAGTGACCTGCAAAAAAGGAAAGAACCAGAAAGTGCTTAGTAAAAACTTGAATCCAAACTCAAAACATAGTCAATGTAATAAAGTTCTTATAGCACAGAAACTCCATGAATGTGCCAGGTGTGGCAAAAACTTCAGTTGGCACTCAGATCTAATTCTCCATGAGCAAATTCATTCTGGTGAGAAACCCCATGTGTGTAATGAGTGTGGGAAAGCATTCAAGACCAGAAATCAGCTTTCTATGCACCGGATAATCCACACAGGGGAGAAACCTTTTAATTGCACCCAGTGTGGGAAGGCTTTCAACAGTAGATCAGCTCTTTGCCGACATAAAAAAACCCACAGTGGGGAGAAGCCTCACGAGTGCAGGGACTGTGGGAAGGCCTTCAAGACCAGGAACCGTCTCTGTATGCATCAGCTTATCCACACCGGGGAGAAGCCTTACAAATGTAACTGCTGTGGGAAGGCCTTCCAGTTTAAGCATTCCCTTACCATCCATGGCAGAATCCACACTGGGGAGAAGCCATATGAATGTGAGGAGTGCGGGAAGGCCTTCAGTGGGAGTTCAGACCTCACCAAACACATAAGAATCCACACTGGGGAACGACCTTATGAGTGCAGCAAGTGTGGAAGGGCCTTCAGTCGGAGCTCAGACCTAAGCAAACACAAACGAATCCATACTCGGGAGAAACACTATGGGTGTCCCCAGTGTGGAAAAGACTTCAGCATCAAGGCAGAACTCACCAAACACAGAAGGATCCACACTGAAGAGAAACGTTACAGGTGTGAGGAGTGTGGGAAAGCCTTTCGTCATAACTGTAAGCGCAGGGCTCATGAACGAGAGCATACAGGGGAGAAGCCCTATCAATGCAGGGATTGTGGGAAAACCTTCCAAGATAAGCACTGCCTTACCATCCATCAGAGAATCCACACTGGAGAGAAACCTTACAAATGTTTAGAGTGTGGGAAAGCTTTCAGTGGGAAGTCAAACTTGACCAATCATCGAAGAATTCACACTGGAGAGAAGCCTCACAAATGTGAGGTATGTGGAATGGCCTTCCATCATAGTTCAGTCCTGAGGCAGCACAAAAGAATCCACACTGGTGAGAAGCCATACACCTGCAGTGAGTGTGGCACGTCCTTCCGTCAGGGCTCAGCTCTGATTGGACATAAGCGAGTTCATACTGGGGAGAAACCTTATGAATGTGAGGAATGTGGAAAAGCTTTTAGAGTGAGCTCAAATCTTACTGGACATAAGAAAAGAAAACATCAAGTATGGAGTACCCATGAACTTGATGGGAGTAGGAAATCCCTCTCTCCAGTGACTGTTTCTCAGACCTCAGTAGTCAGTATTTTGACCAGTGCCTGA
>19|ENSG00000167554|57561832|57544238
ATGCTATGTGATGAAGAAGCCCAGAAGAGGAAAGCAAAGGAGTCAGGGATGGCTCTTCCTCAGGGACGCTTGACATTCATGGACGTGGCCATCGAATTCTCTCAGGAGGAGTGGAAATCCCTGGACCCTGGACAGAGGGCTTTATACAGGGACGTGATGTTGGAGAACTACAGGAACCTGGTCTTTCTGGGAATCTGTCTTCCTGACCTAAGTATTATTTCCATGTTGAAGCAAAGGAGAGAGCCCTTGATTCTGCAAAGTCAAGTTAAAATAGTAAAAAATACAGATGGAAGGGAATGTGTCAGAAGCGTGAACACAGGGAGGAGCTGTGTATTGGGAAGCAATGCAGAAAACAAGCCTATTAAAAATCAACTTGGATTAACCCTTGAGGCACATCTGTCTGAATTGCAGCTGTTTCAAGCCGGAAGGAAAATTTACAGAAGTAATCAAGTTGAAAAGTTTACAAACCATCGTTCCTCAGTTTCACCACTTCAAAAAATTTCTTCTAGTTTCACAACACACATTTTTAATAAATATAGAAATGATCTTATTGATTTCCCATTACTCCCACAAGAAGAGAAAGCATACATTAGAGGAAAATCTTATGAATATGAATGTAGTGAAGATGGTGAAGTTTTTAGAGTCCGTGCAAGCCTTACTAACCATCAAGTAATCCATACTGCAGAGAAACCTTACAAATGTACTGAATGTGGCAAGGTCTTCAGTCGCAATTCACACCTTGTAGAACATTGGAGAATTCATACTGGACAGAAGCCTTACAAATGTAGTGAATGTGACAAGGTGTTTAATCGCAATTCAAACCTTGCACGACATCAAAGAATTCATACTGGAGAGAAGCCTCACAAATGTAACGAATGTGGCAAAGCTTTTAGAGAGTGTTCGGGACTTACTACCCATCTTGTAATCCATACTGGAGAGAAACCTTACAAATGTAATGAGTGTGGCAAGAACTTCAGGCACAAATTTTCTCTAACCAATCATCAGAGAAGTCACACGGCGGAAAAACCTTACAAATGTAATGAATGTGGCAAGGTCTTTAGTCTGCTTTCATACCTTGCACGGCATCAAATAATTCATAGTACAGAGAAGCCCTACAAATGTAACGAATGTGGAAGAGCATTTCACAAGCGTCCGGGCCTTATGGCCCATCTTCTAATCCATACTGGAGAGAAACCTTACAAATGTAATGAATGTGACAAAGTCTTTGGGCGCAAATTATACCTAACCAACCATCAGAGAATTCATACTGGAGAGAGACCTTACAAGTGTAATGCATGTGGCAAGGTCTTCAATCAAAATCCACACCTTTCACGACATCGGAAAATTCATGCTGGAGAGAATTCACTGCGTACCTTACAGATGGAATGA
>4|ENSG00000138738|122063463|121835380
ATGCTGGGCATGTACGTGCCGGACAGGTTCTCCCTGAAGTCCTCCCGGGTTCAGGACGGCATGGGGCTCTACACGGCCCGCAGAGTGCGAAAGGGTGAAAAGTTCGGACCCTTTGCTGGAGAGAAGAGAATGCCTGAAGACTTGGATGAAAATATGGATTACAGGTTGATGTGGGAGGTTCGTGGGAGTAAGGGAGAAGTTTTGTACATTTTGGATGCTACCAACCCACGGCACTCCAACTGGCTTCGCTTCGTTCATGAGGCACCATCTCAGGAGCAGAAGAACTTGGCTGCCATTCAAGAAGGAGAAAACATTTTCTATTTGGCAGTTGAAGATATAGAAACAGACACGGAGCTTCTGATTGGCTACCTGGATAGTGACATGGAGGCTGAGGAGGAAGAACAGCAAATTATGACAGTCATCAAAGAAGGGGAAGTTGAAAATTCTAGAAGACAATCAACAGCGGGCAGAAAAGATCGCCTTGGCTGTAAAGAGGACTATGCTTGTCCTCAATGTGAATCGAGTTTTACCAGTGAGGATATTCTTGCTGAGCATCTCCAGACATTGCACCAGAAACCCACAGAGGAGAAAGAATTTAAGTGCAAGAACTGTGGGAAGAAATTCCCAGTTAAGCAGGCTTTGCAAAGACATGTTCTTCAGTGCACAGCGAAAAGCAGTCTAAAGGAGTCTTCGCGAAGTTTTCAGTGCTCTGTTTGCAATTCTTCCTTCAGTTCAGCATCGAGTTTTGAGCAGCACCAGGAGACTTGCCGGGGGGATGCCAGGTTTGTGTGCAAGGCTGACAGCTGTGGAAAGAGGCTGAAGAGCAAGGATGCCCTGAAAAGACACCAGGAAAATGTCCACACTGGAGATCCTAAGAAAAAGCTTATATGTTCAGTGTGCAATAAAAAGTGTTCTTCAGCATCAAGCCTACAGGAACATAGAAAGATTCATGAGATATTTGATTGTCAAGAATGTATGAAGAAATTTATTTCAGCTAATCAGCTAAAACGTCATATGATCACCCACTCAGAAAAACGACCCTATAATTGCGAGATTTGTAATAAGTCTTTCAAGAGGCTTGATCAAGTGGGTGCTCACAAAGTAATACACAGCGAAGACAAACCTTACAAATGCAAACTTTGTGGAAAGGGATTTGCCCACAGAAATGTTTACAAGAATCATAAGAAGACCCACTCTGAGGAGAGACCGTTCCAATGTGAAGAATGTAAAGCTTTGTTCCGGACCCCATTTTCTTTACAGAGACACCTGCTAATACATAACAGTGAGAGGACTTTCAAGTGCCATCACTGCGATGCTACCTTTAAGAGGAAGGATACATTAAATGTTCATGTCCAGGTGGTTCATGAAAGACACAAGAAGTATAGGTGTGAGCTATGTAATAAGGCCTTTGTTACACCTTCAGTGCTTAGAAGTCATAAGAAAACACATACAGGAGAAAAGGAGAAAATCTGTCCATATTGTGGCCAGAAATTTGCCAGCAGTGGTACACTCAGAGTTCATATCCGGAGCCACACAGGTGAGCGTCCCTATCAATGTCCTTACTGTGAAAAAGGATTCAGTAAAAATGATGGACTGAAGATGCACATTCGTACTCACACCAGGGAGAAGCCGTACAAGTGCTCAGAGTGCAGCAAGGCCTTCAGCCAGAAGCGAGGCCTGGATGAGCACAAGAGGACGCACACTGGAGAAAAGCCTTTTCAGTGTGATGTTTGTGATTTGGCTTTTAGCCTGAAGAAAATGCTGATTCGACACAAGATGACTCATAATCCCAATCGTCCCCTGGCAGAATGCCAGTTTTGCCATAAGAAGTTTACAAGGAATGACTACCTCAAAGTGCACATGGACAATATCCATGGTGTAGCTGACAGCTAA
>11|ENSG00000185670|62278110|62276138
ATGCTTAGGGAGTTCTCGAAGTGGGGCGTAGAGGCATCGCCTGGCAAGGCCTGGGAGCGAAAAAGATCTCTACTTCGTGGAGCCGTTGGACGCTACCGGGGAGCCACTGGTGGGGACCTTTTTTGGGCCCCCTTTCCTTCGTGGGGTACTATGGAGTTCCCAGAACACAGTCAGCAGCTGCTGCAGAGCCTCCGGGAGCAGCGGTCCCAGGGTTTCCTTTGTGACTGCACCGTGATGGTGGGTAGTACCCAGTTCTTGGCCCATCGGGCTGTGCTGGCCTCCTGCAGCCCATTCTTCCAGCTTTTCTACAAGGAGCGGGAATTGGACAAGAGGGATCTGGTGTGTATTCACAATGAAATTGTCACAGCCCCAGCCTTTGGGCTGCTTCTGGACTTTATGTATGCTGGCCAGCTGACCCTGAGAGGGGATACCCCTGTGGAGGATGTGCTGGCAGCTGCCAGCTACTTGCACATGAATGACATCGTCAAGGTGTGTAAGCGGCGGCTTCAAGCCCGGGCCCTGGCAGAGGCAGACAGTACCAAGAAGGAGGAGGAAACCAACTCACAGCTTCCTAGTTTGGAGTTTTTGTCTAGTACTTCCCGTGGCACCCAACCTTCGTTGGCATCTGCTGAGACATCAGGCCACTGGGGCAAAGGGGAATGGAAAGGCTCTGCTGCTCCCTCACCTACTGTCCGTCCTCCAGATGAGCCACCAATGTCTAGTGGGGCTGACACTACACAGCCTGGCATGGAGGTTGACGCACCACATCTGCGGGCACCTCATCCACCAGTGGCTGATGTCTCTCTTGCCAGCCCTAGTAGCTCCACTGAGACCATTCCTACAAACTACTTCTCTTCTGGCATCTCAGCAGTTTCATTGGAGCCACTGCCATCTCTTGATGTGGGTCCTGAGAGTCTGAGGGTGGTGGAACCAAAGGATCCTGGAGGACCACTGCAAGGCTTCTATCCCCCAGCCTCAGCCCCAACGTCAGCCCCAGCCCCTGTCTCAGCTCCAGTTCCATCCCAGGCTCCAGCCCCAGCTGAAGCTGAGCTGGTCCAGGTGAAAGTTGAAGCTATTGTGATCTCTGATGAAGAGACTGATGTGTCAGATGAACAGCCTCAGGGTCCTGAGAGAGCTTTCCCATCTGGAGGAGCAGTGTATGGGGCACAGCCCTCCCAGCCAGAGGCTTTTGAAGACCCAGGGGCAGCAGGACTGGAGGAGGTGGGGCCAAGTGACCACTTCCTGCCAACAGACCCTCATCTACCCTACCATCTGCTGCCAGGTGCAGGGCAGTATCATCGAGGACTGGTGACCTCACCTCTGCCTGCACCCGCATCCCTGCATGAGCCACTTTACCTGTCTTCTGAGTACGAAGCAGCTCCAGGAAGCTTTGGGGTTTTTACTGAGGATGTTCCCACCTGCAAGACATGTGGGAAGACCTTCTCATGCTCTTACACACTACGGCGACATGCCACGGTGCACACACGTGAGCGACCCTATGAGTGCCGCTACTGCCTGCGGAGCTACACGCAGTCAGGGGACCTCTACCGCCACATCCGCAAGGCTCACAATGAGGACCTGGCCAAACGCAGCAAACCAGATCCAGAAGTGGGACCCCTTCTAGGGGTGCAGCCTCTCCCTGGCTCCCCAACAGCAGACAGACAGAGCAGCAGTGGTGGAGGGCCACCTAAAGATTTTGTATTGGCCCCAAAAACTAACATCTAA
>19|ENSG00000198633|57580856|57555284
ATGTTGGAGCAAAGGAGAGATCCCCGGAATCTGCAGAGTGAAGTGAAAATAGCAAACAATCCAGGTGGCAGGGAGTGCATCAAAGGTGTGAACGCAGAGAGCAGCTCTAAATTGGGAAGCAATGCCGGAAACAAGTCTCTTAAAAATCAACTTGGATTAACCTTTCAGTTACATCTGAGTGAACTGCAGCTATTTCAAGCTGAAAGGAATATTTCTGGATGTAAACATGTCGAAAAACCTATCAACAATTCCTTAGTTTCACCACTTCAAAAAATTTATTCTAGTGTCAAATCCCACATTTTAAATAAATACAGAAATGATTTTGATGATTCTCCATTTCTCCCACAAGAACAAAAAGCACAAATAAGGGAAAAACCGTGTGAATGTAATGAGCATGGCAAAGCCTTTAGAGTGTCTTCAAGACTTGCTAACAATCAAGTAATCCACACTGCAGATAACCCTTACAAATGTAATGAATGTGACAAGGTCTTCAGTAACAGTTCAAACCTTGTACAACATCAAAGAATTCATACTGGAGAGAAGCCTTACAAGTGTCATGAATGTGGCAAGCTCTTCAATCGAATTTCACTCCTTGCACGACATCAGAGAATACATACTGGAGAGAAACCTTACAAATGTCATGAGTGTGGCAAAGTCTTCACTCAAAATTCTCACCTTGCAAATCATCACAGAATCCACACTGGAGAGAAACCTTACAAATGTAATGAGTGTGGCAAGGTCTTCAACAGAAATGCACACCTTGCACGACATCAGAAAATTCATAGTGGAGAGAAACCTTACAAATGTAAGGAATGTGGCAAAGCATTTTCAGGGGGTTCAGGCCTTACTGCTCATCTTGTAATTCACACTGGAGAGAAACTTTACAAATGTAATAAATGTGGCAAGGTCTTCAATCGAAATGCACACCTTACCAGACATCAAAGAATCCATACTGGAGAGAAACCTTATGAATGTAAAGAATGTGGCAAGGTCTTCAGGCACAAGTTTTGTCTAACCAATCATCATAGAATGCACACGGGAGAGCAACCTTACAAATGTAATGAATGTGGCAAAGCATTTAGAGACTGTTCAGGCCTTACTGCCCATCTACTAATTCACACTGGAGAGAAACCTTACAAATGTAAAGAATGTGCCAAGGTCTTCAGGCATAGATTATCCCTAAGCAATCATCAGAGATTTCATACTGGAGAGAAACCTTACAGATGTGATGAATGTGGCAAGGACTTCACTCGAAATTCAAACCTTGCAAATCATCACAGAATCCATACTGGAGAGAAACCTTACAAATGCAGTGAATGTCACAAAGTCTTTAGTCACAATTCACACCTTGCACGACATAGGCAAATTCATACTGGAGAGAAGTCTTACAAATGCAATGAATGTGGCAAGGTCTTCAGCCACAAGTTATACCTAAAAAAACATGAGAGAATTCATACTGGGGAGAAACCGTACAGATGTCATGAATGTGGTAAGGACTTCACTCGAAATTCAAACCTGGCAAATCATCACAGAATCCATACTGGAGAGAAACCGTACAGATGA
>8|ENSG00000181135|144849538|144838645
GTGTTGCAGGAGCCAGTGACCTTCAGGGACGTGGCCATCTACTTCTCAAGGGAGGAGTGGGCGTGTCTGGAACCCAGCCAGAGGGCCCTCTACCGGGACGTGATGCTGGACAACTTCAGCAGTGTGGCTGCTCTGGGATTTTGCAGCCCCAGACCAGACCTCGTCTCTCGCCTGGAACAGTGGGAGGAGCCGTGGGTTGAAGACCGGGAGAGACCTGAGTTCCAGGCAGTGCAGAGGGGACCCCGGCCAGGGGCAAGGAAGTCTGCAGACCCCAAGAGACCTTGTGATCATCCAGCTTGGGCTCACAAGAAAACCCACGTGCGGCGAGAAAGAGCCAGGGAAGGAAGCAGCTTTAGGAAGGGCTTCAGGCTGGACACGGATGACGGGCAGCTTCCCAGAGCTGCTCCAGAAAGGACAGACGCCAAGCCCACGGCTTTCCCGTGTCAGGTGCTCACGCAGCGTTGTGGGCGGCGGCCGGGCCGCAGAGAGCGCCGGAAGCAGCGCGCAGTAGAGCTGTCATTCATCTGCGGCACGTGCGGGAAGGCGCTCAGCTGCCACAGCCGGCTGCTCGCTCACCAGACGGTGCACACGGGAACCAAGGCCTTCGAGTGCCCCGAGTGCGGCCAGACCTTCCGGTGGGCTTCAAACCTGCAGCGCCACCAGAAGAACCACACGCGCGAGAAGCCCTTCTGCTGCGAGGCCTGCGGGCAGGCGTTCAGCCTGAAGGACCGCCTGGCTCAGCACCGCAAGGTCCACACCGAGCACAGGCCCTACTCGTGTGGCGACTGTGGGAAAGCCTTCAAGCAGAAGTCCAACCTTCTCAGACACCAGCTGGTGCACACCGGGGAGCGGCCGTTCTACTGCGCGGACTGCGGCAAAGCCTTCCGGACCAAGGAGAACCTCAGCCACCACCAGAGGGTCCACAGCGGGGAGAAGCCCTACACCTGTGCCGAGTGCGGCAAGTCCTTCCGGTGGCCCAAGGGCTTCAGCATCCACCGGAGGCTGCACCTGACGAAGAGGTTCTACGAGTGCGGCCACTGTGGGAAAGGCTTCCGTCACCTGGGGTTCTTCACGCGGCATCAGAGGACTCACAGGCACGGGGAGGTGTAG
>1|ENSG00000125945|23568522|23558528
ATGGCAGCCACCCTGCTCATGGCTGGGTCCCAGGCACCTGTGACGTTTGAAGATATGGCCATGTATCTCACCCGGGAAGAATGGAGACCTCTGGACGCTGCACAGAGGGACCTTTACCGGGATGTTATGCAGGAGAATTATGGAAATGTTGTCTCACTAGATTTTGAGATCAGGAGTGAGAACGAGGTAAATCCCAAGCAAGAGATTAGTGAAGATGTACAATTTGGGACTACATCTGAAAGACCTGCTGAGAATGCTGAGGAAAATCCTGAAAGTGAAGAGGGCTTTGAAAGCGGAGATAGGTCAGAAAGACAATGGGGAGATTTAACAGCAGAAGAGTGGGTAAGCTATCCTCTCCAACCAGTCACTGATCTACTTGTCCACAAAGAAGTCCACACAGGCATCCGCTATCATATATGTTCTCATTGTGGAAAGGCCTTCAGTCAGATCTCAGACCTTAATCGACATCAGAAGACCCACACTGGAGACAGACCCTATAAATGTTATGAATGTGGAAAAGGCTTCAGTCGCAGCTCACACCTTATTCAGCATCAAAGAACACATACTGGGGAGAGGCCTTATGACTGTAACGAGTGTGGGAAAAGTTTTGGAAGAAGTTCTCACCTGATTCAGCATCAGACAATCCACACTGGAGAGAAGCCTCACAAATGTAATGAGTGTGGAAAAAGTTTCTGCCGTCTCTCTCACCTAATCCAACACCAAAGGACCCACAGTGGTGAGAAACCCTATGAGTGTGAGGAGTGTGGGAAAAGCTTCAGCCGGAGCTCTCACCTAGCTCAGCACCAGAGGACCCACACGGGTGAGAAACCTTATGAATGTAACGAATGTGGCCGAGGCTTCAGTGAGAGATCTGATCTCATCAAACACTATCGAGTCCACACAGGGGAGAGGCCCTACAAGTGTGATGAGTGTGGGAAGAATTTCAGTCAGAACTCCGACCTTGTGCGTCATCGCAGAGCCCACACGGGAGAGAAGCCATACCACTGTAACGAATGTGGGGAAAATTTCAGCCGCATCTCACACTTGGTTCAGCACCAGAGAACTCACACTGGAGAGAAGCCATATGAATGCAATGCTTGTGGGAAAAGCTTCAGCCGGAGCTCTCATCTCATCACACACCAGAAAATTCACACTGGAGAGAAGCCTTATGAGTGTAATGAGTGTTGGCGAAGCTTTGGTGAAAGGTCAGATCTAATTAAACATCAGAGAACCCACACAGGGGAGAAGCCCTACGAGTGTGTGCAGTGTGGGAAAGGTTTCACCCAGAGCTCCAACCTCATCACACATCAAAGAGTTCACACGGGAGAGAAACCTTATGAATGTACCGAATGTGAGAAGAGTTTCAGCAGGAGCTCAGCTCTTATTAAACATAAGAGAGTTCATACGGACTAA
>9|ENSG00000136870|103212763|103200976
ATGGCTTCCCCGAGCCCCCCGCCGGAGTCGAAGGGGTTGCTGACATTTGAGGATGTGGCTGTGTTTTTTACCCAGGAGGAGTGGGATTATCTGGACCCAGCTCAGAGAAGCCTGTATAAAGATGTCATGATGGAGAATTATGGAAACCTGGTCTCACTGGATGTTTTGAACAGAGATAAGGATGAGGAGCCAACTGTAAAACAAGAGATTGAAGAAATTGAGGAAGAAGTGGAACCACAGGGTGTAATAGTTACAAGAATCAAAAGTGAAATTGACCAGGATCCTATGGGTAGAGAAACATTTGAACTTGTTGGTAGGTTAGATAAACAAAGAGGGATCTTCCTATGGGAAATACCAAGGGAATCTTTGACCCAGGAACAGAGAATGTTCAGAGAAAACACTAACATTATCCGTAAAAGACCAAACTCAGAAGAGAAATGCCATAAATGTGAAGAATGTGGAAAGGGTTTTGTCCGCAAGGCCCATTTCATTCAACATCAAAGGGTCCATACTGGTGAGAAACCTTTTCAGTGCAATGAATGTGGGAAAAGTTTTAGTCGCAGTTCATTTGTTATTGAACATCAGAGAATTCACACTGGGGAAAGGCCCTATGAGTGTAATTACTGTGGAAAAACCTTTAGTGTGAGCTCAACCCTTATTAGACATCAGAGAATCCACACTGGAGAAAGACCCTATCAGTGTAATCAGTGTAAACAGAGCTTCAGCCAGAGAAGGAGCCTTGTTAAACATCAAAGGATTCATACAGGTGAGAAACCCCATAAATGTAGTGACTGTGGGAAAGCCTTCAGTTGGAAATCACACCTTATTGAGCATCAAAGAACTCACACTGGTGAGAAACCTTATCACTGTACCAAATGTAAGAAGAGCTTTAGTCGAAATTCATTGCTTGTTGAGCATCAAAGAATTCACACTGGGGAAAGACCCCATAAATGTGGTGAATGTGGGAAAGCCTTTCGATTAAGCACATACCTTATACAACACCAAAAAATTCACACTGGCGAGAAGCCTTTTCTTTGTATTGAGTGTGGAAAAAGTTTCAGTCGGAGCTCATTCCTTATTGAACATCAGAGGATCCATACTGGTGAAAGACCTTATCAGTGCAAAGAGTGTGGGAAAAGTTTCAGTCAGCTTTGCAACCTTACTCGTCATCAGAGAATTCACACAGGAGACAAGCCCCATAAATGTGAGGAATGTGGAAAAGCCTTTAGTAGAAGCTCAGGTCTTATTCAGCATCAGAGAATTCACACCAGGGAGAAGACTTATCCATACAATGAAACTAAGGAAAGTTTTGATCCAAATTGCAGTCTTGTTATACAGCAGGAAGTCTACCCTAAGGAGAAATCTTATAAATGTGATGAATGTGGGAAAACTTTTAGTGTTAGTGCTCATCTTGTACAACATCAAAGAATCCACACTGGTGAAAAGCCCTATCTATGTACTGTCTGTGGGAAAAGCTTCAGCCGGAGCTCATTTCTTATTGAACATCAGAGAATCCACACTGGTGAGAGACCCTATCTGTGCAGACAGTGTGGAAAAAGCTTTAGTCAGCTTTGTAATCTTATTCGACATCAGGGTGTTCACACAGGTAATAAACCCCATAAATGTGATGAATGTGGAAAGGCCTTTAGCCGGAACTCGGGTCTTATTCAGCATCAGAGAATACACACAGGAGAGAAACCTTATAAGTGTGAGAAGTGCGACAAAAGTTTCAGTCAACAGCGCAGTCTTGTCAACCATCAGAAGATCCATGCAGAGGTGAAAACCCAAGAAACCCATGAATGTGACGCTTGTGGTGAAGCCTTTAATTGCCGTATTTCTCTTATTCAGCATCAGAAATTGCACACAGCATGGATGCAATAA
>19|ENSG00000198093|57100059|57084301
ATGACAAAGGCCCAGGAATCACTGACCCTGGAGGATGTGGCTGTGGACTTCACCTGGGAGGAGTGGCAGTTCCTGAGCCCTGCTCAGAAGGACCTGTACCGGGATGTGATGTTGGAGAACTACAGCAACCTTGTGTCAGTGGGGTATCAAGCCGGCAAACCTGATGCCCTCACCAAGTTGGAACAAGGAGAACCACTATGGACACTAGAAGATGAAATCCACAGTCCAGCCCACCCAGAAATTGAGAAAGCTGATGATCATCTGCAGCAGCCCTTGCAAAACCAAAAAATACTGAAGAGGACGGGACAACGCTATGAACACGGAAGAACTTTGAAATCATATTTAGGTTTAACCAACCAGAGCAGAAGATACAACAGAAAGGAGCCTGCTGAGTTTAATGGAGATGGAGCTTTTCTCCATGATAATCATGAACAAATGCCTACGGAAATTGAATTCCCTGAAAGTAGAAAACCCATCAGCACCAAGTCACAATTCCTTAAACATCAGCAAACACACAACATAGAGAAAGCCCATGAATGCACTGACTGTGGGAAAGCTTTCCTCAAGAAGTCTCAGCTCACTGAGCATAAGAGAATTCATACAGGAAAGAAACCCCACGTGTGTAGCTTGTGTGGGAAAGCCTTCTACAAGAAGTACAGGCTCACTGAACACGAGAGAGCTCACAGAGGAGAGAAACCCCACGGGTGTAGCTTGTGTGGGAAAGCCTTCTACAAGAGGTACAGGCTCACTGAACACGAGAGAGCTCACAAAGGAGAGAAACCATACGGGTGCAGTGAATGTGGGAAAGCCTTCCCCAGGAAATCTGAGCTTACTGAACATCAAAGGATTCACACGGGAATTAAGCCCCATCAATGCAGCGAATGTGGGAGAGCTTTCTCCAGAAAATCACTACTCGTTGTACATCAGCGAACTCATACAGGAGAGAAGCCTCATACATGCAGTGAATGTGGAAAAGGCTTCATTCAGAAGGGCAATCTCAACATACATCAACGAACTCACACTGGAGAGAAACCTTATGGATGCATTGACTGTGGCAAGGCCTTCAGCCAGAAGTCTTGCCTTGTAGCACATCAGAGATATCATACAGGAAAGACTCCCTTTGTATGTCCTGAATGTGGGCAACCCTGTTCACAGAAGTCAGGACTCATTAGACATCAGAAAATTCACTCAGGAGAGAAACCCTATAAATGCAGTGACTGTGGGAAAGCCTTCCTTACAAAGACAATGCTCATTGTACATCACAGAACTCACACGGGAGAGAGACCCTATGGCTGTGATGAGTGTGAGAAAGCTTACTTCTATATGTCTTGCCTTGTTAAACATAAGAGAATACACTCAAGGGAGAAACGGGGGGATTCAGTGAAGGTGGAAAATCCTTCCACAGCAAGTCACAGCTTAAGTCCTAGTGAACATGTGCAGGGGAAAAGCCCTGTTAATATGGTAACTGTGGCAATGGTGGCAGGGCAGTGTGAGTTTGCCCACATCCTGCATTCATGA
>7|ENSG00000181444|149101228|149092388
ATGAGAGAGACCTTGGAGGCCCTCAGCTCCCTGGGATTCTCTGTGGGACAGCCAGAGATGGCCCCCCAAAGTGAGCCCAGGGAAGGATCCCATAATGCCCAGGAGCAGATGTCCTCTTCTAGGGAAGAGAGAGCACTGGGGGTGTGCTCAGGGCACGAGGCCCCTACACCGGAGGAAGGTGCCCACACAGAACAAGCCGAGGCTCCCTGCAGAGGCCAGGCGTGCTCAGCACAGAAGGCTCAGCCTGTGGGTACCTGCCCAGGAGAGGAGTGGATGATTCGGAAGGTGAAGGTGGAGGACGAAGATCAGGAGGCAGAAGAGGAGGTCGAATGGCCCCAGCATCTATCGTTACTTCCCAGCCCCTTTCCCGCGCCTGACCTGGGGCATCTGGCTGCCGCGTACAAACTGGAGCCAGGGGCCCCGGGGGCACTGAGTGGGCTCGCGCTGTCTGGGTGGGGTCCGATGCCGGAGAAGCCCTACGGCTGCGGGGAGTGTGAGCGGCGCTTCCGGGACCAGCTGACGTTGCGACTGCACCAGCGGCTGCACCGGGGCGAGGGCCCCTGCGCCTGCCCGGACTGCGGCCGCAGCTTCACGCAGCGCGCCCACATGCTACTGCATCAGCGCAGCCACCGCGGCGAGCGGCCTTTCCCGTGCTCCGAGTGCGACAAGCGCTTCAGCAAGAAGGCCCATCTGACCCGCCACCTGCGCACGCACACGGGCGAGCGGCCCTACCCGTGCGCGGAGTGCGGCAAGCGCTTCAGCCAGAAGATCCACCTGGGCTCGCACCAAAAGACCCACACCGGCGAGCGGCCCTTCCCCTGCACGGAATGCGAGAAGCGCTTTCGCAAGAAGACGCACTTGATTCGGCACCAGCGCATCCATACGGGCGAGAGGCCCTACCAGTGCGCACAGTGCGCACGCAGCTTCACGCACAAGCAGCACTTGGTGCGGCACCAAAGGGTGCACCAGACGGCCGGCCCGGCCAGGCCCTCTCCCGACTCGTCCGCTTCTCCTCATTCCACTGCCCCGTCCCCGACCCCATCCTTTCCCGGGCCAAAGCCTTTCGCGTGCTCCGACTGCGGCTTGAGCTTCGGCTGGAAAAAGAACCTCGCCACGCACCAGTGTCTGCACCGCAGCGAGGGTCGCCCCTTTGGGTGCGATGAGTGCGCACTGGGCGCCACCGTGGATGCCCCCGCCGCCAAGCCCCTGGCCAGCGCGCCTGGCGGACCGGGCTGCGGCCCAGGATCCGATCCCGTGGTGCCCCAGCGCGCCCCCTCGGGCGAGCGGTCCTTCTTCTGCCCGGACTGCGGGCGCGGCTTCTCCCATGGGCAGCACCTGGCGCGGCACCCGCGCGTGCACACGGGCGAACGGCCCTTCGCCTGCACGCAGTGTGACCGCCGCTTCGGCTCGCGGCCTAATCTGGTCGCCCACTCCAGGGCCCACAGCGGCGCCAGGCCTTTCGCCTGCGCTCAGTGCGGCCGCCGCTTCAGCCGCAAGTCGCACCTGGGCCGCCACCAGGCGGTGCACACTGGCAGCCGCCCCCACGCCTGCGCCGTCTGCGCCCGCAGCTTCAGCTCCAAAACCAACCTAGTCCGCCACCAGGCGATCCACACAGGCTCCCGCCCCTTCTCCTGCCCGCAGTGCGGAAAGAGCTTCAGCCGCAAGACCCACCTGGTGCGGCACCAGCTCATTCACGGCGAAGCCGCCCACGCGGCCCCGGACGCCGCCCTTGCGGCCCCAGCCTGGTCCGCTCCCCCCGAGGTGGCGCCGCCCCCGCTCTTCTTCTGA
>9|ENSG00000148143|108815736|108665199
ATGGAGGTGCTTCAGTGTGATGGCTGTGATTTCCGAGCCCCGTCTTATGAAGATCTCAAGGCACACATTCAGGATGTCCACACGGCATTTCTGCAGCCAACTGATGTTGCTGAGGACAATGTGAATGAGCTACGATGTGGGTCCGTGAATGCCAGTAATCAGACAGAGGTGGAGTTTTCTTCTATAAAGGATGAATTTGCCATTGCAGAAGATTTATCAGGTCAAAATGCAACTTCATTGGGGACCGGAGGTTACTATGGCCACAGTCCAGGATATTATGGTCAGCATATTGCCGCTAATCCCAAACCAACAAACAAGTTTTTTCAATGCAAGTTCTGTGTACGCTACTTCAGGTCAAAAAACCTCCTCATAGAACACACTAGAAAGGTCCATGGAGCTCAAGCTGAAGGGAGTTCATCAGGACCCCCTGTCCCGGGATCCTTAAATTATAATATCATGATGCACGAGGGATTTGGAAAGGTCTTCTCTTGCCAGTTTTGCACATACAAGTCACCAAGAAGGGCAAGAATAATTAAGCATCAGAAGATGTATCACAAAAACAATTTGAAGGAGACCACTGCTCCCCCACCTGCTCCTGCTCCAATGCCAGACCCTGTGGTTCCGCCCGTATCACTGCAGGACCCCTGCAAGGAACTGCCAGCAGAGGTTGTGGAGCGCAGCATCTTAGAGTCTATGGTCAAGCCTTTGACCAAATCTCGAGGCAACTTTTGTTGTGAGTGGTGCAGCTACCAGACCCCCCGCCGAGAACGCTGGTGTGACCACATGATGAAGAAACACCGCAGTATGGTCAAGATCCTTTCCAGTCTCAGACAGCAACAAGAAGGAACTAATCTACCTGATGTGCCGAACAAGAGTGCCCCCAGCCCCACTTCCAACTCCACCTATCTGACCATGAATGCTGCAAGCCGGGAGATACCCAATACTACCGTCTCCAACTTCAGGGGCTCCATGGGCAACTCCATCATGAGACCCAATTCTTCAGCTTCCAAGTTTTCGCCCATGTCTTACCCTCAGATGAAGCCGAAGTCACCTCACAATTCTGGTCTAGTTAACTTGACAGAGAGATCCCGTTATGGAATGACTGACATGACCAATTCTTCTGCTGACCTGGAAACTAACAGCATGCTAAATGACTCTAGTTCTGATGAAGAGTTAAATGAAATAGACAGTGAGAATGGTTTAAGTGCTATGGATCACCAGACATCAGGCCTGTCTGCAGAGCAGCTGATGGGCTCAGATGGCAACAAATTATTGGAGACCAAGGGGATTCCATTTAGAAGATTCATGAATAGGTTCCAGTGCCCCTTTTGTCCTTTCCTCACCATGCATCGACGTAGCATCTCTCGTCACATAGAAAACATCCACTTATCTGGAAAGACAGCTGTCTACAAATGTGACGAATGTCCGTTTACTTGCAAGAGCTCGTTGAAACTTGGGGCTCACAAACAGTGTCACACGGGTACAACGTCAGATTGGGATGCTGTGAATTCCCAGAGTGAAAGCATTTCTTCCTCACTGAATGAAGGTGTGGTGTCTTATGAGAGCTCAAGCATCAATGGTAGAAAGTCAGGAGTCATGTTGGATCCCTTGCAGCAGCAACAGCCACCGCAGCCACCACCACCGCCGCCGCCACCACCACCATCACAGCCACAGCCACTGCAGCAGCCACAGCCACCACAGCTGCAGCCACCACATCAGGTGCCACCCCAGCCACAAACACAGCCACCACCAACGCAGCAGCCACAGCCACCCACACAAGCCGCACCTCTGCACCCATACAAATGCACCATGTGTAATTACTCCACCACAACTCTGAAAGGGCTAAGAGTCCATCAGCAGCATAAACATTCATTCTGTGACAACTTGCCAAAATTCGAGGGGCAGCCCTCAAGCCTACCATTGGAAAATGAGACAGACAGCCACCCCTCTTCCAGCAACACTGTGAAGAAAAGTCAGACCTCAATTCTTGGGTTGTCCTCCAAGAACAATTTTGTAGCTAAAGCCTCTAGGAAGCTCGCCAATGACTTTCCTCTAGATTTGTCACCCGTGAAGAAGAGAACCAGGATTGACGAGATAGCAAGCAACCTTCAGAGCAAAATTAACCAAACCAAACAGCAGGAAGATGCAGTGATCAATGTTGAGGATGATGAAGAGGAAGAGGAAGACAACGAAGTCGAGATAGAGGTTGAGTTGGACAGGGAGGAAGAACCGACAGAACCCATCATAGAGGTTCCCACTTCCTTTTCTGCCCAACAGATATGGGTAAGAGATACCAGTGAGCCCCAGAAAGAGCCCAACTTCAGAAACATCACCCACGATTACAATGCCACCAATGGGGCTGAGATTGAGCTCACCCTTTCTGAAGATGAAGAGGATTATTATGGCTCCTCAACAAACTTGAAAGATCACCAAGTTTCCAATACTGCTCTGCTGAATACCCAAACTCCCATCTATGGGACTGAGCACAATAGTGAAAACACAGACTTTGGTGACTCTGGAAGGCTTTACTATTGTAAACACTGTGACTTTAACAACAAATCTGCCCGGAGTGTTAGCACCCACTACCAACGAATGCACCCATACATTAAATTCAGCTTTAGGTACATCTTGGACCCCAATGATCACAGTGCAGTGTACAGGTGCCTGGAATGCTACATCGATTACACCAACTTCGAAGATCTCCAGCAGCATTATGGCGAGCACCACCCAGAAGCCATGAATGTACTCAACTTTGATCACTCGGACCTGATCTACCGGTGTCGGTTTTGTTCATACACGAGCCCGAATGTTAGAAGCCTGATGCCACATTACCAAAGAATGCATCCCACGGTGAAGATCAACAACGCGATGATATTTTCAAGCTATGTCGTGGAGCAGCAGGAAGGGCTGAATACAGAATCCCAGACCCTGAGGGAGATTCTGAATTCGGCTCCCAAGAACATGGCGACTTCCACACCTGTGGCTCGTGGTGGTGGTTTGCCAGCTACGTTCAACAAAAACACTCCTAAGACCTTTACTCCTGAATGTGAAAATCAGAAGGACCCTTTGGTCAACACTGTTGTTGTTTATGATTGTGATGTTTGTTCGTTTGCAAGCCCCAACATGCATTCTGTCTTGGTTCATTATCAGAAGAAACACCCCGAAGAAAAGGCTTCCTACTTTAGGATCCAGAAAACTATGCGAATGGTGTCTGTGGACAGGGGCTCTGCCCTTTCTCAATTATCATTTGAGGTGGGTGCTCCAATGTCTCCCAAAATGTCCAACATGGGTTCCCCACCCCCCCCACAACCCCCGCCACCAGACCTCAGTACTGAGCTTTACTACTGCAAACACTGTTCCTACAGCAATCGGTCAGTTGTGGGAGTGCTTGTCCACTACCAGAAAAGACACCCAGAAATAAAGGTTACTGCCAAATATATCAGACAGGCTCCTCCCACAGCTGCAATGATGAGAGGGGTCGAAGGGCCCCAAGGCTCCCCCCGGCCACCCGCCCCCATACAACAGCTGAACCGAAGCAGCTCTGAGAGAGATGGCCCTCCTGTGGAGAATGAGATGTTCTTTTGCCAGCACTGTGATTATGGGAACCGGACGGTCAAAGGGGTACTCATTCATTATCAGAAGAAGCACCGAGACTTCAAGGCCAATGCAGATGTGATCCGGCAGCATACGGCCACCATTCGAAGCCTCTGCGACCGAAATCAGAAGAAGCCTGCCAGCTGCGTGCTTGTCTCCCCCTCTAATCTGGAGCGGGACAAAACGAAACTCCGAGCACTCAAATGTAGGCAGTGCTCATATACCTCCCCCTACTTCTATGCACTGAGGAAGCATATCAAGAAAGACCACCCCGCCCTGAAAGCCACAGTCACGTCCATCATGCGATGGGCATTTCTAGATGGCTTGATAGAAGCTGGCTACCACTGCGAGTGGTGCATCTACTCCCATACGGAGCCCAACGGTTTGCTCCTGCATTACCAACGGAGGCATCCAGAACACTATGTTGATTACACCTACATGGCTACTAAACTGTGGGCTGGGCCAGACCCATCCCCTCCCTCTCTCACAATGCCAGCCGAAGCCAAAACCTACAGATGCAGGGACTGTGTTTTCGAAGCTGTTTCCATCTGGGACATCACTAATCACTACCAAGCATTCCACCCCTGGGCCATGAATGGTGATGAGTCAGTGCTACTGGACATCATCAAGGAGAAAGATGCTGTGGAGAAGCCCATTCTTTCATCCGAAGAGTTGGCAGGCCCTGTGAATTGTGAAAACAGTATACCCACCCCTTTCCCGGAGCAGGAAGCTGAATGTCCAGAGGATGCAAGACTGTCCCCTGAGAAAAGCCTGCAGCTAGCTTCAGCCAACCCCGCCATATCCTCCACCCCATACCAGTGCACGGTATGCCAATCTGAGTATAACAACTTGCACGGCCTTCTCACTCATTATGGGAAGAAGCACCCTGGCATGAAAGTGAAGGCTGCTGACTTTGCCCAGGACATTGACATCAACCCAGGTGCCGTCTACAAATGCAGGCATTGCCCATACATCAACACCCGCATCCACGGCGTACTGACCCACTACCAGAAGCGACACCCGTCCATCAAGGTGACCGCTGAGGACTTTGTGCACGACGTAGAGCAGTCTGCTGACATATCCCAGAATGACGTGGAGGAGACGAGCAGGATCTTCAAGCAAGGGTATGGCGCCTACCGGTGCAAACTGTGTCCGTACACACACGGCACTTTGGAGAAACTAAAAATCCACTACGAGAAGTATCACAATCAGCCTGAATTTGATGTCTTTTCCCAGTCGCCCCCGAAGCTGCCAGTCCCCCTCGAGCCCGAGATGACCACTGAAGTGAGCCCTTCCCAAGTCTCCATCACTGAGGAGGAGGTGGGAGAGGAGCCCGTGTCCACTTCTCACTTCTCTACCTCCCACCTGGTCTCCCACACTGTGTTCCGGTGCCAGCTCTGCAAGTACTTCTGCTCCACGAGGAAGGGGATCGCCAGGCACTACCGCATCAAGCACAATAATGTCCGAGCCCAGCCAGAAGGCAAGAACAACCTCTTCAAGTGTGCCCTGTGTGCCTACACCAACCCCATCCGCAAAGGTCTGGCAGCCCACTACCAGAAGCGCCACGACATTGATGCGTATTACACTCACTGCTTGGCAGCCTCCAGGACCATCAGCGACAAGCCCAACAAAGTGATCATCCCATCCCCGCCCAAGGACGACTCCCCTCAGCTGAGCGAGGAACTCCGGCGGGCAGTGGAGAAGAAAAAGTGCTCCTTGTGCTCTTTCCAGTCGTTCAGCAAGAAGGGCATCGTGTCCCATTACATGAAACGCCACCCAGGGGTGTTCCCAAAGAAGCAGCACGCCAGCAAGTTGGGGGGCTACTTCACGGCCGTCTATGCAGATGAGCATGAGAAGCCCACACTGATGGAAGAAGAGGAGAGAGGCAACTTTGAGAAAGCCGAGGTGGAGGGTGAAGCTCAGGAAATCGAGTGGCTCCCATTCCGCTGCATCAAATGCTTCAAGCTGTCCTTTAGCACTGCAGAGCTGCTGTGCATGCATTACACTGACCACCACAGTCGGGACCTAAAGAGGGACTTCATCATTCTGGGCAACGGCCCCCGCTTGCAGAACTCCACCTACCAGTGTAAGCACTGTGATAGCAAACTGCAAAGCACAGCCGAGCTGACCTCACACTTGAACATTCACAATGAGGAATTCCAGAAGCGTGCCAAACGTCAGGAGAGGAGGAAACAGCTTTTGAGCAAGCAGAAATATGCAGATGGTGCTTTTGCAGATTTCAAACAAGAGAGGCCTTTTGGTCACTTAGAAGAGGTGCCAAAGATCAAGGAGAGGAAAGTGGTGGGCTACAAATGTAAATTCTGTGTGGAAGTGCACCCAACGCTCCGAGCCATCTGCAATCACCTCCGAAAGCACGTCCAGTATGGCAATGTCCCAGCTGTGTCAGCTGCTGTGAAGGGGCTGCGTTCTCATGAGAGGAGCCACCTGGCCCTGGCCATGTTTACCCGCGAGGACAAGTACAGCTGCCAGTATTGCTCGTTTGTTTCTGCTTTCAGGCACAATTTGGATCGCCATATGCAAACCCACCACGGACACCATAAACCATTCCGATGCAAACTCTGCTCCTTCAAGTCCTCCTATAACAGCCGGCTGAAAACACATATACTCAAAGCTCATGCTGGTGAGCATGCCTACAAGTGTTCTTGGTGCTCATTCTCCACCATGACAATCAGCCAGCTGAAGGAACACTCCCTCAAGGTCCACGGAAAAGCCCTGACCCTCCCCAGGCCACGGATCGTCAGTCTCCTCTCCTCACACTCCCACCACTCCTCCCAAAAAGCTACCCCGGCTGAAGAAGTGGAAGACTCCAATGACTCATCATATTCAGAGCCCCCAGATGTTCAGCAGCAGTTGAACCACTATCAGTCAGCTGCCCTGGCAAGGAACAACAGCCGTGTTAGCCCTGTGCCTCTTTCTGGGGCTGCTGCTGGCACTGAGCAGAAAACTGAAGCCGTGCTTCACTGCGAATTCTGTGAATTCTCCTCCGGCTACATCCAGAGCATCAGGCGTCATTACCGGGACAAGCATGGTGGGAAGAAGCTTTTCAAGTGCAAAGACTGCTCCTTTTACACAGGCTTTAAATCTGCTTTTACTATGCACGTGGAAGCTGGGCACTCAGCAGTTCCCGAGGAGGGCCCCAAAGATCTTCGCTGTCCTCTCTGCCTCTATCACACCAAATACAAGCGCAACATGATTGACCACATCGTGCTGCACCGAGAAGAGCGTGTTGTCCCCATTGAAGTTTGCCGGTCCAAACTGTCCAAATACTTGCAGGGAGTAGTTTTCCGCTGTGATAAGTGTACCTTCACCTGCTCCAGTGATGAGAGCCTCCAGCAACATATAGAAAAGCACAATGAACTGAAACCTTACAAATGCCAGCTCTGCTACTATGAGACCAAGCACACGGAGGAACTGGACAGCCACCTTCGGGATGAGCATAAGGTAAGCCGTAACTTTGAGCTGGTTGGACGGGTTAACTTGGATCAGCTGGAACAGATGAAGGAGAAAATGGAGAGCTCCAGCAGCGATGATGAGGACAAGGAAGAAGAAATGAACAGCAAGGCTGAAGACAGAGAGCTGATGAGATTTTCTGACCACGGGGCTGCTCTTAACACTGAGAAGCGTTTTCCATGTGAATTTTGTGGACGGGCGTTTTCACAGGGCTCTGAGTGGGAAAGACATGTGCTGAGACACGGCATGGCATTGAATGACACCAAGCAGGTGAGCAGAGAAGAAATCCACCCAAAAGAGATCATGGAGAACAGTGTTAAAATGCCCTCCATAGAGGAAAAGGAAGATGACGAGGCCATTGGGATAGACTTTTCCCTAAAGAATGAAACAGTAGCCATCTGTGTAGTAACTGCCGACAAATCTCTCCTGGAGAATGCAGAGGCCAAAAAAGAATGA
>19|ENSG00000188629|9353864|9349941
ATGGCTGCAGGGTGGCTGACAACCTGGTCACAGAACTCAGTAACCTTCCAGGAAGTGGCAGTGGACTTTTCCCAGGAGGAGTGGGCATTGCTGGACCCTGCTCAAAAAAATCTATACAAAGATGTGATGCTGGAGAACTTTAGGAACCTGGCCTCAGTAGGGTATCAGCTCTGCAGACACAGTCTGATCTCCAAGGTGGATCAAGAACAGCTGAAGACAGATGAAAGAGGAATTTTACAAGGTGACTGTGCAGACTGGGAAACTCAACTTAAACCAAAAGATACAATTGCTATGCAGAACATTCCTGGGGGAAAAACATCCAATGGCATAAACACGAACTGTGTCAGAACTCACTCTGGAGAGATGCCCTATGAATGCAGTGACTGTGGGAAAGCCTTCATTTTTCAGTCTTCCCTTAAGAAACACATGAGATCTCATACTGGAGAGAAGCCTTATGAGTGTGATCACTGTGGAAAATCCTTTAGCCAGAGCTCTCATCTGAATGTGCACAAAAGAACTCACACTGGAGAGAAACCCTATGACTGTAAGGAATGTGGGAAGGCTTTCACTGTTCCTTCATCCCTTCAGAAACATGTGAGAACCCACACTGGAGAGAAACCCTATGAATGCAGTGACTGTGGAAAAGCCTTCATCGATCAGTCATCCCTTAAGAAACACACACGCTCTCACACTGGAGAGAAGCCTTATGAGTGTAACCAGTGTGGAAAGTCCTTCAGCACAGGCTCTTACCTTATTGTGCACAAGAGAACTCACACTGGTGAGAAAACCTATGAGTGTAAAGAATGTGGGAAGGCCTTTAGGAATTCCTCTTGCCTGAGGGTACACGTGAGAACTCACACTGGAGAGAAGCCTTATAAATGTATTCAGTGTGAAAAAGCCTTTAGCACAAGCACTAACCTTATAATGCACAAGCGAATCCACAATGGCCAGAAACTCCATGAATGA
>3|ENSG00000164048|48304080|48257623
ATGATTGATTTTCAAATGTTGAACCAGCTTTGCAGAACTATAATAAACCCAAGTGTGATACCCTGTCTCAAGTATTGTGGTGATCAAATAGGACCAGTGACTTTCGAGGATGTGGCTGTGCTTTTCACTGAGGCAGAGTGGAAGAGACTGAGCCTTGAGCAGAGGAACCTATACAAAGAAGTGATGCTGGAAAATCTCAGGAATCTGGTCTCATTGGAATCAAAGCCAGAAGTCCATACCTGCCCTTCTTGCCCTCTGGCCTTTGGCAGTCAGCAGTTCCTCAGCCAAGATGAGCTACACAATCATCCTATTCCAGGTTTCCATGCAGGAAATCAACTCCACCCAGGAAATCCCTGCCCAGAGGATCAGCCACAGTCACAACATCCTTCTGATAAAAATCACAGGGGGGCTGAAGCAGAAGATCAACGAGTGGAAGGAGGCGTCAGACCCTTGTTTTGGAGTACAAATGAAAGGGGGGCTTTAGTGGGTTTCTCTAGCCTGTTCCAGAGACCACCAATAAGCTCTTGGGGAGGCAACAGAATATTAGAGATACAGCTCAGTCCAGCCCAGAATGCAAGCTCTGAGGAAGTAGACAGAATTTCCAAGAGGGCAGAAACCCCAGGGTTTGGAGCAGTCACGTTTGGGGAGTGTGCACTAGCTTTTAACCAGAAGTCAAACCTGTTCAGACAGAAGGCAGTCACAGCAGAAAAATCTTCAGACAAAAGGCAGTCACAGGTGTGCAGGGAGTGTGGGCGAGGCTTTAGCAGGAAGTCACAGCTCATCATACACCAGAGGACACACACAGGAGAAAAGCCTTATGTCTGCGGAGAGTGTGGGCGAGGCTTTATAGTTGAGTCAGTCCTCCGCAACCACCTGAGTACACACTCCGGGGAGAAACCTTATGTGTGCAGCCATTGTGGGCGAGGCTTTAGCTGCAAGCCATACCTCATCAGACATCAGAGGACACACACAAGGGAGAAATCGTTTATGTGCACAGTGTGTGGGCGAGGCTTTCGTGAAAAGTCAGAGCTCATTAAGCACCAGAGAATTCACACGGGGGATAAGCCTTATAGGTGTCAAGTGACGGTCCCCTTGGAGGAATGGTCTTTGCATCTGACTACTTCCTTCTGCAACTGTGTTCTTCCATTAGCTTCCATGACACTCTCCTGCTTTATTTTTTTCTACATCTCTAGCCTTTGCTGTTTCCTCTCCTACCCCACCTTTAGATTTTACTCAGAGTTCAGTCTCCAGCCCTACAATCTGAGGGACACCTTTACCAGGTCCCCTTCCTAA
>9|ENSG00000130711|132548205|132529802
ATGATGGGCTCCGTGCTCCCGGCTGAGGCCCTGGTGCTCAAGACCGGGCTGAAGGCGCCGGGACTGGCGCTGGCCGAGGTTATCACCTCCGACATCCTGCACAGCTTCCTGTACGGCCGCTGGCGCAACGTGCTCGGGGAGCAGCTCTTCGAGGACAAGAGCCACCACGCCAGCCCCAAGACAGCCTTCACCGCCGAGGTGCTGGCGCAGTCCTTCTCCGGCGAAGTGCAGAAGCTGTCCAGCCTGGTGCTGCCTGCGGAGGTGATCATCGCTCAGAGCTCCATCCCTGGCGAGGGCCTCGGCATCTTCTCCAAGACGTGGATCAAGGCGGGAACCGAGATGGGCCCCTTCACCGGCCGCGTGATCGCCCCGGAGCACGTGGACATCTGCAAGAACAACAACCTCATGTGGGAGGTGTTCAATGAGGATGGCACGGTGCGCTACTTCATCGATGCCAGCCAGGAGGACCACCGGAGCTGGATGACCTACATCAAGTGTGCACGTAACGAACAGGAGCAGAACCTGGAGGTGGTCCAGATCGGCACCAGCATCTTCTACAAGGCCATTGAGATGATCCCACCTGACCAGGAACTGCTGGTGTGGTACGGAAACTCACACAACACCTTCCTGGGGATCCCAGGTGTGCCCGGGCTAGAGGAGGACCAGAAAAAGAACAAGCATGAGGACTTCCACCCGGCGGACTCGGCGGCTGGCCCCGCGGGCCGCATGCGATGCGTCATCTGCCACCGCGGCTTCAACTCGCGCAGCAACCTGCGCTCGCACATGCGCATCCACACGCTGGACAAGCCCTTCGTGTGCCGCTTCTGCAACCGCCGCTTCAGCCAGTCGTCCACGCTGCGCAACCACGTGCGCCTGCACACGGGCGAGCGCCCCTACAAGTGCCAGGTGTGCCAGAGCGCCTACTCGCAGCTGGCCGGCCTGCGCGCCCACCAGAAGAGCGCGCGGCACCGGCCGCCCAGCACCGCGCTGCAGGCACACTCGCCCGCGCTGCCCGCCCCGCACGCGCACGCGCCCGCGCTCGCCGCCGCCGCCGCCGCCGCCGCCGCCGCCGCCGCGCACCACCTGCCGGCCATGGTGCTGTGA
>10|ENSG00000169740|43464332|43459314
ATGTTTGGATTTCCAACAGCTACCCTGCTGGACTGTCATGGAAGATATGCCCAGAATGTAGCGTTCTTCAATGTGATGACTGAAGCCCACCACAAATATGACCACTCTGAGGCTACAGGATCCTCAAGCTGGGATATCCAAAATTCTTTCAGAAGAGAGAAGCTGGAACAAAAATCCCCAGATTCGAAGACACTACAGGAAGATTCACCTGGAGTGAGACAAAGGGTCTATGAGTGCCAGGAGTGTGGAAAATCCTTCCGGCAAAAAGGTAGTCTAACGTTACATGAGAGAATCCACACTGGTCAAAAGCCTTTTGAGTGCACCCACTGTGGAAAAAGCTTCAGGGCCAAAGGCAATCTTGTTACACATCAACGGATACACACGGGAGAGAAGCCTTATCAGTGCAAGGAGTGTGGGAAAAGCTTCAGTCAACGAGGTAGTCTCGCTGTCCACGAGAGACTCCACACTGGACAGAAACCCTACGAGTGTGCTATTTGTCAGAGAAGCTTCAGGAATCAGAGTAACCTTGCTGTTCACAGGAGAGTTCACAGTGGTGAGAAGCCCTATAGATGTGATCAGTGTGGAAAAGCCTTCAGTCAGAAAGGAAGCTTAATTGTTCACATCAGAGTCCACACAGGCCTGAAGCCCTATGCCTGTACCCAGTGCAGGAAGAGTTTCCACACCAGGGGGAATTGTATTCTGCATGGCAAAATCCACACAGGAGAGACACCCTATCTGTGCGGCCAGTGTGGAAAAAGCTTCACCCAGAGAGGGAGTCTGGCTGTGCACCAGCGAAGCTGCTCACAGAGGCTCACCCTTTGA
>19|ENSG00000180884|40146793|40140259
ATGGGGAAAGAGCCCTGGGTGCCTGACAGTGTGGATATGACATCAGCCATGGCCAGAGGGGCTTATGGCAGGCCTGGCTCTGATTTTTGCCATGGAACAGAGGGCAAGGACTTACCTTCTGAGCATAACGTTTCTGTAGAAGGAGTGGCACAGGACAGGAGTCCCGAGGCAACTCTGTGCCCCCAGAAGACCTGCCCCTGTGACATATGTGGCCTACGTTTGAAAGACATTTTGCATTTGGCTGAACACCAGACAACACATCCCAGGCAGAAACCATTTGTGTGTGAGGCATATGTGAAAGGCTCTGAGTTCAGTGCAAACCTTCCCCGGAAACAGGTGCAGCAGAACGTACACAACCCTATCAGAACGGAGGAGGGCCAGGCTTCCCCTGTAAAGACCTGCAGAGACCACACATCAGATCAGCTTTCCACCTGCAGGGAGGGTGGGAAGGACTTTGTGGCCACAGCAGGGTTTCTGCAGTGTGAGGTCACTCCCAGCGATGGGGAGCCGCACGAGGCCACCGAAGGTGTGGTGGATTTTCACATTGCACTAAGGCATAACAAGTGCTGTGAATCTGGGGATGCCTTCAATAACAAATCCACTCTTGTTCAGCACCAGAGAATCCACAGCAGAGAAAGGCCTTATGAATGCAGCAAATGTGGAATCTTCTTCACTTACGCCGCTGACCTCACTCAACACCAGAAAGTTCACAATAGAGGAAAACCGTATGAGTGCTGTGAATGTGGAAAATTCTTCAGCCAGCACTCCAGCCTTGTTAAACATCGCAGGGTTCACACCGGTGAAAGCCCTCACGTGTGTGGTGACTGTGGGAAATTCTTCAGCCGAAGCTCCAACCTCATTCAGCATAAGAGGGTTCACACTGGTGAAAAGCCATATGAGTGCAGCGACTGTGGGAAGTTCTTCAGCCAGCGTTCCAACCTCATTCATCATAAGAGGGTTCATACGGGCAGAAGTGCCCATGAGTGCAGTGAATGTGGGAAATCTTTCAACTGCAACTCCAGCCTAATTAAACATTGGAGAGTTCACACTGGAGAAAGACCTTACAAGTGTAACGAATGTGGGAAATTCTTCAGCCACATTGCCAGCCTCATTCAACATCAGATAGTTCACACTGGCGAGCGGCCTCACGGGTGTGGTGAGTGTGGGAAAGCCTTCAGCCGAAGCTCTGACCTCATGAAACATCAGCGAGTTCACACTGGTGAGCGGCCTTATGAATGCAATGAATGTGGGAAGTTATTTAGCCAGAGCTCCAGCCTCAATAGCCATCGGAGACTTCACACTGGTGAACGGCCTTACCAGTGCAGTGAATGTGGGAAATTCTTTAACCAAAGCTCCAGCCTCAATAACCACCGGAGACTTCACACCGGCGAGCGGCCTTATGAGTGCAGCGAATGTGGGAAAACCTTCAGGCAGAGGTCCAATCTGAGGCAGCACCTGAAAGTTCACAAACCAGACAGGCCTTACGAATGCAGCGAATGTGGGAAAGCCTTCAACCAAAGGCCTACCCTCATTCGGCATCAGAAGATTCACATCAGAGAAAGGAGCATGGAGAATGTGCTCCTTCCCTGTTCACAGCACACACCAGAGATAAGCTCTGAGAACAGACCTTATCAGGGCGCTGTCAACTACAAGTTGAAACTTGTTCATCCAAGTACCCACCCTGGGGAGGTTCCCTAG
>19|ENSG00000178229|62533956|62523689
ATGGCAGCCTCGGCGCAGGTGTCTGTGACCTTTGAGGATGTGGCTGTGACATTCACCCAGGAGGAGTGGGGACAGTTGGATGCAGCCCAGAGAACCTTGTATCAGGAGGTGATGCTGGAGACCTGCGGACTTCTCATGTCTCTGGGCTGTCCTTTGTTCAAACCAGAGCTGATCTACCAGTTGGATCACAGACAGGAGCTATGGATGGCTACAAAAGACCTCTCCCAAAGCTCCTATCCAGGTGACAACACAAAACCCAAGACCACAGAGCCTACCTTTTCTCACCTGGCCTTGCCTGAGGAAGTCTTACTCCAGGAACAACTGACACAAGGAGCCTCAAAGAACTCCCAATTAGGGCAATCCAAGGATCAGGATGGGCCATCTGAAATGCAAGAAGTCCACTTGAAAATAGGGATAGGCCCCCAGCGGGGGAAGCTGCTGGAGAAAATGAGTTCTGAACGTGATGGTTTGGGGTCAGATGATGGTGTATGTACAAAGATTACACAGAAACAAGTTTCAACAGAAGGTGATCTCTATGAATGTGATTCACATGGACCAGTTACAGATGCCTTGATTCGCGAAGAGAAAAATTCCTATAAATGTGAGGAATGCGGGAAAGTGTTTAAAAAGAATGCCCTCCTTGTTCAGCATGAACGGATTCACACTCAAGTGAAGCCCTATGAATGCACAGAGTGTGGGAAAACCTTTAGCAAGAGCACTCATCTTCTTCAGCACCTCATCATCCACACTGGGGAGAAGCCCTATAAGTGCATGGAGTGTGGGAAGGCTTTTAACCGCAGGTCACACCTCACACGGCACCAGCGGATTCACAGTGGAGAGAAGCCTTATAAGTGCAGTGAATGTGGAAAGGCCTTCACCCACCGCTCCACTTTTGTCTTGCATCACAGGAGCCACACTGGAGAAAAACCCTTTGTGTGCAAAGAGTGTGGCAAAGCCTTTCGAGATAGGCCAGGTTTCATTCGACACTACATCATCCACACGGGAGAGAAGCCCTATGAGTGCATTGAGTGTGGGAAGGCCTTCAACCGCCGGTCATACCTCACGTGGCACCAACAGATTCACACTGGAGTGAAACCCTTTGAATGCAACGAGTGTGGAAAAGCTTTTTGCGAGAGTGCAGACCTCATTCAACACTACATTATCCACACTGGGGAGAAGCCCTATAAGTGCATGGAGTGTGGGAAGGCGTTCAACCGTAGGTCACACCTCAAGCAGCATCAACGGATTCACACTGGGGAGAAGCCTTATGAATGCAGTGAATGTGGAAAGGCCTTCACCCACTGCTCCACTTTTGTCTTGCATAAAAGGACCCACACAGGAGAAAAACCCTATGAATGCAAAGAATGTGGAAAAGCCTTTAGTGATAGGGCAGACCTCATTCGCCACTTCAGCATCCACACTGGAGAGAAACCCTATGAGTGCGTGGAGTGTGGAAAGGCCTTCAACCGCAGCTCACACCTCACGAGGCACCAACAGATTCACACTGGAGAGAAACCCTATGAATGCATCCAGTGTGGGAAAGCCTTTTGCCGGAGCGCAAACCTTATTCGACACTCCATCATTCACACTGGAGAGAAGCCGTATGAATGCAGTGAGTGTGGAAAGGCTTTTAATCGCGGCTCATCCCTCACACATCATCAAAGGATTCATACTGGGAGAAACCCTACCATTGTAACAGATGTGGGAAGACCTTTTATGACTGCACAGACTTCAGTCAACATCCAGGAACTTTTATTAGGGAAAGAGTTTTTGAATATCACCACTGAAGAAAATCTGTGGTGA
>10|ENSG00000196693|42453998|42404561
ATGAACAAGGTAGATCAGAAGTTCCAGGGGTCAGTATCATTTAAAGATGTGACTGTGGGCTTCACCCAGGAGGAGTGGCAGCACCTGGACCCTAGTCAGAGGGCTCTGTATAGAGATGTGATGCTGGAGAACTACAGCAACCTTGTCTCAGTGGGGTATTGTGCTCACAAACCAGAGGTGATCTTCAGGCTGGAACAAGGAGAAGAACCATGGAGACTGGAGGAAGAATTCCCAAGCCAGAGCTTTCCAGAAGTCTGGACAGCTGATCACCTGAAAGAGAGGAGCCAAGAAAATCAATCTAAACATTTGTGGGAAGTTGTATTCATCAATAATGAAATGCTGACTAAGGAACAAGGTAATGTAATAGGAATACCATTTAACATGGACGTAAGTTCTTTTCCTTCCAGAAAAATGTTCTGTCAGTATGACTCACGTGGAATGAGTTTCAACACTGTTTCAGAATTGGTTATCAGTAAGATAAACTATTTAGGAAAAAAGTCTGACGAATTTAATGCATGTGGGAAATTGTTACTCAATATTAAGCATGATGAAACTCATACTCGAGAGAAAAATGAAGTTTTGAAAAATAGGAACACTCTGAGTCATCGTGAGAACACTTTGCAGCATGAGAAGATTCAAACTTTAGACCACAATTTTGAATACAGTATATGTCAGGAAACCCTCCTTGAAAAGGCAGTATTCAATACACGGAAGAGAGAGAATGCAGAAGAGAATAACTGTGACTATAATGAATTTGGGAGAACTTTCTGTGATAGTTCATCCCTCTTGTTCCATCAGATACCTCCATCAAAGGACAGTCACTATGAATTTAGTGATTGTGAGAAGTTCTTATGTGTGAAGTCCACCCTTTCTAAACATGATGGGGTACCTGTGAAACACTATGATTGTGGTGAAAGTGGGAATAATTTCAGGAGGAAATTGTGTCTGTCACAGCTTCAGAAAGGTGATAAAGGAGAGAAACACTTTGAATGTAATGAATGTGGGAAAGCTTTCTGGGAGAAGTCACATCTCACTCGACATCAGAGGGTGCACACAGGAGAGAAACACTTTCAATGTAATCAATGTGGAAAAACTTTCTGGGAGAAGTCAAACCTCACTAAACATCAGAGATCACACACAGGGGAGAAACCTTTTGAATGCAATGAATGTGGGAAAGCCTTTAGCCATAAGTCAGCCCTCACATTACACCAGAGAACACATACAGGGGAGAAACCCTATCAGTGTAATGCATGTGGGAAAACTTTTTACCAGAAATCTGACCTCACTAAACATCAGAGAACACACACAGGGCAGAAACCCTATGAATGTTATGAATGTGGAAAATCCTTCTGTATGAATTCACACCTTACAGTACACCAGAGAACTCACACAGGTGAGAAACCTTTTGAATGTCTTGAGTGTGGGAAATCCTTTTGTCAAAAGTCACATCTTACACAGCATCAGAGAACTCACATAGGAGATAAACCTTATGAATGTAATGCATGTGGGAAAACTTTCTACCACAAGTCAGTACTCACCAGGCATCAGATAATTCATACAGGGTTGAAACCTTATGAATGTTATGAATGTGGGAAAACCTTCTGCTTGAAGTCAGACCTCACAATACATCAGAGAACGCACACAGGGGAGAAACCCTTTGCATGTCCTGAATGTGGGAAATTCTTTAGCCATAAGTCAACCCTCTCTCAACATTATAGAACACACACGGGGGAGAAACCCTATGAATGTCATGAATGTGGAAAAATCTTTTACAATAAATCATACCTAACAAAACATAATAGAACACATACAGGGGAGAAACCCTATGAATGTAATGAATGTGGAAAAACCTTCTGCCAGAAGTCACAACTCACTCAGCATCAGAGAATTCACATAGGGGAGAAACCCTATGAATGTAATGAGTGTGGAAAAGCTTTCTGCCATAAGTCAGCTCTAATTGTACATCAGAGAACCCATACACAAGAAAAGCCTTATAAATGTAACGAATGTGGAAAATCTTTCTGTGTGAAGTCAGGACTTATTTTACATGAGAGAAAGCACACGGGGGAGAAACCCTATGAATGCAATGAATGTGGGAAATCCTTCAGTCACAAATCATCACTCACAGTACATCACAGGGCTCACACAGGAGAGAAATCTTGTCAGTGTAATGAATGTGGAAAAATCTTTTACCGTAAATCAGACCTTGCTAAACATCAGAGATCACATACAGGGGAAAAGCCCTATGAATGTAACACATGCAGGAAAACCTTCTCTCAAAAGTCAAATCTCATTGTACATCAGAGAACACACATAGGAGAAAAACCTTATGAATGA
>9|ENSG00000081386|98580159|98557968
ATGTCGCCACATCCAGAAGCCATCACAGATTGTGTGACACTGAACACTGTGGGCCAACTTGCAGAAGGTGGTTATCCTTTACGGTTCTCCACACTCTTTCAGGAGCAGCAGAAAATGAACATATCTCAGGCATCAGTGTCATTCAAGGACGTGACTATAGAATTCACCCAGGAGGAGTGGCAGCAAATGGCCCCTGTTCAGAAGAATCTGTACAGAGATGTGATGCTGGAGAACTACAGCAACCTCGTCTCAGTGGGGTACTGCTGTTTCAAACCAGAGGTGATCTTCAAGTTGGAGCAAGGAGAGGAGCCTTGGTTCTCAGAGGAGGAATTCTCAAACCAGAGTCACCCAAAAGATTACAGAGGTGATGACCTGATCAAGCAGAACAAGAAAATCAAAGACAAACACTTGGAGCAAGCAATATGTATCAATAATAAAACATTGACTACAGAGGAAGAGAAAGTTTTGGGGAAACCATTTACTCTGCATGTAGCTGCTGTTGCTTCAACAAAAATGTCCTGCAAATGCAACTCATGGGAAGTGAATTTGCAAAGTATTTCTGAATTTATCATTAATAATAGAAACTATTCAACAAAGAAAATAGGTTGCGGTAATGTATGTGAGAATTCACCTTTCAAAATTAACTTTGAGAAAACTCAGACTGGAGAGAAATTTTATGAACATAATAAAAACATGAAAGCTCTCAATTATAATGAAAATCTTCCCAAGCATCCAAAGTTTCAAACTTTGGAGCAAGCTTTTGAATGTAATAAAATTGGAAAAGCCTTTAATGATAAGGCTAACTGTGTTAAACATAACAGTTCTCACACAGGAGAAACATCCTCTAAAGATGATGAATTTAGGAAAAATTGTGATAAGAAAACTCTCTTTGACCACAGGAGAACTGGCACAGGGAAGAAACACCTGCATCTTAATCAATGTGGGAAATCCTTTGAGAAGTCAACTGTGGAGGAATATAATAAACTTAATATGGGTATAAAACATTATGAATTAAATCCAAGTGGAAATAATTTCAACAGAAAGGCACACCTCACTGATCCTCAAACAGCTGTCATAGAAGAGAACCCATTGGTAAGTAATGACAGAACACAGACTTGGGTTAAATCCTCTGAATATCATGAAAATAAGAAATCCTACCAGACGTCGGTTCACAGAGTTCGCCGAAGAAGTCACTCAATGATGAAACCCTATAAATGTAATGAATGTGGGAAATCCTTCTGTCAGAAAGGACATCTCATTCAACATCAGAGAACTCACACAGGAGAGAAACCATTTGAATGTAGTGAATGTGGAAAAACTTTCTCCCAGAAGTCACACCTCAGTACTCATCAGAGAATTCATACAGCAGAAAAACCCTATAAATGTAATGAATGTGGAAAAACATTTGTCCAGAAGTCAACCCTCAGGGGACATCAAAGAATTCACACAGGAGAAAAACCCTATGAATGTAGTGAATGTGGGAAAACTTTTGTTCAGAAGTCCACCCTCAGAGATCATCACAGAATTCACACAGGGGAGAAATCCTTTCAATGCAATCAATGTGGAAAAACATTTGGCCAGAAGTCAAACCTCAGAATACATCAGAGAACTCACACTGGGGAGAAAACTTACCAGTGTAATGAATGTGAAAAATCCTTCTGGCGAAAAGATCATCTCATTCAACATCAGAAAACTCACACGGGAGAGAAACCATTCAAATGTAACGAATGTGGGAAAACTTTTGCCCGGACATCAACCCTCAGAGTGCATCAAAGAATTCACACTGGGGAGAAACCATTTAAATGTAATGAATGTGGGAAGAAATTTGTCCGGAAAGCAATCCTTAGTGATCATCAGAGAATTCACACAGGGGAGAAACCCTTTCAGTGTAATAAATGTGGGAAAACTTTTGGCCAGAAATCAAACCTCAGAATACATCAAAGGACTCACAGTGGGGAGAAATCTTATGAATGCAATGAATATGGGAAATTATGTAAGAAGTCTACCCTAAGCTTATACCAGAAAATTCAGGGAGAGGGGAATCCCTATTGA
>12|ENSG00000123411|54717887|54704791
ATGGACAGTAGATATCTCCAGCTCCAGCTTTACCTGCCCTCTTGTTCTCTCCTCCAAGGTAGCGGGGACTCATCTCTGGAGAAGGAGTTCCTCGGGGCCCCAGTGGGGCCCTCGGTGAGCACCCCCAACAGCCAGCACTCTTCTCCTAGCCGCTCACTCAGTGCCAACTCCATCAAGGTGGAGATGTACAGCGATGAGGAGTCAAGCAGACTGCTGGGGCCAGATGAGCGGCTCCTGGAAAAGGACGACAGCGTGATTGTGGAAGATTCATTGTCTGAGCCCCTGGGCTACTGTGATGGGAGTGGGCCAGAGCCTCACTCCCCTGGGGGCATCCGGCTGCCCAATGGCAAGCTCAAGTGTGACGTCTGCGGCATGGTCTGTATTGGACCCAACGTGCTCATGGTGCACAAGCGCAGTCACACTGGTGAAAGGCCCTTCCATTGCAACCAGTGTGGTGCCTCCTTCACCCAGAAGGGGAACCTGCTGCGCCACATCAAGCTGCACTCTGGGGAGAAGCCCTTTAAATGTCCCTTCTGCAACTATGCCTGCCGCCGGCGTGATGCACTCACTGGTCACCTCCGCACACACTCAGTCTCCTCTCCCACAGTGGGCAAGCCCTACAAGTGTAACTACTGTGGCCGGAGCTACAAACAGCAGAGTACCCTGGAGGAGCACAAGGAGCGGTGCCATAACTACCTACAGAGTCTCAGCACTGAAGCCCAAGCTTTGGCTGGCCAACCAGGTGACGAAATACGTGACCTGGAGATGGTGCCAGACTCCATGCTGCACTCATCCTCTGAGCGGCCAACTTTCATCGATCGTCTGGCCAATAGCCTCACCAAACGCAAGCGTTCCACACCCCAGAAGTTTGTAGGCGAAAAGCAGATGCGCTTCAGCCTCTCAGACCTCCCCTATGATGTGAACTCGGGTGGCTATGAAAAGGATGTGGAGTTGGTGGCACACCACAGCCTAGAGCCTGGCTTTGGAAGTTCCCTGGCCTTTGTGGGTGCAGAGCATCTGCGTCCCCTCCGCCTTCCACCCACCAATTGCATCTCAGAACTCACGCCTGTCATCAGCTCTGTCTACACCCAGATGCAGCCCCTCCCTGGTCGACTGGAGCTTCCAGGATCCCGAGAAGCAGGTGAGGGACCTGAGGACCTGGCTGATGGAGGTCCCCTCCTCTACCGGCCCCGAGGCCCCCTGACTGACCCTGGGGCATCCCCCAGCAATGGCTGCCAGGACTCCACAGACACAGAAAGCAACCACGAAGATCGGGTTGCGGGGGTGGTATCCCTCCCTCAGGGTCCCCCACCCCAGCCACCTCCCACCATTGTGGTGGGCCGGCACAGTCCTGCCTACGCCAAAGAGGACCCCAAGCCACAGGAGGGGTTATTGCGGGGCACCCCAGGCCCCTCCAAGGAAGTGCTTCGGGTGGTGGGCGAGAGTGGTGAGCCTGTGAAGGCCTTCAAGTGTGAGCACTGCCGTATCCTCTTCCTGGACCACGTCATGTTCACTATCCACATGGGCTGCCATGGCTTCAGAGACCCTTTTGAGTGCAACATCTGTGGTTATCACAGCCAGGACCGGTACGAATTCTCTTCCCACATTGTCCGGGGGGAGCATAAGGTGGGCTAG
>8|ENSG00000196378|145983514|145969312
ATGGCGGCCTTGTTCCTGTCTGCCCCACCCCAGGCCGAGGTGACCTTCGAGGACGTGGCTGTGTACCTCTCCCGGGAGGAATGGGGCCGCCTGGGCCCTGCTCAGAGGGGCCTCTACAGGGACGTGATGCTGGAGACCTACGGGAACCTAGTCTCACTGGGAGTAGGACCTGCAGGCCCCAAGCCTGGAGTGATCTCGCAGTTGGAGCGAGGGGATGAGCCCTGGGTCCTGGATGTTCAGGGCACCTCTGGGAAAGAGCACCTGAGAGTCAACAGCCCAGCTCTTGGGACCAGAACTGAGTACAAGGAGTTGACTTCACAGGAGACATTTGGTGAGGAAGATCCCCAGGGATCTGAGCCAGTAGAAGCCTGTGACCACATCAGTAAGTCAGAGGGGAGCCTGGAAAAGCTAGTGGAGCAGAGAGGCCCCAGGGCAGTCACACTGACCAACGGGGAGAGCAGCAGGGAGTCTGGGGGAAACCTCAGGTTGCTGTCAAGACCTGTTCCTGATCAGAGACCTCACAAATGTGATATATGTGAGCAAAGTTTTGAACAGAGATCATATCTCAACAACCATAAGCGTGTACACAGGTCAAAAAAAACAAATACAGTTCGTAACTCTGGGGAAATCTTCAGTGCAAACTTAGTTGTTAAAGAAGATCAGAAAATTCCTACTGGGAAAAAATTGCATTATTGCAGTTACTGTGGGAAAACATTCAGGTACAGTGCCAACCTTGTCAAGCATCAGCGGCTTCACACTGAAGAGAAGCCCTACAAATGTGATGAGTGTGGGAAAGCCTTCAGCCAGAGCTGCGAGTTCATCAATCACCGAAGGATGCACTCAGGAGAGATTCCCTACCGGTGTGACGAGTGTGGGAAGACATTCACCCGGAGGCCCAACCTCATGAAGCACCAGAGGATTCACACTGGGGAGAAACCCTACAAGTGTGGGGAGTGTGGGAAGCACTTTAGCGCCTACTCTTCCCTGATTTATCACCAGAGAATCCACACCGGAGAGAAACCCTATAAATGTAATGACTGCGGGAAAGCCTTCAGTGATGGCTCAATCCTTATCCGACATCGTCGGACTCACACCGGAGAGAAGCCATTTGAGTGCAAGGAATGTGGCAAAGGCTTTACACAAAGTTCTAACCTTATCCAACATCAGAGAATTCACACTGGAGAGAAACCCTATAAATGTAATGAATGTGAGAAAGCTTTCATTCAAAAAACCAAACTCGTGGAACATCAGAGAAGCCACACTGGAGAGAAGCCCTATGAATGCAATGACTGTGGCAAAGTTTTCAGCCAAAGCACACACCTCATCCAGCACCAGAGAATCCACACAGGAGAGAAGCCCTACAAGTGCAGCGAGTGTGGGAAGGCCTTCCACAACAGTTCCAGACTCATCCACCACCAGAGGCTGCACCACGGAGAGAAACCCTACAGATGCAGCGATTGCAAGAAAGCCTTCAGCCAGAGCACGTACTTGATTCAGCACCGGAGGATCCACACCGGGGAGAAGCCCTACAAGTGCAGCGAGTGTGGGAAGGCCTTCCGGCACAGTTCCAACATGTGTCAGCATCAGCGGATTCACCTCCGGGAGGACTTCTCCATGTAA
>19|ENSG00000172006|2786469|2770961
ATGGTCACCTGCGCCCACCTGGGCCGGCGCGCGCGGCTCCCGGCAGCTCAGCCCTCTGCCTGCCCAGGAACCTGCTTTTCCCAAGAGGAGAGAATGGCTGCTGGGTACCTGCCCCGCTGGTCCCAGGAATTAGTAACCTTTGAGGACGTGTCCATGGACTTCTCCCAGGAGGAGTGGGAGTTGCTGGAGCCTGCTCAGAAGAACCTGTACAGAGAGGTGATGCTGGAGAACTACAGGAACGTGGTCTCCCTGGAAGCCTTGAAGAACCAATGTACTGATGTGGGGATTAAAGAGGGTCCACTTTCCCCAGCACAAACCTCACAAGTCACTAGTCTTTCCTCATGGACGGGGTATTTACTTTTTCAACCAGTGGCTTCTTCCCACTTGGAGCAAAGAGAAGCCCTGTGGATAGAGGAAAAAGGAACTCCTCAAGCCTCCTGTTCAGATTGGATGACTGTACTAAGAAACCAAGACTCAACTTACAAGAAGGTGGCTTTGCAGGAGGAACCAGCCAGTGGTATAAATATGATAAAGCTTATCAGAGAAGATGGGGGATGGAAGCAGTTAGAGGACAGCCATGAAGACCCCCAGGGGCTTTTGAGCCAAAAGGCATCCCTTCACGTAGTGGCCGTTCCTCAGGAGAAGGCTACTGCATGGCATGGATTTGGGGAAAATGGTAATCTGAGCCCAGCCCTTGTTTTATCACAGGGAAGCTCTAAAGGGAACCACTTGTGTGGCAGCGAGTTAGATATTACAAGCTTGGCATCCGATTCAGTCTTAAACCACCATCAGCTGGGATATGCAGATCGGAGACCTTGTGAAAGTAATGAATGTGGAAATGCCATCCGCCAGAACAGTCACTTTATTCAACACGGGGGGAAGATGTTTGTGTATTTGGAAAATGGGCAGTCATTGAACCACGGTATGGCCCTGACTATCCACAACAAAATCAACACGGCAGAGAAACCCTTTGAGTGCCACCAGTGTGGGAAGGTGTTCAACCGGAGGCATTCTTTGAGCGAACATCAAAGAATTCACACGGGGGAGAAACCCTACGAGTGTCAGGAGTGTGGGCGAGCCTTTACGCACAGCTCCACCCTCACGCGCCATCTGAGAACTCATACTGGAGAGAAGCCCTACGGGTGCGGTGAGTGCGGGAAAGCCTTCAACAGGATCTCATCGCTGACTCAGCATCAGAGGATTCACACCGGGGAAAAGCCCTATAAATGTGAAGACTGTGGGAAATCCTTCTGCCAGAGCTCTTACCTGATCTTGCACAAGAGGACACACACCGGAGAGAAGCCCTACGAATGCAGTGAATGTGGAAAGGCCTTCAGTGACCGTTCCTCTCTCAACCAGCACGAGCGAACTCACACGGGCGAGAACCCCTATGAATGTAAGCAGTGTGGGAGAGCCTTCAGCCAGAGGTCTTCCCTTGTGAGGCACGAGAGAACTCACACTGGAGAGAAACCCTACAGGTGTCAGGAATGTGGGAAAGCCTTCAGCCAGAGCTCATCCCTTGTCACACATCAGAAAACTCACAGCAGCCAGAAAACCTATAAAATCATTGACTGTGGGAAAGCGTTCTACCAGAACAGACATCTTATTGGATATTAG
>19|ENSG00000062370|49552666|49522546
CTTACTGTGTGCCAGGAGATGGTGACATTCAAGGATGTTGCTGTGGTCTTCACTGAGGAGGAGCTGGGGCTGCTGGACTCTGTCCAGAGGAAGCTGTACCGAGATGTGATGCTGGAGAACTTCAGGAACCTGCTCTTAGTAGCACATCAGCCCTTCAAGCCAGACCTAATATCCCAGCTGGAGAGAGAAGAAAAGCTTTTGATGGTGGAGACAGAAACCCCAAGAGATGGATGTTCAGGAAGGAAGAATCAACAAAAGATGGAGAGTATTCAGGAAGTAACAGTAAGCTACTTTTCCCCCAAAGAGCTTTCCTCCCGTCAGACCTGGCAACAAAGTGCAGGTGGGTTAATCAGGTGTCAAGATTTCCTGAAAGTTTTTCAAGGGAAGAATTCTCAGTTGCAAGAACAAGGTAATTCCCTCGGCCAGGTTTGGGCAGGAATACCAGTTCAGATTTCTGAAGATAAGAACTATATATTCACTCATATAGGGAATGGCTCCAATTATATAAAAAGTCAAGGGTATCCATCTTGGAGGGCACATCATTCTTGGAGGAAAATGTATCTGAAAGAGTCACATAATTATCAGTGTAGATGTCAGCAAATTTCCATGAAAAATCATTTCTGTAAGTGTGACAGTGTCAGTTGGCTCTCACATCACAATGATAAACTGGAAGTACACAGAAAAGAAAACTACAGCTGCCATGACTGTGGAGAAGATATCATGAAGGTATCATTACTTAATCAGGAGTCAATTCAAACAGAGGAGAAGCCCTATCCATGTACTGGGTATAGAAAAGCCTTCAGTAATGACTCCAGCTCTGAGGTTCATCAGCAGTTCCACTTGGAAGGGAAGCCCTATACATACAGTTCATGTGGAAAGGGCTGTAATTATAGTTCACTTCTTCATATTCATCAAAATATTGAGAGAGAAGATGATATTGAGAATTCACATCTGAAATCCTATCAGAGAGTGCATACAGAGGAGAAACCATGCAAATGTGGTGAATATGGTGAGAACTTCAATCACTGTTCCCCTCTTAACACTTATGAACTTATCCACACAGGTGAGATGTCCTATAGGCACAACATTTATGAGAAAGCCTTCAGTCATAGCTTAGACCTTAATAGTATTTTTAGGGTCCATACTAGGGATGAACCCCATGAATATGAGGAAAATGAGAATGTCTTTAATCAGAGTTCATGTCTTCAAGTCCATCAAAAAATCCACACTGAAGAGAAACTATACACAGATATAGAGTATGGAAAGAGTTTCATTTGTAGTTCAAATCTTGACATTCAGCATAGGGTTCATATGGAAGAGAATTCATATAATTCTGAGGAGTGTGGTAATGGCTTCAGTCTGGCCTCACATTTTCAGGACCTTCAGATAGTCCACACTAAGGAACAACCATATAAACGCTATGTGTGTAGTAACAGCTTCAGCCATAATTTATATCTTCAAGGTCATCCAAAAATTCACATTGGAGAGAAACCACGTAAGGAGCATGGGAATGGCTTCAACTGGAGCTCAAAACTTAAAGATCATCAGAGAGTCCACACTGGACAGAAGCCATACAAATGCAATATATGCGGCAAAGGTTTCAATCATAGATCAGTTCTGAATGTTCATCAGAGAGTCCACACAGGAGAGAAACCTTATAAATGCGAGGAATGTGATAAGGGATTCAGTCGGAGTTCATATCTTCAAGCCCATCAGAGAGTCCACACTGGAGAAAAACCTTATAAATGTGAGGAATGTGGGAAGGGGTTCAGTCGAAATTCATACCTTCAAGGCCATCAGAGAGTTCACACTGGAGAAAAACCATACAAGTGTGAGGAGTGTGGGAAGGGCTTCAGTCGGAGTTCACACCTTCAAGGCCATCAGAGAGTCCACACTGGAGAAAAACCATTCAAATGTGAGGAATGTGGGAAGGGGTTCAGTTGGAGCTTTAATCTTCAAATTCATCAGAGGGTTCACACAGGAGAAAAACCCTATAAATGTGAAGAATGTGGTAAAGGCTTCAGTAAGGCCTCAACACTTTTGGCCCATCAGAGGGTCCACACGGGAGAGAAGCCATACCAATGTGATGAGTGTGGTAAGAGTTTCAGTCAGAGATCATACCTTCAGAGTCATCAGAGTGTCCATTCTGGAGAAAGACCATATATATGTGAGGTATGTGGAAAGGGCTTCAGTCAGAGAGCATATCTTCAAGGTCATCAGAGAGTCCACACTAGAGTGAAACCGTATAAATGTGAGATGTGTGGGAAGGGCTTTAGTCAGAGTTCGCGCCTTGAAGCACATCGGAGGGTTCACACAGGAGGGAAACCATACAAATGTGAGGTGTGTACAAAGGGTTTCAGTGAGAGTTCACGCCTTCAAGCACACCAAAGGGTTCATGTGGAAGGGAGACCCTATAAATGTGAACAGTGTGGTAAGGGTTTCAGTGGGTATTCAAGTCTTCAAGCCCATCACAGAGTCCACACAGGAGAGAAACCATACAAATGTGAGGTATGTGGAAAGGGCTTCAGTCAGAGATCAAATCTTCAGGCTCACCAGAGAGTCCACACAGGAGAGAAACCATACAAATGTGATGCATGTGGTAAGGGTTTCCGTTGGAGCTCAGGTCTTCTCATTCATCAAAGAGTCCATAGTAGTGATAAATTCTATAAAAGCGAAGACTATGGTAAGGACTACCCTTCATCAGAGAATCTACACAGAAATGAAGATTCTGTTTTGTTTTGA
>19|ENSG00000171469|9592899|9579008
ATGGCAGCCATTTATTTGTCCCGTGGGTTTTTTTCCAGGGAACCAATCTGCCCTTTTGAAGAAAAGACAAAGGTAGAAAGGATGGTGGAGGACTACCTGGCAAGTGGTTATCAGGATTCAGTGACGTTTGATGATGTGGCTGTGGACTTCACCCCAGAGGAGTGGGCTTTACTGGACACAACTGAGAAATACCTCTACAGAGATGTGATGCTGGAGAACTACATGAACCTGGCCTCTGTGGAATGGGAAATACAACCTAGAACCAAACGGTCATCACTTCAGCAGGGTTTTTTGAAGAATCAAATATTCAGTGGGATACAAATGACAAGAGGCTACAGTGGATGGAAACTCTGTGACTGTAAGAATTGTGGAGAGGTCTTCAGGGAACAGTTTTGCCTTAAGACACACATGAGAGTTCAGAATGGAGGGAATACTTCTGAGGGTAATTGTTATGGAAAAGACACCCTCAGTGTGCACAAGGAAGCCTCTACTGGACAGGAACTTTCCAAATTTAATCCATGTGGAAAAGTCTTTACTCTAACTCCAGGTCTTGCTGTACATCTTGAAGTTCTCAATGCAAGACAACCCTACAAATGTAAGGAATGTGGAAAAGGCTTTAAGTATTTTGCAAGCCTTGATAATCATATGGGAATCCACACTGATGAGAAACTCTGTGAATTTCAGGAATATGGGAGAGCTGTCACAGCTTCTTCACACCTAAAGCAGTGTGTAGCAGTTCATACAGGAAAGAAATCCAAAAAGACTAAGAAATGTGGGAAATCCTTCACTAATTTTTCTCAACTTTATGCACCTGTGAAAACTCATAAAGGAGAGAAGTCCTTTGAATGTAAAGAATGTGGAAGATCCTTTAGAAATTCCTCATGCCTTAATGATCACATTCAAATTCACACTGGAATAAAACCACACAAGTGTACTTACTGTGGGAAAGCCTTCACTAGATCAACTCAACTTACTGAACATGTAAGAACTCACACTGGAATAAAACCCTATGAATGTAAGGAATGTGGCCAAGCCTTTGCTCAGTACTCGGGCCTTTCTATACACATACGAAGTCACAGTGGAAAGAAACCCTATCAGTGTAAGGAATGTGGGAAAGCCTTCACTACATCCACAAGTCTTATTCAGCATACAAGAATTCACACAGGAGAGAAGCCTTATGAATGTGTTGAATGTGGGAAGACCTTCATTACTTCTTCCCGTCGTAGTAAACATTTGAAAACTCATAGTGGAGAAAAGCCCTTTGTATGCAAGATATGTGGGAAAGCATTTCTATATTCCTCACGCCTTAATGTTCACCTGCGAACTCATACCGGAGAGAAACCCTTCGTATGTAAAGAATGTGGGAAAGCATTTGCTGTTTCCTCACGCCTAAGTAGACATGAAAGAATTCACACTGGGGAGAAACCCTATGAATGCAAGGATATGAGTGTTACCATTTAG
>7|ENSG00000152926|64079834|64076103
ATGAAGAGACATGAGATGGTAGCTAAACATTTAGTTATGTTTTATTATTTTGCCCAACACCTTTGGCCAGAGCAGAACATAAGAGATTCTTTCCAGAAAGTGACCCTAAGAAGATATAGAAAATGTGGATATGAGAATTTACAGTTAAGAAAAGGCTGTAAAAGTGTGGTTGAGTGTAAACAGCACAAAGGAGATTATAGTGGACTTAACCAATGTTTGAAAACTACCTTGAGCAAAATATTTCAATGTAATAAATATGTAGAAGTTTTCCATAAAATTTCAAATTCAAATAGACACAAGATGAGACATACTGAAAATAAACATTTTAAATGTAAAGAATGTCGCAAAACATTTTGCATGCTTTCACACCTAACTCAACATAAAAGAATCCAAACTAGAGTGAATTTCTACAAATGTGAAGCATATGGAAGAGCCTTTAACTGGTCCTCAACCCTTAATAAACATAAGAGAATTCATACTGGAGAAAAACCTTACAAATGTAAAGAATGTGGCAAAGCCTTTAACCAGACCTCACACCTTATTAGACATAAGAGAATTCATACTGAAGAGAAACCCTACAAATGTGAAGAATGTGGCAAAGCCTTTAACCAGTCATCGACCCTTACTACACATAATATAATTCATACTGGGGAAATTCCCTACAAATGTGAGAAATGTGTTAGAGCTTTTAACCAAGCCTCAAAGCTTACTGAACATAAGTTAATTCATACCGGAGAGAAACGTTATGAATGTGAAGAATGCGGCAAAGCTTTTAACCGATCCTCAAAACTTACTGAACATAAGTACATTCATACTGGAGAGAAGCTGTACAAATGTGAAGAATGTGGTAAAGCCTTTAACCAGTCCTCAACCCTTACTACACATAAGAGAATTCATAGTGGAGAGAAGCCCTACAAATGTGAAGAATGTGGCAAAGCTTTTAAACAATTTTCAAATCTTACTGACCATAAAAAAATTCATACTGGAGAGAAACCCTACAAATGTGAGGAATGTGGCAAAGCTTTTAACCAACTCTCAAACCTTACTAGACATAAGGTAATTCATACTGGAGAGAAACCCTACAAATGTGGAGAATGTGGCAAAGCCTTTAACCAGTCCTCAGCCCTTAATACACATAAGATAATCCATACTGGAGAGAATCCCCACAAATGTAGAGAATCTGGCAAAGTTTTCCACCTATCCTCAAAACTTAGTACATGTAAGAAAATTCATACTGGAGAGAAACTCTACAAATGTGAAGAATGTGGCAAAGCCTTTAAC
>19|ENSG00000186230|62648665|62646590
ATGTGTAGCTCAATTCTGAAGGACATTCTGCACCTGGCTGAGCACGATGGAACACACCCTGAGCAAGGGCTGTACACATGTGCAGCAGAGCATGACCTGCACCAAAAGGAGCAGATTAGAGAGAAGCTCACCAGAAGTGATGAGTGGAGGCCTTCATTTGTGAACCACAGTGCTCACGTGGGAGAGAGGAACTTCACATGCACGCAGGGTGGCAAGGATTTTACTGCCAGCTCAGACCTTCTCCAGCAACAGGTCTTAAACAGTGGGTGGAAGCTGTACAGGGATACCCAGGATGGGGAAGCCTTTCAAGGTGAACAGAATGATTTCAACTCCAGCCAAGGTGGGAAAGACTTTTGCCACCAACATGGGCTGTTTGAGCACCAAAAAACCCATAATGGGGAGAGGCCTTATGAGTTCAGTGAATGTGGGGAATTGTTTAGGTACAACTCCAACCTTATTAAATATCAGCAAAATCATGCTGGAGAAAGGCCTTATGAGGGCACTGAATATGGAAAGACCTTTATTAGAAAGTCCAACCTAGTTCAGCACCAGAAAATTCACAGTGAAGGCTTTCTTTCAAAAAGGTCTGACCCCATTGAACATCAGGAGATTCTCAGTAGACCAACACCTTATGAATGCACCCAGTGTGGGAAGGCCTTTCTTACACAGGCTCATCTGGTTGGTCACCAGAAAACCCATACTGGAGAACAGCCCTATGAATGCAACAAGTGTGGGAAGTTTTTTATGTATAACTCCAAACTCATCAGACATCAGAAAGTTCACACTGGGGAGAGGCGTTACGAGTGCAGTGAATGTGGGAAATTGTTTATGGACAGCTTCACACTCGGTAGACATCAGAGAGTTCATACTGGAGAAAGGCCTTTTGAATGCAGCATATGTGGAAAATTCTTTAGTCACCGCTCCACACTCAATATGCACCAGAGAGTTCATGCTGGCAAAAGGCTTTATAAGTGTAGCGAATGTGGGAAAGCCTTTAGCCTCAAACATAATGTTGTTCAGCATCTGAAAATTCATACTGGAGAACGGCCTTATGAGTGCACTGAATGTGAGAAGGCCTTTGTTAGAAAGTCCCACCTAGTTCAGCACCAGAAAATCCACACTGATGCATTTTCAAAAAGGTCTGACCTCATTCAACACAAGAGGATTGACATTAGGCCAAGGCCTTATACATGCAGTGAATGTGGGAAGGCCTTCCTTACACAGGCTCATCTGGTTGGTCACCAGAAAATCCATACTGGAGAACGGCCTTATGAATGCACTCAATGTGCGAAGGCCTTTGTTAGAAAGTCCCACCTAGTTCAGCATGAGAAAATCCACACTGATGCATTTTCAAAAAGGTCTGACCTCATTCAACACAAGAGGATTGACCTCAGGCCAAGGCCTTATGTGTGTAGTGAATGTGGGAAGGCCTTCCTTACACAGGCTCATCTAGATGGTCACCAGAAAATCCAGACTGGAGAACGGCGTTATGAATGCAATGAATGTGGGAAATTCTTTTTGGACAGCTACAAACTTGTTATTCATCAGAGAATTCACACTGGAGAAAAGCCTTATAAATGCAGCAAATGTGGGAAATTCTTTAGATATCGCTGTACACTGAGTAGACATCAGAAAGTTCACACTGGAGAAAGACCTTATGAGTGTAGTGAATGTGGGAAATTTTTTAGAGATAGCTACAAACTCATTATTCATCAGAGAGTTCATACTGGAGAAAAGCCTTATGAATGCAGCAACTGTGGGAAGTTTCTTAGATACCGCTCTACATTCATTAAACATCATAAAGTTTGCACTGGGGAGAAGCCTCATGAGTGCAGTAAATGTAGGGAATTGTTTAGGACTAAATCGAGCCTTATTATACATCAGCAGTCTCACACTGGAGAAAGTCCTTTTAAGTTAAGGGAATGTGGGAAAGACTTCAACAAATGTAATACTGGTCAGCGCCAAAAAACTCACACTGGAGAAAGGTCTTATGAGTGTGGTGAATCCAGCAAAGTGTTTAAATACAACTCCAGCCTCATTAAACATCAGATAATTCATACTGGAAAAAGGCCTTAG
>19|ENSG00000130544|7035907|7020716
ATGGCGGCTGTCGTCCTGCCCCCAACTGCCGCTCTGTCTTCCCTGTTCCCAGCCTCTCAGCGAGAAGGACACACAGAGGGCGGAGAGCTGGTTAATGAGCTCCTGAAAAGCTGGCTAAAGGGCTTGGTGACCTTTGAGGATGTGGCCGTGGAGTTCACCCAGGAGGAGTGGGCATTGCTGGACCCTGCCCAAAGGACACTGTACAGGGACGTGATGCTGGAGAACTGCAGGAACCTGGCCTCACTGGGGAACCAAGTTGATAAACCTAGGCTGATCTCCCAGCTGGAGCAAGAAGATAAAGTGATGACAGAAGAGAGAGGAATTCTCTCAGGTACCTGTCCAGATGTGGAGAATCCATTTAAAGCCAAAGGGTTAACTCCTAAGCTGCATGTTTTTCGAAAAGAACAATCTAGAAATATGAAAATGGAGAGGAATCATCTTGGAGCAACACTCAACGAATGTAATCAGTGTTTTAAAGTCTTCAGCACAAAATCTTCCCTTACACGGCACAGGAAGATTCATACTGGAGAAAGACCCTATGGCTGCAGTGAATGTGGGAAATCCTACAGCAGTAGATCTTACCTTGCTGTTCATAAGAGAATCCACAATGGGGAGAAACCCTATGAATGCAATGACTGTGGGAAAACCTTCAGCAGCAGATCTTACCTTACTGTTCATAAGAGAATCCACAATGGGGAGAAACCCTACGAATGCAGTGACTGTGGGAAAACCTTCAGCAATTCCTCATACCTCAGACCGCACTTGAGAATTCACACTGGAGAAAAACCGTACAAATGTAACCAGTGTTTTCGTGAGTTCCGCACTCAGTCAATCTTCACAAGGCACAAGAGAGTTCATACGGGGGAGGGTCATTATGTATGTAATCAGTGTGGAAAGGCTTTCGGCACGAGGTCATCTCTTTCTTCGCACTATAGCATTCATACAGGGGAGTACCCTTACGAATGCCACGATTGTGGGAGAACCTTCAGGAGGAGGTCGAATCTGACACAGCACATAAGAACTCATACTGGAGAAAAACCCTACACATGTAATGAGTGTGGGAAATCCTTTACCAATAGCTTTTCTCTTACAATTCACAGGAGAATACATAATGGAGAGAAATCCTATGAGTGCAGTGATTGTGGAAAATCCTTTAATGTTCTCTCATCCGTTAAGAAACACATGAGAACTCACACTGGAAAAAAACCCTATGAATGTAATTATTGCGGGAAATCCTTCACAAGTAACTCCTACCTTTCTGTGCATACGAGAATGCATAATAGGCAAATGTGA
>11|ENSG00000166478|9506187|9439089
ATGACAGAGTTTCCTGGAGGAGGGATGGAGGCGCAACATGTTACGCTGTGCTTGACAGAGGCAGTCACCGTGGCAGATGGTGACAACTTAGAAAATATGGAAGGCGTAAGCTTGCAAGCAGTAACACTTGCAGATGGTTCTACTGCTTACATACAACACAATTCTAAAGATGCAAAACTCATAGATGGCCAGGTCATTCAGTTGGAAGATGGTTCTGCGGCCTATGTTCAACATGTACCCATACCTAAAAGTACAGGGGACAGTTTGCGTCTAGAGGATGGTCAAGCAGTACAGTTAGAAGATGGTACCACAGCATTTATTCACCACACCTCCAAAGATAGTTATGACCAGAGTGCATTACAGGCGGTTCAGCTGGAAGATGGTACCACAGCTTATATCCACCATGCAGTGCAAGTCCCGCAGTCTGACACCATCTTGGCAATTCAGGCTGATGGGACAGTGGCAGGTCTGCACACTGGGGATGCTACAATTGACCCTGACACCATCAGTGCTTTGGAACAGTATGCAGCAAAGGTGTCCATTGATGGAAGTGAAAGTGTAGCAGGTACTGGAATGATTGGAGAAAATGAGCAAGAGAAAAAAATGCAGATTGTTTTACAAGGACATGCTACAAGAGTAACTGCTAAATCTCAACAGAGTGGAGAGAAGGCATTTCGATGTGAATATGATGGATGTGGAAAATTATATACAACAGCTCATCATCTCAAGGTCCATGAGAGGTCACACACAGGAGATCGGCCTTATCAGTGTGAGCATGCAGGCTGTGGGAAGGCATTTGCAACAGGTTATGGATTAAAAAGTCACGTCAGAACTCATACAGGAGAAAAGCCATATCGGTGTTCGGAAGATAATTGTACTAAATCTTTCAAAACTTCAGGAGATCTACAGAAACACATCAGAACTCATACAGGAGAAAGGCCCTTTAAGTGTCCCTTCGAAGGCTGCGGTCGGTCCTTTACAACATCAAATATCAGAAAAGTGCACGTTAGGACACACACAGGAGAAAGACCTTATTACTGCACAGAGCCAGGATGTGGGAGGGCATTTGCCAGTGCAACAAATTATAAAAACCATGTGAGGATACACACAGGAGAAAAGCCATATGTTTGTACAGTTCCTGGGTGTGACAAAAGGTTTACAGAATATTCCAGTTTGTACAAACATCATGTTGTCCACACTCATTCCAAACCTTACAACTGTAACCACTGTGGGAAGACATACAAGCAGATCTCCACGCTGGCCATGCACAAACGGACAGCCCACAACGACACTGAGCCCATCGAGGAGGAGCAGGAAGCCTTCTTTGAGCCGCCCCCAGGTCAAGGTGAAGATGTTCTTAAAGGGTCCCAGATTACGTATGTTACAGGTGTAGAAGGGGACGACGTTGTTTCTACACAAGTAGCCACAGTAACCCAATCTGGACTGAGTCAACAAGTTACACTCATATCCCAGGATGGGACTCAGCATGTCAACATATCTCAAGCTGACATGCAGGCCATTGGCAACACCATCACAATGGTAACGCAGGATGGCACGCCCATCACAGTCCCCGCCCATGATGCAGTCATCTCCTCAGCAGGAACGCACTCTGTTGCTATGGTTACTGCTGAGGGTACAGAAGGGGAACAGGTTGCAATTGTAGCTCAAGACTTGGCAGCATTCCATACTGCCTCATCAGAAATGGGGCACCAGCAGCATAGCCATCACTTAGTAACCACAGAAACCAGACCTCTGACCTTAGTAGCAACATCCAATGGCACCCAGATTGCAGTTCAGCTTGGAGAACAGCCATCTCTGGAAGAAGCCATCAGAATAGCGTCTAGAATCCAACAAGGAGAAACGCCAGGGTTGGATGATTAA
>9|ENSG00000119138|72219393|72189333
ATGTCCGCGGCCGCCTACATGGACTTCGTGGCTGCCCAGTGTCTGGTTTCCATTTCGAACCGCGCTGCGGTGCCGGAGCATGGGGTCGCTCCGGACGCCGAGCGGCTGCGACTACCTGAGCGCGAGGTGACCAAGGAGCACGGTGACCCGGGGGACACCTGGAAGGATTACTGCACACTGGTCACCATCGCCAAGAGCTTGTTGGACCTGAACAAGTACCGACCCATCCAGACCCCCTCCGTGTGCAGCGACAGTCTGGAAAGTCCAGATGAGGATATGGGATCCGACAGCGACGTGACCACCGAATCTGGGTCGAGTCCTTCCCACAGCCCGGAGGAGAGACAGGATCCTGGCAGCGCGCCCAGCCCGCTCTCCCTCCTCCATCCTGGAGTGGCTGCGAAGGGGAAACACGCCTCCGAAAAGAGGCACAAGTGCCCCTACAGTGGCTGTGGGAAAGTCTATGGAAAATCCTCCCATCTCAAAGCCCATTACAGAGTGCATACAGGTGAACGGCCCTTTCCCTGCACGTGGCCAGACTGCCTTAAAAAGTTCTCCCGCTCAGACGAGCTGACCCGCCACTACCGGACCCACACTGGGGAAAAGCAGTTCCGCTGTCCGCTGTGTGAGAAGCGCTTCATGAGGAGTGACCACCTCACAAAGCACGCCCGGCGGCACACCGAGTTCCACCCCAGCATGATCAAGCGATCGAAAAAGGCGCTGGCCAACGCTTTGTGA
>6|ENSG00000057657|106664507|106640888
ATGAAAATGGACATGGAGGATGCGGATATGACTCTGTGGACAGAGGCTGAGTTTGAAGAGAAGTGTACATACATTGTGAACGACCACCCCTGGGATTCTGGTGCTGATGGCGGTACTTCGGTTCAGGCGGAGGCATCCTTACCAAGGAATCTGCTTTTCAAGTATGCCACCAACAGTGAAGAGGTTATTGGAGTGATGAGTAAAGAATACATACCAAAGGGCACACGTTTTGGACCCCTAATAGGTGAAATCTACACCAATGACACAGTTCCTAAGAACGCCAACAGGAAATATTTTTGGAGGATCTATTCCAGAGGGGAGCTTCACCACTTCATTGACGGCTTTAATGAAGAGAAAAGCAACTGGATGCGCTATGTGAATCCAGCACACTCTCCCCGGGAGCAAAACCTGGCTGCGTGTCAGAACGGGATGAACATCTACTTCTACACCATTAAGCCCATCCCTGCCAACCAGGAACTTCTTGTGTGGTATTGTCGGGACTTTGCAGAAAGGCTTCACTACCCTTATCCCGGAGAGCTGACAATGATGAATCTCACACAAACACAGAGCAGTCTAAAGCAACCGAGCACTGAGAAAAATGAACTCTGCCCAAAGAATGTCCCAAAGAGAGAGTACAGCGTGAAAGAAATCCTAAAATTGGACTCCAACCCCTCCAAAGGAAAGGACCTCTACCGTTCTAACATTTCACCCCTCACATCAGAAAAGGACCTCGATGACTTTAGAAGACGTGGGAGCCCCGAAATGCCCTTCTACCCTCGGGTCGTTTACCCCATCCGGGCCCCTCTGCCAGAAGACTTTTTGAAAGCTTCCCTGGCCTACGGGATCGAGAGACCCACGTACATCACTCGCTCCCCCATTCCATCCTCCACCACTCCAAGCCCCTCTGCAAGAAGCAGCCCCGACCAAAGCCTCAAGAGCTCCAGCCCTCACAGCAGCCCTGGGAATACGGTGTCCCCTGTGGGCCCCGGCTCTCAAGAGCACCGGGACTCCTACGCTTACTTGAACGCGTCCTACGGCACGGAAGGTTTGGGCTCCTACCCTGGCTACGCACCCCTGCCCCACCTCCCGCCAGCTTTCATCCCCTCGTACAACGCTCACTACCCCAAGTTCCTCTTGCCCCCCTACGGCATGAATTGTAATGGCCTGAGCGCTGTGAGCAGCATGAATGGCATCAACAACTTTGGCCTCTTCCCGAGGCTGTGCCCTGTCTACAGCAATCTCCTCGGTGGGGGCAGCCTGCCCCACCCCATGCTCAACCCCACTTCTCTCCCGAGCTCGCTGCCCTCAGATGGAGCCCGGAGGTTGCTCCAGCCGGAGCATCCCAGGGAGGTGCTTGTCCCGGCGCCCCACAGTGCCTTCTCCTTTACCGGGGCCGCCGCCAGCATGAAGGACAAGGCCTGTAGCCCCACAAGCGGGTCTCCCACGGCGGGAACAGCCGCCACGGCAGAACATGTGGTGCAGCCCAAAGCTACCTCAGCAGCGATGGCAGCCCCCAGCAGCGACGAAGCCATGAATCTCATTAAAAACAAAAGAAACATGACCGGCTACAAGACCCTTCCCTACCCGCTGAAGAAGCAGAACGGCAAGATCAAGTACGAATGCAACGTTTGCGCCAAGACTTTCGGCCAGCTCTCCAATCTGAAGGTCCACCTGAGAGTGCACAGTGGAGAACGGCCTTTCAAATGTCAGACTTGCAACAAGGGCTTTACTCAGCTCGCCCACCTGCAGAAACACTACCTGGTACACACGGGAGAAAAGCCACATGAATGCCAGGTCTGCCACAAGAGATTTAGCAGCACCAGCAATCTCAAGACCCACCTGCGACTCCATTCTGGAGAGAAACCATACCAATGCAAGGTGTGCCCTGCCAAGTTCACCCAGTTTGTGCACCTGAAACTGCACAAGCGTCTGCACACCCGGGAGCGGCCCCACAAGTGCTCCCAGTGCCACAAGAACTACATCCATCTCTGTAGCCTCAAGGTTCACCTGAAAGGGAACTGCGCTGCGGCCCCGGCGCCTGGGCTGCCCTTGGAAGATCTGACCCGAATCAATGAAGAAATCGAGAAGTTTGACATCAGTGACAATGCTGACCGGCTCGAGGACGTGGAGGATGACATCAGTGTGATCTCTGTAGTGGAGAAGGAAATTCTGGCCGTGGTCAGAAAAGAGAAAGAAGAAACTGGCCTGAAAGTGTCTTTGCAAAGAAACATGGGGAATGGACTCCTCTCCTCAGGGTGCAGCCTTTATGAGTCATCAGATCTACCCCTCATGAAGTTGCCTCCCAGCAACCCACTACCTCTGGTACCTGTAAAGGTCAAACAAGAAACAGTTGAACCAATGGATCCTTAA
>19|ENSG00000168661|40127909|40109724
ATGGAACCAAAAGATTTGCAGTTGGAAGATGATACAATCGGCTGTAAAGAAATGCCCACCTCTGAAAACTGTCCATCTTTTGCTCTACATCAGAAAATAAGTAGACAGAAACCACGTGAATGTCAGGAATATGGAAAGACCCTTTGTCAAGACTCAAAGCCTGTTCAACATGAAAGAATACATAGTAGTGAAAAACCCAACAGATGTAAAGAATGTGGGAAGAACTTTAGTAATGGACATCAACTCACCATACATCAGAGATTGCATGTTGGTGAGAAACCCTATAAATATGAAAAATGTGGGAAGGCCTTTATCAGTGGCTCAGCCTTTGTTAAGCATGGGAGAATTCACACTGGTGAGAAGCCACTCAAATGTAAGCAATGTGGAAAGACTATTAGTGGTAGCTATCAACTTACAGTACATAAGAGTATTCATACTGGGAAGAAACCATATGAGTGCGGGGAATGTGGGAAAGCTTTTCTAGTATATGGAAAGCTTACCCGGCATCAGAGTACTCACACTGGTGAAAAACCCTTTGGGTGTGAGGAGTGTGGGAAGGCCTTCAGTACCTTTTCATACCTGGTTCAACATCAGCGAATTCATACCAGTGAAAAACCTTACGAATGCAAAGAATGTGGGAAGGCCTTTAGCACTAGCTCACCCCTTGCTAAGCATCAGAGAATTCATACTGGCGAGAAACCCTATGAATGTAAGGAGTGTGGGAAGTCCTTCACTGTGTATGGACAGCTTACTCGACATCAGAGTATTCATACTGGTGAGAAACCTTTTGAATGTAAGGAATGTGGAAAGGCCTTTAGACTTAGTTCCTTCCTTCATGCACATCAGCGAATTCATGCAGAGATAAAGCCCTACGGATGCAAGGAATGCGGGAGAACCTTCAGTCGTGCCTCATATCTTGTTCAACATGGAAGACTTCACACTGGCGAGAAGCCCTATGAATGTAAGGAGTGTGGCAAGGCCTTTAGTACTGGCTCATACCTTGTTCAGCATCAGAGGATCCATACTGGGGAGAAACCCTATGAATGTAAGGAATGTGGCAAAGCCTTTATTAGTCGCCATCAGCTTACCGTACATCAAAGGGTTCATACTGGAGAGAAACCCTATGAGTGTAAGGAATGTGGCAAGGCCTTCAGAGTGCACGTACATCTCACACAGCATCGGAAAATTCATACTGATGTAAAGCCCTATGAATGTAAGGAATGTGGAAAGACTTTTAGTCGAGCCTCGTACCTTGTACAACATAGCAGAATCCATACTGGTAAGAAGCCCTATGAGTGTAAGGAGTGTGGCAAGGCCTTCAGTTCTGGCTCATACCTTGTTCAGCATCAAAGAATTCATACTGGGGAGAAACCCTATGAATGTAACAAATGTGGGAAAGCCTTTACTGTTTATGGACAACTTATTGGACATCAGAGTGTTCACACTGGTGAGAAACCTTTTGAATGTAAGGAATGCGGGAAGGCCTTTAGACTTAATTCATTCCTTACTGAACATCAGCGGGTACACACTGGTGAGAAACCCTTTAAATGCAAAAAATGTGGGAAGACCTTTAGATACAGTTCAGCCCTTAAAGTGCATCTGAGAAAACATATGAGTGTTATACCCTAA
>8|ENSG00000181638|144430474|144400655
ATGGAGAAGCCTGCAGGCAGAAAAAAGAAGACGCCGACCCCAAGGGAGGAGGCAGACGTGCAGAAGAGTGCGCTCAGAGAGGAGAAGGTGTCCGGGGACAGAAAGCCACCTGAGAGGCCCACTGTGCCCAGGAAGCCCCGCACAGAGCCCTGCCTGAGTCCTGAAGACGAAGAGCACGTCTTTGATGCCTTCGACGCTTCATTTAAAGATGACTTTGAGGGGGTTCCCGTGTTCATTCCTTTTCAGAGGAAGAAACCCTATGAGTGCAGTGAGTGTGGGCGGATCTTTAAGCACAAGACAGACCACATTCGCCATCAGAGGGTCCACACTGGAGAGAAGCCCTTCAAGTGTGCGCAGTGCGGGAAGGCCTTCCGGCACAGCTCTGACGTCACCAAACACCAGAGGACTCACACGGGAGAGAAGCCCTTCAAATGCGGGGAGTGCGGGAAAGCCTTTAACTGCGGCTCCAATCTCCTGAAACATCAGAAGACGCACACCGGGGAGAAGCCCTACGAATGCACGCACTGTGGGAAAGCCTTTGCCTACAGCTCCTGTCTCATCCGCCATCAGAAACGCCACCCTCGGAAGAAGCCCCGGGGCCATCTGCGGACTCGGGCCCTGCGCCCTGGGACCACTCATCCCTGCCCAGCCAGCTTCAGTGCCCGGGGCCGCTTGTCCCTGCCCGGCCTCTGTGCCCCAACTGTGCTTGGTCCTCTGGCTTCTCTCCTCCTGCTGGAGTGCCAGTCCCTGAGCTCAGACCCCCGTCCCCGGAACTGGGCCACACCACGTGCCCTCTTGGCCCAGCCTTCCTCCCAGAGAGGCGGCCTGACTTACCTGGATGGACTTGGGACAAAGGTTCCTCAGGACCTTGGACACCACCACCTGCTGAGCTTCCCGTCCCAGCCATGCAGTGGGGCCCCTGGGGTGCCCTCGGCAGCTTCGGTCCAGCCTGCATCTGCCCCTCGGCCTTCCGACGTGGGCGGTGGGCCCCAGCCCCACAGACCAGCCCAGCATTCAGGCTCCCCTGGCTCCAGCCCTAAGGTGCTCTCCCAGCCGTCCGACCTGGATCTCCAAGACGTAGAGGAAGTGGAGATCGGCAGAGACACCTTCTGGCCCGACTCCGAGCCCAAGCCGGAGCAGGCTCCACGCTCTCCTGGCTCTCAGGCCCCTGACGAGGGGGCGGGCGGGGCGCTGCGCAGCCTCCTGAGGAGCCTTCCCCGCAGGGCCCGGTGCAGCGCCGGCTTCGGGCCTGAATCCAGCGCGGAGCGGCCGGCGGGCCAGCCGCCTGGGGCCGTCCCTTGCGCCCAGCCGCGGGGCGCCTGGCGCGTGACGCTCGTGCAGCAAGCAGCGGCCGGGCCCGAGGGTGCGCCCGAGCGGGCTGCCGAGCTGGGAGTCAACTTCGGTCGGAGCCGGCAGGGCAGCGCGCGGGGGGCCAAGCCGCACAGGTGCGAGGCCTGCGGCAAGAGTTTCAAGTATAACTCGCTGCTCCTGAAGCACCAGCGCATCCACACGGGCGAGAAGCCCTACGCCTGCCACGAGTGCGGCAAGCGCTTCCGCGGCTGGTCGGGCTTCATCCAGCACCACCGCATCCACACGGGCGAGAAGCCCTACGAGTGCGGCCAG
>1|ENSG00000122482|91260259|91153447
ATGAGATCGTTCTTGCAGCAAGATGTTAATAAGACAAAATCTAGACTAAATGTGTTAAATGGGCTTGCCAACAATATGGATGATTTGAAGATAAACACCGATATTACTGGTGCTAAAGAAGAACTCCTAGATGACAACAATTTTATCTCAGACAAAGAGAGCGGAGTTCATAAGCCAAAAGATTGTCAAACATCATTTCAGAAAAATAATACGTTGACTCTGCCTGAAGAACTGTCAAAGGACAAATCTGAAAACGCCTTAAGTGGAGGCCAGTCTAGTCTATTTATACATGCTGGTGCTCCTACTGTTTCTAGTGAAAACTTTATCTTGCCTAAAGGAGCTGCTGTTAATGGACCAGTTTCACACTCCTCCTTAACTAAGACTTCCAATATGAATAAAGGCAGTGTTTCATTAACCACTGGACAGCCTGTGGATCAGCCAACAACAGAATCTTGTTCAACTTTGAAGGTAGCAGCTGATCTTCAGCTGTCTACACCACAGAAAGCAAGTCAACACCAAGTTTTATTTTTGTTATCAGATGTAGCACATGCTAAGAATCCCACCCATTCCAATAAAAAACTACCTACCTCTGCTTCAGTTGGTTGTGACATTCAGAATTCAGTAGGGAGTAATATAAAGTCAGATGGCACTTTAATAAATCAAGTAGAGGTGGGTGAGGATGGTGAAGATTTATTGGTGAAAGATGATTGTGTCAATACAGTAACGGGAATTTCCTCAGGTACAGATGGATTTAGGTCAGAAAATGATACAAACTGGGATCCCCAAAAAGAGTTCATTCAATTTCTTATGACTAATGAGGAAACAGTAGATAAAGCTCCACCTCATTCTAAAATAGGTCTAGAAAAAAAAAGAAAGCGAAAAATGGATGTAAGCAAGATAACTCGTTATACCGAGGATTGCTTTAGTGATTCTAATTGTGTACCCAATAAATCAAAAATGCAAGAAGTAGACTTTCTAGAACAAAATGAAGAGCTACAAGCAGTAGACTCACAGAAATATGCATTATCAAAAGTGAAGCCTGAATCAACTGATGAAGACTTAGAATCTGTGGATGCCTTCCAACATCTAATTTATAACCCAGATAAGTGTGGAGAAGAGAGTTCACCTGTTCATACTAGCACTTTTCTTTCAAATACCTTAAAAAAGAAATGTGAAGAGAGTGATTCTGAGTCACCTGCTACTTTCAGTACCGAAGAGCCATCATTCTACCCCTGTACAAAGTGCAATGTGAATTTTAGGGAGAAGAAGCACCTCCACAGGCATATGATGTATCATTTAGATGGGAATAGTCACTTTCGCCATCTTAATGTCCCAAGGCCATATGCTTGTAGAGAATGTGGACGGACATTTCGAGATCGCAATTCACTTCTAAAACATATGATTATTCACCAGGAGAGAAGACAGAAGTTGATGGAGGAAATTCGTGAATTGAAAGAACTTCAGGATGAAGGAAGAAGTGCACGATTACAGTGTCCTCAGTGTGTGTTTGGTACCAATTGCCCTAAAACATTTGTGCAACATGCTAAAACCCATGAAAAAGATAAAAGGTACTACTGCTGTGAAGAGTGTAACTTCATGGCAGTGACAGAAAATGAATTGGAATGCCATCGAGGCATTGCACATGGGGCAGTGGTAAAATGCCCTATGGTCACTTCTGATATTGCCCAGAGAAAAACACAAAAAAAGACTTTCATGAAAGACTCTGTAGTAGGATCATCCAAAAAATCAGCTACCTACATATGTAAGATGTGTCCTTTTACTACTTCAGCCAAAAGTGTTTTAAAAAAGCACACGGAGTACTTGCATTCATCATCATGTGTTGATTCATTTGGTAGTCCTCTTGGACTTGATAAAAGAAAAAATGACATCCTTGAAGAACCTGTAGATAGTGATAGCACTAAAACATTAACTAAACAACAGTCAACCACATTTCCAAAGAACTCTGCTTTAAAACAAGATGTGAAGCGAACATTTGGATCAACCTCACAATCAAGTAGTTTTTCAAAAATTCATAAGCGGCCACACAGAATACAGAAAGCTCGGAAAAGCATTGCCCAATCAGGTGTAAACATGTGCAATCAAAACAGCTCTCCTCATAAGAATGTTACAATTAAAAGCAGCGTTGACCAAAAACCTAAGTATTTCCATCAAGCAGCAAAAGAAAAGTCTAATGCCAAGGCAAATAGCCACTATTTGTATAGACACAAATATGAAAACTATAGGATGATCAAAAAATCAGGTGAATCATATCCTGTGCATTTCAAAAAAGAAGAAGCTAGTTCATTAAATTCTTTACACCTGTTTTCATCATCAAGTAATTCTCACAACAATTTTATTTCAGACCCTCATAAGCCTGACGCCAAAAGGCCTGAAAGCTTCAAAGATCACAGACGTGTAGCTGTAAAGAGAGTAATTAAGGAATCTAAGAAGGAAAGTTCTGTTGGAGGGGAAGACTTGGATAGCTATCCAGATTTTTTGCATAAAATGACTGTTGTCGTTTTGCAAAAACTTAATTCTGCTGAAAAGAAAGATAGTTATGAAACAGAAGATGAAAGTTCCTGGGATAATGTTGAGTTAGGAGACTACACTACACAGGCCATAGAAGATGAAACCTATAGTGATATTAATCAAGAGCATGTAAATTTATTCCCTTTATTTAAGAGCAAAGTGGAAGGTCAGGAGCCTGGAGAAAATGCTACTCTTAGTTATGACCAAAACGATGGCTTTTATTTTGAATACTATGAAGATACTGGAAGTAACAACTTTTTGCATGAGATACATGATCCTCAGCATTTAGAAACTGCAGATGCTTCATTGTCAAAGCATAGTTCTGTTTTTCATTGGACTGATTTGTCTCTTGAGAAGAAATCGTGTCCTTACTGCCCAGCAACATTTGAAACAGGTGTTGGGTTATCAAATCATGTCAGGGGGCATCTTCACAGAGCAGGATTAAGCTATGAAGCCCGTCATGTTGTATCACCAGAACAAATAGCCACAAGTGACAAAATGCAGCATTTCAAAAGAACTGGCACAGGAACACCTGTTAAACGAGTTAGAAAAGCTATAGAGAAGTCTGAAACCACTTCTGAACACACTTGTCAGCTCTGTGGTGGTTGGTTTGATACTAAAATTGGATTATCAAATCATGTTAGAGGCCACTTGAAAAGACTTGGAAAGACGAAATGGGATGCTCACAAATCTCCAATCTGTGTTCTGAATGAGATGATGCAAAATGAAGAAAAATATGAAAAAATCTTAAAGGCATTGAACAGTCGTCGTATTATTCCCAGACCATTTGTAGCTCAAAAACTTGCATCAAGTGATGACTTTATATCTCAAAATGTTATACCTCTTGAAGCATACCGTAATGGCCTAAAGACTGAAGCTCTGTCAGTGTCTGCATCAGAAGAAGAAGGGCTGAATTTCTTAAATGAATATGATGAAACAAAACCAGAACTGCCCAGTGGGAAAAAGAATCAGTCTCTTACACTCATAGAACTTCTTAAAAATAAAAGGATGGGAGAAGAAAGGAATTCTGCTATTTCTCCTCAAAAGATCCATAATCAGACAGCAAGAAAGAGATTCGTTCAGAAATGCGTTCTTCCATTAAATGAGGATAGTCCGTTGATGTATCAGCCACAAAAAATGGACTTGACTATGCACTCAGCCTTAGATTGTAAGCAAAAGAAATCAAGGTCAAGATCTGGAAGCAAGAAGAAAATGCTAACATTACCTCATGGTGCTGACGAGGTTTACATTCTCCGATGCAGGTTTTGTGGCCTAGTCTTTCGAGGACCCTTGTCTGTTCAGGAAGACTGGATTAAGCACTTACAACGACATATTGTAAACGCTAATCTTCCACGGACTGGAGCTGGCATGGTGGAAGTCACGTCACTACTTAAAAAGCCTGCCTCCATTACAGAAACTTCATTTTCTCTACTAATGGCCGAAGCAGCTTCATAG
>16|ENSG00000122386|3110517|3102607
ATGTCTGCAGACGGCGGAGGCATCCAGGACACCCAGGACAAGGAGACACCCCCGGAGGTTCCAGATCGTGGACATCCTCATCAGGAAATGCCTTCTAAGCTGGGGGAGGCGGTACCTTCAGGGGACACTCAGGAGTCACTGCACATTAAGATGGAGCCCGAAGAGCCACACTCCGAGGGGGCATCGCAGGAGGATGGGGCTCAAGGTGCCTGGGGCTGGGCACCCCTAAGTCACGGCTCTAAGGAGAAAGCTCTCTTCCTGCCTGGCGGAGCCCTCCCCTCCCCCCGGATCCCCGTGCTTTCCCGAGAGGGGAGGACCAGAGACCGGCAGATGGCTGCAGCGCTCCTCACTGCCTGGTCCCAGATGCCAGTGACTTTCGAGGATGTGGCCTTGTACCTCTCCCGGGAGGAGTGGGGACGGCTGGACCACACGCAGCAGAACTTCTACAGGGATGTCCTGCAGAAGAAAAATGGGCTGTCACTGGGCTTTCCCTTCAGCAGGCCTTTCTGGGCCCCTCAAGCGCACGGCAAGGGTGAGGCCTCGGGCTCCAGCCGGCAGGCAGGAGATGAGAAGGAGTGGAGAGGCGCGTGCACAGGAGCCGTCGAGGTGGGGCAGAGGGTGCAGACCTCATCCGTGGCAGCCCTTGGGAATGTGAAGCCCTTCAGAACCAGGGCAGGGAGAGTCCAGTGGGGCGTCCCGCAGTGCGCGCAGGAAGCAGCCTGCGGCCGGAGCTCAGGGCCGGCCAAAGACTCCGGGCAGCCGGCTGAGCCAGATCGCACCCCGGATGCAGCTCCGCCAGACCCCAGTCCCACGGAGCCCCAGGAGTACCGCGTCCCGGAGAAGCCCAACGAGGAGGAGAAGGGCGCCCCGGAGAGTGGCGAGGAGGGCCTGGCCCCTGACAGTGAGGTGGGCAGGAAGAGCTACCGGTGCGAGCAGTGCGGCAAGGGCTTCAGCTGGCACTCGCACCTGGTGACGCACCGGCGCACGCACACGGGCGAGAAGCCCTACGCCTGCACTGACTGCGGGAAGCGCTTCGGCCGCAGCTCGCACCTCATCCAGCACCAGATCATCCACACGGGCGAGAAGCCCTACACCTGCCCCGCCTGCCGGAAGAGCTTCAGCCACCACTCCACGCTGATTCAGCACCAGCGCATCCACACCGGAGAGAAGCCCTACGTGTGCGACCGCTGCGCCAAGCGCTTCACCCGCCGCTCGGACTTGGTCACCCACCAGGGCACCCACACGGGCGCCAAGCCGCACAAGTGCCCCATCTGCGCCAAGTGCTTCACGCAGAGCTCGGCGCTAGTCACCCACCAGCGCACCCACACTGGGGTCAAGCCCTATCCGTGCCCCGAGTGCGGCAAGTGCTTCAGCCAGCGTTCCAACCTCATCGCGCACAACCGCACACACACAGGCGAGAAGCCCTACCACTGCCTCGACTGCGGCAAGAGCTTCAGCCACAGCTCGCACCTCACCGCGCACCAGCGCACCCACCGTGGCGTGCGGCCCTACGCCTGCCCGTTGTGCGGCAAGAGCTTCAGCCGGCGCTCCAACCTGCACCGGCACGAGAAGATCCACACCACCGGGCCCAAGGCCCTGGCCATGCTGATGCTGGGGGCGGCGGCGGCGGGGGCTCTGGCCACACCCCCACCCGCTCCCACCTAG
>15|ENSG00000196391|88710313|88696546
ATGTGGCTGGGGACTTCAGGGAAGAGTGGGTTACCTGGACACTGCTTAGAGAATCCTCTCCAGGAATGCCACCCAGCACAGTTAGAAGAATGGGCTCTCAAAGGAATTTCCAGGCCTAGTGTAATCTCCCAGCCGGAGCAGAAAGAAGAGCCATGGGTCCTACCACTCCAAAACTTTGAGGCGAGGAAGATCCCGAGGGAAAGCCACACAGACTGTGAGCATCAGGTGGCAAAGCTCAATCAGGACAATTCTGAAACAGCAGAACAATGTGGAACATCCTCAGAAAGGACCAATAAAGATCTTTCTCATACTCTTAGTTGGGGAGGAAACTGGGAGCAAGGCCTAGAATTAGAAGGGCAACATGGAACCCTTCCAGGAGAGGGCCAGCTGGAGTCCTTTTCACAGGAGAGGGATTTAAACAAGCTCCTGGATGGATATGTAGGAGAGAAGCCTATGTGTGCAGAATGCGGGAAAAGCTTTAACCAGAGTTCCTATCTCATAAGACACCTAAGAACCCACACTGGCGAGAGGCCCTATACGTGCATTGAGTGTGGGAAAGGCTTCAAACAGAGCTCAGACCTTGTCACCCATCGCAGAACACACACAGGAGAGAAGCCCTACCAATGCAAGGGGTGTGAGAAGAAATTCAGCGACAGCTCAACACTCATCAAACATCAGAGAACCCACACAGGGGAGAGACCCTATGAGTGCCCAGAGTGTGGAAAGACTTTTGGGCGGAAGCCACACCTCATAATGCACCAAAGAACCCACACAGGCGAGAAGCCCTACGCGTGCCTGGAATGTCACAAAAGCTTCAGTCGAAGCTCAAATTTCATCACTCACCAGAGGACCCACACAGGGGTGAAGCCTTACAGGTGTAATGACTGTGGGGAGAGTTTTAGCCAGAGCTCGGATTTGATTAAGCACCAACGAACCCACACGGGAGAACGGCCCTTCAAATGCCCGGAGTGCGGGAAGGGCTTCAGAGATAGTTCTCATTTTGTAGCTCACATGAGCACTCATTCAGGAGAGAGGCCTTTCAGTTGTCCTGACTGCCACAAAAGCTTCAGTCAGAGCTCACATTTGGTCACGCACCAAAGAACACACACAGGTGAGAGACCTTTTAAGTGCGAAAACTGTGGGAAAGGATTCGCCGACAGCTCCGCCCTCATTAAGCACCAACGAATCCACACCGGAGAAAGACCCTACAAATGTGGAGAGTGTGGGAAGAGCTTCAATCAGAGCTCCCACTTTATTACCCATCAGCGAATCCACTTAGGAGACAGGCCCTATCGATGTCCTGAGTGTGGCAAGACCTTCAATCAGCGTTCCCATTTCCTCACACACCAGAGAACGCATACAGGAGAAAAACCTTTCCACTGTAGTAAATGTAACAAGAGCTTCCGTCAGAAAGCGCATCTTTTATGCCATCAAAACACCCATTTGATTTAG
>19|ENSG00000198551|11590939|11569264
GGGCAGGGCCTGCGCCTCCCTACGGAGCCTTTGTTTCTGGCGACCGTCCCCACCCGGGCTCGCGTCTCCGTTTCTCCGAGAGGCCCAAGGTGTCTCCGCCGCAGCCTCTGTCGCGCCGTGACCTGTACAGGTCGCGGGAGTCGTAGGGAGGACGCCGGGACACCTGGAAGCCGAGAAATGGATTCAGTGGCCTTTGAGGATGTGGCTGTGAACTTCACCCTGGAGGAGTGGGCTTTGCTGGATCCTTCCCAGAAGAATCTCTACAGGGATGTGATGCGGGAAACCTTCAGGAACCTGGCTTCTGTAGGAAAACAATGGGAAGACCAGAACATTGAAGACCCATTCAAAATTCCCAGGAGAAATATAAGTCATATTCCAGAGAGACTCTGTGAAAGTAAAGAAGGTGGTCAAGGTGAAGAAACCTTCAGCCAGATTCCAGATGGTATTCTGAACAAGAAAACTCCTGGAGTAAAACCGTGTGAAAGCAGTGTGTGTGGAGAAGTTGGCATGGGTCCTTCATCACTTAATAGGCACATCAGAGATCACACTGGACGTGAACCAAATGAATATCAGGAATATGGAAAGAAGTCATATACACGTAACCAGTGTGGACGAGCCTTGAGTTATCATCGCTCTTTTCCAGTACGTGAAAGGACTCATCCTGGAGGAAAGCCCTATGATTGTAAGGAATGTGGAGAAACCTTTATTTCTCTTGTAAGCATTCGAAGACACATGTTAACGCATAGGGGAGGTGTACCTTACAAATGTAAGGTGTGTGGGAAAGCCTTTGATTATCCCAGTTTATTTCGTATACATGAAAGAAGTCACACTGGAGAGAAACCTTATGAATGCAAGCAATGTGGGAAAGCCTTCAGTTGTTCCAGTTACATTAGAATACATGAAAGGACTCACACTGGAGATAAACCCTATGAATGCAAGCAGTGTGGGAAAGCTTTCAGTTGTTCCAAGTACATTCGAATCCATGAACGAACTCACACAGGAGAGAAACCCTACGAATGTAAACAGTGCGGTAAAGCCTTTAGGTGCGCCAGTTCTGTTCGAAGTCACGAGAGGACTCACACCGGAGAGAAACTTTTTGAATGTAAGGAATGCGGGAAGGCTTTGACTTGTCTTGCAAGTGTTAGAAGACACATGATAAAGCACACTGGCAATGGACCTTATAAATGTAAGGTGTGTGGGAAAGCCTTTGATTTCCCCAGTTCATTTCGAATCCATGAAAGGACCCACACTGGAGAGAAACCCTATGATTGTAAGCAATGTGGGAAAGCCTTCAGTTGTTCCAGTTCGTTTCGAAAACATGAAAGAATTCACACTGGAGAGAAACCCTATAAATGTACAAAATGTGGGAAAGCCTTCAGTCGTTCCAGTTACTTCCGAATCCATGAAAGAACTCACACTGGAGAGAAACCCTATGAATGTAAGCAATGTGGGAAAGCCTTCAGTCGATCCACTTACTTTCGAGTACATGAAAAAATTCATACTGGAGAGAAACCCTATGAGAACCCTAACCCTAACGCTTCAGTTGTCCCAGTTCTTTCATGA
>9|ENSG00000165244|98220432|98188044
ATGATCCGGGGCTTCGAGGCGCCCATGGCGGAGAACCCGCCGCCGCCGCCGCCGCCCGTCATCTTCTGCCACGACTCCCCGAAGCGGGTGCTGGTGTCGGTCATCAGGACGACCCCGATCAAGCCAACGTGCGGCGGTGGAGGGGAGCCGGAGCCGCCGCCGCCGCTCATCCCCACCAGCCCCGGCTTCAGCGACTTCATGGTGTACCCGTGGCGCTGGGGCGAGAACGCACACAACGTGACGCTCAGCCCTGGGGCCGCGGGGGCCGCCGCCTCGGCCGCCCTGCCTGCAGCCGCAGCCGCCGAGCACTCGGGGCTTCGTGGCCGGGGCGCGCCCCCGCCCGCCGCCTCGGCCTCCGCCGCCGCCTCGGGAGGTGAGGACGAGGAGGAAGCGAGCAGCCCAGACAGCGGCCACCTCAAGGATGGAATCCGACGTGGTAGGCCCAGAGCAGATACTGTCCGCGATTTAATAAATGAAGGAGAGCATTCATCCAGCAGAATCCGTTGTAACATCTGTAATAGGGTGTTTCCACGGGAGAAATCGCTCCAGGCTCACAAAAGGACTCATACAGGTGAGAGGCCCTATCTGTGTGACTATCCAGACTGTGGAAAAGCCTTTGTTCAAAGTGGACAGCTCAAAACACATCAGCGTCTTCACACCGGAGAGAAACCTTTTGTTTGTTCAGAAAATGGCTGCCTGAGCAGATTCACCCATGCAAACCGCCACTGTCCGAAGCACCCCTACGCCAGGCTGAAGAGAGAGGAGCCCACGGACACACTCAGCAAACATCAGGCTGCCGACAACAAGGCCGCGGCCGAGTGGCTGGCGAGGTATTGGGAAATGAGAGAGCAGCGCACCCCCACTTTGAAAGGCAAGCTGGTTCAGAAGGCTGATCAGGAGCAGCAGGACCCTCTGGAATACCTTCAGTCTGATGAAGAGGACGACGAGAAGAGAGGGGCCCAGCGCCGGCTGCAGGAGCAGCGGGAGCGCCTGCATGGAGCCCTCGCGCTCATAGAGCTTGCCAACCTGACTGGGGCGCCACTCCGACAGTAG
>3|ENSG00000186448|44664967|44641515
ATGACAAGAGAAAATGTAGCCCACAATGCTCTGAGACAAGAGGGCCTTGTGAAGGGGAAGGATGATACCTGGAAATGGGGAACCAGCTTCCAAGGAAGTAGCTCCTCTGTTTGGGAGACCTCCCACCTACACTTTAGACAATTACGTTACCATGAGACATCTGGACCCCAGGAAGCCCTGAGCCGGCTCAGGGAACTCTGTCGCCGGTGGCTGAGACCAGAAGCACGCACCAAGGCACAGATCCTGGAGCTGCTGGTGCTGGAGCAGTTTCTGAGCATCCTGCCTGGGGAGATTCGGACCTGGGTACAGCTCCATCACCCTGGAAGTGGCGAGGAGGCTGTGGCCCTGGTAGAGGAGCTGCAGAAAGACCTTGATGGACCAGCAATACAAGTTCCAGTCCTTGTCAAGGATCAGGACACTCTCCAGAAGGTGGTGAGTGCCCCAGGAACAACACTTCCTCCTGTACTTCCTGGCAGCCACATAGCAGCTGAAATTTGCCCGCATCCTCCTACTGACCTAGTGGCATTCAACCTCCAGGATCCTCAGCATGATTCTCCTGCCCCTGAAGCTTCTGCCCTTTCCCAGGAAGAGAACCCAAGAAATCAATTAATGGCACTTATGCTCCTAACAGCCCAGCCCCAGGAGTTGGTGATGTTCGAGGAGGTGTCAGTATGCTTCACTTCAGAGGAATGGGCATGTCTGGGCCCAATCCAGAGGGCCTTGTACTGGGATGTGATGCTGGAGAATTATGGAAATGTGACCTCCCTAGAATGGGAGACCATGACCGAGAATGAGGAGGTGACATCAAAGCCAAGTAGTTCTCAAAGAGCAGACTCTCATAAAGGAACATCAAAAAGACTTCAAGGAAGTGTTCCCCAGGTCCTTGATTTTGAAGAAGAGTGTGAATGGCAAGTTTTGGCAAGTCAGTGGGGAAATGAAACAGATGAAAGGGCAGATACAGTGAAGAAAGTTTCCCTTTGTGAACGAGACAAGAAGAAAAGGACTCCACCAGAGAAACAAGGCCAAAAGTGGAAGGAATTAGGAGACAGCTTGACTTTCGGTTCAGCTATTTCTGAAAGTTTAATAGGTACTGAAGGAAAGAAGTTTTATAAATGTGATATGTGTTGTAAACATTTTAATAAAATCTCCCATCTTATAAACCATCGGAGAATCCACACTGGTGAGAAACCTCATAAATGTAAGGAATGTGGAAAAGGCTTTATTCAGCGTTCGAGCCTTCTAATGCATTTACGGAACCATTCAGGGGAGAAACCTTATAAATGTAATGAATGTGGGAAAGCATTTTCTCAAAGTGCTTACCTTCTAAACCATCAGAGGATCCACACTGGGGAGAAACCTTATAAGTGTAAGGAGTGTGGAAAGGGCTTCTATAGGCACTCAGGCCTAATTATACATCTAAGGCGCCATTCAGGGGAGAGACCTTATAAGTGTAATGAATGTGGGAAAGTCTTCTCTCAGAATGCTTACCTCATTGACCATCAGAGGCTCCACAAAGGGGAAGAACCTTATAAATGTAATAAGTGTCAGAAAGCTTTCATTCTGAAGAAGAGCCTCATTCTGCACCAGAGAATCCACTCTGGGGAAAAACCCTATAAATGTGATGAATGTGGAAAGACCTTTGCTCAGACCACTTATCTTATTGACCATCAGCGACTCCACAGTGCAGAGAACCCTTACAAGTGTAAAGAATGTGGAAAAGTTTTCATTCGAAGCAAAAGCCTCCTCTTACATCAGAGAGTCCACACAGAAAAGAAAACCTTTGGTTGTAAAAAGTGTGGGAAGATTTTCAGTTCTAAGTCAAACTTCATTGACCATAAGAGGATGCACAGCAGAGAGAAACCTTACAAATGCACTGAATGTGGGAAAGCCTTTACTCAAAGTGCTTACCTTTTTGACCACCAGAGACTCCACAATGGGGAGAAGCCCTATGAATGTAATGAATGTGGGAAAGTTTTTATTCTGAAGAAGAGCCTCATTTTACATCAAAGGTTCCACACTGGAGAGAATCTCTATGAATGTAAAGATTGTGGTAAGGTCTTCGGTTCAAACAGAAACCTCATTGACCATGAGAGACTCCACAATGGGGAGAAGCCATATGAATGTCGAGAGTGTGGGAAAACCTTTATTATGAGCAAAAGTTTTATGGTCCATCAGAAACTCCATACACAAGAGAAAGCCTACAAATGTGAGGATTGTGGGAAGGCTTTCAGTTACAATTCAAGCCTGCTTGTACATCGGAGAATCCACACCGGAGAAAAACCCTTTGAATGCAGTGAGTGTGGAAGAGCTTTCAGTTCAAACAGAAACCTCATTGAGCATAAGAGAATCCACAGTGGTGAGAAACCCTATGAGTGTGATGAGTGTGGCAAATGCTTCATTCTGAAGAAAAGCCTCATTGGACATCAGAGAATTCACACGAGGGAAAAATCTTATAAATGCAATGACTGTGGGAAGGTCTTCAGTTACCGCTCAAACCTTATAGCCCATCAGAGGATCCATACTGGTGAGAAGCCCTATGCGTGTAGTGAGTGTGGAAAAGGTTTTACGTACAACAGAAACCTGATTGAACATCAAAGAATTCACAGTGGAGAAAAAACCTACGAATGTCATGTATGTAGGAAAGTCCTTACCTCTAGTAGAAATCTTATGGTACATCAAAGAATCCATACTGGAGAGAAACCTTATAAATGTAATGAGTGTGGAAAAGACTTTAGTCAGAATAAAAACCTTGTTGTACATCAGAGAATGCACACTGGGGAAAAACCTTATGAGTGTGACAAGTGTAGGAAATCCTTTACTTCTAAGAGGAATTTAGTTGGCCACCAGAGAATTCACACAGGGGAGAAACCCTATGGGTGTAATGATTGTAGTAAAGTTTTTAGGCAAAGAAAAAACCTTACTGTACATCAGAAAATCCACACAGATGAAAAACCTTGTGAATGTGATGTGTCTGAAAAAGAATTCTCTCAGACTTCCAACCTTCATCTTCAACAGAAAATCCATACCATTGAGGAATTCTCTTGGCTACAAAACACCAATGAGTCCAAGATTGAGATTCAGAAAATCTAG
>13|ENSG00000122034|26907823|26896681
ATGCGCAGCAGCGGCGCCGACGCGGGGCGGTGCCTGGTGACCGCGCGCGCTCCCGGAAGTGTGCCGGCGTCGCGCGAAGGTTCAGCAGGGAGCCGTGGGCCGGGCCGGTTCCCGGCACGTGTCTCGGCACGTGGCAGCGCGCCTGGCCCTGGGCTTGGAGGCGCCGGCGCCCTGGATCCGCCGGCCGTGGTCGCCGAGTCGGTGTCGTCCTTGACCATCGCCGACGCGTTCATTGCAGCCGGCGAGAGCTCAGCTCCGACCCCGCCGCGCCCCGCGCTTCCCAGGAGGTTCATCTGCTCCTTCCCTGACTGCAGCGCCAATTACAGCAAAGCCTGGAAGCTTGACGCGCACCTGTGCAAGCACACGGGGGAGAGACCATTTGTTTGTGACTATGAAGGGTGTGGCAAGGCCTTCATCAGGGACTACCATCTGAGCCGCCACATTCTGACTCACACAGGAGAAAAGCCGTTTGTTTGTGCAGCCAATGGCTGTGATCAAAAATTCAACACAAAATCAAACTTGAAGAAACATTTTGAACGCAAACATGAAAATCAACAAAAACAATATATATGCAGTTTTGAAGACTGTAAGAAGACCTTTAAGAAACATCAGCAGCTGAAAATCCATCAGTGCCAGCATACCAATGAACCTCTATTCAAGTGTACCCAGGAAGGATGTGGGAAACACTTTGCATCACCCAGCAAGCTGAAACGACATGCCAAGGCCCACGAGGGCTATGTATGTCAAAAAGGATGTTCCTTTGTGGCAAAAACATGGACGGAACTTCTGAAACATGTGAGAGAAACCCATAAAGAGGAAATACTATGTGAAGTATGCCGGAAAACATTTAAACGCAAAGATTACCTTAAGCAACACATGAAAACTCATGCCCCAGAAAGGGATGTATGTCGCTGTCCAAGAGAAGGCTGTGGAAGAACCTATACAACTGTGTTTAATCTCCAAAGCCATATCCTCTCCTTCCATGAGGAAAGCCGCCCTTTTGTGTGTGAACATGCTGGCTGTGGCAAAACATTTGCAATGAAACAAAGTCTCACTAGGCATGCTGTTGTACATGATCCTGACAAGAAGAAAATGAAGCTCAAAGTCAAAAAATCTCGTGAAAAACGGAGTTTGGCCTCTCATCTCAGTGGATATATCCCTCCCAAAAGGAAACAAGGGCAAGGCTTATCTTTGTGTCAAAACGGAGAGTCACCCAACTGTGTGGAAGACAAGATGCTCTCGACAGTTGCAGTACTTACCCTTGGCTAA
>7|ENSG00000106571|42229420|41970205
ATGGAGGCCCAGTCCCACAGCTCCACGACCACTGAAAAGAAAAAAGTTGAGAATTCCATAGTGAAGTGCTCCACTCGAACAGATGTGAGCGAGAAAGCCGTTGCCTCCAGCACCACTTCTAATGAGGATGAAAGTCCTGGACAGACTTATCACAGAGAGAGAAGAAACGCAATCACTATGCAGCCACAGAATGTCCAGGGGCTCAGCAAAGTCAGTGAGGAACCTTCAACATCGAGTGACGAGAGGGCCTCATTGATCAAGAAAGAGATCCATGGGTCCCTGCCACACGTGGCGGAGCCCTCTGTGCCGTACCGCGGGACGGTGTTTGCCATGGACCCCAGGAATGGTTACATGGAGCCCCACTACCACCCTCCTCATCTTTTCCCTGCCTTCCATCCTCCTGTACCAATTGATGCCAGACATCATGAGGGCCGTTACCATTACGATCCATCTCCGATTCCTCCATTGCATATGACTTCCGCCTTATCTAGTAGCCCTACGTATCCGGACCTGCCCTTCATTAGGATCTCCCCACACCGGAACCCCACTGCTGCTTCCGAGTCTCCCTTCAGCCCTCCACATCCCTACATTAATCCCTACATGGACTATATCCGCTCCTTGCACAGCAGCCCATCGCTCTCCATGATCTCAGCAACCCGTGGGCTGAGCCCTACAGATGCGCCCCATGCAGGAGTCAGCCCAGCAGAATACTATCATCAGATGGCCCTGCTAACTGGCCAGCGCAGCCCCTATGCAGACATTATTCCCTCAGCTGCCACCGCCGGCACGGGGGCCATCCACATGGAATATCTTCATGCTATGGATAGCACCAGATTCTCCAGCCCCAGGCTGTCAGCCAGGCCGAGCCGAAAACGTACACTGTCCATATCACCACTCTCCGATCATAGCTTTGACCTTCAGACCATGATAAGGACGTCTCCCAACTCCTTGGTCACGATTCTCAATAATTCCCGTAGCAGCTCTTCAGCAAGTGGCTCCTATGGTCACTTATCTGCAAGTGCAATCAGCCCTGCCTTGAGCTTCACCTACTCTTCCGCGCCCGTCTCTCTCCACATGCATCAGCAGATCCTAAGCCGACAACAGAGCTTAGGTTCAGCCTTTGGACACAGCCCTCCACTCATCCACCCTGCCCCAACTTTTCCAACACAGAGGCCTATTCCAGGGATCCCTACGGTTCTGAACCCCGTCCAGGTCAGCTCCGGCCCTTCTGAGTCCTCACAGAACAAGCCCACGAGTGAGTCTGCAGTGAGCAGCACTGGTGACCCGATGCACAACAAGAGGTCCAAGATCAAACCCGATGAAGACCTCCCCAGCCCAGGGGCTCGGGGGCAGCAGGAACAGCCCGAAGGAACAACCCTTGTCAAGGAGGAAGGGGACAAAGATGAAAGCAAACAGGAGCCTGAAGTCATCTATGAGACAAACTGCCACTGGGAAGGCTGCGCGAGGGAGTTCGACACCCAAGAGCAGCTTGTGCACCATATAAATAACGACCATATTCATGGAGAGAAGAAGGAGTTCGTGTGCAGGTGGCTGGACTGCTCAAGAGAGCAGAAACCCTTCAAAGCCCAGTATATGTTGGTAGTGCATATGAGAAGACACACGGGCGAGAAGCCTCACAAATGCACTTTTGAAGGTTGCACAAAGGCCTACTCGAGACTAGAAAACTTGAAAACACACTTGAGATCTCACACTGGAGAGAAACCATACGTCTGTGAGCACGAAGGTTGCAACAAGGCTTTCTCAAATGCCTCTGATCGCGCCAAACACCAAAACAGAACGCATTCCAATGAGAAACCATATGTGTGCAAAATCCCAGGCTGCACTAAGCGTTACACAGACCCAAGCTCCCTCCGGAAACATGTGAAGACAGTGCATGGCCCAGAGGCTCATGTCACCAAGAAGCAGCGAGGGGACATCCATCCTCGGCCGCCACCCCCGAGAGATTCCGGCAGCCATTCACAGTCCAGGTCGCCTGGCCGACCGACTCAGGGAGCCCTTGGTGAGCAGCAGGACCTCAGCAACACTACCTCAAAGCGGGAAGAATGCCTCCAGGTGAAAACCGTCAAGGCAGAGAAGCCAATGACATCTCAGCCAAGCCCTGGTGGTCAGTCTTCATGCAGCAGCCAACAGTCCCCCATCAGCAACTATTCCAACAGTGGGCTCGAGCTTCCTCTGACCGATGGAGGTAGTATAGGAGACCTCAGTGCCATCGATGAAACCCCAATCATGGACTCAACCATTTCCACTGCAACCACAGCCCTTGCTTTGCAAGCCAGGAGAAACCCGGCAGGGACCAAATGGATGGAGCACGTAAAACTAGAAAGGCTAAAACAAGTGAATGGAATGTTTCCGCGACTGAACCCCATTCTACCCCCTAAAGCCCCTGCGGTCTCTCCTCTCATAGGAAATGGCACACAGTCCAACAACACCTGCAGCTTGGGTGGGCCCATGACGCTTCTCCCGGGCAGAAGCGACCTCTCTGGGGTGGACGTCACTATGCTGAACATGCTCAACAGAAGGGACAGCAGCGCCAGCACCATCAGCTCGGCCTACCTGAGCAGCCGCCGCTCCTCAGGGATCTCGCCCTGCTTCTCCAGCCGCCGCTCCAGCGAGGCGTCACAGGCCGAGGGCCGGCCGCAGAACGTGAGCGTGGCCGACTCCTACGACCCCATCTCCACCGACGCCTCGCGCCGCTCCAGCGAAGCCAGCCAGAGCGACGGCCTGCCCAGCCTGCTCAGCCTCACGCCCGCCCAGCAGTACCGCCTCAAGGCCAAGTACGCGGCTGCCACAGGAGGGCCGCCGCCGACGCCCCTGCCCAACATGGAGAGGATGAGCCTGAAGACGCGCCTGGCGCTGCTCGGGGATGCCCTCGAGCCTGGCGTGGCCCTGCCTCCAGTTCATGCCCCGAGGAGGTGCAGCGACGGGGGAGCCCACGGCTACGGGCGGCGCCACCTGCAGCCGCACGATGCGCCGGGCCACGGCGTGAGGAGGGCCAGCGACCCGGTGCGGACAGGCTCCGAGGGCCTGGCCCTGCCTCGTGTGCCGCGCTTCAGCAGCCTCAGCAGCTGCAACCCCCCGGCGATGGCCACGTCCGCGGAGAAGCGCAGTCTCGTGCTTCAGAATTACACGCGGCCCGAGGGCGGCCAGTCCCGAAACTTCCACTCGTCCCCCTGTCCTCCCAGCATCACCGAGAACGTCACCCTGGAGTCCCTGACCATGGACGCTGATGCCAACCTGAACGATGAGGATTTCCTGCCGGACGACGTGGTGCAGTATTTAAATTCCCAGAACCAAGCAGGGTACGAGCAGCACTTCCCCAGCGCCCTCCCGGACGACAGCAAAGTGCCCCACGGGCCCGGTGACTTTGACGCGCCCGGGCTGCCAGACAGCCACGCTGGCCAGCAGTTCCATGCCCTCGAGCAGCCCTGCCCCGAGGGCAGCAAAACCGACCTGCCCATTCAGTGGAACGAAGTCAGCTCCGGAAGCGCCGACCTGTCCTCCTCCAAGCTCAAGTGTGGGCCGCGGCCCGCTGTGCCGCAGACTCGCGCCTTTGGGTTCTGCAACGGCATGGTCGTCCACCCGCAGAACCCCTTGAGGAGCGGGCCTGCTGGGGGCTATCAGACCCTCGGGGAGAACAGCAACCCCTACGGTGGCCCAGAGCACTTGATGCTCCACAACAGCCCCGGAAGTGGCACCAGTGGAAACGCCTTCCATGAACAGCCCTGTAAGGCCCCGCAGTATGGGAACTGTCTCAACAGGCAGCCAGTGGCCCCTGGTGCACTCGACGGTGCCTGTGGTGCCGGGATTCAAGCCTCAAAGCTGAAGAGCACCCCCATGCAAGGGAGCGGGGGCCAGCTGAATTTCGGCCTGCCGGTAGCGCCAAATGAGTCAGCTGGCAGCATGGTGAATGGCATGCAGAACCAGGACCCAGTGGGACAGGGGTACCTGGCTCACCAGCTCCTCGGCGACAGCATGCAGCACCCGGGGGCAGGCCGCCCCGGTCAGCAGATGCTTGGGCAGATTAGTGCTACCTCACACATCAACATCTACCAAGGGCCAGAGAGCTGCCTGCCAGGGGCTCACGGCATGGGCAGCCAGCCGTCAAGCTTGGCAGTTGTCAGGGGCTACCAGCCATGTGCCAGCTTTGGGGGCAGCAGGCGCCAGGCTATGCCGAGGGACAGCCTTGCTCTGCAGTCAGGACAGCTCAGTGACACAAGTCAGACCTGCAGGGTGAATGGTATCAAGATGGAGATGAAAGGGCAGCCCCATCCGCTGTGCTCTAATCTGCAGAATTACTCTGGTCAGTTCTATGACCAAACCGTGGGCTTCAGTCAGCAAGACACGAAAGCTGGTTCATTCTCTATTTCAGACGCCAGCTGCCTGCTACAGGGGACCAGCGCCAAAAACTCTGAGTTACTTTCCCCAGGTGCTAATCAGGTGACAAGCACAGTGGACAGCCTCGACAGCCATGACCTGGAAGGGGTACAGATTGACTTCGATGCCATCATAGACGATGGGGACCACTCCAGCCTGATGTCGGGGGCCCTGAGCCCAAGTATCATTCAGAACCTTTCCCATAGCTCCTCCCGCCTCACCACGCCTCGGGCGTCCCTCCCATTCCCAGCGCTGTCCATGAGCACCACCAACATGGCTATCGGGGACATGAGTTCTTTGCTGACCTCCCTAGCGGAAGAAAGCAAATTCCTTGCAGTTATGCAATAG
>19|ENSG00000127903|61868441|61866765
ATCTTTTTCTTTTCAGACCCAGAGAAAAGATGTGAGATCAAGACAGCAGCCCAGGGATCGAGGATGGAGGGACTCTTGAGCGTCGCCCTCCAGGGCGCAGAGTTGGAAGGAAACTGGAAACACGAGGGCCAGGTTGAGGACCTGCAGGAAAACCAGGAAAGCTGTCCAGAGCCAGAGGCCGTGGCCTGCAAGGGAGACCCTGCTGGGGACAGCATGCAGGAACGCGATGAATTCAGCCGAATCCCAAGAACCATATCGAGCCCTGCTGCTACCCAAGCCAGTGTCCCCGACGACAGCAGTTCCCGGAGGTGCAGCGCGCCTGGGGAGAGCCCGAAGGAGAGGCATCCTGACAGCCGCCAGCGGGAGAGAGGTGGAGGCCCCAAGAAGCCGTGGAAATGCGGGGACTGCGGGAAGGCCTTCAGCTACTGTTCAGCGTTCATCTTACACCAGAGAATCCACACCGGGGAGAAGCCATTTGCGTGCCCCGAGTGCGGCAAGGCCTTCAGCCAGAGCGTGCACCTGACCCTGCACCAGCGCACGCACACGGGCGAGAAGCCCTACGCCTGCCACGAGTGCGGCAAGGCCTTCAGCCAGGGCTCGTACCTGGCGTCCCACTGGCGCACGCACACGGGCGAGAAGCCGCACCGCTGCGCCGACTGCGGCAAGGCCTTCACGCGCGTCACGCACCTGACCCAGCACCGGCGCGTGCACACGGGCGAGCGGCCCTACGCGTGCGCCCAGTGCGCCAAGGCGTTCCGCAACCGCTCGTCCCTGATAGAGCACCAGCGCATCCACACCGGTGAGAAGCCCTACGAGTGCTCCGCGTGCGCCAAGGCCTTCCGCTTCTCCTCAGCGCTCATCCGCCACCAGCGCATCCACACGGAGGAGAAGCCCTACCGCTGCGGCCAGTGCGCCAAGGCCTTCGCGCAGATCGCGCACCTGACCCAGCACCGGCGCGTGCACACGGGCGAGAAGCCCTACACGTGCCAGGACTGCGGCGCGCTCTTCAGCCAGAGCGCCTCTCTGGCCGAGCACCGGCGCATCCACACAGGCGAGAAGCCCTACGCGTGCGGCCAGTGCGCCAAGGCCTTCACCCAGGTGTCGCACCTGACGCAGCACCAGCGCACGCACACCGGAGAGCGGCCTTACCCCTGCCACGACTGCGGCAAGCGCTTCAGCAACCGCTCCCACCTCCTCCAGCACCGCCTCGTGCACACCGGTGAGCGGCCCTACAGGTGCCTGCAATGCGGGGCCGCCTTCAGCCACGTGTCCTCGCTTATAGAGCACCAGAAGATCCACACCGGAGAGCGGCCCTACAAGTGCGGCGAGTGCGGCAAAGCTTTCAGCCAGGGCTCCTCGCTCGCCCTGCACCAGCGCACGCACACGGGCGAGCGGCCCTACACCTGCCCCGAGTGCGGCAAGGCCTTCAGCAACCGCTCCTACCTGATCCAGCACCACATCGTGCACACCGGGGAGAAGCCCTACGAGTGCAGCGGCTGCGGGAAGGCCTTCAGCTTCTCCTCCGCGCTCATCCGACACCAGAGGACGCATGCAGACAGTTCGGGACGCCTTTGCCCAGCTCCCACGCCTGACTCAACACCTGGGCTCTCACAGGGAGGAGAAACCTGTCAACAGGGGTGCCCTGGCAGAAACCCGCGTGGACCAGCAGAAGATTAA
>5|ENSG00000177932|178440295|178420213
ATGGCTGTGGATCTGCTGTCTGCTCAGGAGCCTGTGACATTCAGGGATGTGGCCGTGTTCTTCAGCCAGGACGAGTGGTTGCACCTGGACTCTGCCCAGAGGGCCTTGTACCGGGAGGTGATGCTGGAGAACTACAGCAGCCTGGTCTCACTGGGGATTCCATTTTCAATGCCAAAGTTGATTCATCAGTTGCAGCAAGGAGAAGATCCCTGCATGGTGGAAAGAGAAGTCCCTTCAGATACCCGTCTAGGTTTCAAGACTTGGCTTGAAACAGAAGCATTGCCTCATAGACAGGACATTTTTATAGAAGAAACATCTCAGGGAATGGTAAAGAAAGAATCCATTAAGGATGGTCACTGGGACATTAACTTTGAAGAAGCTGTGGAATTTGAGAGCGAGATAGAAGAAGAGCAAGAGAAGAAACCTCTTAGACAAATGATAGATTCGCATGAGAAAACCATCAGTGAAGATGGAAACCATACAAGTCTTGAATTGGGGAAAAGCTTATTTACAAATACAGCTCTTGTCACACAACAGAGTGTTCCTATAGAAAGGATACCCAATATGTATTATACATTTGGGAAAGATTTTAAACAGAATTTTGATCTCATGAAATGCTTCCAGATTTACCCAGGAGGAAAACCTCACATCTGTAATGAATGTGGGAAGAGCTTCAAGCAGAATCTGCATCTTATTGAACATCAGAGAATTCATACAGGTGAGAAACCCTACAAATGTAATGAGTGTGAAAAAACCTTCAGCCACAGATCATCCCTTCTTTCTCATCAGAGAATTCATACTGGAGAGAAACCTTACAAGTGTAATGAATGTGAGAAGGCATTTAGCAACAGTTCAACCCTTATCAAACATCTGAGAGTGCATACTGGAGAGAAACCGTATCGATGTAGGGAATGTGGTAAAGCCTTTAGCCAGTGTTCAACCCTCACTGTACATCAGAGAATTCATACTGGAGAGAAACTCTATAAATGCGGCGAATGTGAGAAGGCCTTCAACTGTAGAGCAAAACTTCACAGGCATCAAAGAATCCATACAGGTGAGAAACCCTATAAATGTAGTGAGTGTGGGAAGGGATACAGCCAGTTTACATCTCTAGCTGAACATCAGAGGTTTCATACTGGAGAACAACTGTATACATGCTTGGAATGTGGGAGAACCTTCACACGTATTGTAACCCTTATCGAACATCAGCGAATTCACACTGGACAAAAACCTTATCAGTGCAACGAATGTGAGAAAGCCTTCAACCAGTATTCATCCTTTAATGAACATCGGAAAATTCATACTGGGGAAAAACTTTATACATGTGAGGAATGTGGGAAAGCCTTTGGTTGCAAATCTAACCTTTATAGGCATCAGAGAATTCATACTGGAGAGAAACCGTATCAGTGTAATCAGTGTGGAAAGGCCTTCAGCCAGTATTCATTTTTAACCGAACATGAGAGGATCCACACTGGAGAGAAACTGTATAAATGTATGGAATGTGGGAAAGCCTACAGTTACAGATCAAACCTTTGTAGACACAAAAAAGTTCACACGAAAGAGAAACTCTATAAGTGGAAGGAATATGGGAAACCTTTCATCTGCAGCTCCTCACTTACCCAGTATCAGAGATTTTTTAAAGGAGATAAAGCCTATGAGGTTTAG
>17|ENSG00000174282|7328241|7303409
ATGCCCCCCCCTGCAGAGGTGACGGACCCGTCCCATGCCCCCGCCGTCCTGCGCCAGCTCAATGAACAGCGGCTCCGTGGCCTCTTCTGTGACGTCACCCTCATAGCCGGAGACACCAAGTTCCCTGCTCACCGCAGCGTCCTGGCTGCTTCAAGTCCCTTCTTCAGAGAGGCCCTGCTCACTTCAGCCCCACTACCCCTTCCACCAGCTACTGGGGGCGCCGCACCCAACCCTGCCACCACCACAGCTGCCTCTTCCTCCTCCTCCTCTTCCTCGTCTTCTTCCTCTTCTTCCTCCTCTGCTTCTTCTTCTTCTTCCTCTTCCTCTTCCTCTCCCCCTCCAGCCTCTCCCCCTGCTTCTTCCCCACCCCGGGTCCTGGAGTTGCCAGGAGTCCCAGCAGCTGCGTTTTCTGATGTCCTCAACTTCATCTACAGCGCCCGGCTCGCACTGCCTGGTGGTGGAGGGGACGGGGCAGCTGTAGCAGAGATTGGAGCTTTGGGGCGCCGTCTGGGCATCTCCCGCCTTCAGGGCCTGGGGGAGGGAGGTGATGCCTGGGTACCTCCTACCCCAGCCCCCATGGCCACCTCGCAGCCTGAAGAGGACAGCTTTGGGCCCGGGCCCAGGCCAGCTGGGGAGTGGGAGGGTGACAGGGCTGAGGCCCAGGCCCCTGACTTGCAGTGCTCCCTGCCCCGGCGGCCCCTCCCCTGCCCCCAGTGTGGAAAAAGCTTCATCCATCCCAAACGGCTGCAGACCCATGAGGCCCAGTGCCGACGAGGGGCCAGCACGCGGGGGTCTACAGGGCTGGGAGCTGGGGGCGCTGGCCCTGGTGGTCCTGCAGGGGTGGACGCCTCAGCCCTGCCTCCACCAGTGGGCTTCCGAGGGGGCCCCGAGCACGTGGTGAAGGTGGTGGGCGGCCACGTGCTGTATGTGTGCGCGGCCTGCGAGCGTTCCTACGTGACCCTGTCCAGTCTGAAGAGACACAGCAATGTACACTCGTGGCGGAGGAAGTACCCCTGCCGCTATTGTGAGAAAGTGTTTGCTCTGGCGGAGTACCGCACGAAGCATGAAGTGTGGCACACGGGGGAGCGCAGGTACCAGTGCATCTTCTGTTGGGAGACCTTTGTCACTTACTATAACCTGAAGACCCACCAGCGAGCCTTCCACGGCATTAGCCCGGGCCTCCTTGCCAGTGAGAAGACACCCAATGGAGGCTACAAGCCCAAGCTCAATACACTCAAGCTCTACCGCCTGCTCCCCATGCGGGCAGCCAAGCGGCCCTACAAGACCTACAGCCAGGGAGCCCCGGAGGCTCCCCTTTCTCCAACCCTCAACACACCGGCCCCTGTGGCAATGCCAGCCAGCCCGCCGCCTGGGCCTCCACCTGCCCCAGAGCCTGGCCCTCCACCCTCTGTCATCACTTTTGCCCACCCAGCCCCCTCTGTCATTGTCCATGGGGGCAGTAGCAGTGGTGGAGGGGGGAGTGGGACGGCCAGCACAGGAGGGTCCCAAGCTGCCTCGGTTATCACTTACACTGCTCCCCCGAGGCCACCCAAGAAACGAGAATACCCACCTCCTCCCCCTGAGCCTGCAGCCACACCCACCAGCCCAGCCACAGCAGTCAGCCCAGCCACCGCTGCAGGGCCAGCCATGGCCACCACCACGGAGGAGGCCAAGGGCCGGAATCCACGGGCTGGAAGGACTCTGACTTACACAGCCAAGCCAGTGGGCGGGATTGGTGGAGGTGGGGGTCCCCCCACAGGGGCTGGCCGGGGCCCCTCTCAGCTGCAGGCTCCACCTCCACTGTGTCAGATCACTGTGCGAATAGGGGAGGAGGCCATCGTCAAGCGCCGCATCTCAGAGACTGACCTGCGTCCTGGGGAGCTGAGCGGAGAGGAGATGGAGGAGAGTGAGGAGGACGAAGAGGAGGAGGACGAAGAGGAGGAGGAGGAGGATGAGGAGGAATCAAAGGCTGGTGGGGAGGACCAGCTCTGGAGGCCCTACTACTCCTACAAGCCTAAGCGCAAGGCTGGAGCTGCTGGAGGTGCCAGTGTGGGGGGCAGTGGGCTGCCCCGAGGCCGCCGGCCACCACGTTGGAGGCAGAAGCTGGAACGGAGGAGCTGGGAGGAAACCCCAGCGGCCGAGAGCCCAGCGGGACGTGCCCGCACAGAGCGGAGGCACCGATGCGGGGACTGTGCCCAGACCTTCACCACCCTGAGAAAGCTGCGGAAGCACCAAGAGGCCCACGGTGGGGGCTCCCACAGCTCCCGGGCCGGACGGAGGCCCTCCACCCGCTTTACCTGCCCCCACTGCGCCAAGGTGTGCAAGACCGCAGCTGCCCTGAGCCGCCACGGGCAGAGGCATGCTGCTGAGCGGCCCGGGGGCACCCCAACCCCTGTCATTGCCTATTCCAAGGGCAGCGCTGGCACCAGGCCCGGGGATGTCAAGGAGGAAGCCCCCCAAGAGATGCAAGTCTCCTCATCCAGCGGTGAGGCAGGTGGCGGGAGCACTGCTGCTGAGGAAGCTTCCGAGACCGCCTCACTCCAGGACCCTATCATTTCAGGGGGTGAGGAGCCCCCAGTAGTGGCAAGCGGGGGCAGCTATGTATACCCACCTGTGCAGGAATTTCCACTGGCCTTGATTGGGGGCGGCCGGGAACCTGGCGGTGGCAGGGGAAAATCTGGGAGTGAAGGGCCAGTGGGGGCTGGTGAGGGGGACCGGATGGAGGGGATAGGGGCTGCCAAAGTCACTTTCTACCCTGAGCCCTACCCGCTCGTCTATGGCCCCCAGCTCCTTGCCGCCTACCCTTACAACTTCAGTAACTTGGCCGCTCTCCCGGTTGCTCTCAACATGGTCCTACCTGATGAGAAGGGTGCGGGGGCCCTTCCCTTCCTACCAGGGGTCTTTGGCTACGCAGTGAATCCTCAAGCAGCACCCCCTGCCCCACCAACACCACCTCCCCCAACTCTTCCTCCACCAATTCCCCCTAAGGGAGAAGGGGAAAGGGCAGGGGTTGAGAGAACCCAGAAGGGCGATGTGGGGTGA
>19|ENSG00000124444|48797149|48792597
ATGGAGGACCCGAACCCTGAAGAGAACATGAAGCAGCAGGATTCACCCAAGGAGAGAAGTCCCCAGAGCCCAGGAGGCAACATCTGCCACCTGGGGGCCCCGAAGTGCACCCGCTGCCTCATCACCTTCGCAGATTCCAAGTTCCAGGAGCGTCACATGAAGCGGGAGCACCCAGCGGACTTCGTGGCCCAGAAGCTGCAGGGGGTCCTCTTCATCTGCTTCACCTGCGCCCGCTCCTTCCCCTCCTCCAAAGCCCTAATCACCCACCAGCGCAGCCACGGTCCAGCCGCCAAGCCCACCCTGCCGGTTGCAACCACTACTGCCCAGCCCACCTTCCCTTGTCCTGACTGTGGCAAGACCTTTGGGCAGGCTGTTTCTCTGAGGCGGCACCGCCAGATGCATGAGGTCCGTGCCCCTCCTGGCACCTTCGCCTGCACAGAGTGCGGTCAGGACTTTGCTCAGGAAGCAGGGCTGCATCAACACTACATTCGGCATGCCCGGGGGGAGCTCTGA
>7|ENSG00000160908|98935652|98928800
ATGAATTCCAGCTTGACCGCCCAGAGGCGCGGCAGTGACGCCGAGTTGGGACCCTGGGTGATGGCTGCGAGGTCCAAGGACGCGGCGCCGTCCCAACGCGACGGACTTTTGCCCGTGAAAGTGGAGGAAGACTCACCCGGAAGTTGGGAGCCCAACTATCCCGCGGCTTCGCCGGACCCCGAAACTTCTCGACTGCACTTTAGGCAGCTGCGTTACCAGGAGGTGGCTGGACCGGAAGAGGCGCTGAGCCGGCTCCGAGAACTCTGTCGTCGGTGGCTGAGACCCGAGCTGCTCTCCAAGGAGCAGATCCTGGAGCTGCTGGTGCTGGAGCAGTTCCTCACCATCCTGCCCGAGGAGCTTCAAGCCTGGGTGCGAGAGCACTGCCCAGAGAGCGGGGAGGAGGCGGTGGCCGTGGTGCGGGCTCTGCAGCGAGCGCTCGATGGAACCTCATCCCAGGGGATGGTGACTTTCGAGGACACGGCTGTGTCTCTAACCTGGGAGGAGTGGGAGCGCCTGGACCCAGCACGGAGGGACTTCTGCAGAGAGAGTGCGCAGAAGGATTCCGGGAGCACAGTTCCGCCGAGTTTGGAAAGCAGAGTGGAGAACAAAGAGTTGATTCCAATGCAACAAATTTTAGAAGAAGCGGAGCCACAGGGGCAACTACAAGAAGCGTTCCAGGGGAAGCGCCCCCTGTTTTCTAAGTGTGGCAGTACCCATGAGGACAGGGTGGAAAAGCAGTCCGGAGACCCCTTGCCCCTGAAACTTGAAAATTCTCCTGAAGCAGAAGGACTCAACAGCATCTCAGATGTCAATAAGAATGGTTCCATAGAAGGGGAAGACTCTAAAAATAATGAATTGCAGAACAGTGCCAGGTGTTCCAACCTTGTTCTATGTCAGCACATCCCGAAAGCAGAGAGGCCCACTGACAGTGAGGAACACGGGAACAAGTGCAAGCAAAGTTTCCACATGGTGACGTGGCACGTGCTGAAACCTCACAAGTCTGACAGTGGAGACAGTTTCCATCATTCCAGCCTTTTTGAGACCCAGAGGCAGCTCCATGAAGAAAGACCTTATAAATGTGGTAACTGTGGGAAGAGTTTCAAACAACGCTCTGACCTCTTTAGACACCAGAGAATCCACACAGGTGAGAAACCCTATGGCTGCCAAGAATGTGGGAAAAGCTTCAGCCAGAGTGCTGCCCTGACCAAGCACCAGAGGACACACACAGGCGAGAAGCCGTACACCTGTCTGAAATGTGGGGAGCGCTTCAGGCAGAATTCACACCTAAATCGTCATCAAAGTACCCACAGTAGAGACAAACATTTTAAATGTGAGGAATGCGGGGAAACCTGTCATATTTCCAACCTTTTTAGACATCAGAGACTACATAAAGGGGAAAGACCCTATAAGTGTGAAGAATGCGAGAAGAGCTTCAAACAGCGCTCTGACCTCTTTAAACACCACAGAATCCACACTGGGGAGAAGCCCTATGGATGTTCCGTCTGTGGGAAACGCTTCAATCAGAGTGCAACCCTCATTAAACACCAGAGAATTCACACTGGGGAAAAGCCTTACAAATGTCTTGAATGTGGGGAAAGATTTAGACAAAGTACACACCTTATCCGACACCAAAGAATTCATCAAAATAAAGTGCTGTCGGCTGGGCGTGGTGGCTCACGCCTATAA
>20|ENSG00000125812|23301700|23290819
ATGGAAAGCGGTGCAGTTCTGCTGGAATCCAAATCCTCCCCATTTAACCTACTGCATGAGATGCATGAGCTTCGCCTCCTGGGTCACCTGTGTGACGTGACAGTCAGCGTGGAGTATCAGGGTGTCCGCAAAGACTTCATGGCCCACAAGGCAGTGCTGGCTGCCACCAGCAAGTTTTTTAAGGAAGTGTTCCTTAATGAGAAGAGTGTGGATGGTACTAGGACTAATGTCTACTTAAATGAAGTGCAGGTTGCTGACTTTGCTTCATTTCTTGAGTTTGTCTACACTGCAAAGGTACAGGTGGAAGAAGATCGGGTGCAGCGAATGCTGGAAGTGGCTGAAAAGCTGAAATGTTTGGATTTATCAGAAACTTGTTTTCAATTAAAGAAACAGATGTTAGAGTCAGTACTTTTGGAGTTGCAAAATTTCTCAGAGTCTCAGGAGGTGGAGGTGAGCAGTGGCTCCCAAGTTAGTGCTGCTCCTGCCCCCAGGGCAAGTGTGGCCACCGATGGCCCTCACCCCAGTGGTCTCACGGATTCCTTGGACTACCCAGGAGAGAGAGCCAGCAATGGCATGTCTTCAGATTTGCCACCGAAGAAGTCCAAGGACAAACTAGACAAGAAGAAAGAGGTAGTTAAACCTCCCTACCCTAAAATCAGGAGAGCTAGTGGAAGGCTGGCTGGGAGGAAGGTCTTTGTGGAGATCCCTAAAAAGAAATATACGAGAAGACTCCGAGAGCAGCAGAAAACTGCTGAGGGTGATGTGGGGGACTACAGGTGTCCCCAGGACCAAAGCCCGGACAGGGTGGGCACGGAGATGGAGCAGGTTTCCAAAAATGAGGGTTGCCAGGCAGGTGCTGAGTTGGAGGAATTGTCAAAGAAAGCAGGGCCGGAGGAGGAAGAGGAGGAGGAGGAGGAGGACGAAGAAGGGGAGAAGAAGAAGAGCAACTTTAAGTGCAGCATTTGCGAGAAGGCGTTTCTGTATGAGAAGAGCTTCCTGAAGCACAGCAAGCACCGCCACGGCGTGGCCACCGAGGTGGTGTACCGCTGCGACACCTGCGGCCAGACCTTCGCCAACCGCTGCAACCTGAAGAGCCACCAGCGCCACGTGCACAGCAGCGAGCGCCATTTCCCATGCGAGCTGTGCGGGAAGAAGTTCAAGCGCAAGAAGGACGTGAAGCGGCACGTGCTGCAGGTGCATGAGGGCGGCGGCGAGCGGCACCGCTGCGGCCAGTGCGGCAAGGGCCTGAGTTCCAAGACAGCGCTGCGGCTGCACGAGCGCACACACACGGGAGACCGGCCCTACGGCTGCACCGAGTGCGGCGCCAGGTTCTCGCAGCCGTCCGCGCTCAAGACGCACATGAGAATTCATACAGGGGAAAAACCTTTTGTCTGTGATGAATGTGGTGCAAGATTCACTCAGAACCACATGCTGATTTATCATAAAAGGTGTCACACAGGTGAAAGACCTTTTATGTGTGAAACATGTGGCAAGAGTTTTGCTTCTAAGGAGTACTTAAAACACCACAATAGAATCCATACTGGATCCAAACCCTTTAAATGTGAAGTATGTTTCAGGACTTTTGCCCAGCGGAATTCACTGTACCAGCATATTAAAGTCCACACAGGGGAGCGTCCCTACTGCTGTGACCAGTGCGGCAAGCAGTTCACCCAGCTCAACGCCCTCCAGCGCCACCGCCGCATCCACACAGGGGAGAGGCCATTCATGTGCAATGCGTGCGGACGGACATTCACCGACAAGTCCACTCTTCGGCGGCACACCTCAATACACGATAAGAATACTCCATGGAAGTCTTTCCTTGTCATTGTAGATGGCTCGCCCAAGAACGATGACGGACACAAGACTGAACAGCCTGACGAAGAGTATGTGTCATCCAAGCTTTCGGATAAATTGCTGTCTTTTGCAGAAAATGGCCATTTCCACAACCTGGCTGCAGTCCAAGACACTGTACCTACCATGCAGGAGAACAGTTCTGCTGACACAGCCTGCAAGGCAGATGACTCCGTGGTGTCCCAGGACACCCTCCTGGCCACCACCATCAGTGAGCTTAGCGAGCTGACCCCACAGACAGACTCGATGCCCACACAGCTTCACTCTTTGAGCAACATGGAATAA
>20|ENSG00000198026|44034240|44010700
ATGGAGGAGAACGAGGTGGAGAGCAGCAGCGACGCGGCCCCTGGGCCTGGCCGGCCCGAGGAGCCCTCTGAGAGCGGCCTGGGTGTGGGCACCTCAGAAGCCGTGTCCGCCGACAGCAGCGACGCCGCGGCCGCCCCGGGGCAGGCAGAGGCCGATGACTCTGGCGTGGGGCAAAGCTCGGACCGCGGCAGCCGTTCTCAGGAGGAGGTATCTGAGAGCAGCTCGAGCGCAGACCCCCTGCCTAATAGCTACCTCCCTGATTCATCGTCTGTGTCTCATGGGCCAGTGGCAGGGGTGACAGGCGGTCCCCCAGCACTTGTGCACTCTAGTGCACTCCCAGACCCCAACATGCTGGTGTCCGACTGCACAGCTTCCTCCTCGGACCTGGGCTCGGCCATCGACAAGATCATCGAGTCCACCATCGGGCCCGACCTCATCCAGAACTGCATCACTGTGACCAGTGCTGAGGATGGCGGGGCCGAGACCACACGGTACCTGATCCTACAGGGCCCAGATGATGGAGCCCCCATGACATCACCAATGTCCAGTTCCACCTTGGCCCACAGCCTAGCAGCCATTGAGGCCCTGGCAGATGGCCCCACATCCACATCCACATGCCTGGAGGCACAGGGTGGGCCCAGCTCCCCGGTGCAGCTGCCCCCAGCCTCCGGTGCCGAAGAGCCGGACCTGCAGAGCCTGGAGGCCATGATGGAGGTGGTGGTGGTGCAGCAGTTCAAATGCAAGATGTGCCAGTACCGGAGCAGCACCAAGGCCACACTGCTGCGCCACATGCGGGAACGCCACTTCCGTCCAGTAGCAGCAGCCGCAGCAGCAGCTGGTAAAAAAGGACGTCTACGGAAGTGGAGCACCTCCACCAAGAGCCAAGAGGAAGAGGGACCAGAGGAGGAGGACGATGATGACATTGTAGACGCTGGAGCCATTGATGACCTGGAGGAGGATAGCGACTATAATCCAGCTGAGGATGAGCCCCGAGGCCGGCAGCTTCGGCTCCAGCGCCCCACCCCCAGTACCCCAAGGCCCCGAAGGAGACCTGGCCGGCCCCGGAAGCTGCCCCGCCTGGAGATCTCAGACCTCCCAGATGGTGTGGAAGGAGAGCCTCTAGTGAGTTCCCAGAGTGGACAGAGCCCTCCAGAGCCACAGGATCCCGAGGCTCCCAGCTCCTCAGGCCCAGGACACCTGGTGGCCATGGGCAAGGTGAGCAGGACCCCTGTGGAAGCTGGTGTGAGCCAGTCAGATGCAGAGAACGCAGCCCCCTCCTGCCCGGATGAGCATGACACTCTGCCCCGGCGCCGAGGTCGACCTTCCAGGCGCTTCCTAGGCAAGAAATACCGCAAGTACTATTACAAGTCGCCCAAACCACTTTTGAGGCCCTTCCTGTGCCGCATCTGTGGTTCTCGCTTTCTGTCCCACGAGGACCTGCGCTTCCACGTCAACTCCCATGAGGCTGGCGATCCCCAGCTCTTCAAGTGCCTGCAGTGCAGCTATCGTTCCCGCCGCTGGTCCTCGCTCAAGGAGCACATGTTCAACCACGTGGGCAGCAAGCCCTACAAGTGTGACGAGTGCAGCTACACCAGTGTCTACCGGAAGGACGTCATTCGGCACGCCGCTGTGCACAGCCGGGACCGGAAGAAGAGGCCAGATCCGACTCCAAAGCTGAGCTCTTTCCCCTGCCCTGTGTGTGGCCGTGTGTACCCCATGCAGAAAAGACTCACGCAGCACATGAAGACGCACAGCACTGAGAAGCCCCACATGTGTGACAAGTGTGGAAAGTCCTTTAAGAAGCGCTACACCTTCAAAATGCACCTGCTCACGCACATCCAGGCTGTTGCCAACCGCAGGTTCAAGTGTGAGTTCTGTGAGTTTGTTTGTGAAGACAAGAAGGCACTGCTGAACCACCAGTTGTCCCACGTCAGTGACAAGCCCTTCAAATGCAGCTTTTGTCCCTACCGCACCTTCCGAGAGGACTTCTTGCTGTCCCATGTGGCTGTCAAGCACACAGGGGCCAAGCCCTTCGCCTGTGAGTACTGCCACTTCAGCACACGGCACAAGAAGAACCTGCGCCTGCACGTACGGTGCCGACACGCAAGCAGCTTCGAGGAATGGGGGAGGCGCCACCCTGAGGAGCCCCCCTCCCGCCGTCGCCCCTTCTTCTCTCTGCAGCAGATTGAGGAGCTGAAGCAGCAGCACAGTGCGGCCCCTGGACCACCTCCCAGTTCCCCAGGACCTCCTGAGATACCCCCAGAGGCGACAACTTTCCAGTCATCTGAGGCTCCCTCATTGCTCTGTTCTGACACCCTGGGCGGCGCCACCATCATCTACCAGCAAGGAGCTGAGGAGTCGACAGCGATGGCCACGCAGACAGCCTTGGATCTTCTGCTGAACATGAGTGCTCAGCGGGAACTGGGGGGCACAGCCCTGCAGGTGGCTGTGGTGAAGTCGGAAGATGTGGAAGCAGGGTTAGCATCCCCTGGTGGGCAGCCCTCCCCTGAAGGTGCCACTCCACAGGTGGTCACCCTCCACGTGGCAGAGCCAGGGGGCGGTGCAGCAGCCGAGAGCCAGCTAGGCCCTCCTGACCTACCGCAGATCACCCTGGCACCTGGTCCATTTGGTGGGACTGGCTACAGTGTCATCACAGCACCCCCTATGGAGGAGGGAACATCAGCTCCTGGCACACCTTACAGCGAGGAGCCCGCAGGAGAGGCAGCCCAGGCTGTGGTTGTGAGTGACACCCTAAAAGAAGCTGGCACCCACTACATCATGGCTACTGATGGTACCCAGTTGCACCACATTGAGCTCACCGCAGATGGCTCCATCTCCTTCCCAAGTCCAGATGCTCTGGCCTCTGGTGCCAAATGGCCCCTGCTGCAGTGTGGGGGACTGCCCAGAGACGGCCCTGAGCCCCCATCTCCAGCCAAGACCCACTGCGTAGGGGACTCCCAGAGCTCTGCCTCCTCACCTCCTGCAACCAGCAAAGCCCTGGGCCTGGCAGTGCCCCCGTCACCGCCATCTGCAGCCACTGCTGCATCAAAGAAGTTTTCCTGCAAGATCTGTGCCGAGGCCTTCCCTGGCCGAGCTGAGATGGAGAGTCACAAGCGGGCCCACGCTGGGCCTGGTGCCTTCAAGTGCCCCGACTGCCCCTTCAGTGCCCGCCAGTGGCCCGAGGTCCGGGCGCACATGGCACAGCACTCAAGCCTACGGCCCCACCAGTGTAGCCAGTGCAGCTTTGCCTCCAAGAACAAGAAGGACCTGCGTCGGCACATGCTGACTCACACAAAGGAGAAGCCTTTTGCATGCCACCTCTGCGGGCAGCGTTTCAACCGTAACGGGCACCTCAAGTTCCACATCCAGCGGCTGCACAGTCCTGATGGGAGGAAGTCAGGAACCCCTACAGCCCGGGCCCCTACCCAGACCCCAACCCAGACCATCATCCTGAACAGTGATGACGAAACACTGGCCACCCTGCACACTGCACTCCAGTCCAGTCACGGGGTCCTGGGCCCAGAGCGGCTACAGCAGGCACTGAGCCAGGAACACATCATCGTTGCCCAGGAACAGACAGTGACCAATCAGGAGGAAGCCGCCTACATCCAAGAGATCACCACGGCAGATGGCCAGACCGTACAGCACCTGGTGACCTCCGACAACCAGGTGCAGTATATCATCTCCCAGGATGGTGTCCAGCACCTGCTCCCCCAGGAATATGTTGTGGTCCCTGAAGGCCATCACATCCAGGTACAGGAGGGCCAGATCACACACATCCAGTATGAACAAGGAGCCCCGTTCCTTCAGGAGTCCCAGATCCAGTATGTGCCTGTGTCCCCAGGCCAGCAGCTTGTCACACAGGCTCAACTTGAGGCTGCAGCACACTCAGCTGTCACAGCAGTGGCTGATGCTGCCATGGCCCAAGCCCAGGGCCTGTTTGGTACAGACGAGACAGTGCCCGAACACATTCAACAGCTGCAGCACCAGGGCATCGAGTACGACGTCATCACCCTGGCCGATGACTGA
>2|ENSG00000144026|95188990|95177127
ATGACATTTGAAGATGTGGCTGTGGAATTCAGCCAGTGGGAGTGGGGGCAGCTGAACCCTGCTCAGAAGGACCTCTACAGGGAGGTGATGCTGGAGAACTTCAGGAACTTGGCCATTCTGGGCCTTCTAGTATCCAAACCATATGTGATCTGCCAGTTGGAGGAAGGGGGTGAGCCCTTCATGGTGGAGAGAGAAATCTCAACAGGAGCCCACTCAGACTGGAAGAGAAGGTCTAAATCCAAGGAATCAATGCCAAGTTGGGGAATTTCCAAAGAAGAATTATTCCAGGTAGTATCAGTGGAAAAACACATTCAAGATGTGCTGCAGTTCTCGAAGTTGAAAGCAGCCTGCGGTTGTGATGGCCAGTTAGAGATGCAGCAGATAAAACAGGAGAGACACCTGAAACAAATGTCAACCATTCACAAATCTGCCACCACCCTTAGCAGAGATTATAAATGGAATGGATTTGGGAGAAGCTTAGGTTTAAGATCAGTCCTTGTTAACCAACACAGCATTCTCATGGGAGAAGGATCTTATAAATGTGATACAGAATTCAGGCAGACTTTAGGGGGAAACAACTCTCAGAGAACCCACCCAGAAAAGAAATCTTGTAAATGTAATGAGTGTGGGAAGTCCTTTCACTTCCAGTCAGAACTTAGGCGCCATCAGCGATGTCACACTGGAGAAAAGCCGTATGAATGCAGTGACTGTGGAAGAGCCTTTGGTCATATTTCATCCCTTATTAAACATCAAAGAACTCATACTGGAGAAAAGCCCTATGAATGCAGTGAATGTGGGAGAGCCTTCAGCCAGAGTTCGTCTCTTGTTCTGCACTATAGATTTCACACTGGAGAGAAACCCTACAAATGTAATGAATGTGGACGAGCCTTTGGTCACACTTCATCCCTTATTAAGCATCAGAGGACTCATACTGGAGAAAAGCCCTATGAATGCCGGGAATGTGGGAGAACCTTCAGCCAGAGCTCATCACTCATTGTGCATTACAGATTTCATACTGGAGAGAAACCTTACAAATGTAATAAATGTGGGAGAGCCTTCAGCCAGAGTTCATCTCTCACTCAACATTACAGATTTCACACTGGAGAGAAACCCTACAAATGTAATGAGTGTGGAAGGGCCTTTGCTCATACTGCATCCCTTATTAAACATCAGAGAAGTCATGCTGGAAAAAAAACCCTATAA
>20|ENSG00000124216|48038825|48032934
ATGCCGCGCTCTTTCCTCGTCAGGAAGCCCTCCGACCCCAATCGGAAGCCTAACTACAGCGAGCTGCAGGACTCTAATCCAGAGTTTACCTTCCAGCAGCCCTACGACCAGGCCCACCTGCTGGCAGCCATCCCACCTCCGGAGATCCTCAACCCCACCGCCTCGCTGCCAATGCTCATCTGGGACTCTGTCCTGGCGCCCCAAGCCCAGCCAATTGCCTGGGCCTCCCTTCGGCTCCAGGAGAGTCCCAGGGTGGCAGAGCTGACCTCCCTGTCAGATGAGGACAGTGGGAAAGGCTCCCAGCCCCCCAGCCCACCCTCACCGGCTCCTTCGTCCTTCTCCTCTACTTCAGTCTCTTCCTTGGAGGCCGAGGCCTATGCTGCCTTCCCAGGCTTGGGCCAAGTGCCCAAGCAGCTGGCCCAGCTCTCTGAGGCCAAGGATCTCCAGGCTCGAAAGGCCTTCAACTGCAAATACTGCAACAAGGAATACCTCAGCCTGGGTGCCCTCAAGATGCACATCCGAAGCCACACGCTGCCCTGCGTCTGCGGAACCTGCGGGAAGGCCTTCTCTAGGCCCTGGCTGCTACAAGGCCATGTCCGGACCCACACTGGCGAGAAGCCCTTCTCCTGTCCCCACTGCAGCCGTGCCTTCGCTGACCGCTCCAACCTGCGGGCCCACCTCCAGACCCACTCAGATGTCAAGAAGTACCAGTGCCAGGCGTGTGCTCGGACCTTCTCCCGAATGTCCCTGCTCCACAAGCACCAAGAGTCCGGCTGCTCAGGATGTCCCCGCTGA
>19|ENSG00000123870|57792478|57790939
AAGCCTATTAAAGATCAGCTTGGATCAAGCTTTCATTCGCATCTGCCTGAACTCCACATGTTTCAGACCCAAGGGAAAATTGGTAATCAAGTGGAGAAGTCTATCAATGATGCTTCCTCAGCTTCAACATCCCAAATAATTTGTAGGCTCAAAACCCATATTTCTATTAAGTATGGGAAGAATTTCCTCTATTCTTCATTATTCACACAAATACAAGAAGTACACATGAGGGAAAAACCTTTCCAATGTAATGAGTGTGGCAAAGCCTTTAATCATAGCTCATGTTTAAGGAGACATCACGTAACCCATTCAGGAGAGAAACAGTATAAATGTGATGTATGTGGCAAAGTCTTTCATCAGAAGCAATACCTTGCATGGCACCATAGTGTTCATACTGGAGAAAAACCTTACAAGTGTAATGAGTGTTCCAAGACCTTCAATCAGAAGTCATCCCTTCAGTGTCATCATAGACTTCATACTGTACAGAAACATTACAAATGTGAAGAATGCAACAAAGCTTTTAGTAGAAAAGCAAACCTTGCACATCATGGACTTCATACTGGAGGGAAATCTTACAAATGTAAGGGTTGTGACAAGGTTTTCCACCATGATTTATGCCTTGCACAACATCAGAGAGTTCATACTGGAGAGCCTTACACATTTCACGAGTATGGAAAGACCTTTGCTCAAAATTCAGCCCTTGTAATGCATAAGGCAATTCATACTGGAAAGAAACCTTACACATGTAATGAATGTGGCAAGGTTTCTAATCAACAATCAAACCTTGCACAACATCAGAGAGTTTATACTGGAGAGAAACCTTACAAGTGTAATGAGTGGGGCAAAGCCTTAAGTGGGAAGTCGTCACTTTTTTATCATCAAGCAATCCATGGTGTAGGGAAACTTTGCAAATGTAATGATTGTCACAAAGTCTTCAGTAATGCTACAACCATTGCAAATCACTGGAGAATCCATAATGAAGACAGATCTTACAAGTGTAATAAATGTGGTAAAATTTTCAGACATCGATCATATCTTGCAGTTTATCAGCGAACTCATACTGGAGAGAAACCTTACAAATATCATGACTGTGGCAAGGTCTTCAGTCAAGCTTCATCCTATGCAAAACATAGGAGAATTCATACAGGAGAGAAACCTCACAAGTGTGATGATTGTGGCAAAGTCTTGACTTCACGTTCACACCTCATTAGACATCAGAGAATCCATACTGGACAGAAATCTTACAAATGTCTTAAGTGTGGCAAGGTCTTCAGTCTGTGGGCACTCCATGCAGAACATCAGAAAATTCAT
>6|ENSG00000196812|28205839|28200317
ATGACCACAGCCCTGGAACCTGAGGACCAAAAAGGACTTCTGATAATTAAGGCAGAGGACCATTACTGGGGACAGGATTCCAGCTCACAAAAGTGCAGTCCTCACAGGAGGGAACTCTATAGACAACACTTCAGGAAGCTCTGCTATCAGGATGCACCTGGACCCCGTGAAGCTCTTACCCAGCTGTGGGAGCTCTGCCGTCAGTGGCTGAGGCCAGAATGCCACACCAAGGAGCAGATTTTAGACCTGCTGGTGCTAGAACAGTTCCTGAGCATTCTTCCTAAAGACCTGCAAGCATGGGTGCGTGCACACCATCCAGAGACTGGAGAGGAGGCAGTGACGGTACTGGAGGATCTGGAGAGAGAGCTTGATGAACCTGGAAAGCAGGTCCCAGGCAATTCAGAAAGACGGGACATACTCATGGACAAGTTGGCCCCCTTGGGAAGGCCATATGAATCACTGACTGTCCAGCTCCATCCCAAAAAGACCCAGCTGGAGCAGGAAGCTGGGAAACCACAAAGGAATGGTGATAAAACTAGGACTAAGAATGAAGAGTTGTTCCAGAAGGAAGATATGCCCAAAGACAAGGAATTCCTTGGGGAGATAAATGACAGACTGAACAAAGATACTCCTCAGCATCCTAAGTCCAAAGATATTATTGAAAATGAGGGCAGATCAGAATGGCAACAGAGGGAAAGAAGACGATATAAATGTGATGAATGTGGGAAAAGTTTCAGTCATAGCTCAGACCTTAGTAAACACAGGAGAACTCACACGGGAGAGAAGCCCTATAAATGTGATGAGTGTGGAAAAGCCTTCATTCAGCGCTCACATCTCATTGGACATCATAGAGTACACACGGGAGTAAAACCCTATAAATGTAAAGAATGTGGGAAAGACTTCAGTGGGCGCACAGGTCTTATTCAGCATCAGAGAATCCACACAGGTGAAAAACCCTATGAATGTGATGAGTGTGGAAGGCCTTTCCGAGTAAGTTCAGCTCTTATTAGACATCAAAGAATTCATACCGCAAATAAACTCTACTAA
>2|ENSG00000163795|27457097|27453602
ATGCCCCGAAGGAAGCAAAGCCACCCGCAGCCCGTGAAATGCGAGGGGGTCAAAGTGGATACTGAAGACTCCCTCGACGAAGGACCCGGGGCCCTGGTATTGGAGAGTGATTTGCTACTAGGCCAGGATCTGGAGTTTGAGGAGGAAGAGGAAGAGGAGGAAGGCGACGGCAACAGTGACCAGCTCATGGGCTTCGAGAGAGACTCGGAAGGAGACTCTCTGGGGGCCAGGCCTGGGCTTCCCTATGGGCTGAGCGACGATGAGTCTGGGGGCGGCCGGGCACTAAGTGCGGAGAGTGAAGTTGAGGAGCCAGCCAGGGGTCCAGGGGAGGCCAGGGGTGAGAGGCCAGGCCCAGCCTGCCAGCTGTGTGGGGGGCCGACAGGTGAGGGGCCGTGTTGTGGGGCAGGAGGGCCGGGTGGGGGGCCCCTGCTGCCCCCACGGCTACTGTACTCATGCCGCCTCTGCACCTTCGTGTCCCACTACTCGAGCCACCTGAAGCGGCACATGCAGACACACAGCGGAGAGAAGCCGTTCCGCTGTGGCCGCTGCCCCTACGCCTCAGCCCAGCTCGTCAACCTGACACGACATACCCGCACCCACACTGGCGAGAAGCCCTACCGCTGTCCCCACTGCCCCTTTGCCTGCAGCAGCCTGGGCAACCTGAGGCGGCATCAGCGTACCCACGCAGGGCCCCCCACTCCTCCCTGCCCGACCTGTGGCTTCCGCTGCTGTACTCCACGACCAGCCCGGCCTCCCAGTCCCACAGAGCAGGAGGGGGCGGTGCCCCGGCGACCTGAAGATGCTCTGCTCCTTCCAGATTTGAGCCTCCATGTGCCACCAGGTGGTGCCAGTTTCCTGCCAGACTGTGGGCAGCTGCGGGGTGAAGGGGAGGGCCTCTGCGGGACTGGATCAGAACCACTGCCAGAGCTGCTATTCCCTTGGACCTGCCGGGGCTGTGGACAAGAGCTGGAGGAGGGTGAGGGTAGTCGGCTGGGAGCTGCCATGTGTGGGCGCTGCATGCGAGGAGAGGCTGGAGGGGGTGCCAGTGGGGGGCCCCAGGGCCCCAGTGACAAAGGCTTTGCCTGTAGCCTCTGCCCCTTTGCCACTCACTATCCCAACCACCTGGCCCGGCACATGAAGACACACAGTGGTGAGAAGCCCTTCCGCTGCGCCCGCTGTCCTTATGCCTCTGCTCATCTGGATAACCTGAAACGGCACCAGCGCGTCCATACAGGAGAGAAGCCCTACAAGTGCCCCCTCTGCCCTTATGCCTGTGGCAATCTGGCCAACCTCAAGCGTCATGGTCGCATCCACTCTGGTGACAAACCTTTTCGGTGTAGCCTTTGCAACTACAGCTGCAACCAGAGCATGAACCTCAAACGTCACATGCTGCGGCACACAGGCGAGAAGCCCTTCCGCTGTGCCACCTGCGCCTATACCACGGGCCACTGGGACAACTACAAGCGCCACCAGAAGGTGCATGGCCACGGTGGGGCAGGAGGGCCTGGTCTCTCTGCCTCTGAGGGCTGGGCCCCACCTCATAGCCCACCCTCTGTTTTGAGCTCTCGGGGCCCACCAGCCCTGGGGACTGCTGGCAGCCGGGCTGTCCACACAGACTCATCCTGA
>c6_QBL|ENSG00000206366|32002330|32000951
ATGGCCTCTGGGGTGGAAGTCCTGCGCTTCCAGCTGCCCGGCCACGAGGCCGCAACGCTACGGAACATGAACCAGCTCCGGGCAGAGGAGCGGTTCTGCGACGTGACCATTGTGGCCGACAGCCTCAAGTTTCGAGGCCACAAGGTCATCTTGGCCGCCTGCTCACCCTTCCTGCGGGACCAGTTCCTGCTGAACCCCAGCTCGGAGCTGCAGGTCTCCCTGATGCACAGTGCACGCATCGTGGCCGACTTGCTCCTCTCCTGCTACACGGGCGCCTTGGAATTCGCTGTTAGGGACATCGTCAACTACCTTACAGCCGCCTCCTACCTGCAGATGGAGCACGTGGTGGAGAAATGCCGGAATGCCCTCAGCCAGTTCATTGAGCCCAAAATAGGCCTCAAAGAGGATGGGGTCAGTGAGGCTAGCCTTGTGAGCAGCATCAGCGCCACCAAGTCCCTCCTCCCTCCAGCCAGGACCCCAAAGCCAGCCCCGAAGCCCCCACCCCCACCTCCTCTACCCCCTCCACTCCTGCGGCCAGTGAAGCTGGAGTTCCCACTGGATGAAGACTTGGAGCTGAAAGCCGAGGAAGAGGATGAGGATGAGGATGAGGACGTGTCTGACATCTGCATCGTCAAGGTGGAGTCGGCCCTGGAGGTGGCACACCGGCTCAAACCCCCTGGAGGCCTGGGAGGGGGTCTGGGCATTGGAGGCTCCGTGGGTGGCCACCTTGGGGAGCTGGCCCAGAGCAGCGTTCCCCCCAGCACTGTAGCCCCACCGCAGGGTGTGGTGAAGGCCTGCTATAGCCTGTCGGAAGATGCAGAAGGGGAGGGCCTGCTGTTGATTCCCGGAGGCCGGGCCAGCGTGGGGGCCACCTCGGGCCTGGTGGAAGCAGCAGCGGTGGCCATGGCTGCCCGGGGGGCGGGGGGCAGCCTGGGGGCGGGGGGCAGCCGGGGACCCCTGCCTGGGGGCTTCTCAGGTGGAAACCCCTTAAAGAACATCAAGTGCACGAAGTGCCCGGAAGTGTTCCAGGGCGTGGAGAAGCTGGTCTTCCACATGCGGGCGCAGCACTTCATCTTCATGTGCCCTCGCTGTGGCAAGCAGTTCAACCACAGCAGCAACCTCAACCGCCACATGAACGTGCATCGTGGTGTCAAGTCACACTCGTGCGGCATCTGCGGCAAGTGCTTCACACAGAAGTCCACCCTTCACGACCACCTCAACCTGCACTCGGGAGCGCGGCCCTACCGCTGCTCCTACTGCGACGTGCGCTTCGCCCACAAGCCTGCCATTAGGCGGCACCTCAAGGAGCAACACGGCAAGACCACGGCCGAGAACGTGCTGGAGGCCAGTGTGGCCGAGATTAACGTCCTCATCCGCTAG
>3|ENSG00000113916|188946169|188921859
ATGGCCTCGCCGGCTGACAGCTGTATCCAGTTCACCCGCCATGCCAGTGATGTTCTTCTCAACCTTAATCGTCTCCGGAGTCGAGACATCTTGACTGATGTTGTCATTGTTGTGAGCCGTGAGCAGTTTAGAGCCCATAAAACGGTCCTCATGGCCTGCAGTGGCCTGTTCTATAGCATCTTTACAGACCAGTTGAAATGCAACCTTAGTGTGATCAATCTAGATCCTGAGATCAACCCTGAGGGATTCTGCATCCTCCTGGACTTCATGTACACATCTCGGCTCAATTTGCGGGAGGGCAACATCATGGCTGTGATGGCCACGGCTATGTACCTGCAGATGGAGCATGTTGTGGACACTTGCCGGAAGTTTATTAAGGCCAGTGAAGCAGAGATGGTTTCTGCCATCAAGCCTCCTCGTGAAGAGTTCCTCAACAGCCGGATGCTGATGCCCCAAGACATCATGGCCTATCGGGGTCGTGAGGTGGTGGAGAACAACCTGCCACTGAGGAGCGCCCCTGGGTGTGAGAGCAGAGCCTTTGCCCCCAGCCTGTACAGTGGCCTGTCCACACCGCCAGCCTCTTATTCCATGTACAGCCACCTCCCTGTCAGCAGCCTCCTCTTCTCCGATGAGGAGTTTCGGGATGTCCGGATGCCTGTGGCCAACCCCTTCCCCAAGGAGCGGGCACTCCCATGTGATAGTGCCAGGCCAGTCCCTGGTGAGTACAGCCGGCCGACTTTGGAGGTGTCCCCCAATGTGTGCCACAGCAATATCTATTCACCCAAGGAAACAATCCCAGAAGAGGCACGAAGTGATATGCACTACAGTGTGGCTGAGGGCCTCAAACCTGCTGCCCCCTCAGCCCGAAATGCCCCCTACTTCCCTTGTGACAAGGCCAGCAAAGAAGAAGAGAGACCCTCCTCGGAAGATGAGATTGCCCTGCATTTCGAGCCCCCCAATGCACCCCTGAACCGGAAGGGTCTGGTTAGTCCACAGAGCCCCCAGAAATCTGACTGCCAGCCCAACTCGCCCACAGAGTCCTGCAGCAGTAAGAATGCCTGCATCCTCCAGGCTTCTGGCTCCCCTCCAGCCAAGAGCCCCACTGACCCCAAAGCCTGCAACTGGAAGAAATACAAGTTCATCGTGCTCAACAGCCTCAACCAGAATGCCAAACCAGAGGGGCCTGAGCAGGCTGAGCTGGGCCGCCTTTCCCCACGAGCCTACACGGCCCCACCTGCCTGCCAGCCACCCATGGAGCCTGAGAACCTTGACCTCCAGTCCCCAACCAAGCTGAGTGCCAGCGGGGAGGACTCCACCATCCCACAAGCCAGCCGGCTCAATAACATCGTTAACAGGTCCATGACGGGCTCTCCCCGCAGCAGCAGCGAGAGCCACTCACCACTCTACATGCACCCCCCGAAGTGCACGTCCTGCGGCTCTCAGTCCCCACAGCATGCAGAGATGTGCCTCCACACCGCTGGCCCCACGTTCCCTGAGGAGATGGGAGAGACCCAGTCTGAGTACTCAGATTCTAGCTGTGAGAACGGGGCCTTCTTCTGCAATGAGTGTGACTGCCGCTTCTCTGAGGAGGCCTCACTCAAGAGGCACACGCTGCAGACCCACAGTGACAAACCCTACAAGTGTGACCGCTGCCAGGCCTCCTTCCGCTACAAGGGCAACCTCGCCAGCCACAAGACCGTCCATACCGGTGAGAAACCCTATCGTTGCAACATCTGTGGGGCCCAGTTCAACCGGCCAGCCAACCTGAAAACCCACACTCGAATTCACTCTGGAGAGAAGCCCTACAAATGCGAAACCTGCGGAGCCAGATTTGTACAGGTGGCCCACCTCCGTGCCCATGTGCTTATCCACACTGGTGAGAAGCCCTATCCCTGTGAAATCTGTGGCACCCGTTTCCGGCACCTTCAGACTCTGAAGAGCCACCTGCGAATCCACACAGGAGAGAAACCTTACCATTGTGAGAAGTGTAACCTGCATTTCCGTCACAAAAGCCAGCTGCGACTTCACTTGCGCCAGAAGCATGGCGCCATCACCAACACCAAGGTGCAATACCGCGTGTCAGCCACTGACCTGCCTCCGGAGCTCCCCAAAGCCTGCTGA
>16|ENSG00000184517|73763480|73758157
ATGCCATTTCAGGGATCAGTTTCATTCACGGATGTGACTGTGGACTTTACCCAGGAGGAATGGGAACAACTGGACCCCTCTCAGAGGATCCTATACATGGATGTGATGCTGGAGAATTATAGCAACTTACTTTCAGTGGAAGTGTGGAAGGCTGATGACCAGATGGAGAGAGACCACAGAAACCCAGACGAGCAGGCGAGGCAATTTTTAATTCTTAAGAACCAAACCCCAATTGAGGAAAGAGGCGATCTCTTTGGAAAAGCACTTAATCTGAACACAGACTTTGTTTCTTTAAGACAAGTACCTTATAAATATGACTTATATGAAAAAACTTTGAAATATAATTCAGACTTGCTTAATAGTAATAGAAGCTATGCAGGAAAGCAGACTGATGAGTGTAATGAATTTGGAAAAGCACTTCTCTACCTGAAGCAAGAGAAAACCCACAGTGGAGTAGAATATTCTGAATACAATAAAAGTGGAAAAGCCCTCAGCCATAAAGCAGCCATTTTTAAACATCAGAAAATAAAAAACTTGGTTCAACCTTTCATTTGTACTTACTGTGACAAGGCTTTCTCCTTTAAGTCACTCCTCATTAGTCATAAGAGAATACATACTGGAGAAAAGCCATATGAATGCAATGTATGTAAGAAAACCTTCTCCCATAAGGCCAACCTCATCAAACATCAGAGAATTCACACTGGGGAGAAACCTTTCGAGTGTCCGGAATGTGGAAAAGCTTTCACCCACCAGTCAAACCTCATTGTACACCAGAGAGCACATATGGAGAAGAAGCCCTATGAGTGCAGTGAATGTGGAAAGACATTTGCCCAAAAGTTTGAACTCACCACACACCAGAGAATTCATACAGGAGAGCGACCCTATGAGTGTAACGAATGTGCAAAAACCTTCTTTAAGAAGTCAAACCTTATCATACATCAGAAGATTCACACGGGGGAGAAACGCTATGAGTGCAGTGAATGTGGAAAATCCTTTATCCAGAACTCACAGCTCATCATACACATGAGAACTCATACAGGAGAGAAACCCTATGAATGTACTGAGTGCGGCAAAACTTTCAGCCAGAGGTCAACTCTTAGATTACACTTGCGAATCCACACAGGAGAGAAACCATATGAGTGTTCCGAATGTGGGAAGGCCTTTAGCAGGAAGTCCCGACTCAGTGTCCATCAGAGAGTTCACATCGGGGAGAAACCCTGA
>10|ENSG00000189180|38396288|38339604
ATGTTTCAGGTAGAACAGAAGTCCCAGGAGTCAGTATCATTTAAAGATGTGACTGTGGGCTTCACCCAGGAGGAGTGGCAGCACCTGGACCCTAGTCAGAGGGCTCTGTATAGAGATGTGATGCTGGAGAACTACAGCAACCTTGTCTCAGTGGGGTATTGTGTTCACAAACCAGAGGTGATCTTCAGGCTGCAACAAGGAGAAGAGCCATGGAAACAGGAGGAAGAATTCCCAAGCCAAAGCTTTCCAGTCTGGACAGCTGATCACCTGAAAGAGAGGAGCCAAGAAAACCAATCTAAACATTTGTGGGAAGTTGTATTCATCAATAATGAAATGCTGACTAAGGAACAAGGTGATGTAATAGGAATACCATTTAATGTGGATGTAAGTTCTTTTCCTTCCAGAAAAATGTTCTGTCAGTGTGATTCATGTGGAATGAGTTTCAACACTGTTTCAGAATTGGTTATCAGTAAGATAAACTATTTAGGAAAAAAGTCTGATGAATTTAATGCCTGTGGGAAATTGTTACTCAATATTAAGCATGATGAAACTCATACTCAAGAGAAAAATGAAGTTTTGAAAAATAGGAACACACTGAGTCATCATGAGGAGACTTTGCAGCATGAGAAGATTCAAACTTTAGAGCACAATTTTGAATACAGTATATGTCAGGAAACCCTCCTTGAAAAGGCAGTATTCAATACACAGAAGAGAGAGAACGCAGAAGAGAATAACTGTGATTATAATGAATTTGGGAGAACTTTGTGTGATAGTTCATCCCTCTTGTTCCATCAGATATCTCCGTCAAGGGACAATCACTATGAATTTAGTGATTGTGAGAAGTTCTTATGTGTGAAGTCCACCCTTTCTAAACCTCATGGGGTATCTATGAAACACTATGATTGTGGTGAAAGTGGGAATAATTTCAGGAGGAAATTGTGTCTGTCACACCTTCAGAAAGGTGATAAAGGAGAGAAACACTTTGAATGTAATGAATGTGGGAAAGCTTTCTGGGAGAAGTCACATCTCACTCGACATCAGAGGGTGCACACAGGACAGAAACCCTTTCAATGTAATGAATGTGAAAAAGCTTTCTGGGATAAGTCAAACCTCACTAAACATCAAAGATCACACACAGGGGAGAAACCTTTTGAATGCAATGAATGTGGGAAAGCCTTTAGCCATAAGTCAGCCCTCACATTACACCAGAGAACACATACAGGGGAGAAACCCTATCAATGTAATGCGTGTGGGAAAACTTTTTGCCAGAAATCTGACCTCACTAAACATCAGAGAACACACACAGGGCTGAAACCCTATGAATGTTATGAATGTGGAAAATCCTTCCGTGTGACTTCGCACCTTAAAGTACACCAGAGAACTCACACAGGTGAGAAACCTTTTGAATGTCTTGAGTGTGGGAAATCCTTTAGTGAAAAGTCAAATCTTACACAGCATCAGAGAATTCACATAGGAGATAAATCTTATGAATGTAATGCATGTGGGAAAACTTTCTACCACAAGTCATTACTCACCAGGCATCAGATAATTCATACAGGGTGGAAACCTTATGAATGTTATGAATGTGGGAAAACCTTCTGCTTGAAGTCAGACCTCACAGTACATCAGAGAACACACACAGGGCAGAAACCCTTTGCATGTCCCGAATGTGGGAAATTCTTTAGCCATAAGTCAACCCTCTCTCAACATTATAGAACACACACAGGGGAGAAACCCTACGAATGTCATGAATGTGGAAAAATCTTTTACAATAAATCATACCTAACTAAACATAATAGAACACATACAGGGGAGAAACCCTATGAATGTAATGAATGTGGAAAAGCCTTCTACCAGAAGTCACAACTCACTCAGCATCAGAGAATTCACATAGGGGAGAAACCCTATAAATGTAATGAGTGTGGAAAAGCTTTCTGCCATAAGTCAGCTCTAATTGTACATCAGAGAACCCATACACAAGAAAAGCCCTATAAATGTAATGAATGTGGAAAATCTTTCTGTGTAAAATCAGGACTTATTTTCCATGAGAGAAAGCACACGGGGGAGAAACCCTATGAATGCAATGAATGTGGGAAATTCTTCAGGCACAAATCATCACTCACAGTACATCACAGGGCTCACACAGGAGAGAAATCTTGTCAATGTAATGAATGTGGAAAAATCTTTTACCGTAAATCGGAACTTGCTCAACATCAGAGATCACATACAGGGGAAAAGCCCTATGAATGTAACACATGCAGGAAAACTTTCTCTCAAAAGTCAAATCTCATTGTACATCAGAGAAGACATATAGGAGAAAACCTTATGAATGAAATGGATATTAGAAATTTCCAGCCACAAGTCAGCCTCCATAATGCCTCAGAGTATTCACACTGTGGAGAAAGCCCTGATGACATCCTGAATGTTCAGTAA
>19|ENSG00000196442|57243626|57226444
ATGATCAATGCCCAGGAATTGCTGACACTGGAGGATGTTACTGTGGAGTTCACCTGGGAGGAGTGGCAGCTCCTGGGCCCTTTTCAGAAGGATTTGTACCGGGATGTGATGTTGGAGATCTACAGCAACCTGCTATCAATGGGTTATCAAGTCAGCAAACCAGATGCACTCTCCAAGTTGGAACGAGGAGAAGAACCATGGACAATGGAAGATGAAAGGCACAGTCGAATCTGTCCAGAAAACAACGAAGTTGATGATCATCTGCAGGATCACTTGGAAAATCAAAGGATGCTGAAGAGTGTGGAACAATACCATGAACATAATGCATTTGGAAATACTGCCTCTCAAACCAAAAGCCTTTGTCTTTTCAGGGAAAATCATGATACATTTGAGTTATATATAAAAACTTTGAAATCAAATTTAAGTTTAGTCAACCAGAACAAAAGCTGTGAAATTAACAACTCTACTAAATTTAGTGGAGATGGGAAATCATTTCTTCATGGTAACTATGAAGAACTTTATTCTGCAGCTAAATTCTCTGTAAGTACAAAAGCCAATAGCACTAAATCCCAAGTCAGTAAGCATCAGAGAACTCATGAAATAGAAAAAAACCACGTATGCAGTGAATGTGGGAAAGCGTTTGTCAAGAAGTCTCAGCTCACTGATCATGAGAGAGTTCATACAGGAGAAAAACCTTATGGATGTACTTTGTGTGCAAAAGTGTTCTCCAGAAAGTCCAGGCTAAATGAACATCAAAGAATTCATAAAAGAGAGAAATCTTTTATATGCAGTGAATGTGGAAAAGTCTTCACTATGAAGAGCCGTCTGATTGAACATCAGCGAACTCATACTGGAGAGAAACCCTACATATGCAATGAATGTGGAAAAGGCTTCCCAGGCAAGCGTAATCTCATTGTACATCAGCGAAATCATACTGGAGAGAAATCCTATATATGTAGTGAATGTGGAAAAGGCTTCACTGGGAAGAGCATGCTTATTATACATCAGCGAACTCATACAGGAGAGAAGCCCTACATCTGTAGTGAATGTGGGAAAGGCTTCACCACAAAACACTATGTCATCATACATCAACGAAATCATACAGGAGAGAAACCATATATATGCAATGAATGTGGGAAAGGCTTCACCATGAAGAGCCGTATGATCGAACATCAACGAACTCATACAGGAGAGAAACCCTACATATGCAGTGAATGTGGAAAAGGCTTTCCCAGGAAGAGTAATCTTATTGTACATCAGAGAAATCATACAGTAGAGAAGTCATATCTATGTAGTGAATGTGGAAAAGGTTTTACTGTGAAAAGCATGCTCATCATACATCAGCGAACTCATACAGGAGAGAAGCCCTACACATGCAGTGAATGTGGGAAAGGCTTCCCCTTGAAGAGTCGGCTGATTGTACATCAGCGAACTCATACTGGAGAGAAACCTTACAGGTGCAGTGAATGTGGGAAAGGTTTCATTGTGAATAGCGGACTGATGTTACATCAGCGAACTCATACTGGAGAGAAACCGTACATATGCAATGAATGTGGAAAAGGTTTTGCCTTTAAGAGCAATCTTGTTGTACACCAGCGAACTCATACTGGAGAGAAACCCTTTATGTGCAGTGAATGTGGAAAAGGCTTCACCATGAAACGCTATCTCATTGTACATCAGCAAATTCATACAGAAGAGAAATCTTGTATATGTAGTGAATGTGGAAGAGGCTTTGCCAAGGAAACAGAGCTTGCTTTACATAAGCAAGTTCATACTGGAGAAAAACCTTATGGATGTAATGAATGTGGTAAAGGCTTCACTATGAAGAGCCGTCTAATTGTTCATCAACGAACTCATACAGGAGAGAAACCCTTTGTATGCAGTGAATGTAGAAAAGCCTTCTCCTCAAAGAGAAATCTCATTGTACATCAGCGAACTCATAATGGAAACAAACCCTGA
>19|ENSG00000196967|42355455|42332844
ATGCCAGCTAATTGGACCTCACCTCAGAAATCCTCAGCCCTGGCTCCAGAGGATCATGGCAGCTCCTATGAGGGATCAGTGTCCTTCAGGGATGTGGCTATCGATTTCAGCAGAGAGGAATGGCGGCACCTGGACCCTTCTCAGAGAAACCTGTACCGGGATGTGATGCTGGAGACCTACAGCCACCTGCTCTCAGTAGGATATCAAGTTCCTGAAGCAGAGGTGGTCATGTTGGAGCAAGGAAAGGAACCATGGGCACTGCAGGGTGAGAGGCCACGTCAGAGCTGCCCAGGAGAGAAATTATGGGACCATAATCAATGTAGAAAAATCCTCAGTTATAAACAAGTATCCTCTCAACCTCAAAAAATGTATCCTGGGGAGAAAGCTTATGAATGCGCCAAATTTGAAAAGATATTCACCCAGAAGTCACAGCTCAAAGTACACCTGAAAGTTCTTGCAGGAGAAAAGCTCTATGTATGCATTGAATGTGGGAAGGCTTTTGTACAGAAGCCAGAATTTATTATACACCAGAAAACCCATATGAGAGAGAAACCCTTTAAATGCAATGAATGTGGAAAATCCTTTTTTCAAGTGTCGTCCCTCTTCAGGCATCAGAGAATTCATACCGGAGAGAAACTCTATGAATGCAGCCAGTGTGGGAAAGGCTTCTCTTATAACTCAGATCTCAGTATACATGAGAAAATTCATACTGGAGAGAGACACCATGAATGCACTGACTGTGGCAAAGCATTCACACAAAAGTCCACACTCAAGATGCATCAGAAAATCCATACAGGCGAGAGATCCTACATCTGTATTGAATGCGGACAGGCCTTCATCCAGAAGACCCATTTGATTGCACACCGAAGAATTCATACTGGAGAAAAACCATATGAGTGCAGTAACTGTGGCAAATCCTTCATTTCCAAGTCACAACTTCAGGTACATCAACGTGTTCACACAAGAGTGAAGCCCTATATATGTACCGAATATGGGAAGGTCTTCAGCAATAATTCCAACCTCGTTACACATAAGAAAGTTCAAAGTAGAGAGAAATCTTCCATATGTACTGAGTGTGGGAAGGCCTTTACCTACAGGTCAGAGTTGATTATTCATCAGAGAATTCACACTGGAGAGAAACCTTATGAATGCAGTGACTGTGGGAAAGCCTTCACTCAGAAGTCAGCACTCACAGTGCATCAGAGAATTCATACAGGAGAAAAATCGTATATATGCATGAAATGTGGACTGGCCTTCATTCAGAAGGCACACTTGATTGCACATCAAATAATTCATACTGGAGAGAAACCTCATAAATGTGGTCACTGTGGGAAATTGTTTACCTCCAAGTCGCAACTCCATGTTCATAAACGAATTCACACAGGAGAAAAGCCCTATATGTGCAATAAATGTGGGAAGGCATTCACCAACCGGTCAAATCTCATTACACATCAGAAAACTCATACAGGAGAGAAATCTTATATATGTTCCAAATGTGGAAAGGCCTTCACCCAGAGGTCAGACTTGATTACACATCAGAGAATCCATACTGGGGAGAAGCCTTATGAATGCAATACTTGTGGAAAAGCCTTCACTCAGAAGTCACACCTCAATATACATCAGAAAATTCACACTGGAGAGAGACAGTATGAATGCCACGAATGTGGGAAAGCCTTCAACCAGAAATCAATACTCATTGTTCATCAGAAAATTCATACAGGAGAGAAACCCTATGTATGCACTGAGTGTGGAAGAGCTTTCATCCGCAAGTCAAACTTTATTACTCATCAAAGAATTCATACTGGAGAGAAGCCTTATGAATGCAGTGACTGTGGGAAGTCCTTTACCTCCAAGTCTCAGCTCCTGGTGCATCAGCCAGTTCACACAGGAGAGAAACCCTATGTGTGTGCCGAGTGCGGGAAGGCCTTTAGTGGCAGGTCAAATCTCAGTAAGCACCAGAAAACTCATACCGGAGAAAAGCCCTACATTTGTTCTGAATGTGGGAAGACCTTTCGACAGAAGTCAGAGTTGATTACACATCACAGAATTCATACTGGAGAGAAACCTTATGAGTGCAGTGACTGTGGGAAGTCTTTCACTAAAAAATCACAGCTCCAAGTGCATCAGCGAATTCACACTGGAGAGAAGCCTTACGTGTGTGCTGAGTGTGGGAAGGCCTTTACTGACAGGTCCAATTTGAATAAACATCAGACAACACACACTGGAGACAAACCCTACAAGTGTGGCATCTGTGGGAAAGGCTTCGTTCAGAAATCAGTGTTCAGCGTCCATCAGAGCAGCCACGCTTGA
>12|ENSG00000170653|52306405|52196111
ATGGGAGACGACAGACCGTTTGTGTGCAATGCCCCGGGCTGTGGACAGAGATTTACAAACGAGGACCACCTGGCAGTTCATAAACACAAGCATGAGATGACATTGAAATTTGGCCCAGCCCGAACTGACTCAGTCATCATTGCAGATCAAACGCCTACTCCAACTAGATTCCTGAAGAACTGTGAGGAGGTGGGACTCTTCAATGAACTAGCTAGCTCCTTTGAACATGAATTCAAGAAAGCTGCAGATGAGGATGAGAAAAAGGCAAGAAGCAGGACTGTTGCCAAAAAACTGGTGGCTGCTGCTGGGCCCCTTGACATGTCTCTGCCTTCCACACCAGACATCAAAATCAAAGAAGAAGAGCCAGTGGAGGTAGACTCATCCCCACCTGATAGCCCTGCCTCTAGTCCCTGTTCCCCACCACTGAAGGAGAAGGAGGTTACCCCAAAGCCTGTTCTGATCTCTACCCCCACACCCACCATTGTACGTCCTGGCTCCCTGCCTCTCCACTTGGGCTATGATCCACTTCATCCAACCCTTCCCTCCCCAACCTCTGTCATCACACAGGCTCCACCATCCAACAGGCAAATGGGGTCTCCCACTGGCTCCCTCCCTCTTGTCATGCATCTTGCTAATGGACAGACCATGCCTGTGTTGCCAGGGCCTCCAGTACAGATGCCGTCTGTTATATCGCTGGCCAGACCTGTGTCCATGGTGCCCAACATTCCTGGTATCCCTGGCCCACCAGTTAACAGTAGTGGCTCCATTTCTCCCTCTGGCCACCCTATACCATCAGAAGCCAAGATGAGACTGAAAGCCACCCTAACTCACCAAGTCTCCTCAATCAATGGTGGTTGTGGAATGGTGGTGGGTACTGCCAGCACCATGGTGACAGCCCGCCCAGAGCAGAGCCAGATTCTCATCCAGCACCCTGATGCCCCATCCCCTGCCCAGCCACAGGTCTCACCAGCTCAGCCCACCCCTAGTACTGGGGGGCGACGGCGGCGCACAGTAGATGAAGATCCAGATGAGCGACGGCAGCGCTTTCTGGAGCGCAACCGGGCTGCAGCCTCCCGCTGCCGCCAAAAGCGAAAGCTGTGGGTGTCCTCCCTAGAGAAGAAGGCCGAAGAACTCACTTCTCAGAACATTCAGCTGAGTAATGAAGTCACATTACTACGCAATGAGGTGGCCCAGTTGAAACAGCTACTGTTAGCTCATAAAGACTGCCCAGTCACTGCACTACAGAAAAAGACTCAAGGCTATTTAGAAAGCCCCAAGGAAAGCTCAGAGCCAACGGGTTCTCCAGCCCCTGTGATTCAGCACAGCTCAGCAACAGCCCCTAGCAATGGCCTCAGTGTTCGCTCTGCAGCTGAAGCTGTGGCCACCTCGGTCCTCACTCAGATGGCCAGCCAAAGGACAGAACTGAGCATGCCGATACAATCGCATGTAATCATGACCCCACAGTCCCAGTCTGCGGGCAGATGA
>12|ENSG00000198393|132099226|132073129
ATGGCCACCAGTTTCCGGACAGCTTCGTGCTGGGGATTATTGTCATTCAAGGATATATCTATGGAGTTCACCTGGGATGAATGGCAGCTACTGGATTCTACACAGAAGTACCTGTACAGAGATGTGATATTGGAAAACTATCATAACCTGATATCAGTGGGGTATCATGGTACCAAGCCTGACTTAATCTTCAAGTTGGAACAAGGAGAAGATCCATGGATAATAAATGCCAAAATTTCCAGGCAGAGCTGTCCAGATGGCTGGGAAGAATGGTACCAGAACAATCAAGATGAGCTTGAGAGTATTGAAAGAAGCTATGCTTGTAGTGTGTTGGGAAGACTTAATCTGAGCAAAACCCATGATTCTTCAAGACAGAGACTCTATAACACACGTGGAAAAAGTTTGACACAAAACTCAGCTCCAAGCAGAAGTTATTTAAGAAAGAATCCTGATAAGTTTCATGGTTATGAAGAACCATATTTTCTTAAGCATCAAAGAGCTCATAGCATAGAAAAAAACTGTGTGTGTAGTGAATGTGGGAAAGCTTTTCGTTGTAAGTCACAGCTCATTGTACATCTCAGAATTCATACAGGAGAGAGACCTTATGAATGCAGTAAATGTGAAAGAGCCTTCAGTGCCAAGTCAAACCTTAATGCTCATCAGAGAGTTCATACAGGAGAAAAACCCTACTCATGTAGTGAGTGCGAGAAGGTCTTCTCTTTCAGGTCACAGCTCATTGTCCATCAGGAAATTCACACAGGAGGGAAACCCTATGGCTGCAGTGAATGTGGGAAAGCCTACAGTTGGAAATCACAGCTTCTTTTACACCAGAGAAGTCACACAGGAGTGAAACCGTATGAATGCAGCGAATGTGGGAAAGCCTTTAGTTTGAAGTCTCCATTCGTTGTACACCAGAGAACTCATACAGGAGTGAAACCCCATAAATGCAGTGAATGTGGGAAAGCCTTTAGGAGTAAGTCCTATCTCCTTGTTCACATCCGAATGCATACAGGAGAAAAACCCTATCAATGCAGTGATTGTGGGAAAGCCTTCAATATGAAGACACAACTCATTGTACATCAGGGAGTTCACACAGGAAATAATCCTTATCAATGCGGTGAATGTGGGAAAGCCTTTGGTAGGAAGGAACAGCTCACTGCACATCTGAGAGCTCATGCAGGAGAGAAGCCCTATGGATGCAGTGAATGTGGGAAGGCTTTCAGCAGCAAGTCATACCTTGTTATACATAGGAGAACACACACCGGAGAGAGACCCTATGAATGTAGTTTGTGTGAGAGAGCCTTTTGTGGAAAATCACAGCTGATTATACATCAGAGAACTCATTCAACTGAGAAGCCCTATGAATGCAATGAATGTGAAAAAGCCTACCCTAGGAAGGCATCACTTCAGATACACCAGAAAACTCATTCGGGAGAGAAACCTTTTAAATGCAGTGAATGTGGAAAAGCCTTCACTCAGAAGTCATCTCTCAGTGAACATCAGAGAGTTCACACCGGAGAGAAACCATGGAAATGCTCTGAATGTGGGAAATCCTTCTGTTGGAATTCAGGGCTTCGTATACATCGGAAGACTCATAAATGA
>20|ENSG00000101115|49852421|49833988
ATGTCGAGGCGCAAGCAGGCGAAACCCCAGCACATCAACTCGGAGGAGGACCAGGGCGAGCAGCAGCCGCAGCAGCAGACCCCGGAGTTTGCAGATGCGGCCCCAGCGGCGCCCGCGGCGGGGGAGCTGGGTGCTCCAGTGAACCACCCAGGGAATGACGAGGTGGCGAGTGAGGATGAAGCCACAGTAAAGCGGCTTCGTCGGGAGGAGACGCACGTCTGTGAGAAATGCTGTGCGGAGTTCTTCAGCATCTCTGAGTTCCTGGAACATAAGAAAAATTGCACTAAAAATCCACCTGTCCTCATCATGAATGACAGCGAGGGGCCTGTGCCTTCAGAAGACTTCTCCGGAGCTGTACTGAGCCACCAGCCCACCAGTCCCGGCAGTAAGGACTGTCACAGGGAGAATGGCGGCAGCTCAGAGGACATGAAGGAGAAGCCGGATGCGGAGTCTGTGGTGTACCTAAAGACAGAGACAGCCCTGCCACCCACCCCCCAGGACATAAGCTATTTAGCCAAAGGCAAAGTGGCCAACACTAATGTGACCTTGCAGGCACTACGGGGCACCAAGGTGGCGGTGAATCAGCGGAGCGCGGATGCACTCCCTGCCCCCGTGCCTGGTGCCAACAGCATCCCGTGGGTCCTCGAGCAGATCTTGTGTCTGCAGCAGCAGCAGCTACAGCAGATCCAGCTCACCGAGCAGATCCGCATCCAGGTGAACATGTGGGCCTCCCACGCCCTCCACTCAAGCGGGGCAGGGGCCGACACTCTGAAGACCTTGGGCAGCCACATGTCTCAGCAGGTTTCTGCAGCTGTGGCTTTGCTCAGCCAGAAAGCTGGAAGCCAAGGTCTGTCTCTGGATGCCTTGAAACAAGCCAAGCTACCTCACGCCAACATCCCTTCTGCCACCAGCTCCCTGTCCCCAGGGCTGGCACCCTTCACTCTGAAGCCGGATGGGACCCGGGTGCTCCCGAACGTCATGTCCCGCCTCCCGAGCGCTTTGCTTCCTCAGGCCCCGGGCTCGGTGCTCTTCCAGAGCCCTTTCTCCACTGTGGCGCTAGACACATCCAAGAAAGGGAAGGGGAAGCCACCGAACATCTCCGCGGTGGATGTCAAACCCAAAGACGAGGCGGCCCTCTACAAGCACAAGTGTAAGTACTGTAGCAAGGTTTTTGGGACTGATAGCTCCTTGCAGATCCACCTCCGCTCCCACACTGGAGAGAGACCCTTCGTGTGCTCTGTCTGTGGTCATCGCTTCACCACCAAGGGCAACCTCAAGGTGCACTTTCACCGACATCCCCAGGTGAAGGCAAACCCCCAGCTGTTTGCCGAGTTCCAGGACAAAGTGGCGGCCGGCAATGGCATCCCCTATGCACTCTCTGTACCTGACCCCATAGATGAACCGAGTCTTTCTTTAGACAGCAAACCTGTCCTTGTAACCACCTCTGTAGGGCTACCTCAGAATCTTTCTTCGGGGACTAATCCCAAGGACCTCACGGGTGGCTCCTTGCCCGGTGACCTGCAGCCTGGGCCTTCTCCAGAAAGTGAGGGTGGACCCACACTCCCTGGGGTGGGACCAAACTATAATTCCCCAAGGGCTGGTGGCTTCCAAGGGAGTGGGACCCCTGAGCCAGGGTCAGAGACCCTGAAATTGCAGCAGTTGGTGGAGAACATTGACAAGGCCACCACTGATCCCAACGAATGTCTCATTTGCCACCGAGTCTTAAGCTGTCAGAGCTCCCTCAAGATGCATTATCGCACCCACACCGGGGAGAGACCGTTCCAGTGTAAGATCTGTGGCCGAGCCTTTTCTACCAAAGGTAACCTGAAGACACACCTTGGGGTTCACCGAACCAACACATCCATTAAGACGCAGCATTCGTGCCCCATCTGCCAGAAGAAGTTCACTAATGCCGTGATGCTGCAGCAACATATTCGGATGCACATGGGCGGTCAGATTCCCAACACGCCCCTGCCAGAGAATCCCTGTGACTTTACGGGTTCTGAGCCAATGACCGTGGGTGAGAACGGCAGCACCGGCGCTATCTGCCATGATGATGTCATCGAAAGCATCGATGTAGAGGAAGTCAGCTCCCAGGAGGCTCCCAGCAGCTCCTCCAAGGTCCCCACGCCTCTTCCCAGCATCCACTCGGCATCACCCACGCTAGGGTTTGCCATGATGGCTTCCTTAGATGCCCCAGGGAAAGTGGGTCCTGCCCCTTTTAACCTGCAGCGCCAGGGCAGCAGAGAAAACGGTTCCGTGGAGAGCGATGGCTTGACCAACGACTCATCCTCGCTGATGGGAGACCAGGAGTATCAGAGCCGAAGCCCAGATATCCTGGAAACCACATCCTTCCAGGCACTCTCCCCGGCCAATAGTCAAGCCGAAAGCATCAAGTCAAAGTCTCCCGATGCTGGGAGCAAAGCAGAGAGCTCCGAGAACAGCCGCACTGAGATGGAAGGTCGGAGCAGTCTCCCTTCCACGTTTATCCGAGCCCCGCCGACCTATGTCAAGGTTGAAGTTCCTGGCACATTTGTGGGACCCTCGACATTGTCCCCAGGGATGACCCCTTTGTTAGCAGCCCAGCCACGCCGACAGGCCAAGCAACATGGCTGCACACGGTGTGGGAAGAACTTCTCGTCTGCTAGCGCTCTTCAGATCCACGAGCGGACTCACACTGGAGAGAAGCCTTTTGTGTGCAACATTTGTGGGCGAGCTTTTACCACCAAAGGCAACTTAAAGGTTCACTACATGACACACGGGGCGAACAATAACTCAGCCCGCCGTGGAAGGAAGTTGGCCATCGAGAACACCATGGCTCTGTTAGGTACGGACGGAAAAAGAGTCTCAGAAATCTTTCCCAAGGAAATCCTGGCCCCTTCAGTGAATGTGGACCCTGTTGTGTGGAACCAGTACACCAGCATGCTCAATGGCGGTCTGGCCGTGAAGACCAATGAGATCTCTGTGATCCAGAGTGGGGGGGTTCCTACCCTCCCGGTTTCCTTGGGGGCCACCTCCGTTGTGAATAACGCCACTGTCTCCAAGATGGATGGCTCCCAGTCGGGTATCAGTGCAGATGTGGAAAAACCAAGTGCTACTGACGGCGTTCCCAAACACCAGTTTCCTCACTTCCTGGAAGAAAACAAGATTGCGGTCAGCTAA
>1|ENSG00000117000|40479180|40399632
ATGGCGGACGGAAAGGGAGACGCCGCCGCTGTCGCCGGGGCTGGGGCTGAGGCTCCGGCGGTAGCGGGAGCCGGAGATGGAGTCGAGACTGAGTCCATGGTTCGGGGTCATCGCCCCGTATCTCCAGCGCCGGGAGCCTCGGGACTGCGGCCGTGTCTGTGGCAGCTGGAGACAGAGCTGAGGGAGCAAGAGGTGTCGGAGGTCTCATCTTTGAACTACTGCCGGAGCTTCTGCCAGACCTTATTGCAATATGCAAGCAACAAGAATGCATCAGAACATATTGTGTATCTTCTGGAGGTATATCGACTTGCCATCCAAAGCTTTGCCAGTGCACGTCCATACTTAACTACTGAATGTGAAGATGTCCTCTTAGTGCTTGGCAGATTAGTACTGAGTTGTTTCGAATTACTGCTTTCAGTGTCTGAAAGTGAACTGCCATGTGAAGTCTGGCTACCATTCCTTCAGTCTCTACAGGAGTCACATGATGCATTATTGGAATTTGGGAATAATAACCTACAAATATTGGTTCATGTTACCAAGGAAGGGGTGTGGAAAAACCCAGTTCTTCTTAAAATTCTGTCTCAACAGCCAGTAGAAACGGAGGAAGTCAATAAATTGATTGCACAAGAAGGACCTTCCTTTCTGCAAATGCGAATAAAACATTTGTTGAAATCTAACTGCATCCCCCAGGCTACTGCTTTATCAAAACTATGTGCAGAATCTAAAGAAATTTCAAATGTGTCATCTTTTCAGCAAGCCTATATCACATGTTTATGTTCTATGCTCCCTAATGAAGATGCTATTAAGGAGATTGCAAAGGTCGACTGCAAGGAAGTACTAGACATCATTTGTAATCTGGAATCTGAGGGGCAGGATAACACAGCATTTGTTCTTTGTACGACTTACCTTACCCAGCAGCTCCAAACTGCAAGTGTATATTGTTCTTGGGAACTGACTCTTTTTTGGAGTAAACTGCAAAGAAGAATTGACCCTTCTTTAGATACTTTTTTGGAGCGCTGTCGTCAGTTTGGTGTCATAGCTAAAACGCAGCAGCATTTATTTTGCCTCATTAGAGTTATACAAACTGAAGCACAAGATGCTGGTCTTGGGGTGTCAATTTTACTGTGTGTCAGAGCTCTTCAACTCAGATCAAGTGAAGATGAGGAAATGAAGGCATCAGTTTGTAAAACAATTGCCTGTCTTTTACCAGAAGATTTAGAAGTTAGACGAGCCTGTCAGCTTACAGAATTCTTAATTGAACCCAGTTTGGATGGATTTAATATGTTAGAAGAACTATATTTGCAACCAGATCAAAAATTTGATGAAGAAAATGCACCGGTTCCAAATTCTCTTCGATGTGAGCTCTTACTAGCTTTAAAAGCCCACTGGCCTTTTGATCCTGAGTTTTGGGACTGGAAAACTTTAAAACGACACTGCCACCAACTTTTAGGACAAGAAGCCTCAGATTCTGATGATGATTTAAGTGGCTATGAAATGTCCATTAATGACACAGATGTTTTAGAGTCATTTCTCAGTGACTATGATGAGGGTAAAGAAGATAAACAATATAGAAGAAGAGATTTGACAGATCAGCATAAGGAGAAAAGAGACAAAAAACCTATTGGCTCTTCTGAAAGATATCAGAGGTGGCTTCAGTACAAGTTTTTCTGTTTGTTATGTAAGCGGGAATGTATAGAGGCTAGAATTCTTCATCATTCTAAGATGCATATGGAAGATGGAATTTACACCTGTCCAGTTTGTATTAAAAAATTTAAGAGAAAAGAAATGTTTGTTCCTCATGTGATGGAGCATGTTAAAATGCCACCAAGCAGAAGGGACCGCTCTAAAAAGAAATTACTGTTAAAAGGCTCTCAAAAGGGTATTTGTCCTAAGAGCCCCTCTGCAATCCCAGAGCAAAACCATTCATTGAATGACCAAGCCAAAGGAGAGTCTCATGAATATGTCACATTCAGCAAATTAGAAGATTGCCACCTGCAAGACAGAGATTTGTATCCATGTCCCGGTACAGACTGTTCCCGTGTGTTTAAGCAATTTAAATACTTAAGTGTGCATCTTAAAGCTGAACACCAAAATAATGATGAAAATGCCAAGCACTACTTGGATATGAAAAATAGAAGAGAGAAGTGTACTTACTGTCGACGACATTTTATGTCTGCTTTTCACCTTCGAGAGCACGAACAAGTGCATTGTGGGCCTCAGCCTTATATGTGTGTATCTATAGATTGCTATGCTAGGTTTGGATCAGTAAATGAACTACTTAACCATAAACAAAAGCATGACGATCTGCGTTACAAATGTGAATTAAATGGCTGTAATATTGTTTTCAGTGACTTGGGACAGCTTTACCACCATGAAGCACAACACTTTAGGGATGCATCTTACACATGCAACTTCCTTGGCTGTAAAAAGTTCTATTACTCCAAAATTGAATACCAGAATCACCTCTCAATGCATAATGTTGAAAATTCAAATGGAGACATAAAGAAATCAGTGAAACTTGAGGAGTCTGCAACAGGTGAAAAGCAAGATTGTATTAATCAGCCCCATCTACTTAACCAAACTGATAAATCACATTTACCTGAAGATCTTTTCTGTGCAGAATCAGCTAATTCTCAAATAGATACAGAAACTGCAGAAAACCTGAAAGAAAACAGTGACAGTAATTCTAGTGATCAGTTAAGTCATAGCTCTTCAGCTTCAATGAATGAAGAGCTAATTGACACACTAGATCACTCTGAAACTATGCAGGATGTATTGTTATCTAATGAGAAAGTCTTTGGGCCCTCCAGTTTAAAAGAAAAATGTTCCAGTATGGCAGTTTGTTTTGACGGGACTAAGTTTACCTGTGGTTTTGATGGCTGTGGTTCCACATACAAAAATGCAAGAGGAATGCAGAAACATTTACGGAAGGTTCATCCATACCATTTCAAGCCCAAAAAGATAAAGACGAAAGATCTGTTTCCCTCTTTGGGTAATGAACATAATCAGACAACTGAAAAGTTGGATGCAGAACCTAAACCCTGCTCAGATACAAACAGTGACTCCCCAGATGAAGGTCTAGATCACAATATTCACATTAAATGTAAACGAGAACATCAAGGTTATTCCTCAGAATCCTCCATTTGTGCTTCTAAAAGGCCCTGTACAGAGGATACCATGTTGGAACTTCTGTTACGCTTGAAACATTTAAGCTTGAAAAACTCAATAACACATGGATCTTTCTCAGGGTCATTGCAGGGGTACCCATCCAGTGGTGCTAAGTCTCTTCAGTCAGTTTCATCTATCTCAGACCTTAATTTTCAGAATCAAGATGAAAACATGCCAAGTCAGTACCTTGCACAGTTGGCGGCTAAGCCGTTTTTCTGTGAGCTTCAAGGATGCAAATATGAATTTGTGACCAGAGAGGCTCTGTTAATGCATTATCTTAAAAAGCATAATTATTCAAAAGAAAAAGTCCTTCAGTTAACCATGTTCCAACATCGGTATTCCCCATTTCAGTGTCATATTTGCCAAAGGTCATTTACAAGAAAAACACACCTTAGGATTCATTATAAAAATAAACATCAAATTGGCAGTGACAGAGCAACTCACAAACTATTAGATAATGAAAAGTGTGATCATGAAGGCCCATGTTCAGTAGATAGGTTGAAAGGTGATTGTTCTGCAGAACTTGGAGGTGATCCCAGTAGTAACTCTGAGAAACCACACTGTCATCCTAAAAAGGATGAATGTAGTTCTGAAACAGATTTGGAATCATCTTGTGAAGAAACAGAAAGTAAAACATCTGACATTTCATCACCAATAGGCAGCCATAGAGAAGAACAAGAAGGAAGAGAGGGCAGAGGTAGCAGGCGAACTGTTGCTAAAGGAAATCTGTGTTATATTTTGAATAAATACCACAAACCATTCCATTGTATTCATAAAACTTGCAACTCCTCATTCACCAATCTAAAAGGCTTAATTCGCCATTACAGAACTGTACATCAGTACAACAAAGAACAGTTATGTTTGGAGAAAGACAAAGCAAGAACCAAAAGGGAACTTGTCAAATGTAAAAAGATATTTGCTTGCAAATATAAGGAATGTAATAAACGCTTCCTGTGTTCCAAAGCTCTTGCTAAGCACTGTAGTGATTCTCATAACCTAGACCATATTGAAGAGCCTAAAGTACTTTCCGAAGCTGGATCTGCAGCAAGGTTTTCTTGTAACCAGCCTCAGTGCCCTGCTGTTTTTTATACATTCAACAAGTTGAAGCACCACTTGATGGAACAGCATAATATTGAAGGGGAAATACATTCAGATTATGAAATTCATTGTGATCTTAATGGCTGTGGCCAGATTTTCACCCATCGCAGTAATTACTCACAACATGTATATTACCGACATAAAGACTATTATGATGATTTGTTTAGAAGCCAGAAAGTAGCAAATGAGAGACTACTAAGGAGTGAAAAGGTATGTCAAACAGCTGATACTCAGGGGCATGAACATCAGACCACCAGGAGATCATTTAATGCTAAGTCTAAAAAATGTGGCTTAATCAAAGAAAAGAAAGCCCCAATAAGTTTTAAAACCAGAGCTGAGGCCCTCCATATGTGTGTGGAGCACTCTGAGCACACACAGTACCCCTGCATGGTTCAAGGATGCTTATCTGTGGTGAAGTTGGAGAGCAGCATTGTGAGGCATTACAAACGCACTCATCAGATGAGTAGTGCCTATTTAGAGCAACAGATGGAGAATCTTGTTGTTTGCGTTAAGTACGGTACCAAAATTAAGGAGGAACCCCCTTCTGAAGCAGATCCCTGTATAAAGAAAGAAGAAAATAGAAGCTGTGAATCAGAGCGCACAGAACACAGCCATTCCCCGGGTGACAGTAGTGCACCCATCCAGAACACTGATTGCTGTCATTCAAGTGAAAGGGATGGAGGTCAGAAAGGGTGCATAGAAAGCAGCTCAGTATTTGATGCAGATACTCTGCTCTACAGGGGAACTTTGAAATGTAATCATAGTTCCAAAACCACTTCCCTAGAACAGTGTAATATAGTTCAGCCTCCTCCTCCTTGTAAAATAGAAAATTCCATACCTAATCCCAATGGGACTGAAAGTGGGACTTATTTCACAAGTTTCCAGCTGCCTTTACCAAGGATCAAAGAATCAGAAACTAGGCAGCATAGTTCAGGGCAAGAAAACACTGTAAAAAATCCAACCCATGTCCCAAAAGAGAATTTTAGGAAACATTCACAGCCCCGGTCATTTGATTTGAAGACTTACAAACCTATGGGATTTGAATCTTCATTTCTGAAATTTATTCAGGAAAGTGAAGAGAAAGAAGATGATTTTGATGATTGGGAGCCTTCAGAGCACTTAACATTAAGTAATTCTTCACAGTCCAGTAATGATTTAACAGGGAATGTTGTGGCAAATAATATGGTGAATGACAGTGAACCTGAAGTTGACATACCTCATTCTTCCAGTGACTCTACAATTCATGAGAACCTGACTGCAATCCCACCTTTAATAGTAGCTGAAACAACAACAGTTCCTTCCTTGGAAAACCTGAGGGTTGTATTGGACAAAGCATTAACAGACTGTGGAGAGCTTGCCTTAAAACAGCTTCATTATCTTCGGCCAGTGGTGGTTCTTGAAAGATCTAAGTTTTCCACACCAATTTTAGACTTATTTCCAACAAAAAAGACAGATGAGCTTTGTGTAGGAAGTTCATAA
>7|ENSG00000197343|99012008|98993981
ATGGAGGAAATACCAGCCCAGGAAGCAGCAGGGTCACCAAGGGTCCAGTTTCAGTCTTTGGAGACCCAGTCTGAGTGTCTGTCCCCAGAGCCTCAGTTTGTGCAGGACACCGACATGGAACAGGGACTCACTGGGGATGGAGAGACCAGAGAAGAGAACAAGCTGTTGATTCCTAAGCAGAAAATTTCGGAAGAAGTGCATTCATACAAAGTGAGAGTAGGAAGACTCAAACACGATATTACCCAAGTTCCTGAGACTAGAGAAGTGTATAAGTCTGAGGACAGATTAGAAAGACTTCAGGAAATTCTAAGGAAATTTCTGTACCTGGAGAGAGAGTTTAGGCAAATAACAATCAGCAAGGAAACCTTCACCAGTGAGAAGAACAATGAATGTCATGAACCCGAAAAAAGCTTCAGTCTGGACTCTACTATTGATGCAGATCAGAGAGTTCTTAGAATACAGAATACCGATGACAATGATAAGTATGACATGAGCTTCAACCAGAATTCAGCCTCTGGTAAACATGAACACTTAAATCTAACAGAGGATTTTCAGAGTAGTGAATGTAAGGAAAGCTTAATGGATCTCTCCCACCTTAATAAATGGGAGAGCATCCCTAACACTGAGAAATCCTATAAATGTGATGTATGTGGGAAAATTTTCCATCAGAGCTCAGCCCTTACTAGACATCAGAGAATCCATACTAGAGAGAAGCCCTACAAATGTAAAGAATGTGAAAAGTCTTTCAGTCAGAGCTCAAGTCTTAGTCGACATAAAAGAATACACACTAGAGAAAAACCTTACAAATGTGAAGCATCTGATAAATCCTGTGAAGCGTCTGATAAATCCTGTAGTCCAAGCTCAGGCATAATTCAGCATAAGAAAATTCACACCAGAGCCAAATCTTACAAATGTAGCAGTTGTGAAAGAGTCTTCAGTCGTAGTGTCCACCTTACTCAACATCAGAAAATTCACAAAGAGATGCCCTGTAAGTGTACTGTATGTGGCAGTGACTTCTGCCATACTTCATACCTACTTGAACATCAGAGGGTCCATCATGAAGAGAAAGCCTATGAGTATGATGAATATGGGTTGGCCTATATTAAACAACAAGGAATTCATTTCAGAGAAAAGCCCTATACGTGTAGTGAATGTGGAAAAGACTTCAGATTGAATTCACATCTTATTCAGCATCAAAGAATTCACACAGGAGAGAAAGCACATGAATGTAATGAATGTGGAAAAGCTTTCAGTCAAACCTCATGCCTTATTCAGCATCACAAAATGCATAGGAAAGAGAAATCGTATGAATGTAATGAGTATGAGGGCAGTTTCAGTCATAGCTCAGATCTTATCCTGCAACAAGAAGTCCTCACCAGACAGAAAGCCTTTGATTGTGATGTATGGGAAAAGAACTCCAGTCAGAGAGCACATCTAGTTCAACATCAGAGCATTCATACCAAAGAGAACTCATGA
>8|ENSG00000204756|145904474|145903923
TGTAGTGAATGTGGTAAGGGCTTTAGGGAGACATCAAAGCTTGTTAAACATCAGAGAATTCATACTGGAGAAAAGCCCTATAGGTGGGATGAATGTGACAAAGCCTTTAGTGGGAATTCAAACCTTATTAAACACCAACTGATACATACTGGAGAGAAGCCCTATAAATGTATTGAGTGCGGGAAAGCCTTTAATCCGAAAGCAAATCCCATGCAATATCAGAGAATTCATACAGGAGAGAAACTTTTTGAATGTCAAGAGTGTGGAAAAAGCTTCAGTCAGCCATCACACATGTCACACTTGATTCATTGCCACAGAACACATTCTGTAGAGAAGCCACATGCATGTAGTGTATGTGGGAAATGCTTCAGCCAGAGCTCAACCCTTATTAGACATTAG
>19|ENSG00000159905|49354114|49344688
CTCTCCACTTTCTCAGAGGGACTGACCTTCAAGGATGTGGCTGTGGTCTTCACTGAGGAGGAGCTGGGGCTGCTGGACCCTGTCCAGAGGAATCTGTACCAAGATGTGATGCTGGAGAACTTCAGGAACCTGCTGTCAGTGGGGCATCACCCCTTCAAACATGATGTATTCCTTTTAGAAAAGGAAAAAAAGCTTGATATAATGAAGACAGCAACTCAAAGAAAAGGGAAATCAGCAGACAAGATCCAAAGTGAGGTGGAGACTGTTCCAGAAGCAGGACGACATGAAGAGCTTTACTGGGGGCAAATCTGGAAACAGATTGCAAGTGATTTAATCAAGTATGAAGACTCTATGATAAGTATTTCTCGGTTCCCCAGACAAGGTGATTTGTCCTGCCAGGTTAGGGCAGGACTATATACAACTCACACAGGACAGAAATTTTACCAATGTGATGAGTACAAAAAATCCTTCACTGATGTCTTCAACTTTGATCTTCATCAACAGTTACACTCAGGAGAGAAGTCTCATACATGTGATGAGTGTGGAAAAAGCTTCTGTTACATCTCAGCCCTTCATATTCATCAAAGAGTCCACATGGGAGAGAAATGCTATAAGTGTGACGTGTGTGGTAAGGAATTTAGTCAGAGCTCACATCTTCAAACTCATCAGAGAGTCCACACTGTAGAGAAACCATTCAAATGTGTGGAATGTGGGAAAGGCTTCAGTCGTAGATCAACACTTACTGTACATTGCAAATTACACTCAGGAGAGAAACCTTACAATTGTGAGGAATGTGGAAGGGCCTTCATACATGCTTCCCATCTTCAGGAACATCAGAGAATTCATACTGGGGAGAAACCATTCAAATGTGATACATGTGGTAAGAACTTCCGTCGTAGATCAGCACTTAATAATCATTGCATGGTCCACACAGGAGAGAAACCATACAAATGTGAGGACTGTGGTAAGTGTTTCACTTGTAGCTCAAACCTTCGTATCCATCAAAGGGTCCACACAGGAGAGAAACCTTACAAGTGTGAAGAATGTGGTAAGTGCTTTATTCAGCCTTCACAATTTCAGGCCCATCGGAGAATCCACACTGGAGAGAAACCATACGTATGTAAAGTGTGTGGTAAGGGTTTCATTTACAGTTCAAGTTTTCAGGCCCATCAGGGAGTCCACACTGGAGAGAAGCCATACAAATGCAATGAGTGTGGGAAGAGCTTCAGAATGAAAATTCATTATCAAGTGCATCTGGTAGTCCACACAGGGGAAAAACCCTATAAATGTGAAGTATGTGGTAAAGCCTTCCGTCAGAGTTCATATCTTAAAATCCATCTGAAAGCACATAGTGTACAGAAACCTTTTAAGTGTGAAGAGTGTGGGCAGGGCTTCAATCAGAGCTCACGACTTCAGATTCACCAGCTGATCCATACCGGTGAGAAACCATACAAATGTGAAGAGTGCGGAAAGGGATTTAGTCGTAGAGCAGATCTTAAAATTCATTGTAGGATCCACACAGGGGAGAAACCATATAATTGTGAGGAGTGTGGGAAGGTCTTCAGTCAGGCCTCGCATCTTCTAACCCATCAGAGAGTTCACAGTGGGGAAAAACCATTTAAATGTGAAGAGTGTGGGAAGAGCTTCAGTCGGAGTGCACACCTTCAAGCCCATCAAAAAGTCCACACTGGAGAAAAGCCATACAAATGTGGGGAGTGTGGAAAGGGCTTCAAGTGGAGCTTGAACCTTGACATGCATCAGAGGGTGCACACAGGAGAAAAACCCTATACATGTGGGGAGTGTGGGAAGCACTTCAGTCAGGCCTCAAGTCTCCAACTTCATCAGAGTGTCCACACAGGAGAGAAACCATACAAATGTGATGTATGTGGTAAAGTCTTCAGTCGGTCTTCACAATTACAGTATCATAGGCGAGTTCACACTGGGGAAAAACCTTACAAATGTGAGATATGTGGTAAGAGGTTCAGCTGGCGATCAAATCTTGTAAGTCATCACAAAATTCATGCTGCTGGTACATTTTATGAAAATGATGAGAATAGTAAGAACATCAGAGAGTTGTCAGAGGGAGGAAGTTCTACAAGGTGA
>19|ENSG00000198816|7491911|7490088
ATGTCTTCGAGTTTCGACCTCGATCCAGATGTGATTGGCCCCGTACCCCTGATTCTCGATCCTAACAGCGACACCCTCAGCCCCGGCGATCCAAAAGTGGACCCCATCTCCTCTGGCCTCACTGCCACCCCCCAGGTCTTGGCCACCAGCCCCGCGGTGCTCCCCGCCCCCGCCAGCCCGCCCCGGCCCTTCTCCTGCCCGGATTGCGGGCGAGCCTTCCGCCGCAGCTCCGGGCTGAGCCAGCATCGCCGCACGCACAGCGGCGAGAAGCCGTACCGCTGCCCCGACTGCGGGAAGTCCTTCAGCCACGGTGCCACCCTGGCTCAGCACCGTGGCATCCACACTGGGGCGCGGCCGTACCAGTGCGCGGCCTGCGGCAAGGCCTTCGGCTGGCGCTCCACGCTGCTGAAACATCGCAGCAGCCACAGCGGGGAGAAGCCGCACCACTGCCCGGTGTGTGGCAAGGCCTTCGGGCACGGCTCGCTCCTGGCACAGCACCTGCGCACGCACGGCGGCCCGCGGCCCCACAAGTGCCCGGTGTGCGCCAAGGGCTTCGGCCAGGGCTCTGCGCTGCTCAAACACCTGCGCACGCACACGGGCGAGCGGCCCTACCCGTGTCCGCAGTGCGGCAAGGCCTTCGGGCAGAGCTCGGCGCTGCTGCAGCACCAGCGCACACACACGGCCGAGCGCCCCTACCGCTGCCCCCACTGCGGCAAAGCCTTCGGGCAGAGCTCCAACTTGCAACACCACCTGCGCATCCACACGGGCGAGCGGCCCTACGCCTGCCCGCACTGCTCCAAGGCCTTCGGCCAGAGCTCAGCGCTGCTCCAGCACCTGCACGTGCATTCGGGCGAGCGTCCCTATCGCTGTCAGCTCTGCGGGAAGGCCTTCGGCCAGGCCTCCAGCCTCACCAAGCACAAACGGGTGCATGAGGGTGCAGCCGCTGCTGCAGCTGCCGCGGCCGCTGCAGCTGCAGCAGCGGCCGCCGGCCTGGGCCTCGGGCCTGGCCTAAGCCCTGCATCCATGATGAGGCCGGGGCAGGTCTCCCTCCTGGGTCCTGATGCTGTTTCTGTGCTCGGCTCTGGCTTGGGCCTCAGCCCTGGCACCAGCTCTGGCCGCAACCCTGACCCTGGCTCTGGGCCGGGCACTCTGCCGGATCCCAGCTCCAAACCCCTCCCCGGCTCCAGATCCACCCCCAGCCCTACTCCTGTGGAATCTTCTGACCCAAAGGCTGGGCACGACGCTGGTCCCGACCTTGTGCCCAGCCCAGACCTTGATCCTGTGCCCAGCCCAGACCCTGATCCTGTGCCCAGCCCTGATCCCAACCCTGTGTCCTGCCCTGACCCCTGTTCTCCCACTCGTGGCACTGTCAGCCCAGCCCTCCCTACCGGCGAGAGTCCAGAGTGGGTACAGGAGCAAGGGGCACTGCTGGGGCCTGATGGCTGA
>2|ENSG00000169554|144994386|144862055
ATGAAGCAGCCGATCATGGCGGATGGCCCCCGGTGCAAGAGGCGCAAACAAGCCAATCCCAGGAGGAAAAACGTGGTGAACTATGACAATGTAGTGGACACAGGTTCTGAAACAGATGAGGAAGACAAGCTTCATATTGCTGAGGATGACGGTATTGCCAACCCTCTGGACCAGGAGACGAGTCCAGCTAGTGTGCCCAACCATGAGTCCTCCCCACACGTGAGCCAAGCTCTGTTGCCAAGAGAGGAAGAGGAAGATGAAATAAGGGAGGGTGGAGTGGAACACCCCTGGCACAACAACGAGATTCTACAAGCCTCTGTAGATGGTCCAGAAGAAATGAAGGAAGACTATGACACTATGGGGCCAGAAGCCACGATCCAGACCGCAATTAACAATGGTACAGTGAAGAATGCAAATTGCACATCAGATTTTGAGGAATACTTTGCCAAAAGAAAACTGGAGGAACGCGATGGTCATGCAGTCAGCATCGAGGAGTACCTTCAGCGCAGTGACACAGCCATTATTTACCCAGAAGCCCCTGAGGAGCTGTCTCGCCTTGGCACGCCAGAGGCCAATGGGCAAGAAGAAAATGACCTGCCACCTGGAACTCCAGATGCTTTTGCCCAACTGCTGACCTGCCCCTACTGCGACCGGGGCTACAAGCGCTTGACATCACTGAAGGAGCACATCAAGTACCGCCACGAGAAGAATGAAGAGAACTTTTCCTGCCCTCTCTGTAGCTACACGTTTGCCTACCGCACCCAGCTCGAGCGGCATATGGTGACACACAAGCCAGGGACAGATCAGCACCAAATGCTAACCCAAGGAGCAGGTAATCGCAAGTTCAAATGCACAGAGTGTGGCAAGGCCTTCAAATATAAACACCATCTGAAAGAACACCTGCGAATTCACAGTGGTGAAAAACCTTACGAGTGCCCAAACTGCAAGAAACGTTTCTCCCATTCTGGTTCCTACAGTTCGCACATCAGCAGCAAGAAATGTATTGGTTTAATCTCTGTAAATGGCCGAATGAGAAACAATATCAAGACGGGTTCTTCCCCTAATTCTGTTTCTTCTTCTCCTACTAATTCAGCCATTACCCAGTTAAGAAACAAGTTGGAGAATGGAAAACCACTTAGTATGTCTGAACAGACAGGCTTACTTAAAATTAAAACAGAACCACTAGACTTCAATGACTATAAAGTTCTTATGGCTACACACGGGTTTAGTGGCACTAGTCCCTTTATGAATGGTGGGCTTGGAGCCACCAGCCCTTTAGGAGTTCATCCATCTGCTCAGAGTCCAATGCAGCACTTAGGTGTAGGGATGGAAGCCCCTTTACTTGGGTTTCCCACCATGAATAGTAATTTAAGTGAGGTACAAAAGGTTCTACAGATTGTGGACAATACTGTTTCCAGGCAAAAAATGGACTGCAAGGCTGAAGAAATTTCAAAGTTGAAAGGTTATCACATGAAGGATCCATGCTCTCAACCTGAGGAACAAGGAGTTACTTCTCCTAATATTCCGCCTGTCGGTCTTCCGGTAGTGAGTCATAATGGTGCCACTAAAAGTATTATTGACTATACGTTGGAAAAAGTCAATGAAGCCAAAGCTTGCCTCCAGAGCTTGACTACTGACTCAAGGAGACAGATCAGTAATATAAAGAAAGAGAAGCTACGTACTTTAATAGATTTGGTCACTGATGACAAAATGATTGAGAACCACAACATATCCACTCCATTTTCATGCCAGTTCTGTAAAGAAAGTTTTCCTGGCCCCATCCCTTTGCATCAGCATGAACGTTACCTTTGTAAGATGAATGAAGAGATCAAGGCGGTCCTGCAGCCTCATGAAAACATAGTCCCCAACAAAGCCGGAGTTTTTGTTGATAATAAAGCCCTCCTCTTGTCATCTGTACTTTCTGAGAAAGGAATGACAAGCCCCATCAACCCATACAAGGACCACATGTCTGTACTCAAAGCATACTATGCTATGAACATGGAGCCCAACTCCGATGAACTGCTGAAAATTTCCATTGCTGTGGGCCTTCCTCAGGAATTTGTGAAGGAATGGTTTGAACAACGAAAAGTCTACCAGTACTCAAATTCCAGGTCCCCATCCCTGGAAAGAAGCTCCAAGCCGTTAGCTCCCAACAGTAACCCTCCCACAAAAGACTCTTTATTACCCAGGTCTCCTGTAAAACCTATGGACTCCATAACATCACCATCTATAGCAGAACTCCACAACAGTGTTACGAATTGTGATCCTCCTCTCAGGCTAACAAAACCTTCCCATTTTACCAATATTAAACCAGTTGAAAAATTGGACCACTCCAGGAGTAATACTCCTTCTCCCTTAAATCTTTCCTCCACATCTTCTAAAAACTCCCACAGTAGTTCATACACTCCAAACAGCTTCTCTTCTGAGGAGCTCCAGGCTGAGCCTTTAGACTTGTCATTACCAAAACAAATGAAAGAACCCAAAAGTATTATAGCCACAAAGAACAAAACAAAAGCTAGTAGCATCAGTTTAGATCATAACAGTGTTTCTTCCTCATCTGAAAACTCAGATGAGCCTCTGAACTTGACTTTTATCAAGAAGGAATTTTCAAATTCAAATAATCTGGACAACAAAAGCACTAACCCAGTGTTCAGCATGAACCCATTTAGTGCCAAACCTTTATACACAGCTCTTCCACCTCAAAGCGCATTTCCCCCTGCTACTTTCATGCCACCAGTCCAGACCAGTATTCCTGGGCTACGACCATACCCAGGACTGGATCAGATGAGCTTCCTACCACATATGGCCTACACCTACCCAACTGGAGCAGCTACTTTTGCTGATATGCAGCAAAGGAGAAAGTACCAGCGGAAACAAGGATTTCAGGGAGAATTGCTTGATGGAGCACAAGACTACATGTCAGGCCTAGATGATATGACAGACTCCGACTCCTGTCTGTCTCGCAAAAAGATCAAGAAGACAGAGAGTGGCATGTATGCATGTGACTTATGTGACAAGACATTCCAGAAAAGCAGTTCCCTTCTGCGACATAAATACGAACACACAGGAAAAAGACCACATCAGTGTCAGATTTGTAAGAAAGCGTTTAAACACAAGCACCACCTTATCGAGCACTCAAGGCTTCACTCGGGCGAGAAGCCCTATCAGTGTGATAAATGTGGCAAGCGCTTCTCACACTCGGGCTCGTACTCGCAGCACATGAATCACAGGTATTCCTACTGCAAGCGGGAGGCGGAGGAGCGGGAAGCGGCGGAGCGCGAGGCGCGCGAGAAAGGGCACTTGGAACCCACCGAGCTGCTGATGAACCGGGCTTACTTGCAGAGCATTACCCCTCAGGGGTACTCTGACTCGGAGGAGAGGGAGAGTATGCCGAGGGATGGCGAGAGCGAGAAGGAGCACGAGAAAGAAGGCGAGGATGGCTACGGGAAGCTGGGCAGACAGGATGGCGACGAGGAGTTCGAGGAGGAAGAGGAAGAAAGTGAAAATAAAAGTATGGATACGGATCCCGAAACGATACGAGATGAAGAAGAGACTGGAGATCACTCCATGGACGATAGTTCGGAGGATGGGAAAATGGAAACCAAATCAGACCACGAGGAAGACAATATGGAAGATGGCATGTAA
>8|ENSG00000185730|144451539|144444971
ATGGAGCCAGGAGGAGAGCCCACAGGTGCTAAAGAGAGCAGTACCCTGATGGAGTCCCTTGCAGCTGTGAAGGCTGCTTTCCTGGCGCAGGCCCCGAGTGGCAGCCGGTCAGCCGAGGTGCAGGCAGCTCAGAGCACGGAGCCTGCCGCAGAGGCAGGCGCTCCCGAGGGAGAGGGCCACAGAGGGGGGCCTCCCCGGGCGTTGGGGTCTCTTGGCCTTTGTGAAAACCAGGAAGCCAGAGAGAGGCCCGGAGGTTCCCCTCGAGGCCCGGTCACTTCTGAGAAAACTGGAGGACAGAGTGGCCTCGAGTCAGACGTCCCTCCGAACGCAGGCCCCGGCGCAGAGGGCGGGGGCAGCTGGAAGGGGCGGCCTTTCCCGTGCGGCGCCTGTGGCCGCAGCTTCAAGTGCTCCTCGGACGCGGCAAAGCACCGGAGCATCCACTCGGGGGAGAAACCGTACGAGTGCAGCGACTGCGGGAAGGCCTTCATCCACAGCTCGCACGTGGTCCGGCACCAGCGGGCGCACAGCGGGGAGAGGCCCTACGCGTGCGCCGAGTGCGGCAAGGCCTTCGGCCAGAGCTTCAACCTCCTCCGGCACCAGCGCGTGCACACGGGCGAGAAGCCCTACGCGTGCGCCGACTGCGGCAAGGCCTTCGGCCAGAGGTCGGACGCCGCCAAGCACCGCCGCACCCACACCGGGGAGAGGCTGTACGCGTGCGGCGAGTGCGGGAAGCGCTTCCTGCACAGCTCGAACGTGGTCCGGCACCGGCGGACCCACCACGGGGAGAACCCGTACGAGTGCCGGGAGTGCGGCCAGGCCTTCAGCCAGAGCTCCAACCTCCTCCAGCACCAGCGCGTGCACACGGGGGAGCGGCCCTTCGCCTGCCAGGACTGCGGCCGCGCCTTCAGCCGCAGCTCCTTCCTCCGCGAGCACCGCCGCATCCACACCGGGGAGAAGCCCCACCAGTGCGGCCACTGCGGGCGCGCGTTCCGGGCGCTGTCGGGCTTCTTCCGGCACCAGCGACTCCACACGGGCGAGAAGCCGTTCCGCTGCACCGAGTGCGGCCGCGCCTTCCGCCTGAGCTTCCACCTCATCCAGCACCGGCGGGTGCATGGCGCCGAGTGA
>7|ENSG00000157680|137182148|136724103
ATGGATGCTGCGGGAAGGGGCTGCCATTTGCTGCCCCTGCCAGCGGCGCGCGGACCTGCCCGCGCTCCTGCAGCCGCCGCCGCCGCCGCCGCCAGCCCGCCCGGCCCCTGCAGCGGCGCCGCCTGCGCTCCCTCCGCGGCCGCCGGAGCGGGCGCCATGAACCCCAGCTCCTCGGCGGGAGAGGAGAAAGGGGCGACGGGCGGCAGCAGCAGCAGCGGAAGCGGCGCCGGGAGCTGCTGCCTGGGCGCCGAGGGCGGCGCGGACCCGCGGGGCGCAGGGTCAGCCGCGGCGGCGGGGGCCGCTGCCCTGGACGAGCCCGCGGCCGCCGGCCAGAAGGAGAAGGACGAAGCGCTGGAGGAGAAGCTGAGGAACTTAACTTTCCGGAAGCAGGTCTCGTACAGGAAAGCAATCTCCCGGGCAGGCCTCCAGCATCTGGCTCCTGCACATCCCCTCAGCCTTCCTGTGGCAAATGGTCCAGCCAAGGAGCCCAGAGCGACTTTGGACTGGAGTGAGAATGCCGTGAATGGAGAACACCTGTGGCTGGAGACCAACGTCTCGGGAGACCTCTGCTACCTTGGAGAGGAGAACTGCCAAGTCAGATTTGCAAAATCAGCTCTCAGGAGGAAGTGTGCAGTCTGTAAAATCGTCGTCCACACCGCCTGCATTGAGCAGCTAGAAAAGATTAATTTCAGATGTAAACCAACATTTCGAGAAGGAGGCTCAAGGTCACCAAGAGAAAATTTTGTACGTCATCACTGGGTGCACAGGCGTCGGCAGGAGGGGAAATGTAAGCAGTGTGGTAAGGGCTTCCAGCAAAAGTTCTCCTTCCACAGTAAAGAGATTGTGGCTATCAGCTGTTCCTGGTGCAAGCAGGCGTTTCACAATAAGGTGACCTGCTTCATGCTGCATCACATTGAAGAACCCTGCTCCCTGGGGGCTCATGCTGCTGTTATTGTCCCGCCCACTTGGATCATTAAGGTGAAGAAACCTCAGAACTCCCTGAAGGCTTCAAATCGGAAGAAGAAGAGAACAAGCTTTAAAAGAAAAGCCAGTAAAAGAGGGATGGAACAGGAAAACAAAGGTCGTCCTTTTGTGATAAAACCCATCTCTTCTCCTCTCATGAAACCCTTGCTTGTATTTGTGAATCCCAAGAGTGGAGGCAACCAGGGAACCAAAGTCCTGCAGATGTTCATGTGGTACCTGAATCCACGGCAAGTCTTTGATCTTTCTCAGGAAGGGCCAAAAGATGCGCTTGAATTGTATAGGAAAGTACCAAATCTGCGAATTCTGGCCTGTGGTGGGGATGGAACGGTGGGCTGGATCCTTTCCATCCTGGATGAACTGCAGCTGAGCCCTCAGCCTCCTGTGGGGGTCCTTCCTCTGGGGACTGGGAATGACCTGGCTCGAACTCTCAACTGGGGAGGGGGCTACACTGATGAACCTGTTTCTAAGATCCTGTGTCAAGTGGAAGATGGGACAGTTGTACAGCTAGATCGCTGGAACCTCCATGTGGAAAGAAACCCCGACTTGCCTCCAGAAGAACTTGAAGATGGCGTATGTAAGCTCCCTCTGAATGTTTTCAATAACTACTTCAGCCTTGGATTTGATGCCCATGTCACACTGGAGTTCCATGAATCCAGAGAAGCAAATCCAGAGAAATTCAACAGTCGTTTTCGAAATAAAATGTTCTATGCAGGGGCAGCTTTTTCTGACTTCCTACAGAGAAGTTCTAGAGATCTATCCAAACATGTTAAAGTTGTTTGTGATGGAACAGATCTCACCCCAAAGATTCAGGAACTGAAGTTCCAGTGTATAGTATTTTTAAATATACCCAGATATTGTGCTGGCACAATGCCCTGGGGAAACCCAGGTGATCACCATGATTTCGAACCTCAGCGTCATGATGATGGTTATATTGAAGTCATTGGATTTACCATGGCCTCTTTGGCAGCCCTGCAAGTTGGGGGCCATGGAGAGAGGCTACACCAGTGTCGAGAAGTCATGCTTCTAACTTACAAATCCATCCCCATGCAAGTGGATGGGGAGCCCTGTAGGTTGGCCCCAGCTATGATTCGGATCTCCCTGAGGAATCAGGCCAACATGGTACAGAAGAGCAAGAGGAGAACATCCATGCCTTTACTCAATGATCCCCAGTCTGTCCCAGATCGTCTGAGGATCCGGGTGAACAAAATCAGTTTACAAGACTATGAAGGATTCCACTATGACAAGGAGAAACTCCGAGAAGCTTCTATTTCAGACTGGTTAAGAACCATTGCTGGGGAACTAGTGCAGTCATTTGGAGCGATACCTCTGGGTATTCTAGTTGTGCGTGGAGACTGTGATTTGGAGACTTGCCGTATGTACATAGACCGCCTACAGGAGGACCTACAGTCAGTTTCTTCTGGCTCCCAGAGAGTTCATTACCAGGACCATGAAACCTCCTTCCCCAGGGCTCTCTCAGCACAGAGGCTCTCTCCTCGGTGGTGCTTCCTAGATGACAGATCTCAGGAACATTTGCACTTTGTGATGGAGATTTCCCAAGATGAGATTTTTATTCTGGACCCAGATATGGTGGTGTCACAGCCGGCGGGGACACCTCCGGGCATGCCTGACCTGGTGGTGGAACAAGCCTCGGGGATCTCAGACTGGTGGAATCCTGCCCTGCGGAAACGCATGCTGAGTGACAGTGGGCTGGGGATGATAGCTCCCTATTATGAGGACTCAGATCTGAAAGATCTCAGCCACTCCCGCGTGCTACAGTCACCAGTCTCTTCAGAAGATCATGCAATTTTGCAGGCAGTAATAGCTGGTGATCTTATGAAGCTAATAGAAAGCTATAAAAATGGAGGCAGTCTGCTAATTCAGGGACCAGACCACTGTTCACTCCTTCACTACGCAGCTAAAACCGGCAACGGGGAGATTGTGAAATATATCCTTGACCACGGACCTTCCGAGTTATTGGATATGGCAGACAGTGAAACGGGTGAGACTGCACTGCACAAGGCTGCCTGCCAGCGGAACCGGGCTGTGTGCCAGCTTCTGGTGGATGCAGGAGCATCTCTGAGAAAGACGGACTCCAAGGGTAAGACACCTCAAGAAAGAGCACAGCAGGCTGGGGACCCAGACTTGGCTGCTTACCTAGAAAGCCGTCAGAACTATAAGGTCATTGGCCATGAGGACCTGGAAACTGCTGTTTGA
>8|ENSG00000172748|187342|172382
ATGCCATCACCGGATTCCATGACCTTCGAGGATATCATTGTAGACTTCACTCAAGAAGAGTGGGCCCTGCTGGACACATCCCAGAGAAAGCTGTTTCAAGATGTGATGTTGGAGAACATCAGTCATCTGGTCTCTATTGGCAAACAGCTCTGCAAATCAGTTGTGCTTTCCCAATTGGAGCAAGTAGAGAAACTTTCAACACAAAGAATAAGCTTACTGCAAGGTAGAGAAGTTGGCATTAAACATCAAGAGATACCATTCATTCAACATATCTATCAGAAGGGCACGTCCACCATCAGCACAATGAGATCTCATACTCAAGAGGATCCTTTTCTATGCAATGACTTAGGAGAAGATTTCACTCAACATATAGCATTGACTCAAAATGTGATTACCTACATGAGAACGAAACACTTTGTAAGCAAAAAGTTTGGGAAAATCTTCAGTGACTGGTTATCCTTTAATCAACACAAGGAAATTCACACCAAATGTAAATCATATGGAAGTCATCTATTTGATTATGCCTTTATCCAAAACTCTGCCCTTAGACCACACAGTGTGACTCACACTAGAGAGATAACATTGGAATGTCGTGTGTGTGGGAAAACCTTTAGCAAAAATTCTAATCTTAGGCGACATGAGATGATTCACACTGGAGAGAAACCACACGGATGTCATCTATGTGGGAAAGCCTTTACTCATTGCTCTGATCTTCGAAAACATGAGAGAACTCACACTGGAGAGAAGCCATATGGATGTCATCTATGTGGGAAAGCCTTCAGTAAAAGTTCTAACCTTAGACGACATGAGATGATTCACACTAGAGAAAAAGCACAGATATGCCATCTATGTGGGAAAGCCTTCACTCATTGCTCTGACCTTAGAAAACATGAGAGAACTCACTTAGGAGATAAACCATATGGATGTCTCCTATGTGGGAAGGCTTTCAGTAAATGTTCTTACCTTAGACAACATGAAAGAACTCACAATGGAGAGAAACCATATGAATGTCATCTATGTGGAAAAGCCTTCTCTCATTGTTCTCACCTTAGACAACATGAGCGAAGTCACAATGGAGAGAAACCACATGGATGTCATCTATGTGGGAAAGCATTCACTGAATCTTCTGTGCTTAAACGACATGAGAGAATTCACACTGGAGAGAAACCATATGAGTGCCATGTATGTGGGAAAGCCTTCACTGAATCTTCTGACCTCAGACGACATGAGAGAACTCACACTGGAGAAAAACCATATGAATGCCATCTATGCGGAAAAGCCTTCAATCACTCTTCTGTCCTTAGACGACATGAGAGAACTCACACTGGAGAGAAACCATATGAATGCAATATATGTGGTAAAGCCTTCAATAGAAGTTACAACTTTAGACTTCATAGAAGAGTTCACACTGGAGAGAAACCATATGTATGTCCTCTATGTGGGAAAGCCTTTAGTAAATTTTTTAACCTTAGACAACATGAGAGAACTCACACTAAAAAAGCAATGAATATGTAA
>19|ENSG00000174586|63565932|63557537
ATGGAGTCCCCAAGAGGGTGGACCCTGCAGGTGGCCCCAGAGGAAGGCCAGGTCCTCTGCAATGTGAAGACTGCCACGAGGGGCCTCTCTGAGGGGGCTGTGTCTGGAGGCTGGGGGGCCTGGGAAAACTCCACGGAGGTTCCGAGGGAGGCAGGGGACGGCCAGCGGCAGCAAGCCACACTGGGGGCGGCGGACGAACAGGGAGGCCCCGGCAGGGAGCTGGGCCCCGCAGACGGTGGGCGGGACGGGGCTGGGCCCAGGAGCGAGCCTGCAGACCGGGCGTTGCGCCCTTCGCCTCTCCCAGAGGAGCCGGGCTGCCGGTGCGGGGAGTGCGGCAAGGCGTTCAGCCAGGGCTCTTACTTGCTGCAGCATCGGCGCGTGCACACAGGCGAGAAGCCGTACACGTGCCCCGAGTGCGGCAAGGCCTTCGCCTGGAGCTCCAACCTCAGCCAGCACCAGCGCATCCACAGCGGCGAGAAGCCCTACGCTTGCAGGGAGTGCGGCAAGGCCTTCCGCGCGCACTCGCAGCTCATCCACCACCAGGAGACACACAGCGGCCTGAAGCCCTTCCGCTGCCCGGACTGCGGCAAGTCCTTCGGCCGAAGCACCACGCTGGTGCAGCACCGACGCACGCACACGGGCGAGAAGCCCTACGAGTGCCCGGAGTGCGGCAAGGCCTTCAGCTGGAACTCCAATTTCCTGGAGCACCGGCGCGTGCACACGGGCGCGCGGCCGCACGCCTGCCGGGACTGTGGCAAGGCCTTCAGCCAGAGCTCCAACCTGGCCGAGCACCTGAAGATCCACGCGGGCGCACGGCCACACGCCTGTCCCGACTGCGGCAAGGCCTTCGTGCGTGTGGCGGGGCTGCGGCAGCACCGGCGCACGCACAGCAGCGAGAAGCCCTTCCCCTGCGCCGAGTGCGGAAAGGCTTTCCGCGAGAGCTCGCAGCTCCTGCAGCACCAGCGCACGCACACTGGTGAGCGGCCCTTCGAGTGCGCCGAGTGCGGCCAGGCTTTCGTCATGGGCTCCTACCTGGCGGAGCACCGGCGCGTGCACACGGGCGAGAAGCCTCATGCGTGCGCCCAGTGCGGCAAGGCCTTCAGCCAGCGCTCCAACCTACTGAGCCACCGGCGCACGCACTCGGGCGCCAAGCCCTTCGCCTGCGCCGACTGCGGCAAGGCCTTCCGCGGCAGTTCCGGCCTGGCGCACCACCGGCTTTCGCACACGGGAGAGCGACCCTTCGCCTGCGCAGAATGCGGCAAGGCCTTCCGCGGCAGCTCCGAGCTGCGCCAGCACCAGCGCCTGCACTCTGGCGAGAGGCCGTTCGTCTGCGCCCACTGCAGCAAGGCCTTCGTGCGCAAGTCGGAGCTCTTAAGCCACCGGCGCACGCACACGGGCGAGAGGCCCTACGCTTGCGGCGAGTGCGGGAAGCCTTTCAGCCACCGTTGCAACCTCAACGAGCACCAGAAGCGGCACGGGGGCCGCGCTGCGCCCTGA
>16|ENSG00000166454|79638452|79626959
ATGGCGGCCTCGGAGGCGGCGGCGGCGGCGGGGTCCGCGGCTCTGGCGGCGGGTGCCCGGGCCGTCCCGGCGGCCACGACAGGAGCCGCCGCCGCCGCCTCGGGCCCGTGGGTGCCCCCGGGACCCCGACTGAGGGGCAGCCGGCCGCGGCCCGCGGGGGCGACGCAGCAGCCCGCTGTCCCCGCGCCGCCGGCGGGGGAGCTGATCCAGCCGTCGGTGAGCGAGCTGTCCCGGGCCGTGCGGACCAACATCCTGTGCACCGTGCGCGGCTGCGGCAAGATCCTGCCCAACAGCCCCGCGCTCAACATGCACCTAGTCAAGAGCCACCGCCTGCAGGATGGCATAGTCAATCCAACAATAAGAAAAGATTTGAAAACTGGACCGAAATTCTACTGCTGTCCAATTGAAGGCTGCCCCAGAGGCCCTGAGAGACCGTTTTCTCAGTTTTCTCTCGTAAAACAGCACTTTATGAAAATGCATGCTGAGAAGAAGCACAAATGTAGTAAGTGCAGCAATTCGTACGGTACAGAATGGGACCTGAAAAGACATGCAGAGGACTGTGGCAAGACCTTCCGGTGCACATGCGGCTGTCCCTACGCCAGTAGAACAGCACTGCAGTCTCACATCTACCGAACTGGGCACGAGATACCTGCAGAACACAGGGACCCACCTAGTAAGAAAAGGAAAATGGAAAACTGTGCACAAAACCAGAAGTTATCCAACAAGACCATTGAATCATTGAACAACCAACCAATCCCTAGACCAGACACTCAAGAACTAGAAGCTTCAGAAATAAAGCTAGAACCATCTTTTGAAGACTCTTGTGGCTCTAACACTGACAAGCAGACTCTTACAACACCACCGAGATATCCTCAGAAGTTGCTTTTACCAAAGCCCAAAGTGGCTTTGGTTAAACTACCCGTGATGCAGTTTTCTGTCATGCCTGTCTTTGTGCCTACAGCCGACTCCTCAGCCCAGCCTGTGGTGTTAGGTGTTGATCAGGGCTCTGCCACAGGGGCTGTGCACTTAATGCCCTTGTCAGTAGGAACCCTGATCCTCGGCCTAGATTCAGAGGCTTGCTCTCTTAAGGAGAGCCTACCTCTTTTCAAAATTGCTAATCCTATTGCTGGTGAGCCAATAAGTACTGGTGTTCAAGTGAACTTTGGTAAAAGTCCATCTAATCCTTTACAAGAACTAGGGAACACGTGTCAAAAGAATAGCATTTCTTCAATCAACGTGCAGACAGATCTGTCTTATGCCTCACAAAACTTTATACCTTCTGCACAGTGGGCCACTGCTGATTCCTCTGTGTCGTCTTGTTCTCAAACTGATTTGTCGTTTGATTCTCAAGTGTCTCTTCCCATTAGTGTTCACACTCAGACATTTTTGCCCAGCTCTAAGGTAACTTCATCTATAGCTGCTCAGACTGATGCATTTATGGACACCTGTTTCCAGTCAGGTGGGGTCTCCAGAGAAACTCAAACCAGTGGGATAGAAAGTCCAACGGATGACCATGTACAGATGGACCAAGCTGGAATGTGCGGAGACATTTTTGAGAGTGTTCATTCATCATATAATGTTGCTACAGGTAACATTATAAGCAACAGTTTAGTAGCAGAGACAGTAACTCATAGTTTGTTACCTCAGAATGAGCCTAAGACTTTAAATCAAGATATTGAGAAATCTGCACCAATTATAAATTTCAGTGCACAGAATAGTATGCTTCCTTCACAGAACATGACAGATAATCAGACCCAAACCATAGATTTATTAAGTGATTTGGAAAACATCTTGTCAAGTAATCTGCCTGCTCAGACATTGGATCATCGTAGTCTTTTGTCTGACACAAATCCTGGACCTGACACCCAGCTCCCATCTGGCCCAGCCCAGAACCCCGGAATCGATTTTGATATCGAAGAGTTCTTTTCGGCCTCAAATATCCAGACTCAAACTGAAGAGAGTGAACTTAGCACCATGACCACCGAGCCAGTCTTGGAGTCACTGGACATAGAGACTCAAACGGACTTCTTACTCGCAGATACCTCTGCTCAGTCCTATGGGTGTAGGGGAAATTCTAACTTCTTAGGCCTTGAGATGTTTGACACACAGACACAGACAGACTTAAACTTTTTCTTAGACAGTAGCCCTCATCTGCCTCTGGGAAGTATTCTGAAACACTCCAGCTTTTCCGTGAGTACTGATTCATCTGACACAGAGACCCAAACTGAAGGAGTCTCCACTGCTAAAAATATACCTGCTCTAGAAAGCAAAGTTCAGTTGAACAGTACAGAAACACAGACCATGAGTTCTGGGTTTGAAACCCTGGGGAGCTTGTTCTTCACCAGCAACGAAACTCAGACAGCAATGGATGACTTTCTTCTGGCTGATCTGGCCTGGAACACGATGGAGTCTCAGTTCAGCTCTGTAGAAACCCAGACTTCTGCGGAACCACACACAGTCTCCAACTTCTAA
>3|ENSG00000175856|31811433|31810966
ATGGCCATGGTTGTGCTGAGGCTCCTAGCTCAGCAGGGCACTGTGACCCTTGCAGACATGGCTGTGAACTTTTCCCAGAAGAAATGGAGTCTCCTTAGTGAGGTTCAGAGATGCCTGTACTGTGACGTGATGCTGAAGAACCTGGCACTTTTATCTTCCCTGGGTTGTTGGTGTGGAGTGAAAGATGAAGAGGCACCATATAAGCAGAGCATTTCTATACAAAGAGAGTCTCAGGTCAGGACTCTGAGGGCAGGGGGGTCTCCCAAGAAGGCTCACCCCTGTGAAATGTGTAGCCCCATCTTGGGAGACATTTTTCACTTGGCACAGCAGCAGGAAACTCATCACAAGCAGAAACTGAACAGGAGTGGGGCATGTGGGAAAAAACTGGATGACACTGAAAACCTTCATCAGCACCAGAAGCAGCACATTGGAGAGAAACTCGAGAGAAGGGGTGCCAGAGAAGTGTCA
>19|ENSG00000121406|62744055|62730601
ATGGCCGAGGCAGCGCTAGTGATTACGCCGCAGATTCCCATGGTAACAGAAGAGTTTGTGAAACCATCACAGGGCCATGTGACCTTTGAGGATATTGCTGTGTACTTCTCCCAGGAGGAGTGGGGCCTCCTTGATGAAGCTCAAAGGTGCCTGTATCATGATGTGATGCTGGAGAACTTTTCGCTTATGGCCTCAGTAGGTTGTTTGCATGGAATAGAGGCTGAGGAGGCCCCTTCTGAGCAGACTCTTTCTGCGCAAGGAGTGTCACAGGCCAGGACTCCAAAGCTAGGTCCTTCCATCCCAAATGCTCATTCTTGTGAGATGTGTATCCTGGTCATGAAAGACATTTTGTACCTCAGTGAGCATCAGGGGACACTTCCCTGGCAGAAACCTTATACGTCTGTGGCCAGTGGGAAATGGTTTTCATTTGGTTCTAACCTGCAACAGCACCAGAACCAGGACAGTGGAGAGAAACACATCAGAAAGGAGGAGAGCAGTGCCTTGCTTCTGAATAGCTGCAAAATTCCTCTGTCAGACAATCTTTTCCCATGCAAAGATGTTGAGAAGGATTTTCCAACCATCCTGGGCCTTCTCCAACACCAGACCACCCACAGCAGACAAGAGTATGCACATAGAAGCAGGGAGACCTTTCAACAAAGACGTTACAAATGTGAGCAAGTTTTCAATGAGAAAGTTCATGTTACTGAGCATCAGAGAGTCCACACTGGAGAAAAAGCTTATAAGCGTAGGGAATATGGGAAATCCTTGAACTCTAAATACTTATTTGTTGAACACCAGAGAACCCATAATGCAGAAAAGCCTTATGTGTGCAATATATGTGGGAAATCATTCCTCCATAAACAAACACTCGTTGGGCACCAGCAGAGAATTCACACTAGAGAAAGGTCTTATGTGTGCATCGAATGTGGGAAATCCTTGAGCTCCAAATACTCACTTGTGGAACACCAGAGAACCCATAATGGAGAAAAGCCTTATGTGTGCAATGTATGTGGGAAATCATTCCGCCACAAACAAACATTTGTTGGCCATCAGCAGAGAATCCACACTGGAGAGAGGCCTTATGTGTGTATGGAATGTGGGAAATCTTTTATTCATTCCTATGACCGCATTCGACACCAGAGAGTTCACACTGGAGAAGGGGCTTATCAGTGCAGTGAATGTGGGAAATCCTTCATATACAAACAGTCACTTCTTGATCACCATAGAATCCACACGGGAGAAAGGCCTTATGAGTGCAAAGAATGTGGGAAGGCCTTCATTCACAAAAAAAGACTTCTTGAGCACCAGAGAATTCATACTGGAGAAAAGCCTTATGTGTGCATCATATGTGGGAAATCATTTATCCGCTCGTCTGACTACATGCGACACCAGAGAATTCACACTGGAGAAAGGGCTTATGAATGCAGTGACTGTGGGAAAGCCTTCATCTCCAAACAAACACTTCTTAAGCATCACAAAATCCACACTAGAGAAAGGCCTTATGAATGCAGTGAATGTGGAAAAGGCTTCTACCTTGAGGTTAAACTTCTTCAGCACCAAAGAATCCATACTAGAGAACAACTTTGTGAGTGCAATGAATGTGGAAAAGTCTTCAGCCACCAAAAAAGACTTCTTGAGCACCAGAAAGTTCACACTGGCGAAAAGCCCTGTGAGTGCAGTGAATGTGGGAAATGCTTTAGACACCGCACCAGCCTCATTCAACACCAGAAAGTTCACAGTGGAGAGAGGCCTTATAACTGCACTGCATGTGAGAAGGCCTTTATCTATAAAAACAAACTTGTTGAGCATCAGCGAATCCACACCGGAGAAAAGCCGTATGAATGTGGTAAATGTGGGAAAGCCTTCAACAAAAGATATTCCCTTGTCAGGCACCAGAAGGTACATATAACAGAAGAGCCCTAG
>16|ENSG00000103343|3399361|3391245
[truncated: 961,930 more chars]
