# Supplementary material for: Adaptive Evolution in Zinc Finger Transcription Factors
Source: PLoS Genet. 2009 Jan 2;5(1):e1000325. doi: 10.1371/journal.pgen.1000325 (PMC2604467; doi:10.1371/journal.pgen.1000325)
Supplement: Dataset S1 — Sequence sets used for analysis; ZF amino acid frequencies; Codeml results for poly-ZF expansions; Zinc Finger counts, orthologs and paralogs. (3.77 MB ZIP) [file pgen.1000325.s009.zip › Supporting Information/ZF_Sequences/mouse_znf_cds.fa]

>6|ENSMUSG00000072695|136349536|136350652
GTGTGTCAGGTGACAGTGACCTTCAGAGACATGGCTGTGTACTTCTGCAGGGGAAAATGGGAGCGTCTCAGTCCTAGCCAGGGAACCTTCCACCACCATGTGATGCTGGAAAACTTCAGGAATTTAAATGTGCTGGGATGCTATGGCCCGAGACCGGGCCTTATTTCTCACCTGGAAGAGTGGGATGAGCCGTGGGTTGAAGACTGGGATAGATCAGAGTTTCTGGAAGGACAAAAAGGTGTCTGCCTAGGAGGCAGAAAATCTGTAGATCATAAGGTGGCTTCAGCTCCTGAGAGGACCCAGTCACAGACAGGAGCCAGGAGAGGGGCTACCTTGAGGAAGAATGCCCTGACGTCCAATAAGGTGCGCCTCCCGAGTTACCTCTGGGAGGAGAATGGACAAAACCAGATGTGTGGGAAATCCCGCAGGAAGCAGCCAGGCATCAAGGAGCAGGGCAAGAGTGGCGCAGAGGGACAACCATTTATCTGTAGCATTTGTGGGAAGGCCCTGAGTTGCCATAGCCGGCCGCCTGCTCACCAGACAGTACATACGGGAACCAGGTCCTTTGAGTGCTTCGAGTGTGGGTTCCACTGGGTTTCAAACCTTCTGCGCCACCAGAGAAATCACACAAGTGAAAGGCCCTTCTGCTGTGAGGAATGGGGACAGGCCTTCAGCTTAAAGGACCGCCAGGCACAGCATCGCAATATCCACCCTGAACACCGGCCCTATGTGCGCAATGACTGTGAGAAGAAGGCCTTCAAACAGAAATCAAACCTCCTGCGGCACAAACGTGTTCACAATGGAGAGAAGCCTTTCTCCGTTGACAACTGTGGCAAGGACTTTACAAAAGAGAACCTCAAGCACCCCCAGCGGATTCACAGCGGAGAGAAACCCTACACCCGTGGGGAGCGCGGCAAGGTCTTCAGGTGGCCCAAGGGCCTCCACGTCCACCAGAGGCTGCACTGGACAAAGAGGTTCTATGAGCTGAGCAGTGTGAGAAGGGCTTCTGCCACCTGGGCTCTTTCAGAAGACATCAGAGAGCTCACGGGTAAGGAGAAGTATAGATGCTCCTGTGGGCAGCTGGGCCTTTCCTGTTCTCAG
>17|ENSMUSG00000049672|69292214|69293560
GAGTTTTTCATCAGTATGTCTGAAACCATAAAATATAATGATGATGATCATAAAACGCTGTTTCTGAAAACACTGAACGAACAGCGCCTGGAGGGAGAATTCTGCGACATCGCCATCGTGGTTGAAGATGTAAAGTTCCGAGCCCACCGGTGTGTCCTCGCCGCCTGCAGCACGTACTTTAAGAAGCTTTTCAAGAAGCTAGAAGTAGACAGCTCGTCCGTCATAGAGATAGATTTCCTCCGCTCTGACATATTTGAAGAGGTGCTGAACTACATGTACACCGCCAAGATTTCCGTGAAAAAGGAGGACGTCAACTTGATGATGTCGTCCGGGCAGATTCTCGGTATCCGGTTTTTGGATAAACTGTGTTCTCAGAAGCGCGATGTGTCTAGTCCGGATGAAAGTAACGGCCAGTCGAAGAGTAAGTATTGCCTCAAACTAAACCGCCCCATCGGAGACGCTGCTGATGCTCAGGACGATGATGTGGAAGAAATCGGGGACCAAGATGACAGCCCTTCTGATGACACGGTAGAGGGCACTCCCCCGAGTCAAGAGGACGGCAAGTCTCCCACAACCACTCTCAGGGTTCAGGAAGCAATTTTGAAAGAGCTGGGGAGTGAGGAAGTTCGGAAAGTGAACTGTTACGGCCAGGAAGTGGAGTCCATGGAGACTCCCGAATCCAAAGATCTGGGCTCTCAGACCCCTCAGGCCTTAACCTTTAATGATGGGATGAGCGAAGTAAAAGATGAACAGACTCCGGGCTGGACCACGGCGGCCAGCGACATGAAGTTCGAGTACTTGCTCTACGGTCACCATCGAGAGCAGATCGCCTGCCAGGCGTGTGGGAAGACGTTCTCCGATGAAGGCCGGCTGAGGAAACATGAGAAGCTCCACACCGCTGACAGGCCGTTTGTCTGTGAGATGTGCACAAAAGGTTTCACCACCCAGGCCCACCTGAAAGAACACCTAAAAATCCATACAGGGTACAAACCCTACAGCTGCGAGGTGTGCGGAAAGTCATTCATCCGCGCCCCAGACCTGAAGAAGCACGAGAGGGTTCACAGCAACGAAAGACCATTTGCGTGTCACATGTGTGACAAAGCCTTCAAACACAAGTCTCACCTCAAGGACCACGAGAGAAGACACAGAGGGGAAAAGCCTTTTGTGTGTGGCTCCTGCACCAAGGCCTTCGCCAAGGCCTCAGACCTGAAGAGGCATGAGAACAATATGCACAGTGAGAGGAAACAGGTCACCCCCAGTGCCATCCAGAGTGAGACAGAACAGTTGCAGGCCGCAGCCATGGCCGCTGAGGCTGAGCAGCAGCTGGAGACAATTGCCTGTAGCTAG
>9|ENSMUSG00000062470|20357883|20367673
ATGTTCTACAAGGGGAGTTCTGCCTATCAAATGTACACCATAAAAGCCTTTGAATGTAAAATTTGTGGGAAAGTCTCTGGGTATTCTTTAAGTCTTAATAGTCACCTGCAAACCCACACTGGGGAGAAACATTATGAATGTAAAATATGTAAAAAATTCTTCACTACTTCTTCAAGTCTAACTGAACACTTCAAACTAGAGAGAAACCCTATAAATGTAAGGAATATGGAAACACTTTTACTAAGCACTCAGGACTTTCTTCACGTGTATAAACACATTCGGGAAAGAAGTCTTGTGTATGCAAGTTATGTGGGAGATCCTTCATGA
>1|ENSMUSG00000025997|69470598|69620348
ATGGAAACAGACGCAATTGATGGCTATATAACATGTGACAATGAGCTTTCACCCGAAGGGGAACACGCCAATATGGCCATTGACCTCACCTCAAGCACACCCAATGGACAGCACGCCTCGCCAAGTCACATGACAAGCACAAATTCTGTAAAGCTGGAAATGCAGAGTGATGAAGAGTGTGACAGGCAGCCCCTGAGCCGTGAGGATGAGATCAGGGGCCACGATGAGGGGAGCAGCCTAGAAGAACCCCTAATTGAGAGCAGCGAGGTGGCCGACAACAGGAAAGTCCAGGACCTTCAAGGCGAGGGAGGAATCCGGCTTCCGAATGGTAAACTGAAATGTGACGTCTGTGGCATGGTTTGCATTGGGCCCAATGTGCTTATGGTACATAAAAGGAGTCACACTGGTGAGCGGCCCTTCCACTGTAACCAGTGCGGAGCTTCTTTTACCCAGAAGGGCAACCTTCTGAGACACATAAAGTTACACTCTGGAGAGAAGCCCTTCAAATGTCCTTTCTGTAGCTATGCTTGTAGAAGAAGGGACGCTCTCACAGGACACCTCAGGACCCATTCTGTGGGTAAACCTCACAAGTGTAACTACTGTGGCCGAAGCTACAAGCAGCGCAGCTCACTGGAGGAACACAAGGAACGCTGTCACAACTATCTCCAGAATGTCAGCATGGAGGCTGCCGGGCAGGTCATGAGTCACCATGTACCGCCTATGGAAGATTGTAAGGAACAAGAGCCTATCATGGACAACAATATTTCTCTGGTGCCTTTTGAGAGACCTGCTGTCATAGAGAAGCTCACGGCAAATATGGGAAAGCGCAAAAGCTCCACTCCTCAGAAGTTTGTGGGGGAAAAGCTTATGCGATTCAGCTACCCAGATATTCATTTTGATATGAACTTAACATATGAGAAGGAGGCTGAGCTGATGCAGTCTCATATGATGGACCAAGCCATCAACAATGCAATCACCTACCTTGGAGCTGAGGCCCTTCACCCTCTGATGCAGCATGCACCAAGCACAATCGCTGAGGTGGCCCCAGTTATAAGCTCAGCTTATTCTCAGGTCTATCATCCAAACAGGATAGAAAGACCCATTAGCAGGGAAACATCTGATAGTCACGAAAACAACATGGATGGCCCCATCTCTCTCATCAGACCAAAGAGTCGACCCCAGGAAAGAGAGGCCTCGCCCAGCAATAGCTGCCTCGATTCTACTGACTCAGAAAGTAGCCATGATGACCGCCAGTCCTACCAAGGAAACCCTGCCTTAAATCCCAAGAGGAAACAAAGCCCAGCTTACATGAAGGAGGATGTCAAGGCTTTGGATGCTACCAAGGCCCCCAAGGGCTCTCTGAAGGACATCTATAAGGTTTTCAATGGAGAAGGAGAACAGATAAGGGCCTTCAAGTGTGAGCACTGCCGAGTCCTTTTTCTAGACCATGTCATGTACACCATTCACATGGGTTGCCATGGCTACCGGGACCCACTGGAATGCAACATCTGTGGCTACAGAAGCCAGGACCGCTACGAATTTTCATCACACATTGTTCGAGGGGAGCACACATTCCACTAG
>2|ENSMUSG00000000823|181511542|181521868
GGCGCTTCCGGGCCAGGCTGCAGCCCGCGTCCGGCCTCAGAGATGACTGAATCCTTTTGTGTTGGAGGAGGCCGTCGGCTTCAAGGATCCAGCAAAAGTGGACCTGGAAAGGGAGGCAGCCGGAAGGAGGCCCAACTTCCCTTGTTGCAGGACCCACCAAAGCTAGGGATGCCAGTGGTCCACAGTGGACATACAGTGCCTAGCCAGGCCCCACTCTGCTTTGACCCTGGAAACTCAGCCAGTGACAAGACAGAAGGGAAGAAAAAAGGGAGGCCGAAAGCCGAGAACCAAGCTCTCCGAGATATTCCTCTCTCTCTGATGAACCAGTGGAAAGATGAATTCAAGGCACACTCAAGGGTGAAGTGTCCAAACTCAGGGTGCTGGCTAGAGTTCCCCAGCATCTATGGGCTCAAGTACCACTATCAGCGGTGCCAAGGGGGTGCTATCTCAGATAGGCTGGCCTTCCCTTGCCCCTTCTGCGAGGCCGCATTCACTTCCAAGACCCAGCTGGAGAAGCACCGGATATGGAATCACATGGACCACCCCCTACCTGCCCCCAAGCCTGGCCCAGTCAGCCGGCCGGTCACCATCAGCCGGCCTGTTGGGGTCAGCAAGCCCATCGGAGTGAGCAAACCTGTTACTGTTGGCAAACCAGTGGGTGTCAGCAAGCCCATTGGCATCAGTAAGCCAGTCACAGTCAGTAGGCCTATACCAGTCACCAAACCTGTCACAGTCAGTAGGCCCATGCAAGTCTCTAGGCCTGTGCCAGTCACCAAGCCCATCCCAATTACCAAACCTGTGCCACTCACCAAACATATGCCAGTTACCAAGCTTGTGACAGTTTCAAAACCTGTGCCACTCACCAAGCCAGTACCAGTCAGCAGGCCCATTGTGGTCAGCAAGCCTGTGCCGGTCAGCAGGCCCATCGCCATCAGCAGACACATACCACCCTGCAAAATGGTGTTGCTGTCCAAATCTGAGAACAAAACACTTCGTGCTACAGGCAAGAACAGCAATAAGAAAAGGGCTGCAGACAGTTTGGACACCTGCCCCATCCTGTCCAAGCAGGCAAGGCCAGAGAATGGAGCATACGGCCCATCCAGCATGGACCAGAGTGTGACCTTCCCACTGAGTACAGATCCTAGCGGCAGCAGGCCCCTGATGGGCAAAGAGGCACTGCGGCCTATAGGCCCAGTGTCCCAGCCCGAGGAAGACCCTGAGCGCACAAAGCACAGAAGGAAACAGAAAACACCGAAGAAATTCACAGGGGAGCAACCATCTATCTCAGGGACCTTTGGGCTCAAAGGCCTGGCCAAAGCTGAAGACAAGGCTCGAGTTCATCGCTCCAAGAAGCAAGAGGGATCAGGCTCTGAGGAAGTGCGGAAGAAGGTGCTGGCCACCCCTGTCACTGTCAGCAAGGAGGCACCAACTCCTGTGGCTCACCCAGCCCCAGGTGGCCCGGAGGAGCAGTGGCAGCGAGCCATCCATGAACGGGGGGAGGCTGTCTGCCCCACCTGCAACGTGGTTACCCGGAAGACCCTCGTGGGACTCAAAAAGCACATGGAAGTATGTCACAAGTTGCAGGAAGCACTCAAATGTCAGCACTGCCGAAAACAATTCAAGTCCAAGGCTGGCCTCAACTACCACACCATGGCTGAACACAGTGCCAAGCCCACGGATGCTGAGGCCTCTGAAGGGGGAGAACAGGAGGAGCGGGAGAGGCTTCGAAAGGTGCTGAAGCAGATGGGAAGGCTGCGCTGCCCCCAAGAGGGCTGTGGGGCTGCCTTCTCCAGCCTCATGGGTTATCAATACCACCAGCGGCGCTGTGGGAAGCCACCCTGTGAGGTAGACAGTCCCTCCTTCCCCTGTACCCACTGTGGCAAGACTTACCGATCCAAGGCTGGCCACGACTATCATGTGCGTTCAGAGCACACAGCCCCGCCTCCTGAGGATCCCACAGACAAGATCCCTGAGGCTGAGGACCTGCTTGGGGTAGAACGGACCCCAAGTGGTCGCATCCGACGTACGTCGGCCCAGGTTGCCGTGTTCCATCTACAGGAGATTGCAGAGGATGAACTGGCCCGTGACTGGACCAAACGACGCATGAAGGATGACCTTGTGCCTGAGACTGCACGACTCAACTACACTCGGCCAGGTCTCCCCACACTTAACCCTCAGCTGCTGGAAGCATGGAAGAATGAAGTCAAGGAGAAGGGCCATGTGAACTGTCCCAATGATTGCTGTGAAGCCATCTACGCCAGTGTGTCCGGCCTCAAGGCCCATCTTGCCAGCTGCAGCAAGGGGGACCACCTGGTGGGAAAGTACCGCTGCCTGCTGTGTCCCAAAGAGTTCAGCTCTGAGAGCGGCGTGAAGTACCACATCCTTAAGACCCACGGAGAGAATTGGTTCCGGACCTCAGCTGACCCGTCTTCCAAACACAAGAGCCAGGACTCCTTGATGCCTAGGAAAGAGAAGAAGAAAAGTCTGTCAGGAGGAAAGAAGCGGGGCCGCAAACCCAAGGAACGATCCTCCGAGGAGCCAGCATCTAAGCTCCCCCCTAACAGGGATGACTGGCCCCCAGGAGGCAGAGACAGGGGGTCCCGGAGCTCCACTGGGAAGAAGGCTGGAGCTGGGAAGGCACCTGAAAAGTGA
>9|ENSMUSG00000047036|122700612|122710826
ATGCCTCCAGGCAGGTGGCATGCTGCCCGCTCAGCTCAGGTGTCAAGGGAACAAGGCTGCCTTCGAATGGTAAAAGAAGAGGAGGAGGATGGCTATATTTCAATGCAGACTGCCAGGCCACAGACACTTAACCGCCCTGGCCAGGAGCTATTCCGTCAGCTCTTTAGACAGCTTCGCTATCATGAATCTTCTGGGCCCCTAGAAACTCTGAGCCGGCTCCAGGAGCTCTGCCGCTGGTGGATGAGGCCTGATGTTCTTTCAAAAGCACAGATGTTAGAGTTGTTGGTCTTGGAGCAATTCCTGAGCATCTTGCCTGGAGAGCTCCGGACATGGGTCCAACTCCATTGCCCTGAGAGTGGTGCAGAGGTTGTGGCCCTGCTGGAAGAGCTGCAGAGGGATCTTGATGGAACCCCACTGAAGGATCCATGTCTTACTCAGAATCCAGATGTGCATTGGATAGGCACTAGTGCTCTGCAGCCCGCACAGATATGGTCCCCTGCATCACATCTCAAGAACAGTTCTGCTCTAGAGGACCACTTGGAGACTTCACATGGAATAGGAATTTGTGACGTCCTGGCTGAACAAACTGATTCTCCTGCTGTCTCGGTGCCTGACTATTTCCAGTTAGAAGAGGGCATAGAATACCAGGAAGCTTTGACTTTCCAGGATGTGGAGGTGACCTTCTCTCAGGAAGAGTGGGGATGTTTGAACTCAGCTCAGCGCAATCTTTATCGGGATGTTATCCTGGAGAATTATGGGAATGTAGTTTCTGTGGTGGGCTCCTCTCCCAAACCTGCTCTGATCTCCTGGCTAGAAGCCAGGAAGCCATGGGGCGTGAACATCTGCACGGTTCAGCTTAAGAGAGATGCTGATGCTGCGCCTGAAGGAGGTAAGCTTCAGATTAAGCCAAACAAATTCATCTTGAAACAGAAACCTTCTGAATACATAGAAGCCTGTGTAAAGACATCAGTAAGTCCTGAGACAAGTGTTTCTGAGGAGACAGGGCTCAAAGAATCTTTTAAACAGAAGAGTAGGCTACAGACGTCCTGTGGAGACTCCATACAAATGAAAGAGATGAAGGAAGGAGCCGACATTAGTCAAAGGACAGGAAGAGAATCTGAAGTATTGAGAAACAATGATATTCTTGAGTTAAAACATGTTAAATGTGTGAGTGTTTCTAGAAAAAGGCTATCCTTTAAACATGGCTATGACAGAAACTTCAGAAAAAGTTCACACCATTATAATAATAAATATGGGGAAGGACTCAGAGGCACAGGTGAGGGGTTTGGTGTGTATCAGAATACTGGACTGAAAGAAAATGGAAAGGACAGATATGGAGAGACCTCAAGGAAGAGCTGGCATGCCCATCCTGAACATCGGCAGCCAAGCTACAGTGAAGAGGGCCTGTTTCAATGCAGGGTGTGTGGGAAAGCGTTCAAGTGGCGTTCAAACCGTATACGGCATGAGAAAATTCACACTGGAGTGAAACCTTACCAATGCAGCTTATGTGAGAAAGCTTTCCAACGTTTGTCATCCTACCGTCTGCACCAAAAAACCCATAGTAAACAGAAACGTGGATCCAGTAAGTACAAAAATGCCCTCACCTGCAGCTTGGATGTCAGTCACCATTTGACAGACCGGGATGAGAGGAAACACTTACACTGTAACCAGTGTGGGAAAAACTTCTCCTGTAAGTCCTATGCTATTGAACACCAAAGGATTCACACACAGGAGAAACCTTATAAATGTACCAGATGTAGGAAAACCTTTCGGTGGAAGTCAAACTTTTCTCGTCATATGAAATTACATCACAAAGAGGTGTATAAACAAGAGAAACGTCAAGAAGACTTCAAGCAGAGTTACAGGCAGTCTCAGGTTATCTCTACTGTAGAGAAAACTTTTCCATGTCAGAATTGTGGGAAAACTTTTACTCAAAAGAAATCACTCATTGAGCACCAGAGGATTCATACAGGGGAGAAACCGTACCAGTGTAGTGGGTGTGGAGAAACATTTACCTATAGGTCATCTTATATTATTCATATGAAGCGAACGCAACATGCTATTAAAATAAAGCCTGAGCATGGCTGCCTAACTTTTAGTCAGGGTGCAGTGTTTCCCATTCCTCGGGGTAGTCATAATACTGAGGGGTCTAATAAGTGTAAATACTGTGGCAAAGCCTTTCACAATCGCTCATTTCTTCTCATTCATGAGAGAGTTCACACTAGAGAGAAGCCCTATCAGTGCAGGGAGTGTGAAAAAGCCTTCCGATGGAGTTCCAATCTCTACCGACATCAGAGAAAACACTTTTTGCACAAGCGGTATAAGTATCGTGAAAGTAAAGAGACTTCAAATCTACAGTCAAAAATTCTCATTGATCAGAAGCCCTTTTGGTGTCAAGAATGTGGAAAAACCTTTACACGTAAAAGAAGCCTTTTAGATCATAAGGGAATACACAGTGGAGAGAGACGCTTTAAGTGCAACTTGTGTGAAAAATCTTTTGATAGAAACTATCGACTTGTTAATCACCAGAGGATCCACACTACAGAGCAACCACAGTGGCGTGATAAAGATTTTGTTGGGATACATGCCCGTTCTGTTGACCAGAGAAAACACAGCAACACGCTGCAGTCTGAATATGGCCTACATTCAGATAAGCCTGGCTTATCTTACTGTCAGGATGTAAGGTTAAATATTCAGGAACTAAGTGGAAAGCTCCGTAAAGAGTGTGATAACCCTTCTGATGAGAGTTCCAAGTCAATTGCATTCCAGAATGTGCCCACCAAGAAGAAAGCCTGCCACAAATGCAGCACTTGCGGGAAAACATTTAAAAAGCATTCACATCTTATTAGCCACAAGAGATGTCACACAAAAGAGAGGCCCTTCAAATGCATAGTGTGTGGGAAGACCTTCAGGTGGTCTTCCAATTTGACTCGGCATATGAAAAACCATGTTAGAAATTAG
>4|ENSMUSG00000028952|150863574|150871465
ATGGACGGTTCCTTCGTGCAGCACAGCGTGAGGGTTCTGCAGGAACTCAACAAGCAGCGCGAGAAGGGCCAGTATTGCGACGCCACACTGGACGTGGGGGGCCTGGTGTTCAAGGCGCACTGGAGTGTCCTGGCGTGTTGCAGCCATTTCTTCCAGAGAATCTACGGGGATGGCACAGGGGGCAGCGTTGTCCTCCCAGCGGGCTTTGCTGAGATTTTTGGCCTCCTGCTGGACTTTTTCTACACTGGCCACCTCGCCCTCACCTCAGGGAACAGGGATCAGGTACTCTTGGCAGCCAAAGAGTTGAGGGTGCCTGAGGCTGTGGAGCTATGTCAGAGCTTCCAGCCCCAAACCTCAGTGGGACAGGCACAGAGTGGACTGGGTCAACCTGCCTCCCAGGACGTGAAAAGCCACCTGAAGGAGCCGACAGACTTGGATGAGGAGGAAGTTTTCAGGACTCTGAGCCTGGCCTCCGTGGATCAGGAGCCCAGAGACACTGAGCAGCCCCAGCTGGGTACACCTGCTCAGAGCACCACGGCCTTCCTCTGTGGGAAACTCACGCAGGCTTTGAAGCCTTCTCCCTCAGAGGACAAAGAGTCTGAGGACTGCAAAGAGCCCCCAAGGCCCTTCGAGGCTGGAGGTGCCCCGCTGCAGGGCGAGAGCAATGAGTGGGAAGTGGTGGTCCAAGTGGAGGACGACAGGGACGGTGATTACGTATCTGAGCCTGAGACTGTGCTAACCAGAAGGAAGTCAAAAGTGATTAGAAAACCCTGTGCAGCCGAGCCAGCCCTGGGTGCGGGTTCTCTCACAGCCGAGCCCACTGACAGCAGAAAAGGTGCAGCCGTTCCGGTCGAATGTCCCACATGTCACAAAAAGTTCCTCAGCAAATATTACCTGAAAGTCCACAACAGGAAACACACTGGGGAGAAACCCTTCGAGTGTCCCAAATGTGGGAAGTGTTACTTCCGCAAGGAGAATCTCTTGGAACATGAAGCCAGGAATTGCATGAACCGCTCAGAACAGGTCTTCACATGCTCCGTATGCCAGGAGACCTTCCGACGGAGGATGGAGCTGCGCTTGCACATGGTGTCTCACACAGGGGAGATGCCCTACAAGTGTTCCTCCTGCTCCCAGCAGTTCATGCAGAAGAAAGACTTGCAGAGCCACATGATCAAGCTGCACGGAGCCCCTAAACCCCACGCAGTAAGTGCCAGTCAGGGCTGGGGTTCCGGTGGCTCTGGGACAGCTCAATCCTGTCCTCACCTGGATGTGCTCCCTCTGCCTGTCTCACCCACCTGCAGTGCCCCACTTGTGCCAAGTGCTTCCTGTCTAGGACGGAGCTACAGCTGCACGAGGCTTTTAAGCATCGTGGAGAAAAGCTCTTTGTGTGTGAGGAATGCGGGCACCGGGCCTCGAGCCGCAACGGACTGCAGATGCACATCAAGGCCAAGCACAGGAATGAAAGGCCTTATGTCTGTGAGTTCTGCAGCCATGCCTTCACCCAGAAGGCCAACCTCAACATGCACCTGCGCACACACACCGGCGAGAAGCCTTTCCAGTGCCACCTCTGTGGGAAGACCTTCCGCACCCAAGTTTGGACAAGCACAACCGCACCCACACGGGCGAGAGGCCTTTCAGCTGTGA
>15|ENSMUSG00000060284|102186171|102187442
CTACAGGAAGAAGCTCACTATGGCTCCAGTCCCCTGGCCATGCTGACTGCAGCCTGCAGCAAATTTGGCGGCTCTAGCCCTCTGCGGGACTCAACAACCCTGGGGAAAGGAGGCACAAAGAAGCCATACGCTGACCTTTCAGCCCCCAAAACCATGGGGGACGCCTACCCAGCTCCCTTCTCAAGCACCAATGGACTCCTCTCTCCTGCAGGCAGTCCTCCGGCCCCAGCCTCTGGCTATGCAAATGACTACCCACCCTTCCCTCACTCATTTCCTGGGCCCACCGGTGCCCAAGACCCTGGGCTCCTAGTGCCTAAGGGGCACAGCTCGTCTGACTGCCTGCCTAGTGTCTACACTTCCCTGGATATGACTCATCCCTATGGCTCGTGGTACAAGGCAGGCATCCACGCAGGCATCTCACCAGGTCCAGGCAACACACCTACTCCTTGGTGGGACATGCACCCTGGGGGCAACTGGCTAGGTGGTGGTCAGGGCCAGGGTGATGGGCTGCAAGGGACACTGTCCACAGGCCCTGCCCAGCCTCCACTGAACCCCCAGCTGCCTACTTACCCATCTGACTTTGCTCCCCTTAACCCAGCTCCCTACCCAGCGCCCCACCTCTTGCAACCAGGGCCCCAGCATGTCCTACCCCAAGATGTCTATAAGCCCAAGGCGGTTGGCAATAGTGGGCAACTGGAGGGGAGTGGTGCAGCCAAACCCCCTCGGGGTGCTGGCACAGGGGGCAGCGGTGGATATGCGGGCAGTGGGGCAGGGCGTTCTACCTGCGACTGCCCCAACTGTCAGGAGCTAGAGCGGCTCGGGGCAGCAGCGGCTGGGCTGAGGAAGAAGCCCATTCACAGCTGCCACATCCCTGGGTGCGGCAAGGTGTACGGCAAGGCTTCGCATCTGAAAGCCCACTTGCGCTGGCACACTGGCGAGAGGCCTTTCGTCTGCAACTGGCTTTTCTGCGGCAAGAGGTTCACTCGCTCTGACGAGCTGGAGCGCCACGTGCGCACTCACACCCGGGAGAAGAAGTTCACCTGCCTGCTCTGTTCCAAGCGCTTTACCAGAAGCGACCACTTGAGCAAACATCAGCGCACCCACGGGGAGCCAGGCCCGGGACCGCCCCCAAGTGGCCCTAAGGAGCTGGGGGAGGGTCGCAGCGTCGGGGAAGAAGAAGCCAATCAGCCGCCCCGATCTTCCACTTCGCCTGCACCCCCAGAAAAAGCCCACGGAGGCAGCCCAGAGCAGAGCAACCTGCTAGAGATCTGA
>15|ENSMUSG00000046897|102035805|102043639
ATGATGCTGAGCCAGATTGCCAGCAAGCAGGCTGAAAACGGCGAGCGGGCAGGTAGCCCTGATGTGCTGAGGTGCTCCAGTCAGATGGACTGTAAGCCTAGATTTGATTTGTCTTCAAAGGGCCACCGAAAAGACAGTGATAAATCCCGCAACCGCAAAGAGGATGACAGCTTGGCTGAGGCCTCTCATTCAAAAAAGACTGTTAAAAAGGCAGGGGTGGTGGTAGTGGAACAAAATGGCTCTTTTCAAGTAAAGATTCCCAAAAATTTTATTTGTGAACACTGCTTTGGAGCCTTTCGGAGCAGTTACCACCTCAAGAGGCACGTCCTAATCCACACTGGTGAGAAACCATTTGAGTGTGATGTCTGTGATATGCGTTTCATCCAGAAGTACCATCTCGAACGCCACAAGCGGGTACACAGTGGCGAAAAGCCTTACCAGTGTGAACGATGTCATCAGTGTTTTTCTCGGACAGACCGATTACTCAGACACAAACGGATGTGCCAAGGATGCCAGTCCAAGACTTCTGAAGGGCAGTTTTCTCTATAG
>13|ENSMUSG00000030446|68312936|68326103
ATGGAGGACCCTCTGTCATTCACAGATGTGTCCATTGATTTCTCTGCAGATGAGTGTGAATGTCTGGACTCTGCTCAGTGGAATTTGTATAAGGAAGTGATGTTGGAGAATTACAGCAACCTTGTGTTCCTGGGTCTTGCTTTCTCCAAGCCATACCTGGTCACATTTCTGGAGCAGAGTTCAGATCCGTGGAGCATGAAGAGGAAAGAATCAGCGGCCATCCATCTAGGATCAAAACCCCATAAATGTAAAGAGTGTGGAAAGGCCTTTGATAGGAACTCAGTCCTTATTCAACATCAAAGAATTCATACTGGAGAGAGACCCTACAAATGTGAAGAATGTGGCAAATCATTTAATTATTCTTCCAGCCTTAAACAACACCAAAGAATTCATACTGGAGAGAAACCCTACAAATGTGAAGTGTGTGGCAAAGCTTTTAACTGTTCTTCATATCTGGGTAAGCATCAAAGAATCCATACTGGAGAGAAACGATACAGATGTGAAGAATGTGGTAAACCTTTTACTAATTGTTCAGGACTTATTGTTCACCGAAGAGTACATACTGGAGAGAAACCCTACAAATGTGAAGAATGTGGCAAGGCCTTTAGTGTTCGCACAACACTCTCTAAACATCAGAGAATTCACACTGGAGAGAAACCTTACAAATGTGATGAATGTGGAAAGACTTTTAATGTACACTCAACACTTTCTAAACACCAGAGAATTCACACTGGAGAGAAACCTTACAAATGTGAAGAATGTGGCATGGCCTTTAATGTTCGCTGCATTCTTTCTAAGCACCAGCGAACTCATACTGGGGAGAAACCGTACAAATGTAAAGAATGTGGCAAAGCATTTAACTGTTCTTCCAGCCTTCACCAACACCAACAGATTCATAGGGGAGAGAAACTCTATAAGTGTGATGACTGTGGGCAGGCCTTTAGCTGTTCATCATATCTGTATAAGCATCGTCGAATCCATACTGGCATGAAACCCTACAAATGCAAGGAATGTGGCAAGGCCTTTTACTGTTCTGTAAATCTTATTTACCACCAGAGAATTCATACTGGAGAGAAACCATATAAATGTAATGAGTGTGGGAAAGCCTTTAGCATTTGCTCAACGTTTTTGAAACACCAGCGAATACACAGTGGAGAAAAACCCTATAAATGCAAAGAATGTGAGAAGGCCTTTAATAATTGTTATAATCTAATTCAACACCAAAGAATTCATACTGGAGAGAAACCCTACAAATGTAAAGACTGTGGCAAAGCCTTTAATTATACTTCAAGCCTTGCTCAACATGAAAGAATTCACACTGGAGAGAAACCCTACAAATGTGAAGAATGTGGCAAGGCCTTTAACTCTTCCTCAAATCTTAAACACCATTGGAGACTCCATACTGGTGAGAAGCCTTACAAATGTGAACAATGTGGGAAAGCCTTTAAAAACTGCTCAGGCTTTACTCGACACTATAGAATTCATACTAGAGAAAACTCAGATTAG
>2|ENSMUSG00000060336|149929792|149932138
AAACCCTATGAATGTGAGCAATGTGGTAAATCCTTTGTATGTCAGAGTGGTCTCCAACAGCATAAAAGAACACATCATGGAGAGAAATCCTATGAATGTAACCAGTGTGATAAGGCCTTTGCTCTTCTCTGTCATCTTCGAGGGCATCAAAGAATTCATACTGGAGAGAAACCCTATGAATGTAATCAATGTGATAAAGCCTTTGCATGTCAAACTAGTCTCCTGTATCATAAAAGAACACATTCTGGAGAGAAACTCTATGTCTGTAATGAATGTGGCAAAGCCTTTGTACTTCAAAGTTATCTTCAGATACATAAAAGAACACATACTGGAGAGAAACCCTTTGGATGTGACCAGTGTGATAAGGCATTTGCACAAAACAGTCATCTCCTAACACATAAAAGAACACATACTGGAGAGAAACCCTTTGGATGTGACCAGTGTGATAAGGCATTTGCACAAAACAGTCATCTCCTAACACATAAAAGAACTCATACTGGAGAGAAACCCTTTGGATGTGACCAGTGTGATAAGGCATTTGCACAAAACAGTCATCTCCTAACACATAAAAGAACTCATACTGGAGAGAAACCCTATGAATGTAAGCAGTGTGGTAAAGCCTTTGGGTTTCAAAGTGGTCTGCAAAAGCATAAACGAACACATACTGGAGAGAAACCCTATGAATGTAAGCAGTGTGGTAAAGCCTTTGGGTATCAAAGTGGTCTGCAAAAGCATAAACGAACACATACTGGAGAGAAACCCTATGAATGTAATCAGTGTGATAAGGCATTTGCATGTCAAGCTAGTCTCCTGAATCATAAACGATCACACACTGGTGAGAAGCCATATGAATGTAGTGAATGTGGTAAAGCCTTTGTACTTCACAGTTATCTTCAAATACATAAAAGGACACATACTGGAGAGAAACCCTTTGAATGTGACCAATGTGATAAAGCCTTTGCTCGAAACACTCTTCTCCTAAAACATAAAAGAATACATACTGGACAGAAAGCCTATGGATGCAAGCAATGTGGCAAAGCCTTTGCAAATCACAGTAATCTCCAAGTGCATAAAAGAACACATACTGGAGAGAAGCCCTACGAATGTAAGCAGTGTGGTAAAGCCTTTGGGTGTCAAAGTGGTCTGCAATATCATAAAAGAACACAACACATACAGGAGAGAAACCCTATGACTGTAATCAATGTGATCTAG
>9|ENSMUSG00000059475|20220397|20236772
ATGGACTTCCTGTTTCCACTTCCTAAGTGCTGGGATTCCAGGATGGCAGCTCCTGCTTCGTCCCATGGTCCTTCAGAGGACTCAGGCTGCCTTCAGGAACGAAAAATAGCAGCAGAAATGATGTTGGTTGATTGCCTGACAGATGATCAGGAGTTAGTGAGCTTTGAGGATGTGATTGTGGACTTTACCCAAGAGGAGTGGAGCTCACTGAACCCAGATCAGAGGAACCTCTACAGAGATGTGATGCTGGAGAACTACCAGAACCTGGCCACAGTAGGGTATCAGCTCATCAAACCCAGTTTGATCTCTTGGTTGGAACAAGAAGAGTTTAGTAAAGGTCAGAAGATAGTTTTCCCAGAATGGAAATTACAGCTCGAAACCAAATGTTCAGCGTTCCAGCAGGAATTTCTGAGGGGTAACATATCCAGTAGAATGCAAATGCAGACAGGAATCAACAGAGGAAGGGAGCTCTGTGATGGGACGCAATATGGAGACTTCTTCAGTGAACTCTCACCCCTCAGGACAGATATGAAAACTCAACCTGCACAGGATAATTATGGTTGTAGTCAGTACAGAAAAGACTTTCTAATGCTTCAGAGGAAAAACTGTGCTGGTGAGAAACTTTCTGAGTTCAGTCAGAGTGAAGAAACCGGCATGACCCCAGTTAAAGAGAAAATTGATACACAAGAGAAAGGGTTTGAATGCAGCGACTGTGGGAAGTCCTTTATGAGCCAGTCACACCTTCAGACACACCAGAGAACTCACAGTGGAGACAAACTTTATGAATGGAATGAGTGTGGGAGAAGTTTTATAAACTCAAGACTTGCTGTGCTTATAGAAACTCTCAATGCAAAGAAACCTCACAGATGTAAGGAATGTGGGAAAGGCTATCGATATCCTGCATATCTAAATATTCACATGCGAACCCACACTGGCGAAAAGCCCTATGAATGTAAGGAGTGTGGGAAAGCCTTCAATTATTCCAATTCATTTCAGATCCATGGAAGAACTCACACAGGAGAGAAGCCCTATGTATGTAGTCAGTGTGGGAAAGCCTTCACTCAGCACTCAGGTCTTAGTATCCATGTAAGGTCTCACACTGGAGACAAGCCCTATGGGTGTAAGGAGTGCGGGAAAGCCTTTCTTACGTCCTCTCGACTGATCCAACATATAAGAACTCACACAGGAGAGAAGCCTTTTGTGTGTGTGAAATGTGGGAAAGCCTTTGCTATTTCTTCCAACCTTAATGGGCATCTGAAGTTGCATGCTGAAGAGAAGACCTGTGAGTGCAAGATTTGTGGGAAAGCATTTGGATATCTTTCATGTCTTAATAACCACATGAGAACTCACAATGCTAAAAAATCATACACGTGCAAGGAATGTGGGAAGGCCTTTAACTATTCCACCCACCTTAAAATTCACATGCGAATCCACACTGGAGAAAAACCCTATGAGTGTAAACAGTGTGGGAAAGCCTTCAGTCACTCCACTTCATTTCAGATCCATGAAAGAACCCACACTGGAGAGAAGCCCTATGAATGTAAGGAGTGTGGGAAAGCCTTCATCTGTCCCAGTTCCTTCAGGATTCATGAAATAAGTCACACCCACACTGAAGAGAAACCCTATAAGTGTCAGCAGTGTGGAAAAGCCTACAGTCATCCTCGTTCACTTCGCAGACATGAAAGAATTCACTAG
>2|ENSMUSG00000060257|151773491|151785305
ATGCCGCGTTCCTTCCTGGTGAAGAAGATCAAAGCGGATGGCTTCCAGTGCAGCGGGGTGTCAGCCCCCACCTACCACCCCCTGGAGACTGCCTACGTGCTGCCTGGCACCCGCGGGCCTCCGGGGGACAACGGTTATGTGGCGCACTGTCTGCCCCCCAGCGGTTACGATGGCGAGCAGAAGCCTGGGCTGGAGCTGGCGCCCGCCGAGCCCGCCTACCCGGCCGCGGCGTCCGAAGAGTACAGCGACCCCGAGAGCCCACAGTCCAGCCTGTCGGCGCGCTACTTCCGCGGGGAGGCGGCCGTGACCGACAGCTACTCCATGGACGCCTTCTTCATCTCTGACGGGCGTTCGCGGCGGCGCCGGGCCGGGGCTGGCGGGGACGCGGCGGGCGCAGGGGACGCGGGCGGCGGCGGCGGTGGCGGCGGCGGCGGGGAGCGCGCGGGGCGCTCGGGGGCGACGGCGGGAGGCGGGCACCGGCACGCATGCGCAGAGTGCGGCAAGACGTACGCCACGTCGTCGAACCTGAGCCGCCACAAGCAGACGCACCGCAGCCTGGACAGCCAGCTGGCGCGCAAGTGCCCGACGTGCGGCAAGGCCTACGTGTCCATGCCCGCGCTCGCCATGCACGTGCTCACGCACAACCTGCGCCACAAGTGCGGCGTGTGCGGCAAGGCCTTCTCCCGGCCCTGGCTGCTCCAGGGCCACATGCGCTCGCACACCGGCGAGAAGCCCTTCGGCTGCGCGCACTGCGGCAAAGCCTTCGCCGACCGCTCCAACCTGCGCGCGCACATGCAGACGCACTCGGCCTTCAAGCACTACCGCTGCCGCCAGTGCGACAAGAGCTTCGCGCTCAAGTCCTACCTCCACAAGCACTGCGAGGCTGCGTGCGTCAAGGCCGCCGAGCCGCCGCCTTCCGCCGGCCCGGCCAGTTGA
>7|ENSMUSG00000040167|131179797|131201626
ATGGGTGAAAAGAAACCAGAGCCTTTGGACTTTGTAAAAGATTTCCAGGAATACCTGACCCAGCAGACGCATCATGTGAACATGATTTCGGGATCAGTTAGTGGGGACAAAGAAGCAGAGACTCTTCAGGGAGCTGGAACAGATGGCGATCAGAATGGCCTTGATCACCCGTCTGTTGAAGTTTCCCTGGATGAAAACTCAGGAATGTTAGTAGACGGGTTTGAGAGGACCTTCGATGGGAAGCTCAAGTGTCGGTACTGCAACTATGCCAGCAAAGGAACGGCCAGGCTCATTGAGCACATCAGGATCCACACAGGCGAGAAGCCTCACAGGTGTCACTTATGTCCATTTGCATCTGCTTACGAGCGCCACCTGGAAGCCCATATGCGCTCTCACACTGGGGAAAAACCATACAAATGTGAATTGTGCTCCTTCCGCTGCAGTGACCGAAGTAACCTGTCCCACCATCGAAGGCGCAAACATAAAATGGTACCAATTAAAGGTACCAGGTCTTCCTTAAGCAGCAAGAAAATGTGGGGGGTTTTACAAAAGAAAACAAGCAATCTGGGGTATAGCAGAAGAGCACTAATCAACTTAAGTCCACCTTCCATGGTGGTCCAGAAACCAGACTACCTTAATGATTTTACACACGAAATCCCAAATATTCAGACTGACTCCTATGAAGCTATGGCTAAAACTACACCAACTGGTGGCCTGCCAAGGGACCCCCAAGAACTCATGGTTGACAACCCTTTGAATCAGCTCTCTACTTTAGCAGGACAGTTGTCCAGCTTGCCACCAGAAAACCAAAACCCTGCCTCTCCTGATGTAGATGCCTGCCCTGATGAAAAGCCTTTCATGATTCAGCAACCCTCTGCCCAAGCAGTTGTCTCTGCTGTGTCAGCAAGTATTCCTCAGAGCTCCTCCCCCACAAGTCCGGAACCGCGGCCATCGCATAGTCAGAGGAACTACAGTCCAGTGGCAGGGCCCAGCAGTGAACCAAGTGCCCACACCAGTACTCCCAGCATAGGAAACAGCCAGCCAAGCACTCCAGCTCCAACCCTGCCGGTGCAGGATCCTCAGCTTCTACACCACTGCCAGCACTGTGACGTGTACTTTGCAGACAACGTCCTTTACACTGTCCACATGGGGTGCCATGGGTATGACAGCCCCTTTCAGTGTAACGTATGTGGGTGCAAATGTAAAGACAAGTACGATTTTGCCTGTCATTTTGCAAGAGGGCAACACAACCAGCACTGA
>11|ENSMUSG00000038560|96829659|96840824
ATGCTAACCGCTGTCTGTGGCTCTCTGGGCAGCCAGCACACCGACGCGCCTCACGCTTCACCGCCGCGCCTCGACCTGCAACCTCTCCAGACATACCAGGGTCACACGAGCCCGGAGGCTGGGGACTACCCCTCCCCGCTGCAGCCTGGAGAGCTGCAGAGCCTCCCGCTGGGCCCGGAGGTAGACTTTTCACAGGGCTATGAGTTGCCAGGGGCCTCCTCGCGGGTAACCTGCGAGGACCTGGAAAGTGACAGTCCCTTGGCACCGGGACCCTTTTCCAAGCTCCTGCAGCCGGACATGTCACACCACTATGAATCGTGGTTCCGGCCGACTCACCCAGGCACAGAGGATGGCTCGTGGTGGGACCTTCATCCCGGCACCAGCTGGATGGACCTCCCCCATACTCAGGGAGCGCTGACCTCACCTGGCCATCCGGGGGCGCTTCAGCCTGCTTTGGGAGGATACGTCGGAGACCATCAGCTCTGTGCTCCGCCGCCCCACCCGCACCCGCACCACCTCCTCCCAGCCGCTGGTGGGCAGCACCTTCTGGGGCCACCCGACGGGGCTAAGGCCTTGGAAGCGGCCGCACAAGAGTCCCAAGGGCTGGATTCCAGTCTGGATGCAGCGTCCCGACCCAAAGGCTCCCGGCGATCAGTTCCCCGCAGCTCAGGGCAGACCGTGTGTCGCTGCCCCAACTGCCTGGAGGCGGAGCGACTCGGGGCTCCGTGCGGGCCCGATGGGGGCAAGAAGAAGCATTTGCACAACTGCCACATCCCAGGCTGCGGCAAGGCATACGCTAAGACGTCGCATCTGAAGGCGCACCTGCGGTGGCACAGCGGTGACCGACCCTTCGTGTGCAACTGGCTTTTCTGCGGCAAGCGCTTCACGCGCTCCGACGAGCTGCAGCGCCACCTTCAGACCCACACCGGGACCAAGAAGTTCCCCTGTGCGGTCTGCAGCCGAGTCTTCATGCGCAGCGACCACCTGGCCAAACACATGAAAACCCACGAAGGCGCCAAAGAGGAGGCGGCGGCGGCGGCCCAAGGCGAGGGCAAGGCCGGTGGCGTGGTGGAACCACCCGGGGGCAAAGGCAAACGTGAGGCCGAAGGCAGCTCGGCGTCCTCCAACTGA
>7|ENSMUSG00000045639|127322795|127406363
ATGGAGCCTGAGACGGTGCTGTGGGGCCCGGATCTGCAGGGTCCTGAAGAGAGCCAGAATGAGGCTCATAGAGGTGCTGGAAGTGGGAACGAAGAGGAGAGCCCTCAGCAGGAAAGTTCTGGGGAGGAGATCATCCTGGGAGATCCGGCTCAGAGTCCAGAATCCAAGGACCCATCAGAGATGCCCCTGGAGAGCCCCTCCCAGGATGCCTCAGCCCCTCAGGATTCCCCAACCCCCCTGGGTTCTTCCCCCTTAGATCACCAGACCCCTATGGACCCATCAGCCCCCGAGGTAGTCCCTTCCCCGTCAGAGTGGACCAAGGCCTGTGAGACCAATTGGCAGTGGGGAACCCTCACCCCCTGGAACAGCACACCTGTAGTCACTGCCAGTGAACCCAGCCTGCGGGAGCTGGTGCAGGGACGCCCATCTGGGGCCGAGAAGCCATACATCTGCAACGAGTGTGGCAAGAGCTTTAGCCAGTGGTCCAAACTGCTGCGGCACCAGCGAATCCACACGGGGGAGCGGCCCAACACGTGCTCAGAGTGCGGCAAGAGCTTCACGCAGAGCTCGCACCTGGTGCAGCACCAGCGCACACACACAGGCGAGAAGCCTTACAAGTGCCCCGACTGTGGCAAGTGCTTCAGCTGGAGCTCCAATCTAGTGCAGCACCAGCGCACGCACACGGGCGAGAAGCCCTACAAGTGCACGGAGTGCGAGAAAGCCTTCACACAAAGCACCAACCTCATCAAGCACCAGCGCTCCCACACCGGGGAGAAGCCCTACAAGTGTGGCGAGTGCCGACGTGCTTTCTACCGCAGCTCGGACCTCATCCAGCACCAGGCCACGCACACAGGTGAGAAGCCCTACAAGTGCCCGGAGTGCGGCAAGCGCTTTGGCCAGAATCATAACCTGCTCAAGCACCAGAAGATCCATGCAGGCGAGAAGCCCTATCGCTGCACCGAGTGCGGCAAGAGTTTCATCCAGAGCTCGGAGCTGACGCAGCACCAGCGCACACACACCGGGGAGAAGCCCTACGAGTGCCTGGAGTGTGGCAAGAGTTTCGGCCACAGCTCCACGCTCATCAAGCACCAGAGGACACATTTGCGCGAGGATCCCTTCAAGTGCCCCGTCTGTGGCAAGACCTTCACACTGAGTGCCACCCTGCTGCGCCATCAGCGCACGCACACGGGCGAGAGGCCCTACAAGTGCCCCGAGTGCGGGAAGAGCTTCAGTGTGAGCTCTAACCTCATCAACCACCAGCGTATCCACCGTGGGGAGAGGCCGTACATCTGCGCCGACTGCGGCAAAAGCTTTATCATGAGCTCCACTCTGATCCGCCACCAGCGCATCCACACCGGCGAGAAGCCCTATAAGTGCTCTGACTGTGGCAAGAGTTTCATTCGCAGCTCGCACCTCATCCAGCATCGCCGCACGCACACGGGCGAGAAGCCCTACAAGTGCCCGGAGTGTGGCAAGAGTTTCAGCCAGAGCTCCAACCTCATCACGCACGTCCGCACACACATGGACGAGAACCTCTTCGTGTGCTCCGACTGCGGCAAGGCCTTCCTGGAGGCGCAAGAGCTGGAGCAGCACCGCGTGATCCACGAGAGAGGCAAGACACCTGCCCGGAGAGCTCAGGGTGACAGCTTGCTAGGGTTTGGGGATCCTGCCCTGATGACTCCGCCACCAGGAGCCAAACCTCACAAGTGTCTGGTCTGTGGAAAGGGCTTCAATGATGAAGGCATCTTCATGCAGCACCAGAGGATTCATATCGGAGAAAACCCCTACAAAAATGCAGATGGCCTCATAACACACCCAGCCCCCAAGCCTCAACAGTTACGCCCCTCCAGGCTCCCCTTTGGAGGCAATTCACACCCAGGTGCTTCAGAGAGCAGAGCTGACCCCCCAGGACAGCCCTCGAAAGTCCCCGAGAGTCAGGAGGGCTCAGGCCAAAGGCCAGGCCAACCCTCTCCTAAGTGCTATGTTTGTTCCCACTGTGGAGAAAGCTTCCTTGATAGGGCTGTGCTCCTGCAACATCAGCTCACTCACGGGAATGAAAAGCCCTTTCTCTTTCCTGAGTGTAGGACTGGCCGTGGGGAAGGGGCAGGACCCAGCCCCTTCCTAAACGCAAAGCCCTTTAAATGCCCAGAGTGCAAAAAAAGCTTTGGCCTCAGCTCTGAGCTGTTGCAGCACCAGAAAGTCCATGCGGGTGGGAAGTCCCAGAAGAGCTCTGAGCTGGGAAAGAGCTCTTCAGTCCTGCTGGAGCATCTCAGGAGCCCTTTGGGAGCCAGGCCCTACAGCTGCTCTGATTGTGGGGCCTCTTTCCTCGATCGACTAGCTCTTACACGACATCAGGAAACCCATACTCACGAAAGGGCCTCCACTCCTGAGGACACCCCTTCAGAGTCAGCCACATTGTCCACAAACCAGGAAGATGAGGGAGAGGCCTCTACCCCCCCAAAAAGCAGCAGCCACGGGGAAGAGGAAAGTCCCAAAACTGTTTCGGAGAAAAAGCCCTTTCTGTGCCCCGAGTGTGGAGATGGCTTCACGGAGGTTGCCACTCTCCTCCTCCATAGGAGCTGTCACCCAGGGGTCTCCCTGTGA
>7|ENSMUSG00000004500|11866043|11874003
ATGCCCAGGTCTCTCGCCCGTCATGCCCCGCCCCCACTGCAGATTCCGGCGGCGGCAACCTGGCCGCTGACAAATCCACCGCGGAGATGGATGGCCTTTGAGGACGTGGCTGTGTACTTCTCCCAGGAGGAGTGGATGTTCCTGAATGCCGCCCAGAGGGCCTTGTACCGCCATGTAATGCTGGAAAACTTCGCACTTGTAGACTCCATAGGACCTTCTGTCTCCCGGCCTCGTGTGATCATCCAACTCCAGCGTGGTGAGGAACCCTGGGTTCCCAACAGGACAAATAGAGGCCCAGGCAGGGGTGCCCACAGGAGATCCAGCCTTGGATCCAATTATAGTACAAGAGAAAGACATGTGTCTAGAACACCTCCAGGGGCCACCTGTGACAGGCCTGATAGGATACCTACTAGTATCCTTCCTCCTGCTGGTGCCTACCCTGATGCAAAAATTCTGGAGGGACACCAAAGTGCCTGCCCATCTCTACAGAAAAAACCCACAGGGGTATCAGTGATTTACTGGGAGCAACTCCTGCTAGGTTCCAGCAGCAGTGAAGCAACTGTCAGCTTGCGATTGACTTCTCCAGTAGGGGTTCCTGAAAATGGTTCATCTAGAGGGAAGGCCTTCTCTGACTTTCTGGCCCCAGGGAAGCAGCCACGGGTAGCAGAGCAGCGAAAGCCAGAGATGCAGCTAACCCCTGGGAGAACTTTCCAAAGCATTCCAGATCTCCATGGGGCAGAGGAGGGACGTGGGATGAGTGAGGCTTGGCATGAGTCTCAGGGAGACCCCAATGTTACAGAGGCCCGGATATGGGATGAGCTGGGAGAGGCCCTCCAGGCCGGCCCAGGTCTTCTCTCTGGGGACAAACCTTTCGAATGTAGGGCGTGCAACAAAGTGTTCGTGAAGAGCTCAGACCTCCTCAAGCATCTGCGTACTCATACCGGGGAGCGGCCTTATGAGTGCGCCCAGTGCGGCAAGGCCTTCAGTCAGACATCTCACCTGACTCAGCACCAGCGCATCCATAGCGGTGAGACGCCTTATGTGTGCATGGTGTGCAGCAAGGCCTTCCGACACAGCTCCTCACTGGTGCGCCATCAGCGCATCCACACAGTCGAGAAGTCATTCCACTGCAACGAGTGTGGTAAGGCCTTCAGCCACGGCTCCAACCTCAGTCAGCACCTAAAGATACACGCAGGAGGGCGGCCCTATGCCTGCGCACAGTGCGGCCGCCGCTTCTGCCGCAACTCACATCTTATTCAGCACGAACGCACGCACACCGGCGAGAAGCCCTATGCCTGCTCCCTCTGTGGCGCAGCCTTTAGTCAAGGCTCCTCGCTCTTCAAGCACCAGCGTGTGCACACCGGAGAGAAGCCTTTCTCTTGTCCACACTGTGGCCGTGCCTTCAGCCACAGCTCCAACCTCACACAGCATCAGCTGCTGCACACGGGCGAACGACCCTTCCGCTGCGGCGACTGTGGCAAGGCCTTTGCCAAGGGCGCAGTGTTGCTCAGCCACAGGCGTATCCACACGGGTGAGAAGCCCTTCGTGTGCACGCAGTGTGGCCGCGCTTTCCGTGAGCGCCCAGCCCTCTTCCATCACCAAAGGATCCACACAGGAGAGAAGGCCCTGAGGAGGCCCAGGGGCAGTACGCACCCCCAGGCCAGGTCTCTTGGGGTATCCTTAGATGGCGCACCTCCAAAGGCCAGTTCTACCACAGCCCCACCAGCAGTCCCAAAGATAGCTGAGGCCTAA
>1|ENSMUSG00000066797|155960050|155967847
AGTAGCATCTGGGCCACTTCAGATCTTATGTATCACAAGGATGCCTGTCACCTACCATCAAGATGGTATCAATGCCAACACATCCTCAAAAACAAAGAGGAGTCTGCTTCTTGGACAGTGGAGGTAAAAGTACGGAGCAGTAGAAAAGTCCAGGGCCAGGCGGGCCCAGAAGGCAGCGGGCAGGAAGAGGAGGGTCTCGATAGGTGTGTGCGGGCCTTCCAGAAGTCCACCAAAGTTCAGGTCCCCGCGGAACATCATGGCTCCAAGCCCTACGTGTGCCAACTGTGTGGGAAGGCCTACTCCCATCGCAGCACGCTGCAGCAGCACCGGCGCCTACACACAGGCGAGCGGCCATACCGGTGTCCCTTCTGCGACAAGGCGTACACCTGGTCCTCCGATCACCGCAAGCATATCCGCACTCACACGGGCGAGAAACCCTATGGGTGCCCGGACTGCGGCAGGGCTTTTGTGCGCTCCTCCGATCTGCGCAAACACCAGCGCAACATGCACAGCAATGACAAGCCCTTCCCGTGTGCCCAGTGCGGCTTGACCTTCAACAGGCCACTGTCACTGCTGCGCCACCAGCGCACACACCTGGGCGCCAAGCCCTTCCGCTGCTCCTCCTGCGGCCGCGAGTTCTCCGTGGCCAGCCGCATGGTGGAGCATCAGCGCGTGCACTCGGGCGAGCGGCCCTTCCCCTGCTCCACCTGCGGCAAGTGCTTCACCAAATCCTCTAACCTGCAGGAGCACCAGACGCTGCACACCGGCCAGAGGCCCTTCAAATGCACCGACTGCGGTGTAACCTTCGCGCAGCCCTCGCGTCTGCTGCGCCACCAGCGCATCCACACTGGCGAGAGGCCATTTCCTTGTGCTGAATGCGGCCAGGCCTTCGCCCGTTCCTCCACCCTCAAGCGACACCAGCAGATCCATTCAGGGGACAAGGACTTCCTCTGTGCAGAGTGTGGCAGGGCTTTCCGCATCGCGTCCGAGTTGGCGCAGCACATCCGCATGCACAATGGGGAGAGACCTTACCAGTGTGAGGGCTGCGGCCAGACCTTCACCCGCTCCAGCCACCTCCAAAGGCATCAAGCCAAGCAT
>9|ENSMUSG00000060510|20250079|20271812
ATGGCAGCCATTGATTTGTCCCATGGCCTTCTTTCTAGAGAGCCTATCTACGTCTACGAAGCAAACATAGAGGTAGACGGGACGGTGACTGACAACCAGGCAAATTGTTACCAGGATTCAGTGACCTTCGATGATGTGGCTGTGGAGTTCACCCCGGATGAGTGGACTTTACTGGACCTGACTCAGAAGAATCTATACCGAGAGGTCATGCTGGAGAACTACGAGAACTTGACTTCAGTAGGATGTCAGTTATTCATTCCTAGTCTGACCCCCTGGTTAAAACAAGAAGAGTCCGAGGTGGCGGAAAGTGCTGTTCCTCAACAATTGGAACTACAACCTACAATTGACGATTCAGAGCTTGAGAATTATTTTAGGATGCAAAGTTCCAGTGCAACAGAAATGGTGGGTGACTCATCTCTTCACGAGCAGTCAGGAAACCACAATGAAGAGGACCTATGTGACTCTAAGCCATGTGGGAATGTGTTGGGTGAACAATTATGCCTTAACACAGAGGTGAGCATGCAAAGTCAAGGATACAGTTCTGAGTGTAACTGGTATGGGAAAGACATTCTTTCTTTGCTCAAGGAAACCTCTACTGGACAGACCGTTTCTGAGCTTAATCAGTGTGGAAAACTCTTCAGTCTGACTCCAAACATCATGTACCCGAGCACTAGCACAAATGAGAAGCCCTTTGAATGCACAGACTGTGAGACAGCCTTTTTTAATCAGTCTTACTTTCAGCCAGATATGAGGCCTCACAATGGAGGAGAACCCTTTGACTGGAGTAAATACGGGAATGGTTTTATTCATCCTACAGGCCTTGCTATGCATCTTCCAATTCTCAATGCAAGAAACCCCTACAAATTTGAGGAATGTGGAAAGGACTTTCAGTATTTTGCATGCCTTAATAATCCCATGGGAATGTGCACTGGAGAAAAATTCTGTGACTGCAAGGAATGTTGGAAAGCCTTCACGGTTTCCTCACACCTAACTCAATATGTATCAATTCATACTGAAGAAAAATCCAAAGTATGTAAGATATGTGGGAAGTCCTTTGCTAACTATTCTCGACTTTCTGCACATGTAAAAACTCATAATGAAGAAAAGCCCTTTGTATGTAAGGAGTGTGGAAAGGCCTTTAAAAATATGTCATACCTTAATGATCACGTTAGAATTCACACTGGAATAAAATCATACAAATGT
>9|ENSMUSG00000066829|22028627|22034545
GTGTTGGTGTCATTTGAGGACGTAGCCGTGGACTTCACCTGGGAGGAGTGGCAGGCCCTGGACGCTGCTCAGAGGACCCTGTACAGGGACGTGATGCTGGAGACTTACAGCAGCCTGGTGTCCTTGGGGCACTGCATGGCCAAACCTGAGCTGATTTTCAACTTAGAACAGGGACTCGGGCCACGGAGCACAGCAGGAGCCTCAGTCTGGAACCTCTCAGGTGTCAACAAAGTGAGTAGCCTGGTTGATACCATCCAGGAAAATGATAGCAGACATTTCTGGCAAATTGAAATCAACAGCCATACAGCAAATGAAGAACTGGTTGAAGCAGAACTGAAGATTCATGAGGAAATCCACCGAGGGGCCAAATCCTATGAATGTGAAGTGTGTTTGGAAGCATTTTACCTGAAGCCACAGTATAGCACAAAGCAGAGCTATCACACATGCGAGAATCCATGTGACTGTAAGAAGTGTAGAGAAGCTTTCTATCCTAAGTCTACCCTCAGTCAGTATCAGAGGCTTGAGAGAGGTGAGAAACCCCATGCGTGCTTAGAGTGTGGGAAATCCTTCTACTGCAAGTCTCACCTCACTGTGCATCAGAGGACCCACACCGGTGAGAAGCCTTATGACTGTAAAGAGTGCAGGAAGGCTTTCTACAGCAAATCCCAGCTCAATGTGCATCTGAGAATTCACACCGGTGAGAAGCCTTATGAATGTAAAGACTGCAGGAAGGCTTTCTACCGCAATTCTGACCTCACTGTACATCAGAGAACTCATACAGGTGAGAAGCCCTATGAATGTAAAGTCTGCAGGAAAGCTTTCTACTGCAATTCACAGCTCACTGTACATCACAGGACTCATACAGGTGAGAAGCCTTATGAGTGTCAAGTATGCAATAAAGCTTTCTACTGCAAGTCACAACTCGCTGTACATCACAGGACTCATACGGGCGAGAAGCCTTATCAATGTAAAGAATGCAGGAAGGCATTCCAGTGTAGGTCAGACCTCACTCGACATCAGAGAACTCATACTGGTGAGAGGCCATATGAATGTCCCGAGTGCAGGAAAGCTTTCTACCGCAAGTCAGACCTCACAGTACATCAGAGAACACATACAGGGGAGAAGCCCTACGAATGTAAAGAGTGCAGGAAAGCTTTCTACTGTAATTCACAACTTACTGTACATCAAAGACAACACACAGGCGAGAAGCCTTATGAATGTAAAGACTGCGGGAAAGCTTTTCAGTGCAAATACGAACTCACTCGACATCAGAGAACACACACAGGCGAGAAGCCTTATGGATGTAGAGAGTGCAAGAAAGCTTTTTACACCAAGTCAGATCTCACTCGGCATCTAAAGACTCACGCAGGGGACAAACCCTGA
>12|ENSMUSG00000021221|84188281|84260507
CTTGGGGACCAGTTCTACAAGGAAGCCATTGAGCACTGCCGGAGCTACAACTCGAGGCTGTGCGCAGAGCGGAGCGTGCGTCTCCCCTTCCTGGACTCGCAGACTGGGGTGGCTCAGAACAACTGCTACATCTGGATGGAGAAGAGGCACCGCGGCCCAGGTAAGTCATGCCACTCCCAGCATGCAGCGGCTCCAGCTTGGAGGAAGGAATACTATGGCCACGCCCCCTCGCCAGTCACGAGGCTTCAGCTAATCAGGGCAGCAGGGGCAAATCTCCACCAAATTGGATTCACCTCAGTCTTGGCTTCACTGAAGAGGGGAGGAAGAGGAGGAGGAGGAAGAAAGAAAAAAAAGAAGAAGGAGGAGGAGGAGGAGGAGGAGGAGGAGGAGGAGGAGGAGGAGGAGGGGAGGAAGGGGAAGAGATGGATGAAGGGGGATGAGGGGCAGGGAAGTAGGAAAGCAGTGACAAGGAGGGAGGCTCGCGGCTCTGCAGGCGGAAGGAGGAGGCATGATGCCGCCTCTCAGGAAGACCACGACAAACCCTACGTCTGCGACATCTGTGGCAAGCGCTACAAGAACCGGCCAGGACTCAGCTACCACTACGCTCATACTCACCTGGCCAGCGAGGAGGGAGACGAAGCCCAAGACCAGGAGACCCGATCCCCACCCAACCACAGAAATGAGAACCACAGACCCCAGAAAGGACCAGACGGGACAGTCATTCCTAATAACTACTGTGACTTCTGCTTGGGGGGCTCCAACATGAACAAGAAGAGTGGGAGGCCTGAAGAGCTGGTGTCCTGTGCAGACTGTGGACGCTCTGCTCATTTGGGAGGAGAAGGCAGGAAGGAGAAGGAGGCAGCGGCCGCAGCACGTACCACGGAGGACTTATTCGGTTCCACGTCAGAAAGTGACACCTCAACTTTCTACGGCTTTGATGAGGACGATTTGGAAGAGCCTCGCTCCTGTCGAGGACGCCGCAGTGGCCGGGGTTCACCCACAGCAGATAAAAAGGGCAGCTGCTGA
>4|ENSMUSG00000066000|146455739|146486298
ATGAGTGCTTCTCTGGAAAACACTGCACAGTGTCTATTAACCTTCAAGGATGTGTTTTTGGACTTCTCATCAGAGGAATGGGAATGTCTCAATTTTGCTCAGAGGACATTGTACATGGATGTGATGTTGGAGAATTACAACAATCTGTTGTTTGTGGAAAATCACTGCATATGTGGAAACTATGAGAAGGAGAAGGTCTTGGAACAAGACACACAGCACATTTTCAATGAGCATGGGCATATCCAAGAGAAGTCTTTTAAATGTAATGAGTCTAACAATATAATTCATGAATCCTCCCAAAGTACACCTCATAAAACTAACCACAGAGATGCCACTCTTCAATCTTCAAACCTAAAAAGACATAAAACTCGGACCACTAAAGAAGTTTGCACATATAAAGACTGTGTAAACCGTTTAAAGGTGTCTTCTACCATTAGTCTCAATCAAGGAACCCACATAGAGAAGAAAGAACACAACAGAAATAAAAATCTTGATGAGGTTTTGGTTTCTAAACATAAACCCATTGTGAGACAAAACAATAGTGAAATGAACACTTACACTTGTGGTGAATTTGACAAATGCTTTACTCAGAGTGACAATCTTCAAAGTCAGCAGAGAATTTATCCATTAAAGAAATCTTACAAATATAGTGAAAGTGACAAATGCTTTACACAAAAGTTCTATCTTGGTATCCATCAGAAAATTCATACTGGAGAGAAATTTTATAAATGTAATGAAAGTGACAAATGTAACACAAATTCAATCTTAGTATGCATCAGAGAATTCATACAGGAGAGAAAACTTACAAATGCATTGAATGTAACAAATGCTTTATGCAACAATCCCTTCTTAGTAATCATGAGAGAATTCATACAGGAAAGAAGCCTTACAAATGTAGTGAATGTGACAAATGCTTTACCCACCAAGTTAGTCTGA
>9|ENSMUSG00000063108|20187371|20210391
ATGGACTTGACTAGTTTGTCCTGTGAAAGTCTGCTTTCTGGTGACCAGAACTGCAGTCAAGGAGAAGAGACAGAGGGAGAAAGCATGCTGGCTGATTGCCTGAAAAACTGTAATAAGGATGAGGCTGTGGATTTCTCTGAAGAGGAGTGGACTACAAAGGCTCCAACTCAGAACAGCAAGCCTGGTGCTGTGGCGGTGGAGGAGCACACAAGCCTGGCCGCTGTAGAATTGGAAAAGCAACTACAAACCAAAGATTTAGCACCAGAGCAGGATTTTTTGACAAGACACACCTTCATGGAGACACAGCAGGTGGATGCAGTGACCTTTGAAGATGTGGCTGTGGACTTTACCCAGGAAGAGTGGACCTCACTGGACCCAGTTCAGAGGAACCTCTACAGAGATGTGATGCTGGAGAACTACCAGAACCTGGCCACAGTAGGAGGTCAGATGTTTAAACCCAGCCTGATCTCTTGGTTGGAGAAGAAAGTAGAGTTGACAGTAATAGAGCAAGGAATTCTCCAAGAATGGGAAATGCACCTTAAGACAAAAAGGACAGCACTTCAGCAGGATAGATTTTGGTCAGATATGTCAAATGGGATGCAACTGGGAAGAGAGCACAGTGGAGGGGAACCTGGTGACCCTGTTCAAGTTGGAGCAGTTTTTAGTGAAGATTCATGCCCTCAAACTCACAGTAGTACTTCAAATACAGGGAACACTTTTGCGTGTAACTTAGATGGAAAAGACTTTCAGCCACTCCTTAAAGAAACTTCTACTGAAGAGAACATTGTCCAGTTGAACCAGTGTGTAAAACCTTTGATTTTCACTCCAGATGTTTCCCAGAAAAAGTGCACTCCGGAAAAATCTGTTGAATGCAGTGACTGTGGGGAAACTTTCGTTAATCAGCTAGAACTTCAGACACATAGTTCTTCTCATCGTGAAAAGAATATCCACAAATCAGAGGAGTGTGGACAAGCTTCTACTCATCCTATAAGCCATGGTGGGCATGTGATTCCCACTGAAAAAAAATACTATGAATGTAAGAAATGTGAAAAATTTTTTACACATCCTGTGTACCTTAATATCCATATGCAAAGCCACACTGTGGAGAAACCCTATGACTGTAAGGAATGTGGGAAAGCCTTCACTGAGCGCTCAAGCTTAATTGTGCATCTACGACAACACACTCGAGAGAAGTCTTACGAGTGTAAGGAATGTGGGAAAACCTTTATTCAACCCTCACGTCTTACAGAGCATATGAGAAGTCATACGGGAGAGAAGCCGTATCAGTGTGACCAGTGTGGGAATGCCTTTGCGTCTTCCTCTTACCTTACTACACACTTGAGAACTCATACTGGAGAGAAGCCCTTTGAGTGTAACATATGTGGGAAGGCATTCACACGTTCCTCTTACCTGCTAGGTCACATACGAACTCATACAGGTGAAAAGCCCTATGAATGTAAAGTATGTGGGAAAGCGTTCAGTGGCCGTTCTTGGCTAACCATACACTTACGGAAACATACTGGAGAGAGGCCCTATCCATGTACAGAATGTGAGAAAGCCTTCACCAGCTTCGCTCAGCTAACTGAACATATAAAAACTCACACTGGTGAGAAGCCCTTCCGGTGTAAAGTATGTGCAAGGACTTTTAGAAATTCCTCATGCCTTAAGACTCACTTTCGAATTCACACTGGAATAAAACCATACAAATGTAATTACTGTGGGAAAGCCTTCACTGCACGCTCAGGCCTTACTAAGCATGTACTAATTCACAATGGTGAGAAGCCCTATGAGTGTAAGGAGTGTGGGAAAGCCTTCAGTACATCTTCCGGCCTTGTTGAACATATAAGAATTCATACAGGAGAGAAGCCCTTTGAATGTTACCAGTGTGGGAAAGCCTTGGCTCATTCCTCATCCCTTGTTGGACATTTAAGAACTCACACTGGAGAGAAACCCTTTGAGTGTAATCAGTGTGACAAAACATTTACACGATCTTCTTATCTTCGTATTCATATGCGAACTCACACCGGAGAGAAACCATATGAATGTAAAGAGTGTGGGAAAACTTTCCCTGAGCGCTCATGCCTTACTAAACACATAAGGACACACACTGGTGAAAGGCCCTATGAATGTAAGGAGTGTGGCAAAGGCTTTATTAGCTTTGCTCAGCTTACTGTACACATAAAAACTCATAGTTCTGAGAGACCCTTTCAGTGTAAGGTATGCACAAAATCTTTTAGAAACTCTTCATCCCTTGAGACCCACTTCCGAATTCACACTGGAGTAAAACCCTATAAATGC
>15|ENSMUSG00000037465|38239002|38245298
ATGCTCAACTTCGGCGCTTCTCTCCAGCAAGCTTCGGAGGGGAAAATGGAACTAATTTCTGAAAAGCCCAGAGAGGGGATGCATCCCTGGGACAAAGCTGAGCAGAGTGACTTTGAAGCGGTGGAAGCGCTCATGTCCATGAGCTGCGACTGGAAGTCTCATTTCAAGAAATACCTTGAAAACAGGCCTGTCACACCAGTGTCTGATACCTCCGAGGATGACAGCTTGCTTCCAGGGACGCCTGACCTTCAGACAGTCCCAGCATTTTGTTTAACGCCACCTTACAGCCCCTCTGACTTCGAACCCTCCCAAGGGTCAAATCTGACTGCATCAGCGCCATCTACTGGCCACTTCAAATCTTTCTCCGATGCTGCCAAGCCTCCAGGCGCCACTCCTTTCAAAGAGGAGGAAAAGAATCCTTTAGCTGCCCCTCCTCTTCCTAAGGCTCAAGCCACCAGTGTCATCCGTCACACAGCTGATGCCCAACTGTGCAACCACCAGTCCTGCCCCGTGAAAGCAGCTAGCATCCTCAACTATCAGGACAATTCTTTCCGGAGAAGAACCCACGGAAATGTTGAGGCTACTCGAAAGAACATACCCTGTGCTGCAGTGTCACCAAACAGATCCAAGCCTGAGCCCAGCACAGTGTCCGATGGTGATGAGAAGGCGGGCGCTGCACTATATGACTTTGCTGTGCCTTCCTCAGAGACAGTAATTTGTAGGTCTCAGCCAGCTCCTTCGTCCCCAGTGCAGAAGTCAGTACTGGTGTCTTCACCTACAGTATCCACTGGGGGAGTGCCACCCCTGCCTGTCATCTGCCAGATGGTTCCCCTTCCTGCCAACAACTCTCTTGTTAGCACAGTTGTCCCCAGCACTCCTCCTAGCCAGCCACCAGCTGTCTGCTCACCTGTGTTGTTCATGGGCACTCAGGTGCCTGAGGGCACCGTCGTGTTTGTGGTACCCCAGCCCGTTGTGCAGAGCCCAAGGCCTCCAGTGGTGAGCCCCAGTGGCACCAGACTGTCTCCCATTGCCCCTGCTCCTGGATTCTCTCCTTCAGCAGCAAGGGTCACTCCTCAGATTGACTCGTCCAGAGTAAGAAGTCACATCTGTAGCCACCCAGGGTGTGGCAAGACTTACTTTAAAAGTTCCCATCTGAAGGCCCACGTGAGGACACACACAGGGGAAAAACCTTTCAGCTGCAGCTGGAAAGGCTGTGAAAGGAGGTTTGCTCGCTCCGATGAACTGTCCAGACACCGGCGGACACACACAGGTGAGAAGAAGTTTGCCTGTCCCATGTGTGACCGTCGGTTTATGAGGAGCGACCATTTAACCAAGCATGCCCGACGCCACCTATCAGCCAAGAAGCTGCCAAACTGGCAAATGGAAGTTAGCAAGTTAAATGACATTGCTCTGCCTCCGACCCCTGCTTCCGCACAGTGA
>6|ENSMUSG00000047013|85436183|85468652
ATGGCCTCGCTGGACCTACCGTACCGCTGCCCGCGCTGCGGGGAGCATAAGCGCTTCCGGAGCCTATCGTCGCTGCGCGCGCACCTGGAGTACAGCCACACCTACGAGACGCTCTACATCCTTTCCAAGACCAACAGCATCTGCGACGGCGCGGCCGCCGCTGCAGCCGCTGCCGCCGCAGCCTCTGGATTCCCGCTGGCGCCTGAGCCCGCCGCCTTGCTGGCTGTCCCCGGGGCCCGGCGTGAGGTCTTTGAGAGCACGTCCTTCCAGGGCAAGGAACAGGCGACCGGGCCCTCGCCCGCGGGGCCGCACCTGCTGCACCATCATCACCACCACGCGCCACTGGCGCACTTTCCCGCTGACCTGGTGCCCGCTAGCCTGCCCTGCGAGGAGCTGGCTGAGCCGGGGCTCGTGCCCGCTGCGCGCTATGCGCTACGCGAAATCGAAATCCCACTCGGCGAGCTGTTTGCGCGCAAGTCCGTGGCATCCTCTGCCTGCTCGACGCCGCCACCCGGACCTGGCCCTGGTCCTTGTTCCGGGCCCTCCTCTGCATCGCCGGCGTCGCCATCACCTGCGGACGTCGCCTACGAAGAGGGCCTGGCACGCCTTAAGATCCGCGCCCTGGAGAAGCTGGAGGTGGACCGGAGACTAGAGCGGCTGAGCGAGGAGGTGGAGCAGAAGATCGCGGGCCAGGTGGGTCGGCTACAGGCGGAGCTGGAGCGCAAGGCAGCAGAGCTAGAAACTGCAAGACAGGAGAGCGCGCGCCTGGGACGCGAGAAGGAGGAGCTGGAGGAGCGCGCCTCTGAGCTCTCACGCCAAGTGGACGTGAGCGTGGAACTGCTGGCTTCACTCAAGCAGGACCTGGTGCATAAGGAACAGGAGCTGAGCCGCAAGCAGCAGGAGGTGGTGCAGATCGACCAGTTCCTGAAGGAGACGGCAGCTCGGGAGGCCAGTGCCAAGCTGCGGCTGCAACAGTTCATCGAGGAGCTCCTGGAGCGTGCAGACAGGGCCGAGCGCCAGTTGCAGGTCATCAGCAGCAGCTGTGGCAGCACACCCAGTGCCAGCCTGGGCAGAGGAGGTGGGGGCAGTGCCTCGGGGCCTGGGGTGAGAGGCCCCGGCAGAATGCGAGAACATCATGCAGGCTCAGCTGTGCCAAGCACATACGCCGTATCACGGCATGGCTCCTCTCCCAGCACAGGGGCCTCCAGTCGTGTGCCAGCTGCATCCCAGAGCTCAGGCTGCTATGACAGTGACAGTCTGGAGCTGCCCCGGCCAGAGGAAGGGCCCTCGGAGGACAGTGGCCCTGGGGGCTTGGGTTCACGGGCCCAGGCTACCAACGGTGGTTCAGAGCGGTCCCAGGCCCCTCGTAGTTCAGGCCTAAGACGACAGGCCATCCAGAACTGGCAACGCCGACCTCGTCGTCACAGCACCGAGGGGGAGGAGGGTGACGTTTCGGATGTGGGCTCCCGAACTACTGAGTCAGAGGCTGAAGGACCCTCAGATGTCCCACGCCCTGGACCTGCTGTGGCTGGCCCCTTGAACAGCTGCCGGCTCTCTGCACGTCCTGAAGGAGGCAGCGGGCGAGGCCGTCGGGTGGAGAGAGGTAGCCCCTCACGCTCCAATGAGGTCATCAGCCCAGAAATCCTCAAGATGCGAGCTGCCCTCTTCTGTATCTTCACCTACCTGGATACCCGGACACTGCTCCATGCAGCAGAGGTCTGTCGGGACTGGCGCTTTGTGGCCCGCCATCCCGCTGTCTGGACGAGAGTGCTACTTGAGAATGCCCGAGTCTGTTCCAAGTTCCTGGCGATGTTGGCTCAGTGGTGCACCCAGGCTCACTCGTTAACATTACAGAACCTGAAGCCCCGGCAGCGGGGGAAGAAGGAAAGCAAGGAGGAGTATGCCCGCAGCACCCGGGGCTGCCTTGAAGCAGGGCTGGAGTCCCTGCTGAAGGCAGCTGGTGGGAACCTGCTGATCCTGCGAATCTCCCACTGCCCCAACATCCTCACTGACCGGTCCCTCTGGCTGGCCAGCTGCTACTGCCGTGCCCTGCAGGCTGTCACCTACAGGAGTGCCACGGACCCCGTCGGCCATGAGGTGATCTGGGCCCTGGGTGCAGGCTGCAGAGACATTGTCTCCCTCCAGGTGGCGCCACTTCACCCCTGCCAGCAGCCCACCCGGTTCAGCAACCGTTGCCTGCAGATGATTGGACGCTGTTGGCCCCACCTCCGGGCCCTGGGCGTAGGTGGTGCCGGCTGTGGGGTACAGGGCCTGGCATCACTTGCAAGAAACTGTATGCGGCTGCAGGTCCTGGAGCTGGACCACGTGTCAGAGATTACCCAGGAGGTGGCGGCTGAGGTCTGCCGGGAAGGCCTGAAGGGACTGGAGATGCTGGTGCTCACAGCCACCCCTGTCACCCCTAAGGCCCTGCTTCATTTTAACAGCATCTGCCGGAACCTTAAATCCATTGTGGTGCAGATTGGGATTGCAGATTACTTCAAAGAGCCCAGCAGTCCCGAGGCCCAGAAGCTGTTTGAGGACATGGTGACAAAACTCCAGGCCCTGCGTCGGAGGCCTGGCTTCTCGAAGATTCTGCACATCAAGGTAGAAGGTGGTTGCTAA
>6|ENSMUSG00000025821|47807142|47836553
ATGCAGTTTGTGTCAACACGGCCGCAGCCTCAGCAGCTGGGCATCCAGGGTTTGGGGCTGGACAGCGGGAGCTGGAGCTGGGCCCAGGCTCTGCCCCCGGAGGAGGTCTGCCACCAGGAGCCGGCGCTACGCGCGGAAATGGCCGAGGGAATGCCGCCCATGCAGGCTCAAGAATGGGACATGGATGCCAGGAGACCAATGCCTTTTCAGTTCCCGCCCTTTCCAGATAGGGCCCCTGTCTTTCCTGACCGCATGATGCGTGAGCCCCAGTTGCCCACAGCAGAGATCTCGCTCTGGACCGTGGTGGCTGCCATTCAGGCTGTAGAGAGGAAGGTGGATGCCCAAGCTAGCCAGCTGCTGAACTTGGAGGGACGCACAGGCACAGCAGAGAAGAAGCTGGCTGACTGTGAGAAGACAGCTGTGGAGTTTGGTAACCACATGGAGAGCAAGTGGGCCGTGCTGGGGACCCTGCTGCAGGAGTACGGCCTGCTGCAACGTCGCCTGGAGAACCTGGAGAACCTGCTTCGCAACAGGAACTTCTGGGTCCTGCGGCTGCCCCCTGGCAGCAAGGGGGAGGCCCCCAAGGTCCCGGTGACCTTCGTCGACATTGCTGTCTACTTCTCTGAGGACGAATGGAAGAACTTGGACGAATGGCAGAAGGAGCTCTACAGCAATCTGGTGAAGGAGAACTACAAAACCCTGATGTCCCTGGACACAGATGGCCCAGTGTCCAAGCCAGACCCTCCGGTCCAGGCAGAACCCAGGGAAGAGCCTTGTGTGTGGGAGCAGCATCACCCCGAAGAGAGAGAAATCCCAGTGACTGCAGACACAGGAACAGAGACTCTGGTGCCGGCACAGGACATATCCTCCCAGGTAAAGCGAGAAGAAGCCCTGTGTGTTCGGGGCCAGAGGGGCCTGGAAGACAGAGCCATCCCCACAGAATCCATCACTGACTCCCCCATCTCTGCCCAGGACCTTTTGTCCCGGATTAAGCAGGAAGAACAGCAGTGTGTATGGGACCAGCAGGATTTGGCAGAGAGAGATATTCCCACAGATCCTAATTCAGAGTCTCTCATCTCAGCACATGACATTTTGTCCTGGATCAAGCAGGAAGAGCAGCCGTACCCATGGGGCCCACGTGACTCAATGGAAGGGGAGCTTGGACTGGACTCTGGGCCCAGTGACAGCCTGCTGCTTGTAAAGAACCCACCCCCATCTTCTGCGCAGCCCCAAACCCAACCTCATCAGCAGAGCCTGCCCGCCTTGGCTGTGCCGGAGAACCCTGGCGGACCCGGGAGCCGTAGCCTGCTGGAGGATGGCTTCCCTGCTCTTCCAGGCGAGCGCAGTACCGGAGGCGAGGCTCAGCCCACCGGAGAAGGCAGTGCAGGCGGTGGCGGTGGTGGTGGCAGCGGCGGCGGCGGCGGCACTGGTGCGGGTAGTGGCAATAGTACCGGTGCTGGTGCGGGCAGTGGCTGCGGTAGCTGCTGCCCAGGCGGCCTGCGGCGGAGCCTCCTTGCTCACGGCGCGCGCAGCAAGCCCTACTCTTGCCTGGAATGCGGCAAGACCTTCGGCGTGCGAAAGAGCCTCATCATTCATCACCGCAGCCACACCAAGGAACGACCATACGAGTGCGCAGAGTGCGAGAAGAGCTTCAACTGCCACTCTGGCCTCATCCGCCACCAGATGACGCACCGCGGTGAGCGGCCCTACAAATGCTCCGAGTGTGAGAAGACCTACAGCCGCAAGGAGCACCTGCAGAACCACCAGCGGCTGCACACGGGCGAGCGGCCCTTCCAGTGCGCGCTCTGCGGCAAGAGCTTCATCCGAAAGCAGAACCTGCTAAAGCACCAGCGGATCCACACGGGCGAGCGGCCCTACACATGTGGCGAGTGCGGCAAGAGCTTCCGCTACAAGGAGTCACTCAAGGACCACCTGCGCGTGCACAATGGCCCGGGCCTGGGGGCCCCGCGGCCACTCCAGGTGCCACCAGAAAGAGACTAG
>7|ENSMUSG00000055633|4654625|4656809
ATGCTGCTGCTGCCGCCGCGGCCACCCCACCCTCGGTCCTCCTCTCCGGAGGTCATGGACCCACCGCCCCCCAAGACTCCCCCTTTTCCCAAGGCGGAAGGCCCCTCCTCCACTTCTTCCTCGGTGGCGGGGCCGCGGCCACCGCGGCTGGGCCGCCATCTGCTCATCGACGCCAACGGGGTCCCCTACACGTACACGGTGCAGCTGGAGGAGGAACCTCGGGGCCCGCCGCAGCGCGAGGCGACCCCGGGAGAGCCAGGTCCTCGCAAGGGCTATAGCTGCCCAGAGTGCGCTCGTGTCTTTGCGAGCCCTCTGCGGCTGCAGAGCCACCGTGTGTCGCACTCGGACCTCAAGCCCTTTACTTGTGGTGCTTGTGGCAAAGCTTTCAAGCGATCCAGCCACCTGTCGCGGCACCGCGCCACCCACCGTGCGCGCGCTGGTCCACCTCACACCTGCCCGCTCTGTCCACGCCGCTTCCAGGACGCCGCGGAGCTGGCGCAGCACGTGCGCCTGCACTGA
>10|ENSMUSG00000049576|52231421|52233649
ATGAAGATGGACTTGAATTACAACAACAAGCACCAAACTCATTTTTTGATGCAACAGGAGCTTGTTGCTCCACACATGGATGGTAGTCAAATTGTTGTGGAAGTTCAAGAAACGGTTTATGTGTCAGATGTTGTAGATTCCGACATAATTGTACATAACTATGTTCCTGATGACCCAGATTCAGTTGTAATCCAGGATGTCATTGAGGATGTTGTTATAGAAGATGTCCAGTGTACAGACATCATGGACGAAGCAGATGTATCGGAAACAGTCATCATCCCTGAACAAGTGCTGAATTCAGATGTAACCGAAGAAGTTTCTTTAACACATTGCACAGTTCCAGATGATGTTTTAGCTTCTGATATTACTTCAGCCTCAATATCTATGCCGAAACGAGTCTTGACAAGTGAATCTATACATGTGTCTGACATTGGTCACGTTGAACATGTGGTTCATGATAGTGTAGTAGAAGCAGAAATCATCACAGATCCTCTGGCCACTGATGTTGTCTCAGAAGAAGTGTTGGTAGCAGACTGTGCCTCTGAAGCAGTCATAGATGCCAACAGGATCCCTGTGAACCAGCAGGATGAAGAGAAAAACAACTGTGAGGACTACCTTATGATCTCTTGTGGAACTGTAGATATTGTCGAAAGTGAGCCTGAGAATGAGCTTGGAGTTGAACTACTTGATCCAAACAATAGTATTTGCGTTCCCAGGGAAAAGATGGTTTATATGGCTGTTAACAACTCTCAGCAAGAAGAAGAACTGAATGTCACTGAGATTGCTGATGAAATTTATATGGAAGTGATTGTTGGAGAGGAGGATGCTACAGCCTCAGAGCATGAGCAACAAGTAGAGGACAACAAAATGAAAACCTTCATGCCGATTGCATGGGAAGCTGCTTATGGTAATAATTCTGATGGAATTGAAAACCGGAATGGCACTGCAAGTGCCCTCTTGCACATAGATGAGTCTGCTGGCCTCGGCAGGCTGGCTAAACAAAAACCAAAGAAAAGGAGACCTGATTCCAGGCAGTACCAAACAGCAATAATTATTGGCCCAGATGGACATCCTCTGACTGTCTACCCTTGCATGATTTGTGGCAAGAAGTTTAAATCGAGAGGTTTCTTGAAAAGACACATGAAAAACCATCCTGAACACCTTGCCAAGAAAAAGTACCGCTGTACTGACTGTGATTACACTACCAACAAGAAGATAAGTTTACACAATCACCTGGAGAGCCACAAGCTAACCAGCAAGGCAGAGAAAGCCATAGAATGCGATGAGTATGGAAAGCATTTCTCTCATGCTGGCGCTTTGTTTACCCATAAAATGGTGCATAAGGAAAAAGGAGCCAACAAAATGCACAAGTGTAAGTTCTGTGAATATGAAACAGCTGAACAAGGCCTATTGAATCGCCATCTTTTGGCAGTCCACAGCAAGAATTTTCCTCACATTTGTGTAGAGTGTGGCAAAGGTTTCTGCCATCCATCAGAGCTCAAAAAGCACATGCGAATCCATACTGGAGAAAAGCCCTATGAATGCCAGTACTGCGAATACAGGTCCACAGATTCTTCTAACTTGAAAACCCATGTAAAAACTAAGCATAGTAAAGAGATGCCATTCAAGTGTGACATTTGTCTTCTGACTTTCTCAGATACCAAAGAGGTGCAACAACATGCTCTTGTCCATCAAGAGAGCAAAACTCACCAGTGTTTGCATTGTGACCACAAGAGTTCAAACTCAAGTGATTTGAAACGACACATAATTTCAGTTCATACGAAGGACTATCCTCATAAGTGTGACATGTGTGATAAAGGCTTTCATAGGCCTTCAGAACTCAAGAAACATGTGGCTGCCCACAAGGGTAAAAAAACGCACCAGTGTAGACATTGTGACTTTAAGATTGCAGATCCGTTTGTACTAAGTCGCCATATTCTCTCGGTTCATACAAAGGACCTTCCATTTAGGTGTAAGAGATGTAGAACGAGATTTCGGCAACAAAGTGAGCTTAAAAAGCATATGAAGACCCACAGTGGCCAGAAAGTGTATCAGTGTGAGTACTGTGACTATAGCACTACAGATGCCTCAGGCTTTAAGCGGCACGTTATCTCTATTCATACGAAAGACTATCCTCACTGCTGTGAGCACTGCAAGAAAGGATTCCGAAGACCCTCGGAAAAGAACCAGCACATAATGCGACATCATAAAGAAGTTGGCCTGCCCTAA
>5|ENSMUSG00000029178|65082658|65109264
ATGCTCATGTTTGATCCAGTCCCTGTCAAGCAGGAGGCCATGGACCCTGTCTCGGTGTCCTTCCCGTCGAATTACATAGAATCGATGAAGCCCAACAAATATGGGGTCATTTACTCCACACCGTTGCCTGATAAGTTCTTCCAGACCCCAGAAGGCCTCACTCACGGGATACAGGTGGAGCCGGTGGACCTCACGGTGAACAAGCGGGGCTCCCCGCCTGCTGCGGGCGGTTCTCCTTCCTCTCTGAAGTTCCCGTCCCACCGGAGAGCGTCACCTGGCCTCAGCATGCCCTCCTCCAGTCCGCCCATTAAGAAGTACTCGCCCCCTTCTCCTGGCGTGCAGCCCTTTGGAGTACCCCTGTCTATGCCGCCTGTGATGGCAGCCGCGCTGTCCAGACACGGAATCCGGAGCCCAGGCATCCTCCCCGTCATTCAGCCCGTCGTGGTCCAGCCCGTTCCTTTTATGTATACCAGCCACCTGCAGCAGCCTCTCATGGTTTCCTTGTCGGAAGAGATGGACAATTCAAACAGCGGCATGCCAGTACCTGTAATTGAATCATATGAGAAGCCCTTATTACAGAAAAAAATTAAAATAGAGCCTGGAATTGAACCACAGAGGACTGACTATTACCCTGAAGAAATGTCACCCCCTTTAATGAACCCAGTGTCCCCCCCGCAAGCCTTGTTGCAAGAGAACCATCCTTCCGTCATCGTGCAGCCTGGGAAGAGACCTCTACCTGTGGAATCCCCGGATACCCAAAGGAAGCGCAGGATACACAGATGCGACTATGATGGGTGCAATAAGGTCTACACTAAGAGCTCGCACTTGAAAGCACACAGAAGAACTCATACAGGAGAAAAGCCGTACAAATGCACCTGGGAAGGCTGCACGTGGAAGTTCGCTCGGTCTGATGAACTGACGAGACATTTCCGAAAACACACTGGGATCAAACCTTTCCAGTGTCCAGACTGTGACCGAAGCTTCTCTCGCTCTGACCACCTTGCCCTACACAGGAAACGCCACATGCTAGTCTGA
>17|ENSMUSG00000067931|21271741|21293397
ATGGCTAAATCTCCAGTAAACATGTCCAAGCATCTGTTAACATTTCGAGATGTGGCCGTGGACTTCTCCCAGAAGGAGTGGGAGTGCCTGGACTCTGCTCAGAGGGCTTTGTACATTGACGTGATGGTGGAGAATTATAGCAACCTGGTGTTTGTGGAGAAATATTCTGTACGTGATACTGTCCATCAACATGTGAGGACTGAAAAGGAGTCTCGTCAGTGTAATGAACTTGGTGAAATGCTTCATGAACCCACCAACTGTGCACCTTATAATACAAGTGACACTACAGAAACCTCTAACAACTACAGATGCTGTAATGACCAGGATGCCTCTGTTGACTCTTCAAACCCAGATAGACTTAAAAGCGTGCACACTGGAGAAGAACGTTGTGAATATAAAGACTGTGAGAAATCTTCCAGCATTGCTCAAGATCAGAGAACAAACAGTGCAAACAAAGAACAGAGACAGGAAAAACATGGTGGCCATTTCAGCTCTACACACAGTCTCAAATCTTCCAGCATTGCTCAAGATCAGAGAACAAACAGTGCAAACAAAGAACAGGGACAGGAAAAACATGGTGGCCATTTCAGCTCTACACACAGTCTCATGCAACAAGCAATCTTCAATAGAGAGAAACGATACCAGTGTGGGCAATGCCAGAGATGCTTCAGTACCTCCGCAAACCTCACTATACATCAGAGAATTCATACTGGTGAGAAACCCTACAAGTGCAACTTTTGTGACAAATCCTTTGCCCAGTGTACAACTCTTAAAACACACCAACGTCTTCATACTGGAGAGAAACCTTACAAATGCAAAGAATGTGGAAAATCATTTCCTCAGTTGTCAGCACTTAAAAGCCATCAGAAAATGCATACTGGAGAAAAGCCTTACAAATGTAAGGAGTGTGACAGATTCTTTGCCCACTGTTCCAGTTTCAGGAGACATCAGAAAACTCATAGAGCTAAGAAACATACTGGCCCAGATTGTGGTAAAGACTTGCATCAGCTTTCACACTTTAAAAGCGATCACAGACTCCATACTGGAGAGAACCCGTACAAATGCAGTGAGTGTGACAGATCCTTTCCCCACTATGAATTATTTAGAATTCATCAAAAAACTCATTCTTCAGAAATAGATTATGAATGTGAAGAATGTGGTAAGTCCTTTACTGAATTATTACAACTTAGAAGGCATTACAAAATCCATTCTGGTGCAACACTTTACAAATGTAGAGACTGTGACAAATCCTTTACCCAGTATTCACATCTTCAAAAACATCAGACAATTCATACTGGAGAGAGACCTTACAAATGTAAGGATTGTGAAAAATCCTTTCTTCATAACTCACTTCTTAGACGACATCAGAGTGTTCATACTGGAGAGAAACCTTATAAATGTAAGGAATGTGACAAATCTTTTACTAGAAACTCCATTCTTAGACAACATCAGAAAATTCATACTAAAGAAAAGCCTTACAAATGTGTAGAATGTGACAAGTCCTTTACCCAGCTCACATATCTAAGAACACACCAAAGAGTTCATACTAAAGAGAAACCTTACAATTGTACAGTATGTGACAAGTCCTTTACAACGGGAGCAACTCTTAGAATACATCAGAGAGTTCATACTGGAGAAAGACCATACAGATGTACGGAATGTGGCAAATCTTTTCGTGAAGGCACAACTCTTAGAACACATAAGAAAATTCATACTGGTGAGAAACCTTACAATTGTACTGTATGTGACAAATCTTTTATCAGGTACTCACATCTCCAAAGACATCAGAGAGTTCATACGGGAGAGAAACCTTACAAATGTATGGAATGTGACAAATCTTTTACTGAGTGCTTTCTTCTTAGAAAGCATCAGAGAATTCATACTGAAGAGAAACCTTACAAATGCAAAGACTGTGACTTAGCCTTTGTGTGTATTTCAAATCTTAGAAAACATCAGAAAAATCATACTGGAGAAAAACATACTGTTGTAAATAATATGACATAA
>10|ENSMUSG00000002578|128035364|128048775
ATGCACACACCACCCGCACTCCCTCGCCGTTTCCAAGGCGGCGGCCGCGTTCGCACCCCAGGGTCTCACCGGCAAGGGAAGGATAATCTGGAGAGGGAGCTCTCAGGAGGGTGTGCTCCGGATTTCTTGCCTCAGGCCCAGGACTCCAACCATTTTATAATGGAATCTTTATTTTGTGAAAGTAGCGGGGACTCATCTCTGGAGAAGGAGTTCCTTGGGGCCCCAGTGGGGCCCTCGGTGAGCACCCCAAACAGCCAACACTCTTCACCCAGCCGCTCGCTCAGTGCCAACTCCATCAAGGTGGAGATGTACAGCGATGAGGAGTCGAGCAGACTGCTGGGGCCGGATGAACGGCTCCTGGATAAGGATGACAGTGTGATTGTGGAAGACTCATTGTCAGAGCCCTTAGGCTACTGCGATGGAAGTGGGCCAGAGCCTCACTCCCCTGGCGGCATCCGGCTACCCAACGGCAAGCTCAAGTGCGACGTCTGCGGCATGGTCTGCATTGGGCCCAATGTGCTCATGGTACACAAGCGCAGCCACACTGGGGAGAGGCCCTTCCACTGTAATCAGTGTGGTGCCTCCTTCACACAGAAGGGCAATCTGCTTCGCCACATCAAGCTGCACTCGGGGGAGAAGCCCTTCAAGTGCCCCTTCTGCAACTATGCCTGCCGCCGGCGTGACGCACTCACTGGCCACCTCCGCACACACTCAGTCTCCTCCCCCACCGTGGGCAAACCCTACAAGTGCAACTACTGTGGCCGGAGCTACAAACAGCAAAGTACCCTGGAGGAGCACAAGGAGAGGTGCCACAACTACCTACAGAGTCTCAGCACTGATGCCCAAGCTCTGACTGGCCAGCCAGGTGATGAAATCCGTGACCTGGAGATGGTGCCTGACTCAATGCTGCACCCATCGACTGAACGGCCAACTTTCATTGATCGTTTGGCCAACAGCCTCACCAAACGCAAGCGTTCCACCCCACAGAAGTTTGTAGGTGAAAAGCAGATGCGCTTCAGCCTCTCAGACCTTCCCTATGATGTGAATGCCAGCGGTGGCTATGAAAAGGACGTAGAGTTGGTGGCACACCATGGCCTGGAGCCTGGCTTTGGAGGGTCTCTAGCCTTTGTGGGTACAGAGCATCTGCGTCCCCTCCGCCTCCCACCCACCAACTGCATCTCAGAACTCACACCTGTCATCAGCTCTGTGTACACCCAAATGCAGCCCATCCCCAGCCGACTGGAGCTTCCAGGGTCCCGAGAAGCAGGTGAGGGACCGGAGGACCTGGGAGATGGAGGTCCCCTCCTTTATCGGGCCCGAGGCTCTCTGACTGACCCTGGGGCATCCCCCAGCAATGGCTGCCAGGACTCCACAGATACAGAGAGCAACCACGAAGACCGGATTGGTGGGGTGGTATCCCTTCCTCAGGGTCCCCCACCCCAACCTCCTCCCACCATAGTGGTGGGCCGGCACAGTCCCGCCTATGCCAAAGAGGACCCCAAACCACAGGAGGGGTTACTGCGGGGCACCCCAGGCCCCTCCAAGGAAGTGCTTCGGGTGGTGGGTGAGAGTGGTGAGCCAGTGAAGGCCTTTAAGTGTGAACACTGCCGCATCCTCTTTCTGGACCACGTCATGTTCACCATCCACATGGGCTGCCACGGCTTCAGAGACCCTTTTGAGTGTAACATCTGTGGTTATCACAGCCAGGATCGGACTCGCCGTCTCGTCCCCAGGCTCCTGGGCCCTGTTATGATCAATGGCAGGGAGAAAGGGGATGTCTCTTTTCTCTCTGCCAATTTTCAGTATAACCAAAAAAACTGTCCCAGGATGAACTACACGTATGTGCCCGTCAACCATTCCACCCTTGTCCCAGCAAGAATGGGACGGACACAGCTGGGAGTCACCTCCACTGCCCTTTCCATACTTAGCTCCAGACACAGGGCAGGAGAGGCAGTCTTCTCTGGTGGTTGCAGACACTCTGGCTATTCGGATAATCGAGGATTCGTGAGACCATGCAGGAGGAGGCATAGCTCCATTGCAGGTGGAAGTCTCTCTCTCTAA
>2|ENSMUSG00000042821|167229432|167234019
ATGCCGCGCTCCTTCCTGGTCAGGAAGCCGTCCGACCCCCGCCGGAAGCCCAACTATAGCGAGCTGCAGGACGCGTGTGTGGAGTTCACCTTCCAGCAGCCCTACGACCAGGCCCACCTGCTGGCCGCCATCCCTCCGCCCGAGGTCCTCAACCCCGCCGCTTCGCTGCCCACCCTCATCTGGGACTCTCTCCTGGTACCCCAAGTGCGGCCGGTTGCCTGGGCCACCCTCCCGCTGCGGGAGAGCCCCAAGGCCGTAGAGCTGACCTCGCTGTCCGATGAGGACAGTGGCAAAAGCTCCCAGCCGCCCAGCCCGCCCTCGCCGGCGCCGTCGTCCTTCTCGTCCACCTCGGCCTCCTCCCTGGAGGCCGAGGCCTTCATCGCCTTCCCTGGCTTGGGCCAACTTCCCAAGCAGCTGGCCAGGCTCTCGGTGGCCAAGGACCCCCAGTCGCGGAAGATCTTCAACTGCAAATATTGTAACAAGGAGTACCTCAGCCTGGGCGCTCTGAAGATGCACATCCGAAGCCACACGCTGCCTTGTGTCTGCACGACCTGTGGAAAGGCCTTCTCTAGGCCCTGGCTGCTTCAGGGCCACGTCCGCACCCACACTGGTGAGAAGCCATTCTCCTGCTCCCACTGCAACCGTGCTTTTGCTGACCGCTCCAACCTGCGTGCCCACCTCCAAACCCACTCGGATGTGAAGAGATACCAGTGCCAGGCCTGTGCCCGAACCTTCTCCCGCATGTCCTTGCTCCACAAGCACCAAGAGTCTGGCTGCTCCGGAGGCCCTCGCTGA
>13|ENSMUSG00000000078|5860735|5869639
ATGAAACTTTCACCTGCGCTCCCGGGAACAGTTTCTGCTCGGACTCCTGATCGTTCACCTCCCTGTTTTCCCGACAGCGAGGACTGTCTTTTCCAACCCGACATGGATGTGCTCCCAATGTGTAGCATCTTCCAGGAACTACAGATTGTGCACGAAACGGGCTACTTCTCGGCTCTGCCGTCCCTGGAGGAATATTGGCAACAGACCTGCCTGGAGTTGGAACGCTATCTTCAGAGTGAGCCCTGCTACGTGTCAGCCTCTGAGATAAAATTTGACAGCCAGGAAGACCTGTGGACCAAATTCATTCTAGCTCGGGGGGAGAAGAAGGAGGAATCAGAACTGAAGATTTCTTCTAGTCCCCCAGAGGACTCTCTGATCAGCTCCAGCTTTAATTATAACTTAGAGACCAATAGCCTGAACTCTGATGTCAGCAGTGAGTCTTCGGACAGTTCAGAGGAACTTTCACCCACGACCAAATTTACCTCTGATCCCATTGGTGAAGTCTTAGTCAATTCAGGAAATCTGAGTTCCTCCGTCATTTCCACACCTCCATCTTCTCCAGAAGTGAACAGGGAATCTTCTCAACTATGGGGCTGTGGGCCAGGAGACCTGCCCTCACCTGGGAAGGTTCGAAGTGGGACCTCTGGGAAGTCTGGTGACAAGGGTAATGGCGACGCCTCCCCAGATGGCAGAAGACGGGTACATCGGTGCCACTTTAATGGCTGCAGGAAAGTTTACACGAAAAGCTCCCACTTGAAAGCACATCAGCGCACTCACACAGGAGAAAAGCCTTACAGATGCTCATGGGAAGGTTGTGAGTGGCGTTTTGCAAGAAGTGATGAGTTGACCAGACACTTCCGAAAGCATACCGGTGCCAAGCCTTTTAAATGCTCCCACTGTGACAGGTGTTTCTCCAGGTCTGACCACCTGGCCCTGCACATGAAGAGGCACCTCTGA
>4|ENSMUSG00000065999|146397107|146428998
ATGAGTGAGTCTCTGGTAAATACACCACAGGGTCTGTTAACTTTCAAGGACGTGGCCTTGGACTTCTCACTGGAGGAATGGGAACGTCTCAGTTTTGCTCAGAGGACACTGTACATTGATGTGATGTTGGAGAATTACAACAATCTGTTGTTTGTGGAAAATCATTGCATACGTGGAAAGTATAGGAAGGTCTTGGATCAAGACAGCCAGTACATTGTCCATGAACACATGAATATTCAAGAGAAGTCTTCTAAATGGGACAAGCTTAGCAAGGTGCTTCTTGATTCCCCCCAATATACACCTTACAAAACTTATCACAGCTCTCTTCAATACTGGAACCAAAAAAGACTTAAGCCCAGGAACACTAAAGAAGTTTGCAAATACAATGACTCTGTAAACAGTGTAAGTTTGTTTTCTACCATTAGTCTCAATCAAGGAATCCACATGCAGAAGAAAAAACACAAGCGAAATGCAGAATTTGAGAAGGTTTTTGTTTCTAAACATAAAGACATGGTGAAACAAAAAAATACTGGAGTGAACCCTTACAAATGCAGTGAATTTCACAAATATCTTACCCAGAGAGAAAAACTTCAAACTCAGCAGAGAATTTATCATGGAAAGAAACCTTACAAAAGTAGTAAAAGTGACAAATGCTTTACCCATCAGATCCATCTTAGAAGTCATCAGGGAATTCATACAGGAGAGAAACCTCACAAATGTAGTGAATGTGACAAATGCTTTACCCACAAATTTAATTTGAGAGCTCATCAGAGAATTCATACGGGAGAGAAACTTTACAAATGTAGTGAATGTGACAAATGCTTTACTCACAAATCCCGTCTTAATTATCATCAGAGAATTCATACAGGAGAGAAACCTCACAAATGTAGTGAATGTGACAAATGCTTTACCCACAAATTTAATTTGAGAGCTCATCAGATAATTCATACAGGAGAGAAACCTCACAAATGTAGTGAATGTGACAAATGCTTTACCCACAAATTTAATTTGAGAGCTCATCAGAGAATTCACACCGGAGAGAAACCTTACAAATGCAGTGAATGTGACAAATGCTTTACCCGAAAATTCCATCTTGGTATTCATCATAGAATTCATACAGGAGAGAAACCTTACAAATGCAGTGAATGTGACAAATGCTTTACTGGAAAAGGCAGTCTGAGAATTCATCAGAGAATTCATATAGGAGAGAAACCTTACAAATGTAGTGAATGTGACAAATGCTTTACTGGAAAAGGCAGTCTGAGAATTCATCAGAGAATTCATACAGGAGAGAGACCTCACAAATGTAGTGAATGTGACAAATGCTTTACTGGAAAAGGCAGTCTGAGAATTCATCAGAGAATGCATACAGGAGAGAAACCTTACAAGTGTAGTGAATGTGACAAATGCTTTACCCAAAAATCCCATCTTAATATTCATCAGGGAATTCATACAGGAGAGAAACCTTACAAATGCAGTGAATGTGACAAATGCTTTACCCACAAATCCCATCTTATTAATCATCAGAAAATTCATACAGGAGAGAAACCTTACAAATAG
>13|ENSMUSG00000056552|67842069|67874830
ATGTTGTCCTTCTGGGATGTGGCCATTGATTTCTCTCCAGAAGAGTGGGATTGCCTGGAGCCTGCTCAGTGGGATCTGTACAGGAATGTGATGCTGGAGAATTTCAGCCACCTTGTGTTCCTGGGTCTTGCTGTCTCTAAGCCATTCCTGGTGACATTTCTGGAGCAAAGACAAGGGCCTTGGGATATGAAGAGACAAGGAATGGCCACTGTGTACCCAGGAATAAAACCCAATGATCCTAACAATTTCAGCAAACTGACTAATTGTAAATCACTCCTTATTACACAAAGAAGAAATCATATAGGGGAGAAACCCTACAAGTGTGGAGAATGTGGTAAGGCCCTTAGTTCTCATAAAACACTTTCTATACATCAGAGACTTCACACTGGAGACAAACCTTACAAGTGTGAAGAGTGTCATAAGGCCTTCAGTACTCGCTCATCACTTTTTATATACATGAAAAATCATACTGATGAAAAAATCTACAAGTGTGAAGACTGTGGCAGAACATTTTACTATCTTTCAATGCTGAAGCAACATCAGAGAATTCATTCTGGAGAGAAACCCTACAAGTGTGAAGAATGTGGGAAATGCTTTGGCTTTCCCTCATTCCTTAAGCAACATCAAAACATTCATTGTAGAAAAAATGCCTACACATATGAAGATTGTGTGAAAAGACTTTCCCCTCCTCTACCTCTTCAAGACAATGAGCAAATCCATACTGAAGAGAAACCTTACAAGTGTGGAGAATGTTATAAAGCCTTTTCTTATCACTCAGCCTTTAGGATACACAAGACAGTTCATACTGGAGAGAATCCTTACAAGTGTGAAGAGTGTGGCAAATGTTTTTCCTCATCTTCCTACCTTAAAAGACATCAAACCCTTCACTCTGAAGACAAACCCTACAAGTGTGAAGACTGTGGCAGATGTTTCTGCTCATCTTCATCTCTCAGGCGACATCAAAAATTCCATTCTGAAGGCAATCCCTATAAGTGTGAAAAATGTGACAAAAGGTTTTCATGCTCTGCAAGTCTTCAGGAGCATCAAACAATTCATACTGGAGAGAAACCATACACTTGTGAAAATTGTCACAAAGCCTTTCGTTATCGCTCATCCCTTAGGAAACATAAGACAGTTCATACCAGAGAGAAATCCTACAATTGCAAGAAGTGTCCTAGGGCCTTTTCCTCATACTCATGCTTTGTACGACATCAAGCTATTCACTCTGAAGATAATCCACACAAGTGTGTGGAATGTGGCAAAGCCTTTGTTAATGTTTATAGCCTGACTCGACACATGACAGTTCATGCTGGAGAGAAATCCTACAAAGGTCTTAAAACACTTATACTTCTTCAGTCCTTAAAAGACATCAAATAA
>16|ENSMUSG00000022811|33300583|33420121
ATGAACATTGACGACAAACTGGAAGGATTGTTTCTTAAATGTGGCGGCATAGACGAAATGCAGTCTTCCAGGGCAATGGTTGTAATGGGTGGAGTGTCTGGCCAGTCCGCCGTGTCTGGAGAACTGCAGGAGTCAGTACTTCAAGATCGAAGTTTGCCTCACCAGGAGATCCTTGCTGCAGACGAAGTGTTACAAGAGAGTGAAATGAGACAACAGGATATGATATCCCATGATGAACTCATGGTCCACGAGGAGACAGTGAAAAATGACGAAGAGCAGATGGACACCCACGAGCGGCTTCCCCAAGGACTGCAGTATGCACTCAATGTCCCTATAAGTGTAAAGCAGGAAATTACTTTTACTGATGTATCTGAGCAACTGATGAGAGACAAAAAACAAGTCAGAGAGCCAGTAGACTTACAGAAAAAGAAGAAGCGGAAACAACGCTCTCCTGCAAAAATCCTTACAATAAATGAGGATGGATCACTTGGTTTGAAAACCCCTAAATCTCACGTTTGTGAGCACTGCAATGCTGCCTTTAGAACGAACTATCACTTACAGAGGCATGTCTTCATTCATACAGGCGAAAAACCGTTTCAATGTAGTCAATGTGACATGCGTTTCATACAGAAGTACCTGCTTCAGAGACACGAGAAGATCCATACCGGTGAAAAACCATTTCGCTGTGATGAATGTGGTATGAGATTCATACAGAAATATCACATGGAAAGGCACAAAAGAACTCACAGTGGAGAGAAGCCTTATCAGTGTGAATACTGCTTACAGTATTTTTCCAGAACAGATCGTGTATTGAAACATAAACGTATGTGCCATGAAAATCACGACAAAAAACTAAACAGATGTGCCATCAAAGGTGGCCTTCTGACATCAGAGGAAGATTCTGGCTTTTCTACATCACCAAAAGATAATTCACTGCCAAAAAAGAAAAGGCAAAAAACTGAGAAGAAATCGTCTGGGATGGACAAGGAGAGTGTGCTGGACAAATCTGACCTGAAGAAAGACAAGAACGATTACCTGCCTCTCTACTCGTCGAGCACTAAAGTAAAGGATGAGTACATGGTGGCAGAGTATGCTGTTGAGATGCCACACTCATCAGTGGGAGGCTCTCACCTAGAAGATGCATCTGGAGAAATACACCCACCCAAGTTGGTTCTCAAAAAAATCAATAGTAAGAGAAGTCTGAAGCAGCCCTTGGAGCAAAGTCAAACCATTTCACCCCTATCCAGCTATGAAGACAGCAAAGTTTCCAAGTACGCTTTTGAGCTTGTGGATAAGCAGGCGTTACTGGACTCAGAAGGCAGTGCTGACATCGATCAAGTGGATAACTTGCAGGAGGGCCCCAGCAAACCTGTGCACAGCAGTACTAATTACGACGATGCCATGCAGTTTCTGAAGAAGAAGCGGTATCTTCAAGCTGCAAGTAACAACAGCAGGGAGTACGCACTGAATGTGGGCACCATAGCCTCTCAGCCTTCTGTGACACAAGCCGCCGTGGCCAGCGTCATTGATGAAAGCACCACAGCATCCATACTGGATTCCCAGGCACTGAATGTGGAGATTAAGAGCAATCATGACAAAAATGTTATCCCAGATGAGGTCCTGCAGACTCTGCTGGATCATTATTCCCACAAACCTAATGGACAGCATGAGATTTCCTTCAGCGTTGCAGATACTGAAGTGACTTCTAGCATATCAATCAATTCTTCCGATGTACCTGAAGTCACCCAGTCAGAGAATGTTGGATCAAGCTCCCAAGCATCCTCATCAGATAAAGCTAACATGTTGCAGGAATACTCCAAGTTTCTGCAGCAGGCTTTGGACAGAACTAGCCAAAACGATGCCTATTTGAATAGCCCGAGCCTTAACTTTGTGACTGACAACCAGACCCTTCCAAATCCGCCAGCATTCTCTTCCATAGACAAGCAAGTCTATGCAGCCATGCCCATCAATAGCTTTCGATCAGGAATGAATTCTCCACTAAGAACAACTCCAGATAAGTCCCACTTTGGACTAATAGTCGGTGACTCACAGCACCCGTTTCCCTTTTCAGGTGACGAGACAAACCACGCCTCTGCCACGTCAACAGCAGACTTTTTGGATCAAGTCACTTCTCAGAAGAAAGCTGAGGCACAGCCTGTCCACCAGGCTTACCAAATGAGCTCCTTTGAGCAGCCCTTCCGTGCTCCATATCATGGATCCAGAGCTGGAATAGCAACTCAGTTTAGCACTGCCAATGGACAGGTGAACCTTCGGGGACCAGGGACAAGTGCTGAATTTTCAGAATTTCCCTTGGTGAATGTAAATGATAATAGAGCTGGGATGACATCTTCACCAGATGCCACAACTGGCCAGACTTTTGGCTAA
>7|ENSMUSG00000057101|23790684|23816458
ATGGAGCAACAAGATGATGAGTCCCTGGAGTCCCTGCAGGCCTGTGTGGAGAACTTTGTTCTACCCCAAGAGATGATCATTGAAGTGGAGGGAGAAGATGCTGGGTCACTGGACATCATGCCTCAGGAAAGCACAGACTTCAAGATTGTAACTGTGGACCTTACAGAGGAGGGACAGAGCATGTGGAACAATGCCCAGAGAACCCCAGAGAAAACCGTGATCCTGGAAGGCCACAGGGACCTGTGGGACTTGCCAGCTGTACATGGAACAGAAGGAGCCACCGCAAAGCAGACAATCTTCAATGAAGAACCATCCCATGGATTGAAGCTAGAGGGGTCGGCAAGAGATGACCCTTGGCTGTCAACATGTGAAGAAGTCCGAGACTGTAAGGAGCAGTCGGGGAAACAACCGAACAAGCAAGAGGAGGTGGCCTTTACCCAGGGTAGCGCTGGCTCTCCTGATACTGTCTACAGGGGTCATGACCCTGACAGGAGTTGCCTGAGTACCAGCCGGCCTTCATTCCCCATGATACCCCTCAGAAACCATTTCCATAAACAGGCGTCACATGTTAAAAAGTTGCATGGTGATGTCGTTGCAAGCAGTCACCAAAAGATCAGTGATAGCTCAGATCTCCTTGAAGATGACACAGCTGGGGCAGTTCCTCAGAGCATCCGCCCCTCTCAGTTCGTAAGCAGCCCACAAGGAGAGGAAGCCTATGAACTTAATGGCCATGTTCAAGCTTCTGGCCGAGGTGCGCCCCGAAATCTAAATGAGAAAGTTCCTTTGGAAGGTAAAACCTTTGGCTTTAAAGGGCGCGGGCAAGTTTTAAACCATAGCGTGGTCCTCGGTGGGCAACAGGAGCTTCTTGTTAAAGAGGGCCAGGATAAATGTAAAACCGCCCCAAGTCCGTCTCTTCCTCAGAGCCTGAGAAACTACTCTGAGGAGAAGCGTTTTGAATGTAAGTACTGCGGCAAGTCCTTCAGCTGGAGCTCCCATCTCATTGCACACCAAAGAACCCACACAGGGGAAAAGCCCTACAAGTGCAACCTGTGTGGGAAGTTCTTCACCCGGAGCTCACATGTTGTTTCTCATCAGCGGATCCATACTGGAGAGAAACCGTACAGGTGCAATCTGTGTGGGAAGTCCTTTACCCAGAGATATGTTCTTGTGGTGCATCAGAGAACTCACACTGGCGAGAGGCCTTATGAGTGCACCCAGTGTGGGAAGTCGTTCCGCCAGAGCTACAAACTCATCGCACATCAAAGAACCCACACAGGGGAAAAGCCATACGAATGCACCCAGTGTGGGAAGTCGTTCATCCAGAGTTACAAGCTCATCGCGCACCAGAAAATTCATTCTGGAGAAAAACCCTATGAGTGCAGTCACTGTGGCAAGTCCTTCAGCCAAAGCTATAAACTTGTTGCACATCAGAGGACTCACACCGGCGAGAAGCCCTTCGAGTGTAATCACTGTGGGAAGTCGTTCAGCTGGAGCTCGCAGCTGGTGTCGCATCAGAGAACCCACACAGGAGAGAAACCTTACGAGTGTAATGAGTGTGGGAAGTCATTCAACCGGAGCTCACACCTTGTCATGCACCAGAGAACTCACACTGGGGAGAAGCCGTATCAGTGCAAGCAGTGCGGGAAATCCTTCAGTCAGAGCTACGTCCTCGTCGTTCATCAGAGGACGCACACTGGGGAAAAGCCCTACGAGTGCGGCCAGTGTGGGAAGACGTTCAGGCAGAGCTCCTGCTTTACTCAGCATCAGAGGACTCACACTGGAGAGAAGCCCTACGAGTGTAATCAGTGTGGGAAGACGTTCAGCCTAAGTGCCCGGCTTATCGTCCACCAGCGAACTCACACTGGGGAAAAGCCCTACAAGTGCGGCCAGTGTGGGAAAGCCTTTATTAGCAGTTCGAAGCGCAGTAGGCACCAGGCTACTCACAGTGAGGACGCCTGTAAGTCCTGA
>18|ENSMUSG00000024276|24097696|24105876
ATGGCTGTGGAATCCAGAGCAATTTCAACTTTAAAACCTCAGGACCATCAAGAAGAATTAATACTAGTGAAAATAGAAGATAGTAGCTTTTCTTGGAGTCAGAAATGTAAACAGAATGGGAGTGCCCAATCTTGCCAAGAATTATTTCGCCAGCAATTCAGGAAGTTTTGCTATCATGAAACACCTGGGCCCCGAGAGGCTCTGGGGCGACTCCAGGAACTTTGCCATCAGTGGCTAATGCCAGAGTTGCACACAAAGGAGCAGATCCTAGAACTGTTAGTGCTGGAGCAGTTCCTGAGCATCCTACCTGAAGAGCTGAAGATATGGGTTCAACAACATGGTCCAAAAAGTGGTGAGGAAGCTGTGACTCTACTGGAGGATTTGGAGAAAGAGTTTGATGATCCGGGGCAGCAGGTCCCAGATAATCTACAAGGACCGTCAGTGTCATGGAAAGATTTGACATATCTCAAAACATCCCAAGATTCAACCAGCATCCAAGTCCGGCCTTTGAAGACACAGCTGAAATCCTGGAATCCTTGCCTTTCCTCTAAAAGTGATGCTAAGAATAATGAATCAACAGCAAAAGAGGACATTTCAGAAGAAAAAGCACCAGAACTCTCTTGGGATCCTTCATGTAGAGGTGTCAGTGAGCACAAAAGCAATTTAGAATGGCAGCAAAGAAGTTCCCCTGTCCACAGGGGCAGTTTTAGTCAAGTGATCTTCACACACAAATCCTTAGCAAAGAGAGACCATCTTGATGAATCTCAAAGATGCTTGATTATAAGTACAAACTCTGTAACATGTCAGAAAGTCTCTACAGATGACAGACCTTACAGATGTGATGTATGTGGGCATAGCTTTAAACAACATTTCTCTCTAACACAACATCAGAGAATACATACTGGAGAAAAGCCCTATAAATGTAATCAGTGTGGGAAGGCCTTTAGTTTGAGGTCATATCTTATTATTCATCAGAAAATCCATAGTGGTGAAAAAGCATATGAATGCAATGAATGTGGAAAGGCCTTCAATCAGAGCTCAGCTCTCACTAGACATCGGAAAATTCATACAGGTGAGAAAGCTTGTAAATGTAATGAGTGTGGAAAAGCATTCAGTCAAAGTTCTTACTTAATTATACATCAAAGAATTCACACTGGTGAGAAACCCTATGGGTGTAGTGAATGTGGGAAAACCTTTAGCCAGAGCTCAAAGCTTATTAGACATCAGCGAATTCATACAGGAGAGAGACCATATGAATGTAATGAGTGTGGAAAAGCTTTCAAGCAGAGCTCAGAGCTGATTACCCATCAGAGGATACACAGTGGAGAGAAACCTTATGAATGTAATGAGTGTGGAAAAGCCTTCAGTCTGAATTCAAACCTCATAAGACATCAAAGAATCCACAGTGGAGAGGAGCCTTATCAGTGTAATGACTGTGGCAAAACCTTCAAAAGGAGCTCAGCCCTTGTTCAGCACCAGAGAATCCACTCTGGGGATGAAGCGTATATATGTAATGAATGTGGGAAGGCTTTTAGGCACAGGTCAGTGTTAATGCGCCATCAGAGAGTCCACACTATTAAGTAA
>7|ENSMUSG00000074165|41416523|41423749
ATGCTGGAAATCTACAATAACCTTGCTTGTGTCGGAAACAAATGGGAAGACCAAAGCATGGAAGATGAGCACACAAATCCTAGGAGAAGTCAAAGAATATGTAAGTTTGAGAGACTCTATGAGAGTACTGAAGGTGATCAATCTGGAGAAATCTTCACCAAGACACCAACTCTGACAAACATCTTCCCTGGTCTAAAATCTGAGCTTGATGAAAGTGGCGGGATGCAATATAAATGTGAACAGACTTGGAAAACAGACCTGAATTCTGTTACAAGTATTCCAATATATACACAAAATCTCAGTATGAGTAGGTCTTATAACGTTTGTGCCACATCCTTTGGTTTTCCCAGCTCATTTGGAAGATATCAAGAAACTCCTGTTGGAGAACAGCACTGTGAACAGAAGGTAAAAAACTGTCCTTCAGCTAAATCATTTTACATCCATGAAATGAATGACAATGCAGACATCGATAATGAACACAAACCATTTGGTAGAGCTCCGAGCTCTTTTGGTTCCTGTGAAAGTCGTGGAAGAATTAATACAAGGAAAAAGCCCTATGAATGTAGGCTGTGTAGTAAATCTTTCATGTATCCTTCTTTACTTCAAAAACATGAAATAACTCATTCCAATGAAAAACCCTACGGGTGCCTACAGTGTGGTAAAGCTTTCAGAAATTTCAGTTCTCTTCAAAAACATAAAATAGCTCATACTGAGGAAAAGCCTTATAAATGTCATTATTGTAATAAAGTGTTCATCTGTCAGGGATCACTTCAGTCACATATAAGAGTTCACACTGGGGAAAAGCCTTACGAATGTAAACAGTGTGGGAAAGCCTTTAGAGTTAACAGTTCCTTTTGGCGCCATAAAAAAGTTCATACTGGGGAAAAGCCCTATGAATGTAAACAATGTGGTAAGTCCTTTATTTATCCTTCTCTACTTCAAACACATGAAAGAACTCACAGTGCAGAAAAGCCCTATAGCTGTAAACAATGTGGTAAGGCCTTTAAATCTCACAGTTCCCTTCGAGTCCACGAAAGAAACCATACTGGGAAAAAGCCCTATGAATGTAAACAATGTGGCAGGTCCTTTATTTATCCCTGCTTACTCCAGATTCATGAACGAACTCACAGTGGTGTGAAACCCTACGGATGTAAACAGTGTGGGAAAGCGTTCAGGCGCCTCAGTGACCTTCGAGTCCATGAAAGAACTCATACCGGGGAAAAACCTTATGAATGTAAGCAGTGCGCTAAATCTTTTATTAATCGGTATTTGCTTAAAATGCATCAAAAGTCTCATACTGGCGAGAAACCCTATAAGTGTAAGATTTGCAGCAAAGCCTTCGTTTATCCCTCCTTACTTAAATTGCATGAGAGATCTCACACTGGGGAAAAGCCCTATCCATGTAAACAATGTGATAAAGCCTTCATTTTTCCCTCCTTACTTAAACTGCATGAAAGAACTCACACTGGGGAAAAACCCTATGCCTGTAAACAGTGTGGTGAAGCCTTCAAAAGTTACAACTCCCTTCAGAGACATAAAAGAATTCATACTGACGTAAAGGCTTATGTATGTAAACACTGTAGCAAAGCCTTCATATGCCAGAGGTCCCTTCAGTTACATAATAGAACTCATACCGGAGAAAAACCATATAAATGTGAACAGTGTGGTAACTCCTTCAGATATCACAATTCCCTTCAAAGACATAAAATAATTCACACTGGGAAAAACCTCTATGAATGTAAACAGTGTGACAGGTCCTTCATTTATCCATATTTACTCCAAATACATGATAGAACGCACTCTGGGGGAAAACCATATGAATGTACACAGTGTGGTAAGTCCTATATTTATCCTTCTCTACTTCGAATACATGAAAGGACTCACAGTGCAGAAAAACCCTATAGCTGTAAACAATGTGGTAAGGCCTTTAAATCTCACAGTTCCCTTCGGGTCCATGAAAGAAACCATACTGGGGAAAAGCCCTATGAATGTAAACAATGTGGCAGGTCCTTTATTTATCCTTGCTTACTCCAGACCCATGAAAGAATTCACAGTGGTGTGAAACCCTACGAATGTAAACAGTGTGGGAAAGCCTTTAGAGGTCATAGTTCCTTTCGGGTCCATAAAAAACTTCACAGTGGGGAAAAGCCCTATGAATGCAAACAATGTGGTAAGTGCTTCATTTATCCATCCTTACTTCGAATGCATGAAAGAACTCATAGTAGTGAAAAACCCTATGATTGTAAACAATGTGGTAAGGCCTTTAAATCTCGTAGTTCCCTCCGAGAACATGAAAGAAACCATATTGAGGAAAAATCCTATCAGTGTCAACAGTGTGGTAAAATCTTCAGACGTTATAGTTCATTTCAAAACCATAAACAAATCCATGCTATACAAAAACTCAATGAATGCAAACAATGTGGTAAGATCTTCATTTATCCTTCTTTTCTTCAGAGGCATGAAAGAACTCACATTTGTGAAAGAACCCTATGTATGTAA
>16|ENSMUSG00000022529|3659331|3666009
ATGACTATGGCTGCGGGCCCAAGCTCGCAGGAGCCAGAAGGGCTCCTCATAGTGAAACTGGAGGAGGACTGTGCCTGGAGCCACGAGGTACCCCCGCCTGAGCCAGAGCCCAGCCCGGAGGCCTCCCATCTGCGATTTCGACGGTTCCGCTTTCAGGACGCCCCGGGTCCCCGGGAGGCCCTTAGCCGGCTTCAGGAGCTTTGCCGCGGGTGGCTGCGGCCGGAGATGCGCACCAAGGAACAGATCCTGGAGCTGTTGGTGCTGGAGCAGTTCTTGACTATCCTTCCCCAGGAGATTCAGAGCAGGGTGCAGGAGCTGCGCCCAGAGAGCGGCGAAGAAGCAGTCACTCTTGTGGAGCGTATGCAGAAAGAACTTGGGAAACTGAGGCAACAGGTCACAAACCAAGGGCGGGGAGCAGAAGTGCTTTTGGAGGAGCCTTTGCCACTGGAAACAGCAGGAGAGTCACCGAGCTTCAAGCTGGAGCCAATGGAGACTGAGCGAAGCCCTGGCCCCAGGCTGCAGGAGCTGCTAGACCCCAGCCCCCAAAGGGACTCCCAGGCTGTAAAGGAGAGGGCATTATCCGCTCCCTGGCTCTCTCTCTTCCCTCCTGAAGGGAATGTGGAAGATAAGGATATGACTGGGACCCAGTTGCCCGAGAGCCTGGAGGACATGGCAATGTATATCTCTCAGGAGTGGGACCATCAGGATCCTAGTAAGAGAGCTCTATCAAGGTATATGGTACAAGATAGCTATGAGAACTCGGGGACTCTAGAGTCCAGCATTCCCAGTCAGGAGGTCTCAAGCACCCACGTGGAGCAAGGAGAGAAGCTGTGGGATTCAAGTGTCCAGACCTGCAAGGAAGGCATGAACCCCAGAAACCCAGTTCCAGGAGTGGAAAAGTTTGAGAACCAAGAAAGAAATGTTGAGTCTGTTTCTCCTGAAAGTACCCATCCTCCAGTACTATTGCCTGGCCAGGCTAGAAGGGAGGTGCCCTGGAGTCCTGAGCAGGGAAGACTTGATGACAGAGAAGGACATTGGGAATGTCCCCCAGAGGACAAAATAGAGGAGTCTTTAGTGGGAACCCCAAGTTGTAAAGGACTGGTGCAAGCAAAAGAACAGCCCAAGAAACTCCATTTGTGTGCCTTGTGTGGCAAGAACTTTTCTAATAACTCAAACCTAATTAGGCACCAGAGAATACATGCAGCAGAAAAGCTGTGTATGGATGTAGAGTGTGGTGAAGTCTTTGGTGGACACCCACATTTTCTGTCACTGCACAGAACACACATAGGAGAGGAAGCTCATAAGTGCCTTGAATGTGGAAAATGCTTCAGTCAAAATACCCACCTCACCCGCCATCAGCGCACCCACACAGGGGAAAAGCCCTTCCAGTGCAATGCCTGTGGGAAAAGCTTCTCTTGCAACTCCAACCTCAACAGACACCAAAGGACACACACTGGGGAGAAGCCCTACAAGTGCCCAGAGTGTGGGGAGATCTTTGCTCACAGCTCCAACCTGCTTCGTCACCAGAGGATCCACACTGGAGAGAGGCCCTATCGCTGTAGTGAATGTGGCAAAAGTTTCTCTCGGAGTTCACATCTTGTTATTCATGAAAGAACTCATGAGAAAGAGAGACTCGACCCTTTCCCTGAGTGTGGTCAAGGCATGAATGACAGTGCCCCCTTTCTTACAAACCACAGAGTGGAGAAGAAACTCTTTGAATGTTCCACTTGTGGGAAAAGTTTCCGGCAGGGCATGCACCTTACCAGACATCAGAGAACACACACAGGAGAAAAACCGTATAAGTGTATCCTTTGTGGGGAAAACTTCTCTCATAGATCTAACTTAATCAGGCACCAGAGGATTCATACAGGAGAAAAACCCTATACCTGTCACGAGTGTGGAGACAGTTTCTCTCACAGTTCCAACCGGATTCGTCACCTGAGAACCCATACAGGAGAAAGACCTTATAAATGTTCTGAATGTGGAGAAAGCTTCTCTCGGAGCTCACGTCTTACAAGTCATCAAAGGACTCACACTGGTTAG
>5|ENSMUSG00000056014|138852664|138877606
GGGTTGGTGTCATTTGAAGACGTAGCAGTGGACTTCACTTGGCAGGAATGGCAGGAGCTGGATGCTGCTCAGAGGACCCTCTACAGGGACGTGATGCTGGAGAACTATAGGAGCCTGGTGTGGCTGGGGCACTGTTTAGCCAAACCTGAGTTGATCTCCAAGTTGGAAGAAGGATTTGAACCGTGGGGTGTTGCAGAAGCCACAGAGCAGTGCCTACCAGGTGTCCGTAAATGGAGTGCCCCAGTTGAAAAAGGCCAGCAAAGTCAAGAGAAGTATTTGAGGCAAGTCAAAATCATCAAGAAAAATACACCAGATGAAGATAAGGTTGAAGTAGAAAACACATACAATGTGGACTCAAACTGCATTTCAAATATGACTCTGAAGAATGAAGTCTGTTCTAGAGTGTTCTTTCAGGAGCTTGTTAATCCATTGCTAGATGTACCTTTGCCTACTGAGGCTGGCGAGAGGCAGAGTACAGAAGTACCTCATGATCTGAATAGAACTCAGGAAGTTCTCTCATATCCCAAGCATTTCACTCACCATAGCAAGGATCAGTATTCACAGTGTTGTTTTCAGTACTTTGGACCAGATGAAGCCTTCCACACAAAAGCAATATTAACACCTGAGATGTTTTATGTTCAGGAAACCTCTAGGACATGCAATAACTATGATAAATCCTTTGATGAGGTAACAATTCCTGCCCAATATATGACTCAGTTAAGAAAGCAAACTTTGGGATGGAATATATGTCATAAAATATTCCCTAACAAGACCGAACTTAGCAACCATGACGCTATGCACACTGGAGAGAATGATGATAAATGTGATTACGAGAAGCCTATCATTAACAAGTCATTATACCTTACAAAACATCAGGAAGCACATGCAGGGATAGAGCCCCAAGCACACAAAGAAAACATCAAATTCTTCTGCCTAGATGCCGAGCTGCAAACAGTTGATCCAGAACTTCACGGAGAGAAACAAGTTTACGAATGTAAAGTATCAGGGAAAACCTTCCGCCACCAGCCAGAGCACATCAGCCAACAGAGACCACACGCCTGTGAGAGAGCCTGCCAGGCTAAGGAACATGGGGAAGCTGGCTGTGATGAGCCAGCCCTCACCCAACACCAGAGACTTTGTACAGAGGAGAAGGCCTGTGAGGGGAAAGCATGCAGCAAGGCTTTCCACCACAAGTCACTGCTGCCTCAGTATCAGAGCGCTCGCGCAGATGAACAGCAAAGTGACTGCAAAGAATTAATGAAAATTTACTTCTACGTTTCAAGCCCCACGCAGCATCACGGACCTCCTCCTCCTGAGAAACCTTTCAGGTGTAATGATTGTCTGAAGACTTTCTCCCACAAGTCACAGCTCGAGCGACATCAGAGAATGCACACAGGGGAGAAACCCCATGAATGCAAAGAATGCAGGAAAGCCTTCTGTCACAAGTCCCACTTAATCCGGCATCAGGGAATCCATGCGCCTGAGAAACCCTACGAATGTAACGAATGTAAGAAATCTTTCTACCTGAGGTCACAGCTCACTCTACATGAGAGGACGCACACCGGGGAGAAGCCCTTCGAGTGTAAAGAATGCCGGAAAGCTTTCTCCCGTAATTCACACCTCACTCAACATCAGAAGATTCATACAGGGGAGAAGCCACATAAGTGTAAAGAATGTGGGAATGCGTTTGCCCGCAAGTCACATCTCATTCAGCATCAGAAAACCCACACAGGGGAGAGGCCCTATGAATGTAAAGAGTGCAGGAAAGCTTTCTCTCGTAAGTCCCAACTGATGCAGCACGAGACAACTCACACTGGTGAGAGAGCCTACGAATGCAAAGAATGCAGGAAGACTTTCTATCTCAAGGCGTACCTCACTCGCCACCAGGTAATCCATCAGTCTGAAAAGCCGTTTGAATGTAAGAAATGCGGGAAAGCTTTCTCTCGGAAGTCATACCTCACACGACATCAGAAGATACACAAAGGTCAAACCCTATCTGGGTAA
>7|ENSMUSG00000058447|29764796|29799170
GTCATCCAGGTGTCAGTGGTGTTCAGTGATGTGTCCATAGCCTTCTCGCAGGAGGAGTGGGAGTCCCTGGACTTAGAACAGAGGAATTTGTACAAGGATGTGATGATGGAGAACTACCACAATGTGGCCTCGCTAGGATGCTTCATTTCTAAGCCAGATGTGATTTCCTTACTGGAGCAAGGGAAAGAGCCCTGGAAGGTTGTGAGGCAAAGAAAACCATGTCCAGATTCGGAAACTAAGGATGAGACCAACCAGGTGTTCTCAGAAAATGGTATTTATGAAATGAATTTATCCCAGTGGAAGATAATGGAAAGAATTGGGAACAGTGGCCTAAAGAGCCTCCTTTTAAAAAATGGATGGGAGTCGAGAAGAAAACAGGAAAGACAAGAGGACCCTCAGGAGGGGTATCTCAGTCAAGTGAGGCACACATCTGAAAGAGTGTCCTCTTATGAGAAGCGCGCATTAACTACACGTCAGAGGATCCACTTTGTGGAGAAACCCTATGAGTGCAATGAATGTGGGAAGGCCTTTAGAGTCCGCCAGCAGCTCACTTTTCATCACAGAATTCACACAGGCGAGAAGCCCTATGAATGTAAGGAGTGTGGGATGGCCTTCAGGCAGACGGCCCACCTTACCAGGCACCAGAGACTGCATTCTGGTGAAAAACTGTATGAATGCAAGGAGTGTGGGCAAGCTTTCATATACGGCCCCGAGCTCAGAGCACATCAGAAGCTTCACACCGGCGAGAAGCCCTACACGTGTAGAGAATGTGGGAAAGCCTTCAGGGTACGGGGACAACTCACTCTCCATCAGAGGATCCATACTGGGGAGAAGCCCTATGTGTGTCAGGAGTGTGGGAAGGCCTTCAGGCAGTTGGCGCACCTCACTCGCCATCAGAAGCTTAATGTCGTCGACAGACTGTACGAGTGTAAAGAGTGTGGGAAAGACTTTTTGTGTGGCTCTGGCCTTAGAGTACATCACAAACTTCACACTGGTGAGAAACCCTATGAGTGCAAGGACTGTGGGAAGGCGTTTAGAGTTCGACAGCAGCTAACGCTCCATCAGAGGAGTCATACTGGGGAGAAGCCCTATGAGTGCACTGAGTGTGGGAAGACCTTTAGTCGGGGCTACCATCTTATTCTCCATCACAGAATCCATACTGGAGAAAAGCCTTACGAATGCAAGGAGTGCTGGAAGGCGTTCAGTCGCTACTCACAGCTTATTTCGCATCAGAGCATCCATATTGGGGTTAAACCCTATGACTGCAAGGACTGTGGGAAAGCCTTCAGACTCCTCTCTCAGCTCACACAGCATCAGAGTGTTCATGCCGGGGAGAAGCCTTACTCTTGTAAGGAATGCGGGAAGTCTTTCAGATTGCGTCAGAAACTTGCTCTCCACCAGAGTATTCATACTGGCGAAAAGCCCTTTGAGTGCAAAGAATGTAGGAAGGCCTTTCGACTTAATTCTTCTCTTATCCAACATCTGAGAATCCATTCTGGTGAGAAACCCTATGAGTGTAAAGAGTGTAAGAAGGCCTTTAGACAACATTCTCACCTCACCCATCATCTGAAGGTTCATACTGTCAAAGTGTGA
>8|ENSMUSG00000054648|72635321|72639713
ATGGAGGCAGCCATTGTTGGACTCTCCAGGCCTGATGAGGGTTTGGTGAGCTTTGAGGATCTGGTGGTGCACTTCACCCAGGATGAGTGGGATTTGCTGGCTCCTTCCCAGAAGACTCTCTACGGAGATGTGATGCTGGAGACCTTCAGGAACTTCACTGCCGTAGGATATGAATGGGAAGATGAGGCAATTGAAGACCATTGTGAAGATCCTGAAGTAAATCTAAGGAACATCGTCACTCACTCTGAATACACACAGTATGAACACGAGGAATATGAAGAGAAGCCACCTGATTCTAATTTTCTCACAAGTGTTGAAGGCCTTGAGGAAACTAAGACTTCGAGTGGACCGTCTGTGTGTGAGGTATGTTTAAAGACCTTTGGACTGTACCACCTAACTTACAACGGACATCACAACTATGACTACAAGGAGCTCAGAGGAGGCCACACTGAAGAAAATGATTCTGAAGGTAACCAGTGTGAGAAAACTTCCGGTTCCCTTCAGAAAGAAGACAAAATTCATACTGGAAAAAAACTCTATGTGTGTCAAGAGTGTGGTAAAGCCTTTAGGTATCCCAGCGCCCTTCAGTTACATGAAAGAATTCATACTGGAGAAAAACCCTACGAGTGTAAAGACTGTGGGAAAGCCTTTAGAGGTCTTAGTGCCCTTCACTTACATGAAAGAATCCATACTGGAGAAAAACCCTACGAGTGTAAGCAGTGTGGGAGAGCCTTCACGTATCTCAGTGCTCTTCAGTTGCATGAAAGAATTCACACTGAGGAGAGGCCCTGTGAGTGTAAACAGTGTGGGAAAACCTTTAGATATAGCAGGGCCCTCAAATTACATGAAAGAATTCATACCGGAGAGAAGCCCTATGAATGTAAACAATGTGGGAAATTTTTCAGAAGTCACAGGACCCTTAAGTTACATAAAAGAATTCATACTGGAGAAAAACCCTATGAGTGTAAAGAATGTGGGAAAGCTTTTAGATGGCTTACTTCTCTGAAGTTACATGAAAAGATTCATACTGGAGAAAAACCGTATGAATGCCAAGAGTGTGGGAAAGCCTTCAGGTGTCAGGCGTCCTATCATAGACATAAAATAACTCATGGTGGAGAAACATTGTATGAATGTAAGGAGTGTGGGAAGTCCTTCATTTATCCCTCTTTACTTCAAGTGCATGAAAGAACTCACACTGGTGAAAAGCCCTTTGAGTGTAAGCTCTGCGGTAAAGCCTTTAGGTGTCAGTCCTCGCTTCGACTGCACGAGAGAACACACACAGGAGAAAAACCCTATGAGTGTAAGCACTGTGGCAAAGCCTTTTCAAGTTACAATTACCTTCGATTTCACGAACGAAGCCACACTGGAGAGAAACCCTATGAATGTAAGGAGTGTGGTAAAACTTTCACACATCGCTCTTACCTTCGATCACATGAAAGAAGACATACTGGGGAGAAGCCGTACCAGTGCGGACAGTGTGGCAGATCCTTCAGCAGGCACAGTTCCTTTAAGAGACATCAGTCAGTTCATGGAGAAAGCCCATATGAACAGTATCTAATTCCATTATCCCCATTTCCTTCAAAGGAATGA
>19|ENSMUSG00000024922|5549137|5560575
ATGCCTCGCGCGTTCCTGGTGAAGAAGCCATGCGTCTCCACGTGCAAGAGGAACTGGAGCGAGCTCCCGGACGAAGAGCGCGGCGAGATCTACGTGCCAGTCAGCCTCGGCTTCTGCCCACCACAGCCCTACCGGGAACCAGAGGCATCGGTGGCCGAGCCTCCTTCCTGCCCCCTGGCTTTGGACATGAGCCTTCGAGACTCCAGCTATAGCGTGGCTCCAGGGCCCTGCGTGGTGGCCCAGCTACCCTCTGAAGATGTGAGCCATCTGACAGATCCCCAGAGCAGAGACCAGGGCTTTCTACGAACCAAGATGAAGGTGACCTTGGGGGACAGTCCAAATGGAGACCTTTTTACCTGCCACATCTGCCAGAAGTCCTTCACCCACCAGCGCATGCTGAATCGACACATGAAGTGTCACAACGACGTCAAGAGGCACCTCTGCACTTACTGTGGGAAGGGCTTCAATGACACCTTTGACCTCAAGAGACATGTCCGAACCCACACTGGTGTGCGGCCCTACAAGTGCAGTCTGTGTGATAAGGCCTTCACTCAGCGCTGCTCTCTGGAGTCCCACCTCAAGAAGATCCACGGAGTGCAGCAGAAGTATGCATACAAGGAGCGCCGGGCCAAGCTCTACGTGTGTGAGGAGTGCGGTTGCACATCCGAGAGTCAAGAGGGTCATGTCCTGCACCTCAAGGAACGCCACCCCGACAGCCCACTGCTGCGCAAGACCTCCAAGAAAGTGGCTGTGGCTCTGCAGAACACTGTCACGTCCCTGCTGCAGGGCAGCCCCCATCTCTGA
>18|ENSMUSG00000024238|5591872|5774908
ATGGCGGATGGCCCCAGGTGTAAGCGCAGAAAGCAGGCGAACCCGCGGCGCAATAACGTTACAAATTATAATACTGTGGTAGAAGCAAATTCAGATTCCGATGATGAAGACAAACTCCATATTGTGGAAGAAGAAAGTATTACAGATGCAGCTGACTGTGAAGGTGGCATGCCAGATGATGAACTGCCAGCAGACCAGACAGTATTACCAGGAGGCAGTGACAGGGGGGGCGGTGCCAAGAACTGCTGGCAAGACAACGTGAAAGACAACGAGTGTGACTCAGATGCAGAAAATGAGCAAAACCATGATCCGAATGTGGAAGAATTTCTGCAGCAACAAGACACCGCCGTCATTTATCCTGAGGCGCCCGAGGAAGACCAGCGGCAGGGCACACCAGAAGCCAGCAGTCATGATGAAAACGGAACACCAGATGCATTTTCCCAGTTGCTCACCTGCCCGTATTGTGATAGAGGCTACAAGCGCTTTACCTCTTTGAAAGAACACATTAAGTACCGCCATGAGAAGAACGAGGACAACTTCAGCTGCTCCCTGTGCAGTTACACCTTTGCATACAGAACCCAGCTTGAACGTCATATGACATCACATAAGTCAGGAAGAGAGCAAAGACATGTGACACAGTCTGGGGGAAACCGCAAGTTCAAGTGCACTGAATGCGGGAAGGCCTTCAAGTACAAACACCACCTGAAAGAGCACTTACGGATTCACAGTGGAGAGAAGCCATACGAATGCCCGAACTGCAAGAAACGGTTTTCCCATTCTGGCTCCTATAGCTCACATATAAGCAGTAAGAAGTGTATTAGCTTGATGCCTGTGAATGGCAGGCCTAGATCAGGACTCAAGACATCTCAGTGTTCCTCGCCATCTCTTTCGACATCACCAGGCAGTCCCACACGCCCACAGATACGACAGAAGATAGAGAATAAACCCCTTCAAGAACCGCTTTCTGTAAACCAAATCAAAACTGAACCTGTGGATTATGAGTTCAAACCCATAGTGGTTGCTTCAGGAATCAACTGTTCAACCCCTTTACAAAATGGGGTTTTTAGCAGTGGTGGCCAATTGCAGGCAACCAGTTCTCCTCAGGGTGTGGTGCAAGCCGTTGTTCTGCCAACAGTTGGTTTGGTATCTCCCATAAGTATCAACTTAAGTGACATTCAGAATGTACTTAAAGTGGCTGTAGATGGTAACGTAATACGACAAGTCTTGGAGACTAATCAAGCCAGTCTTGCATCCAAAGAGCAAGAAGCAGTGAGTGCTTCGCCCATCCAGCAGGGTGGCCATTCTGTCATTTCTGCCATCAGTCTTCCTTTAGTTGATCAGGATGGAACAACCAAAATCATCATCAACTACAGTCTTGAGCAGCCCAGTCAACTTCAGGTTGTTCCCCAGAATTTAAAGAAAGAAATCCCAGCCCCTACAAACAGCTGCAAAAGTGAGAAGTTACCAGAAGACCTTACTGTCAAATCAGAAACGGACAAAAGCTTTGAGGGGGCCAGGGATGATAGCACTTGCCTTCTGTGTGAGGACTGCCCAGGGGACCTCAATGCACTTCCAGAACTAAAGCACTATGACCCAGAGTGCCCTGCTCAGCCTCCACCCCCTGCCCCAGCCACCGAGAAGCCAGAGTCCTCTGCTTCATCAGCTGGAAACGGAGATTTGTCTCCCAGTCAGCCACCTTTAAAGAACCTTCTGTCACTCTTGAAAGCCTACTATGCTCTGAACGCGCAGCCAAGCACAGAAGAGCTCTCAAAGATCGCCGATTCTGTGAACCTACCGCTGGATGGAGTTAAAAAGTGGTTTGAAAAGATGCAAGCTGGACAGATTCCAGGACAGTCTCCTGACCCCCCTTCTCCTGGAACCGGGTCAGTAAACATACCTACAAAAACCGATGAGCAGCCTCAACCTGCGGATGGAAATGAGCCCCAGGAAGACAGCACACGCGGACAGAGTCCTGTCAAGATAAGGAGCTCTCCGGTTTTACCTGTAGGATCAGCCATGAACGGTTCCAGAAGCTGCACATCATCCCCATCCCCTCTAAACCTTTGCTCAGCCAGGAACCCGCAGGGTTACTCTTGTGTGGCAGAGGGTGCCCAGGAGGAGCCCCAAGTAGAACCTCTTGATCTCTCACTACCAAAGCAACAGGGAGAGTTACTGGAAAGGTCGACAGTCAGTAGCGTTTACCAGAACAGTGTTTATTCTGTCCAGGAAGAACCCTTGAACTTGTCTTGTGCAAAAAAGGAACCACAAAAGGACAGCTGTGTTACAGACTCAGAACCAGTTGTAAATGTAGTCCCACCAAGTGCCAACCCCATAAACATTGCTATTCCTACAGTCACTGCCCAGTTACCCACAATCGTGGCCATTGCTGACCAGAACAGTGTTCCATGTTTAAGAGCACTGGCCGCCAACAAGCAGACTATTCTGATTCCCCAAGTGGCATATACATATTCAGCTACTGTGAGCCCTGCCGTGCAGGAGCCGCCAGTGAAGGTGATCCAGCCAAACGGAAACCAGGATGAAAGACAAGACACTAGCTCAGAAGGAGTCTCCACTGTGGAGGACCAGAATGACTCTGACTCCACGCCACCCAAAAAGAAAACTCGGAAGACAGAGAATGGAATGTATGCATGTGACCTGTGTGACAAGATATTTCAGAAGAGCAGCTCACTGTTGAGACACAAATATGAGCACACAGGTAAGAGGCCTCACGAGTGTGGAATCTGTAGAAAGGCATTTAAACACAAGCATCATTTGATTGAGCACATGCGGCTGCACTCTGGGGAAAAGCCCTATCAATGTGACAAGTGTGGCAAGCGCTTCTCACACTCCGGCTCCTACTCTCAACACATGAATCACCGCTACTCCTACTGCAAGAGAGGAGCTGAAGACAGAGATGCTATGGAGCAGGAAGACGCTGGGCCCGAAGTCCTGCCGGAAGTCCTGGCGACTGAGCATGTTGGTGCCCGGGCGTCTCCCTCACAGGCTGACTCGGACGAGAGAGAAAGTCTGACAAGGGAAGAAGATGAAGACAGTGAAAAGGAGGAGGAGGAGGAAGATAAAGAGATGGAAGAATTACAGGAAGGAAAGGAATGTGAGAACCCACAGGGGGAGGAGGAGGAGGAGGAGGAGGAGGAAGAGGAGGAAGAAGAGGAGGAAGAGGAGGAAGTGGAAGCGGATGAAGCCGAGCATGAGGCAGCAGCCAAGACTGATGGTACAGTGGAGGTTGGAGCTGCACAGCAGGCAGGCAGCTTAGAGCAGAAGGCCAGCGAGAGCGAGATGGAGAGCGAAAGCGAGAGTGAGCAGCTGTCTGAAGAGAAGACAAATGAAGCTTAG
>17|ENSMUSG00000003929|32947271|32949876
GAACCAGTGACCTTTGAGGATGTGGCTGTGAACTTCACCTTAGGAGAGTGGGCTTTGTTGGATTCTTATCAAAAGGAGCTCTACAGAGATGTGATGAAGGAAACCTTTAGCAACCTGATCTCCATAGGGAAAAGCGAGGAAGACAATATTGAAGATTACCAAAATATTAGGAGAAATTTGAGCACTCTCATGGTTGAAGGATTCTATGAATTTGAACGTGGTATTCAGTATAGAGAAATGCACCAACAGATTCAAGAGCATATCGTTAATAAGTACATACCTCCCGGAATAGTAGTATATGAAAACAGTGCAAGTAAAAATGATGTCATTGGTCTTTCACAGTCAGATGTGCACCTCAGACTACTAACTGTAGAGAAACCATATGAGTATCAGAAATGTATGGAAAAGCCTATTAAGCATAAGAAATATTGGAAAGATCTTGCATATTCTGAGTCTTTTCTTGCCCATGAGAATCCTCCCAAAGAGAAACCATATGGAAATAAACAGTCTAATGACCCCTGTAGGAGTCTCACTTCTGATCAAGATTATGAGACAACACATACTGGTGATAACCTCCATGAATACAAGCAATTTGAAACGGCTATCATGACATGTAGTTATGGTCAGTCATATGAAAGAATCCAAACTGGAGAAAAACCATTTGTGTGTAAGCAGTGTGGAGAAGCCTTTGTTAATTCCAGTCACCTTATCAAACATTATAAAATTCATACCAGAGAGAAGACATTTGCATGTAAATATTGTGGGAAAGCTTTCATTCATCCAAGGGCCTGTTATAACCATGAACGAACTCATACTGGAGACAGACCTTATGTGTGTAAACAATGTGGGAAAGCATGTATTCATTCTTACCACCTTCTCCAACATGAAAGAAGTCATACCCGAGAAAAACTTTATGCGTGTAAGCAGTGTGGGAAAGTATTCGGACGTTCTTCGTACCTTCGCAAACATGAAAGAATTCACACTGGAGAGAAACCGTATTTATGTAAGCACTGTGGGAAAGCCTTCAGTGATCCCACAACCCGTAACAATCATGAGAGAACTCATACCGGAGAGAAGCACTATGTTTGTAAGCAGTGTGGGAAAGCATTCATTCGTTCTTCTCAGCTTCTGATCCATGAAAGAATTCACACTGGAGAGAAACCTTACTCCTGTAAGCACTGTGGGAAAGCCTTCACCTATTCCAGTGCCTGTTACATTCATGAGAGAATTCACACTGGAGAAAAACCCTATGTGTGTAAGCAGTGTGGAAAAGCATTTACATGTTCCACATACCTTCACAAACATGAAAGAATTCACACTGGAGAGAAACCGTATTCATGTAAGCAATGTGGGAAAGCCTTCATCCAACATAGGGCTTGTTACAATCATGAAAGAATTCACACTGGAGAAAAACCCTATGTGTGTGTGCAATGTGGGCATGCATTCACTTTTTCAAAATCCCTTCAAATACATGAAAGAAACCACACTGGAGAGAAACCATATGTATGTAAGCAGTGTGGGAAAGCCTTCACATGTTCTACATATCTTCACCAACATGAAAGAACTCACAGTGAAAAGAAATCTAGTGGGTAG
>7|ENSMUSG00000034071|11321015|11328355
ATGCCCCGAGCCAGGCCTAGGGAAGAGACCTCGGCGACCTGGTCCTTGCTTCCTCTACAGAATCCAATGGCTGTGGCCATGCACAGGAACATAGCCCAGGTTCCCCTGACTTCAGAACCAGTTATGGAGCTTGGCCTGGATGTGTCCTTTGAGGATGTGGCCATTCACTTCTCCCAGGAAGAGTGGGTGCTCCTTGATAAGGCCCAGAGACTCCTGTACTGCAGTGTGATGCTGGAAAACTTGGCACTTGTGGCATCTCTGGGTTCCTGTACTGGAATGGGGGATGAAGACGTAACTTGTGAGCCTGCAGAAGAGGTGGTGTGTAACACAAGTCCATCTCCCCAGGAGACTCATCTCCTTGAGATACCTGTCCCAGCTTTGGAAGAGGCTTGGCACCAGAATGAGTTCTTGAGCACACAGCCTGTGCAGACATTAGATTTGAGCAGAACAGGTTCCGGTTTGAAGGAAGACAGTAACCGGCATTGGAAGAGTTACAGTGGTGAAAAGTCCTGTGAAAGGGATTCTCACAGGGCTACAGCTATGTCAAGTTGCAGATCCCATGGGTTGACTGAGCCATTCATCCGTGGGAAGGATGGTGAGGAGGCCCTCTCCTCTATAGCTGGTGTTCAGCAGCAGGGTGCGTGTCATAGTGAACAGCCCTCCACAGGCTGTCTTCAACAGCAAGCCACTTGTATTCGTGAACAGCCTTATAGCAGTGCCAAGTGTGGGCAAGCACTTTTGAATGGAGAGAAACATTGTAAGGACGGTGAATGCCAAAAAGGTTCAAGCTGCAAACACACACTTGTTCAGTGTCCAAGTGCCTCCTCTGAGAAAAGGCCATCTGAGTGTAGCAAGTATGAGAAAGCCTTCTCCTGCAGTTACAAGCATGCTCAGCATCAGGACAGTCACTCGGGAAAAAGGACACATGAGCATAGTCAGCATGAGAAGCCCTTCAGCAAAAAGTGCCGCCTCAACACACAAGACAGAATTTGTCCTCAAGAAAGGCCCTATAAATGTACTGAATGTGGAAAAGCCTTTATCTACAAATCTGAACTCGTTTACCATCAGAGACATCACAGTGCTAGAGTACATTATGAGTGTGTGGAATGTAGAAAATCCTTCACGTACAAATCCAACCTCACTGAACACCAGAGAATCCACACTGGAGAAAGGCCTTACCAGTGTGAACAATGTGGAAAATCCTTCAGACAAAACTCTAGCCTCTTTAGACACCACCGAATTCATACTGGAGAAAGGCCATACGAGTGCTCCGAGTGTGGGAAATCCTTTAGACAGATCTTTAATCTCATCAGACACAGGCGAGTCCACACTGGAGAAATGCCTCACCAGTGTGCTGATTGTGGAAAAGCCTTTAGCTGCAAAGCTGAACTCAGTCAACACGAGCGAATTCACAGCGGGGAAAAGCCTTATGAGTGTAGCGAGTGTGGAAAATACTTCAGGCAGTTCTCCAACCTCATTCGACACCGGAGAGTACACACAGGTGACAGGCCTTACAAGTGCAGTGAATGTGAGAAATCCTTCAGTCGCAAATTCATCCTCGTCCAGCACCAAAGAGTTCACACTGGAGAAAGGCCTTACAAATGTGGGGAATGCGGCACATCCTTCACCCGAAAATCTGACCTCATCCAGCACCAAAGAATTCACACTGGCACGAGACCTTATGAGTGTGAAGAGTGTGGGAAGTCATTCAGGCAATGCTCTAGCCTCATCCAGCACCGGAGAGTTCATACCGGAGAGAAGCCTTATGAGTGTATCGAATGTGGGAAAGCCTTTAGTCAGAGTGCTAGCCTCATTCAACACCAGAGACTGCACACTGGAGAAAGGCCCTATGAGTGTAGTGAATGCGGGAAGTCCTTCAGCCAGAGTGCTAGCCTGATTCAACACCAGAGAAGCCACAGTGGAGAAAAACCTTTTGAATGTAGTGATTGCAGCAAACCCTTCACTCATAAGTCTGACCTGATTCAGCACCGAAGGGTTCATACTGGAGAAAGACCTTACGAGTGCCATGATTGTGAGAAATCCTTTAGCCGTCGATCGAATCTTGTCCGACACCAGCGAGTTCACACCTAA
>4|ENSMUSG00000006215|140716760|140740006
ATGGATTTCCCCCAGCACAGCCAGCGTGTCTTGGAGCAGCTGAACCAGCAGCGGCAACTGGGCCTCCTCTGTGACTGCACCTTTGTGGTGGACGGCGTTGACTTCAAGGCTCACAAGGCGGTGCTGGCAGCTTGCAGCGAGTACTTCAAGATGCTCTTTGTGGACCAGAAGGACGTGGTGCACCTAGACATCAGTAATGCGGCAGGCCTGGGGCAGGTGCTGGAGTTCATGTACACTGCTAAGCTGAGCCTTAGCCCTGAGAACGTGGACGATGTTCTGGCCGTGGCCAGCTTCCTCCAGATGCAGGATATTGTCACGGCCTGCCACACGCTCAAGTCCCTCGCTGAGCCGAGCAGCACCACTGGGGAGAGCGCAGACGCCTCAGCTGTGGAAGGAGGAGACAAGAGAGCCAAAGACGAGAAGGCCGCTGCCACCATGTTGAGCAGGCTGGACCAAGCAAGAGGCAGCTCCTCCACAGGCCCGGGCAGAGAACTCAAGGAGGAGCGGGGTGGCCAGGCAGAAAGTGCATCCAGTGGCGCAGAGCAGACGGAGAAGGCAGACGCTCCCCGGGAGCCTCCACCTGTGGAGCTCAAGCCGGACCCCACAAGCAGCATGGCGGCTGCAGAAGCCGAAGCCTTATCAGAGAGCTCAGAGCAAGAAATGGAAGTGGAGCCAGCCAGCAAAGGAGAAGACGGACAAGAGGAAGAGGGTGCAGGGCCTGCCACAGTCAAGGAAGAGGGGATGCATCTGGATAACGGGGAGCCTCCTGAGGAGAATGAAGAGTCTGCCGGCACAGATTCTGGGCAGGAGCTTGGCATGGAGGGTCAGAACCTGCGCTCGGGCACCTACGGGGATCGCACTGAGTCCAAGGCTTACGGCTCCATCATCCACAAGTGCGAGGACTGCGGGAAGGAGTTCACGCACACAGGGAACTTCAAACGGCACATCCGCATCCACACGGGGGAGAAACCTTTCTCATGCAGGGAGTGCAGCAAGGCTTTCTCGGACCCTGCAGCGTGCAAGGCTCATGAGAAGACACACAGCCCGTTGAAACCCTATGGGTGTGAGGAGTGTGGCAAGAGCTACAGGCTCATCAGCCTGCTGAACCTGCATAAGAAGAGGCACTCCGGGGAGGCGCGCTACCGCTGCGGGGACTGTGGCAAGCTCTTCACCACTTCAGGCAACCTCAAGCGCCACCAGCTGGTACACAGTGGCCAGAAACCCTACCAGTGCGACTACTGTGGCCGCTCCTTCTCTGACCCCACCTCTAAGATGCGCCACCTGGAGACTCACGACACCGACAAGGAACACAAGTGTCCTCACTGCGACAAAAAGTTCAACCAGGTGGGGAACCTGAAGGCCCACTTGAAGATCCACATTGCCGATGGCCCTCTTAAGTGCCGGGAGTGCGGGAAGCAGTTCACCACCTCAGGGAACCTCAAGCGGCACCTGCGGATCCACAGTGGGGAGAAGCCGTACGTATGCACCCACTGTCAGCGGCAGTTTGCCGACCCAGGCGCGCTACAGCGGCACGTCCGGATCCACACGGGTGAGAAGCCGTGCCAGTGTGTGATATGTGGTAAGGCCTTTACCCAAGCCAGCTCCCTCATCGCCCATGTACGCCAACACACGGGGGAGAAGCCCTACGTCTGTGAACGCTGTGGCAAGAGATTTGTCCAGTCCAGCCAGTTGGCCAACCACATCCGTCACCATGACAACATCCGACCGCACAAGTGCAGCGTGTGTAGCAAGGCCTTCGTGAATGTGGGGGACCTGTCCAAGCACATTATCATCCACACCGGAGAGAAGCCTTATTTGTGTGACAAATGTGGCCGTGGTTTCAACCGGGTAGACAACCTGCGTTCTCATGTAAAGACCGTGCATCAGGGCAAGGCGGGCATCAAGATCCTGGAGCCAGAAGAGGGTGGTGAGGTCAGCGTGGTCACTGTGGACGACATGGTCACCCTGGCCACTGAGGCTCTGGCAGCGACAGCGGTCACTCAGCTAACAGTGGTACCAGTGGGGGCCGCAGTGACAGCTGACGAGACGGAAGTACTCAAAGCTGAGATCAGCAAAGCTGTCAAGCAAGTGCAGGAAGAAGACCCCAACACCCACATCCTCTACGCTTGTGATTCCTGTGGGGACAAGTTCCTGGATGCCAATAGCCTAGCCCAGCATGTTCGGATCCACACAGCCCAGGCACTGGTCATGTTCCAGACGGATGCGGACTTCTACCAGCAGTATGGGCCAGGCAGCACGTGGCCAGCCGGGCAGATGCTGCAGGCTGGAGAGCTCGTCTTCCGTCCTAGGGATGGGACTGAGGGCCAACCCACACTGGCAGAAAGTCCACCCACAGCTCCTGATTGCCTACCACCTGCCGAGTGA
>5|ENSMUSG00000043059|31475563|31478814
ATGGGCTTTGAGAGAGACTCTGAAGGAGACTCTCAGGGGGCCAGACCTGGACTTCCCTATGGGCTGAGTGACGACGAGTCTGGGGGCGGCCGCGCACTAAGTGCGGAGAGTGAAGTTGAGGAACCAGCCAGGGGTCCAGGGGAGGCCAGGGGTGAGAGGCCAGGCCCAGCCTGTCAGCTGTGTGGGGGGCCGACAGGTGAGGGGCCGTGTTGTGGGGCAGGAGGGCCGGGTGGGGGGCCCCCGCTGCCCCCACGGCTACTGTACTCATGCCGGCTGTGCGCCTTCGTGTCCCACTACTCGAGCCACCTGAAGCGGCACATGCAGACACACAGCGGGGAGAAGCCGTTCCGCTGTGGCCGCTGCCCCTACGCCTCAGCCCAGCTCGTCAACCTGACGCGACATACCCGCACCCATACTGGCGAGAAGCCCTACCGCTGTCCCCACTGCCCCTTTGCCTGCAGCAGCCTGGGCAACCTGAGGCGGCATCAGCGCACCCACACAGGGCCTCCCACTCCTCCCTGCCCAACCTGTGGCTTTCGATGCTGTGCTCCACGACCAACCCGGCCTCCCAGTCCCACAGAGCAGGAGGGGACAATGCCCCGACGATCAGAAGATGCGCTGATCCTGCCAGACTTGAGTCTTCATGTGCCACCAGGTGGTGCCAGTTTCCTGCCAGACTGTGGGCAGCTGCGGGGTGAAGGGGAGAGCTTGTGTGGAACTGGATCCGAACCACTGCCAGAGCTACTGTTCCCTTGGACCTGCCGGGGCTGTGGACAGGAACTGGAGGAGGGTGAGGGCAGCAGGCTGGGAGCTGCCATGTGTGGGCGCTGCATGCGAGGAGAGGCTGGAGGGGTTGCCACTGGGGGACCCCAGGGCCCTGGTGACAAAGGCTTTGCCTGTAGTTTATGCCCCTTTGCCACTCACTACCCCAACCACCTGGCTCGGCACATGAAGACTCACAGTGGTGAGAAACCCTTCCGCTGTGCCCGCTGTCCATACGCCTCTGCTCATCTGGATAACCTGAAACGGCACCAGCGCGTCCACACAGGAGAAAAGCCCTACAAGTGCCCCCTCTGTCCGTATGCCTGTGGCAACCTGGCCAACCTCAAGCGTCATGGTCGCATCCACTCTGGTGACAAACCTTTTCGGTGTAGCCTTTGCAACTACAGCTGCAACCAGAGTATGAACCTCAAACGTCATATGCTGCGACACACGGGCGAGAAGCCCTTCCGCTGTGCCACCTGCGCCTATACCACAGGCCACTGGGACAACTACAAGCGTCATCAGAAGGTGCATGGCCATGGTGGAGCAGGAGGGCCTGGTCTCTCTGCCCCTGAGGGCTGGGCCCCACCTCATAGCCCACCCTCTGTTTTGAGCACTCGGGGTCCAGCAGCCCTGGGTGCTACTGGTAGCAGGGCTCTTCATTCAGACTCACCTTGA
>5|ENSMUSG00000072763|109917591|109919191
GATGCATTGACCTATGATGATGTGTATGTGAACTTCACTCGAGAAGAATGGGCTTTGCTGAATCCTTCACAGAAGAGTCTCTACAAAGATGTGATGTTGGAGAACTACACAAACCTCATTGCTGTAGGCAACAATTGGGAAGACAGTAATATTGAAGAACATTGTGAAAGCTCCAGAAGACATGGAAGGCATGAAAGAAGTCTTACTGGAGAGAAACCCTCTGAAAATACTCAGTGTGGTAAAGCCTTTGCATGTCACAGTTATCTTCAAAGGTATGAAAGAATTCATACT
>8|ENSMUSG00000047710|13869706|13880546
ATGGAAGTGTGTCAGGAATTGAGGAAACCAGCGCTAAGCCTGGAGTGTGGGCACTGCAGTTTCAGAGGCACCGATTATGAGAATGTGCAGCTCCACATGGGCTCCATTCATCCTGAGTTCTGTGATGATATGGATGCCGGGGGCCTGGGCAAGCTCATCTTTTACCAGAAGAGTGCAAAGCTCTTCCATTGCCATAAGTGCTTCTTCACCAGCAAGCTGTACGCCAATGTGTACTATCACATCACGGCCAGACACGCAGCCTCGGACAAGTGGAGTGAGCAGCCGAAAGAGCAGCCGAGCAAAGACACCGAGTCTGGGAAAAGCCCTTCCCCTCCTGAGCGGCAGAACCCAGCCTTTGACCCAGCAGAGGCGAGGCCCACTCCAGCCCTCCCCATGGAAGCACAGAAAACGAGCCCGAGCTTGTGTCCAGAGTCACAGGCTTCTGGTCCTCCAGTTCTGGAGCCTCAGGGCGCTGGTCCTCTTATTTCGCCCGAGCCCCAAGCCCCTTGTCTTCCTGCTGAGGCCTCAAAAGCTGCTCCTGTTCCTTGCCCTGAGCGTGTAGACCCACCCTGTGAGCTTCCTGAGCTGGAGAAGCCTGAGCGAGGCCCTTCTCCTGAGTCAGTCAAGTCTGCTCTTGTCAGCTCCAAACCCCCAAAGCACTCTTCCTTTGCAGACACAGGGGCTGCCCCTTCAGCTTTGTCTCCAGAGTCACCAGTACTGGCCACTTCCCCTGAACCTTGGGGACCATCCCTCAGTGCATCTCCAGAGTCTCGGAAGCCAGCGAGGACTGCCTCCCCTGAGCCAAGGAAGCCATCCCCAGCAGAGTCTCCTGAACTTTGGAAGCCATTCCCTGCCATCGCTTCAGAGCCTCGGAGACCAACCCCAGCAGTGTCGCCAGGTTCCTGGAAGCCAGGGCCGCCTGGTTCTCCTAGGCCTTGGAAATCCAGTCCTTCAGCAACATCAGGACCGTGGAAGTCATCTAAACCTGTTCAACCTATGTCTCCTGGACCTTGGAAACCAATACCTTCTGTATCACCTGGGCCTTGGAAACCTGCCCCATCTATGTCCACTGCATCCTGGAAGTCTTCAGTCTCATCTGGTTCCTGGAAAACACCACCCACATCTCCAGAGTCATGGAAGTCTGGCCCACCTGAACTCCGGAAGACAGCCCTTCCCTTGTCTCCTGAGCACTGGAAGGCAGTGCCTCCCGTGTCTCCTGAGCTCCGCAGACCAGGCCCACCACTTTCCCCAGAGATCCGAAGTCCAGCAGGTTCTCCAGAGCTCAAGAAGCCTTCAAGCTCACCAGACCTTTGGAAGGTTTCTCCTGACCAGCGGAAAACTTCTCCTGCTTCACTTGATTTCCCTGAGCCCCAGAAAAGTTCTTGTGGTAGTCCTCCTGATCTCTGGAAGTCTTCCTTCATTATGGAGTCTCAGAAACCTAACGTCTTCTCTGAGACGAGGAAGCACACTGCTTCGGGCTCATCTGAGTCACCGAAGGTAGCGTCAGACATATGGAAGCCTGTCTTGTCTATCGATGCTGAGCCTAGGAAGTCCACACTGTTTCCTGAGCCCACCAAAGCAGTCCTTCCTGCTTCTCCCGAGCCACGGAAACGCGCACTTTTCCCAGAGTCCCGGAAGCACGTGTTTCTACCTGAACTTCCCAAATCCGCTGTGTTCTCAGACGCCCAGAAGGCCCCTGAGCTTAGTGAGGAGATACAACTTGAAGCTGTGGATAATGCAAAATGCGATAGTCTGGCCCAGGAAGGGCTTCTGGCCACCCCCAAGAAACTGTTAGACGAGGCTTTATCTCCTTCTTCAAAGAAGCTCAAGAAGGACAGCCAGGAGAACTCGGATGCCGAGCTCAGTAGCAGTGAATACATCAGAGCAGATTTAGACACGTTGGACACGAAGGGCCAGGAGTCAAGCAGCGATCAGGAACAGGTGGATGTGGAATCGATTGATTTTAGCAAAGAGAACAAAATGGAGATGGGTAGTACAGAGCAAGCCAAAAATGTGCTTCAGTTCACCGAGGAGAAGGAGGCCTTCATCTCTGAGGAGGAGATCGCAAAGTACATGAAGCGTGGGAAAGGGAAATACTACTGCAAAATCTGTTGCTGTCGGGCCATGAAAAAGGGCGCTGTCTTGCACCACTTGGTTAATAAGCACAATGTCCACAGTCCATATAAGTGCACAATTTGTGGAAAAGCGTTTCTTTTGGAGTCTCTTCTTAAAAACCACGTAGCAGCCCACGGGCAGAGTTTACTTAAATGTCCACGCTGTAATTTTGAATCAAATTTCCCAAGAGGCTTTAAGAAACACTTAACTCACTGTCAGAGCCGGCATAATGAAGAGGTGAATAAGAAGCTGATGGAAGCCCTGGAGTCGCCATTGGAGGAGCAGCAGATTTGA
>17|ENSMUSG00000057835|55458339|55461820
GATGCAGTGACCTATGAGGATGTGCATGTGAACTTCTCTCGGGAAGAGTGGGTTTTGCTGGATCCTTCTCAGAAGAGTCTCTACAAAGATGTGATGCTGGAAACCTACTGGAACCTTACTTGTATAGGCTACAAATGGAAAGACCACGATAATGAAGAATATTGTCAAAATTCTGGAAGACATGGAAGGTGTATCAACTGTCCCTCTGCATATGGAAAGAAGCAGTGTACCAATCTCTTTCCTAGAACAATTAGAAGAAGATATGTAGTCACCCCCTTTGTGAGAAGAGGAGGTGAATGTGATACAAGTTTACAAGTACTTGGTTTTCCAGCCTCAGTGGGAATACATCAAAATACTGACCTTGGAGAAAAGCCCTCTGCGGACAAAGAAAGTGGAAAACCTCTTGTCTGTCCTGGTTCACTTTGCACATGTAGTGTGACTCACACTATAGGAGAATGTTGTGAATGCAATCAGTGTGGTAAAGCTCTGAGTTCTTCCTGTTCTCTTCAGAGACGTGACCAAACTCATATGGGAAAAGGAAGTGATAAATGTGAGCCAAGTAGTAAAAGCTTAACCCATCCCAGGTATCTTCAAATACAGAAGACGGCCTATAATGAAGAGGACCTCTATGTGTGGAATCAATGTGGTAAATCCTCTTTACAGCTACACCGAAGAACTCATTTGGAAATGAAATACTCTGAATGTAATCAAGGAGATAAATCCTTTGCATTTTACAATCATCATCAAGTAGGTAGAAGTAATACTACAGAAAAAAATTATGAGTATAACCAATGGGGTAAAGCTTTTTCGTATCCCAGTTATCTTCAAGTTCATGAAACAATTCATACTGGAAAGAGTCCCTATGAATGTAATCAATGTGGGAAAACCTTTGCATATAAAAGTCATTTTCACAAGCATGAAAGAATTCATACTGGAGAGAAACCCTATGAATGTAATCGATGTGGTAAAGCATTTTCATCTAACAGTAATCTTCAAAGGCATGAAAGAATTCATACTGGAGAAAAACCCTATGAATGTAGTCAGTGTGGTAAAGCCTTTGCATATCGCAATAGTCTTCACATTCATGAAAGAAATCATACTGGAGAGAAACCTTATAAATGTTATCAGTGTGGAAAAGACTTTGCAAGTAACAGTAATCTTCAAATACACAGAAGAGTTCATAGTGGAGAGAAGCCCTATAAATGTTTTGAATGTGGTAAACATTTTTCATGTAACAGTCACCTTCAAATGCATGAAAGAATTCATACTGGAGAAAAACCCTATAAATGTAATCAATGTGGGAAAACCTTTGCATATAGCAGTAGTTTTCACATGCATGAAAGAACTCATACTGGTGAGAAACCTTATGAATGTAATCAGTGTGGTAAAGCCTTTGCATATTGCTGCCATCTTCAAAGGCATGAAAGGTGTCATACTGGAGAAAAACCCTATGAATGTAATCAGTGTGGTAAAGCCTTTGCATATCTCAGTAGTCTTCACAAGCATGAAAGAAATCATACTGGAGAGAAACTCTTTGAATGTAATCAATGTGGCAAAGTCTTTGCATGTCTCAGTACTCTTCAAGAGCACAAAAGAATTCATACTGACAAAATCCCCAAGGAAACTAATAAATGA
>7|ENSMUSG00000069727|42434763|42438297
GATGCATTGACCTTTGATGATGTGCATGTACACTTCACTCGGGAGGAGTGGTCCTTGCTGGATCCATCTCAGAAGAGACTTTACAAAGATGTCATGCTGGAGAACTACAGGAATCTCACCGCTATAGGCTACCATTGGAAAGACCATAACATTGAAGAACATTGTCAAAATGATAGAAGATATGGAAGGCACGAAAGAAGTCCTGCTGGGGAGAAACCCTATGAATATACACAATGGAATAAAGCCTTCAAATATCACAGTCATCTTCAAAAGCTTGAAAGAAACCAAACTGGAGACAAAAACTCTGAAGTCTTTCAACATAGTAAAGTGCTTGCATGTCAAAGTACTCTCCAAATAAATGAAAGAACAGGTACTGGAGAGAAACCCTACAAATGTAATGAATGTGATAAAGCCTTTTTAAAGCTCAAGTATCTTCGAGCACATGAAAGAACACATACTGGAGAGAAACTCTATGAATGTAATCAATGTGGTAAAGCCTTTGTACATCCCAGCTATCTTCGAATGCATGAAAGAACACATACTGGAGAGAAACCTTACCAATGTAATCAATGTGGTAAAGCCTTTGCACTAAGGAGTCATCTTCAAAGCCATAAAGTAGTACATACTGGAGTGAGACCCTACATATGTAATCAGTGTAATAAAGCCTATCCACGCCAGAGTTGTCTCCGAAAACATGAAAGAACACATACTGGAGAAAAACCTTATATATGTAATCTGTGTAATAAAGCCTATTCACACCAGAGTAATCTCCGAATACATGAAAGAACACATAATGGAGCTAAACCTTATATATGCAATCTGTGTGATAAAGCCTTTTCACAACAGAGTTGTTTCCAAATACATGAAAAAACACATACTGGTGAGAAACCCTATAAATGTAATCAGTGTGATAAAGGCTTTGCACAGCTCAGGTACCTTCGAGCACATGAAAGAACACATACTCAAGAGAAAACCTACAAATGTAATCAATGTGGTAAAGCCTTTGCACAGCTCACCTATCTTCGAGTACATGAAAGAAGACATAGTGGAGAGAAACCCTACAAATGTAATGAATGTGATAAAGCCTTTTTACAGCTCAAGTATCTTCGATTACATGAAAGACGACATACTGGAGAGAAACCCTATAAATGCAATCAATGTGGTAAAGCCTTTTTACATCCCAGCTATCTTCGAATGCATGAAAGAACACATACTGGAGAGAAACCTTACCAATGTAATGAATGTAATAAAGCCTTTTTACAGCTCAGGTATCTTCGATTACATGAAAGAAGACATAGTGGAGAGAAACCCTATGAATGTAATCAATGTGGTAAAGCCTTTTTACGACCCAACAATCTTCGAATGCATGAAAGAAGACATAGTGGAGAGAAACCCTATGAATGTAATCAATGTGGTAAAGCCTTTTTACATCCCAGCTATCTTCGAATGCATGAAAGAACACATACTGGAGAGAAACCCTATGAATGTAGTCAATGTGGTAAAGCCTTTTTGCAACCCCACTATCTTCGAAAACATGAAAAAACACATAATTGGAGAGAAACCTTACAAATGTGA
>2|ENSMUSG00000026872|44809127|44935233
ATGAAGCAGCCGATCATGGCGGATGGCCCCCGGTGCAAGAGGCGCAAACAAGCCAATCCCAGGAGGAAAAACGTGGTGAACTATGACAACGTAGTGGACGCAGGCTCGGAGACAGATGAAGAGGACAAGCTTCACATTGCTGAAGATGATAGCCTTGCAAACCCTCTGGACCAGGACACCAGCCCAGCTAGCATGCCCAACCATGAGTCCTCCCCACACATGAGCCAAGGGCTGCTACCAAGAGAGGAAGAAGAGGAGGAGCTAAGGGAGAGTGTTGTGGAGCACAGCTGGCACAGTGGCGAGATTCTGCAAGCCTCTGTAGCCGGTCCAGAAGAAATGAAGGAAGATTATGATGCAATGGGGCCAGAAGCCACGATCCAGACCACAATTAACAATGGTACAGTTAAGAATGCAAATTGCACATCAGACTTTGAGGAATACTTTGCCAAAAGAAAACTGGAGGAAAGAGATGGCCACGCAGTGAGCATCGAAGAGTACCTTCAGCGAAGCGACACGGCCATTATTTACCCAGAAGCCCCTGAGGAGCTGTCTCGCCTTGGCACGCCAGAGGCCAACGGGCAAGAAGAAAATGACCTGCCACCTGGAACTCCAGATGCTTTTGCCCAACTGCTGACCTGCCCCTACTGCGACCGCGGCTACAAGCGCTTGACATCGCTGAAGGAGCACATCAAGTACCGCCACGAGAAGAATGAAGAGAACTTTTCCTGCCCTCTTTGTAGCTACACGTTCGCCTACCGCACCCAGCTCGAGAGGCATATGGTGACGCACAAGCCAGGGACAGATCAGCACCAAATGCTAACCCAAGGAGCAGGTAACCGCAAGTTCAAGTGCACGGAGTGTGGCAAGGCCTTCAAGTACAAGCACCACCTGAAAGAACACCTGAGAATTCACAGTGGTGAAAAACCTTACGAATGCCCAAACTGCAAGAAACGCTTCTCTCATTCTGGGTCCTACAGTTCACATATCAGCAGCAAGAAATGTATTGGTTTAATATCAGTAAATGGCCGAATGAGAAACAATATCAAGACGGGTTCTTCCCCTAATTCTGTTTCTTCTTCTCCTACTAACTCAGCCATTACTCAGTTAAGGAACAAGTTGGAAAATGGAAAACCACTTAGCATGTCTGAGCAGACAGGCTTACTTAAGATTAAAACAGAACCACTAGACTTCAATGACTATAAAGTTCTTATGGCAACACATGGGTTTAGTGGCAGCAGTCCCTTTATGAACGGTGGGCTTGGAGCCACCAGCCCTTTAGGTGTACACCCATCTGCTCAGAGTCCAATGCAGCACTTAGGTGTAGGGATGGAAGCCCCTTTACTTGGATTTCCCACTATGAATAGTAACTTGAGTGAGGTACAAAAGGTTCTACAGATTGTGGACAATACGGTTTCTAGGCAAAAGATGGACTGCAAGACGGAAGACATTTCAAAGTTGAAAGGTTATCACATGAAGGATCCATGTTCTCAGCCAGAAGAACAAGGGGTAACTTCTCCCAATATTCCCCCTGTCGGTCTTCCAGTAGTGAGTCATAACGGTGCCACTAAAAGTATTATTGACTATACCTTAGAGAAAGTCAATGAAGCCAAAGCTTGCCTCCAGAGCTTGACCACCGACTCAAGGAGACAGATCAGTAACATAAAGAAAGAGAAGTTGCGTACTTTGATAGATTTGGTCACTGATGATAAAATGATTGAGAACCACAGCATATCCACTCCATTTTCATGCCAGTTCTGTAAAGAAAGCTTCCCGGGCCCTATTCCCCTGCATCAGCATGAACGATACCTGTGTAAGATGAATGAAGAGATCAAGGCAGTCCTGCAACCTCATGAAAACATAGTCCCCAACAAAGCTGGAGTTTTTGTTGATAATAAAGCCCTCCTCTTGTCATCTGTACTTTCCGAGAAAGGACTGACAAGCCCCATCAACCCATACAAGGACCACATGTCTGTACTGAAAGCATACTATGCTATGAACATGGAGCCCAACTCTGATGAACTGCTGAAAATCTCCATTGCTGTGGGCCTTCCTCAGGAATTTGTGAAGGAATGGTTTGAGCAAAGAAAAGTCTACCAGTATTCGAATTCCAGGTCACCATCACTGGAAAGGACCTCCAAGCCGTTAGCTCCCAACAGTAACCCCACCACAAAAGACTCTTTGTTACCCAGGTCTCCTGTAAAACCTATGGACTCCATCACATCGCCATCTATAGCAGAACTCCACAACAGTGTTACGAGTTGTGATCCTCCTCTCAGGCTAACAAAATCTTCCCATTTCACCAATATTAAAGCAGTTGATAAACTGGACCACTCGAGGAGTAATACTCCTTCTCCTTTAAATCTTTCCTCCACATCTTCTAAAAACTCCCACAGTAGCTCGTACACTCCAAATAGCTTCTCTTCCGAGGAGCTGCAGGCTGAGCCGTTGGACCTGTCATTACCAAAACAAATGAGAGAACCCAAAGGTATTATAGCCACAAAGAACAAAACAAAAGCTACTAGCATAAACTTAGACCACAACAGTGTTTCTTCATCGTCTGAGAATTCAGATGAGCCTCTGAATTTGACTTTTATCAAGAAAGAGTTTTCAAATTCTAATAACCTGGACAATAAAAGCAACAACCCTGTGTTCGGCATGAACCCATTTAGTGCCAAGCCTTTATACACCCCTCTTCCACCACAGAGCGCATTTCCCCCTGCCACTTTCATGCCACCAGTCCAGACCAGCATCCCCGGGCTACGACCATACCCAGGACTGGATCAGATGAGCTTCCTACCGCATATGGCCTATACCTACCCAACGGGAGCAGCTACCTTTGCTGATATGCAGCAAAGGAGGAAATACCAGAGGAAACAAGGATTTCAGGGAGACTTGCTGGATGGAGCACAAGACTACATGTCAGGCCTAGATGACATGACAGACTCCGATTCCTGTCTGTCTCGAAAGAAGATAAAGAAGACAGAAAGTGGCATGTATGCATGTGACTTATGTGACAAGACATTCCAGAAAAGCAGTTCCCTTCTGCGACATAAATACGAACACACAGGAAAGAGACCACACCAGTGTCAGATTTGTAAGAAAGCGTTCAAACACAAACACCACCTTATCGAGCACTCGAGGCTGCACTCGGGCGAGAAGCCCTATCAGTGTGACAAATGTGGCAAGCGCTTCTCACACTCGGGCTCCTACTCGCAGCACATGAATCACAGGTACTCCTACTGCAAGCGGGAGGCGGAGGAGCGGGAAGCAGCCGAGCGCGAGGCGCGAGAGAAAGGGCACTTGGAACCCACCGAGCTGCTGATGAACCGGGCTTACCTGCAGAGCATCACCCCTCAGGGGTACTCTGACTCGGAGGAGAGGGAGAGCATGCCGAGGGATGGCGAGAGCGAGAAGGAGCACGAGAAGGAGGGCGAGGAGGGTTATGGGAAGCTGCGGAGAAGGGACGGCGACGAGGAGGAAGAGGAGGAAGAGGAAGAAAGTGAAAATAAAAGTATGGATACGGATCCCGAAACGATACGGGATGAGGAAGAGACTGGGGATCACTCGATGGACGACAGTTCAGAGGATGGGAAAATGGAAACCAAATCAGACCACGAGGAAGACAATATGGAAGATGGCATGGAATAA
>5|ENSMUSG00000029729|138314872|138337610
ATGATGACTGCTGAGTCAAGGGAAACCACAGGTCTATCCCCACAGGCTGCACAGGAGAAAGATGGTATAGTTATTGTGAAGGTAGAAGAAGAAGATGAAGAAGACCACATGTGGGGGCAGGACTCTAGCCTGCAGGAGACACCACCACCCGACCCAGAGGTATTCCGCCAACGGTTCAGGCGCTTCTGTTACCAGAACACTTTTGGGCCTCGAGAAGCTTTGAATCGACTAAAGGAACTTTGTCATCAGTGGCTCCGACCAGAAGTCAACAGCAAGGAACAGATCTTGGAGCTGTTGGTACTGGAGCAGTTCCTGTCCATCCTGCCCAAAGAGCTGCAAGTCTGGCTGCAGGAGTACCGGCCTGACAGTGGGGAAGAGGCCGTGACTCTTCTAGAAGACTTGGAACTTGATCTATCGGGACAGCAGGTCCCAGGTCAAGTTCATGGGCCTGAGATGCTTGCCAGGGGTGTGGTGCCTCTGGATCCAGTTCAGGAGTCCTCAAGCTTTGACCATCATGAAACTGCCCAGTCTCATTTCAAGCATTCATCTAGGAAGCCTCGTCTCTTATCCCGAGCTCTCCCTGCCACCCATGTTCCTGCCCCTCATCATGAGGGGAATCCCAGAGACCAGGCGATGGCATCTGCACTATTGACCGCAGATTCCCAGGCAATGGTGAAGATCGAGGACATGGCCGTGTCCCTCATCCTGGAGGAATGGGGATGTCAGAACCTGGCTCGGAGGAATCTCAATAGGGACAGCAGGCAGATGAATTTGGGGAATGTGTTTTCCCAGGGCTCTGAGAACAGGAATGGGAATGAGTCAACCTCAAAGGCTGAAGTCAAAGAAGATTCCACCTCACATGGGGAGATAGCAGGGAGATTCCAGAAGGAATTTGGAGAGAAACGGGAACAGCAGGGCAGAGTAGTCGAAAGGCAACAGAAAAATCCTGAAGAGAAAACTGGCAAAGAAAAGAAAGAGCCTGGGCCACCTACAGCCAAGGAAAAAAAGCCCAGCACAGGAGAGCGGGGCCCGCGGGAGAAGGGTAAAGGTCTGGGGAGAAGCTTTAGCCTGAGCGCAAACTTTAATAACACCCCAGAGGAGGCTCCGTCGGGAGCAAAGACTCACAGATGCGATGAGTGTGGGAAATGTTTCACAAGAAGCTCAAGCCTTATCCGCCATAAAATCATCCACACTGGAGAGAAACCCTACGAATGTAACGAGTGTGGCAAAGCCTTCAGTCTCAATTCAAACCTTGTCCTTCATCAGCGAATCCACACGGGAGAGAAACCTCATGAATGTAACGAGTGTGGCAAAGCCTTCAGCCATAGCTCAAATCTCATCCTGCACCAGCGCATCCACTCTGGAGAGAAGCCCTATGAATGTAACGAGTGTGGCAAAGCCTTCAGCCAGAGCTCAGACCTCACGAAGCACCAGAGAATCCATACAGGAGAGAAGCCCTATGAATGTAGCGAATGTGGAAAAGCTTTCAACCGAAACTCATACCTTATTTTGCATCGGAGAATTCACACCCGAGAAAAGCCCTACAAGTGCACTAAGTGTGGCAAGGCCTTCACCCGGAGCTCGACCCTCACACTGCACCACAGAATCCATGCCAGAGAGAGAACGTCAGAATACAGCCCAGCCTCTCTGGATGCCTTTGGGGCATTCCTGAAAAGTTGTGTGTAA
>11|ENSMUSG00000020453|3189170|3209083
ATGGAGCGGGTCAACGACGCTTCTTGCGGTCCGTCGGGCTGCTACACCTACCAGGTGAGCAGACACAGTACGGAGATGCTGCACAACCTGAACCAACAACGCAAAAACGGCGGGCGCTTTTGCGACGTGCTCCTACGAGTAGGCGACGAGAGCTTCCCAGCGCACCGCGCCGTACTGGCTGCCTGCAGCGAGTACTTTGAGTCTGTGTTCAGCGCCCAGTTAGGCGACGGCGGAGCTGCAGATGGTGGTCCTGCTGATGTGGGAGGCGCGGCGGCGGCTCCAGGCGGCGGAGCTGGAGGCAGCCGCGAACTGGAGATGCACACCATCAGTTCCAAAGTGTTCGGAGACATCCTGGACTTCGCTTATACGTCCCGAATCGTTGTGCGCCTAGAGAGCTTCCCCGAGCTCATGACGGCCGCCAAGTTCCTGCTGATGAGGTCGGTCATCGAGATCTGCCAGGAAGTAATCAAACAGTCCAACGTGCAGATCCTCGTGCCCCCTGCCCGGGCTGATATCATGCTCTTTCGCCCACCTGGGACTTCTGACTTGGGCTTCCCTTTGGACATGACCAACGGGGCAGCCATGGCAGCCAACAGTAACGGTATTGCTGGCAGTATGCAGCCCGAGGAGGAGGCTGCCAGGGCCACAGGTGCTGCTATTGCGGGCCAAGCTTCTCTGCCTGTGTTACCCGGGGTGGACAGATTGCCCATGGTGGCTGGACCCCTATCCCCCCAACTACTGACTTCTCCGTTCCCTAATGTGGCATCCAGTGCACCTCCACTAACTAGCAAGCGAGGCCGGGGACGCCCCAGGAAGGCCAACCTGCTGGACTCCATGTTTGGGTCTCCAGGGGGCTTGAGGGAAGCAGGCATCCTTCCATGTGGCCTGTGCGGGAAGGTGTTCACTGACGCCAACCGGCTCCGGCAACATGAGGCCCAGCACGGCGTCACAAGCCTCCAGTTGGGCTATATCGATCTTCCTCCTCCAAGGCTGGGTGAGAATGGGTTACCCATCTCCGAGGACCCCGATGGCCCCAGAAAAAGGAGCCGGACCAGGAAGCAAGTGGCTTGTGAGATCTGTGGCAAGATCTTTCGTGACGTATACCATCTCAACCGGCATAAGCTTTCCCACTCGGGGGAGAAGCCGTACTCGTGCCCGGTGTGTGGTCTGCGGTTCAAGAGAAAAGACCGAATGTCGTACCATGTGAGGTCCCATGATGGGTCAGTGGGCAAACCGTACATCTGCCAGAGCTGTGGGAAAGGTTTCTCCAGGCCAGATCACTTGAATGGACATATCAAGCAGGTGCACACTTCTGAGCGACCTCACAAGTGTCAGACCTGCAATGCCTCCTTTGCGACTCGAGACCGCCTGCGCTCCCACCTGGCCTGTCATGAAGACAAGGTGCCCTGCCAGGTGTGTGGAAAGTACTTGCGGGCCGCATACATGGCAGACCACCTGAAGAAGCACAGTGAGGGGCCCAGCAACTTCTGTAGCATCTGTAACCGAGAAGGCCAGAAATGCTCACATCAGGATCTGATTGAGAGCTCCGACTCCTACGGTGACCTCTCCGACGCCAGCGACCTGAAGACGCCAGAGAAACAGAGTGCCAACGGCTCCTTCTCCTGCGACGTGGCAGTCCCTAAAAACAAAATGGAGTCTGACGGGGAGAAGAAGTACCCATGCCCTGAATGTGGGAGCTTCTTCCGTTCTAAGTCCTACTTGAACAAACACATCCAGAAGGTGCATGTCCGTGCCCTTGGGGGTCCCTTGGGGGACCTGGGCCCTGCCCTTGGTTCACCTTTCTCTCCCCAGCAGAACATGTCTCTTCTTGAGTCCTTTGGATTTCAGATTGTTCAGTCAGCGTTTGCATCATCTTTAGTGGATCCTGAGGTGGACCAGCAGCCCATGGGGCCTGAAGGGAAGTGA
>17|ENSMUSG00000051341|21240236|21267298
ATGGCCAATTCTCCAGTAAACACATCCCAGGGTCTGTTGACATTCCGAGATGTGGCTGTGGACTTCTCCCAAGAGGAATGGGAATGCCTGGACTCTGCTCAGAGGGCTTTGTACATTGATGTGATGGTAGAGAATTATAGCAACCTGGTCTCTGTGGAGAACTACTGCATATGTGATACTGTCCATCAACCTGTGAGGACTGAAAAGGAGTCTTGTCCATGTAATGAGCTCAACGAAATGCTTCATGAACCCTCCAACTGTGCACTTTATAATAGAAGTGACACTACAGAAGCCTCTAACAACTACAGATGCTGTAATGAGAAGGATGCCTCTGTTGACTCATCAAACGCAGATAGACACAAAAGTATGCACATCGGAGAAGAAGACACTTGCCAATCTAAAGACTGTGAGAAATCTTTCAATTTGTGTTCCAACATTCGGCAATATCAAAGACTCAACACTGAAAAGAAAGAGCACAAGCAGGATGAACATGATGACCATTTCAGCTCTCTATATAGTCTCATGCAAGAAACAGTTGACATGGAAGAAAAGCCATATCAATGTGGGCACTGCAGGAAATACTTCAGTACCACCTCAAGCCTCAGTATCCATCAGAGAATTCATACTGGAGAGAAACCTTACAAATGCAATATTTGTGGCAAATCCTTTAATCAGTGGTCAAGCCTTAAAACAGATCAAACACTGCATACGGCAAAGAAACCATACAAATGCAAAGAAGGTGGAAAGTTACTTGTGCAGTTATCTGCACTTAAAAGCCATCAGAGAAGGCATACTGGAGAGAAGCCTTACAAATGTCAGCAGTGTGACAGATCCTTTGCCCACTGTGCATCATTAAGATGGCATCAGAAAATTCATTCTCCTGAGATACATTATGAATGCAAAGAATGTGGTAAGTCCTGTTTTGAATTATCACATCTTAAAAGGCATTGCAGAATCCATACTGCCGAAAAGCCTTACAGATATGAGGTATGTGATACATCTATTACTGTGAATTCAACTCTTAAAACTCATCATAAAATTCATACCAGAGAGAAACCTTACAGATATAGGGAATGTGACAAATCTATTACCAAGTGCTCATATCTTAGAACATATCAGAGAGTTCATACTGGAAAGAGACCGTATAGATGTACAGAATGTGACAAATTTTTTACTAAGCACTCAAATCTTAGACAACATCAGAAAATTCATACTGGAGAGAAACCTCCCAAGTGCAAAGATTGTGATAAATCCTTTCTCCGGATTTCTAGTGTTAGAATACGTCAGAAAATTCATGCTGGAGAGAGACGTTATCGATGTAAGGAATGTGGCAGATCTTTTACCTGGTTCTCAAATCTTAGAGTCCATCAGCGAGTTCATACTGGAGAGAGACCTTACAGATGTAAGGAATGTGGCAAATCTTTTACTACGGGCTCAAATCTTAGAGTCCATCAGAAAATTCATACTGGAGAGAAACCTTACAAATGCAAAGACTGTGACATATCCTTTCTGTGGATTTCAAATCTTAGAACACATCAAAAAATTCATACTGGTGAGAAACCTTACAAATGCCAGGAATGTAACAAATCTTTCACAAGGTGCTCATATCTTAGAGACCATCAGAAAATTCATACTGGAGAGAAACTTTACAAATGCAAAGACTGTGACATATCATTTATGTGGATATCAAGTCTTAGAAGACATCAGAAAATTCATACTGGAGAGAAACCTTACAAATGTAGAGGATGTGAGAAATCCTTTACTCAGTGTTCAACTCTAAGAGACCATCAGAAAATTCATACTGGAGAGAAACCTTACAAATGCAAAGACTGTGGCATATCCTTTTTGTGGATTTCAAGTCTTAGAAGACATCAGAAAATTCACACTGGAGAGAAACCTTACAAATGCAAAGACTGTGACATATCCTTTCTGTGGATTTCGAATCTTAGAACACATCAGAAAATTCATACTGGAGAGAAACCTTACAAATGTCAAGAATGTAACAAATCTTTTACTAGGTGCTCCTATCTTAGAGTCCATCAGAGAACTCATTCTGGAGAGAAACTTTACAAATGCGAAAACTGTGACGTATCCTTTATGTGGATTTCGAATCTGAGAAGACATCAGAAAATTCATACAGGAGGAAAACATTCCCTTGTAAATAATGTGACATAA
>14|ENSMUSG00000005148|98181825|98196556
ATGCCCACGCGGGTGCTGACCATGAGCGCCCGCCTGGGACCACTGCCCCAGCCGCCGGCCGCGCAGGACGAGCCCGTGTTCGCGCAGCTCAAGCCGGTGCTGGGCGCTGCGAACCCGGCCCGCGACGCGGCGCTCTTCTCCGGAGACGATCTGAAACACGCGCACCACCACCCGCCTGCGCCGCCGCCAGCCGCTGGCCCGCGACTGCCCTCGGAGGAGCTGGTCCAGACAAGATGTGAAATGGAGAAGTATCTGACCCCTCAGCTCCCTCCAGTTCCGATAATTTCAGAGCATAAAAAGTATAGACGAGACAGTGCCTCAGTGGTAGACCAGTTCTTCACTGACACTGAAGGCATACCTTACAGCATCAACATGAACGTCTTCCTCCCTGACATCACTCACCTGAGAACTGGCCTCTACAAATCCCAGAGACCATGCGTAACACAGATCAAGACAGAACCTGTTACCATTTTCAGCCACCAGAGCGAGTCGACGGCCCCTCCTCCTCCTCCGGCCCCCACCCAGGCTCTCCCCGAGTTCACTAGTATCTTCAGCTCCCACCAGACCACAGCGCCACCACAGGAGGTGAACAATATCTTCATCAAACAAGAACTTCCTATACCAGATCTTCATCTCTCTGTCCCTTCCCAGCAGGGCCACCTGTACCAGCTGTTGAATACACCGGATCTAGACATGCCCAGTTCGACAAACCAGACGGCAGTAATGGACACCCTTAATGTTTCTATGGCAGGCCTTAACCCACACCCCTCTGCTGTTCCACAGACGTCAATGAAACAGTTCCAGGGCATGCCCCCTTGCACGTACACCATGCCAAGTCAGTTTCTTCCACAGCAGGCCACCTACTTTCCCCCGTCACCACCAAGCTCAGAGCCTGGAAGTCCCGATAGACAAGCTGAGATGCTGCAGAATCTCACCCCACCTCCGTCCTATGCCGCTACAATTGCTTCCAAACTGGCGATTCACAACCCAAATTTACCTGCCACTCTGCCAGTTAATTCGCCAACTCTCCCACCTGTCAGATACAACAGAAGGAGTAACCCGGATCTGGAGAAGCGACGTATCCACTTCTGCGATTATAATGGTTGCACAAAAGTTTATACAAAGTCGTCTCACTTAAAAGCTCACCTGAGGACTCATACGGGCGAGAAGCCCTACAAGTGCACCTGGGAGGGCTGCGACTGGAGGTTTGCCCGGTCGGATGAGCTGACCCGCCACTACAGGAAGCACACGGGCGCCAAGCCGTTCCAGTGCATGGTGTGCCAACGCAGCTTCTCCCGCTCCGACCACCTCGCGCTGCACATGAAGCGCCACCAGAACTGA
>17|ENSMUSG00000060149|16677528|16678406
ATAAAAGAACACATACTGGAGAGAAACCCTATGACTGTGACCAATGTGGCAAAGCCTTTGCACATCGTAAACATCTTCAAATGCATAAGGGAACAACACATAATGGAGAGAAACCCTATGCATGTAATCAATGTGGTAAGGCCTTTACATGTCCCAGCTATCTTCAAATCCATAAAAGAAACCATACTGGAGAGAAACCCTATGAATGTGACCAATGTGGCAAAGCCTATGCACGACACAGTTACCTTCAAACACATAAAAGAACACATACTGGAGAGAAACCCTATGAATGTAACCAATGTGGCAAAGCCTATGCACGACACAGTGGCCTTCAAACTCATAAAAGAACACATACTGGAGAGAAACCCTATGAATGTGACCAATGTGGCAAAGCCTTTGCATGTCACGGCTATCTTCAAGAACATAAAAGAACACACACTGGAGAGAAACCCTATGAATGTAGCCAATGTGGCAAAGCCTTTGCATGTCACAGTACTCTTCGAAAGCATAAAAGATCACATACTGGAGAGAAACCTTATGAATGTCACCAATGTGGCAAAGCCTATGCACAACACAGTTACCTTCAAGCACATAAAAGAACACATACTGGAGAGAAACTCTATGAATGTCACCAATGTGGCAAAGCCTTTGCACATCGCAACCATCTTCAAATACATAAAAAAACACATACTGGAGAGAAACTCTATGTATGTAATCAATGTGGCAAGGCCTTTGCTTGTCACAGCTATCTTCAAAAACATACAAGAAGACATACTGGAGAGAAACCCCTATGAATGTACCCAATGCGGCAAAGCCTTTGCACAGTTTGGACGTCTTCAAAGTCATAAAAAAAAGACATACTGGAGAGAAACCCTATGA
>17|ENSMUSG00000035868|21362282|21367240
ATGGATAATTTTCCAGTAAACATGTCCCAGTGTCTGTTGACATTTGGGGATGTGTCTGTAGACTTCTCACAGGAGGAGTGGGAATGCCTGGACTCTGCTCAGAGGGCTCTATACATTGATGTGATGTTGGAGAATTACAGCAACCTGGTCTCTGTCGAGAACTATTCCACATGTGATACTGTTCATCAACATGTGAAGACTCAAAAGGAGTCTTGTCAGCGTAATAATCTTGGTGAAATGCTTCGTGATCCCTCCCATGATGCACTTTATAAAAGAGGTGACACTACAGAAACTTCTAATAACCACAGATGCTGTAAGGACAGGGATTCCTCTGTTGACTCATCAAACCAATGCAGACATAGGAGCATCCACACTGGAGAAGAACCTTGCATATCTGAAGACTGTGAGAAATCTTTAAATGTGTGTTCCAGCATTATTCAAGATAAAAGACTCTACACTGCAAATAAAAAGCACAGAGAAGATGAATATGACAACTATTTCAACTGTACCTATAATCTCATGCAACAAAAAGTTTACCTTGAAGAGAAATCACATGAGTGTGGGAAATGCGGTAAATGTTTCAGTACCTCCTCAAGGCTCATTAAACATCAGAGAATTCATACTGGAAACAAACCTTTCAAGTGTGACATTTGTGACAAATCCTATAACCGGTGTGCAAATCTTAAAATACATCAAAGAGTTCATACCGGAGAGAAACCTTACAAATGCAAAGAATGTGGAAAGTCATTTCGTCAAACCTCCGTACTTAAAAGCCATCAGAAAATGCATACTGGGGAGAAGCCTTACAAATGTAAGCAATGTGACAAATCCTTTGCCCACTCTTCCAGTTTTAGGACACACCAGAAAATCCATACTTCTGAGGAACATTGTAGTTGTTCAGAATGTGGCAGGGAATTTCATCAGCTTTCACACCTTAGAAAACATTACAGACTCCATACTGGAGAGAAGCCTTACAAATGCAATGAGTGTGACGCATCCTTTACCCACTATGCATCATTAAAATGGCATCAGAAAACTCATACTCCAGAGATACATTATGAGTGTAAAGAATGTGGGAAATCCTTTCTTGAATTATCACATCTTAAAAGGCATTCCAGAACCCATACTGGTGAAAAGCCTTACAAATGTGAGGTGTGTGACAAATCCTTTTCTGTGAATTCAGCTCTTAAGATACATTCGAAAATTCATACTGGTGAGAAACCTTACAAATGTATGGAATGTGACAAGTCCTTTACTCATAACTCAAATCTTAGAGCACATCAGAGAGTTCATACTGGAGAGAAACCTTATAAATGTACAGAATGTGACAAATCTTTTACTAGGTGCTCCTACCTTAGAGCACATCAGAAAATTCATACTTGA
>14|ENSMUSG00000041703|121594340|121600857
ATGATGGAGCCCCCTTTGAGCAAGAGGAACCCGCCAGCGCTGAGATTAGCGGATTTGGCAACGGCTCAGGCCCAACAGCTTCAGAATATGACAGGCTTCCCGGTGCTGGTCGGCCCGCCCGCCCACTCCCAACGCCGCGCGGTCGCCATGCACCTCCACCCGCGGGACCTAGGCACTGACCCCGGCGTAGCCAGCACTGCGCTCGGACCCGAGCACATGGCACAGGCCAGCGGGCAGGGCCCCTGTCCTCCTTCCCAGGGGCTCCCCGGGCTGTCCCAGGTTCCCGCACCAGCCGCCCGCTCCGTGGCCTCAGGGACTCACCCAGGCGCCCGCACCCACCCCGACGGCGGGGGCAGCAGTGGCGCGCAGGCCTCGGCGCCCCCGCCTCCAGCCCCTCCTCTTCCTCCCTCCCAGTCCTCCTCTCCCCCTCCCCCGCCTCCTCCTCCTCCTGCCCTCTCGGGCTACACTGCCACCAACAGTGGCGGCGGCAGCAGCAGCGGCAAAGGCCACAGCAGGGACTTCGTCCTCCGGAGGGACCTTTCCGCCACGGCCCCCGCGGCGGCCATGCACGGGGCCCCGCTCGGAGGGGAGCAGCGGTCCGGCAGCAGCTCCCCCCAGCACCCGACCCCACCTCCCCACCCGGCCGGGATGTTCATCTCGGCCAGCGGCACCTACGCGGGCCGGGACGGCGGCGGCTCCGCGCTCTTTCCCGCGCTGCACGACTCTCCCGGGGCTCCCGGTGGCCACCCGCTAAACGGCCAGATGCGCCTTGGGCTGGCGGCCGCCGCGGCGGCTGCGGCCGAGCTTTACGGCCGCGCCGAACCACCCTTCGCTCCGCGCTCAGGGGACGCGCACTATGGGGCGGTGGCGGCCGCCGCGGCCGCCGCCCTGCACGGCTACGGAGCCGTGAACTTAAACCTGAACCTGGCTGCGGCAGCGGCGGCCGCAGCGGCCGCGGGGCCCGGGCCCCACCTGCAACACCACGCGCCGCCCCCGGCGCCACCGCCGGCGCCCGCGCCGCACCCGCACCACCCCCACCTCCCGGGGGCGGCCGGGGCCTTCCTGCGCTACATGCGGCAGCCAATCAAGCGGGAGCTCATCTGCAAGTGGCTGGACCCAGAGGAGCTGGCCGGTCCGCCGGCGTCCGCGGACAGCGGCGTCAAGCCCTGCTCCAAAACTTTCGGCACCATGCACGAGCTGGTGAACCACGTCACAGTGGAGCACGTGGGCGGCCCGGAACAGAGCAGCCACGTCTGCTTTTGGGAGGACTGTCCGCGCGAGGGCAAGCCCTTCAAGGCCAAGTACAAGCTCATCAACCACATCCGCGTGCACACCGGCGAGAAGCCCTTCCCCTGCCCGTTCCCGGGCTGCGGCAAGGTCTTCGCGCGCTCCGAGAACCTCAAGATCCACAAGCGCACTCATACAGGGGAAAAGCCTTTCAAATGTGAATTTGACGGTTGTGATAGGAAGTTTGCCAATAGCAGCGATCGAAAGAAACACTCCCATGTCCACACCAGCGACAAGCCCTACTACTGTAAGATTCGAGGCTGTGATAAATCGTACACCCACCCAAGCTCTCTGAGGAAGCACATGAAGATTCACTGCAAGTCCCCCCCACCTTCGCCTGGAGCTCTTGGCTACTCGTCGGTGGGGACTCCCGTGGGTGACCCTTTGTCCCCTGTGCTGGACCCAACCAGGAGTCGATCCAGCACTCTGTCCCCTCAGGTGACCAACCTCAATGAGTGGTATGTTTGCCAGGCCAGTGGGGCCCCCAGCCATCTCCACACACCTTCCAGCAATGGAACCACCTCTGAGTCTGAAGATGAGGAAATGTATGGGAACCCTGAAGTCATGCGGACGATACATTAG
>6|ENSMUSG00000068551|48357386|48375279
ATGAGAGAGACCCTGGAGGCCCTGAACTCCTTGGGATTCTCAGTGGGACAGCCAGAGATGGCTCCCCAGAGTGAGCCCAGGGATGGGTTCAGTAATGCCCAGGAGAAGATGTCATCCAGAGGAGAGAGCACACTGCACTCCTGCTCAGGGCATGAGACTCCTGGCCAGAAAGAAGGCATCCACACAGAACAAGCTGAAGCTCCTTGTATGGGCAGCCAGGCCAGTACCCCACAGAAGGCCGAACCTGCAGGCTCTGTCCCAGGGGAGGAATGGATGATTCGGAAGGTGAAGGTAGAGGATGAGGATCAGGAGGCAGAGGAGGAGGTGGAATGGCCCCAGCATCTCTCCTTCCTTCCCAGTCCTTTTCCCACTCCTGACTTGGGTCAGTTGGCTGTTACGTACAAACTGGAGCCAGGGACTCCGGGAGCACTAGGTGGAATCGCGCTGTCCGGGTGGGCCCCGATCCCTGAGAAGCCTTATGGCTGCGAGGAATGCGAGCGGCGTTTCCGGGATCAGCTAACTCTGCGGCTCCACCAGAGGTTGCACCGGGGTGAGGGTCCTTGTGCCTGCCCGGACTGTGGCCGCAGCTTCACGCAGCGTGCTCATATGCTCCTGCACCAACGCAGCCACCGCGGAGAGCGTCCCTTCCCGTGCTCAGAGTGCGACAAGCGCTTCAGCAAGAAGGCCCACCTGACCCGCCACCTGCGCACGCACACTGGCGAGCGTCCCTACCCGTGCGCTGAGTGCGGCAAACGCTTCAGCCAGAAGATTCACCTAGGCTCGCATCAGAAGACCCACACCGGAGAGCGGCCCTTCCCCTGCACCGAATGCGAGAAACGTTTCCGCAAGAAGACGCATCTGATCCGCCACCAGCGTATCCACACCGGCGAGAGGCCCTACCAGTGCACCCAGTGCACGCGCAGCTTCACACACAAGCAACACCTGGTGCGGCACCAGAGGGTGCACGATGCTGCTAGCCGCACCCGGTCCTCTCCAGACATTCCTGTTGCTCCCCATTCCCCCACCGCGTCTCTTACCCCGTCCCCTCCTGGGCCCAAGCCTTTCGCTTGTTCCCACTGCGGGCAGAGCTTCGGCTGGAAAAAGAACCTCGCTACGCACCAGAGTCTGCATCTCACCGAGGGTCGTCCTTTTGGGTGCGATGAATGTGCACTCGGCACCAACGTGGACCCCGCCGCCGAGCCCTCGGCCTGCACTCCCCATGCGCCTGACTGTGGACCGGGTTCGGGGCCCGCGGCACCCCAGCGCACCACCTCCAGCGAGCGCTCCTTCTTCTGCCCGGACTGCGGGCGAGGCTTTGCCCACGGGCAGCACCTGGCCCGCCACCGGCGGGTGCACACGGGCGAAAGGCCATTTGCCTGTGCTCAGTGTGGCCGCCGCTTCGGCTCACGACCCAATCTAGTCGCCCACTCCCGGGCCCATAGCGGCGCCAGACCTTTTGCCTGTGCGCAATGTGGCCGCCGCTTCAGTCGCAAATCTCACCTGGGCCGCAGGCAGTGCACACTGGTAGTCGCCCCCACGCCTGCGCCGTCTGCGCCCGCTGCTTCAGCTCTAAAACCAACCTGGTCCTCAGGCAATCCATACAGGTTCCCGCCCCTTTTCCTGCCCTCAGTGCGCCAAGAGCTTCAGCCGCAAGACCCATCTGGTGCGGCACCAACGCATCCATGGGGACGCGGCCCTCCCAGCCCCAGCCTCGAACCTCTCTGCTCCAGCCTGGTCCAATCCCTCCGAGGTGGTACCACCTCCAATCTTTTTCTAAGCGAAGTTCTGACCCTCATCCTGCCTTTCCTGACAGATTTGGGAGACTCATATCTGGAGACTTAG
>15|ENSMUSG00000054967|76738106|76745265
ATGGCAGCAGCCGGGCTTCTACCGCTGCCAGCAGCACCACAGGCCAAAGTGACCTTTGAGGATGTGGCTGTTCTGCTGTCTCAGGAGGAGTGGGCCCGCCTGGGCCCTGCTCAGCGGGGCCTCTACCGACACGTCATGATGGAGACCTACGGGAATGTAGTCTCACTGGGACTTCCAGGATCTAAGCCTGTTGTGATCTCCCAGCTGGAGCGAGGAGAAGACCCGTGGGTCCTGGATGGACAGGGAACCGAGCTGAGCCAGAGCCTGGGAAGTGACCACTCAGAATGCAAAGCCAAGGAAGAGAACCAAAACACAGACTTGAATGTGCCACCATTAATCTCAGACGAAGCATCAGCGACGCTGACGGAAACACCGCTGAGGAAGGTTGCTGAAGAACGTTACAAAACAGAACCGAAGGTCTGCCCCAGTCCAAAGCCCATTGGCCCCCAGAATGCCCACGGGTTGAACCCTAGTGTACCCGTTGCCCGACCCCAGACGGCTCCCAGTGTTGAGAGACCCTATATCTGCATTGAGTGTGGAAAGTGCTTTGGTCGGAGCTCCCATCTCCTTCAGCATCAGCGAATACACACTGGCGAGAAGCCCTACGTATGCCATGTATGCGGAAAGGCTTTCAGCCAGAGTTCCGTCCTGAGCAAGCACAGGCGGATCCACACGGGCGAGAAGCCCTACGAGTGTAACGAATGTGGGAAAGCCTTTCGCGTGAGTTCCGACCTTGCCCAGCACCACAAGATCCACACCGGAGAGAAGCCTCACGAGTGTCTGGAATGTGGGAAGGCGTTCACCCAGCTCTCCCACCTCATCCAACATCAGCGGATCCACACGGGGGAGCGGCCCTACGTGTGTCCCTTGTGTGGGAAAGCCTTCAACCACAGCACCGTCCTGCGGAGCCACCAGAGGGTGCACACTGGGGAGAAGCCTCACGGGTGCAGCGAGTGTGGGAAGACCTTCAGCGTGAAGAGGACGCTGCTGCAGCACCAGCGGGTGCACACCGGGGAGAAGCCCTACACGTGCAGCGAGTGCGGGAAGGCCTTCAGCGACCGCTCCGTGCTCATCCAACATCACAACGTACACACTGGGGAGAAGCCGTACGAGTGCAGCGAGTGCGGCAAGACCTTTAGCCACCGCTCCACCCTGATGAATCACGAGAGGATTCACACGCAGGAGAAGCCCTACGCGTGCTACGAGTGCGGGAAGGCCTTTGTCCAGCACTCGCATCTCATCCAGCATCAGAGAGTCCACACGGGAGAGAAACCCTACGTGTGTGGCGAGTGTGGCCATGCTTTCAGCGCACGCCGGTCCCTGATCCAGCATGAGCGAATCCACACAGGCGAGAAACCCTTTCAGTGCACAGAGTGTGGCAAAGCCTTCAGCCTGAAAGCAACTCTGATCGTGCACCTGAGGACCCACACGGGCGAGAAACCCTATGAGTGCAATAGCTGCGGCAAGGCGTTCAGCCAGTACTCGGTGCTCATCCAACACCAGAGGATCCACACCGGAGAGAAACCCTATGAGTGTGGCGAGTGCGGACGGGCCTTCAACCAGCACGGCCACCTGATCCAACATCAGAAAGTACACAAGAAGCTGTGA
>8|ENSMUSG00000066880|74857191|74862989
GAGTCAGTGACTTTTGAGGATGTGGCTGTGAACTTCACCCTGGAGGAGTGGACTTTGCTGAATCCTTCACAGGAAAATCTTTACAGAGCGGTGATGAGAGAAACCATCAGGAACCTGCATGATATAGGACAGAAATTGGGAGAACAGAACACTGAAAATGCATACAAAAATCCTGGGGGAAATCTAAGATACCAAGTGGTAGAGAAGCTTTGTGAGTATGAAGAAGATAGTCAATGGGAAGAAATCTTCAGTGAGATTCCAGATCCTGTGGTGAGCCAGAAAACTGGAGAAAAGCCCTGTGAAAGCCATGTGTATGGAGAAGATATCACTGGTCATTCATCTCTAAATGTGTCCCTCAGAGGTCAGACTAGATGCAAAACACATGAGTATAAAGAACACGGAGAGAAGCCATGTAAATGTAAAGACAGTGGAGTGGCTTTTGGTTCTCCCCAGAGCTTTCTGAAGCATGAACAAATTTACACACAAGAGAAACCCTATGCCTGTAAACAGTGTGACAAAGCCTTTAAGTATCTCAGTTCTCTTCAAAATCATAAAAGGATCCATAATAGAGAAAGAAACCATGCGTGTAAACAATGTGGGAAATCTTTTAAGAGACAGAGTAATGTTCAAGCCCATGAGAGAAATCACACTGGAGAGAAACCCTATGTGTGTAAGCACTGTGGGAAAGCCTATACTTCCTACAGTACCCTTCGAGCACATGAAAGAAGTCACACAGGAGAGAAACCCTATGTGTGTAAGCATTGTGGGAAAGCCTATACTTCCTACAGTACCCTTCGAGCACATGAAAGAAGTCACACAGGAGAGAAACCCTATGTGTGTAAGCATTGTGGGAAAGCCTATACTACCTACAATACCCTTCGAGCACATGAAAGAAGTCACACAGGAGAGAAACCCTATGTGTGTAAGCATTGTGGGAAAGCCTATACTTCCTACAGTACCCTTCGAGCACATGAAAGAAGTCACACAGGAGAGAAACCCTATGTGTGTAAGCATTGTGGGAAAGCATTCACTCAATCTAGCTACCTTCGAATACATAAAAGAACTCACACAGGAGAGAAACCCTACATCTGTAAGCAATGTGGGAAAGCCTTTGCTCGTTCTAGCCACCTGCAAATACATAAAAGAAGTCATACAGGAGAAAAACCCTATGTATGTAAGCAGTGTGGGAAAGCCTTTGCTCAATCCAGTTACCTTCACATACATCAAAGAAGTCACACTGGAGAGAAACCTTACGTATGTAAGCAGTGTGGGAAAGCCTTCACTCGTTCTAGCCACCTGCAAATACATAAAATAACTCATACTGGAGAGAAACCCTACTCATGTAAGCTTTGTGGGAAAGCCTTTACTCATTCTAATTACCTTCAGATACATAAAAGAATTCACACAGGAGAAAAACCTTATGTGTGTAAGGAGTGTGGGAAAGCCTTTGCTCGTTCCACTTCCCTTCACATACATGAAGGAACTCACAGTGGAGAGAAACCTTATGTATGCAAGCAATGTGGGAAAGCCTTCACTTTGTCCAGTTCTCTTCGAAGGCATGATGTAGTTCATTCAGAAGAGAAACCCTATATTTGTAAGTGTTGTGGGAAAACCTTTGGTTGTTACAGTAGCGTTCAGAAACATGAAAAGACTCATAGAGAAAACAGACTCTGTTAG
>13|ENSMUSG00000071285|68014883|68020427
TTTCAGGAAATGCTGTCATTCAGGGATGTGGCCATTGATTTCTCTGCAGAGGAGTGGGAATGCCTGGAGCCTGCTCAGTGGAATCTGTACAGGGACGTGATGCTGGAGAATTACAGCCACCTTGTGTTCCTGGGTCTTGCATCCTGTAAGCCATACCTGGTCACATTTCTGGAGCAAAGACAAGAGCCTTCAGTTGTGAAGAGACCAGCAGCTGCCACCGTGCACCCAGGGGGGAAGCCCTATAAATGTCAAGAATTTGACAAGACCTTTGATTGGAACTCACTCCTTCTTCAGCGCCAGAGAGTTCATCCTGTGGAGAAGCCCTACAAATGTGAAGAATGTGGGAAGGTCTTTAGTGCTCACTCGGCACTTTCTATTCACCAGCGAATCCACACCGGAGAGAAACCCTACAAGTGTGAAGAGTGTGGCAAGGCCTTCAGTACTCGCTCAGCACTTTATATACACAAGAAAATCCACTCTGGAGACAAACCCTACAAGTGTGAGGAGTGTGCCAAAGCCTTTTATTTCCCTTCATTGCTTAAGCAACATCAACGAACTCATTCTGCAGAGAATCTCTGCAAGTGTGAGGAGTGTGGCAAAGCCTTTTATTTACCTTCATTCCTTAAGCAACATCAAAGAATTCATTCTGCAGAGAATCCTTACAGGTGTGAAGAATGTGGGAAAGCCTTTTCCTATCCCTCAACCCTAAAGCAGCATCAAAGAATTCATTCTGGAGAGAAACCATACCGTTGTGAAGAATGTGGCAAAGCCTTCCGTAGGTCAACATACTTTCACCAACACCAAAGAATTCATACTGGAGAGAAACCCTACCAGTGTGAAGAGTGTGGGAAAACATTCTACTATCGTTCAAACCTGAAGGGACATCAGATTATTCATTCTGGAGTGAAACCCTACAAGTGTGAAGTATGTGGGAGCATGTTTAGAACTAGCTCAGACCTTTCTAAGCACCAGAGGATCCATGCGGAAGTGAAGCTGTACAGTTGTGAGGAGTGCGGGAAAGCCTTTTCTACTCATTCGTACCTCATTCGGCACAAATTGGGCCACTCTAGAGAGAAACCATACAAATGCGAAGAGTGTGGCAAAACATTTTGTTATCCTTCAATCCTTAAGGAACATCAACGAATTCATTCTGGAGTGAAACCTTACAATTGTGAAATATGTGGCAGCATGTTTAGAACTCGCTCCGAACTTTCTAAGCACCAGAGAATCCATGCTGAAGTGAAGCTCTACAACTGTGAGGAGTGCGGGAAAGCCTTTTCTACTCACTCCTACCTTATGAGGCATAGACTTGGTCACTCTGGAGAGAAGCCCTACAAATGTGAAGAGTGTGGGAAATCCTATAGCTACCCTTCACTCCTTAAGGAACATCAAAGAATTCATTCTCAGAATCCCTATAAGTGTGACGTGTGTGGGAAGGTTTTTTGTACTCGCTCAGGACGTTCTAAACACCAGAGAATTCACACCGGAGAGAAACCTTACAAGTGTGAAGACTGTGGGAAGGGATTCTCGACTCACTCATACCTTACTCTGCACAAATTACTTCATACCGGAGAGAAACCTTTCAAATGGGAAGAATGTGGTGAGGTTTTCTATACCTGCTGA
>9|ENSMUSG00000036972|91166877|91187253
ATGAAATACAAGACTTCCCTGGTGATGAGGAAGCGGTTACGGCTGTACAGAAACACTCTGAAAGAATCAAGTAGCAGCTGTGGACACCATGGGCCCCAGCTCGCCGCTTCTTCGAACCCCTCCGTGCTTCCGGGCCTTCACGAGCAGCCTCCTCAGGCCTCCCACAGCCGTCCTTTGAACGGACTCCTGCGTCTGGGGATCCCTGGAGACATGTATGCGAGGTCGGAACCTTTTGCACCAGGGCCTATGGCCCGCAGCGACACTCTGGCAACAGCCACAGCCCTGCACGGTTATGGCGGCATGAACCTGACCATGAACCTCACCGCACCCCATGGCCCTGGAGCCTTTTTCCGCTATATGCGCCAGCCCATCAAACAGGAGCTCATCTGCAAGTGGCTAGGGGATGACAGCCCGATGTCCCCGCGTCCCTGCTCCAAAACTTTCAGCACCATGCACGAGCTGGTCACGCACGTCACTGTGGAGCACGTCGGTGGCCCAGAGCAGGCTAACCACATTTGCTTCTGGGAGGAGTGTCCGCGACAGGGCAAGCCCTTCAAAGCCAAATACAAACTTGTAAATCACATCCGCGTGCACACGGGCGAGAAGCCCTTCCCTTGTCCTTTCCCAGGGTGTGGGAAGGTCTTTGCTAGATCAGAAAATCTCAAAATACACAAACGAACACATACAGGCGAGAAACCTTTCAGATGTGAGTTCGAGGGCTGTGAGAGGCGTTTCGCCAACAGCAGCGACCGCAAGAAACATTCGCACGTGCACACGAGCGACAAGCCTTATATGTGCAAGGTGCGCGGGTGTGACAAGTGTTACACGCACCCCAGCTCTCTGCGAAAGCACATGAAAGTTCATGGTCGCTCACCGCCACCCAGCTCTGGCTACGACTCGGCTATAACGTCTGCTCTCGCGTCGCCCTCGTTAGAAAGCGGCCGTGAGCCCTCAGTGGCTTGCTCTGCGGCGGTGGTTGTGCGTGGCACAGACGTGAGCGAATGA
>17|ENSMUSG00000023882|21127924|21140335
ATGCACCGTGGAGAATCTTGTGATGCAGACCTGGAGTCAGAGGATACAAGAAGGGTTTCAAGGGGACGCAACTACCCTGAGCCTTGCCGCGCGGGGCATCCTGGGAGAGTCAGCAGGCAGCAGCCCAACCGGTGGAACCACAGCCCAGTGGGGGAGGGCTGTAACCTACCAGGTCCACTTGTCATCTATTCATTATTCTTCAAAGAGAAATTCAAAGAAGAGAAACAACAAGAAATGGCTGATTCTTCAGTCAACTTGTCCCAGGGTCTGTTGACATTCCGGGATGTGACTGTGGACTTCTCCCAGGAGGAGTGGGAATGCCTGGACTCTGCTCAGAGGGCTCTGTACATTGAAGTGATGTTGGAGAATTACAGCAACCTGGTATATGTCGAGAACTACTGCATATGTGATACAGTCTGTCAACATGTGAAGACTGAAAAGGAGTCTTGTAATGAGCTTGGTGAAATGCTTCATGAACCCTCCAACTGTGCCCTTTATAATAGAAGCGACACTACAGAAGCCTCTAACAACTACAGATGCTGTAAGGACCAGGATGCCTCTCTTGACTCATCAAACCCAGATAGACTTAAAAGCACGCACACTGGAAAAGAACGTTGTGAATCTAAAGACTGTGCGAAATCTTCCAGTTTGTGTTCCAGCATTGCTCAAGATCAGAGAACAAACAGTACAAACAAAGAACAGAGACAGGAAAAATATGATGACCATTTCATCTCTACACACAGTCTCATGCAACAAGCAATCTATATTGGAGAGAATCCACACCAGTGTATGAAATATGGGAAATGTTTCAGTAGTGCCTCAAGCCTCGGGGTACAGCAGAGAACTGATACTGGAAACAAACCCTACAAGTGCAATATTTGTGACAAATCCTTTACTGAGTGCTCAAGTCTTAAAGAACATCGAAAAACACATCAAAGACTTCGTGCTGGAACAAACCCTTACAAATGCAATGACTGTGGAAAGTCATTTTCATATTTGTCTGCACTTCAAAGTCATCATAAAAGGCATACTGGAGAGAAGAGGTACAAATGTAAAGAATGTGGCAAATCCTATGCCTACCGTACTGGTCTGAAGAGACATCAGAAAATCCATACTGCAGAGGAATGTTATAGTTGTCAATACTGTGGCAAGGTCTTTCATCAGCTTTCACACTTTAAAAGTCATTTCACACTCCATACTGGAGAGAAGCCTTACAAATGCAATGAGTGTCACAGATCTTTTCCCCACTATGTATTCTTTAGAAGGCATAAGAAAAATCATTCTCTACAGAAATCACACAAATGCAAAGAGTGTGGTAAGTCCTTTTTTATATTATCACATCTTAAAACTCATTACAGAATCCATACTGGTGAGAAGCCTTACAAATGTACAAAATGTGACAAACTCTTTACACAGTACTCACATCTTCGAAGACATCAAAGAATTTATACTGGAAAGAAACTTTATAGATGTGAGGTATGTGACAAATGGTTTACTCTGTCCTCAAGTCTCAGCAGACATCAGAAAATCCATACTGAAGCAAAAACTTACAAATGCAAGGACTGTGACATATTCTTTAACCACTACTCAAGTCTTAGAAGACATCAGAAGGTTCATACTGGAGAAAGACATTATACGTGTAAACAGTGTGGCAAGTCTTTTACTAGGGGCTCAACTCTTAGAGTACATCAGAGAATTCATACTGGAGAAAAACCTTACAAATGTAGTGAATGTGACAAATCATTTACCCAGGCCTCACAACTTAGAACACATCAGAGAGTTCATACTGGAGAGAAACCTTATGTATGTAAGGAATGTGGCAAATCACTTACTACATGTGCAATTCTTAGAGCACATCAGAAAATTCATACTGGAGAAAAACCTTACAAATGTATGGAATGTGACAGATCCTATATCCAATACTCACATCTTAAAAGACATCAGAAAGTTCATACTGGAGAGAAACATAAAATTGTAAATAATGTGACATAG
>5|ENSMUSG00000029587|143500348|143513090
ATGAATACATCCTTAGGCCCACTGTCATTCAAGGATGTGGCTGTGGCCTTCTCCCAGGAGGAGTGGCAGCAGCTGGACCCTGAGGAAAGGACGACATACAGGGATGTGATGCTGGAGACCTACAGCAACCTCGTCTCCGTGGGGTATGACATTATCAAACCGGATGTTATCATCAAGTTGGAACAAGGAGAAGAGCCATGGATAGTAGAAGGAGCGTTCTCGCCTCAGAGCTATCCAGATGAGATCCGGCACATGAGCAGGCTGATGGAGGAGGACCAGGGAGGTGAAGAGAACCAGTCAAGTTCAGCTGTGTTCAGCTACAGAAGCCGGGCTGATGCCTCTAGTAAGGCCACTGATGGAGAAACAAAGCCCTTTCCCTCACAGAAGGCCCTCCCTCAGTGCAACTCCTGTGAGAAGAGCCTGATGTGTGTCTCGGCGTTCATCCGAAGCGACGGAAGCTACGCAAAACTGAGGCCCAATGTGTGTGCCGGGTGTGGGAAGCCCCTCCCCTGCAGCAAGCCCGAGGAAACACACCCTGGAGGTGAGTCTTACGAATTTAGTGGGGATGGAGATGAGGACCCTCTCGGTGAAGAAGGCGTGTATCAGAAGGGTCACTTTTTGGAGGAGCCCTTTGAATACGTTGAGTGCCAGAAATCCTTCCCCAAGGGCACTGTGTTTCTTAATCACCTGGAAGAGGAGCCCTGCGACTGGAATGACGCTGAGGTCGCTTTCCTGCAGACGTCAGACCTCAGTGCCCACCAGGATTCTCTCATGGAAATGAAGCCCTACGAGTGCCAGCAGTGTGGGAAGTCCTTCTGCAAAAAGTCCAAGTTCGTCATCCATCAGAGGACTCACACAGGAGAGAAGCCCTTCAAGTGCAGTCAGTGTGGGAAGTCCTTCTGCCAGAAGGGCACCCTCACCGTCCACCAGAGGACGCACACCGGGGAGAAGCCCTACGAGTGTACCGAGTGCGGGAAGACCTTCTACCAGAAGCTGCACCTCATTCAGCACCAGAGGACCCACTCGGGCGAGAAGCCCTACAAGTGTGGCTACTGCGGGAAGTCCTTCTGCCAGAAGACGCATCTCACTCAGCACCAGAGGACGCACTCGGGAGAGAGGCCCTATGTTTGTCACGACTGTGGCAAGACGTTCTCTCAGAAGTCAGCACTCAATGACCACCAGAAGATCCACACGGGCGTCAAACTCTACAAATGCAGCGAGTGTGGCAAGTGCTTCTGCCGCAAGTCCACGCTCACAACCCACATGAGGACGCACACGGGCGAGAAGCCGTACGAATGCAACGAGTGCGGCAAGTTCTTCTCCAGGCTGTCGTACCTCACCGTGCATTACAGAACCCACTCGGGGGAGAAGCCCTACGAGTGTGCGGAGTGCGGGAAGTCCTTCTACCTGAACTCAGCCCTTATGAGACATCAGAGGGTGCACACGGGGGAGAAGCCTTACGAGTGTAACGAGTGTGGGAAATTATTCTCGCAGCTGTCCTACCTCACCGTGCATCACAGAACTCACTCAGGAGTGAAGCCCTATGAGTGTAGCGAGTGTGGAAAGACCTTCTACCAGAATTCAGCCCTCTGTAGACACCGGAGAATTCACAGAGGGGAGAAGCCCTATGAATGCTACATCTGTGGCAAGTTCTTTTCTCAGATGTCTTACCTCACGATCCATCACAGAATTCACTCAGGGGAGAAGCCCTATGAGTGCCGCGAGTGTGGGAAGTCCTTCTGCCAGAACTCAGCCCTCAACAGACACCAGCGCACGCACACGGGAGAAAAAGCCTACGAGTGTTACGAGTGTGGGAAATGCTTCTCCCAGATGTCTTATCTCACTATCCATCACAGGATCCACTCGGGAGAGAAGCCCTTCGAGTGTAACGAGTGTGGGAAAGCCTTCTCTCGGATGTCGTACCTCACTGTGCACCACAGGACCCACTCAGGAGAGAAGCCCTATGAATGTACGGAGTGCGGGAAGAAATTCTACCACAAGTCCGCGTTCAATAGCCATCAGAGAACTCACAGGAGAGGGAGCGGGAATGGGGTTGATTGA
>11|ENSMUSG00000044807|50654509|50669881
ATGGCTGTGGATTTGCTGGCTGCCCGAGGCACAGAGCCTGTGACCTTCAGGGATGTGGCCGTGTCCTTCAGCCAGGATGAGTGGTTGCACCTGGACCCTGCTCAGAGAAGCCTGTACCGAGAGGTGATGCTGGAGAACTACAGCAACCTGGCCTCGCTGGGGTTTCAGGCTTCAATACCTCCTGTGATTGGCAAGCTGCAAAAAGGGCAAGATCCCTGCATGGAAAGAGAAGCCCCTGAAGACACCTGCCTAGATTTCGAGATTTGGCCAGAGATAGAAGCATTGCCACCCAAACAAGATGTTCTTACTAAAGAGACATCACATGGGCTGATAAAGAATGGATCCACTAAGTGTGTTTACTGGAAAATCAGCTTTGGAGAGCTTGTGAAAACTGAGTGCCGAGATATAGCACAGGAGCAAGAAAAGAAAGTGCATGGGCCAGGGGCAGAGTCACCCAAGGAAACCACCAGTGAAGACGGAACTCCCACGGGCTTCGAGCCGGAGAAACCCTTGTTCATTAGTAAAGCACTTGTCTCACAAGAGGGTGATCCTACAGAAAGTGTTCCTGCTACGTATCACACTTCAGAGAAAGATTTACCACAGGATTTTGATCTAATGAGAAGCTTTCAAATGTACCCAGGACAAAAACCTCATGTCTGCAGTGAATGTGGCAAGGGTTTCACCCAAAGCCTTCATCTTCTAGAGCACAAGAGGCTTCACACTGGGGAGAAGCCGTACAAATGCAGCGAGTGTGGGAAGAGCTTCAGCCATAGATCCTCCCTCCTGGCTCACCAGAGAACCCACACCGGAGAGAAGCCGTACAAGTGCAGCGAGTGTGAGAAAGCCTTCGGCAGCAGCTCCACTCTCATCAAACACCTGAGGGTGCACACCGGAGAGAAACCTTACCGCTGCCGGCAGTGTGGGAAGGCCTTCAGCCAGTGTTCCACCCTCACTGTACACCAGAGGATTCACACTGGGGAAAAGCTCTATAAATGTGCCGAGTGTGACAAGGCCTTTAACTGCAGAGCAAAGCTCCACAGACATCAGAGAATCCACACAGGGGAGAAGCCATATAAATGTGCTGAGTGTGGGAAGGGCTACAGTCAGTTTCCATCCCTAGCCGAACACCAGAGACTCCATACTGGCGAGCAGCTTTGCCAGTGTTTGCAATGTGGGAGAACCTTTACACGTGTGTCTACCCTTATCGAACACCAGAGAATTCATACTGGACAGAAACCATATCAATGCAACGAATGTGGGAAGACTTTCAACCAGTATTCCTCCTTCAATGAACATCGGAAGATTCATACCGGGGAGAAACTTTACACATGTGAAGAATGTGGGAAAGCCTTTGGCTGTAAATCAAACCTTTATCGGCATCAGAGGATCCATACTGGAGAGAAACCCTATCAGTGTAACCAGTGTGGAAAGGCCTTCAGCCAGTATTCATTCCTAACTGAACACGAGCGAATCCATACTGGAGAGAAGCTCTACAAGTGTATGGAGTGTGGGAAAGCCTATAGTTACAGGTCAAACCTTTGTAGACACAAAAAAGTCCACCTTAAGGAAAGGCTGTATAAATGGAAAGAATATGGGACACCCTTTATCTATGGCTCATCCCTTACTCCATATCAGAAATTTCTGAAAGGAGACAAGCCTGAGAACTTTAATTCATCGCTGTGA
>13|ENSMUSG00000050919|100284980|100347194
ATGCAGAAGGCAATGAAGATGGTCAAGGATGAGGACGGGCCCCTCAACGCTGCTGCGAAAAGCATCCCCTCTTTTCCCCACTGTCTACAGCCCGAGGCTTCCCGAGGGAAGGCTCCCCAAAGACACCCCTTCCCGGAAGCCCTCCGGGGCCCCTTTTCGCAGTTTCGGTATGAACCTTCTCCAGGAGACCTTGATGGATTCCCGGAGGTCTTCGAGGGAGGAGGGTCCCGGAAACGGAAGAGCATGCCCACCAAGGTGCCTTACACTCACCCTGCAGAAGAAGCTTCGATTGCTCAGGAGAGCAAGAGCCTGGGCCCTCCGAACCTCACTCTACTTTTCCCGCAGCCACAGCGCCCCAAGTGCGACTCCCAGATGATCGATCTGTGCAATGTGGGCCTGCAGTTCTACCGCACCCTGGAGCACCTGGGGGGCAAACCCGTCAAGCAAGAGCCGGTGAAACCCAGTGCCATGTGGCCCCAGCCCACGCCTCCTGCCTTCCTGCCTGCGCCTTACCCTTACTACCCCAAAGTCCACCCGGGACTCATGTTCCCCTTCTTCGTGCCCTCGTCCTCACCCTTCCCCTTCAGCAGGCACACCTTCCTGCCCAAGCAGCCCCCCGAGCCAGTGTTACCCCGCAAAGTGGAACCCCTGGAGAGCGAGGAGACCAAACAGAAGGTGGAGAGGGTGGACGTGAACGTCCAGATCGACGACAGCTACTACGTGGATGTGGGTGGGGCTCAGAAGCGCTGGCAGTGCCCCACCTGTGAAAAGTCCTACACCTCCAAGTACAACCTGGTGACCCACATCCTGGGCCACAGCGGGATCAAGCCACACGCGTGCTCCCGTTGTGGGAAACTCTTCAAACAGCTCAGCCATCTGCACACCCACATGCTGACACACCAGGGTACACGGCCCCACAAATGCCAGGTGTGCCACAAGGCCTTCACCCAGACCAGCCACCTGAAGCGCCACATGATGCAGCACAGCGAGGTGAAGCCGCACAACTGTCGCGTGTGTAGTCGGGGCTTTGCCTACCCCAGCGAGCTCAAGGCCCACGAGGCCAAACACGCCAGCGGGCGCGAAAACATTTGTGTGGAGTGCGGCCTCGACTTCCCCACCCTGGCTCAGCTGAAGAGGCACCTCACTACGCATAGGGGCCCCATCCAGTACAACTGCTCGGAGTGCGACAAGACCTTCCAGTATCCAAGTCAGCTGCAGAATCACATGATGAAGCATAAGGACATCCGTCCCTATATCTGTTCCGAGTGTGGCATGGAGTTCGTGCAACCCCATCACCTCAAGCAACACTCACTCACCCACAAGGGTGTGAAGGAACACAAATGCGGGATCTGTGGGCGTGAGTTCACCCTGCTGGCCAACATGAAGAGACACGTGCTGATCCACACCAACATCCGTGCCTACCAGTGTCATCTCTGCTACAAGAGCTTCGTGCAGAAGCAGACCCTCAAGGCTCACATGATCGTCCACTCGGATGTGAAGCCTTTCAAATGCAAGCTGTGTGGGAAGGAATTCAACAGAATGCACAACCTGATGGGGCACCTGCACCTGCACTCGGACAGCAAGCCCTTCAAGTGTCTCTACTGCCCCAGTAAGTTCACGCTGAAGGGGAACCTGACCCGCCACATGAAGGTCAAGCACGGAGTGATGGAGCGAGGCCTGCACTCTCAAGGTCTGGGTAGGGGACGACTCGTCCTGGTGCAGTCCGCTGGTGTCCTGAGGAATCTAGAGCAGGAGGAACCATTTGACCTCTCCCAGAAGCGCAGTGCGAACGGGCCAATGTTCCAGTCCGACGTGGACAGCACGCAGGACTGCCTCTGCCAGGAGGAGGAGGAGGAGGCCGGGGAAGAGGACAACTGCTACGAAGTGGAGCCCTATAGCCCCAGTCTGGCCCCGGAGAGCCAGCAGCTCTGCGCGCCTGAGGATCTGTCCACCAAGCAGGAGCAGACCCTGCAGGACCCTGGAGAAGGATGCAGGGATCAGGATGCTCCGGAAGAGCAGCAGGAGGACAGGAGCGAGGACCACGAGGGCAGTGACATAGACTGCGAGGGCAAAGACATAGACTGTGCCATCAGAGAGGAGCGCTTGAGCAGCCGGCTGTTGCAAAGCGGCGGACAGGGCCCCTCGTTTTCTGATTACTTATACTTCAAGCACAGAGATGAGGGCTTAAAAGAATTGCTAGAGAGGAAAATGGAAAAACAAGCAGTCCTTTTGGGTATCTAA
>4|ENSMUSG00000049657|45012338|45033370
ATGGATTTTCCTGGTCACTTTGAGCAGATCTTTCAGCAGCTGAACTACCAGAGACTTCATGGGCAGCTGTGTGACTGTGTCATTGTAGTGGGGAACAGGCATTTCAAAGCCCACCGCTCCGTGCTGGCAGCATGCAGTACGCATTTCCGAGCACTGTTCTCGGTGGCGGAAGGAGATCAGACCATGAACATGATCCAGCTAGATAGTGAGGTGGTGACAGCCGAGGCCTTCGCCGCCCTGATTGACATGATGTATACCTCCACCCTCATGCTAGGGGAGAGCAACGTTATGGATGTCTTATTGGCAGCCTCTCACCTGCATCTGAACTCCGTTGTTAAGGCATGTAAACATTACCTGACGACAAGGACGCTCCCCATGTCTCCCTCTAGTGAGCGTGCTCAGGAGCAGAGTGCCCGCATGCAGCGCTCTTTTATGCTGCAGCAGCTGGGACTCAGCATTGTGAGCTCAGCCCTCAGTTCCAGCCAGAGTGCCGAGGAGCCGACAGCCCCTATGAGCTCATCCATGCGCAGCAGCCTGGACCAGCGGACACCCTTCCCCATGAGACGCCTTCACAAGCGCAAACAGTCTGTAGAGGAGCGGGCCCGGCAGCGCCTGCGATCCTCCATGGAGGAATCTGCCATTTCAGATGTTACTCCAGAGAGCGGGCCTGCGGGAGTTCATTCCCGGGAGGAATTCTTCTCACCGGATTCTCTGAAAATTGTGGATAATCCTAAACCCGATGGGATGGCTGACAACCAGGAAGACGGTGCCATGATGTTTGATCGGCCTTTTGGTGCCCAAGAAGATGCTCAAGTGCCCAGCCAGTCAGATGGCAGTGCTGGCAACATGGCCTCTCGTGCAACTCAGGTTGAAACGAGTTTTGAACAAGAGGCCGTGGCTGAGAAAGGCAGTTTCCAGTGTGAAAATCCTGAGGTTGGCCTCGGGGAGAAGGAGCACATGAGAGTGGTGGTGAAGTCTGAGCCCCTGAGCTCTCCCGAGCCGCAGGATGAAGTGAGCGACGTGACCTCCCAAGCAGAGGGCAGTGAGTCTGTGGAGGTGGAAGGAGTGGTGGTCAGTGCCGAGAAGATAGACCTCAGCCCTGAAAGCAGTGACCGGAGCTTTTCCGATCCCCAGTCCAGCACCGACAGGGTCGGGGACATCCACATCTTGGAAGTCACGAATAATCTAGAACATAAGACCTCTTTTAGTATTTCCAATTTTCTCAACAAGAGCAGGGGGAGTAATTTCAGTGCAAGTCAGAGCACTGACGACAACCTCCCAAACACCACCAGTGACTGTAGGCTCGAGGGCGAGGCCCCTTATCTGTTGAGTCCAGAGGCTGGGCCAGCAGGTGGGCCTTCCTCTGCCCCTGGTTCCCATGTAGAGAACCCGTTCAGTGAGCCTGCAGACTCCCACTTCGTCAGACCTATGCAGGAGGTGATGGGCCTGCCCTGTGTGCAGACCTCAGGCTACCAAGGAGAACAATTCGGGATGGATTTTTCCAGGTCTGGCTTGGGTCTCCACTCATCCTTCTCCAGGGCCATGATGGGTTCCCCACGAGGAGGGGCCAGTAACTTTCCATATTACCGACGAATAGCTCCAAAAATGCCAGTGGTAACTTCTGTCAGGAGCTCGCAGATCTCTGAAAATTCAGCCAGTTCCCAGCTAATGATGAACGGGGCCACCTCATTTGAAAATGGCCACACCTCCCAGCCTGGCCCTCCTCAGTTGACCAGGGCATCTGCTGATGTCTTGTCAAAGTGCAAGAAGGCCTTATCGGAGCACAATGTCTTGGTTGTGGAGGGAGCTCGAAAGTATGCCTGCAAAATCTGCTGTAAAACCTTCCTGACTCTGACGGATTGCAAGAAACACATCCGGGTCCACACAGGAGAAAAGCCGTACGCCTGCCTCAAGTGTGGCAAACGGTTCAGTCAGTCCAGCCACCTATATAAACACTCGAAAACGACCTGCCTGCGCTGGCAGAGCAGCAACCTCCCCAGCACCCTGCTCTGA
>17|ENSMUSG00000024137|24171379|24182911
ATGGAGGGCGCGATGGCAGTGCGGGTGACGGCCGCTCATACGGCAGAAGCCCGGGCCGAAGCCGGGCGTGAAGCGGGCGAGGGCGGGGTTGCGGCGGCGGCGGCCTTGTCCTCCGGCGGCTTCCTTGGGCTCCCAGCGCCCTTCAGCGAGGAAGATGAGGACGATGTGCACAGATGTGGCCGCTGCCAAGTGGAATTCACTGCCTTGGAGGACTTTGTCCAGCACAAGATTCAGAAGACCTGCCATCGGGCCCCGCAGGAGGCCCTGCCCACCACCCCTGCTGCCACTGCACTGCTGGACCAGGAGGTGGTGCCCACAGCAGCAGAGGGAGGTCCAGATGAACCCATCACTGTGGCTCACATCGTGGTGGAGGCCACCTCTCTAGCAGAAGACATCAGCCACGCTCCTGACCTTGTTGGAAGTGGGCACATCAAAGAGGTCATTGTGGCTGCTGAGGCAGAGCCAGGGGATGTCGAGATGGCAGAGGCTCCAGGCAGTCCTAATCATCAGGAACTTGGGCTTCTTGGGGAGGGCGAGCAGGCCCATGTCAAGCTGCTGGTGAACAAGGAAGGCCGCTACGTGTGCATGCTATGTCACAAGACCTTCAAAACGGGCAGCATCCTCAAGGCCCACATGGTAACGCACAGCAGCCGCAAGGACCACGAGTGCAAGCTCTGTGGGGCCTCTTTTCGGACCAAGGGCTCTCTCATCCGGCACCACCGACGGCACACTGATGAGCGCCCCTACAAATGTGCCAAGTGTGGAAAGAGTTTCCGAGAGTCAGGCGCACTGACTCGGCACCTCAAATCTCTCACTCCATGCACAGAAAAGATCCGCTTCAGCATAAGCAAGGACACAGCTGTGGGCAAAGAGGAAGTGCCTGCAGGGTCCAGTGCCTCCACTGTGGGGACGGTGACATCATCAGTGGCAGGAGACCCCATGGAGACATCACCTGTGATTCACCTGGTGACAGATGCCAAGGGTACTGTCATCCATGAAGTCCACGTCCAGATGCAGGAGCTTCCCCTGGGCATGAAAGCCCTGACCCCAGAGTCCCCAGACTCGGAGGAGCTCCCCTGTTCCAGTGAGAACAGCCGTGAGAACCTGCTACATCAGGCCATGCAGAATTCTGGCATCGTCCTTGAGAGGGTTGCTGGAGAGGAGAGTGCTCTGGAGCCAGCCCCTCCCTCTGGGTCCAGTCCCCAGTGCCTGGGAGATGGGTCCCCTGAACTGCCTCTGCTGAAGGTGGAGCAGATAGAGACAGTGGCCAGTGAGGCCGCCACCGTGCCCAGGACCCACCCGTGCCCTCAGTGCAGTGAGACTTTCCCAACAGCAGCCACGCTGGAGGCCCACAAGAGAGGTCACATAGCGCCGAGGCCGTTCACCTGCACACAGTGTGGCAAGGCCTTCCCCAAAGCCTACCTGCTCAAGAAGCACCAGGAGGTGCACGTGCACGAGCGCCGCTTCCGTTGTGGAGACTGTGGGAAGCTTTACAAGACCATCGCTCATGTGCGGGGCCACCGGCGTGTTCACTCAGACGAGAGGCCTTTCCCTTGTCCCCAGTGCGGCAAGCGTTACAAAACCAAGAATGCCCAGCAAGTACACTTCCGGACACACCTGGAAGAAAAGCCCCACGTGTGCCAGTTCTGCAGCCGAGGCTTCCGGGAGAAGGGCTCTCTGGTGCGGCATGTGAGGCACCACACAGGCGAGAAACCTTTCAAGTGCTACAAGTGTGGCCGTGGCTTCGCGGAGCATGGCACACTCAACCGGCACCTGCGCACTAAAGGGGGCTGCCTGCTAGAAGTGGAGGAGTTGCTGGTGTCTGAGGAGAGCCCTTCTGCGGCTGCCACTGTGCTTGCAGAAGACCCCCACACCGTGCTGGTGGAGTTCTCGTCTGTGGTAGCTGATACCCAAGAGTACATTATTGAGGCCACTGCAGATGACACAGAGACCAGTGAAGCCACCGAGATCATTGAGGGCACGCAGACAGAGGTGGACAGTCACATCATGAAGGTGGTCCAGCAGATCGTGCACCAGGCTGGTGCTGGGCACCAGATCATCGTGCAGAATGTCACCATGGACCAGGAGACAGCACTGGGTTCGGAGGCAACTGCTGCAGACACGATCACCATTGCCACTCCTGAGAGTCTTACTGAGCAGGTGGCCATGACACTGGCTTCAGCGATCAGTGAGGGTACTGTGCTCACAGCCCGGGCAGGTCCAAACAGTACTGAACAGGCCACTGTGACAATGGTGTCATCAGAGGACATAGAGATCCTTGAGCACGGAGGAGAGCTGGTCATTGCTTCACCAGAGGGCCAGCTTGAGGTACAGACGGTCATCGTATAG
>17|ENSMUSG00000055202|32535911|32539443
GAGCTGGTGACCTTCGAGGATGTGGCTGTGCACTTCACCATGGAGGAGTGGGCTCTGCTGGATCTATCCCAAAAGGAGCTCTACAAAGACGTGATGAAGGAGATATTGAGAAATGTGGTTTCCATAGGAGACATAAGGAAACACCAAAAGATTGACAATAAATACCAAAATTCTGGGAGAAAACTAAGATGTCAACTTGTGGAGAAACTCCATGACTGTAAAGAAGGTCATGAGTGTGCAGAGATCTTCAAATTCTCTACAGAGGGCACTGTGAACCATGAATTTTATCCAGGAGTACATATATGTAAAAGAAATGGGTTTGTCAATGTACTCATTGGCCATTTAGCTATAAATGTGCGACTGAAACCTAGGCCAGGGCAGAAGTCAAATGAAGTCCAGGAACATGGAAAGAATGTGTATACTAAGGAATCTCAGGGCACCTCCAGCGCTTCCCCGTCTCTTCAGAAGCATCAAAGTGCTGAGCCTGCAGAGAAATCTGATAAAACTAAACAGCCTGATGAAGACTTGAGACTTGGTCAGAATCATGAAAGGACTCCTGCTGAAGAAAAACACCACAAATGTAAACACTGTGGGAAAGCTTGTACTTCTCTCAGCTCCTTGAAGAGGCATGAACAACATTACCATGCAAAGAAATGCTCTAAGTGTAAGCAGTGTGGGAAAGCCTTCCCTTTCCCGAGTTCCCTACAAGTCCACCAAAGGATCCACACTGGAGAAAAGCCCTATGCGTGTAAGACGTGTGGGAAGACCTTTGGACATTCCAGTTCTCTCCTAAGACATGAAAGAATCCACACTGGCTCGAGTCCCCATGAGTGTAAACTGTGCAAGAAAACCTTTACTCGTTTGAATTCGCTTTTAAGGCACAAAATAATTCATACTGGTGAGAAGCCCTATGCATGTAATCAGTGTGGGAAAGCTTTCTCTCGATCCGCTTCCCTTCAGAGACACACAAGACTCCACACTGGAGAGAAACCCTATGTGTGTAAGCAGTGTGGGAAAGCCTTCATTACCTCTACTTACCTACAAGTTCATGAACGAACTCACACTGGGGAAAAACCATATGTATGTAAGGAGTGTGGGAGCACCTTCATGCTTTGGACTCAATTCCAAAAGCATAAAATAGTTCACAGCGGTGTGAATCCCTTTGTTTGTAAGCAATGCGGGAAGGCTTTCACTCGTCTTGGTACCCTACAGATACATGAGAGAATTCACACTGGTGAGAAGCCCTATGTGTGTAAGCAGTGTGCAAAAGCCTTCATGTCTTTGACTCAGTTAAGACGACATGAAATAATCCACAGTGGCATCAAACCCTACATGTGCAAACAATGTGGAAAGGGGTTTCTCTGCTCTACTACTCTTCGGAGTCATGAGAAGATCCACAGTGGCAGTAACCCGTATGTATGTTCTCAATGTGAGAAAGTTGTGAGTTCTGAGAGCGCTTTGCGGAAACATAAAATGATTCACACTGGAGAGAAGCCTTGTGTCTGTAAGCAATGTGGCAAAACATTCACTCATTTAAGTTCTCTTCAGTACCATGCACTGATGCACAGCGGAGAGAAACCCCATGAATGTAAGAAATGCGGGAAAGGCTTTCGGTCTCTTAGTCACCTTAAAAAGCACGAGAGAACTCAACACTAA
>7|ENSMUSG00000030469|43452201|43459239
ATGCTGACCTATCTTCAGAATCCTGAGAAAATTAGAGAGAGACCAAGAGTAGAAACCACAGAGGACATGCCTACTGATATGAATTTCTGCCAGATGCCCCAGCAGTTGGGAGCAGAGGAGCAGGATGGATTGTGTGAGAGATTGGTGTCCTTTGATGATGTGACTGTGGACTTCAGCCAGGAGGAGTGGCAGCACCTGGACTCCGCCCAGAGACGCCTGTACCAGGACGTGATGCTGGAGATCTACAGCCACCTCTTGTCAGTGGGTAAATTGCAGCTTGACACACAACATCAACAAATTTTTGTGAAAGCTTCATTTCTAAGCGATGCAGCCAGCGAAGTCACCAAACATGGCTCCATATATTGCTCCGTTTTAGAGAAACTCTGGCAGGAGGGTGACCCTGCTGCAAAGACAGATCAGCAAAGCCGGGTCCTGCCTGTAAGTCCTGGTGCTTTCCAAAACCAGAAAATACTGACCATAGGCAGTGCTTGGGACTATGAAGAAACTGAAGAATCTACTCTTTTGGAACCCCACCTCATTTCTACACAATATGTACCTCCAAGAGCAAATAGTGACAGTCAAAGCAATACCATAAAGCAGCTTAATGATATTATCGGATCTGATCAGTTTTTTACACAAGCCTCTTCTAATGGTGTGTGCACAGTTCCTCATCAAACAGAGAAACCATACACCGAGAGTCAGTTTGGAAACATTGTTTCTCTTAATCCACCACTTATGGATCACGAAATTAATTTTCAAGACAAACCAGTTGAATATACTGGATGTGGGAAGGTCTTCACTGGTGAGACAGCTTTCTGTCAACAGCAAATAACTAATAGTATGGAGACATCTTTTATCTGTCACACCTGTGGGAAAACCTTTCTTCACAAGTCTAAATTGACCTCTCATTCAGAAACTCCTAGAGAAGAGACACCTTATGAATGTCCTGACTGTGCCAAATCACTGAGGGGCACAACTAGCCTTCAAGTGCTCCGTGGAGTCCAGACAAAGGAGAAACCTTATGAATGCCATGTGTGTGGGAAATCATTCAGTTATACATCCCACCTAAAGGTCCACCTTCGAACACACACTGGTGAGAAACCTTATGCATGTTCTGACTGTGGAAAAGCCTTCAGCCAAAAGTCAGTCCTCACCATACATCAGAGAATTCACACTGGCGAAAAGCCGTACACATGCAGTGACTGTGGGAAAATGTTTGTTTGTGCATCAGATCTAACAAAACATTGTCGATTTCACACAGGGGAAAAGCCTTATGAGTGCCCTGACTGTGGGAAATCTTTCAGTATTAAATCTAACCTGCTTGCACACCATCGAATTCACACCAGTGAAGGACCTTACAAATGCTTTCACTGTGGAGAATCATTCAGGAAAATATCCCAATTGAAGGTACACCATCAAATTCACACTGATCGTAGATCTTTTGTATGTTCTGACTGTGGAATGGCCTTCAGCCAAAAGTCAGTCCTCACCACACATCAGAGAATTCACAGTGGAGAGAAATGTTACCCATGTAGTGACTGTGGGAAGTTGTTTCTTTATGCTTCAGATCTGAAGAAGCACTGTCGATTTCACACAGGGGAGAAGCCTTACAAATGCCATGACTGTGGGAAATCATACAGTGTGAAGTCGCACCTACACGTGCATCATCGCATTCACACTGGTGAGAGACCTTACAAATGTGATGACTGCGGAAAGTCATTCAGAAGAAACTCTCACCTACAAATGCATCAGCAAACTCATACTGGGGAGAAGCCTTACAAATGTTCTGACTGTGGGAAGTCATTCCGGAGAGCATCTCACCTGAAGGTGCATCATCGAATTCACACTGGGGAGAAACCTTTCGTGTGTTCTGAGTGTGGAAAGGCTTTCAATGATAGGTCAGTTCTCAGCACACATCAGAGAATTCACACTGGAGAGAAGCCTTACATATGCAGTGACTGTGGGAAAGCAATGTCTTCAAAAGCCAATCTCAAAGAGCATCAACGGATTCACACAGGCGAGAAACCATATGTGTGTGCTGAATGTGGGAAGGCCTTCAGTGATAAGTCTTCTTTCTACAGACATTGTAAAATTCACAGTAGGGGGAAACCTTTCGTCCGTAACAAAGGTGAAAAGGGTTTCCTGCAGAATTCACAAGTGACATCCATGACATCCTATGAGCAAACTCAGAATGCAGAGAAACTATAG
>17|ENSMUSG00000055240|32989767|33003396
ATGCGTCCGAAGCTGGAAATGGAACCAGTGACCTTTGAGGATGTGGCTGTGAACTTCACCTCAGGAGAGTGGACTTTGTTGGATTCCAGTCAAAAGAAGCTCTACAGAGATGTGATGAAGGAAAACTTTTTGAACCTGATCTCCATAGAGAAAACACGAGAAGAAAATGTTGAAGAGGACTACCAAAATCTCAGAACTCAAGTGATTGAGAAAGATGGTGAATGTGAACGTGGTTGTCAATGTGAACAAACCCAGGCACAGAGTCCGGAGTATATTGTTAATGAGGACATGCCTCCTGCAGCAACAGGATGTGGAAGCAGTTTGTATGTGAGAAACGTCATTGGTAATTCACCCTGGGATGTGCACCTCAGTGGTCAAACTCAAGAGAAACCATTTGAGTGTAAGGAACCTGTGGAGAAGGCTTTTAAACCTGAGGAATGCTGGGAAGATATGGGTCATTCTAAGGCATTTCAGGTTCATGGAAGTTCTCGAGAGAAATCCTATGAAAATCAGCAATGTGATGCAGCTCATAGAAACCTCCATTGTGATCCGCATCATGAGAGAACGCATGATGGAAATAAAAACAATGAGAATACCTTTATGAAGTGTACATCTGACCAGATCGATGAAAAACTCCACAGTGAAGTAAAGCCATTTGTGTGTAAGCAGTGTGGAGAAGCCTTTGTTAATTCCAGTCACCTTATCAGTCATGAGCGAATTCATATTGTAGAAAAGTGTTATATTTGCAAACAGTGTGGGAAAACATTTAGATATTTGTCATGCTTCCAAAAACATGAAAGAATTCACAGTGGAGAGAGGCCTTATGTGTGTGAGCAATGTGGGAAAGGATTTATTCAGTTGAAATACCTTCTCATGCACCAAAGGAGTCATGGAGAGAATTCTTATGAATGTAAACATTGTGAAAAAGTCTTCACTATTTCCAGTGTCCATAATGTTCATGAAGATATTCAAGATGGAGACAAGCCATATTCATGCACACATTGTGGGAAAGCTTTCTCTAGTCCCAGTGACTATAATAGTTGTGAAAGAATTCACACTGGAGAGAATCCCTTTGTATGTAAGAAATGTGGGAAAGCCTTCAAACGTTTGGGGCATTTTATGAATCATGAAAGGATTCACACTGGAGAGAAGCCTTATGCCTGCAAACATTGTGGAAAAGCCTTCACCAGTTCCAGTGACCGGAACAGTCATGAAAGAATTCACACTGGAGAGAAACCCTTTGTCTGTAAAACCTGTGGGAAAGCCTTCAGTCGTTCTGATTATCTTATCAATCATAAAAGGATTCATACCGGAGAGAAGCCTTATCCGTGTAAGTATTGTGGGAAAGCCTTTGCCACTTCCAGTGACAGAAACAGTCATGAAAGAATTCATACTGGTGAGAGATCCTTTCTGTGTAAAAAATGTGGGAAAGTGTTCATTCTTTCTGGTGATCTAATCAAGCACGAGAGGATTCACACTGGAGAGAAGCCTTATGCCTGCAAACATTGTGGAAAAGCTTTCACTACTTCAAGTGCCCGCAACAGTCATGAAAGAATTCACACTGGAGAGAAGCCGTATACATGTAAGCATTGCACAAAAACTTTTACCACTTCCAGTACCCGTAACAGTCATGAAAAAACTCACACTGCAGAGAAGCATTTTGCGTGTAACCTTTGTGGGAAAACCTTCAACAGTCAGAGTTCCTATTACACTCATAAAAAAATACACTCTATGAAAGAGAAACTTTATGTATGTAAACACTGTGGGAAAGAATTCACTTACTGTGGTAATTTCCTTAAGCATGAAAGAAGTCACACCATGGAAACATTATCCATATGA
>1|ENSMUSG00000063659|179279082|179287439
TGGCTCGGCCGCGCGCCTCAGGCTGCCAGCGCGGGCGGGGGGCGGCGGGGGCGCGCGGGGCCCGGGCCGGGGCCGGCGGGCGGGCGGGGGCCGGCGGAGGACGCCCACAAGTCCAGCGGCGGCGGCGGCGGCAGAGGAGGAGGAGGAGGAGGACGCGGCGGGGACGCGGCGACTCGGGCCGCTCCGTGTTATGAAGACAGTATGGAGTTTCCAGACCACAGCAGACATTTGCTGCAGTGTCTGAGCGAGCAGAGGCACCAGGGCTTTCTTTGTGACTGCACTGTTCTGGTGGGAGATGCCCAGTTCCGGGCACACCGAGCTGTTCTGGCTTCATGCAGCATGTATTTCCACCTCTTTTACAAGGACCAGCTGGACAAAAGAGACATTGTTCATCTGAACAGCGACATTGTGACAGCCCCCGCTTTCGCTCTCCTGCTTGAATTCATGTACGAAGGGAAACTCCAGTTCAAAGACTTGCCCATTGAGGACGTGCTAGCAGCTGCCAGTTATCTCCACATGTATGACATTGTCAAAGTCTGCAAAAAGAAGCTGAAAGAGAAAGCTACCACAGAGGCGGACAGCACCAAAAAAGAAGAAGATGCTTCAAGTTGTTCGGATAAAGTCGAGAGCCTCTCAGACGGCAGCAGCCACATGGCAGGTGACCTGCCCAGTGATGAAGATGAAGGCGAAGATGACAAATTGAACATTCTACCCAGCAAAAGGGACTTGGCAGCTGAGCCTGGGAACATGTGGATGCGATTGCCCTCAGACTCAGCAGGCATCCCCCAGGCTGGCGGAGAGGCCGAGCCACACGCCACAGCAGCTGGAAAAACAGTAGCCAGCCCCTGCAGCTCAACAGAGTCTTTGTCCCAGAGGTCTGTCACCTCCGTGAGGGATTCGGCAGATGTTGACTGTGTGCTGGACCTGTCTGTCAAGTCCAGCCTTTCAGGAGTTGAAAATCTGAACAGCTCTTATTTCTCTTCACAGGACGTGCTGAGAAGCAACCTGGTGCAGGTGAAGGTGGAGAAAGAGGCGTCCTGTGATGAGAGTGATGTTGGCACTAATGACTATGACATGGAACATAGCACTGTGAAAGAGAGTGTGAGCACTAACAACAGGGTACAGTATGAGCCAGCCCACCTGGCTCCTCTGAGGGAGGACTCGGTCTTAAGGGAACTGGATCGGGAGGACAAAGCCAGCGATGATGAGATGATGACCCCAGAGAGCGAGCGGGTCCAGGTGGAAGGGGGCATGGAGAACAGTCTGCTTCCCTACGTCTCCAATATCCTGAGCCCCGCAGGCCAGATCTTCATGTGCCCCCTGTGCAACAAAGTCTTCCCCAGCCCCCACATCCTGCAGATCCACCTGAGCACGCACTTCCGAGAGCAGGATGGCATCCGTAGCAAGCCTGCCGCCGATGTCAATGTGCCCACGTGCTCCCTGTGTGGGAAGACTTTCTCCTGCATGTACACCCTCAAGCGCCACGAGAGGACTCACTCGGGGGAGAAGCCCTACACGTGCACCCAATGCGGCAAGAGTTTCCAGTACTCGCACAACCTGAGCCGTCATGCCGTGGTGCACACCCGCGAGAAGCCCCATGCCTGCAAGTGGTGCGAGCGCAGGTTCACGCAGTCCGGAGACCTGTACAGACACATCCGCAAGTTCCACTGTGAGTTGGTGAACTCCTTGTCGGTCAAAAGTGAAGCGCTGAGCTTGCCCACTGTCAGAGACTGGACCTTAGAAGATAGCTCTCAAGAACTTTGGAAATAA
>2|ENSMUSG00000068859|73072764|73076165
ATGGCCACGTCTATACTTGGGGAAGAGCCACGCTTCGGAACGACCCCGTTGGCCATGCTGGCGGCGACCTGCAACAAGATCGGCAACACGAGCCCCCTGACGACCCTGCCCGAGTCCAGCGCCTTCGCCAAAGGCGGCTTCCACCCCTGGAAGCGCTCCTCGTCCAGCTGCAACCTCGGCTCCAGTCTCTCCGGCTTCGCTGTGGCCACGGGCGGCCGCGGCTCGGGCAGCCTGGCGGGTGGCTCGGGAGCCGCCAACAGCGCCTTCTGCCTGGCCTCCACGTCCCCCACGTCGTCCGCCTTCAGCAGCGACTATGGCGGCCTTTTCTCCAACTCGGCGGCGGCGGCGGCCGCGGCGGCCGGCGTGTCCCCGCAGGAGGCGGGCGGCCAGTCGGCCTTCATCTCCAAGGTGCACACGACGGCGGCCGACGGTCTGTACCCGCGCGTGGGCATGGCGCACCCGTACGAGTCGTGGTACAAGTCGGGCTTCCACTCGACCCTAGCGGCGGGCGAGGTGACCAACGGCGCGGCGTCATCGTGGTGGGACGTGCACAGCAGCCCTGGGTCCTGGCTGGAGGTGCAGAACCCCGCCGGGGGGCTGCAGAGCTCGCTGCACTCGGGCGCCCCCCAGGCCTCGCTGCACTCTCAGCTGGGCACCTACAACCCCGACTTCAGCTCGCTCACGCACTCGGCCTTCAGCTCCACCGGCCTCGGCTCGTCGGCCGCCGCCGCTTCGCACCTGCTCTCCACCAGCCAGCACCTGCTGGCCCAGGACGGCTTCAAGCCGGTGCTGCCCTCTTACTCGGACTCCAGCGCAGCGGTGGCCGCGGCGGCCGCCAGCGCTATGATTTCGGGCGCAGCGGCGGCCGCCGCCGGGGGCAGCTCGGCGCGCTCCGCCCGTCGCTACTCGGGCCGCGCCACCTGCGACTGCCCCAACTGCCAGGAGGCCGAGCGGCTGGGTCCGGCCGGGGCGAGCCTACGCCGCAAGGGGCTGCACAGCTGTCACATCCCGGGCTGTGGCAAGGTGTACGGCAAGACGTCGCACCTGAAGGCGCACCTGCGCTGGCACACGGGCGAGCGGCCCTTCGTGTGCAACTGGCTCTTCTGCGGCAAGCGCTTCACGCGCTCGGACGAGCTGCAGCGGCACCTGCGGACTCACACGGGCGAGAAGCGCTTCGCCTGCCCTGTGTGCAACAAGCGTTTCATGCGCAGCGACCACCTGAGCAAACACATTAAGACGCACAACGGGGGCGGCGGGGGCAAAAAGGGCAGCGACAGTGACACGGACGCCAGCAACCTGGAGACACCCCGTTCCGAGTCCCCGGACCTCATCCTGCACGATTCCGGCGTCAGTGCAGCCCGGGCGGCTGCGGCGGCGGCAGCGGCGGCGGCGGCAGCGGCAGCGGCGGCTTCGGCGGGAGGCAAGGAAGCTGCGACCGGTCCCAACGACTCCTAG
>7|ENSMUSG00000047603|23845788|23851026
ATGTGCTTGCTGTCACAGGAGGCAGTGACGTTCAGGGATGTGGCCGTAGTCTTCAGTGAAGAGGAGATGGGGCTGCTGGACGCTGCCCAGAGGAAGCTGTACCATGATGTGATGCTGGAGAACTTCCTGAACCTCCTGGCAGTGGGAAGTCAGAGTCCAAACAAGGTGGACACTCTTGACTCAACAGGATTAAGGCACCTTTCACTGGGGTGGCTTCCATGCTGGCATATGACAGGCCATGATGTCAAGAAACTGGCCAGCACTCCAGATGTTGTAGTAAACATTCAAGGAAAGAGTTCTCACTTCCTGGAGCAATGTCACTCCTCCTGCCATGGCGGAACAGAAGAGCCTCTCCAGGTCTCCGAGGATAATGGCTGTCTGGAGAGTCTCACAAGCGATCATTCCAGCATTACCGAAAATCAGGAATTTCTGTCTGGGAGGGCTCAGAGTTCTTGGAGTAAAACAGACTTTAGTGAGAGATGGAACCATGAGAAACGCTGTACTCAGACTCTGGTGAAAACTAAGTCTCAGCTGTTGGCTCTGGGTGTTGACATTCTGAATTGCATTTCCCATCAAGATAACAATATACTGCATAAAAGAGACAAAGTCCCCAGCAGTGGTGACTGTGATCAAGTCATCTTCCCTATGGCATGTCTCACCCAGTCTCCTGTTTACACAGAACAGAAGGCCTACCAGTGCAACACAGGCCAAGACGCCTTCATTGACAGCCCCAGTCAGGAGACTCAGCAGGTCCTCTTAGGAAATAAGTCCCCTGTACATGGTACATATGAGGACACTAGTTATACCTCCAGTGTCATTCAACAAAGTGTCCATCCAGGAAGAAAGCGCTACTGGTGTCAAGAGTGTGGCAAGGCTTTCAGTCAGAGCTCAAATCTGCAGACTCACCAGAGAGTGCACACGGGGGAGAAACCCTATACCTGCCCTGAGTGTGGGAAGAGCTTTAACCAGAGCTCACACCTGTATGCTCACCTGCCCATCCACACAGGCGAGAAGCCCTACTGCTGCGACAACTGTGGGAAGGGCTTCAGCCGAAGCACAGATCTCAACATTCACTGCCGAGTGCACACTGGAGAGAAACCTTACAAGTGTGAGGTGTGTGGGAAGGGCTTCACACAGAGGTCACACCTCCAGGCCCATGAGAGAATTCACACAGGAGAGAAGCCATATAAGTGTGGAGACTGTGGCAAATGCTTCAGCTGTAGCTCAAACCTTCACACCCACCAGAGAGTCCACACTGAAGAGAAACCGTACAAGTGTGACGAGTGTGGGAAGCGCTTCAGCTTGAGCTTCAACCTCCACAGCCATCAGCGGGTCCACACAGGAGAGAAGCCATATAAATGTGAAGAGTGTGGGAAGGGTTTCAGTTCAGCCTCAAGCTTCCAAAGCCACCAGAGGGTCCATACAGGAGAGAAGCCATTTTGCTGCAGTGTCTGTGGGAAGGGCTTCAGTCAGAGCTCCTATTTTCAAGCCCATCAGAGAGTTCACACTGGGGAAAAACCATACAGATGTGATGTGTGTGGGAAGCGCTTCAACTGGAGTTTGAACCTCCACAATCACCAGAGAGTCCACACTGGAGAGAGACCATATAAATGTGAGGAGTGTGGAAAAGGCTTCAGTCAGGCCTCCAATCTGCAGGCCCATCAGAGTGTCCACACTGGTGAGAAGCCATTCAGATGCAATGCGTGCCAGAAGCGATTCAGTCAGGCCTCGCACCTCCAGGCCCATCAGAGAGTGCACACAGGGGAGAGGCCCTACAAATGTGACACATGTGGGAAAGCCTTCAGCCAGAGATCCAATCTCCAAGTTCATCAGATAATTCACACCGGGGAGAAGCCGTTCAAGTGTGAGGAGTGTGGGAAGGAATTCAGCTGGAGTGCAGGACTTACTGCTCACCAGAGGGTCCACACAGGAGAGAAACCCTACACGTGTCAGCAGTGTGGGAAGGGCTTCAGTCAGGCCTCACACTTCCACACTCACCAGAGGGTCCACACTGGGGAAAGGCCCTACATCTGCAGCATTTGCTCTAAGGGCTTCAGTCAGAGATCACATCTGGTCTACCACCAGAGAGTCCACAGTGCAGGGAATCCCTAG
>18|ENSMUSG00000038418|34987181|34990930
ATGGCAGCGGCCAAGGCCGAGATGCAATTGATGTCTCCGCTGCAGATCTCTGACCCGTTCGGCTCCTTTCCTCACTCACCCACCATGGACAACTACCCCAAACTGGAGGAGATGATGCTGCTGAGCAACGGGGCTCCCCAGTTCCTCGGTGCTGCCGGAACCCCAGAGGGCAGCGGCGGTAATAGCAGCAGCAGCACCAGCAGCGGGGGCGGTGGTGGGGGCGGCAGCAACAGCGGCAGCAGCGCCTTCAATCCTCAAGGGGAGCCGAGCGAACAACCCTATGAGCACCTGACCACAGAGTCCTTTTCTGACATCGCTCTGAATAATGAGAAGGCGATGGTGGAGACGAGTTATCCCAGCCAAACGACTCGGTTGCCTCCCATCACCTATACTGGCCGCTTCTCCCTGGAGCCCGCACCCAACAGTGGCAACACTTTGTGGCCTGAACCCCTTTTCAGCCTAGTCAGTGGCCTCGTGAGCATGACCAATCCTCCGACCTCTTCATCCTCGGCGCCTTCTCCAGCTGCTTCATCGTCTTCCTCTGCCTCCCAGAGCCCGCCCCTGAGCTGTGCCGTGCCGTCCAACGACAGCAGTCCCATCTACTCGGCTGCGCCCACCTTTCCTACTCCCAACACTGACATTTTTCCTGAGCCCCAAAGCCAGGCCTTTCCTGGCTCGGCAGGCACAGCCTTGCAGTACCCGCCTCCTGCCTACCCTGCCACCAAAGGTGGTTTCCAGGTTCCCATGATCCCTGACTATCTGTTTCCACAACAACAGGGAGACCTGAGCCTGGGCACCCCAGACCAGAAGCCCTTCCAGGGTCTGGAGAACCGTACCCAGCAGCCTTCGCTCACTCCACTATCCACTATTAAAGCCTTCGCCACTCAGTCGGGCTCCCAGGACTTAAAGGCTCTTAATACCACCTACCAATCCCAGCTCATCAAACCCAGCCGCATGCGCAAGTACCCCAACCGGCCCAGCAAGACACCCCCCCATGAACGCCCATATGCTTGCCCTGTCGAGTCCTGCGATCGCCGCTTTTCTCGCTCGGATGAGCTTACCCGCCATATCCGCATCCACACAGGCCAGAAGCCCTTCCAGTGTCGAATCTGCATGCGTAACTTCAGTCGTAGTGACCACCTTACCACCCACATCCGCACCCACACAGGCGAGAAGCCTTTTGCCTGTGACATTTGTGGGAGGAAGTTTGCCAGGAGTGATGAACGCAAGAGGCATACCAAAATCCATTTAAGACAGAAGGACAAGAAAGCAGACAAAAGTGTGGTGGCCTCCCCGGCTGCCTCTTCACTCTCTTCTTACCCATCCCCAGTGGCTACCTCCTACCCATCCCCTGCCACCACCTCATTCCCATCCCCTGTGCCCACTTCCTACTCCTCTCCTGGCTCCTCCACCTACCCATCTCCTGCGCACAGTGGCTTCCCGTCGCCGTCAGTGGCCACCACCTTTGCCTCCGTTCCACCTGCTTTCCCCACCCAGGTCAGCAGCTTCCCGTCTGCGGGCGTCAGCAGCTCCTTCAGCACCTCAACTGGTCTTTCAGACATGACAGCGACCTTTTCTCCCAGGACAATTGAAATTTGCTAA
>12|ENSMUSG00000048387|9600505|9606929
ATGGGCAGCAAAACCTTGCCAGCACCGGTACCCATTCACCCATCCCTGCAGCTTACCAATTACTCTTTCCTTCAGGCAGTGAATGGCCTGCCCACAGTGCCCTCGGACCACCTGCCCAACCTGTATGGTTTCAGCGCTCTTCATGCGGTGCATCTGCACCAATGGACGCTGGGCTACCCAGCCATGCACTTGCCTCGATCCTCTTTTTCTAAAGTGCCAGGTGCGGTGTCCAGCCTGATGGACGCTCGCTTCCAGCTGCCAGCCTTCCCCTGGTTTCCCCACGTCATTCACCCTAAGCCAGAGATCACCGCGGGAGGCAGCGGCGCAGCACTTAAGACCAAGCCTCGCTTTGATTTCGCTAACCTGGCCTTGGCTGCCACACAAGAGGATCCCACCAAGCTTGGCCGAGGGGAGGGCCCTGGCTCCCCTGCTGGTGGGCTGGGCGCCCTCCTGGACGTGACCAAGCTATCCCCAGAAAAGAAGCCAACAAGGGGACGCCTGCCTTCCAAGACCAAGAAGGAATTCGTTTGCAAGTTCTGTGGCCGCCACTTCACTAAGTCCTATAACCTACTTATCCACGAGCGGACGCACACTGATGAGCGACCTTACACCTGTGACATCTGCCACAAAGCTTTCCGGAGGCAAGACCACCTACGGGACCACAGATATATTCACTCCAAAGAGAAGCCTTTCAAGTGTCAAGAGTGTGGGAAAGGATTCTGCCAGTCCCGGACTCTCGCTGTCCACAAGACGCTACACTCACAAGTGAAGGAGCTCAAAACCTCCAAGATCAAATGCTAA
>7|ENSMUSG00000044876|5775633|5794332
ATGGAGGCCCCAACGACCCAGCCAGTGAAGCAGGAGAACCTGGCGGTTGAGGCCCTGACGCTCGACTCCCCGTGGCACCGCTTCCGCCACTTCCACCTGGGCGATGCAGCAGGGCCACGTGAGGCCCTGGGGCTGCTCCGTGCCCTGTGCCGGGACTGGCTCCAGCCGGAAGTGCACACGAAGGAGCAGATGCTGGAGCTGCTGGTGTTGGAGCAGTTCCTGAGCGCCCTCCCTGCAGACACCCAGGCGTGGGTGTGCAGCCGCCGGCCCCAGAGCGGAGAGGAGGCTGTGGCGCTGCTGGAGGAGCTCTGGGGCCCAGCAACCTCCCCAGATGGGTCGTCAGCAATGAGGGCACCTCGGGATGTGACCGAAGGCCCGGGGGTCAGTGTTGGAAAGGAAGAAAGTGGGGCAATTCCCTTAGGAACCTCCTCTGGGACAGAGGTACCCGCAACGGAGAACAGCGGGGCCATGCGCCCATACAAGCAGGAGCCGGGCAGCCCCCCACCAGCTCCACTGGCACCGGTCCTCCCTGCCTTCCTGGCAGCTCCAGGCACTGTGTCGTGCCCGGAGTGCGGGAAGTCTCCCTTGAAGCCGGCGCATCTACTGCGCCACCGGCAAAGCCACTCCGGTGAGAAGCCGCACGCGTGCCCTGAGTGCGGCAAGGCATTCCGGCGTAAGGAGCACCTGCGGCGCCACCGCGGCACGCACCCCGGCAGCCCAGGGCCTGCACTGCGCCCCCTGCCTGCGCGCGAGAAGCCGCACGCGTGCTGCGAATGCGGCAAGACCTTCTACTGGCGCGAGCACCTGGTGCGCCACCGCAAGACACACTCTGGCGCGCGACCTTTCGCCTGCTGGGAATGTGGCAAGGGCTTCGGGAGGCGTGAGCATGTGCTCCGTCACCAGCGTATCCATGGCCGGGCGGCCGCGGTAGCTCAAGGGACTTCAGCACCAGGTCCAGAGGGTGGTGGTGCCTTTCCGCCCTGGGCTCTGGGGTAG
>7|ENSMUSG00000070822|11668269|11672223
ATGCTGGAGACAGAGGAACCTTGTGCGGTGGAAAACCTGCCAGGGGGCAGCCTCCCAGACAGCACCAGGCAGCAGGAAAGCAAAGGAAATGTGTGTGAGGAAGTCTCCCTGGGGGAGACACTGATGGAGAGTCTTTCAGGGGATGTTCCTGTTAGTGCTTCAATAGATACTGCCCTGGAGGAGGAACAGCAACCTCAGAAGGCTCTGGATGCCGAGGGTGAAGATTCAAGCCCTGCCAGTCCCCAGAGGCAATCAGTCATCCAGCAGTCAGCCCAGGACAAGGATAGGCCACATCAAGGCACTGGGACAAAGAGGCCCCATCCAGATGACGAGGATGAAATGGCCCCTGAGTGTCTTTCCAGCACCAGCAGCTACCAGCTGCCATTTGATGCAGGGAAAGTGCTTCATGTGGATGGTCATGATTCTGGGCAGGACTCAGGAACTTCTGCTGGGGGATGCTCTTCAGCTGATAAGTCTGATGCATCTCAAGGGAAGCCCTACACATGCAGTGAATGTGGGGAGGCCTTTGCATGGATCTCCAACCTTATGGAGCATCACAAGAGTCATGGCAGTGAGACATGCTATGTGAGCCAGGGCTGCTAG
>X|ENSMUSG00000031079|20238545|20241313
ATGCAATTACAGGAATCAGTGTCATTTGAGGATGTGTCTGTGGACTTCACTCAGGAAGAATGGAATCAACTGGACCCTATTCAGAGGAGCCTATACAGAGATGTGATGCTAGAGAACTATAGTCATCTTGTCTCTCTGGGGTATCCTATTACCAAACCAGAAGTGATCGCCTCTTTAGAGAAAGGAGTCCTTGGGATAATAAAGAGAGAAATTCCAAGTTCAAGTTGCACAGAAGATGGTCAAGCTGAATACAACTTGGCATGGCATCAGAAAAATCAAAATATGCACCTGGAGCAAGCTATATCCATTATTGAGAAAAATGTAACTGAAGAAAGAAGTTATGAATATGATGGATTTGTAAGCCCACTTTCTCAGAGCACATGGGTAGTTTCTTCAGGACCCACACCCTATATGAATAACTCATTTGGAGAAAGTATTAAAAATAATTTAGGTTTAGTCAATCCTAGTAGTATGAGCTTTGCAGCTCAGGAATGTTATGAATGTAATAGATGTAGGAAATTATTAATTCCTGGCAGACATGAGATAAGTGACAGAATGAAATCCCAGGAGCATAATATGTTTGGAAAAGAGCATATTTATAACTTTGTTCAGCATGACTTGACTCAACTTGGAGACAAAACCTATGAATGTCCTGAGTGTAGAATAACCCTTAGCCCAAGTTCATTCCTTGTTGTTCATCAGATCACTCACATAGGAGAAAAGCCTTATGAATGGGCAAGATGCAGAGAAGCATTCAACAACACAGCACACCTCAGTCTACATCAAACAATGCACACAGGAGACAAGCTTTTTGAATGTAATGAATGTGGCAAGTCCTTCAGAGAGGAGTCAACACTGCATATACATCAAAGAACACATACAGGTGAAAAACCATATATATGTACTGAGTGTGGCAATGCTTTTCAAGAAAAGACAAATCTTATCATACATCGGAGAACTCACAAAGGAGAGAAGCCCTATAAATGTACAGATTGTGAGAAAACCTTCAACCAAAAAGCTCATCTTAATGTACATCAGAGAACACACACAGGAGAAAAACCTTTTGAATGTACCAATTGTGGCAAGTACTTCAGAGAGAAATCAACTCTGAATATACATCAAAGAACTCATACAGGAGAGAAACCATATGTATGCAATGAGTGTGGCAAAGCCTTCAGAGAAAAGACAAAACTCATTATACATCAGAGAACTCACACAGGAGAAAAACCCTATGAATGTTCAGAATGTGGGAGAGCATTTAACCAAAAGGCACACCTCAGTGTACATCAGAGAACACACACAGGAGAGAAACCTTTTGAATGCAATGAATGTGGCAAAGCTTTCAGAGAAAAGTCAACACTGCGCAGACATCAAAGAATTCACACAGGAGAAAAACCTTATGTGTGTTCAGAATGTGGAAGAGCCTTTACCCTTAAGCTAAGCCTTAGTGCTCACCAGAGAATTCATACAGGGGAAAAAACAGATGGATGTACTGTATGTGGAAAAGTCTTCTCCCGGAAGTCATACCTCATGTTACATCAGAGAGCTCATACAAAAGAAAGACTTGAAAAATCATATGAATGCAATGAATGTGATAAAGCATTCTTACAGAAATCATATCTCATTATTCATCAGAGGGTTCATGCAGGAGAGAAACCCTATGAATGTAATATATGTGAGAAATCTTTCTCCCAAAAATCATATCTCATTATTCATCAAAGAATCCATACAGGAGAGAAACCGTATCAATGTGATAAGTGTAGCAGAGCCTTCAGAGAGAAGTCCAAACTCACTGTGCATCAAAGAACTCACATAGGAGAGAAACCCTATGACTGCCCTGAATTGGAAAGAAACTTTCCAGAGATCAAAGTTCCTCATGGATTAGAGAACTCAGAGATGAAAGAAAACAAAGAACTGAAAATGGAAAATCTGTCATAG
>19|ENSMUSG00000074732|61171630|61173844
ATGCTGGAGAGAAACCTTATGAATGTAATCAATGTGGTAAAGCCTTTCCTTCTCATAACCTTCTTCATATACATAAAAGAACGCATACTGGAGAGAAACCCTATGAGTGTAATCAATGTGGTAAAACCTTTGCATATCACAGTCATCTTCAAGTGCATGGAAGAATTCATACAGGAGAGAAACCTTATAAATGTAATCAATGTGGTAAAGCCTTTGCATGTCACAGAAATCTCCGAGTACATAAAAGAAAACATACTGGAGAGAAACCCTATGAATTTAACCATTATAGTAAAGCCTTTTCACAACACAGTAGTCTTCAAGTACATAAAAGAACACATATTGGAGAGAAATCCTATGAATTATAATCAATGTGGTAAAGCCTTTGCACACCACAGTCATCTTCAAAGGCATGAAAGAAATCATACTGAAAGGAAACCCTGTGAGTGTATTTAA
>5|ENSMUSG00000054012|3047633|3048772
ATGGAAGATTCTCACTTCAATTCTAACCTGTATTTCTGGAGTTTTATCCCCACAGCCTCAGGGCAGGTTGAAAACACTGTGTTCATTGACAAGATAAAGGATCAGCTATTGCCACAGAAGGACTGTGGACTGGCACCACCTCACTATCCCACTGTAATAGTCCCTGCCTCAGTGTCCCTGTCTTCTAGCATCAGCATGGACACAGAGTCCAAGTCAGAACAGCTGACCCCACACAGTCAATCATCTGTTACACAGAATATCACAGTGGTTCCTGTACCATCTACTGGATTCACGCCTGACCATCCAGGTTTTGTAATCACATCCCTGTCAGACTCTCTTGTGACCATAGCCTCTGCAGCTCAGACTTTCCCTATTTCTGGTCCCATGATTGTCTCAGCTCTTCCCCTGTCCCAAGTCCTACAGGTGGTCCCTGACCTCTCCAAGAAGGTAGCATCAACCCTAACTGAGGAAGGAGGTAGAGGTGGTGGTGGTGGAGGTGGCACTGTGGCTCCTCCTAAGCCTCCTCAGGGCTGCAAGAAGAAGCAAATGCTGCAATCAGGGCTTCCTGAGATGAAGGACCCTTACATCCTTGCCCCTGGGAATGACGATGACCATCAGAAAGATGGCAAGACTTACAAGGATGACCTTCTACTCAAAGTCGGAATGCAGATCCACTTCCAGTCACACACTGAGACCAAGCCCCACAAGTGCCCACACTGCTCCAAGACCTTTGCCAACATCTCCTCCCTGGCCCTTATCCACCTTATCCACTCAGGGGCCAAGCCCTATAGTTGTAACTTTTGTGAGAAATCCAAATCCTTCTGCCAGCTCTCACATCTGCATTACCATACAAATGTGCACGCCCGGGCTGTGAGAAGGCTTTCACATAACTCTCCAAACTGCAGTCTCACAGACGGCAGCACAACAAAGATAAACCCTTCAAATGCCACCCACAACTGTCAGCAAGCATATACAGATGCAGTTCATGAATCTACACACACAGTG
>7|ENSMUSG00000070851|6593376|6594050
CACACAGGCGAGAGGCCGTACACGTGCCTGGAATGTGGGAAGGCCTCCCACCACAAGTCAGACCTCACCCGGCACCAGCAGATCCACAGTGGGGACAAGAAACCCTTTGAGTGCAAAGAGTGTGGGAAAGCCTTCACCAGTCAGAAAGATCTCATCCAGCACTTCAGCATCCACACTGGAGAGAAGCCCTATGAGTGTGTGGCATGTGGGAAGGCCTTTCTGTGCCTGTCAGGTCTTACGAGGCACCAGCGAGTTCATAGTGGG
>6|ENSMUSG00000053297|48556350|48563274
ATGATGGGAGCCCAGTGCTGGGGTGATGAGTGTGGTGGTCAGCCTTTGGACCAGGCTTGTCTCCTTGGGAGCTCTTGCTTTGGTTCAGTGATCTGCAGCTTTTCAAATGAGCTGGTGATTGCATCTGGAAGTGCCCATGACAGAGCTGGTGTCCTCCAGGGGAGGGTCCCCTACAGGGGACGGGGAGGAGGGTCTGGGGGACGATCAAGGCCTGGTTATCCACCACCCGGCGGAGGAACAGTGCCACCGCTGCCCACTGTGCGGGCACCTTCTCCCAGCAGCCCAGCCTGGTGCGGCACCAGAAGGCGCACGTGGGGGCTGGCCGCGCAGCCGTTCGTGTGTCCCGAGTGCGGCAAGGCCTTCAGCGTCAAACACAACCTGGAGGTGCACCAGCGCACGCACACCGGCGAGCGGCCCTTCGCCTGCCCCGAGTGCGGCCGCTGCTTCAGCCTCAAGCAGAATCTGCTCACGCACCAGCGCATCCACAGCGGCGAGAAGCCGCACCAGCGCGCAGTGCGGTCGCTGCTTCCGCGAGCCGCGCTTCCTGCTCAACCACCAGCGCACCCACGCGCGCATGCCCACGCCGCACCCGCGCCGTCCCGGTGTCTTCGGGGAGCGGCGACCCTACTTCTGCCCTCGCTGCGGCAAGAGCTTCGCGCGTGA
>10|ENSMUSG00000060301|78469600|78497686
GAGTCGGTGTCATTCGAGGACATTGCTGTGTTCTTCACCTGGGAGGAGTGGCAGGACCTAGACATTGCTCAGAAGTTGCTCTACAGGGATGTGATGCTGGAGAACTACAGTAGCCTGGTGTCCTTGGGCTGCTGTGTGATCAAACCTGAGTTGATCCTCATGTTGGAACGTGAATTTGGGCCATGGAGGGTAGCAGATACCTCAGTCTGGAACCTTCCAGGGTACTGCATGACCAGACCAGAATTGAACTTCAAGTTATCGCATGGATTTGAGCCGTGGAATGGCTCAGAAGCCTCGCTTTGGAGCCTCCCAGATGTCCATAAGGTAAGTGTCCTGGGAAATCAAGAGACACACTTGTGGCAAGCTGAAGTCACTGGTGGCATTACATCCTATGAACAGATGGTTGAAGCAGAACTACAGATTCAAGAAAAAATTCATCGAGAGGCAAAAATACATGAATATAAAGATTGTATGGAAACATTTTATCCGAATTCACAGCACACCAGGAATCAGACATCTCAGTCATATGAGAACCCCTTTGGATGGGAGGAATTTAGAAAAGCTTTCTATTATCAATCAACCCTCACTCAACATCAAAGATTTCATATAGGCGAAAAACTCTATGACTCTCCACAGTGCTGGGAAATTTTCCCCTGGAAGTCCCAACTCAGTGTACATGAGACATTTCATGCAGGTGAGAGACGCTATGAGTGTGAAGAATGCAGGAAGTCTTTTCATCGGAAGGCAAACCTTATTCGACATCAGAGAAGAACACATAGCAGAGAGAAGCCGTATGAATGTATAGAATGTGGGAAAACTTTCTACTGTAAGTCAGATGTCACTCGACATCAGAGAAGAACTCACAGTAGAGAAAAACCCTACGAATGTGTAGAATGCAGTAAGACTTTCTACTGTAAGTCATACCTCATTCGACATCAGAGTAGAACTCACAGTAGAGAGAAGCCCTATGAGTGTACAGAATGTACTAAAACTTTTTACTGTAAATCAGATCTTACTCGTCATCAAACAACTCATAGTGGGGAAAAGCCTTTTGAATGTAATGAATGCTCTAAAACATTCTACTATAAATCAGACCTCGCTAATCATCAGAAAACGCATACAGATGATAATCCCTATGAATGTAAAGAATGTAGAAAAACTTTCTGCTCCAAGTCAAGCCTCAATCAGCATCATAGGATTCATACAGGTGAGAAGCCCTATGAATGTAATGAATGTAAGAAAAGTTTCAATTCTAAGTCAAATCTCACTGAGCATCAGAGAAGAACTCATACCAGAGAGAAACCCTATGAATGTAACGAATGTTGGAAATCCTTCTACTGTAGGTCAGAACTTACGAATCATCAGAGGACTCATACAGTTGAGAGGTACTATGAATGTAAAGAGTGTAGAAAAAATTTCTACTGTAAGTCAAACCTCAATCAACATCAAAGAACTCACACCGGAGAGAAACCGTATGAATGTAAAGACTGCAACAAAGCTTTCTATTGTAAGTCAAACCTCAATCAACATCAAAGAACTCATACAGGTGAAAAACCTTTTGCATGTAAAGACTGTAGTAAAGCTTTCTATTGTAAGTCAAGCCTTGTTAAACATCAAAAAATCCATTCAGGTGAGAAGCCATATGAATGTGAAGAATGTAGAAAAACTTTTTTCCAAAAGTCAGACCTCACTCGACATCAGAGGACACATACAGGTGAAAAGCCCTATGAGTGTAAAGACTGTAGCAAAACTTTCTATTGTAAGTCAAACCTCAATCAACATCAGAGAACTCACACGCATGAAAAACCTTATGAATGTAAAGAATGTAGGGAAACATTCTATTCTAAGTCAGAGCTTACAGAACATCAAAGAACTCATACAGATGAAAAACCATATGTGATGTTTAATATTGATTGTCAACTCGACAAGATCTGGGATCATCTGGGAGACAGGCCTGTAGGCATGCCTGTGAAAGATTATCTAGATTAA
>17|ENSMUSG00000067942|20713671|20733558
ATGGCTGTCACTCAGGGACAGTTGTCATTCAGTGATGTAGCCATAGAGTTCTCTCAAGAGGAATGGGAATGCCTAGACCATGCACAGAGAGCTTTGCACAGGGATGTCATGTTGGAGAATTACAGCAACCTGCTCTCCCTGGGAGTCACACTTCCAAATTTGAATGCTATGTCTAAGTTGGAACAATACAAAGGGCCCTGGACTGTGGAGAGTGAGGCAATAAGAACCAGAAAATCAAATGGAAAGGAATATATCAGAGCTATGAGTGCAGAAAATATTAATGGTAATGAAGCTAAGTCCATCAGCAGTGGTTCTTCAATTTTGTCATCTGACAAAATTCTTGCTAGTGGTGACAAAGCACCTGTTGTTCATGAATATGATGTTTATTCTTCACTACGTATAAAAGGACAGAAAGCCACCATTAAGGGGAAACCTTATCAATGTAAAGAGTGTGACAAAGTCTTCAGTTATACTTCTTCTTTAGCATATCATCGGCAGATTCATACTGGAGAAAAACTTTACAAGTGTCTTGAGTGTGGTAAGGCTTTTTTTCGACGTTCTTATCTTTTGGTACATGAGAGGCATCATACTGGAGCGAAACCTTACAAATGTAATGAATGTGGCAAGGTGTTCAGTCAGAATTCACACCTTAAGAGTCATCGAAGAATCCATACTGGTGAGAAACCATTCAAGTGCAATCATTGTGGCAAAGCCTTTAGTGTTCGTTCAAACCTAACTCACCATCAGGTAATCCATACTGGAGATAAACCTTATAAATGTAATGAGTGTGGCAAGGTCTTCAGTCAAACCTCAAGCCTCACAATTCATCGTAGAACTCACACTGGAGAGAAACCTTACAGGTGCAATGAGTGTGGGAAAGTATTCAGTTCACATTCAAACCTAAATACCCATCAGGCAATCCATACTGGAGAAAAACCCTACAAATGTTCAGAGTGTGGCAAGGTCTTTACTCAGAATTCACACCTTGCAAATCATTGGAGAATACATACTGGAGAGAAACCTTACAAGTGTAATGAGTGTGGCAAAGCCTTTAGTGTATACTCTAGCCTCACTACCCATCAGGCAATCCATACAGGAGAAAAACCTTACAAGTGTAATGAATGTGGCAAGGTCTTCACTCAAAATTCACACCTAGCTAGTCACCGTGGAGTTCACAGTGGGGAAAAGCCTTACAAGTGTGAAGAATGTGGCAAACTCTTCAGCCAAACTTCAAATCTTGCAAGACATTGGAGAGTTCACACTGGAGAGAAGCCTTACAAATGCAGTGAATGTGGCAAAGCTTTTAGTGTGCGTTCTAGCCTGATTGCCCATCAAGTAATCCATACTGGAGAAAAGCCTTATAAATGTACTGAATGTGGCAAGGTCTTCAGTCAGACTTCAAGCCTTTCAATCCATCAAAGAATTCACACTGGAGAGAAACCTTACAGATGCAATGAGTGTGGAAAAGCCTTTAATTCACATTCCAACCTAAATACCCATCAAGTAATCCATACTGGACAAAAACCCTATAAATGTATGCAATGTGGCAAGGTCTTTACTCAAAATTCACATCTTGCAAATCATCAAAGAACCCATACAGGAGAGAAACCTTACAAATGTAATGAGTGTGGCAAAGCCTTCAGTGTGTACTCAAGTTTGACTACTCATCAGGCAATCCATACTGGAGAAAAACCTTATAAGTGTAATGAATGTGGTAAAGTCTTCACGCAAAATTCACACCTAGCTAGTCACCGGAGGACTCATACTGGAGAAAAACCTTACCAGTGTAATAAGTGTGATAAAGCCTTTAGTGTGCGTTCAAGCTTGACTACCCATCAGGCAATCCATACTGGAGAAAAACCTTACACATGTAGTGAGTGTGGCAAAGTCTTTAGTCGAAGTTCCAACCTTACAAGTCATCAGAGACTTCATGTTGGACAGAAGCATATGTGA
>7|ENSMUSG00000057894|11705161|11719037
ATGGAGGGATTTACAAGAGAGGCTCCCTGCTTCCCCATTTTAGGTGATAATTGGGACTGTGAGAACCAGGAAAGAAATTTGAGGCAATCTCCTTTAATTGATGAGAAAACAGAGGCACAGGAAGCAAATTGTGGCCATGTTAATTTGGGGGAGCATTTGAGTACAAATCCAGCCCTTCTACCCTCTCAGAGAGTTCCTGGGACAAACGGCTTCCATGTTTTTAACTCAGATATTAAAACTTTTGATTGTGACCAAACCTTACATAGTTGCCCTCCAAGTTATGCAGTTAAGGGAACTGCTGACGGCGATGCTTGTGAGAAAGCCACCCAACCTTCCATGGAAGCCACTCAACTTGTAAGAAACCAAATGAGAGAGAAATCCTATAAATACACAGAAAGTGTTAAATCCTTAAACCACTTTACCACTGCCCTTTGTGATAAAAAAATTAAGAAAAGAAGCAAGAGATTTTATAAAGGTAAGGACTTTGGGGACATCTTAGCCCTGAGCTCATCTCTTAATGAAAAAAGAAGTCATTCTGCTGAGAAACCGTATAAATGTGCCGAATGTGGCAAGTGCTTCAAACGGAACTCCTCTCTGGTTTTACACCATCGGACTCACACTGGAGAGAAACCGTATACCTGTAATGATTGCGGAAAATCATTCTCCAAGAACTACAACTTGATTGTACATCGAAGGATTCATACAGGAGAGAAACCCTATAAATGCAGTAAGTGTGGGAAAGCTTTCAGTGATGGGTCAGCACTGACACAACACCAGAGGATTCACACAGGTGAGAAGCCTTATGCATGTCTAGATTGCGGAAAAACGTTCAACAGAAATTCATCCCTGATTTTGCATCAAAGAACTCATACAGGGGAAAAACCATATAGATGTAATGAATGTGGGAAGCCCTTCACTGACATTTCTCACCTTACTGTGCATCTCAGAATCCACACTGGAGAGAAGCCCTATGAGTGTAGCAGATGTGGAAAGGCTTTCCGAGATGGCTCATACCTCACTCAGCATGAGAGGACACACACTGGAGAGAAGCCTTTTGAATGTGTAGAGTGTGGGAAATCCTTCAGTCGCAACTCTCACCTCATTGTGCATCAGAAAATTCATTCTGGGGAGAAGCCCTATGAATGTAAAGAGTGTGGGAAAACTTTCATTGAGAGTGCATATCTCATCAGGCATCAGAGGGTCCACACTGGTGAGAAGCCGTACGGTTGTAACCAGTGTCGTAAACTCTTCAGGAACATTGCTGGACTTATCCGGCACCAGAGAATTCATACTGGTGAAAGGCCTTATGAGTGCAATCAGTGTGGTAAAGCTTTTAGGGATAGCTCCTGTCTGACCAAGCATCAGAGAATTCACACTAAGGAGACTCCATACCAGTGTCTGAAGTGTGGAAAGTCCTTCAGACAGAACACTCACCTGGTAGTACATCAGAGACTTCATAACAGAGAGGGTCCCAGCCAGTGTCCTCACTGTGGGAAAATATTTAGAAGGAGCTGGTGTCTTGCCCGACATCAGAGAACACACCTTGAAGAGCAGCCCACGGAAACATAA
>17|ENSMUSG00000040775|21711210|21712001
AGTGGAAAGAAACTACACAAGTGCAGGAAATGTGGAAAATGCTTCCAGATGTACTCAAGCCTCAATATGCATGAAAGAGTTCATATTAGAGAGAAACCTCATAACTGTTCAAACTATAGTAAATCATTTCTGAAAGTACATGACAAAATCCATTATGGGGAATATGCATACAAATGTACAGAATGTGGTAAATTGACTATGAAAAAAATCTTTTTTAAAGAGTATCAGAGAATTCATATAGGAGAAAAACCTTACAAGGAATGTGACATATTCTTTAAGCACAATAGCAATCTTAGTATTCATCAGAGAATTCATACAGGAAAGAAACCCTCCAAATGCAGTGAATGTGACAAATCCTTCATCCAGCAAGACCATCTTAGAAGACACCAGAAAATTCATATAGGATAA
>7|ENSMUSG00000062116|6718779|6725538
ATGGCGACTTCCCAGGGCCCCACCATCCTCTGGAGCCCGATGGTGATTGTGGAGGCTGCGGGTGGAGCCCTGCCCCAGGTTTCCCAGTATTCAGTGAAACCTGCCAACCAGGAAGAGGGCTGCGTGTCCTTTGAGGATGTGGCTGTGTACTTCTCCTGGGAGGAATGGACACTGCTCGATGACTCTCAAAGGCTCCTGTACCAGACTGTGATGACGGAGATCTTCACACTGGTGTCTTCACTGAGACTTGAACTTTCTGGGATTCATGATTCAACTCAGGTGGAATCTTGTGGAGATCTCTCTGTGCCTGCACTAAGATTCCTGACTCCGTGTTTATGGACAGGTTGTTGGATCAAAGTGGAGAGTGAAACACCCCCCTTTAATCAAAGCCTGTCCACAGAAGGAGGTGTCAGTCCGTCCACACTGCAACAGCACATGCTGTGCTGTGCTGAGACACCCGTGCTAAGCACGGACAATGTGACGATCCTCCAGACCTCCTCGGGCCTTCTCAGGCATCAGGTGACTTCCAGTGGTGGGGACACCCCCACGAACACTGAGAGTGGAGAGGCCATTCAGAGTGAGAAGAAGAACTGCAAATGCACTTACTGTGGCAAGATCTTTACCAGTATATCCCACCTCAATCGGCACTGGAAGATACACACTGGGGAAAAGCCTTTTCAGTGCACCGAGTGTGGCAAGTCCTTCAGCCAAAAAGCCTTTCTCATTAAGCATTTCAGAATGCACACCGGAGAGAAACCTTATAGGTGCAGTGAGTGTGGCAAAGCCTTCAAGCATAATATCTCCCTTATTTCTCATCAGGGACTCCACACAGGAGAGATGCCTTTTAAGTGCACTGAATGTGGGAAATCGTACAGGAGCAAAGAAGGCCTTAAGGTCCATTATCGATTTCATACTGGTGAAATGCCCTTTGAGTGTAGTGAATGTGGCAAATCGTACAGGAGCAGAGAGGGCCTTCTGAATCATTTCTACAGTCATACCGCGGAGAAGCCTTTCAGCTGCGGTGAATGTGGCATGTATTTCACCCAGAACTCCGAGCTCATTGAACATCTAACAGTTCACGGCAAGCCTTTCAAGTGCAACGAGTGTGGACGAGTCTTCAATTCCAGCTACAACTTCATTAGACACATGAAAGTGCACGTTGTAGCAAAGCAGTATGCGTGCAGGGAGTGTGACAAGGTGTACTGCAGTAGCTCTAGCCTGTACAAACACCGGAAGATTCACGCTCGATAA
>14|ENSMUSG00000021743|11135369|11139095
ATGGCCAGCTCAGCTTCCCTGGAGACCATGGTGCCCCCGGCCTGCCCGCGCGCTGGAGCGTCACCGGCCACTTCTAAAACACTAGCTTTCTCTATCGAGCGCATCATGGCCAAGACGTCCGAGCCCCGAGCGCCTTTCGAGCCCCGGCCTGCTGCGTTAGAGGCAGACAGCAGCCAGAGCAAGAAACTGCTCAACCTCTGCTCGCCGCTGCCCTGTATGATCCCTCTCCAGCCTCTAGGCTACGAGGTGCCGTCCAAGACGCTGCTCAGTTACTCGGAGTTCTGGAAGAGCAGCCTCCGGGCGGGCGGCGGTGGAGGAGGAGGCAGCGGCGGGGGGGCCCCAGTGTGCGGCGCCAGCGGCTTGTGCAAAACCAACTGTGGCGTGTGCTGCAAGGCCGAACTGGGCCTCGCGCCTTCTGCGCTGCCCGCCGGCAGGGTCATCAAACCGCAGGTCATCAACCAGGCTGTGGGGCTGCCTGCCAGCGGCTCTCTCTACTACTTCAACTACCTGGACTCCACCGCTTACCCACCTTCGGAGCTCCTCGGAGGCCACCTTTTCCCATCCGGCCTCCTCAACGCACAGGCCCCCACTTCCCTGGCTGCTCACCCCAAGCTTTTTCTGCTGGAGAACGCCAAACTGGCCAGCCTGGCTGCGGACAAGTTCCCCCACCCAGCTTCCTATCCCCATAAGGAGCGCTTGCATGCGCCACTGGAGCAGGTGCTGAAGGAGAACTCGGCCTTGACAGCTGAACGAGGGGGAGTCAAGAGCCACAGCAAACTACCGGGGGGCTCTACTGACAGCAAACCCAAAAACTTCACCTGCGAAGTGTGCGGCAAGGTGTTCAATGCTCACTATAACCTCACCCGCCACATGCCTGTCCACACCGGAGCTAGACCGTTTGTGTGCAAAGTCTGTGGCAAAGGCTTCCGCCAGGCCAGCACTCTCTGCAGACACAAAATTATCCATACCCAGGAAAAACCACATAAGTGTAACCAGTGCGGCAAAGCCTTCAATCGCAGCTCCACGCTCAACACGCACATCCGCATCCACGCGGGCTACAAGCCCTTCGTCTGCGAGTTTTGTGGCAAAGGCTTTCACCAAAAAGGGAACTACAAGAATCACAAGCTCACCCACAGCGGCGAGAAGCAGTACAAATGCACTATCTGTAACAAGGCCTTCCATCAGGTCTACAATCTGACCTTCCACATGCACACCCACAACGACAAGAAGCCTTTCACGTGTGCCACTTGCGGCAAAGGTTTTTGCAGAAACTTTGACTTAAAGAAACATGTGCGCAAACTTCATGACAGCGTGGGTCCCACCGCCACCCCCTCAGCAAAGGACCTAGCCAGGACAGTTCAGAGCTGA
>4|ENSMUSG00000034762|106932651|107132991
ATGCATTGCGAGGTGGCCGAGGCACTTTCGGACAAGAGGCCAAAGGAGGCCCCTGGTGCTCCTGGCCAGGGCCGCGGGCCTGTCAGCCTGGGAGCGCACATGGCCTTCAGGATTGCTGTGAGTGGTGGCGGCTGCGGGGACGGGAACCCGCTAGACCTGCTGCCTCGGCTACCGGTGCCACCACCACGTGCCCACGATCTCCTTCGGCCCCGGAGCCCTCGAGACTATGGTGTGTCCAAGACCGGCAGCGGGAAGGTGAACGGGAGCTACGGGCACAGCTCAGAGAAGAGCCTGCTGGACCTGGACCTGGCCGAGGGTCCCAGCCCCTCCTGCCACCAGGGTCTGTTTCTTCCTGCAGGGACCCCACCACCCCGGGGTCACCCCCCTGTCTGTGAGAAGCTGCTGCACTTCCCCCACCCAAACAGGTCACCCAGACCTCAGGCTACGTTTGTGAACGGCAGCCTCCCAGCCGCTCAGCACATCAAGCAAGAAGCCCTACCGGACTACCAGGCCATGGTCAGCGCCCACACACCCCTGCCCACCCACTGCCGAGCCCCATCGTCCATGGGTCTGCCCTCAGACCTGGACTTTCCAGACCGAGGCCTCACCAACCCTGCACCTTCCTGCTACCTTCTGGGCAATGAACCCATCTCAGACCTGGGTCCCCAACCCGAGGCCCACCTCCCCGAGGGCAGCCTGAAACGCTGCTGCCTCCTGGGCCTGCCCCCCACCTCTTCAGCCTCCTCCTCACCCTGTGCCTCCTCAGATATCAATCCTGTCATCCACTCCTCCCAGACAGCTCTAGTTAGCTGTGTAAATGGACTCCGAAGCCCACCTCTGCCGGGAGACCTGGGGGGCCCTCCCAAGCGGTCACGGCCCGGGCCTGCATCCAGTGACGGCCAGGAGGGCAGCTTGCAGCTTGAAGCATGCCGGAAGTCAGGCTTCCTGAAGCAGGAGCCCATGGACGAGTTTTCAGAGCTTTTTGCTCCACACCACCAGGGTTTGCCACCCCCTTACCCCTTGCCTCAGTTGCCAACTGGCCCCGGCCTCGGAGGCCTAGGGCTGGGCCTGGCAGGTAGGATGGTTGCCGGTCGGCAGGCATGCCGCTGGGTGGACTGCTGCGCAGCCTACGAGCAGCAGGAGGAGCTGGTGCGGCACATCGAGAAGAGCCACATCGACCAGCGCAAGGGCGAAGACTTCACCTGCTTCTGGGCCGGGTGTGTGCGGCGCTACAAGCCCTTCAATGCCCGCTACAAGCTGCTCATCCACATGAGGGTACACTCAGGCGAGAAGCCCAACAAGTGCATGTTCGAAGGCTGCAGTAAAGCCTTTTCCCGTCTGGAGAACCTGAAGATCCATCTGCGGAGCCACACAGGCGAGAAACCATACCTGTGCCAGCACCCAGGCTGCCAGAAGGCCTTCAGCAACTCCAGCGACCGTGCCAAGCACCAACGCACCCACCTCGACACGAAGCCATATGCTTGTCAGATCCCTGGCTGCTCCAAGCGCTACACGGACCCCAGCTCCCTCCGCAAGCACGTGAAGGCCCACTCAGCCAAAGAGCAGCAGGTGCGTAAGAAGCTGCACACAGGTGCCGACCCAGAGGCTGATGTTCTGTCCGAGTGTCTGTCCCTGCAGCAGCTCCAAGCATCCACACTGTTGCCGGCCAGCAGAGGGAAGGGCAGCCAAACCCTGAGCCAGGAGCTCCTCCCAGGTGTGTATCCTGGCTCCGTCACCCCACAAAACGGGCTTGCTTCAGGCATCCTGTCCCCCTCCCACGATGTCCCTTCCAGGCACCACCCACTGGAGGTCCCCACTGGTTCCCACCACCACCTGTCCCCTCTGCCCACAGCTGAGAGCACCAGGGATGGCCTGGGGCCCAGTCTCCTTTCACCCATGGTCAGCCCACTGAAGGGGCTTGGTCCCCCACCGCTACCACCAGCCTCCCAGAGTCAGTCTCCAGGGGGACAGTCATTCTCTACAGTCCCCAGCAAGCCTACCTACCCATCCTTCCAAAGCCCACCACCTCTGCCCAGCCCCCAAGGCTACCAAGGCAGTTTCCATTCCATCCAGAACTGCTTCCCCTACGCTGACTGCTACCGGGCCACTGAGCCAGCAGCCTCCAGGGATGGACTGGTGGGTGATGCCCACGGTTTCAACCCCTTGCGACCCAGCACATACTCCAGCCTCAGCACACCTTTATCCGCACCAGGCTACGAGACCCTGGCAGAAACGCCGTGTCCCCCAGCGCTGCAGCCACAGCCAGCTGAAGACCTGGTACCTAGTGGTCCTGAGGACTGTGGCTTCTTCCCCAATGGGGCCTTTGACCACTGTCTGAGTCACATCCCGTCCATCTACACTGACACCTGA
>X|ENSMUSG00000041649|148700329|148736511
ATGGATAAATTCATAGACAACATGGATGTCCGAATTAAATCAGAAAGTGGTTCGATGCAGGTATTCAAACAGGTCACTGGCCCTGTTCCGACCAGAGATCCTTCTGCGAGAGCAGACAGAAGGAATATGACTTCTCCATCATTCCTGGCTGCCAGCCCAATGGAGAACCCAGCTCTGTTTAATGATATCAAGATCGAGCCCCCAGAAGAGCTCCTGGAGAGTGATTTCAACATGCCCCAGGTGGAACCTGTTGATCTCTCCTTTCACAAACCGAAGGCTCCGCTCCAGCCTGCTAGCATGCTGCAAGCTCCAATCCGTCCTCCCAAGCCACCGACTGCACCTCAAGCCATTATGGTGCCTACTTCAGCTGACACAGTCACTTCGGCAGCCATTCCTACTGTTCTCACTCCGGGCTCTATCCTGGCCTCGTCTCAGGGGACCGGTGGCCAGCCGATTTTACATGTGATCCACACCATCCCCTCAGTCAGTTTGCCAAATAAGATGAGTGGACTAAAGACAATCCCACTGGTGGTCCAGTCTTTGCCTATGGTCTATACCAGTCTGCCTACAGATGGGAGCCCTGCAGCCATTACTGTCCCACTCATTGGAGGAGACGGCAAAAGTGCTGGATCGGTCAAAGTTGACCCCGCCTCCATGTGCCCACTGGAGTTTCCAAGTGATAGTGATGAGAGTGCAATTGAAAGTGGCTCTTCAGCCTTACAGAGTCTCCAGGGATTTCATCATGAGCCAGCGACAATGGTCCACATGCAGGGAGAAGAGTCTCTTGACTTAAAGAGAAGACGGATTCATCAGTGTGACTTTGCAGGATGCAGCAAAGTGTACACCAAAAGCTCTCACCTGAAAGCTCACCGCAGAATCCATACAGGAGAGAAGCCTTACAAGTGCACCTGGGATGGCTGTTCCTGGAAATTTGCTCGCTCGGATGAGCTTACTCGCCATTTCCGTAAGCACACGGGCATCAAGCCATTCCGGTGCACAGACTGCAACCGCAGTTTTTCTCGATCTGACCACTTGTCCCTCCACCGCCGGCGTCATGACACCATGTGA
>6|ENSMUSG00000052763|47850272|47862221
ATGGCGGAGTCGACGCCTACTCGGCACAGGAGGAAACGGCGCGCCACGCCATTAGCTCCAGCCACACCACCTTCACAGACAACAGAGAAAAGCCCGTACTTTCAGACCACAGAAATCTCACTTTGGACAGTGGTGGCTGCTATTCAAGCCGTGGAGAAGAAGATGGAATCACAGGCTGCCCGACTGCAGAGCCTGGAGGGGCGTGCAGGGTCAGCGGAGAAGAAGCTGGCTGACTTCGAGAAGACAGCTGTGGAGTTCAGCAACCAGCTGGAGGGCAAGTGGGCCGTGCTGGGGACCCTGCTGCAGGAGTACGGCCTGCTGCAGCGGCGGCTGGAGAATGTGGAGAACCTGCTTCGAAACAAGAACTTCTGGGTCCTTCGTCTGCCTCCCGGCAGCAAGGGGGAGACCCCAAAGGTATCTGGGTCCCTTGAGAATGATGGAGTCTGTTTCTCGGAGCAGGAGTGGGAGAACCTGGAGGACTGGCAGAAGGAGCTCTACAGAAATGTTATGGAAAGCAACTATGAGACGCTGGTGTCTCTGAAGGTCCTTGGCCAGCCAGAGGAAGAAGTGGAGTTGGGTGCAGAGATGGTGGGTGACTTGGTGGAAGAAGGTACCCACCTGGCAGATAGGGCCATGGTCAAACAGGAGATGCTGTACAAGCAGGAAGGCCCTGCAGGTCTTCCCAACATGTTTTCCAGTGCAGTTGAACAGCAGGCTTTCTTTGGCGCGGAGCAGGCTATGTTCTGGAATAGTCCAGGAGATTCTGCCCTCTTGGAATCAGGCCCTGGGGACTCAAACCCTGAGTCTGTTGAGACCAGTAGAGACCCTGCCCCTGGTAGAAATCTGGACTGTCCCCGAAAACAGAAGTCTCACAGACAGGTGCAACTGGGTCAGGAGTGTGGACAGGGTCTGAAGGTGAAGAGGGACTCCAGCCCGTACAAATGTCCCGAGTGCCAGATCAGCTTTCGCTACAAGCAGCAGCTGACTGCACATTTGCAGAGCCACGCGGGCAGGGAGTCTTACTCTGCCACAGAACCAGAGGAGAGCCTTAGACCCAGGCCCCGGCTGAAACCACAGGCCAAAAGGTCGAAGCTGCATCAGTGTGATGTGTGCCACAGGAGCTTCAGCTGCAAGGTCAGCCTGGTGACCCACCAGCGGTGCCATCAGCAGGAAGGCCCCAGCACCAGCCCACAAATCCAGGAGAGATTCTCACCGAACAGCTTAGTTGCTTTACCTGGCCACATCCCTTGGAGGAAAAGCCGGAGTTCTCTCATCTGTGGGTATTGTGGCAAGAGTTTCAGCCACCCATCAGACTTGGTTCGGCACCAGCGCATTCACACGGGTGAGCGACCCTACAGTTGCCCTGAGTGTGAGAAGAGCTTTGTCCAGAAGCAGCACCTCCTGCAGCACCAGAAAATTCACCAGCGGGAGCGGGGTGGGCTGGCTTCAGAGTCTGCCAGACCCAATGGCCTGCTTTAA
>18|ENSMUSG00000044356|84694867|84697179
ATGGATTCTGAGAATAAACATGACAATGATGAGGATGAAAGTGTTAAGGGAGCAAAAGATCCGAGGAGTGTTTCATCCCGCGATGACAGTTCTGAGCCTGTATCTGATGACATGGCAAATGTCTCTGAGAATTTTACGAGCAAAAGAGTTTTTTCCGAGTCGTCCAACTCGGACGGTGTTGCTGCGGAGGAATACAGAAGTGAGCGTGCTTCCAAGCGACTGAGAACAGAGGCACTGGAGCCTGAGACAAGAGAGCAGGGTGCCTGTGGGTTGGGCACTGTGGAAGCTAATGTCCATTTGGCTGAAATGGGAAAGGAGGCCTTTCCAGCAAACTGCTCAGAAGGAGGCAGCGCTCTTCCCAGTGTTTTCTCCCCATCTTGTGATTTTAGCACATCTAATATTCTTCCTCTGAAAGTAGATGAAGTGAAAAAGCCTGCTCGGGAAATGGTTTCCCTTGTTCCTGAAAGACACAATCCTTTTCCTCCAGAAGAAAGGAGCATTAGTTGTAGCTTTGGAAGTGTAGAGACAGGACTCAGGTGCGGCGTGTGTGGCTGTTCATTTTCCTCTTGCTCTGCTTTGGAAAAGCATGTGGAGTGTCATGTGGAAGAGGGGAAGGAACGGACCTGCTGCCACTGTAGCCACAGAGCAGAGAGCAGCTCATCTCCTCATGAGCATGTCAGACATACTCATGGGCCGCAGAAAGTCTTTTCCTGTGATCTCTGTGGCTTCCAATGTGCAGAAGAAAACCTGTTGAATGCACATTATCTTGGCAAAACACACCTTCGTCGTCAGAACCTTGCTGCTCGTGGAGGATTCGTACAGATCTTAACAAAACCATCTTTTCCTAAAAAAGCCTGTGTCATGGGAACAAAAAATGTTAGAACAAAACCAAGAGCTTCTAAACCAATAGCAAAGACTGGGGATTCAAGAGTAGTGCCGAGTACTGGGAATGACTTTAAAGACTGCAGAGGAGCCCCTTCTGAAGACAGTGCTGGTGGTAGTGAGCTCCTTGTTGAAATGGTGCCATCTAGGAAAATCTCATCAGGCAAAGCACATGTAGTTGAGGAAAATGTTAGTTTTGGTGTAGCTCAAAATCCTGAAAATCAGAACAAACAGCTAGGGGGCTTAGTAAGCTCAGAGGGTCTTTTAAATAAACCAGAATCCACTAAAAATGCCCTACAGATGGCGCATGTCAGTATCAGTACCACCTCAAGGCCAAGATCTGAGCGAAACCTCCTAGTGTTGGGTAATAGCTTTCGCAGACGAAGTGGCACTTTTACTTTAAAGGGCCAGGCAAAGAAAAGGTTTAATCTTCTAGGAATTAATAAAAGGGGTACAAATGAAACTCAGAGGATGTATATGAAACACTTTAGAACACAGATGAAAACAAACGCACAGCCAGTGCTGGAACAAGTAGAGATGAGCAAAGATGTTCAAAGTCTGTGTGTGACTACCTCAGACAACCCAGAAGTGATGCAGGACAAGACAGCCTTCTGTCTTTCAGGCTCCACACGGCTGGGCTCCCTGCCAGTAAAGCCAGCTGACCACCAGCTCTCTGTGCAGTGCACTTGTACAGAGTGTGGCCAGATAGCTGCAAATAAGACAGACTTCGAAGTTCACGTTAAACAGTGCCATGGAAGAGAGATGCAGTTTCATTGTCAGACTTGTGACTTTTCTAGTCCGTCAAGGAGAGACTTGGAGGAGCACGTGCACAGTAATCAGCATCAGCACATGACACCTGTCCTCAGCTGTCAGTGTTGTTCCTTTATTTCCTTGAATGAAACAGGTCTTAGAGACCATATGAAGGAGAAGCATGGCATGGGCTTTTTCTGCACCTCTTGTAATCTGTTCTTGTCTGAGAAAGATGTGGAAGAACACAGAGCAACCGAGTCACATAATAGTTTAGTGGTTCAACCAAAGACGGCTTCATCATTGAGTGGTGATTCTGTTCTACCTTTCAGTACTGTAGAATCAGAAAACCCGGCCGATTCTAGAGAAGACTCAGGGAAGGCCGCGCAGGAAGGACCTGCTGAGTCCAGGGCAAGCCATGGAACTGAAGCACGGCATTCAAGTAAGCCGCAGTTTCAGTGTAAGAAGTGTTTTTATAAAACGAGGTCCTCCACTGTTCTCACGAGACACATAAAGCTTCGACATGGACAGGACTATCATTTTCTCTGTAAAGCATGCAATCTTTATTCTTTGAGCAAAGAAGGAATGGAGAAGCACATTAAAAGAAGCAAACATCTTGAAAATGCTAAGAAAAACAATATTGGTTTAAGTTTTGAAGAGTGCATTGAAAGAGTATGTATAGGT
>17|ENSMUSG00000073423|33236485|33238294
GAGGAACCATCCAGGCCCAGCTCGGACACGCTGACCACTGTAGAATCCAGCTCCGGTGAGCCAGACAAGGAGGTGGCATCTCCAGATGGGGCAGCTCCAGCCACTTTTTCCTCCGTGGAGGAGCCCAGCCCTAACCCAACAGCCATGCCACCAGTGTGGGACCATGGAGGACCTCTGCAGCAAGTTGCCTATCCAGCCTCAGACAGTTGCCAGACTGGCTCAACCAACACAGGCGTGGGGACCAATGAGGACCTTCGGTTGCCCAGACGCCGTCCACCGCCAGGGAAACAAATACCCTGCTCTAGCCCCGGCTGCTGCCTCAGTTTCCCCAGTGTTCGTGATCTAGCACAGCATCTCCGTACCCACTGCCCACCCACACAGTCACTGGAAGGCAAACTCTTCCGATGCTCCGCGCTGAGCTGCACTGAGAGTTTCCCCAGCATGCAGGAGCTGGTAGCCCACGGCAAGCTGCATTACAAGCCCAACCGCTACTTCAAGTGTGAGAATTGCCTCCTGCGCTTCCGCACTCACCGTTCACTCTTCAAGCATCTGCATGTTTGTATAGACCATGGTCAGAACCCAGCCCCGCCACCACCCCCTGCCCTGGACAAAGAGCCACCTGTACCCGAGCGTCCCCCAGAGTCCGACCCTTCGTCTTCCCTGGGCCTGCCATTCCCACTACTTGAGCCTTTTACCTCTGCCCCCACTGGGCCCTTCCTTCCATACTTGAACCCTGCACCCTTTGGCCTGAGTCCCCCTCGACTGCGCCCATTCCTGGCTGCCACTCCAGGGCCACCAGCATCCAGCACTGCCATCTGGAAGAAGAGTCAAGGCGCTACCAGTAGTCCCAGAAGACCTCAGGGTGGCTCTGATGCGCCCTCAGGTGCGTGCAGGTGA
>7|ENSMUSG00000062040|29602839|29607623
ATGGATGTGACTATAGATTTCAGCAGAGAGGAGTGGCAGCATCTAGATCCTGCTCAAAGGAGTCTCTATCGGGATGTGGTGCAGGAGACCTACAGTCACCTGCGCTCAGTGGAAGAACTACAGCAGATTGGTGACCAGAAAAAGACCTACCAGCAAATAGGACATAAATCAGCGAGTGATATGGTTTTCATCACGAAGACGCTGGGTGCAGAGAGTTGCCATGACTACTCAGGCGTTAGGAAGGTGATTCATGTGAACTCATACATTGTTCTCCCTCCCAAGAGGCCACGTCACTGGGACCCACCTGAGGATGAGCCGAAGCATAGTTCAGATTTACAGACTCATGATGAAAGTAATGGGCTGAAGAGAACTAAAAGGATTACTGAATATGGTAAAATTTCATCCTGTATCAACACTGAACATATTCTAACAGGAGAGAAATTACCGGACCATAATCAATGTGGAAAAGTCCTCGGTTATAAACAAATACCTTGTCAATATCAGAAAATTCATACTGGGGAGAAATCATATGAATGTGCTGAATTTGGAAAGATTTTTACCCAGAAGTCACAGCTCAGAGTACACGTGACGTCTCCTACAGGAGAAAAACTCTACGTGTGCGTCGAATGTGGGAAGGCATGTTCTCAGACGTCAGAGTTCCTCACACATCAAAAAACCCACACCAGGGAGAAGCCCTATAAATGCGGTGACTGTGGAAAGTCCTTTTTCCAAGTATCTTCTCTGTTCAGGCACCGGAGGATCCACACTGGAGAAAAGCTCTACGACTGTAGCCATTGTGGGAAAGGCTTCTCTTACAACTCAGACCTCAGGATACATCAGAAGATCCATACAGGAGAGAAACGCCATGGCTGCGTCGACTGTGGCAAAGCCTTCACACAAAAGTCCACACTGAGGATGCACCAGAAGATCCACACGGGCGAGAGGGCCTATGTCTGTATTGAGTGTGGACAGGCTTTTATCCAGAAGACACACCTGGTCGCACACCGAAGAATTCACACTGGAGAGAAGCCATACGCGTGTGACGGCTGTGGCAAAGCCTTCCTTTCCAAGTCCCAACTCCTGGTCCACCAGCGAATTCACTCAAGAGTGAGGCCCTGTGTATCTCTCGACCGTGCGAAACCCTTCAGCAGCGCTCCCAACCTCCTTCCGCGTAAGAAAGTTCAAATGAGAGAGAAATCGTCCATCTGCGCGGAGTGTGGGAAGGCCTTTACCTACAGGTCGGAGCTAATCATTCATCAGAGAACTCACACGGGAGAGAAGCCTTATCAGTGCGGGGACTGTGGCAAAGCCTTCACCCAGAAGTCAGCCCTCACCGTGCACCGAAGAATCCACACGGGGGAGAAGTCGTATGTGTGTGTGAAGTGCGGGCTAGCCTTCGTGCAAAGGGCACACTTGGATGCACACCAGGTGATTCACACTGGAGAAAAACCTTACCAGTGTGGTCATTGTGGGAAATTCTTCACTTCCAAGTCGCAACTCCACGTGCACAAGCGGATTCACACGGGGGAAAAACCCTATGTGTGCAGTAACTGTGGGAAGGCCTTTGCCAACAGGTCAAATCTCATCACACATCAGAAAACTCATACAGGGGAGAAAGCCTATGTCTGTGCAAGGTGTGGGAAAGCATTCACTCAGAGGTCAGACCTGGTTACACACCAGAGGATACATACCGGAGAGAAGCCATATGGGTGTAGCACCTGCGGGAAAGCCTTTACCCAGAAATCACACCTCAGTATACACGAGAAGATTCACACCGGAGAGAGACAGTACGGATGCCGAGACTGTGGGAAAGCCTTCAACCAGAAATCCATACTCATCGTGCACCAGAAAATCCACACGGGGGAGAAACCGCACGTGTGTGCCGAGTGCGGGCGAGCTTTCATCCGCAAGTCCAACTTCATCACCCATCAGCGCATCCATACTGGCGAGAAACCTTATGGATGCACCGACTGCGGCAAGTCCTTTACCTCCAAGTCGCAGCTCCTGGTGCACCGGCCAATCCACACCGGCGAGAAACCTTACGTGTGTGCCGAGTGTGGGAAAGCCTTTAGCGGCAGGTCAAATCTCAGCAAGCACCAGAAGACTCACACTGGGGAGAAGCCGTACGCGTGTTCAGAGTGTGGGAAGTCCTTCAGGCAGAAGTCAGAGCTGATTACACACCACAGAATCCACACTGGGGAGAAGCCGTACGATTGCGGCGACTGCGGGAAATCCTTCACTAAGAAATCCCAGCTCCAAGTGCATCAGCGAATTCACACAGGAGAGAAGCCGTACAGATGTGCCGAGTGCGGGAAGGCCTTCACCGATAGGTCCAATTTGAATAAACATCAAACAACACACACCGGAGAGAAACCTTATAAGTGTGTAGTCTGTGGGAAAGGCTTTGTGCAGAAGTCAGTGCTCAGCATTCATGAGAATGTTCACACCTCGGCAGTATGA
>8|ENSMUSG00000044676|112971848|112979310
ATGATCCCATCGGTTTGGCCCCAGAAGTCGGTGACCTTTGAGGACGTGGCTGTGTACTTCACCCAGACGGAATGGGATGGTCTGTCTCCTGGGCAGAGAGCGCTGTACAGGGATGTCATGCTGGAGAACTATAGGAACCTGGCCTCTGTAGGATTTCCACTTCTCAAACCTGCTGTGATCTCACAGCTAGAGGAACGAAAGGATCTGGAAAACCTGTTTCAGCTGGCCACTGGAACGGACTCCCAGGGCCTCTGGACTGAATGTACTGCTGTCCAGTCCGGCAATAATCTGACAAAAGAAGTGCATGAAGAAGAAAAGAGTACATTATTTGAACTTCAGAAGGACTTTTCTCAGGAAACAAACTTTTCAAAAACGTATATTTTGGGCCAACAACAGGAAATCCGGTCAGCAGGAAGTGAGAGGGGGAGTGCCAGTGCCACCGATGGAAGAGCTAAGGCGAGCTCTGTGGAAGGGTGTTTGTTTAGTCAGACTCCACAATTGTCCCAGGATCATACCAGCTCCACTGGAGAGCTATATTCTGATACCAAACTTAGTAAGAGTGAAAGAATCACTACAGAGGAAAGACCTCTGAAACCCAGAGAATTAGCAGAGGCTTCTCAAGGCAGCCCTCAAGTTAATCAGCTTCCAGAGATCTGTGATGTGGAGAAGCCCTACCAGTGTGCAGAATGTGGCAAAGCCTTCAGTGTTAAAGCCAAGTTCGTCTGGCATCAGAGACTTCATAATGGAGAGAAACCTTTCAAATGTGTGGAATGTGGGAAGTGCTTCAGCTACAGTTCCCACTACATCACACATCAGACAATCCACAGTGGAGAGAAGCCTTATCAGTGTAAGGTATGCGGCAAGGCCTTCAGTGTTAATGGAAGTCTCGTTAGACACCAGAGGATCCACACAGGAGAGAAGCCGTATCAGTGCAAGGACTGCGGGGCTGGCTTCGGCTGCAGTTCTGCGTACATTACTCATCAGAGAACCCACACTGGAGAGAAGCCTTACGAGTGTAGTGACTGTGGGAAAGCCTTCAATGTTAACGCAAAACTGATTCAGCATCAAAGAATTCACACTGGAGAGAAGCCTTATGAGTGCGATGTGTGCGGGAAGGGCTTCCGGTGCAGCACCCAGCTTAGGCAGCATCAGAGTATACACACTGGGGAAAAGCCGCATCGCTGCAGCGAGTGTGGGAAAGGCTTCACTAAAAATGCAAAGCTCATTCAACATCAGCGAGTGCACACGGGGGAGAAGCCCTACGCCTGCAGTGACTGCGGAAAGACTTTCAGTGCCAAAGGGAAGCTGATCCAGCACCAGAGGATCCACACGGGCGAGCGGCCGTATGAATGCAGTGAGTGTGGGAAGTCTTTCAGGTGTAACTCCCAGCTTCGGCAGCATCTGAGAATCCATACTGGGGAGAAGCCATATAAGTGCAGTGAGTGTGGCAAGGCCTTCAACGTCAATGCGAAGCTGATGCAGCACCGGAGAACCCACACCGGGGAGAAGCCCTTCGAATGCAAGGAGTGCGGGAAATGCTTTACTTCTAAAAGAAACCTGCTGGATCACCAGCGAGCCCACACCGGAGAAAAGCCGTATCAATGTAGCGAGTGTGGGAAAGCTTTCAGTATCAATGCCAAGTTAACCAGACATCAGCAAATACATACCAGGGAGAAGCCTTTCAAGTGTATGGAATGCGAGAAAGCGTTCAGCTGTAGCTCTGACTATATTGTGCACCAGAGGATCCACACTGGAGAGAAACCCTTTCAGTGTGGCGAGTGTGGCAAAGCCTTCCACGTCAATGCTCACTTAATTAGACACCAGAGAAGCCATACTGGGGAGAAACCTTTCCGGTGCACAGAATGTGGCAAGGGCTTCAGCCTTAGTTCTGACTGTATTATACATCAGACTGTCCATACTTGGAAGAAACCCTATGTATGTAACGTATGTGGGAAAACTTTCAGGTTTAGCTTCCAACTAAGCCAGCACCAAGATGTTCACAATGAAGACAAATCCTAA
>13|ENSMUSG00000071284|68168191|68168445
GAAAAACCATACCAGTGTGAAGTGTGTGGCAAGGACTTCCATGTTTCATCATCACTATCTAAACACGGGATAATTCATATGGGAGAGAAGCCATACAACTGTGAAGTATGTGGGATGACCTTCCGCTTTTCATCATCACTATCTAAACACAAGAGAAATCATACAGGGAAGAAACCCTACAAGTGTGAGGAATGTGGCAAGGCCTTCCATTTTCCGTCAGTACTTTGGAAACACAAGATAAGTCACACTGGAGAG
>6|ENSMUSG00000071341|85476780|85479200
ATGCTCCACCTGAGCGACTTCTCCGGCTCCGACGCGCTTCTCTCCAAGCCCACCGAAGGCTGCGCCCACGCCAGCCCCGAGCTGCCCCGGCTGCCTGCTAGGGACGCTCCCTCGGCCGCCGCGTATCCTGGAGGCGACTTCTTGAGCTGGGCTTTGAGCAGCTGCGGCGCCGGGGGGGACTTAACAGACTCCTGCTTCCTGGAGGGCCCTGCACCCACGCCCCCTTCGGGCCTCAGCTACAGCGGCAGCTTCTTCATCCAGGCGGTTCCCGAACACCCGCACGACCCGGAGGCCCTCTTCAACCTCATGTCTGGCATCTTGGGCCTGGCACCCTTCCCCGGTCCCGAGGCGGCAGCGTCTCGGTCCCCCCTGGATGTCCCTTTCCCCGCGGGCCCCGATGCCTTGCTGCCGGACCTCTACTCCCCAGATCTGAGTTCGGCCGCCTTTCCGGAGGCGTTTTGGGAGGCAGCGCCTTCGGCGGGCGCTCCCTCGCAGTGCCTGTTCGAGCCCCAGCTCTCCCCGCCCGACGTCAAGCCAGGGCTGCGGGCGCCTCCCGCTTCGCCAGCGCTGGACGCTGCTGCTTCAGCCTTCAAAGGGCCCTATGCCCCCTGGGAGCTGCTGTCGGCCGGGGTCCCGGGGAACTGTGGGTCGCAGGGGAGCTTCCAGACCACCCCGGAGGCCCGCTTCTCTGCAGTAGGGACCAAGGTCGAGGACCTGCTGTCCATCAGCTGCCCCGCCGAGCTGCCCGGCCCGGCCGCCAGACTCTACCAGGCAGGGGCCTACGACACCTTCTCGTTGGCCCCAGGTGACTTAGGGGAGGGGACCGAGGGCCTCCCGGCGCTGCTGACCCCTCCCGGCGGGGAGGGAGGGAGCGGCGGCGAAGGCGGAGAGTTCCTGGCCGCCCCTCCGGCGCAGCTGTCCCCTCTAGGCCTGCGCGGTGCCGCCACGGCGGACTTCTCCAAACCCCTGGTGGCCGATCTCCCGGGGGGCAGCGGCGTGGCCGCGCCCTCATCCCCCGCCGCATCCTTCCCCGCGGCCAAAGCCCGACGCAAGGGACGCCGGGGCGGCAAGTGCAGCGCGCGCTGCTTCTGCCCGCGGCCGCACGTCAAGGCCTTCGCCTGCCCGGTGGAGAGCTGCGTGCGGAGCTTCGCGCGCTCCGACGAGCTCAACCGCCACCTGCGCATCCACACGGGCCACAAGCCCTTCCAGTGCCGCATCTGCCTGCGCAACTTCAGCCGCAGCGACCACCTCACCACGCACGTGCGCACCCACACGGGCGAGAAGCCCTTCGCCTGCGACGTGTGTGGCCGCCGCTTCGCGCGCAGTGACGAGAAGAAACGGCACAGCAAGGTGCACCTAAAGCAGAAGGCGCGCGCGGAGGAGCGCCTCAAGGGCCTGGGCTTCTACTCGCTGGGCCTCTCCTTCGCCGCGCTGTAA
>2|ENSMUSG00000027439|148372605|148384388
ATGGAAAGTGGCACAGTTTTGCTGGAATCCAAATCTTCACCACTCAACCTTCTGCATGAGATGCATGAGCTCCGCCTTCTGGGCCACTTGTGTGATGTCACTGTTAGCATAGAGAACCAGGGTGTCCATGAAGACTTCATGGCCCATAAAGCAGTGCTGGCGGCCACCAGCAAGTTTTTTAAGGAGGTGTTCCTAAACGAGAAGAGTGCAGATGGAACCAGGACTAATGTTTACTTGAATGAAGTTCAGGCTGTTGACTTTGCTTCGTTTCTGGAGTTTGTCTATACTGCCAAAGTGCGGGTAGAAGAAGACCGTGTGCAGCAGATGCTCGAAGTGGCTGAGAAGCTAAAGTGTTTGGACCTGTCTGAAACATGCTTGCAGCTAAAGAAGCAGATGCTGGAGTCTGTCCTTTTGGAATTGCAGAATTTCTCTGAGTCTCAGGAGGTGGAGGCCAGCAGTGGCCCCCAGGTGAGTGTGACCCCCAGCTCCAAAGCAAGTGTACCAGGGGAGGATGCTCACTCCAATGGCCTTGTAGATTCCTCCGACTACCCAATAGAGAGACTGGGCAATGGGCTCTCACCAGAAACACCATCCAAGAAGTGTAAGGAGAAACTGGACAAGAAGAAAGATGTGGCTAAGCCTCCCTTCCCTAAAATCAGAAGAGCAAGTGGGAGGCTGGCTGGAAAAAAGGTGTTTGTGGAAATCCCCAAAAAGAAATATACAAGAAGGCTCCGAGAACAGCAGAAAAGTGCTGAGGAAGCCGCAGAGAATGACAAGTGTCCTCAGGACCAAAGCCCAGACAATGAGAGGATGGAGACTGAGCCAGCTGCCAAAAGTGAGGCTTGCCCTGCTAGTGTAGAACTGGAGGAAAGCCTGCAGAAAGTGGAGGGGGAGAAGGAAGAGGAAGAAGGAAAGGACGGGGAGGAGAAGAAGAAGAGTAACTTCCAGTGCACAGTCTGTGACAAGGCCTTCCTGTACGAGAAGAGTTTCCTGAAACATATCAAGTACCACCATGGTGTGGCCACCGAAGTGGTGTACCGATGTGACACTTGTGGCCAGACCTTTGCCAACCGCTGCAACCTGAAGAGCCACCAGCGCCACGTGCACAGCAGCGAGCGCCACTTCCCGTGTGAAATGTGTGCCAAGAAGTTCAAACGCAAGAAAGATGTGAAACGGCATGTGCTGCAGGTGCATGAGGGTGGTGGCGAGCGGCACCGCTGTGGCCAGTGTGGCAAAGGCCTGAGCTCCAAGACTGCTCTGCGGCTGCACGAGCGCACACACACAGGCGACAAGCCCTATGGCTGTACCAAGTGTGATGCCAAGTTCTCACAGCCATCAGCTCTTAAAACCCACCTGAGAGTTCATACAGGGGAAAGACCTTTTGTCTGTGATGAATGTGGTGCAAGATTCACTCAGAACCACATGCTGATTTATCATAAAAGGTGCCACACAGGTGAAAGGCCTTTCATGTGTGAGACATGTGGCAAGAGTTTTGCTTCTAAGGAGTACTTAAAGCATCATAACAGAATCCACACTGGATCGAAGCCCTTTAAATGTGAAGTGTGCTTGCGGACCTTTGCTCAGCGCAATTCCCTGTACCAGCATATTAAAGTCCACACGGGAGAGCGGCCTTATTGTTGTGACCAGTGTGGGAAGCAGTTCACCCAGGTAAATGCCCTCCAGCGCCACCATCGCATCCACACTGGGGAGAAGCCATACATGTGCAATGCATGTGGACGGACTTTTACTGACAAGTCTACTCTCCGGAGGCATACCTCAATACATGATAAGAATACGCCGTGGAAGTCTTTCCTTGTCATTGTAGATGGCTCACCCAAGAATGATGAAGGGCATAAGACAGAACAACCCGATGATGAATATGCATCACCCAAACTTTCAGATCGATTACTATCTTTTGGTGAAAATAGCCATTTCAACAACTTACTGGAAGTCCAAGGCAATGTGCCTGCCGTGCAGGAGAACAGCTCTACAGGCGCTGCTTGCAAAGCAGTGGTGTCTCAGGACGCTCTGCTTACCACTTCCATCAGTGCCCTTGGTGAGCTCACCCCACAGGCAGTTTCCATGCCTGCACACCTTCCCTCCTTGACCAATATGGAGTGA
>2|ENSMUSG00000016458|104927368|104974451
ATGGGTTCCGACGTGCGGGACCTGAACGCGCTGCTGCCCGCTGTGTCTTCGCTGGGCGGCGGCGGCGGCGGCTGCGGGCTCCCTGTGAGCGGCGCAGCGCAGTGGGCGCCCGTGTTGGACTTCGCGCCTCCGGGCGCCTCGGCTTACGGGTCGCTGGGCGGTCCCGCGCCTCCTCCCGCTCCGCCGCCGCCTCCGCCGCCACCCCACTCCTTCATCAAACAGGAGCCCAGCTGGGGCGGCGCCGAGCCACACGAGGAGCAGTGCCTGAGCGCCTTCACCTTGCACTTCTCGGGCCAGTTCACCGGTACAGCCGGGGCCTGTCGCTACGGACCCTTCGGTCCTCCCCCGCCCAGCCAGGCGTCCTCGGGCCAGGCCAGGATGTTCCCCAATGCGCCCTACCTGCCCAGCTGCCTGGAGAGCCAGCCTACCATCCGCAACCAAGGATACAGCACGGTCACTTTCGACGGGGCGCCCAGCTATGGCCACACGCCCTCGCATCACGCGGCGCAGTTCCCCAACCATTCCTTCAAACACGAGGACCCCATGGGCCAGCAGGGCTCGCTGGGCGAGCAGCAGTACTCCGTGCCACCTCCGGTGTATGGCTGCCACACCCCTACTGACAGTTGCACAGGCAGCCAGGCCCTGCTCCTGAGGACGCCCTACAGCAGTGACAATTTATACCAAATGACCTCCCAGCTTGAATGCATGACCTGGAATCAGATGAACCTAGGAGCTACCTTAAAGGGAATGGCTGCTGGGAGCTCCAGCTCAGTGAAATGGACAGAAGGGCAGAGCAACCACGGCACAGGGTATGAGAGTGAGAACCACACGGCCCCCATCCTCTGTGGTGCCCAGTACAGAATACACACCCACGGGGTCTTCCGAGGCATTCAGGATGTGCGGCGTGTATCTGGAGTGGCCCCAACTCTTGTCCGGTCAGCATCTGAAACCAGTGAGAAACGTCCTTTCATGTGTGCATACCCAGGCTGCAATAAGAGATATTTTAAGCTGTCCCACTTACAGATGCATAGCCGGAAGCACACTGGTGAGAAACCATACCAGTGTGACTTCAAGGACTGCGAGAGAAGGTTTTCTCGCTCAGACCAGCTCAAAAGACACCAAAGGAGACACACAGGTGTGAAACCATTCCAGTGTAAAACTTGTCAGCGAAAGTTTTCCCGGTCCGACCATCTGAAGACCCACACCAGGACTCATACAGGTAAAACAAGTGAAAAGCCCTTCAGCTGTCGGTGGCACAGTTGTCAGAAAAAGTTTGCGCGCTCAGACGAATTGGTCCGCCATCACAACATGCATCAGAGAAACATGACCAAACTCCAGCTGGCGCTTTGA
>7|ENSMUSG00000049728|127656318|127667964
ATGGAAGTGGAGGCTACAGAGGCCAGGTCCCCAGGCCCCTGCTACAAGCGCTCTGGCCGCCGTTATAAGTGCCTGTTTTGTACAAAGACATTTCCAAATGCACCCAGGGCAGCCCGCCATGCTGCTACACATACACCCACAGACTGCACAGAGGAGGTGAGGGAGGCCCAGCCAAAAGTGGATACAGAGCCCAAGGCGGAGGAAGCCAGCGGAGACAAGGTATCAGCTTCAGTAGCCAAGCCCCGGCCCTATGCCTGCCCACTGTGCCCCAAGGCCTACAAGACAGCTCCTGAGCTACGCAGCCATGGGCGCAGCCACACTGGTGAGAAACCCTTCCCGTGCCCAGAGTGTGGCCGCCGCTTCATGCAGCCAGTGTGCCTGCGTGTGCACCTGGCCTCACATGCCGGTGAGCTGCCCTTCCGATGCACACACTGCCCCAAGGCTTATGGTACACTCTCTAAACTAAAGATCCACCAGCGTGGGCACACAGGTGAGCGGCCCTATGCCTGTCCTGACTGCGGCAAGAGCTTTGCTGATCCTTCAGTGTTCCGCAAGCATCGGCGCACCCATGCCGGCCTTCGACCCTACAGCTGCGAGCGCTGCGGCAAGGCCTATGCTGAGCTCAAGGACTTACGCAACCATGAAAGGTCCCACACGGGTGAGCGCCCCTTCCTCTGCTCGGAGTGTGGTAAAAGCTTCTCTCGATCCTCTTCCCTCACATGCCACCAGCGTATCCATGCAGCCCAGAAACCCTATCGCTGCCCGGCTTGTGGGAAGGGCTTCACACAGCTCAGCTCTTACCAAAGCCATGAGCGCACACATTCAGGCGAGAAGCCCTTCCTGTGCCCACGGTGTGGCCGCATGTTTTCTGATCCGTCAAGCTTCCGCCGTCACCAGCGCGCACATGAGGGCGTAAAGCCTTACCGCTGCGAGAAATGTGGCAAGGACTTCCGGCAGCCCGCCGACCTGGCCATGCATCGGCGAGTACACACCGGCGACCGACCCTTCAAGTGCCTGCAGTGTGACAAGACTTTTGTGGCTTCCTGGGACCTCAAGCGGCATGCGTTGGTGCACTCAGGACAGCGGCCATTCCGCTGTGAGGAGTGTGGGCGAGCATTTGCTGAGCGAGCTAGCCTCACGAAGCACAGCCGCATGCACTCTGGGGAGCGTCCTTTCCACTGTAATGCCTGTGGGAAATCCTTTGTGGTGTTATCCAGCCTCAGGAAGCATGAGCGTACCCACAGAAGCAACGAGACTACAGGAGCTGCCCCCCAGCAGGAGTTGGTGCTGGGACTGGCACTGCCTGTAGGTGTCGTAGGTGAGGGCTCGGCCGCCCCCGTGGCGGGTGCAGGGGTAGGGGATGCTCCAGCGGGGCTGTTAGGGTTACCCCCTGAGTCTGGTGGTGTAGTGGCCACACAGTGGCAAGTGGTGGGTATGACTGTGGAACATGTGGAGTGCCAGGATGCTGGCGTTGGGGAAGCGCCTAGTACCCTGGGAGATGCAGGAGAGGTGGGGGGTGAGGAGACTGATGAGAAGCCCCCACAGTTTGTGTGTCGCGAGTGCAAAGAAACTTTCTCCACACTGACACTGCTACGCAGGCACGAGCGCTCACACCCGGAGCTCCGGCCCTTTCCCTGCACTCAGTGTGGTAAGAGCTTCTCAGACAGGGCTGGGCTTCGAAAGCATAGCCGCACCCACAGCTCTGTCCGCCCCTACTCCTGTTCCCAATGTCCTAAAGCTTTCCTGAGTGCCAGTGACCTGCGCAAGCATGAACGCACCCACCCCGTGCCCATCGGGACCCCCATACCCCTGGAACCTCTTGTGGCTTTGCTAGGAATGCCAGAAGAAGGGTCAGCTTGA
>13|ENSMUSG00000021514|65294099|65318739
ATGGCTTCCACGCTTCCAACAACCTGGCCCCATGAATCTGTGAAGTTTGAAGATGTATCACTGAGATTTACCGAGGAAGAGTGGGCACTGCTAGATCGCCAACAGAAGTGCCTGTACAGGGAAATCATGATGGAGAACCTCAATAACATGATTTCAGTAGAGCATCACTTTTCCAAGGCAAATGTGATGCCTCAGTTAGAAGAAGTAGAAGACTGCTGGCCAATGCAGAGAGAAATTCCTCAAGATACTCTTCCAGAATGCTCTGGGCATTCTCTGGACCCTGAAATGAATTCCTTTCCTGCTGAGAGTCCCCTGATGAAGATTAAGGTTGTTGAGGTCCTTACATTGAACAAGGATATGGCTGGTCCCCGGAATGCCCTGATTCAATCCCTCTATCCAGAAAGTGGGGAAGACTTGAACCCAGGTAACCTCAAGCCAGCTCAACAGCCAAGCAAGCATTTGACTGACACTGAAGCTTCGCGACAGAAGTTCCGACATTTCCAGTATGAAGAGTCAGCTGGTCCCCAGAAGTCTGTGTCCCAGCTTCGTAAGCTGTGTCACCAGTGGCTGCAGCCCAGTACACGTTCAAAGAAGCAGATCCTAGAGTTGCTGGTGCTCGAGCAGTTCCTGAATGCATTGCCTGAGAAGCTTCGGGTATGGGTAGAGTCGCAGCACCCAGAAGACTGCAAAGCAGTGGTGGCTTTGTTGGAGAATATGACCTCAGTGTCTAAGGACGATGCTTGGCTTGCCTGTTCTAGTGAAGCCACTGATGAACTAAAGGAGAAAAGGAAGGATGTAGCCACCTTACCAGTTACTGTACCACCTGAGGCGCCGGTGACTTTCCAGGATGTGGCTGTAGACTTCAGTCAGGAGGAGTGGCAGCTACTAGGTCCAATGCAAAGGACCAAGTATCATGATGTGATGCTAGAGACCTTGGGCAACTTGGTGTCTGTGGGGTGGGAGCCTACGTTGGGAAACAGAGAGTTAACTCCAGACTCTCCCATACCTGTGGTAAAGCCAATTCATGACCCAAACCCAAAAGATCTCTCGAGGAATCGTACCCAGTCTACCCTCTTTGAAAGTATCTCACCAGATGAGGTCCAGGGAAGGCACACCATAGAATCAAATCCAGTGGGGCTTCTACAGGAAAAAGGCCACCCTCAGCAGAAGCTCTCTGAAAGCTCCAAGTCTCAGAACCAAACTTGTATTGACAAAAGCCAGTGCTCACTCAATGAAGTTCTTCCTAGAAATCATGTAAAAGTTAAGCAGAAGGGCACGGGAAAGGGGAAAGGCAGGACAAACACCATTTCCATGACAGGAGGTTTACGCATAAGAAATCAGCAGAAGGACTCCGTGGAGTGGCGAGACAGGAGTGGCAGCACTCCTGTGACACATGGCTCCTCTATAAAAAACCAACAATTGGGTTCTGAGCAGGGAAAAACTCAGACCAGCAGAGATCCCATTACACTTGCTGTGCCTGCAGAATTTTACCAGGAAGCCACTGGCTCTGAAGAGGGTAGGTTTAGGAACAGTAGCAATGCCATGGCAGCTGATGCACCTCCAAAGATTCACCAGAAAGGCCCTGAATGGCATAAAGCTGGGAAAAGTAACAATTCCATGTTACAAGGTTCATCTGCACAAAATCACCAGATGGGGTCTAGGGCAGGAAGAGCCAGGGACAACAGCATCTTAACACATGTAAAAATTCACCAGAAAGGCTATAAAGAAGGCAAAATCCAAGGAAACAATAATTACTTGAAACATGTAAAACCTCACCAGAAGGGTTCTAAAGAGGAAAGACTCAGGGAACTTAGCACTTGTCAAAAACATGTCCCCTATGTAAAACAACACCTAAAGACCTCAGGAAGAGGAAAAGGCAGGAAAATCAATGCTTCCATAAAATGTGGTCCCTATATAAAAACTTACTATAGAGGTTCTGATGTGGGAAGGCTCAGGAGAGCCAACAATTGTAGGAAAGCCATCAGCCGGCATGCTCAGCAGATATCCTTTATAAAAATTCACAAGGGGAGCCAAATTTGCCAATGCAGTGAATGTGGTAAAATGTTCCGGAATGCTAGGTATTTCTCTGTCCATAAGAAGATCCACACAGGAGAGCGGCCTTACATGTGTATGTCCTGTGGGAAAGCATTTGTTCAGAGCTCCTCCCTCACACAGCATCTTAGAATTCACAGTGGAGAGAGACCCTTTGAGTGTTCAGAGTGTGGGAGAACTTTCAGTGACCGCTCAGCTGCCTCTCAGCACCTGAGAACTCATACTGGAGCTAAGCCCTACCAATGTCAGCACTGTGGGAAAGCTTTCCGCCAGAGTTCCCACCTCACCAGGCATGTGAGAATTCATACTGGGGAGCGACCTTATGTGTGTACCAAGTGTGGGAAGGCATTCACACAGAGCTCAAACCTTATTGGGCATCAGAAAACACACAGAAAGAAGTTCAAGAAGCAGCCTAAATTGTAG
>16|ENSMUSG00000050077|55915206|55931303
ACAGGTTTCTGTAAAGCAAGCTTCCTTCCTTTGCTGGAATTTGCCTATACTTCTGTACTAAGTTTTGACTTTTGTAGCATGGCTGATGTAGCCGTCTTAGCTCGCCACCTTTTTATGTCAGAAGTTTTAGAAATTTGTGAAAGTGTACATAAACTAATGGAAGAAAAACAGCTTACAGTGTATAAGAAAGGAGAAGTTCAAACGGTTGCATCTACTCAGGACTTAGCAGCACACAATGGAACTACAACACCACCTGGCACTAGGAATGAAGCAACCACAACTTTGTCCGGTGAACTTGGGCATTGTGAAATTGTACTGCTGGTAAATGGAGAATTGCCAGAGGCAGAGCAGAATGGGGAGCCAGAGCAGCAGCCTGCACCTCAGGCTTCTCCAGAGGCTGAAGCTAGTGTGTCCCCTGTAGAAGGTATACCTGAGCCCCACCCTGAAATGGGAACTGCAAGCTTAGCAAAAGAAAGCAACCAACCAGAGTCCGCAGTCACCAGAGAAGATGGCATAGTTGCTAGTGTTCATCCTAAAATCTCAAAAGAGAATGTTACCAACGCCTCCCAAGAGGACAGTGATACAGGAAACGATACATCACCTGAGGACATCGGTGCCAAAGACTGTCCAGATCATAGTCAGAGCCCTGGCCAACCTTCAAAGGATGAGGACACTCTAACTGAAGCTACAGAAAAGACAGACTCAGGCCCAGATGATGATACTTATAGGAGCAGGCTTAGGCAGCGGTCTGTTAATGAAGGGGGCTATATCCGGCTACACAAGGGCATGGAGAAAAAGTTACAGAAGCGGAAAGCCATCTCTAAGTCAGCAGTTCAACAGGTGGCCCAGAAATTAGTTCAAAGAGGAAAAAAGATGAAACAACCAAAACGGGATGCTAAGGAGAGCACCGAAGAAACGGCTCATAAATGTGGTGAATGTGGAATGGTTTTTCCGAGACGATATGCCTTTATAATGCACACATTGAAACATGAAAGAGCTAGAGATTACAAATGTCCGTTATGTAAGAAACAGTTTCAGTATAGTGCCTCATTACGAGCACACCTTATTCGACATACAAGAAAAGAGGCACCCACTTCATCCTCATCCAATTCCACATCTACTGAGGCGTCGGGAGGATCATCTGAGAAGGGAAGAACCAAAAGAGAATTTATATGTTCTATATGTGGAAGGACATTACCTAAATTATACTCTCTCCGCATACATATGCTAAAGCACACGGGTGTAAAGCCGCATGCATGCCAGGTGTGTGGAAAAACTTTTATCTATAAGCATGGTCTAAAATTGCATCAAAGTCTGCATCAATCACAAAAGCAGTTTCAGTGTGAACTGTGTGTCAAGTCATTTGTTACCAAGCGGAGTCTTCAGGAACATATGAGTATTCACACAGGAGAGTCCAAGTACTTCTGCTCAATTTGTGGAAAGTCTTTTCATAGGGGCTCTGGACTTAGCAAGCACCTTAAGAAACACCAGCCAAAGCCTGAAGTTCGAGGCTATCATTGTACTCAATGTGAAAAAAGTTTTTTTGAAGCCAGAGATCTACGCCAGCATATGAACAAACATCTTGGTGTGAAGCCATTCCAGTGCCAGTTTTGTGATAAGTGTTACAGCTGGAAGAAAGATTGGTATTCCCATGTGAAGTCCCATTCTGTCACTGAGCCTTACAGGTGTAATATATGCGGCAAAGAATTTTATGAAAAAGCTTTATTCAGAAGACATGTAAAGAAGGCCACCCATGGGAAGAAAGGAAGAGCAAAGCAAAACCTGGAGCGGGTGTGTGATCAGTGTGGGAGGAAGTTCACGCAGCTGAGAGAGTACAGGAGACACATGAACAACCATGAAGGT
>5|ENSMUSG00000070586|110286534|110286788
GAGAAACCTTACAAATGTAATCAATGTGGTAAAGCCTTTGCACGACACGGTCATCTCAAAATGCATAAAATCACACATACTGGAGAGAAACCTTACAAATGTAATCAGTGTGGTAAAGGCTTTGCCTATCATAGAACTTTCCAAGTACATAAAAGAACACATACTGGAGAGAAGCCCTATGAGTGTGAGCAATGTGGCAAAGCCTTTGCATATCAAAATTATTTCCAAGTACATAAAAGAATACATACTGGAGAG
>7|ENSMUSG00000056592|43432826|43443008
ATGAAATTGTCCCAGAAGGCCCAGAGACTGCACCCACAGGAGCAGGAAGGGTCCCGTGAGAGATTGGTGTCCTTTGAGGATGTGACTGTGGACTTCAGCCAGGAGGAGTGGCGACGCCTGGACTCCGTCCAGAGACACCTGTACCAGGACGTGATGCTGGAGATCTACAGCCACCTCTTGGCAGTGGGCTACCCTGTTCCTAGCCCTGGGGCCATCTTCAGGATAAAGAAAAGAAAGGAGGCACGGACAGGAGAGGCCAAGCTCCCACATCCTTGTTGGTGTCAAGAAGTGGAATCAGAGTTTTACAGGCCTCAGCAGAAAGCATCTGAGGAGGCAGCATTCCAAACTAGTAAGGCAAGCGCAGTCACAAGGCATGGCTTGTGGTGCTCGATTTTAGAAGAACTGTGGCAAGATCCTGACCCTGCACAAAGAGATGGGCAAAACCAGATCCCACCCTGGAGTCCTGGGGCTTCCCTCAACAAGAAAACAGCGCGAGCAGATAGAGACTGTGGGTGGAAAGAGCCCGGGAAGACCACTCCCTTCGTAGCTAACCTTTTTTCTACACAAAAGGGAGCTCCAAGGTTACTTGCAAAACGTTTGAACCCTAACCTTGAAGCCAACGGTGAAGAGCAAGGCAGTGTCACAAAACAGCTGAATGGTCTTGTTACATCTGCTCACCTCCTCCCGCAAGACTCTTCTAATGCTAACTGTACAATTCTTCGTGAAACATGGAATCCGTGCAAAGGTAACCAGTGCAGAAAAGTTCCCACCCATAAACAACTGACAGAGAAAGAAGCTCATTCTCGTGAGAAACTAGATGAAGGCACGGAATGTAGAAAAGTCTTCTATGACGAATCTGCTTTCTGTAAACACCAGGCAGCTCACGCTGGAGAAGGACCTTTTGTCTGTCACAAGTGTGGGGAAGCCTTCCTCCAGAAGACAGAGTTTGCCTCCCATCAAGAAACTCACCCAGAGAAACCTTATGAGTGTCCCGACTGCGGGAAGTCATTTAGTCGAACGTCCAACCTGCAGGTCCACCATCGAATTCACACTGGAGAGAAACCTTATGAGTGTCGGGACTGTGGCAAATCATTCAATAATACATCCCAGCTGAAGGTACATTATCGGATACATACAGGGGAGAGACCTTACGTGTGTCCCGTATGTGGGAAGGCCTTCAAGCAGAAATCAATCCTCAGCACGCATGAGACAATTCACACTGGGGAGAAGCCTTACAAATGTACCGTTTGTGGGAAACTGTTCAGCTGTACGTCCCGACTGAAAGTGCACTACCAGATTCATATGAAGGAGAAACCTTATGAATGCGGTGACTGTGGAAAAGCCTTCAAGCGAAAGTCAAGCCTCACCGTTCACCAGAAGATCCATATCAGACAAACACACCACGAGTGCAGCGAGTGTGGGAAAACGTTCAACCAGAAGTCCGAGCTCAGCACTCACCAGAGACTTCACCTGGGCAAGAATTCCCACAGATGCAGCGACTGTGGGAAATCGTTCACTTACGCATCCCAACTGAAGATGCACCGTCGGGTTCACACGGGGGAGAAGCCCTACAAGTGCCGGGACTGTGGGAAGTCCTTTACGTACTCATTCACGCTGAATGTGCATCGCCGAATTCACAAGGTGGAGAAGCCTCACAAGTGCAGCATCTGTGGGAAAGCTTTGGCGTCTAAGTACCAACTGGAAGAGCATGAGCGAATTCACACAGGAGAGAAGCCTTACGTGTGTACTGAATGTGGAAAAGGCTTCCATGGTAGGTCAGGTTTCCTAAGACATCAGATTACTCACACGAGGGATAAACCTTTCGTCTGTCATAAATGTGGGAAGGCCTTCTTTCAGAGGTCACAGCTGACATCTCATCAGCAGACTCACACAGGAGAGAAGCCTTATACGTGCCATTACTGCGGGAAATCATTCAGTCACACATCCCAGCTGACGGTCCATCATCGAATTCACACAGGGGAGAGACCTTACAAATGCGACTATTGTGCGAAGTCGTTCAGCAACTCCTCCCAACTGAAAGAGCATCTCCGCATTCATACCGGGGAGACGCCTTATGCATGTTCCGAATGTGGGAAGGCCTTCAGCCGACGATCGTCCCTCAATCTACACACGAAAATTCATACTGGAGAAAAACACCATATATGTAGTGAGTGTGGGAAAGCCTTTAGTCAGAAGTCAGTACTGCGGACACATCAGAGAATACACACTGGGGAAAAGCCTTACAAATGCAGTGACTGTGGGAAGGCCCTGGCTTCAAAGGGCCAACTTCGAGATCATCAGCGGATTCACACTGGCGAGAAACCCTACATGTGCCCTGAATGTGGGAAGGGTTTCTTTGGCAGGTCGTCTTTGCATAGACATCAGATAACTCACACTAAGGAGAGACCTTTTGTCTGTCAAAAATGCGGGAAGACCTTCATCCAGAAGTCAGCACTGACGTCCCATCAGCAAATTCACACAGGCGAGAAGCCCTATGTGTGCCCTGAGTGTGGGAAGGGCTTCTACAATAAGTCATCTTTACCTAGGCATCAGATGACTCACACTAGGGGGAGATCTTTTGTCTGTCAAAAATGTGGGAAGGCATTCCTCCAGAAGTCTGTGTTGAAATGCCATCAGCGGACTCACACTTGCAAGAAGCCTTAG
>8|ENSMUSG00000052439|74842111|74843087
GAGTCTGTATCTTTTGAGGATGTGGCTGTGAACTTCACTGCGGAGGAGTGGGCTTTGCTGAATTCTTCCCAAAAGAGGCTACACAGAGATGTGATGCAGGAAACCTTCAGGAATTTGGCTGCCATAGCAAAAAAGCAAGAAGACTGGATCCTTGAAGATGGCTCTAAAAATTTAAGAAAAATTCCTCCCATTTCAGTTCAGACTGACTATAAACTATGTGAGAGTCAAGAATGCACAGAGAAACCAGGCACATGTAAGAAGTGCGGGAAATTCTTTAGTTCTCCCCAAAGTTTTCTGGAACATATGAAGACTCACAATGAAGAGAAAACTTACAAATATAAGCAAACTGAAGACAGTTTTAGCAGACACAGTTTTGTTCAGGGGCATGAAAGAATGCATGCTACGGAACAGCCCTGTGTTTTAAAACAAAGTGGGAAAGACTCTTTGACTCTTGCTGGTATTCAACAGCACATAATAACACATAATGGAGATGAGCCATATATATGTAAAGTATGTGGTAAAGCCTTTTACTCTTCCAGTTCTTTCTTGACACATAAAAGAACTCACACCAGAGAACAGCTTTATATATGTAAGCAATGTGGCAAAACCTTCACTTATTCCAGTGGCCTTCGTCGCCATGAAAGGACCCATAGTGGAGAGAAACCCTATGAATGCAAGCAGTTTCTGAAAGTCTTTCCTTCTTTGAGGAAGGTTGAAAGTCATGAACAAACTCACAATGGAATAAAATACATATGTAATCAGTGT
>4|ENSMUSG00000049878|120643993|120680373
GAGTCACATGATGCATTGTTGGAATTTGGAAATAATAATTTACAAATACTGGTTCATGTTACAAAAGAAGGAGTGTGGAAAAACCCCATTCTTCTTAAAATTCTGTCACAACAGCCAGTAGAGACAGAGGAAGTTAACAAATTGATTGCACAAGAAGGACCTTCCTTTCTACAAATGAGAATCAAGCATTTGTTGAAGTCTAACTGCATCCCCCAAGCTACTGCTTTATCAAAACTGTGTGCAGAGTCTAAAGAACTTGCCCAGGTGTCGTGTTTTCAGCAAGCCTATATCACATGTTTATGTTCCATGCTTCCCAGCGAAGAGGCTATTCAGGAGATTGCAAAGGTGGACTGCAAGGACGTGTTAGACATCATATGTAATCTGGAATCTGAGGGTCAGGATAACACAGCATTTGTTCTTTGTACAACTTACCTTACCCAGCAGCTCCAAACGGCCAGTGTATATTGTTCTTGGGAGCTGACTCTCTTTTGGAGTAAACTGCAAAGAAGAATTGACCCATCTTTGGAGACATTTTTGGAGCGTTGTCGGCAGTTTGGTGTCATAGCTAAAACACAACAGCATTTATTTTGCCTGATTAGAGTCATACAGACTGAAGCACAAGATGCTGGCATTGGGGTATCAATTTTATTATGTGTCAGAGCTCTTCAACTCAGATCAAGTGAAGATGAGGAAATGAAAGCTTCGGTCTGTAAAACAATTTCCTGTCTTTTACCAGAAGATTTGGAAGTCAGACGAGCCTGTCAGCTTACAGAATTCTTAATTGAACCCAGTTTGGATGGATTCAATATGCTGGAAGAACTGTATTTGCAGCCAGATCAAAAATTTGATGAAGAAAACGCACCAGTTCCAAATTCCCTGCGGTGTGAGCTTTTACTAGCTTTAAAAGCCCATTGGCCCTTTGATCCTGAATTTTGGGACTGGAAAACTTTGAAGCGACACTGCCACCAACTCCTGGGACAAGAAGCCTCAGATTCCGATGATGACCTAAGTGGCTATGAAATGTCTATTAATGATACAGATGTCTTAGAGTCATTTCTCAGTGACTATGATGATGGAAAAGAAGATAAGCAATATAGAAGAAGTCTAACAGATCAGAATAAGGAGAAAAGAGACAAAAAGCCCATTGGTTCCTCTGAGAGATACCAGAGGTGGCTTCAGTATAAGTTTTTCTGTTTGTTGTGTAAGCGGGAATGCATAGAGGCCAGGATTCTCCATCATTCCAAGATGCACATGGAAGATGGAATATATACCTGTCCAGTTTGTATTAAAAAATTCAAGAGAAAAGAGCTATTTGTTCCTCACGTAATGGAACATGTTAAAATGCCACCAAGCAGAAGCCACCGTTCTAGAAAGAAATTACTATTGAAAAGCGCTCAAAGGGGTATTTATCCCAAGAGTCCTACTGGAAGTCTGGAACAAAATCCAGAGCAAGCCAGGGGAGAGTCTCATGAATATGTCACATTTAGCAAGTTAGAAGACCGCCGCCTGCAAGACAGAGACTTGTACCCGTGTCCGGGTACAGATTGTTCCCGTGTGTTCAAACAGTTTAAATATTTAAGCGTGCATCTTAAAGCTGAACACCAAAATAATGACGAAAACGCCAAGCACTACTTGGATATGAAAAATAGGAGAGAGAAGTGTACTTATTGCCGGCGGCATTTCATGTCAGCTTTTCACCTCCGAGAACATGAGCAGGTGCATTGTGGTCCTCAGCCTTACATGTGTGTCTCTATAGATTGCTATGCAAGGTTTGGGTCAGTGAATGAACTCCTTAACCACAAGCAGAAGCATGATGACCTCCGTTACAAATGTGAGTTGAATGGCTGCAATATTGTGTTCAGTGACTTGGGCCAGCTTTACCACCATGAAGCACAACACTTCAGGGATGCATCCTACACATGCAATGTCCTTGGCTGTAAAAAGTTCTATTATTCTAAAATTGAATACCAGAACCACCTCTCCATGCATAATGTTGAAAGTCCAGATGGAGAATTAAAGAAATCAGTGAAACTTGAGGAACCTGGAGCAGGTGGGAAGCAAGATTGTGTGGACCAGTCCCATCTACTTGATGAAACTGAGAAGTCCCATTCTCTTGAAGATCACCATCTCTGTCCAGGGTCAGCTAGTGCTCATATAGACACCACAGAGACCCTGAAGGACAACAGCGACAGCAATTCTAGTGATCAGTTAAGTCACAGCTCTTCCACGTCAATAACTGAGGAGTTAATTGACACCCTAGACCACTCTGAAACCATGCAGGACCTGTTACTGTCTCATGAGAAAGTCTTTGTTCCCTCCAGTTTAAAAGACAAGTGCTCCAATGTGGCTGTTTGTTTTGATGGAACTAAATTCACCTGTGGTTTTGACGGCTGTGGCTCCACCTACAAAAACGCAAGAGGGATGCAGAAACATCTGCGGAAGGTGCATCCGTACCACTGCAAGCCAAGAAAAATAAAGACAAAAGACCTCTTTAACTGCCTGGATGACAAACATAATGAAGCTGACAAGTTTGATGCAGAACCTAAACCTAGCTCTGATACAAATAGTGACTCCCCAGATGAAGGTCCAGATCACAGTATCCACACAAAATGCAAACGAGAACATCAAGGTTATTCCCCTGAACCTTCCATTTGTGCTTCTAAAAGGCCATGTACAGAGGATACAATGTTGGAACTTCTGTTACGTTTGAAACATTTAAGCTTGAAGAACTCAATAGCACATGGCTCTTTCTCAGGGTCATTGCAAGGGTGCCCATCTAGTGGTGCTAAGTCTCTTCAGTCAGTCCCATCTTCCATTTCAGACGTTAATCTTCAGAATCAGGATGAAAATATGCCAAGTCAGTACCTTGCACAGTTGGCGGCAAAGCCTTTCTTCTGTGAGCTTCAAGGATGCAAATATGAGTTTGTGACCAGAGAAGCTTTGTTAATGCATTATCTTAAAAAGCATAACTATTCAAAAGAGAAGGTCCTTCAGTTAACCATGTTTCAGCACCGATATTCCCCATTCCGGTGTCACATCTGCCAAAGGTCATTTACAAGAAAAACACATCTTAGGATTCATTATAAAAACAAACATCAAATTGGCAGTGACAGGGCAACTCACAGACTGTTAGACAGTGAAAAATGTGATCATGAAGGGCCATGCTCAGTAGACAGACTGAAAGGTGACTGCTCTACAGAACTTGGTCCCAACAGTAATTCAGAGACCACGCAATGTCATTCTAAAAAAGATGAATGCAGCTCAGAAACAGACTTGGAGTCCTCTTGTGAGGAAACAGAAAGTAAGATCTCTGGTATCTCATCACCAATAGGTAGCCATAGAGAAGAGGGAGAGGAGAAAGAGGGGAGAGGAAGTAGGCGGACTGTTGCTAAAGGAAATCTGTGCTATATTTTGAATAAGTACCACAAACCATTCCATTGTATCCACAAAACTTGCAATTCTTCATTTACCAATCTAAAAGGCCTGATTCGCCATTACAGAACTGTGCATCAGTACAACAAAGAGCAGTTATGCTTAGAGAAGGACAAAGCAAGAACCAAAAGGGAGCTTGTAAAATGTAAAAAGCTATTTGCTTGCAAATATAAAGACTGTAACAAGCGCTTCCTGTGCTCCAAGGCCCTGGCTAAGCACTGTAGTGACTCTCATAACCTAGACCACATTGAAGAGTCTAAAGTGCTTTCTGAGACGGAGTCTGCAGCGAGGTTTTCTTGTAACCAGCCTCAGTGCCCTGCTGTTTTTTATTCATTCAGTAAGTTGAAACACCACCTGTTGGAACAGCATAATATTGAAGGAGAAATCCATTCGGATTATGAGATCCATTGTACTCTTAATGGCTGTGGCCAGATTTTCAGCCATCGAAGTAATTACTTCCAGCATGTCTACTACCGACATAAGGACTATTATGACAACCTGTTCAGCAGCCAGAAAGTAGCAAATGAGCGGCTTCTAAGGAGTGAAAAGGTGTGTCAGACAACTCAGACGCAGGGACAGGAACAGCAGGCTGCCAAAAGGCCATTTAATACTAAAGCTAAAAAATGTGGCTTACTCAAAGATAAAAAAGCTCCAATTACCTTTAAAACAAGAGCAGAAGCGATCCATATGTGTGTTGAGCATTCTGAGCACACACAGTACCCGTGCATGGTTCAGGGATGCTTGTCTGTGGTGAAGCTGGAAAGCAGCATTGTGAGACATTACAAACGTACCCACCAGATGAATAGTGCCTATTTAGAGCAGCAGTTGGAGAACCTTGTGGTTTGTGTTAAGTATGGTACCAAAATTAAAGACGAGCCCCCTTCAGAAGTAGAGCCCTGTGTAAAGAAAGAGGAAAGTACTAGCTGTGAATCGGTGCACACAGAGAATGGAGCCCCAGGAGACAGCAGTGTGCCCCTCCCAAACACTGATTCTACTTGCCCAGCTGAACAAGATGTCGGTCAGAAAGGGTGTTCAGAAAGAAACCCAGTTTTTGACACACACAGTCTGCTCTACAGGGGAACTTTGAAATGCAACCATTCTTCAGAAACCACTTCTTTGGAACAGTGTAATATAGCTCAGTCTTCTCCCTGTAAAATAGAAAGCCCCATACCTAATCCCAGTGGGACAGAAAGTGGTACTTATTTCACGGACTTCCAGCTGCCATTACCAAGGATCAAAGAAGAACCTGGGCAGCATAGTTCAGGGCAAGAAAACACTGTAAAGAATGCAACCCAGGTCCCAAAAGAGAATATTAGAAAGCATTCTCAGCCCAGGTCATTTGATCTGAAGACTTACAAACCTATGGGATTTGAGTCTTCCTTTCTGAAATTTATTCAGGAAAGTGAAGAGAAGGATGATGATTTTGATGACTGGGAGCCTTCAGAGCACTTAACATTGAATAACTCCTCTCACCCCAGTAATGACTTGACAGGGAATGTTGTGGCAGATACCATAGTGAATGAGAGTGCCCCTCAAGTTGACATACCTCATTCTTCCAGTGACCCTCCAGTTTCAGAGAACCTGACTGCAGTCCCACCATTAGTAGTAGCTGAAGCAACAGCAGTTCCTTCCTTGGAAAACCTGAGGGTTGTGCTGGACAAAGCATTAACAGACTGTGGAGAACTTGCCTTAAAACAGCTTCATTACCTTCGGCCTGTGGTTGTCCTTGAAAGATCTAAGTTCTCTACACCAATTTTAGACTTGTTTCCAACTAAGAAGACAGATGAGCTTTGTGTAGGAAGTTCC
>18|ENSMUSG00000073512|90725813|90725980
AAACCCTATGAATGTAATCACTGTGGTAAAACCTTTGCAGCCCATCGTTATCTCCAAGTACATAAAAGAACACATACTGGAGAGAAACCCTATGAATGTAATCAATGTGGTAAAGCCTTTGCATCTCATAGTTATCTCCAAGTACATAAAAGAACACATACTGGAGAG
>4|ENSMUSG00000039410|153164092|153480651
CTAAGGTCAGGTTCTCGGTACAGAAAGTGTCCATTCTGTGACGGTGACGTTGTAAATAATATGTATGAACCTGACCCGGACCTGCTGGCCGGCCAGAGTGCCGAGGAGGAGACCGAAGACGGCATCCTGTCCCCCATCCCCATGGGGCCACCGTCCCCCTTCCCCACCAGCGAGGACTTCACTCCCAAGGAGGGCTCGCCCTATGAGGCTCCTGTCTACATTCCTGAAGACATTCCAATCCCACCAGACTTCGAGCTACGAGAGTCCTCCATACCAGGAGCTGGCCTGGGGATCTGGGCCAAGCGGAAGATGGAAATCGGGGAGAGGTTTGGCCCCTACGTGGTGACGCCCCGGGCCGCACTGAAGGAGGCCGACTTTGGATGGGAGATGCTGACGGATACAGAGGTGTCATCCCAGGAGAGCTGCATCAAAAAGCAGATCTCTGAAGACTTGGGTAGCGAGAAGTTCTGCGTGGATGCCAATCAGGCGGGGTCTGGCAGCTGGCTCAAGTACATCCGTGTAGCGTGTTCCTGTGATGACCAAAACCTCGCCATGTGTCAGATCAACGAACAGATTTACTATAAAGTCATTAAGGACATCGAGCCTGGAGAGGAACTGTTGGTGCATGTGAAAGAAGGTGCCTACTCCTTGGGTGTCATGGCCCCCAGCTTGGATGAGGACCCCACATTCCGCTGTGATGAGTGTGATGAGCTCTTCCAGTGCAGGCTGGACCTGAGGCGCCACAAGAAGTACGCGTGCAGCTCTGCAGGAGCCCAGCTCTACGAGGGCCTAGGGGAGGAACTCAAGCCCGAGGGCCTTGGCGTGGGCAGCGACGGGCAAGCGCATGAGTGCAAGGATTGCGAGCGGATGTTCCCCAACAAGTACAGCTTGGAGCAACACATGATCGTCCACACGGAAGAGCGTGAGTACAAATGTGACCAGTGTCCCAAGGCCTTCAACTGGAAGTCCAACCTCATCCGCCACCAGATGTCTCACGACAGTGGCAAGCGCTTCGAATGTGAAAACTGTGTCAAGGTGTTCACGGACCCCAGCAACCTCCAGCGTCACATCCGCTCACAGCATGTCGGTGCCCGGGCCCATGCCTGCCCTGACTGTGGCAAGACCTTCGCCACATCCTCTGGCCTCAAACAGCACAAGCATATCCACAGCACGGTGAAGCCATTCATATGCGAGGTCTGCCACAAGTCCTACACGCAGTTCTCCAACCTGTGCCGGCACAAGCGGATGCACGCCGACTGCAGGACGCAGATCAAGTGCAAGGACTGTGGGCAGATGTTCAGCACTACCTCCTCCCTCAACAAGCATCGGAGATTCTGCGAGGGCAAGAACCATTACACGCCTGGCAGCATCTTCACCCCAGGCCTGCCCTTGACCCCCAGCCCCATGATGGACAAGACAAAACCCTCCCCGACCCTCAACCACGGGGGCCTAGGCTTCAGCGAGTACTTCCCCTCCAGACCTCATCCTGGGAGCCTGCCCTTCTCGGCTGCTCCTCCGGCCTTCCCCGCACTCACTCCGGGCTTCCCGGGCATCTTTCCTCCATCCCTGTACCCACGACCACCTCTGCTACCTCCCACGCCGCTGCTCAAGAGCCCCCTGAACCACGCGCAGGACGCCAAGCTACCCAGCCCGCTGGGAAACCCAGCCCTGCCCCTTGTCTCCGCGGTCAGCAATAGCAGCCAGGGTGCCACAGCGGCCACCGGGTCAGAGGAGAAATTTGATGGCCGCTTGGAAGACGCATATGCGGAGAAGGTCAAAAATAGGAGCCCTGACATGTCGGATGGCAGTGACTTTGAGGATATCAACACCACGACCGGGACAGACTTGGACACTACCACGGGCACGGGGTCAGACCTGGACAGCGACCTGGACAGTGACAGAGACAAAGGCAAGGACAAGGGGAAGCCAGTGGAGAGCAAACCTGAGTTTGGGGGTGCATCTGTGCCCCCTGGGGCCATGAACAGTGTGGCCGAGGTACCGGCCTTCTACTCACAGCATTCCTTCTTCCCGCCACCCGAGGAACAGCTGCTGACGGCCTCGGGAGCTGCCGGCGACTCCATCAAGGCCATCGCGTCCATCGCGGAGAAATACTTCGGTCCTGGCTTCATGAGCATGCAGGAGAAGAAGCTGGGCTCACTACCCTACCACTCCGTGTTCCCCTTCCAGTTCCTGCCTAACTTTCCCCACTCCCTCTACCCCTTTACGGACCGAGCCCTCGCCCACAACTTGCTGGTCAAGGCTGAGCCAAAGTCACCCCGGGATGCCCTCAAGGTGGGCGGCCCCAGTGCGGAGTGCCCCTTCGACCTCACCACCAAACCAAAAGAGGCCAAACCCGCCCTGCTCGCACCCAAGGTCCCCCTCATCCCCTCATCTGGCGAGGAACAGCCACTGGACCTGAGCATCGGCAGCAGGGCCAGGGCAAGCCAGAACGGAGGTGGCCGTGAGCCGCGGAAGAACCACGTCTACGGTGAACGGAAGCCGGGGGTCAGCGAGGGGCTGCCTAAGGTGTGCCCAGCACAGCTGCCCCAGCAGCCCTCCTTGCATTATGCTAAGCCTTCACCGTTCTTCATGGATCCCATCTACAGGGTAGAAAAGCGGAAGGTGGCAGACCCTGTGGGAGTCCTGAAAGAGAAGTACCTGCGGCCGTCCCCACTTCTGTTCCACCCCCAGATGTCAGCCATAGAAACCATGACGGAGAAGCTGGAGAGCTTTGCAGCCATGAAGGCCGACTCAGGCAGCTCCCTGCAGCCCCTGCCTCACCACCCGTTCAACTTCCGCTCCCCACCCCCAACGCTCTCGGATCCCATCCTCAGGAAGGGGAAGGAGAGATACACGTGCAGGTACTGTGGCAAGATCTTCCCCAGATCTGCAAATCTCACAAGACATCTGAGGACACACACAGGGGAGCAGCCATACAGGTGCAAGTACTGTGACCGGTCATTCAGCATCTCCTCCAACCTCCAGCGGCACGTGAGGAACATCCACAACAAAGAGAAGCCGTTCAAGTGCCATCTGTGCAACCGCTGCTTCGGGCAGCAGACCAACCTAGACCGGCACCTGAAGAAGCACGAACACGAGGGCGCACCAGTGAGCCAGCACTCCGGGGTGCTCACGAACCACCTGGGCACCAGCGCCTCCTCCCCCACCTCCGAGTCGGACAACCATGCACTTTTAGATGAGAAGGAAGATTCTTACTTCTCCGAGATCCGAAACTTCATCGCCAACAGCGAGATGAACCAGGCATCCACTCGAATGGACAAACGGCCTGAGATCCAAGACCTGGACAGCAACCCACCGTGTCCAGGCTCAGCCAGTGCAAAGCCAGAGGACGTAGAGGAGGAGGAAGAGGAGGAGCTGGAGGAAGAGGATGATGACAGCTTAGCCGGGAAGTCACAGGAGGACACGGTGTCCCCCACACCTGAGCCCCAAGGAGTCTATGAAGATGAAGAGGATGAGGAACCACCCAGCCTGACCATGGGCTTTGACCATACCCGGAGGTGTGTTGAGGAGCGAGGAGGCGGCCTGTTAGCTTTGGAGCCGACGCCGACCTTTGGGAAGGGGCTGGATCTCCGCAGAGCAGCTGAGGAAGCATTTGAAGTTAAAGATGTGCTTAATTCCACCTTAGATTCTGAGGTTTTAAAACAAACCCTGTACAGGCAGGCTAAGAACCAGGCATATGCAATGATGCTGTCCCTCTCTGAAGACACTCCTCTCCACGCCCCCTCCCAGAGCTCACTGGATGCTTGGTTGAACATCACAGGACCCTCGTCAGAGTCCGGAGCCTTTAACCCCATCAACCACCTCTGA
>13|ENSMUSG00000058331|68247633|68251623
TTTCAGGACCTTCTGTCATTCACAGATGTGGCCATTGATTTCTCTGCAGATGAGTGTGAATGTCTGGACTCTGCTCAGTGGAATTTGTATAAGGAAGTGATGTTGGAGAATTACAGCAACCTTGTGTTCCTGGGTCTTGCTTTCTCTAAGCCATACCTGGTCACATTTCTGGAGCAGAGTTCAGATCCGTGGAGCATGAAGAGGAAAGAATCAGCGGCCATCCATCTAGGATCAAAACCCCATAAATGTAAAGAGTGTGGGAAGGCCTTTGATAGGAACTCAGTCCTTATTCAGCATCAAAGAATACATACTGGAGAGAGATCCTATAAATGTGAAGAATGTGGCAAATCATTTAATTATTCTTCCAGCTTTAAACAGCACCAAAGAATTCATACTGGCGAGAAACCCTACAAATGTGAAGTGTGTGGCAAAGCTTTTAACTGTTCTTCATATCTGGGTAAGCATCAAAGAATCCACACTGGAGAGAAACGCTACAAATGTGAAGAATGTGGTAAACCTTTTACTAATTGTTCAGGACTTATTGTTCACCGAAGAGTACATACTGGAGAGAAACCCTACAAATGTGAAGAATGTGGCAAGGCCTTTAGTGTTGGCACAACACTCTCTAACCATCAGAGAATTCACACTGGAGAGAAACCTTACAAATGTGAAGAATGTGGTATGGCCTTTAATGTTCGCTTTCTTCTTTCTAAGCACCAGCAAACTCATACTGGGGAGAAACCCTACAAATGTAAAGAATGTGGCAAAGCTTTTAACTGTTCTTCCAGCCTTCACCAACACCAACAGATTCATAGGGGAGAGAAACTCTATAAGTGTGATGACTGTGGGCAGGCCTTTAGCTGTTCATCATATCTGTATAAGCATCGTCGAATCCATACTGGCATGAAACCCAGCAAATGCAAGGAATGTGGCAAGACTTTTTACTGTTCTGTAAATCTTATTTACCACCAGAGAATTCATACTGGAGAGAAACCATATAAATGTAATGAGTGTGGAAAAGCTTTTAGCATTTACTCAAGATTTATGAAACACCAGCGAATACATAGTGGAGAAAAACCCTATAAATGCAAAGAATGTGAGAAGGCCTTTAATAATTGTTATAATCTAATTCAACACCAAAGAATTCATACTGGAGAGAAACCCTACAAATGTAAAGACTGTGGCAAAGCCTTTCATTATACTTCAAGCCTTGCTCAACATGAAAGAATTCACACTGGAGAGAAACCCTACAAATGTGAAGAATGTGGCAAGGCCTTTAACTCTTCTTCGAATCTTAAAAATCATTGGAGACTCCATACTGGTGAGAAGCCTTACAAATGTGAACAATGTGGGAAAGCCTTTAAAGACTGTTCTAGCTTTACTCGACACTATAGAATTCATACTAGAGAAAACCCAGACTAG
>15|ENSMUSG00000022335|67913991|68054613
GAAAACACAGCCATCTTCATGTGTAAATGCTGTAATCTTTTCTCACCAAATCAGTCAGAACTCGTGACCCACGTTTCTGAGAAGCATGGGGAAGAAGGGGTCAATGTGGATGACGTCATCATTCCCCTCCGGCCTCTGAACACTCCAGAAAACCCCAACCCAAGCAAGGGTGGAGATGAGTTTTTGGTTATGAAGAGAAAGAGAGGGAGGCCTAAGGGTTCCACAAAGAAGCCCAGCACTGAAGAGGAGGTGGTAGAAAACCTCGTGAGCCCCAGTGAGGACGGTCCCCTGGCTACAGAGGAAGGGAGCAGACTGGCCCCCAGCAGCTTGGAGTGTAGCAAGTGCTGCCGGAAGTTCTCCAACACACGCCAGCTGCGCAAGCACATCTGCATCATTGTGCTGAATCTGGGTAACGAGTCAGACCTTGATCTAGAAAAGACATACAAAGAAGATGATCGAGAAAAGGCTTCAAAAAGACCCCGGGCTCAGAAAACAGAGAAAGTCCAGAAGATCTCAGGAAAGGAGGCAGGGCAGCTTTCTGGAGCGAAGAAACCCATCATCAGCGTGGTCTTAACTGCTCATGAAGCAATTCCAGGTGCTACCAAGATTATCCCAGTGGAGGCTGGGCCTCCCGAAACAGGAGCACCCCCTCCAGAGACCACTGCAGCAGACCTGGTGCCGCGGAGAGGGTACCAAGAATACGCCATCCAGCAGACCCCATATGAGCAGCCCATGAAGTCAAGCAGGTTAGGTCCCACCCAGCTGAAGATCTTCACTTGTGAGTACTGCAACAAGGTGTTCAAGTTCAAGCACTCTCTGCAGGCCCACCTGAGGATCCACACGAACGAGAAGCCATACAAGTGCTCCCAGTGCAGCTATGCCAGCGCCATCAAGGCCAACCTCAACGTTCACCTGCGCAAGCACACCGGAGAGAAATTCGCCTGCGACTACTGCTCCTTCACCTGCCTCAGCAAGGGCCACCTCAAGGTGCACATCGAGCGGGTACACAAGAAGATCAAACAGCATTGCCGCTTCTGCAAGAAGAAATACTCAGATGTCAAGAACCTCATCAAGCACATCCGGGACATGCATGACCCGCAGGACAAGAAGGTCAAGGAGGCCTTAGACGAGCTCCGCCTCATGACAAGGGAGGGCAAGCGGCAGCTGCTCTACGACTGCCACATCTGCGAGCGCAAGTTCAAGAATGAGCTAGACCGAGACCGCCACATGCTGGTTCATGGTGACAAGTGGCCCTTTGCCTGCGAGCTCTGTGGCCATGGGGCCACTAAGTACCAGGCCCTGGAACTGCATGTCCGAAAGCACCCCTTTGTGTATGTCTGTGCTCTATGTCTCAAGAAGTTCGTCAGCTCCATCAGGCTGCGCTCCCATATCCGAGAGGTGCATGGGGCGGCCCAGGAGACCTTGGTGTTTACCAGCTCCATCAACCAGAGTTTCTGCCTCCTGGAGCCGGGCGGGGACATCCAGCAGGAAGCCTTGGGGGACCAGCTACAGCTGGCAGCTGAGGAATTTGTGTGTCCAGAAATTGATGTACGCAAGGAGGAGGCTTGTCCTGGGGAAGCTCAGCCTGAGGTGGGGTTGAGGGAGTTGGTGGTCCCTGGAGATGCACATGCCCCTCCACCTGGGCCCTTGGCCACCCCCCAGAGTGAAAGTAGTTCCCTGTCCCCCTGCAAACTAGAAACCACTGTGGTCTCCTCCGACCTCAACTCTCTTGGAGTGGTTTCAGATGATTTTTTACTGAAAAGCGATACCTCCTCTGCTGAGCCTCCCGCTGCTGCCGAGGCAACCTCGGATACACAGCATCGAGACTCAGCCCAGACTCAGGGTGAAGAAGTCACACTGCTGCTGGCCAAGGCCAAAAGTGCTGGACCAGACCCAGAGAGCTCTCCGGGTGGAAGGCAGAAGGTGGGTGCTCTGCCAGCCAGTGAATCTGACTCTAGCACATGTCTCAGGGCAAACCCAACAGAAGCCTCAGACCTCCTTCCTACAGTGACTGATGGAGGGGACCTTGGTGTGTGCCAGCCTGACTCCTGCACACCATCCTCTGAGCACCACCCTGGCAGCACAGCATTCATGAAGGTCCTGGACAGTCTCCAGAAGAAGCAGATGAACACCAGTCTTTGTGAGCGGATCCGGAAGGTTTACGGAGACCTGGAGTGTGAATACTGCGGCAAACTTTTTTGGTACCAGGTGCATTTTGACATGCATGTCCGCACCCACACCCGGGAACATCTGTATTATTGCTCCCAGTGTCACTATTCTTCCATCACCAAAAACTGCCTTAAACGCCATGTAATTCAGAAACACAGTAACATCTTGCTGAAGTGCCCCACTGACGGCTGTGACTACTCGACTCCAGATAAATATAAGCTGCAGGCCCATCTTAAAGTTCACACAGAGCTGGACAAAAGGAGTTATTCTTGTCCTGTATGTGAAAAATCATTTTCAGAAGACCGATTGATAAAGTCACATATCAAGACTAATCATCCAGAGGTCTCCATGAATACCATTTCTGAGGTTCTTGGGAGAAGAGTCCAGCTCAAAGGGCTAATTGGAAAGCGAGCCATGAAGTGTCCATATTGTGATTTCTATTTCATGAAGAATGGCTCAGACCTTCAGCGGCACATCTGGGCTCATGAGGGTGTGAAGCCCTTCAAGTGTTCTCTGTGTGAATATGCAACTCGTAGCAAGAGCAACCTCAAAGCTCATATGAATCGTCACAGCACTGAGAAGACCCACCTCTGTGACATGTGTGGCAAGAAATTCAAATCCAAAGGGACACTGAAAAGTCATAAGCTCCTTCACACGTCTGATGGGAAGCAATTCAAGTGCACGGTGTGTGACTACACAGCAGCCCAGAAACCCCAGCTGCTGCGACACATGGAGCAGCATGCCTCCTTCAAGCCTTTCCGCTGTGCTCACTGTCATTACTCTTGTAACATCTCTGGATCTCTGAAAAGACACTACAACAGGAAGCACCCCAATGAGGAGTACACCAACGTGGGCAGCGGGGAGCTCGCAGCTGAAGCCCTCATCCAGCAAGGTGGTCTGAAGTGTCCTGTTTGCAGCTTTGTGTATGGAACCAAATGGGAGTTCAACAGACACTTGAAGAACAAACATGGCTTGAAGCCAGCAGCAGAGACTCCCGAGGAGCCCTCCACCCAGTATCTCTACATCACTGAAGCTGAAGATGTTCAGGGGACACAAGCAGCTGTGGCTGCACTTCAGGACCTGAGATATACCTCCGAGAGTGGTGATCGACTTGACCCCACCGCTGTGAATATCCTGCAGCAGATCATTGAACTAGGTTCGGAGACCCACGATGCTGCTGCTGTGGCCTCTGTGGTTGCCATGGCGCCCGGCACAGTGACTGTTGTAAAGCAGGTCACCGATGAGGAGCCCAGTTCCAACCACACAGTCATGATTCAGGAGACTCTCCAGCAGGCCTCCGTGGAGCTGGCCGAGCAGCACCATCTGGTGGTGTCCTCTGACGACGTGGAGGGCATAGAGACAGTGACGGTGTACACACAGGGTGGGGAGGCCTCAGAGTTCATCGTATACGTGCAAGAGGCTGTACAGCCCGTGGAGGAGCAGGTTGGGGAGCAGCCAGCCCCAGAACTCTAG
>12|ENSMUSG00000073197|18679402|18698855
ATGCCGGACCAGATCTCCGTGTCGGAATTCGTGGCCGAGACCCTTGAGGACAACAAGGCGCCCACGGCCTCTAGCTTCACCACGAGCACGGCCCAGTGCCGGGCAACCGTGGCGGCAATCGAGGAGGATGCAGTGACTTATGATGATGTGCATGTGAACTTCACTGGGGAAGAGTGGAATTTGCTGGATCCTTCCCAGAAGAGTCTCTACAAAGATGTGATGCTGGAAACCTACTGGAACCTCGCTGTTATAGGCTACACTTGGGAAAACCATCATATTGAAAGACATTGTCAAAGTTCAAGAAGAAATGAAAGGTATGTAAGTAATCATAGTGGAGAGAAACTCTATGAATGTAATGAACGTTCTAAAGCCTTTTCATGTCCCAGTCATCTCCAAAGTAATATAAGAAGACAAATTGGAGAGAAAATACATGAACATAATCAATGTTGTAAAGCCTTTCCAACACCCAGTCATCTTCAATATCATAAAAGAATCCATACTGGAGAGAAACCTTATGAATGCCATCAATGTGGTCAAGACTTTAAAAAATGCAGTCATCTCCAATGTCATAAAAGAACACATACTGGAGAGAAATCTTATGAATGTAATCAATGTGGTAAACCCTTTGCACAACTGGGAAGTTTAAATCGTCATAAAAGAACACATACTGGAGAGAAACCCTATGAATGTCATCAATGTGGTAAAGCCTTTGCACGACTCAGTAGTCTCCACTGTCATAAAAGAACACATACTGGAGAGAAACCCTATGAATGTAATCAATGTGGTAAAGCCTTTTCACAACCCAGTCATCTCCAATCTCATAAAAGAACACATACTGGAGAGAAACCCTATGAATGTAATCAATGTGGTAAAGCCTTTGCAGAACTCAGTAATCTCCAACGTCATAAAAGAACACATACTGGAGAGAAACCCTATGAATGTAATCAATGTGGTAAAGCCTTTGCAGGTCACAATGTTCTCCAATCTCATCAAAGAACACATACTGGAGAGAAACCCTATGAATGTAATCAATGTGGTAAAGCCTTTGCAGGTCACATTTGTCTCCAATATCATAAAAGAACTCATAATGGAGAGAAACCTCGAAACGTAATCAATGTGATAAAAGACTTTTCACAAAGTTGTTGTCTCTATAATCATAAAAGAACCCATATTAGATAG
>4|ENSMUSG00000051351|135558145|135566018
ATGGCCATGTACCTCACTCGGGAAGAATGGAGACCTCTGGATCCTACACAGAGAGATCTTTACAGGGATGTGATGCAGGAGAATTACGGAAATGTTGTCTCACTGGATTTTGAGATCAGGAGCGAGAATGAAGCCAACCCCAAACAGGAGTTTAGTGACGATGTGGAATTCGCGACCATGTCGGAAGAGCCTCTTGAGAATGCCGAGAAGAATCCTGGAAGCGAAGAGGCCTTCGAAAGTGGGGACCAGGCAGAAAGGCCGTGGGGAGACCTGACAGCGGAGGAGTGGGTCAGCTACCCTCTCCAGCAAGTCACTGACCTGCTTGTCCACAAGGAAGCGCACGCGGGCATCCGCTACCACATTTGTTCTCAGTGTGGGAAAGCCTTCAGTCAGATTTCAGACCTCAATCGCCACCAGAAGACGCACACGGGAGACAGGCCCTACAAGTGCTACGAGTGCGGGAAGGGCTTCAGCCGCAGCTCCCACCTCATCCAGCACCAGAGGACGCACACGGGCGAGCGGCCCTACGACTGCAACGAGTGCGGGAAAAGCTTCGGCCGCAGCTCGCACCTCATCCAGCACCAGACGATCCACACCGGCGAGAAGCCTCACAAGTGCACCGAGTGCGGCAAAAGCTTCTGCCGCCTCTCCCACCTCATCCAGCACCAGCGGACCCACAGCGGGGAGAAGCCGTACGAGTGCGAGGAGTGCGGCAAGAGCTTCAGCCGCAGCTCCCACCTCGCCCAGCACCAGCGGACTCACACGGGCGAGAAGCCCTACGAGTGCCACGAGTGCGGGCGGGGCTTCAGCGAGCGCTCCGACCTCATCAAGCACTACCGCGTGCACACCGGGGAGCGGCCCTACAAGTGCGACGAGTGCGGGAAGAACTTCAGCCAGAACTCCGACCTGGTGCGGCACCGCCGGGCGCACACCGGGGAGAAGCCCTACCACTGTAACGAGTGCGGGGAAAACTTCAGCCGCATCTCCCACCTCGTCCAGCACCAGCGGACTCACACGGGCGAGAAGCCGTACGAGTGCACGGCCTGCGGGAAGAGCTTCAGCCGCAGCTCGCACCTCATCACGCACCAGAAGATCCACACCGGGGAGAAGCCCTACGAGTGTAACGAGTGCTGGCGAAGCTTTGGGGAAAGGTCCGACCTCATCAAGCACCAGCGAACCCACACGGGAGAAAAGCCCTACGAATGTGTGCAGTGCGGAAAGGGCTTCACGCAGAGCTCCAACCTCATCACGCATCAGAGAGTGCACACAGGAGAGAAGCCTTACGAATGTACCGAGTGTGATAAGAGTTTCAGCCGGAGCTCAGCGCTTATTAAACACAAGAGAGTTCATACCGACTAG
>5|ENSMUSG00000061898|143437326|143445915
ATGAGCAGATCAAAGGGCCCACTGTCATTCAAGGATGTGGCTGTGGCCTTCTCCCAGGAGGAGTGGCAGCAGCTGGACCCTGAGGAGAGGACCACATACAGGGATGTGATGCTGGAGACCTACAGCAACCTCGTCTCCGTGGGGTATGACGTTACCAAGCCAAACATGATTATTAAGTTGGAGCAGGGAGAAGAGCCCTGGACAGTGGAAGGTGACCGCCATGCTCAGAGGCATTTGGAAATCAGTAAAGTTTATGACCCCAGAGAAGGAATTGAGGAAATTGGCGAGAAACATCTGCAGTGCGATGATGATCCCTACTGCTGGAGAGCTGAGAAGGGGGCTGCTTTTGATGAAGCCTACACCCTCGAAACAGCCCTCATTTCCCCCAGCTCAGGTGCTCACAGCTGTGTCTCCTGTGGGGAGACCCTGGAGTCTGTTTCAGAACTGATTAGCAGTGACGGAAGCTATGCACTGGAGAAGCCCAGCATGTGTTTTGAGTGTGGGAAAGCATACGGAGAAAGCCTTGAAGACTTCAACCAAGATGAGGGTAACTCCTCTCAACACGATGAAAATATTTTGCAGAAAGTCACCATTTTGGAGAAACCCTTTGCTTATGAGTGCATGGAAGCCTTAGACAGTGAAAGTGTTTTCATGGCTCGTGAGAGAGCTTACATGGGGGAGAAGCCCTATGACTGGGGAGACTCTGGACCAGACTTCATCCAGATGTCGGACTTCAGTACATATCCGAGATCACAAATGGAACTGAAGCCCTTCGAATGTACACAGTGTGGGAAGTCCTTCTGTAAGAAGTCCAAATTCATCATCCACCAGAGAGCTCACACAGGAGAGAAGCCGTACGCTTGTAGTGTGTGTGGAAAGTCCTTCAGTCAAAAGGGAACCCTCACTGTACATCGGAGATCGCACTTAGAGGAGAAGCCCTATAAGTGTAATGAGTGTGGGAAGACCTTTTGTCAGAAGTTACACCTCACACAGCACCAGAGGACTCACTCAGGAGAGAAGCCCTATGAATGTAGCGAGTGCGGGAAGTCCTTCTGCCAGAAGACACACCTCACTCTCCACCAGAGGAATCACTCAGGCGAGAGGCCCTACCCGTGTAATGAATGTGGGAAATCCTTCTCCCGGAAGTCTGCCCTCAATGACCATCAGAGGACACACACAGGAGAGAAGCTCTATAAGTGTAATGAGTGTGGGAAATCCTACTACCGGAAGTCCACCCTCATTACACACCAGAGGACACACACAGGGGAGAAGCCCTATCAGTGTAGTGAGTGTGGGAAATTCTTCTCTCGGGTGTCGTACCTCACCATACACTATCGGAGCCATTTAGAAGAGAAACCTTACGAGTGTACAGAATGTGGGAAAACCTTCAATCTAAACTCTGCTTTCATTAGGCACTGGAAGGTCCATGCAGAAGAGAGAGTCCAGGAGTGTGGCGAGTGTGGGAAGCCATCCCCGCTGCAGTGTGCCCCTGATCACACAGGCGACCTAGGAGAGAAGCGCTATGAGTGTAATGAGTGTGGAAAGACCTTCCTTGACAGCTCGGCCTTCCATAGGCACCAGTCCGTCCCTGAAGGGGAGAAAACTTACGAGTGTAATATATGCGGAAAGTCCTTCTCGGATTCGTCATGCTACACTGTGCACTACAGAGGTCATTCCGAAGAGAAGCCCTTCGGGTGCAGTGAATGTGGGAAGACCTTCTCTCATAACTCATCCCTCTTCAGACATCAAAGGGTCCACACCGGCGAGAAGCCGTACGAGTGTTACGAATGTGGGAAGTTCTTCTCTCAGAAGTCGTATCTCACTATCCATCACCGGATCCATTCGGGAGAGAAGCCCTACGAGTGCAGCAAGTGTGGGAAAGTGTTCTCGCGGATGTCGAACCTCACCGTACACTACCGAAGCCATTCAGGAGAGAAGCCGTATGAGTGCAACGAGTGTGGGAAAGTCTTTTCTCAGAAGTCGTACCTCACCGTGCATTACCGGACTCATTCAGGAGAGAAACCTTATGAATGTAACGAATGTGGGAAAAAATTCCACCACAGATCAGCCTTCAATAGCCATCAGAGAATTCATAAAAGAGGCACTGTAAATGTACTCACTGTAGAAAAGCTCTGA
>14|ENSMUSG00000039081|20773440|20777568
GTCTCCACAACCCCAAGAGGGACGGACCCTGCCTGGACCAGCGCGCTTTCTGGAAATTGCTCCGGCCACGGCCCAGGCTCCTCCCCGGCCGGCAGCACCAAGCCTTTTGTGCACGCTGTGCCCCCCTCTGACCCCCTGCGCCAGGCTAACCGCCTGCCCATCAAGGTGCTGAAGATGCTGACGGCACGGACTGGCCACATTTTGCACCCAGAGTATTTGCAACCCCTGCCTTCCACGCCCGTCAGCCCCATCGAGCTGGACGCCAAGAAGAGCCCACTGGCGCTGCTGGCTCAAACATGTTCGCAGATAGGGAAGCCGGACCCTTCGCCTTCTTCCAAACTCTCCTCGGTCGCCTCCAACGGCGGCGGCGCGGGTGGTGCAGGCAACGGAGCTGGGGGCGACAAGGACGCCAAGTCGGGCCCCTTGAAGCTGAGCGACATCGGCGTGGAGGACAAGTCGAGTTTCAAGCCTTACTCCAAACCCGGTTCAGATAAGAAGGAGCCGGGGGGTGTTGCTGCAGAGAAGTCAGGATTCCGGGTACCGAGCGCCACCTGCCAGCCATTTACGCCCAGGACAGGCAGTCCCAGCTCCAGCGCCTCGGCCTGTTCGCCGGGAGGCATGCTGCCCTCCGCCGGGGGTGGCCCGGAGGGCAAGGACGACAAGAAAGATCCGGAAGCTGGCGGCGGTGGCAGCAGCAAAGGCTCCGGGGGCGCCTCGGCAGACGGGGTACCCGCCGGGCTGGGGCACGGCCGGATTAGCTGCGGCGGCGGAATCTCAAGCTCGGGTTCGGGCCCCAGCGCGCCCACCTCGTCGTCGGTTTTGGGCTCCGGTCTGGTGGCCCCGGTATCTCCCTACAAACCGGGCCAGACAGTGTTCCCTCTACCCCCTGCGGGCATGACCTACCCAGGCAGCCTGGCTGGGGCCTACGCTGGCTACCCGCCCCAGTTCTTGCCACACGGTGTGGCACTCGACCCCACTAAACCTGGCAGCCTGGTAGGGGCTCAGCTGGCAGCGGCCGCAGCCGGCTCTCTTGGCTGCAGTAAGCCAGCGGGTTCGAGTCCTCTGGCCGGGGCGTCGCCTCCATCAGTGATGACAGCTAGTTTGTGCCGGGACCCATACTGCCTCAGCTACCACTGCGCCAGCCACTTGGCCGGGGCTGCAGCCGCCAGCGCCTCGTGCGCTCATGATCCGGCCGCTGCAGCAGCAGCGCTCAAATCGGGATACCCGCTAGTATACCCCACGCACCCACTGCACGGCGTTCACTCCTCGCTGACGGCTGCGGCCGCTGCGGGCGCCACACCACCCTCCCTAGCCGGCCACCCCCTCTACCCCTACGGTTTCATGCTCCCTAACGACCCGCTCCCCCACATCTGCAACTGGGTGTCTGCTAATGGGCCGTGCGACAAGCGCTTCGCCACTTCCGAAGAGCTGCTGAGCCACTTGCGGACCCATACGGCCTTCCCAGGGACAGACAAACTGCTGTCGGGCTACCCCAGTTCTTCGTCTCTCGCCAGCGCCGCAGCAGCAGCCATGGCTTGTCACATGCACATCCCCACGTCGGGCGCACCGGGCAGCCCAGGGACTCTGGCGCTGCGCAGCCCCCACCACGCACTGGGACTCAGCAGCCGCTACCACCCGTATTCCAAGAGCCCGCTCCCCACGCCCGGTGCCCCAGTGCCGGTGCCTGCCGCCACCGGACCATACTACTCCCCTTATGCCCTCTACGGACAGAGACTGACCACTGCCTCCGCACTGGGGTATCAGTGA
>5|ENSMUSG00000046572|38959661|38962591
AACAACGCTGGTGCTGCGCATGTCAGAAATGAAACGGAAACCATCTCGAGCCCTGTAAATAAATTTAAGGTTAGGAACTTCAAGCCAGGCAAATACTACTGTGATAAGTGTCGCTTCTCTACAAAGGACCCACTGCAGTACCGAAAGCACACGCTGCAGCACGAGGAGATCAGGTTCATCTGTTCCCACTGCAGCTACATCTCCTACACGAAAGGGGAGTTCCAGAGACATCTGGTGAAGCACACGGGCATCTTCCCTTATCGCTGTGAGTACTGCGACTATGGTGCTATTCGCAATGACTACATCGTCAAGCACAGGAGGAGGGTCCACGAGCGGGCTGGGGCCAAGCGGCCATTCAAAACTGTGGCCAAGCTGGAACCCAAGAGAACCAGCATCCCAAAGCAGAGCATGGAACTCTCAAAGGGCCCCAGTCCCAGGGCTGCCTTCCAAAACAAGTTGTCGGACCAGCTGTCTCGGTTCTCTCTCCACGCGAACAAAGACAAGACACACAACCTGATGTTATTACCCGAGCTAAAGAAGTACCAAAAAGATGTAGTGTGTATTCCCAACAAAGTGACCCTGTCCGAGCCCAGGGAGGTGAGCCTGTTGGGGAACAAGAATGTTGAGGTGGAAGTGCTGTCCCCCTCAAAGGAACCCGTGCATCCAGGGATGCCGCTGACCGTTATGGCGCCCTCAGAGCTGGTGGTCCCCACCAACTGTCTGGCCCAGTTGATGGACGTGAAGGTTGTCAATGGTGCTCAGCAGCTTGTGCTTAAACTGTTTCCGTTGGAAGAAAACGCCCGCCTGGAAACGAGCCGAGGAGATGGAGGCACTTCCGAGTGTCTGAGTACCGAGAAGGGCTCAGGGGGACAGAAAAAAATGCTTTCTCCAGAAGCATCGAGGTCACTAGCCGTGGAAGGGAATGCCGGAGACTTTGTGGGCCTGGATCGTCTGCACTCTTTGGTTCAGAAACAGCTTAAAAATGTGAAGTGGGTGAAGTCTTGCAATTTTTTCATGCCGAATTCTGGTGTCCACAGTCAACAAGAATCTTTCCTCGGTTCCGATACAATCAAGGAGTTACAGAAATCTCACAGTCTGTGTCCGCCTCGAGCCCTTCCTTCTGCTGCCATAAAAAGTCATTCTCCAGCCTCTGTACAAAATAGTGTTCCCTATGGTCCTGGGGCCACAGTGAGCCATTTCTTGAGTAAAGCAGCTGTTGCTTTTGCTGATGACAGAAGAGGGGCCCGCAGTAACTCCCAGCAGCTCCTGCCGCTTGCCTCTTTGCCTTCAAAGGTTCCCTTCTCTGGAGAGAAGGGCTTATTGCCTATAGGTGAAAGTGACTTAGAAGCGAGGAATAGGATTAGTCGTCCTGAAACCTTGGTTTCCTCTGATAGGAAGCTGGAAGACAAGCAGATGGAAAGCAAGGCAGTGGGAAATACGGGCCAGGTTTCCTCTGTGCAGAATAAAGAGTATTTACACATAAACATAACTGGAGAAGATAAACCGAGGTCCCAACAGCCTGGGGATCAGCCTGGGCAGCCCAAGACTTCTGAAACAGCAGGTGCCACGTTTGAAGGCCCAATCATCTCATCCGTGTTTTCGCTGAGCTCTGGATCTGAAAATGTACCGGAGGCCATTAAATGGAATAGCTCAACCACCAAAATAAAGTCCATTGAACTGCTGCGCAGAAAGATAGCTCAGTTGATTGAATCTTGTGGCAAGCCTTCCTCTTTGTCTGCCAATAGTGCTCAGCGACGTTCCATAGGTCAGGCACCAAAGCTGACCTCAAAAGCAACTCCCAAGGCTATTCAAGAAATGAGTGTGTCCCTTACTGGCCCTGGCCCTACCCCTGGCCCTTCTGTGGGTCCTCTCCAAAAACCTCCAAACGAGGACAGTATTACTGGCAGCAGACAGCTTGTTCCACAGCAGGTCTGTCCCCAGTTTATCAGTGCTAATGATGGGAAAATGGAAAACAGAGTGACCAGAAAGACTCCTGTTGCTACTCCAGTGCTGATCCCCAAAGGGGCCGTGTTGAGGGTCCTTAACTCTTCTGAAGATGCTCACATCATAGAGGCTACCTGTGACACACCTGTTAGCATACCTTGCAGCGAAGCCCAGTTAGCAGGAACACTTCCATTCTGCCCTATGAAACAGACAGGCTCGGGCTCCCAGCCCTTGACATGCAGAAGTGGACCGGCAGACATGTCTCCCGGTCTGGAGACATCTCTTCGGCCCAAATCTAGAAAAGAGGACACAATCTGCAGTGCCACTGCTAAGAAAATGGTCCCTGTGTACAGCACGGCACCAGGAAGCAGTGACTCCATCAGGCAAGGAAGGCCAGTTTCTAGAAACCTAACTGTAAGCAAGAATAAAACCAAGCAAGTGAACTCAACCAAGAAGAAGAACAAGATGCAGGCCAATCCCGGCCGTTATTTCAAAGACCCCCCCTCCTTTTTTCAGGTGGCAAGGCAGCTGCGCCTCATAGCTGCCAAACCAGATCAGTTGATTAAATGTCCCCGTCGGAACCAGCCTGTCATTGTGCTAAATCATCCTGACGTTGACTCCCCCGAAGTGACCAATGTGATGAAGGTAATCAACAAGTACAAAGGCAATGTCCTCAAGGTTGTCCTGTCTGAGAGGACTAGGTGTCAGCTGGGTGTCCGGCGGTACCATATGCGGCTGACCTACCAGAATGTGGCAGAAACTAACCACATGAAGAGGCAGATGATGTTGAAAATGAAACTGAAGAAGGTTCATAAAAACAACTATCAGGTGGTGGGCTCGATGCCGGACGACCCCGCCCAGTGTGTCTTTAAGTGCTGGTTCTGTGGGAGGCTCTACGAAGACCAGGAAGAGTGGATGAGTCACGGCCAGAGGCATTTGATAGAGGCCACCAGAGACTGGGATGTCCTCTCTTCAAAGGGCAAATGA
>2|ENSMUSG00000074731|150163371|150166323
GGTAGAGTGACCTATGATGATGTGCATGTGAACTTCACGTGGGAAGAGTGGGCTTTGCTGGATCCTTCTCAGAAGAATCTCTACAGAGATGTGATGCTGGAGACCTACAGGAATCTCGCTGCTATAGGCTATGTTTGGGAAGACCATAATATGGAAGAGCATCTTCATATTTCTAGAAGATATGGAAGGCATGAAAGAAGTCATACTGAACAGCTGCTCTCTGAGTTTATCCAATGTGATAAAGCCTTTGCATTTCAGAGTCATAACCAAAGACAAGAAAGAATTTATACTGCAGAGACACCCTATGAATGTAACCAATGTGGTAAATCCTTTGCGAGAAAGAGTCATCTCCTAAGACAGAAAAGAACACATACTGGAGAGAAACCCTTTCAATGTAACCAATGTGGTAAAACTTTTGCTCGAAATACTCATCTCCTACAACATAAAAAAGTACACACTGGAGAGAAACCCTATGAATGCAATCAATGTGACAAAGCCTCTGTATGTCATATTGGTCTCCTGTATCATAAAAGAACACATGCTGGAGAGAGACCATATGAATGGAATGAATGTGGTAAATCCTTTGTATATCACAGTTGTATTAAACAATGTAAAAGAAGACATGCTGGAGAGACACCCTTTGAATGTAACCAATGTGGTAAATCCTTTGCAAGAAAGAGTAATCTCCTAAGACATAAAAGAATACATACTGGTGAGAAACCTTATAAGTGTGACCAATGTGGTAAAGATTTTGCAAGTCCCAGTTCTTTTAAATGCCATAAAAGAAAACATACTGGTGAGAAACCTTATAAGTGTGACCAATGTGGTAAAGACTTTGCAAGTCCCAGTTCTCTTCAATACCATAAAAGAATTCATACAGGAGAGAAACCTTATGAATGTATACAGTGTGGTAAAGCCTTTGCACGTTTAAGTATTCTCCGAAGACATAAAAGAACACATACTGGAGAAAAACCCTTTGAATGTAACCAATGTGGTAAATCCTTTGCAAGAAAGAGTCATCTCCTAAGACATAAAAGAATACATACTGGTGAGAAACAACATAAAAGAACACATACTGGAGAAAAATCCTTTGAATGTAACGAATGTGGTAAATCCTTTGCAAGAAAGAGTCATCTCCTAAGACATAAAAGAATACATACTGGTGAGAAACCTTATAAGTGTGACCAGTGTGGTAAAGATTTTGCATGTCCCAATTCTCTTCAATACCATAAAAGAGTTCATACAGGAGAGAAACCTTATGAATGTAAACAATGTGGTAAAGCCTTTGCATTTTCAACTAGTCTCCGAATACATAAAAGAAGACATACAGGAGAGAAACCCTATGAATGCAATCAATGTGATAAAGCCTTTTTGTGTCCAAGTGGACTCCTGTATCATAAACGAACACATACTGGAGAGAGACCATATGAATGCAACGAATGTGGTAAATCCTTCATACATCACAGTAGTTTTCGAATGCATAAAAGAACACATACTGGAGAGAAACCCTTTGAATGTGACCAATGTGGTAAAAGCTTTGCACAAAACACTTATCTTTTACAACATAAAAGAGTACACACTGGAGAAAAACCCTATGAATGTAAGCATTGTGGCAAAGCCTTTGCATATTCTAATAATCTCCAAGTGCATATTAGAACACATACTAAGTATTTAGTATGGTAA
>10|ENSMUSG00000035397|79970264|79980423
ATGTCGGCGGCCGTGGCGTGTGTGGATTACTTTGCCGCCGACGTGCTCATGGCCATCTCCTCGGGAGCCGTGGTGCATCGCGGACGACCCGGCCCCGAGGGCGCGGGCCCCGCTGCCGGTCTGGATGTGCGCGCCACGCGCCGCGAGGCCACGCCGCCGGGGACCCCTGGGGCACCGCCACCGCCAGCTACGGCTCCGGGGCCGGGAGGCGCCACCGCTGCGCCCCACCTGCTGGCCGCCAGCATCCTGGCCGATCTGAGAGGCGGGCCGGTAGTCGCCACCGCAGCCAGCACCGCGGGGGGCACCTCTCCGGTCTCCTCCTCCTCAGCCGCTTCGTCTCCCTCTTCGGGCCGCGCCCCCGGCGCCGCCAAAAGCCACCGCTGTCCCTTCCATGGCTGCGCCAAAGCCTATTACAAGTCTTCGCACCTCAAGTCACACCTGCGGACTCACACAGGTGAGCGGCCCTTTGCCTGCGACTGGCCTGGCTGTGACAAGAAGTTCGCCCGTTCTGATGAGCTGGCCCGCCACCACCGGACGCACACCGGGGAGAAGCGCTTCCCCTGCCCCCTGTGTACCAAGCGGTTCACCCGAAGCGACCACCTGACCAAGCACGCCCGGCGACATCCCGGCTTCCGCCCGGAACTCCTGCGACGACCTGGTGCCCGCAGCGTCTCGCCCAGCGACTCGCTGCCCTGCAGCTTGGCTGGAAGCCCCACACCTAGCCCTGTCCCCAGCCCAGCTCCTGCTGGCTTGTAG
>13|ENSMUSG00000037946|49275047|49321145
ATGGAATTGGGTAGGAGCCCCTCGACACCCCAAGAAGAAGCCATTTCCCCTCTTGGAGTACTTGGCACTGGGCCCAGCAGCTCCCCACTAGGGAAGCTTCAAGCCCTTCCCATCGGTCCAGGTGCCCACCGAGGGGCTCATAGCAGCTCAGCCCCAGCAGGGGACAGCTCCACGCGGGAGCCAAGTGGTGCCATGAAGATCCCCAACAGAGACAGTGGAATTGACAGCCCATCCTCCAGTGTGGCCAGTGAGAACTTCCCCTGTGAGGAGAGCAGTGAGGGCTCTCCAAGCCCTGCCATCCTGGGGCTACCCTCTGAGACGGCTTCGGACAGCCGGGTCCCACAGGACAACCCCCAGGAGGAAGAAGATAGTGGCATGGGTGAGGAGCCTGACCCCAAGGTCACCCTGTTTAGGCCTCAGGAGGATGTCAGCTTGACTCAGTGCTCTGACCCACAGAAGCTGCTTCATATTGCCCAGGAGCTCCTGCACACGGAGGAAGCCTACGTGAAGCGGCTGCACCTGCTGGACCAGGTTTTCTGTACTAAGCTGACAGAAGCAGGGATCCCTCTGGAAGTCACCACCGGCATCTTCTCGAACATCTCTTCCATCTACCGTTTCCATGGGCAGTTCCTCCTGCCCGAGCTGCAGAAGAGGATCACAGAGGAGTGGGATACAAACCCTCGCCTCGGAGACATCCTGCAGAAACTGGCTCCATTCCTGAAGATGTATGGCGAGTACGTCAAGAACTTTGACAGAGCGATGGGGCTGGTGAGCACTTGGACCCAGCGTTCTCCGCAGTTTAAGGATGTCATCCACACCATCCAGAAGCAGGAGGTGTGTGGGAACTTGACACTGCAGCATCACATGCTGGAGCCTGTGCAGAGGGTCCCCCGCTATGAGCTGCTGCTCAAGGACTACCTAAAGAGGCTCCCCAGGGATGCCCCAGACCGGAAGGATGCAGAGAGGTCCCTGGAGCTCATCTCCACAGCTGCTGACCACTCCAATGCTGCCATTAGGAAGATGGAGAAAATGCACAAGCTCTTAGAGGTGTATGAGCAGCTGGGTGGGGAAGAGGACATCGTTAACCCAGCCAATGAGCTGATCAAGGAGGGCAGCATCCAGAAGTTATCAGCCAAGAATGGCACCACTCAGGACCGACACCTCTTCCTGTTCAACAATGTGATGCTCTACTGTGTACCCAAACTGAGGCTCATGGGCCAGAAGCTAAGTGTACGGGAAAAAATGGACATCTCTGATCTCCAGGTACAAGATATTGTGAAACCAAACGCAGCCTGCACGTTCATCATAACAGGAAGAAAAAGGTCCCTGGAGCTTCAGACTCGGACAGAAGAAGAGAAGAAAGAATGGATTCAGGTCATTCAGGCCACTGTGGAGAAGCACAAACAGAAGAGTGAGACCTTCAGGGCCTTTGGCGGTGCCTGTAGCCAGGATGAGGAGCCCACCCTGTCTCCAGACCAGCCCGTCATGAGTACCAGCTCTGTGGAACCTGCAGGGGTAGCTGACAGCAATGGGGGTACTCCCGGGATCGAGTCCAGAAAGTCGTCCTCTAAAACAAGACGCGACAAAGAGAAGCCCGGGTGTAAGAGCTGTGGTGAGACCTTCAACTCCATCACTAAGAGGAGGTATCGCTGCAAGCTGTGTGGAGAGGTCATCTGTAGGAAGTGCTCAGAGTTCAAGGCAGAGAACAGTAAGCAGAGCCGCGTCTGCCGAGAGTGTTTCCTGGAAGAGCCCCTGGTCCCTCCAAGCCCCAGCTCTGAGACTCCCACTGAGCTCAAACAGAATGCAGAGAAGCCTCCCTCTGTAGATCCTCGGCCCAGCCTGCTCTGCGGTACCCTGAATCTGTCAGACGATGGTACGACCTGGAATGAAGTGTGGGCAGCCATCCCTGAATCAGATCCTCAGGTGCTAGACCTGCTGGCAGGCAGCCAGGCTGGCAGACTGCTGTATAGCATCCCACTCTCTGGCTGTAATATAACGATGCCTGACCCTGAGGAGGGGCTGGAGGCAGGATGTGCCTGGAAGCTACATCAGGGCTCACAGACCTGGTGGCTGAGCGCCCCCTCCACAAAGCTGCAGCAATGCTGGCTGAAAGCCCTGGGCACTGCCGTACATGGGGACACAGCCGGGGACAGACCAGGGGCCTCCCAGCCCCAGGCCCCAGCAGGCACGGACACTCCATGA
>12|ENSMUSG00000045440|56517603|56519084
ATGCCGAGGGGCTTCCTGGTGAAGCGAACCAAGCGCTCCGGCAGCTCCTACCGCGCGCGCCCGGTGGAGCCGCTTTTCCCTCCTCCGGGTCCCCTCGCGGCGCAATCCTCACCGGAGGAGCCCGGTCGGGGACTTTTGGGGTCCCCCTGCCTCGCACCTCCGCAGGACGACGCCGAGTGGGGCGCGGGTGGCGGCGACGGCCCCGGCCCCAGCCCCGCGAGGCCGGCGGGCCCCGAGCTGCGCCGCGCGTTCCTGGAGCGCTGCCTGCGCTCTCCGGTCTCTGCGGAGTCCTTCCCCAGCGCCACCGCCTTCTGCTCCGCGGCGCCCGCGGCCGTGACCTCCGGGGAGGAGTTGGTACCGCCGCAGGTCCCTGTATCCGTTCCAATTCCCGTCCCCGGGCCCGCCCCGCATGGCCTCCAGCGCCGCGGTAAGGGTGCCCCAGTCTGCGCCTCAGCGCCGGCAGCCGTCAGGAAACCTAAGGCGGTGAGAAGGCTGAGCTTCGCAGATGAGGTGACCACGTCCCCGGTGCTGGGTCTGAAGATCAAAGAGGAGGAGCCCGGGGCTCCGGCACGGGCTCTGGGCGGCGTCCGCACCCCGCTGGGGGAGTTCATCTGCCAGCTGTGCAAGCACCAGTACGCGGACCCCTTCGCTCTGGCTCAGCACCGCTGCTCCCGCATCGTGCGCGTCGAGTACCGCTGTCCCGAGTGCGACAAGGTCTTCAGCTGCCCCGCGAACCTCGCCTCCCACCGCCGCTGGCACAAGCCACGTCCCACGCCTGCCTGCGCCGCGAGTAAACCTCCCCACGCGCCTCTGACCCCTCCGGACCCTTCCCTGGCGACGGGCAAGGAGAACGGCCGCGTGCCGCGGACCGACGATCAGCACCCGCAGGCTCCGGACAGCTCCGGAGACGGTCAGCACCGGGACAGCGCCGCGCGCCCGGGCCTACAGGCTCTAGTGTACCCGGAGGCCGCACGACCCCAGGCTCCCTACCCCGAGGTGATTCTAGGGCGCCACGGGCCGGGGTCGAGCGGTGCCAGCGCAGGAGCGACGTCCGAGGTCTTCGTGTGCCCGTATTGTCACAAAAAGTTCCGTCGCCAAGCCTATCTGCGCAAGCACCTGGGCACCCATGAGACGGGCTCGGCCCGTGCACCAACTCCGGGTTTTGGCTCGGAGCGCACGGCCCCACTCACCTTTGCGTGCCCGCTTTGCGGGGCGCACTTCCCGTCCGCGGACATTCGAGAGAAGCACCGGCTATGGCACGCTGTCCGCGAGGAGCTGCTACTGCCCGCCTTGGTCGGGGCACCTTCGGAAGCAGGCCCCGGAGGGGCATCCGATGGTAGCGCTCAGCAGATTTTCTCCTGCAAGTACTGCCCGTCCACTTTTTTTAGCTCCCCCGGCTTGACCCGGCACATCAATAAGTGCCACCCCTCCGAAAGCCGGCAAGTGCTGCTGCTGCAGATGCCACTGAGGCCTGGCTGTTGA
>12|ENSMUSG00000069755|21146312|21147357
CCCAGTCATCTCCAATGTCATAAAAGAAGACAAATTGGAGAGAAAACACATGAACATAACCAATGTGGTAAAGCCTTTCCAACACCCAGTCATCTTCAATATCATAAAAGAACCCATACTGGAGAGAAACCTTATGAATGTCATCAATGTGGTCAAGCCTTTAAAAACTGCAGTCAACTCGAACATTATAAAAGAACACGTACTGGAGAGAAATCTTATGAATGTCGTCAATGTGGTAAAGCCTTTTCACAACACAGTCATCTCCAACGTCATAAAAGAATACATACTGGAGAGAAACCCTATGAGTGTAATCAATGTCGTAAAGCGTTTTCACAACACAGTCTTCTCCAACGTCATAAAAGAACACATACTGGAGAGAAACCCTATGAATGTAATCAATGTGGTAAACCTTTGCATGTCATACTCATCTCCAACATCATAAAACTAAACAGACTGGAGAGAGACCCTATGAATGTAATCAATGTGGTAAAGCCTTTGCAGGTCACAGTCATCTCCAATATCATAAAAGAACACACACTTTCCTGA
>7|ENSMUSG00000043290|4637533|4641521
ATGGCCGCCGCGCGCCCGGATCCCCCGATTCCGAGCTCACCGACCCGGGAGTCGCCATCCCCGGAGCCGCCGGACCTGGTCCTGGTGCCTGATGGTCGCCCTGTCACACCCCCAGGTGACCTCATCGAGATCCAGGTGGTAAAAGTCACAGATACCACATCGGTCCCTGAGCCCCCAGAGCCAGGATCTTTTCATTGTGCCCTGTGTCCTGCTGCCTTCCGTCTAGTCTCAGAGCTGCTGTTTCATGAGCATGGCCACCTGGCAAGCATGGAGGGGCTTGGGCAGGATGGGGATCCTAGCCGTTGTCATGTGTGTGGCCACAGCTGTCCAGGTCCTGCTAGCCTGCGTGCCCATTACAGCTTGCACACAGGAGAACGGCCTTACCGCTGTTCCCTCTGCCCACGGGCTTTTAAGGCCTTGGCACCTCTGCTCCGGCACCAACACCGACATGGGGTAGAGCCCGGCACCTCTGAAAGGCTTCTACCCACAACAACAACCGGACAGCCAAACTCAAGGGTGGCCCAGGAGAGGTCGGAGGTGGTGATGGCTGCAGCAGCTGCGGGTGCTGTGGTAGGCAAGCCTTTCGCCTGCAGGTTTTGTGCCAAGCCCTTCCGACGCTCCTCAGATATGCGAGACCACGAGCGGGTGCATACAGGGGAGCGGCCCTACCACTGTAGTATCTGTGGCAAAGGCTTCACGCAGTCCTCTGTGCTGAGTGGTCATGCCCGCATCCACACAGGCGAGCGCCCCTTCCGATGCATGCTCTGTGACCGCACTTTCAATAACTCCTCCAACTTCCGCAAACACCAGCGCACCCACTTCCATGGACCAGGGTCTGGAGTGGGAGAGTCTAGAGGCCAACTGAGATCATCTTCAGTGTCCCAAGAATCATGA
>18|ENSMUSG00000048410|84341897|84693116
ATGAAAGACCACTACAGGACGCACACAGGCGAGAAGTCGTTTCTCTGTGACCTCTGTGGCTTCGCCGGTGGGACCCGGCATGCCCTCACCAAGCACCGTCGGCAGCATACAGGGGAAAAGCCTTTCAAATGTGATGAGTGTAACTTCGCCTCCACAACCCAGTCACACTTGACTCGTCATAAGCGTGTGCACACTGGAGAGAAGCCATACAGGTGCCCTTGGTGTGACTACAGGTCAAATTGTGCTGAGAATATCCGCAAACACATTTTACACACCGGCAAACATGAAGGTGTCAAGATGTACAACTGCCCAAAATGCGACTATGGGACGAATGTCCCCGTGGAGTTCCGAAACCACCTGAAAGAGCAGCACCCCGACATTGAGAACCCTGACCTCGCGTACTTGCATGCTGGCATCGTGTCCAAGTCCTATGAGTGCCGCCTGAAAGGACAAGGAGCCACGTTTGTGGAGACAGACAGCCCCTTCACTGCAGCCACCCTGGCGGAGGAGTCGCCTGTCAAGGAGAGGTCCTTGAGGAGCAGCAAGCGGCAGGCTGCGTCCCCTGAGCAGGTCCAGCAGGTCATCATCATCCAGGGCTACGATGGCGAGTTCGCCCTGGACGCCTCCGTGGAAGAGACTGCTGCGGCCACACTGCAGACGCTGGCGATGGCTGGCCAAGTGGCCAGGGTGGTGCACATCACAGAACATGGGCAGGTCATTGCCACAAGTCAGAACGGGTCGCATGTGGGCAGTGTGGTACCTGGACCCATCCTCCCTGAGCAGTTGGCAGACGGAACCACCCAGGTGGTTGTCATGGGGGGTTCCATGGAAAGTCACAGTGTGGACGAGGCCCTCAGCCCAGGTGCTGCTGTCATACAGCAGGTCACCAAGCAGGAGGTCTTAAGTCTCTCTGAGGCTGGAGTCCCTCCATCTGACAACTCCTCAGCCTTAGATGCACTGCTGTGTGCTGTCACTGAGTTGGGAGAGGTGGAGGGCAGAGTGGGGCATGAGGAAAAAGGTCGGCCCAGCCACAAGGACGTGCTGATCCAGCTGCCCAGCCAGGAAGCGGCCCAGGCTCACGCCAAGGCGGAGGCCACGGAGGCTCAGCTGTTCCAAGATGTTGAGGAGAGTCCAGCATCCATGGAAGTACTGACCCAGGTTGTCCGCCCCTCAACCATCATCACGTCTCAGGAACGAGCCCAGGTGGCCTTCAAGAAGATGGTTCAGGGAGTCCTGCAGTTTGCTGTCTGTGACACGGCTGCAGCTAGCCAGCTGATAAAGGATGGCGTTACTCAAGTCATTGTGAATGAAGAGGGCGCTGTCCACATGGTGGCCGGAGAAGGCTCCCAGTTCATCATGCAGGAGGCTGAGACCCATGGCCTGCGGGTGCCAGCCGAGCACATGGACCTGGTAGAGTCAGAAGGAGAGATCTCTCAGATCATTGTAACAGAAGAGCTAGTCCAAGCCATGGTCCGTGAGTCCAACAGCAGCTTCCCCGAGGGCGCCACTCACTACATTGTGACCGAGTTGCCTCCGGGTGTACAGGAGGACACAGGAGTTTACTCCCACACTGTGATAGAGACAGCCAGCTCTCCAGAGATTCTGCAGGCTGGGGCTGCACTCAGTGCTGAGGCTGTGGGTTCCAGCAGCACGGAACAGTTGACGAGCATGGTCATCTATACCCAGGATGGCTCCCCAGCAGCCACAGTGATCCAGAGCCAAAGAGAAAACAGTGAGCTCCAAGAAGCGTGA
>4|ENSMUSG00000044233|117222407|117224798
ACAACACACCCTGCAAAAGCCCTTAATATACCCCTTGCAGAACCAGCACAGGCTTTTCCTGTAAACCAAGAAACACTGCCCATTGACCAGGTGATATTCACAGCAAGCTCACAGCTGACCAATGTCAATGATAGCTCCAGGCCCTTACTCCCTGGATACCAGAAGACAGCAGCCTCAAGAAACAAGGTGACAATCTCTAATGAAGAGAACCAGATAACAACCCTTGATGATAATAGGCTAGCAACTCTTAATCAGGGCCCTGTGGTAAACTTTAATGCTGACCAAACCTCAATTGAAAACTGTCCAGTCATTTCCGGGGGTGACCAAGCCTCTTCTTGGGGTCAGATGGTGACTTTCAATGCTGATCAGACTCACCATGGGCATCAGAAGATGACCTTCAGTAGCGACCAGAATGTCAATAGAAGTCAGGTGACAACTTCCAGTAGTGACCAGACAATGTATAGAGATCAGAGGACAACCTACAGTGCCCAGAATATCTACAGAGATTCGATGAAGATTCTCAGTGATTGTTATACCTACTATAATGATCAAATAACAGTTCCAAATAGAAACCAGACTTTCTATAGGGGTCAGACCATGACCCATGATTCCAACCTGACTATAAGTCAGAAGACCACTCCCAGTGATGAGCCAACCTTCTATGGAAACCAGATGACACCCTCTGATGGTAACCAAAGTCTCTATGGGGGTCAAAGGACAACCTACAACAGAAACCAGACCTATGAAGGTCAGACAATGATTCCTAGCAGCAATGTATCTTACTACAGGGCTCAAGGAACTGGTGTCCAGACTCTCTGTGGAAGTCAGAAGACAACATCCAATGATGATCAAACCTTCTATGGATACCATATGACATCCCCGGATGGTAACCTAACCTTCTATGGAGGCCAGACAACAACACCCAATGGGGACCAAATCTTCTATGACATGCAGATGACAACCCCCAGTGGTGACCAGACCTATAATACGGGATGGATGCTACCCTGTGTTAGTAGCCAGATGCCCTCCGATGACAGATTCTCATACTTTTCAAAGTCCCATTTGGCCCCAGGAAAACCCTCAGCAAGCCCTTCAAGCTTCCTTCTGGGACCGGGATATTCCCCAAAGAGGATGAAGGACCTTAGAACCCCGGCCCCCCCAAAAAGGAAGGCGTACATCTGCTCTAAAGAAAACTGTGGAAAGGCTTTTGTTAAATCTTCCCAACTCAGAGAACATGAACGCATACACACTGGGGAGAAGCCCTACATATGCACATATTACCCATGCACATGGAAATTCGCTCGCCAAGATGTGCTCGCACGCCACAAGAGAAAGCATACTGGGTATAGACCCTTCAAGTGTGAAAACTGCGACATGACCTATTCACGATCGGATCACCTAAAGGCACATATAAAACGGTGCCCATCAAAATTCCAGCCAGCACCCGGCAGT
>16|ENSMUSG00000022508|23880401|23903982
ATGGCCTCCCCGGCTGACAGCTGTATCCAGTTTACCCGGCACGCTAGTGATGTTCTTCTCAACCTTAATCGCCTCCGGAGTCGGGACATCTTGACGGACGTTGTCATCGTGGTGAGCCGTGAGCAGTTTAGAGCCCATAAGACAGTGCTCATGGCCTGCAGCGGCCTGTTCTACAGTATCTTCACTGACCAGTTGAAATGCAACCTTAGTGTAATCAATCTAGATCCTGAAATCAGCCCTGAGGGGTTTTGCATCCTCCTGGACTTCATGTACACATCTAGGCTCAACCTGAGGGAAGGCAATATCATGGCGGTGATGACCACAGCCATGTACCTGCAGATGGAGCATGTTGTCGACACATGCAGGAAGTTCATCAAGGCCAGTGAAGCAGAAATGGCCCCTGCACTTAAACCTCCCCGTGAAGAGTTCCTGAACAGCCGGATGCTGATGCCCCATGACATCATGGCCTACCGAGGTCGTGAGGTCGTGGAGAACAATATGCCACTGAGAAATACTCCCGGGTGTGAGAGCAGAGCTTTTGCTCCTCCTCTGTACAGTGGCCTGTCAACACCACCAGCCTCTTATCCCATGTACAGCCATCTCCCGCTCAGCACCTTCCTCTTCTCTGATGAGGAGCTCCGAGATGCCCCCCGAATGCCTGTGGCCAACCCTTTTCCCAAGGAGCGTGCCCTCCCCTGCGACAGTGCCAGGCAAGTCCCTAATGAGTATAGCAGGCCAGCCATGGAGGTGTCCCCCAGTTTGTGTCACAGCAACATCTACTCGCCCAAGGAGGCAGTCCCAGAGGAGGCTCGGAGTGACATACACTACAGTGTGCCTGAGGGCCCCAAGCCTGCTGTCCCTTCTGCTCGGAATGCTCCATACTTCCCCTGTGACAAAGCCAGCAAAGAAGAAGAGAGACCTTCTTCGGAGGATGAGATTGCCCTGCATTTCGAGCCCCCCAATGCACCCTTGAACCGGAAGGGTCTGGTTAGTCCCCAGAGTCCCCAGAAATCCGACTGCCAGCCCAACTCACCCACAGAGTCCTGCAGCAGCAAGAACGCCTGCATCCTTCAGGCCTCTGGCTCTCCGCCAGCCAAGAGCCCCACTGACCCGAAAGCCTGCAACTGGAAGAAGTATAAGTTCATCGTTCTCAACAGCCTCAATCAGAATGCCAAACCCGAGGGCTCTGAGCAGGCAGAGCTGGGTCGCCTCTCCCCTCGAGCCTACCCTGCACCGCCCGCTTGCCAGCCGCCTATGGAGCCCGCGAACCTTGATCTCCAGTCCCCGACCAAGCTCAGTGCCAGTGGGGAGGACTCTACCATCCCCCAAGCCAGCCGGCTCAATAATCTCGTGAACAGGTCCCTGGCAGGCTCCCCCCGAAGCAGCAGTGAGAGTCACTCACCACTCTACATGCACCCCCCAAAGTGCACATCCTGCGGCTCTCAGTCCCCACAGCATACAGAGATGTGCCTCCATACTGCTGGGCCCACGTTCCCGGAGGAGATGGGGGAAACCCAGTCAGAGTATTCGGATTCTAGCTGTGAGAATGGGACCTTCTTCTGCAACGAATGTGACTGCCGTTTCTCTGAGGAGGCCTCGCTCAAGAGGCACACGCTGCAGACGCACAGTGACAAACCATACAAATGTGATCGCTGCCAGGCCTCCTTCCGCTACAAGGGCAACCTCGCCAGCCACAAGACTGTCCACACGGGTGAGAAACCCTATCGCTGTAACATTTGTGGAGCGCAGTTCAATCGGCCAGCCAACCTGAAGACCCACACTCGAATTCACTCTGGAGAAAAGCCCTACAAATGTGAAACCTGTGGGGCCAGGTTTGTTCAGGTGGCCCACCTCCGTGCCCACGTGCTCATCCACACTGGAGAGAAGCCGTACCCCTGTGAAATCTGTGGCACTCGCTTCCGGCACCTTCAGACTCTGAAGAGCCATCTGCGCATCCACACAGGAGAGAAACCTTACCATTGTGAGAAGTGTAACCTGCACTTTCGTCACAAAAGCCAACTGCGACTTCATTTGCGCCAGAAGCACGGCGCCATCACCAACACCAAGGTGCAATACCGCGTGTCGGCCGCTGACCTGCCTCCGGAGCTCCCCAAAGCCTGCTGA
>16|ENSMUSG00000014303|4509941|4531181
ATGCACTCCTTGGACGAGCCCCTCGACCTAAAGCTGAGCATCACCAAGCTCCGAGCGGCAAGAGAGAAGAGAGAAAGGACACTGGGTGTGGTCCGGCATCATGCTTTGCATCGAGAGCTGGGCCTGGTGGACGATAGCCCCGCCCCTGGCTCCCCAGGCTCTCCACCACCAGGTTTCCTGCTGAACCCCAAATTCCCTGAGAAGGTGGACGGACGCTTTTCTGCAGCCCCCTTGGTGGACCTCAGCTTGTCACCACCCTCTGGACTGGACTCTCCCAATGGCAGCAGCTCCCTGTCTCCTGAGTGCCAGGGCAATGGGGACTTGCCTCCACTGCCTACTGCTGTGGATTTCCAGCCACTTCGCTATTTGGATGGTGTCCCCAGTTCCTTCCAGTTCTTCTTGCCCCTGGGTTCTGGTGGGGCTCTGCACCTACCTGCTTCCTCCTTCCTTCCCCCCCCCAAGGACAAGTGCCTCTCACCAGAGCTGCCCCTGGCCAAGCAGCTGGTGTGTCGATGGGCCAAGTGTAACCAGCTCTTTGAGCTCCTCCAAGACCTGGTTGACCATGTCAACGACCATCATGTCAAGCCTGAACAGGATGCTCGATACTGCTGTCATTGGGAGGGCTGCGCCCGCCATGGCCGTGGCTTCAATGCCAGGTACAAGATGCTCATTCACATCCGGACACACACCAACGAGAAGCCGCACCGATGCCCCACCTGTAACAAGAGCTTCTCCCGCCTGGAGAACCTGAAGATCCACAACCGCTCCCACACAGGTGAGAAGCCCTACGTCTGCCCCTATGAGGGCTGCAACAAGCGTTACTCCAACTCCAGTGACCGCTTCAAGCACACCCGTACCCACTACGTAGACAAGCCCTACTACTGCAAGATGCCCGGCTGTCACAAGCGTTACACGGACCCCAGTTCACTGCGCAAACACATCAAGGCCCATGGCCACTTTGTGTCACATGAGCAGCAGGAGCTCCTGCAGCTGCGCCCACCCCCTAAACCACCACTGCCCACTCCTGACAGTGGCTCCTATGTCAGCGGGGCTCAGATCATCATCCCGAACCCTGCTGCCCTTTTTGGAGGCCCCAGTCTGCCTGGCCTGCCATTACCTCTACCTCCTGGCCCCCTTGACCTCAGTGCTCTGGCCTGTGGCAATGGTGGAGGTGGGGGTGGGGGTATTGGCCCTGGGCTGCCAGGCTCTGTTCTGCCCCTCAATCTGGCCAAGAACCCGCTGTTGCCCTCACCCTTTGGGGCTGGTGGACTAGGCCTGCCTGTGGTTTCTCTCCTGGGTGGCTCTGCCGGTAGCAAGGCCGAGGGGGAGAAGGGTCGTGGGTCAGTACCTGCCAGGGTCCTGGGCCTGGAAGATCACAAGACGCCCCTGGAAAGGACGGAGCGCAGCCGCTCCCGGCCAAGCCCTGATGGACTCCCTTTGCTCCCAGGCACTGTACTGGACCTGTCCACAGGCAACTCAGCAGCCAGCAGTCCAGAGGTGTTAACTCCTGGCTGGGTGGTCATTCCACCAGGGTCTGTGCTGCTCAAACCAGCTGTGGTAAACTGA
>8|ENSMUSG00000031728|112594788|112614061
ATGTCCCGTAGGAAACAGACAAACCCAAATAAAGTTCACTGGGATCAAGTCTTTGCTGGGTTAGAAGAACAAGCCCGACAGGCAATGATGAAAACCGATTTTCCTGGAGACCTTGGCAGTCAGCGACAAGCTATCCAACAACTACGAGATCAGGACTCCAGTAGCAGTGACAGTGAAGGTGACGAAGAGGAGACCACACAAGATGAAGTATCTTCCCACACATCAGAGGAAGATGGTGGGGTAGTCAAAGTGGAAAAGGAATTAGAGACTGCGGAAGCACCTGTCAGTAGTGGGGACGCACTAGCAGAGCGCGAGGCAAAAAACCTAAATTCTGACCCCTTACTTCAACTCTGCCAGTGTCCCCTCTGCCAGCTAGACTGTGGGAGTCGGGAGCAGCTGATTGCACATGTGTACCAGCATACTGCAGCAGTGGTGAGTGCCAAGAGTTACATGTGTCCTGTCTGTGGCCGGGCCCTTAGCTCCCCAGGGTCTTTGGGTCGCCACCTCCTAATCCATTCAGAAGATCAGCGGTCCAACTGCGCTGTGTGCGGAGCCCGTTTTACCAGCCACGCCACTTTTAACAGTGAGAAACTCCCTCAAGTACTTAATATGGAATCCGTACCCCAAGTCCACAGTGAAGGTCCCTCCAGTGCTGAAGGAAAGGACATTGCCTGTAGTCCTCCAGTATACCCTGCTGGAATTCTGCTTGTTTGCAACAACTGTGCTGCTTACCGCAAGCTACTGGAAACACAGACTCCCAGCGTACGCAAGTGGGCCCTTCGGCGACAGAATGAGCCTCTGGAAGTAAGGCTGCAACGACTTGAACGAGAACGCACAGCCAAGAAGAGCCGTCGAGACAATGAGACCCCAGAGGAGAGGGAGGTAAGACGCATGAGGGATCGTGAAGCCAAGCGCCTGCAGCGCATGCAAGAGACAGATGAGCAGCGAGCTCGCAGGCTGCAGCGAGACCGGGAGGCCATGAGGCTGAAGCGGGCCAATGAAACCCCAGAGAAGCGGCAGGCCCGACTCATTCGAGAGCGAGAGGCTAAGAGGCTCAAGAGGAGACTGGAGAAAATGGACATGATGTTGCGCGCTCAGTTTGGTCAGGACCCTTCTGCCATGGCAGCCTTAGCAGCCGAAATGAACTTCTTCCAGTTGCCCGTGAGTGGGGTAGAGTTGGACAGCCAGCTTCTAGGGAAAATGGCCTTCGAAGAGCAGAACAACAGCTCTCTGCACTGA
>7|ENSMUSG00000055102|43477949|43485960
ATGGCTGCTGACATGAATTTCTGTCAGAAGCTCCAGAGACTGGGAACAGAGGAGCAGGACGGGCCGTGTGAGAGATTGGTGTCCTTTGAGGATGTAACTGTGAACTTCAGCCAGGAGGAGTGGCAGCACCTGGACTCCGCCCAGAGACGCCTGTACCAGGACGTGTTGCTGGAGATCTACAGCCACCTCTTGGTAGTGGGGTATTCCAGGCCAGAGGTCATCCTCAAGATGAAGAAAGTTAAGGACTCGCCGATGGGGAAGGTTGATTTCCCACATCAGAGGTGTGGTCAAGGGGAGGCAGAGCATGACTCACACCAAATGTGTGTGAAGGCTGCATTTCCAAATGATGTATCAAGAGTAATCACTACAGGTGGCTCATATTGTTCCATTATCGAGGAACCGTGGCAGGGTGGTGACCCTAAAACTTCAGATCCGCAAAACCACATCCCACCCTCGAGTTCTGGTGCTTTCTTCAGCCAGAAAACACTAATCACAGATGGACGTGAAGCAGCTGGGGGATCCATTCCTTTAGGCGCCCACGTCATTTCTACACAAAAGAGATCTCTGAGATGTTGCCCGTGTGAAAAGACGTTGCAGCCTCACCTTCAAGCAGACAGAGACCATCAAAGCAGTGCCACAGAGCAGCCTGACGGCATTGTTGACTCTTGTCAGTCCTTCACACAAGGCCTTCCCACTGCTGTGTGTCCAATTCACAGCACAGGAGAGGAAGCACGCAGAGGGGACCAATGTGCAAGTGTTCCCAGCCCTCAGCAACCATTTATGCAGCATGGAACTCTTTCTCAGGACAAGCCAGTTGAATATACCAAATACGAGAAGGTCTTCACTGCCGGGTCAGCTTTGTGTCAGCAGCAAACAACTAACCCTCTAGAGACACATTTTATTTGCCACATATGTGGGAAATCCTTCCTTCAGAAATCTGAGTTGAGTTTTCATCCAGGAACAGACAGAGGAGAGACACATCATGGATGTCCTGGCTGTCGGAAATCACTTCCCAGTACATCCAGCCTGCAGGCACGGCATGGAACTCACACAAAGGAGAAACCTTACAGATGCCCTGACTGTGGGAAGTCATTCAGTTATGCATCCCACCTAAAGATCCATCTTCGAATACACACAGGTGAGAGGCCTTATGTGTGTTCTGACTGTGGGAAGGCCTTTAGCCAAAAGTCAGTCCTCACCACGCATCGGAGAATCCACACTGGGGAGAGGCCTTACACATGTAACCACTGCGGGAAATTGTTTGTCTATGCATCAGATCTGAAGAAACACAGTCGGTTTCACACAGGGGAGAAGCCCTATGAGTGCAGAGATTGTGGGAAGTTATTCAATAATAAATCTCACCTGCCTGTGCACTATCGCATTCACACCGGTGAGAAACCTTACAGATGCTGCGACTGTGGGAAGTCGTTCAGGAGAAAGTCCCACCTTAAAGTGCATAGCCGAACACACACTGGTGAGAAGCCTTATGAATGCCCTGACTGCGGAAGGGCCTTCAGCCACAGTTCAGTTCTCAGCACACATCAGAGAATTCACACTGGGGAGAGGCCTTACCTATGCAGCGACTGTGGGAAGGCCATGTCTTCTAAAGCCCAGCTGAATGAGCACCGAAGGATCCACACGGGGGAGAAACCCTATGTGTGCAGCGAGTGTGGGAAAGCTTTCAGTTGCCGATCTTCCTTACAAGCACATCGTAGAACTCACAGTAGGGAAAAGCCGTTTGTCTGTCACACATGTGGGAAGGGCTTCCTGCACAAGTCACAGTTGTCATCTCACCAACAAACTCACACTGGTGAGAACCCTTAG
>5|ENSMUSG00000058291|138834772|138849525
ATGTCCTGGAAGCCAGAAATGGGGCTGGTGTCATTTGAGGATATAGCTGTGGAATTCACCTGGCAGGAATGGCAGGACCTGAATGAAGGTCAGAGAACTCTCTACAGGGATGTGATGCTGGAGAACTACAGCAACTTGCTGTTCTTGGGGCACTGCAAAACCAAACCGGAGCTGATCTTCAATTTGGAGCAAAGACTTGGGTCATGGATTGTAGAAGCCTCACACCAGTGTGTCCCAGATTTCCAGAATATGAGTACCCTGAATAAGAGCAGTCCAGATACCAAAGCAAGACACGTGTGGCAAGTTGCCCTCAACAGTGAAACATCAAAGGAGTTGGCTGGAATAGGGAATACTTGCAATGTGAGCACAAACCATATTTCAGATCAGACTATCAAGAATGAGAACTCACTAGGAATGAGTCCTAGAAAGTTTATTCTGTGGAAGGACGTGTATCTCCACACTGATGCTGATGAGATAGAAGTTGGAGAAGAACCTGAAGATCTTAATGGAACTGCAGAATCTGTCACACACCCCGAGCAAGTTAGTCTATACAGGTTTCAAAGGTCACAGAGTTACTTTCAAAGTCTGATACCAGGGAAATCCTTCAACACAAAAGCAGTATTACTTACTCATAAGTTCAGTGAATATGCAAAATCCTTAGGTGATACAGCATTTATTGACAAAGAGATGGCTCAGATAAGGGTGAAATCCTTTGAATGTAATGTATCAGAGATAAACTGTAGCAAGTCTGACCTTAATGAAAATGAACCCACGCACATGGGAGAGAAACATTACAAATGTAGTAACTTTGAGAACCCTTTTATTATTGAATCATACCTTCCAAAACATAAGGGGCAGCATGAGAAGCTCTTTATCCAGAAGGAATATGAGTTTTCTCAGCAGTCAGAAGTGAGTCTTCATCAGAAAATCCGCAGAGGGAAAAAAACCTATGAATGTAAAATATGTGGCAAGTGCTTTTATTGGAAAACCAGCTTCAATAGACATCAGAGCACTCACACTGGTGAGAAGCCCTATGAATGTACAGAATGCAGTAAAGCGTTCTGCCAGAAGTCACACCTCACTCAGCACCAGAGAGTTCACACAGGCGAGAGACCATACATATGCTTTGAATGCAGGAAAGCTTTCTATCGTAAATCAGAGCTTACTGACCATCAGAGAATTCATACAGGTGAGAAGCCATATGAATGTAAGGAATGTGGGAAAGCTTTTTGCCAAAAGCCCCAACTTACTCTACATCAGAGAATTCATACAGGTGAGAAGCCCTATGAGTGTGCAGAATGTGGGAAAGCCTTCTCCACTAAGTCCTATTTAACTGTCCATCAGAGAACTCACACAGGTGAGAAACCTTACGAATGTACAGTATGTAGGAAGTCATTTATCTGTAAGTCAAGTTTCAGTCATCATTGGAGAACTCATACAGGTGAGAAACCTTACGAATGTAAGCAGTGTATGAAGACCTTCTACCGTAAGTCAGGCCTGACTCGACACCAGAGAACTCACACAGGTGACAAACGCTATGAATGTCAATTATGTCAGAAAGCTTTTTACTGCACTTCACACCTCATTGTACATCAGCGAACTCATACGGGTGAGAAACCTTATGAATGTAAGGAATGTAGGAAAGCTTTCTATGATAAGTCAAACCTTAAGCGGCATCAGAAGATTCATAGTATGAAGAAAGCCTCTGAGAGCAAACAGTCTAACAACTTTTTTCTGAGTGATACTTCTCAACATCAGACGATGTATTATGAATATGAAGAATGCAAGAAAGCTTTCCACCAGAAAACAAACTTTACTTAA
>17|ENSMUSG00000023902|23328478|23338634
ATGCTGGCGGAACCAGTCCCTGATGCCCTGGAACAAGAGCATCCCGGAGCAGTGAAGTTGGAGGAGGATGAAGTTGGCGAGGAGGATCCCAGGCTCGCAGAGTCCAGGCCTAGGCCTGAGGTGGCCCACCAGCTTTTCAGATGCTTCCAGTATCAGGAAGATATGGGGCCACGGGCATCCCTGGGCCGGCTCCGGGAACTCTGCAACCACTGGCTGCGACCGGCTCTGCACACCAAGAAGCAGATCCTGGAGCTGCTGGTACTGGAGCAGTTCCTGAGTGTCCTGCCCCCGCATGTGCTGAGCCGGCTGCACGGCCAACCGCTCCGGGACGGAGAGGAGGTGGTACAGCTATTGGAGGGCGTGCCCAGAGACATCAGCCACATGGGGCCACTGGATTTTAGCTTCAGTGCTGGCAAGAATGCCCCTGCAGACATCATCTCAGAGGAACAAAATAGCCCTTCCCAGGTCCCCAGCCACAGCCCCCAGACGGAGTTGCCCTCAGAAGAGATTCCAGCCCTACATCCACTGAATGAGTTACCTCCACCTCAGCCAGCACCCATAAGGCCTGCTGAGCCTGAGGAGTGGAGACTGGCCCCCAGTTCAAATTGGCCAATGAGCCCAGAGCCCCAGGAGATACTCCAGGACCCACGAGAAAGCAACCCTTCCCAGGGCCCTTCATGGCTTGAGGAAAATTCCAGAGACCAAGAGCTGGCGGCTGTGTTGGAGTCCCTCACCTTTGAGGATACCTCAGAGAAGAGAGCTTGGCCTGCAAACCCTCTTGGATTTGGAAGCAGAATGCCTGACAATGAGGAACTTAAAGTTGAAGAGCCTAAAGTGACTACTTGGCCTGTCGTCATTGGAGCAGAGTCCCAGACAGAGAAACCTGAAGTTGCAGGAGAGCCTCTTACGCAAACTGTAGGGCAGGAGACCAGCAGCACTGGTTGGGGAGGTACTCCTGCTGACGGCAGTGAAGTTGTGAAGGTTAGAGGAGCTTCCGATGCCCCAGAGCCCCAGGGGGAGATGCAGTTCATATGTACATATTGTGGGGTAAACTTCCCAGAGATGTCTCATCTACAGGCCCACCAGTTACAATCTCACCCCAACTTGCAACCTCACCCAAGCTCTCGATCCTTCCGATGTCTGTGGTGTGGGAAGACTTTTGGACGCAGCTCGATCCTCAAGCTGCACATGCGCACTCACACAGACGAGCGGCCGCACGCCTGTCATCTCTGCAACCGCCGCTTCCGCCAGAGCTCACACCTGACGAAGCACTTGCTAACGCATTCCTCTGAGCCTGCCTTCCGATGCGCCGAGTGTAACCAGGGTTTTCAGCGTCGCTCCAGCCTCATGCAGCACCTGCTGGCACATGCCCAGGGAAAGAATCTCACGCCAAATCCAGAAGGCAAGACAAAAGTGCCAGAGATGGCAGCTGTCCTCTGTTCCCACTGCGGGCAGACCTTCAAGCGGCGCTCTAGCTTAAAGCGTCACCTGCGTAACCATGCCAAGGACAAGGACCATCTGTCCTCTGAAGACCCTGGCAGCCTTAGCTCTAGCCAGGAGAGTAACCCCTATGTGTGTAGTGACTGTGGCAAGGCCTTCCGACAAAGCGAGCAACTAATGATCCACACTAGGCGAGTCCATACCCGTGAACGACCCTTCTCCTGCCAGGTCTGTGGCCGCTGCTTTACCCAAAATTCCCAGCTGATCAGCCACCAGCAGATTCATACGGGTGAGAAGCCTCACGCCTGTCCTCAGTGCAGCAAACGCTTTGTGAGACGAGCTGGCCTTGCTCGGCATCTGTTGACCCACGGTAGCCTCCGGCCTTACCACTGTGCCCAATGTGGCAAAAGCTTTCGCCAAATGCGAGACCTAACCCGCCACGTACGCTGCCACACGGGGGAGAAGCCCTGCCGATGCAACGAATGTGGAGAGGGGTTCACCCAGAATGCCCACCTGGCACGCCACCAACGCATCCACACGGGGGAGAAGCCCCACGCCTGTGACATCTGTGGTCACCGCTTTCGTAACAGCTCCAACTTGGCCCGCCACCGCCGCAGCCACACTGGCGAACGGCCCTATAGCTGTCCAACCTGTGGCCGCAGTTTCCGGCGCAATGCGCACCTGCAGCGCCACCTGATCACACACACAGGGTCAAAGCAAGAAAAGGAAGTTCCTCAGGAGTGCCCTGAGTGTGGCAAGAGCTTCAATCGCAGCTGCAACTTGCTGCGCCACCTGCTGGTTCACACCGGTGCAAGGCCTTACTCCTGTGCACTGTGTGGCCGCAGCTTCAGCCGTAATTCACACCTGCTGCGCCACCTGCGAACCCATGCCCGGGAATCGCTGTACTAA
>8|ENSMUSG00000001065|126140333|126155823
ATGGGGCATTGTCGACTCTGCCATGGGAAGTTTTCCTCACGGAGCCTCCGAAGCATCTCTGACAGAGTGCCTGGGGAGACTTCAGAAAGACTGTCCCCAGGAGAGCGTGTCTTCATTAGGGACTTCCAGCGTCTGCTGGGTGTCGCTGTGCACCAGGACCCAGCCCTGCCTCAGTCTGTCTGCAAGAACTGCTACACCCAATTCTATCAGTGCCACAGCCTTCTCAGGACCTTCTTACAGAGAGTCAACGTCTCCCCAGCTGGCCAGAGGAAGCCTTGTACAAAGGTTGGTGTTCAGCCTACCACAGTGGCAGAGGAGGGAGCATGTGTGGCTGACCTGATCGCCTCCAGCCCTCGGTGTCTGCACGGCTTGGTGGGCTGGGTGCATGAGCATGCAGTCAGCTGTGGGTCTCTGCCCAGCCTCCAGAGGACACTGTCCTCTGAGTACTGCGGCATCATCCAGGCTGTGTGGGGCTGCGACCAGGGCCACGACTTCACCATGGACACAGCCTCCAGCTGCAGAGCTCTCTTTTTGGACAGTGCATTAGCAGTGAAATGGGCGTGGGGCAAGGACCTGTCACCACGGCTGGCCCAGAACTCAGAGTCCAACCCCACGGGAGCTGCCTCTCGGCTCTGCCAGGCCAGAGAAACCCAAGTTGGATCTGAGACCAAGACACTCCCCAGTGTGGATGTGGCCCTGCTGCACTCACATGGAGACTCTGTGGGACCTGGGCTAGGCCCCTGTACGCAGCCACACTTGGCTCCCAGTGAGGCCCCAGGGCAACTGGGTGAGACGCAGGTTCCCTCGTCAACCTCGGATGATCGGGTAAAAGACGAGTTCAGTGACCTTTCTGAGGGAGACTTCCTGAGCGAAGATGAGAGTGATAAGAAACAGACACCTCAGTCCTCGGATGAGTCCTTTGAGCCTTACCCAGAAAAGAAGGTCTCTGGTAAGAAGAGCGAAGGCAGAGAAGCCAAGAGGCCTGAAGAGCCCAAGATCAGAAAGAAGCCTGGGCCCAAGCCCGGATGGAAGAAAAAGCTTCGCTGTGAGAGGGAGGAGCTGCCCACCATCTACAAGTGTCCTTACCAGGGCTGCACAGCTGTATACCGTGGCGCTGATGGCATGAAGAAGCACATTAAGGAGCACCATGAGGAGGTCCGGGAAAGGCCCTGCCCACACCCTGGCTGCAACAAGGTATTCATGATCGACCGATACCTTCAGCGACACGTGAAGCTCATCCACACAGAGGTCCGCAATTACATCTGTGACGAGTGCGGGCAGACCTTCAAGCAGCGGAAGCACCTTCTCGTCCACCAGATGCGCCACTCGGGAGCCAAGCCACTGCAGTGTGAGGTCTGTGGGTTCCAGTGCAGGCAACGAGCATCCCTCAAGTACCACATGACCAAACACAAAGCAGAGACTGAGCTGGACTTCGCCTGTGACCAGTGCGGCCGACGCTTTGAAAAGGCCCACAACCTCAACGTGCATATGTCCATGGTCCATCCTCTGACCCAGGCCCAGGACAGAGCCCTGCCTCTGGAAGCAGAGCCGCCACCTGGGCCTCTGAGCCCCTCTGGGACCATGGAGGGTCAGGCTGTGAAGCCGGAGCCTACCTGA
>7|ENSMUSG00000045598|127024591|127029025
ATGGAGGCTTCTCCGGGGGATGAGTTTGAACACTCACCACAAGAGAGGGATGGCCCAGAGATCAAGGAAGAGGAACAGTTAGCCCCAACTCTCCAAGTAGGAAACACTTCTCTCAAACCCGATGGCATTCAGTGCTGGGATGATTTATGGGACCGCAGAGAGGGGCTTGGAAAGCGACAGCCTCGAGACCCAGTCCCCCGGATTCTGGGAGAACCCCGGTGGGGACAGGGCAGTAATGACCGAGCTGCTGTGTGTGGTGAGTGTGGCAAGAGTTTCAGGCAGATGTCTGATTTGGTGAAACACCAGAGGACGCACACAGGGGAGAAGCCCTACAAGTGTGGCGTCTGTGGCAAGGGCTTTGGGGACAGCTCAGCCCGAATCAAACATCAGCGAACTCACACTGGAGAGAAGGCCTACAGGGTCCGGCCACCGGCCCCAGGTCCTCCCAAGATGCCTCGATCTCGGATTCCTGCTGGTGAACGCCCCACGATCTGTGGCGAGTGTGGCAAGAGCTTCCGGCAGAGCTCTGACCTGGTCAAACACCAGCGGACGCACACAGGAGAGAAGCCCTACAAGTGTGGCATCTGTGGCAAGGGCTTTGGGGACAGTTCAGCCCGAATAAAGCACCAGCGGACACACAGAGGGGATCAGCTGCCCCGGCCAGTGGTTCCCCGACGGCAGCCATCCCCGGCAGCTCCGGCGGCTCCACACAGACCCAAGGCCCAGGACAAGCCGTATATCTGCACCGACTGCGGCAAAAGGTTTGTGCTCAGCTGCAGCCTGCTGAGCCACCAACGGAGTCACTTAGGCCCCAAACCCTTCGGTTGTGATGTGTGTGGAAAGGAGTTTGCGCGGGGCTCTGACCTGGTGAAACATCTGCGGGTACACACAGGTGAGAAGCCCTACCTGTGCCCTGAGTGTGGCAAAGGCTTTGCTGATAGCTCCGCCCGGGTGAAGCATCTCCGCACCCACAGCGGCCAGAGGCCTCACGCCTGCCCAGAGTGTAACCGTAGCTTTAGCCTCAGCTCCACTCTTCTTCGCCATCGCCTCACCCATGTGGAGCCCCAGGACTTCAGTCTCGCAGCCTACCCCGTGGTCCCGCTCATCCCCAGCCCTCCTCCACCTCCTCTCGGCACCAGCCCCTCACTGACGCCTCGGAGCCCTTCACACTCCAGTGATGGGCCTTTTGGCCTACCTGGCTTGGAACCAGAGCCTGGGGGCCCGCAGGCTGGGGAGCCGCCCCCACCTCTGGCAGGTGACAAGCCCCACAAGTGTCCTGAGTGTGGCAAAGGTTTCCGACGAAGCTCTGATCTGGTGAAACACCATCGTGTGCACACAGGGGAGAAACCCTACCTCTGCCCTGAGTGTGGCAAAGGCTTTGCTGACAGTTCTGCCCGAGTCAAACACCTCCGCACCCACCAGGGCGAACGCACTAGACCACCACCACCACCATCTACTCTCCTGCGGCCCCATAATCCACCTGGTTCTGTACCCATTGTCCCTCAGTCTCGAGTGCAGGGTCGGCCCTCCGGACCCAGCCAGCTTCACGTGTGTGGCTTCTGTGGGAAAGAGTTCCCCCGGAGCTCAGATTTAGTCAAACACAGGCGTACACATACCGGGGAGAAGCCATACAAATGTGCAGAATGTGGTAAGGGCTTTGGTGACAGCTCTGCTCGAATAAAGCACCAGCGTGGGCATCTGGCCTTAAAGCCCTTTGGGGTGGGGGATGGTCCGCCAAGGCCCCTTAAGGAGGAGTCACCAGCTGGACTGGAGTGA
>7|ENSMUSG00000038797|80735621|80750029
ATGGCAGCCGAAGTGCCAGCAGTGAGCACTCCCCTCAGCCCTTTGGTTCAGGTACCTCAAGAAGAAGATGAACAGGCAGAGGTCACCACTATGATCCTGGAGGATGACGCGTGGGTGCAGGAAGCAGTGCTGCAGGAGGATGGCCCTGAGTCTGAGCCCTTTCCCCAGAGTGCTGGAAAAGGCAGCCCCCAGGAGGAGGACGCAGCCGAGGGACCCCAGGGTGCTCTTGTCCGATTTCGGGAGCTCTGTCGGCGCTGGCTGAGGCCAGAGGTGCACACTAAGGAGCAGATGCTAACTGTGCTGCCAAGAGAAATTCAGGCCTGGCTGCAAGAACATCGGCCTGAGAGCAGTGAGGAGGCAGTGGCCCTGGTGGAAGACCTGACCCAGACTTTTCGGCACAGTGATTTTGAGATACAGAGCGAGAATGGGGAGAACTCAAATGAAGACATGTTTGAGGGTGTGGAGTCACATGGGATGTTCTTGAACATCTCTGGAGGGGAAGGTGGTCAGCAGTCTGATGGGGACAGTGACTTTGAGAGAGACTGTGGCTCTGGAGGCGCCCAGGGACATGCCCCGGGTGAGGACCCCAGGGTCGTGCCATCGGAAGGAAGGGAAGTTGGCCAGCTAATAGGCCTTCAGGGCACCTACCTGGGTGAGAAGCCGTATGAATGTCCCCAGTGTGGGAAAACTTTTAGCCGGAAATCCCACCTTATCACCCATGAGCGGACCCACACAGGAGAAAAATACTACAAATGTGATGAATGTGGGAAGAGCTTTAGTGACGGCTCGAACTTTAGTAGACACCAAACGACTCACACTGGAGAGAAGCCCTACAAATGCAGGGACTGCGGGAAGAGCTTTAGCCGGAGTGCGAACCTTATCACGCACCAGAGGATCCACACCGGCGAGAAGCCTTTCCAGTGTGCCGAGTGTGGCAAGAGTTTCAGCAGGAGCCCCAACCTCATCGCCCATCAGCGCACGCACACAGGGGAAAAGCCGTACTCGTGCCCCGAGTGTGGCAAGAGCTTTGGCAACCGGTCCAGCCTTAATACTCACCAGGGCATTCACACCGGAGAAAAACCCTACGCGTGCAAGGAATGCGGCGAAAGCTTCAGTTACAACTCCAACCTGATCCGACACCAGAGAATCCACACGGGAGAGAAACCATACAAATGCACCGAGTGCGGCCAGAAGTTCAGCCAGAGCTCCGCGCTCATTACGCACCGGAGAACGCACACCGGGGAGAAGCCCTATCAGTGCGGCGAGTGCGGCAAGAACTTCAGCCGCAGCTCCAACCTGGCCACTCACCGGCGCACCCACCTGGTGGAGAAGCCGTACAAGTGCGGGCTGTGCGGCAAGAGCTTCAGCCAGAGCTCCAGCCTGATCGCGCACCAGGGCACGCACACCGGCGAGAAGCCCTACGAGTGCCTCACGTGCGGCGAGAGCTTCAGCTGGAGCTCCAACCTCATCAAGCACCAGCGGACGCACACCGGCGAGAAGCCCTACAGATGCGGCGACTGTGGGAAGGGCTTCAGCCAGCGCTCGCAGCTCGTGGTGCACCAGCGGACGCACACCGGCGAGAAGCCCTACAAGTGCCTCATGTGTGGCAAGAGCTTCAGCCGGGGCTCCATTCTGGTGATGCACCAGCGAGCGCACTTGGGAGACAAGCCTTACAGGTGCCCGGAGTGCGGGAAGGGCTTCAGCTGGAACTCCGTTCTCATCATCCACCAGCGCATCCACACGGGAGAGAAGCCCTACAGATGCCCGGAGTGCGGCAAAGGCTTCAGCAACAGCTCCAACTTCATCACACACCAGAGGACGCACCTGAAAGAGAAGCTTTACTGA
>8|ENSMUSG00000038872|111603773|111846367
ATGGAAGGCTGTGACTCGCCCGTCGTCTCGGGGAAGGACAATGGGTGCGGGATCCCTCAGCACCGGCAATGGACTGAACTCAACAGCGCCCACCTCCCCGACAAACCCAGTAGCATGGAGCAGCCCACAGGCGAGAGCCATGGGCCCCTGGACAGCCTGAGGGCCCCCTTCAATGAGCGCCTGGCGGACAGCAGCACCTCCGCTGGGCCGCCCGCCGAGCCCGCCAGCAAGGAGGTCAGCTGCAACGAGTGCTCAGCCTCCTTTTCCAGCCTCCAGACCTACATGGAGCATCACTGCCCTGGCACGCATCCCCCGCCGGCCCTGCGAGAGGAGAGCGCCAGCGACACCAGCGAGGAGGGCGAGGAGGAGAGCGATGTGGAGAACCTGGCCGGGGAGATCGTCTACCAGCCAGACGGCTCCGCGTACATTGTTGAGAGCCTGAGCCAGCTGGCCCAGAGCGGGGCCGCGTGTGGCAGCAGCAGCGGCAGCGGGGCTGTCCCCTCGCTCTTCCTGAACTCTCTCCCAGGGGTGGGGGGGAAACAAGGGGACCCTTCGTGTGCTGCACCCGTGTACCCGCAGATCATCAACACTTTCCACATAGCCTCATCCTTCGGGAAATGGTTTGAAGGCTCAGACCCGGCCTTCCCGAATACCTCAGCCCTGGCGGGGCTCAGCCCTGTCCTGCACAGCTTCCGCGTTTTTGACGTGCGACACAAAAGCAACAAGGATTACCTGAACAGCGATGGTTCTGCCAAAAGCTCCTGCGTATCCAAAGATGTTCCCAACAATGTGGACCTGTCCAAATTCGATGGCTTTGTGCTCTACGGCAAGAGGAAACCCATTTTGATGTGTTTCCTGTGCAAACTCTCCTTTGGGTATGTGCGTTCATTTGTGACCCACGCGGTGCACGACCATCGAATGACCCTGAGCGAAGAGGAGCGGAAACTTCTTAGCAATAAGAACATCTCCGCTATCATCCAAGGGATTGGCAAAGACAAGGAACCCCTTGTAAGTTTTCTGGAACCAAAAAACAAAAACTTTCAACACCCTTTAGTTTCCACAGCTAACCTCATAGGCCCCGGACACAGTTTTTATGGTAAATTTAGTGGCATTCGCATGGAAGGGGAGGAGGCCCTCCCAGCCGTAGCCGCTGCTGGCCCTGAGCAGCCCCAGGCTGGTCTCTTGACCCCCAGCACCCTCTTGAACCTTGGCGGGCTTACCAGCTCGGTCCTGAAGACCCCCATTACCTCAGTCCCCCTGGGGCCTCTGGCTTCTAGTCCTACCAAATCCTCAGAGGGCAAGGACTCTGGGGCAGCTGAAGGAGATAAGCAAGAATCGGGGGGTCATCAGGACTGCTTCTCCGAGAAAGTAGAGCCAGCCGAGGAAGAGGAGGCAGAAGAGGAGGAAGAGGAGGAGGAAGAGGCGGAGGAGGAGGAGGAAGAGGAGGAGGAAGAAGAGGAAGAGGAAGAGGAGGGCTGCAAAGGACTCTTTCCAAATGACCTGGAGGAGGAGCTGGAGGACAGGCCCTCCGAGGAGTCTGGGGCCCCCGCAGGTGGTAGCAGCAAAAAGGACCTTGCTCTCTCAAACCAAAGCATTTCTAACTCCCCCTTAATGCCTAATGTGCTCCAGACCCTGTCGAGGGGCCCAGCTTCTACTACTTCTAACTCTGCTTCTAACTTTGTTGTCTTTGATGGTGCGAACAGGAGGAGTCGTTTAAGCTTTAACAGTGAGGGCGTCAGGGCCAACGTGGCAGAGGGCAGGAGGCTGGACTTCGCTGACGAAAGTGCCAATAAAGACAGTGCCACAGCACCAGAACCAAATGAAAGCACAGAGGGCGATGATGGGGGCTTTGTCCCTCATCACCAGCACGCTGGCTCCCTCTGCGAGCTTGGGGTCGGGGAGTGCCCCTCAGGTAGCGGTGTGGAGTGCCCCAAATGTGACACGGTCCTGGGCTCCTCACGCTCGCTGGGCGGCCACATGACCATGATGCATTCTCGTAACTCGTGTAAGACGCTCAAGTGCCCCAAGTGCAACTGGCACTATAAGTACCAGCAGACACTGGAGGCGCACATGAAGGAGAAGCACCCGGAGCCAGGGGGCTCCTGCGTCTACTGCAAAAGCGGGCAGCCCCACCCGCGCTTGGCACGAGGCGAGAGCTACACGTGTGGTTACAAGCCTTTCCGCTGCGAGGTGTGTAACTACTCCACAACTACCAAAGGCAACCTCAGTATTCATATGCAGTCCGACAAACATCTCAACAACATGCAGAACCTGCAGAACGGAGGGGGCGAGCAGGTCTTCAGCCACAGCGCCGGGGCCGCGGCCGCCGCCGCAGCTGCAGCAGCGGCCGCCGCCAACATCGGCAGCTCCTGCGGTGCCCCCTCCCCCACCAAACCAAAAACCAAACCCACGTGGCGGTGTGAGGTGTGCGACTACGAGACCAACGTGGCCAGGAACCTCCGCATTCACATGACCAGTGAGAAACACATGCACAACATGATGCTGCTTCAACAGAACATGACCCAGATCCAGCACAACCGCCACCTGGGGCTCGGCAGCCTCCCCTCGCCCGCTGAGGCTGAGCTCTACCAGTACTACCTGGCCCAGAACATGAACCTGCCCAACCTGAAGATGGACAGTACCGCTTCGGATGCCCAGTTCATGATGAGTGGATTCCAGCTGGATCCTACAGGGCCCATGGCCGCCATGACGCCTGCTCTAGTGGGCGGTGAGATCCCCCTCGACATGCGCCTCGGGGGCGGGCAGCTGGTGTCGGAGGAGCTGATGAACCTGGGCGAGAGCTTCATCCAGACCAACGACCCATCGCTGAAGCTCTTCCAATGTGCCGTCTGCAACAAGTTCACGACGGACAACCTGGACATGCTGGGGCTGCACATGAACGTGGAGCGCAGCCTCTCGGAGGACGAGTGGAAGGCCGTGATGGGGGACTCTTACCAGTGCAAGCTCTGCCGCTACAACACGCAGCTCAAGGCCAACTTCCAGCTGCACTGCAAGACGGACAAGCACGTGCAGAAGTACCAGCTGGTGGCCCACATCAAGGAGGGTGGCAAGGCCAATGAGTGGAGGCTCAAGTGTGTGGCCATCGGCAACCCTGTGCACCTGAAGTGCAACGCTTGTGACTACTACACCAATAGCCTGGAGAAGCTGCGGCTGCACACAGTCAACTCCAGGCACGAGGCCAGCCTGAAGCTGTACAAGCACCTGCAGCAGCATGAGAGTGGCGTGGAGGGTGAGAGCTGCTACTACCACTGTGTCCTGTGCAACTACTCCACCAAGGCCAAGCTCAACCTCATCCAGCACGTGCGCTCCATGAAGCACCAGCGCAGTGAGAGCCTGCGCAAGCTGCAGCGGCTGCAGAAGGGCCTCCCGGAGGAGGACGAGGACCTGGGCCAGATCTTCACCATCCGCAGGTGCCCCTCCACTGACCCAGAGGAAGCCGTTGAAGATGCCGAAGGACCCAGCGAAGCATCTGCTGACCCAGAGGAGCTGGCCAAAGACCAGGGGAGCGGCAGCGAGGAAGGGCAGAGCAAGAGGGCAGCGTCATCCAGTCAGGCAGAGAAGGAGTTGACGGATTCCCCTGCAACCACCAAACGCACCTCCTTCCCGGGTAGCTCTGAGACTCCGCTCTCTTCGAAGAGGCCAAAAGCATCAGAGGAGATCAAACCCGAGCAGATGTACCAGTGTCCCTACTGCAAGTATAGCAACGCTGACGTGAACCGGCTGCGGGTGCACGCCATGACACAGCACTCGGTGCAGCCTTTGCTCCGCTGTCCCCTGTGCCAAGACATGCTCAACAACAAGATCCACCTCCAGCTGCACCTCACCCACCTCCACAGCGTGGCACCTGACTGCGTGGAGAAGCTCATTATGACGGTGACCGCTCCTGAGATGGTTATGCCTAGTAGCATGTTCCTCCCTGCTGCCGCTGCGGACCGAGATGGGAACTCCACTTTGGAAGAGGCAGGAAAGCAACCTGAAGCGTCAGAGGACCCGGGAAAGAACATCTTGCCACCTGCAAGCATGGAGCACGGCGGGGACCTCAAGCCGACCTCTGCTGACCCCAGCTGCGGGAGAGAAGACTCAGGCTTCCTCTGCTGGAAGAAGGGGTGCAACCAGGTCTTCAAAACCTCCGCCACACTGCAGACCCATTTCAACGAGGTGCACGCCAAGAGGCCCCAGCTGCCCGTGTCAGACCGCCACGTGTATAAGTACCGCTGCAACCAGTGCAGCCTGGCTTTCAAGACCATTGAAAAGCTGCAGCTCCACTCTCAGTACCACGTGATCAGAGCCGCCACCATGTGCTGCCTCTGTCAGCGCAGTTTCCGGACTTTCCAGGCTCTGAAAAAACACCTCGAGACGAGTCACCTGGAGTTGAGTGAGGCTGACATCCAACAGCTTTATGGGGGGCTTCTGGCCAACGGGGACCTCTTGGCGATGGGAGACCCCACCCTGGCTGAAGACCACACCATCATCGTTGAGGAAGACAAGGAGGAAGAGAGTGACCTGGAAGATAAGCAGAGCCCGACAGGCAGCGACTCTGGGTCAGTGCAGGAGGATTCAGGCTCCGAGCCAAAGCGAGCTCTGCCTTTCAGGAAAGGCCCCAACTTCACTATGGAGAAGTTTCTGGACCCTTCCCGCCCTTACAAGTGTACGGTCTGCAAGGAATCCTTCACTCAAAAGAATATCCTGCTGGTGCACTACAACTCCGTCTCGCACCTGCACAAGTTAAAGAGGGCCCTTCAGGAATCGGCAACCGGCCAGCCGGAGCCCACCAGCAGCCCGGACAATAAGCCGTTTAAGTGTAACACTTGCAACGTGGCGTACAGCCAGAGTTCCACGCTGGAGATCCACATGCGGTCTGTGCTGCACCAGACCAAGGCACGGGCAGCCAAGCTGGAGGCTGCAAGTGGGAACAGCAACGGGACTGGCAACAGCGGCGGGGTGTCCCTCAGCTCCTCTACCCCCAGTCCCGTGGGCAGCAGCGGCGCCAACAACACCTTTACCGCCACCAATCCAAGCAGTGCCGCCATGGCTCCAAGCGTCAATGCGCTGAGCCAGGTGCCACCCGAGAGCGTGGTGATGCCGCCTCTGGGGAACCCCATCAGTGCCAACATCGCTTCCCCTTCAGAGCCCAAAGAGGCCAACCGGAAGAAGTTAGCGGATATGATTGCGTCCAGGCAACAGCAGCAGCAGCAGCAGCAGCAGCAGCAGCAGCAAGCCCAGACACTCGCCCAGGCCCAGGCGCAAGTCCAGGCACACCTGCAGCAGGAGCTGCAGCAACAGGCCGCCCTGATCCAGTCTCAGCTGTTCAACCCCACGCTCCTCCCACACTTCCCCATGACCACAGAGACCTTGCTCCAGCTGCAGCAGCAGCAGCACCTCCTCTTCCCCTTTTACATCCCCAGCGCTGAGTTCCAGCTCAACCCTGAGGTGAGCCTGCCTGTGACCAGCGGGGCACTGACACTCACGGGGTCAGGCCCAGGCCTGCTGGAAGATCTGAAGGCTCAGGTCCAGATCCCACAGCAGAGCCACCAGCAGATCCTGCAGCAGCAGCAGCAGCAGAGTCAGCTCTCTCTTTCCCAGAGTCATTCAGCCCTCCTGCAGCCAAGCCAACACCCGGAAAAGAAAAACAAAGTGGTCATCAAGGAAAAGGATAAGGAAAGCCAGAGAGAGAGGGAGGGGCCGGAGGGGGCAGAGGGTAACACGGGACCAAAGGAATCACTGCCAGATGCCTCGAAGGCCAAAGAGAAGAAAGACTTGGCACCAGGGGGCGGCTCTGAGGGCACTATGCTTCCTCCACGCATTGCTTCAGATGCCAGGGGGAATGCTACCAAGGCCTTGCTGGAGAACTTTGGCTTTGAGCTCGTCATTCAGTATAATGAGAACAAGCAGAAGGCACAGAAGAAGAACGGGAAGGCGGAGCAAGGCGGTGAAAGCCTGGAGAAGCTGGAGTGTGACTCCTGCGGCAAGCTCTTCTCCAACATCTTGATTCTGAAGAGCCACCAGGAGCACGTGCATCAGAACTACTTCCCCTTCAAACAGCTGGAGAGGTTTGCCAAGCAATACAGAGAGCACTATGATAAACTGTACCCCCTGAGGCCCCAGACCCCGGAGCCACCCCCACCCCCTCCTCCGCCTCCCCCGCCTCCGCTTCCTACCGCACCTCCCCAGCCAGCTTCCGCGCCAGCCATCCCCGCGTCGGCTCCACCCATCACTTCGCCCACCATCGCCCCCGCCCAACCCTCCGTGCCTCTCACCCAGCTCTCCATGCCAATGGAGCTGCCCATCTTCTCGCCACTGATGATGCAGACAATGCCACTGCAGACTCTGCCAGCTCAGCTGCCCCCTCAGCTCGGCCCCGTGGAGCCGCTGCCTGCCGATCTGGCCCAGCTCTACCAACACCAGCTCAACCCCACCTTGCTCCAGCAACAGAACAAGAGGCCTCGCACCAGGATCACGGATGACCAGCTCCGAGTGCTCAGGCAGTACTTCGACATTAACAACTCCCCCAGTGAGGAGCAGATCAAAGAGATGGCGGACAAGTCGGGCCTGCCCCAGAAAGTGATCAAGCACTGGTTCAGAAACACTCTATTCAAGGAGCGGCAACGGAACAAGGACTCCCCGTACAACTTCAGCAACCCTCCCATCACCAGTCTGGAGGAACTCAAGATCGACTCCCGGCCCCCTTCCCCCGAACCCCAGAAGCAGGAGTACTGGGGGAGCAAGCGGTCCTCGAGAACAAGGTTTACCGACTACCAGCTCCGAGTCCTGCAAGACTTCTTTGATGCCAATGCTTACCCAAAGGATGATGAATTTGAGCAGCTTTCTAACTTACTGAACCTTCCAACCCGTGTCATAGTGGTGTGGTTTCAGAACGCCCGACAGAAAGCCAGGAAGAATTACGAGAATCAGGGGGAGGGCAAAGACGGAGAGCGGCGCGAGCTTACCAACGATCGCTACATTCGGACGAGCAACTTGAATTACCAGTGCAAAAAGTGCAGCCTCGTGTTTCAGCGCATCTTTGACCTCATCAAACACCAGAAGAAGCTGTGCTACAAGGATGAGGATGAGGAGGGGCAGGATGACAGCCAAAACGAGGACTCCATGGATGCCATGGAGATCCTCACCCCTACCAGCTCCTCCTGCAGCACCCCTATGCCCTCGCAGGCTTACAGCACCCCGGCACCGTCGGCGGCAGCGGCCAATACCGCGCCCTCCGCGTTCTTGCAGCTCACAGCGGAGACTGATGAACTGGCCACCTTCAACTCGAAAGCAGAGGCAAGCGATGAGAAGCCAAAGCAGGCCGACCCTCCCAGTGCACAGCCAAACCAAACCCAAGAGAAGCAAGGACAGCCAAAGCCAGAGATGCAGCAGCAGCTGGAGCAGCTGGAGCAGAAGACAAACGCACCCCAGCCCAAGCTCCCGCAGCCGGCTGCCCCTTCCTTACCGCAGCCTCCTCCGCAGGCACCCCCTCCGCAGTGCCCCCTCCCCCAGTCAAGCCCCAGTCCCTCGCAGCTCTCCCATCTGCCCCTCAAGCCCCTCCACACGTCGACCCCTCAACAGCTGGCAAACCTACCTCCTCAGCTAATCCCCTACCAGTGTGACCAGTGCAAGCTGGCGTTCCCATCCTTCGAGCACTGGCAGGAGCACCAGCAGCTTCACTTCCTGAGTGCCCAGAACCAGTTCATTCACCCCCAGTTTTTGGACAGGTCGTTGGACATGCCTTTCATGCTGTTTGATCCCAGTAACCCACTCCTGGCCAGCCAGCTGCTCTCGGGTGCCATCCCTCAGATCCCAGCGAGCTCAGCCACTTCCCCTTCGACGCCCACCTCCACGATGAACACGCTCAAGAGGAAGCTGGAGGAAAAGGCCAGTGCGAGCCCCGGTGAGAACGACAGCGGCACGGGAGGAGAAGAGCCTCAGAGAGACAAGCGTTTGAGGACGACCATAACCCCGGAGCAGCTGGAAATTCTCTACCAGAAGTATCTGCTGGACTCCAACCCGACCCGAAAGATGCTGGATCACATCGCGCATGAGGTGGGCTTGAAGAAGCGCGTGGTACAGGTCTGGTTTCAGAACACCCGCGCCCGGGAAAGGAAAGGTCAGTTCCGGGCTGTGGGCCCGGCGCAGGCCCACAGGAGGTGCCCCTTTTGCCGAGCTCTCTTCAAGGCCAAGACAGCCCTGGAGGCTCATATCCGGTCTCGACACTGGCACGAAGCCAAGAGAGCCGGCTACAACCTGACTCTGTCTGCCATGCTCTTAGACTGTGATGGGGGACTCCAAATGAAGGGAGACATTTTTGATGGAACTAGCTTTTCCCACCTACCCCCGAGCAGTAGTGACGGTCAGGGTGTGCCCCTCTCGCCCGTGAGCAAAACCATGGAGCTGTCCCCCAGAACTCTTCTCAGCCCTTCCTCCATCAAGGTGGAAGGGATCGAAGACTTTGAAAGCCCCTCCATGTCCTCCGTTAACCTGAACTTTGACCAAACTAAGCTGGACAATGATGACTGTTCCTCGGTCAACACCGCAATCACAGACACCACGACAGGGGACGAGGGCAACGCCGACAACGACAGCGCAACAGGAATAGCGACTGAAACCAAATCTTCGGCACCGAACGAGGGGTTGACCAAAGCAGCCATGATGGCAATGTCCGAGTATGAAGACCGGTTGTCATCTGGTCTGGTCAGCCCAGCCCCGAGCTTTTATAGCAAGGAATATGACAACGAAGGTACAGTGGACTACAGTGAAACCTCAAGCCTCGCGGACCCCTGCTCCCCAAGCCCCGGGGCAAGCGGGTCCGCTGGCAAATCTGGTGACGGCGGGGATCGACCTGGGCAGAAACGTTTTCGCACTCAAATGACCAATCTGCAGCTGAAGGTCCTCAAGTCATGCTTTAATGACTACAGGACACCCACCATGCTGGAGTGTGAGGTTCTAGGCAATGACATTGGATTGCCAAAGAGAGTTGTTCAGGTCTGGTTCCAGAATGCCCGGGCGAAAGAGAAGAAGTCCAAGTTAAGCATGGCCAAGCATTTTGGGATAAACCAAACGAGTTATGAGGGACCCAAGACCGAGTGCACTTTGTGTGGCATCAAGTACAGCGCGAGGCTGTCTGTACGTGACCATATCTTTTCTCAACAGCATATCTCCAAAGTTAAGGACACCATTGGAAGCCAGCTGGACAAGGAGAAAGAATATTTTGACCCAGCCACTGTACGCCAGTTGATGGCTCAGCAAGAGCTGGACCGGATCAAGAAGGCTAACGAGGTCCTCGGACTGGCAGCTCAACAACAAGGGATGTTCGACAACGCCCCTCTTCAGGCTCTTAACCTTCCTACCACGTATCCAGCGCTCCAGGGCATCCCTCCTGTGTTGCTCCCCGGCCTCAACAGCCCCTCTCTGCCAGGCTTTACCCCAGCCAACACAGCTTTAACGTCTCCTAAACCGAACCTGATGGGTCTGCCCAGCACAACGGTACCTTCCCCCGGCCTCCCCACATCTGGATTACCAAATAAACCGTCCTCAGCCTCGCTGAGTTCCCCGACCCCAGCACAAGCCACCATGGCAATGGCCCCTCAGCCACCCCCACAACCCCAGCAGCCGCAGCCACCGGTGCAGCAGCCTCCGCCGCCGCCAGCAGCCCAACAGATCCCTGCACCACAGCTGACCCCGCAGCAGCAACGTAAGGACAAAGATGGTGAGAAAGGAAAGGAGAAGGAAAAGGCACACAAAGGGAAGGGGGAGCCCCTCCCCGTCCCCAAGAAGGAGAAAGGAGAGGCCCCTCCAGCGGCTACAGCAACCATCTCAGCCCCACTGCCCGCCATGGAGTACGCAGTGGACCCTGCTCAGCTTCAGGCCCTACAGGCGGCCTTGACTTCAGACCCCACAGCTTTGCTCACGAGCCAGTTCCTTCCTTACTTTGTACCGGGCTTTTCTCCTTATTATGCCCCCCAGATCCCTGGCGCCCTGCAGAGTGGGTACCTGCAGCCCATGTATGGCATGGAAGGCCTGTTTCCCTACAGCCCTGCCCTATCGCAGGCCCTGATGGGCTTGTCTCCAGGCTCCCTACTGCAGCAGTACCAGCAATACCAGCAGAGTCTGCAGGAGGCGATTCAGCAGCAGCAGCAGCAGCAGCAACAGCAACAGCAGCAGCAACAGCGGCAACTACAGCAACAGCAGCAGCAACAGCAACAAAAAGTACAGCAGCAGCAGCAGCAGCAGCAGCAGCCCAAAGCAAGCCAAACCCCAGTCCCCCAGGGGCCTGCTTCCCCAGACAAAGACCCTGCCAAAGAATCCCCCAAACCAGAAGAGCAGAAAAACGTCCCCCGTGAGGTGTCCCCCCTCCTGCCGAAACCCCCCGAAGAGCCAGAAGCAGAAAGCAAAAGTGCAAGTGCGGACTCCCTCTGTGACCCCTTCATTGTTCCAAAGGTGCAGTACAAGTTGGTCTGCCGCAAGTGCCAGGCGGGCTTCGGCGACGAGGAGGCGGCGAGGAGCCACCTGAAGTCCCTCTGCTGCTTCGGCCAGTCTGTGGTGAACCTGCAAGAGATGGTGCTTCATGTCCCCACCGGCAGCGGTGGCAGCGGCGGTGGCGGTGGTGGCAGCGGTGGCGGAGGCGGCTCGTACCACTGCCTGGCGTGCGAGAGCGCGCTCTGCGGGGAGGAAGCGCTGAGTCAGCATCTCGAGTCGGCCTTGCACAAACACAGAACAATCACGAGAGCAGCAAGAAACGCCAAAGAGCACCCTAGTTTATTACCTCACTCTGCCTGCTTCCCCGATCCTAGCACCGCATCTACCTCGCAGTCTGCCGCTCACTCAAACGACAGCCCCCCTCCCCCGTCGGCCGCCCCGTCCTCGTCCGCTTCCCCCCACGCCTCCAGGAAGTCTTGGCCGCCAGTGGGCTCCCGGGCTTCGGCCGCGAAGCCCCCTTCTTTTCCTCCTCTCTCCTCATCTTCAACGGTTACCTCAAGTTCATGCAGCACCTCAGGGGTTCAGCCCTCGATGCCAACAGACGACTATTCGGAGGAGTCTGACACGGATCTCAGCCAAAAGTCCGACGGACCGGCGAGCCCGGTGGAGGGTCCCAAAGACCCCAGCTGCCCCAAGGACAGTGGTCTGACCAGTGTAGGAACGGACACCTTCAGATTGTAA
>7|ENSMUSG00000006310|30298441|30300663
ATGCCCCAGACCCCCACAAGACTAATCAGCCCATATGGCTCTGATAGGTTGGTACAGTTAGCGGCTAGACTCCGGCCAGCACTGTGTGATACCCTGATCACAGTAGGGGGCCTGGAGTTCCCGGCTCACAGCCTAGTGCTGGCAGGTGCAAGCCCAAGGCTTGGCTGCAGGGGCCGGTGGGCTCTGGTTGAAGACATAAGCCCTTCCACCTTTGCTCAGATTCTGACCTTTGTCTATGGAGAGAGTATAGAGCTACAGCCTGGGGAGCTGGGGGACCTTGAAGAGGCAGCCAAAGCCTTGGGGGTACAGGCCTTGGAAGAGGCCTGTCAGAGAGCTCAAAAGGGCAAGGATGAAGATGAGCTGGATCCAGGACTGAAGAGGCACCAGCAATCAGAAGACTTCATGAGGGGCTCTGAGAGAGGACTTGGGAGTCCTGGAGAGAAACAGAAGCCAGAGAAGGATTTTAGAAGTAATGGGAGAGAACAGGAGATGTCACACAAGCATAAAGCACCCGGAGAGAGGCCTGAGATGGCAGGAGCAACTAGGATGATGAGCTCAGAGGAGGTCATGCGAGGTATCGAGAGCCACAAGGGCTCTGAGGAGAGTCTTCGTGGGTGCCCTGATCCCCTTTCCCCACCAGGTTCCCTCCTAACTAGCCTCATTCCCAGGCCCTGGTGGGCTGAAGTCCCTAGGTTGGGGGAGGGCCAGTCGGCCTTGTGGAGCATCTTGTTGTGGCCCTCCAGATACGGTGCTCCCTTCTCCCATAGTACCCCCATCACTGCGGCCTGGCAGGTCCGGCCTCAAGATCAGAGGATCCCACTGACCTTGAACCACTCCAAAGCTCTCTGGAGTCAGAATCAGCTGGCTTCCTCTAGCCCCACTCCAGGATCTTTTCCCCAGGGCACTGAAACCCTCAGCCCTTGGCAGATAGAAACGTCTGGGCAAGGGTTCACAGGCACACTGGCAACCTGTGTGAGTCAGGAGCGCACACTGAACTGCCCATCTCACCAACACCCTCCTTTACCCTCTCCTGCTCGCTCTCGGCCCTATTCTTGCTCTGTGTGTGGAAAGAGGTTTTCACTCAAGCATCAGATGGAGACACATTACCGAGTCCACACAGGAGAGAAGCCCTTCTCCTGTAGCCTCTGTCCTCAGCGCTCCCGGGATTTCTCTGCCATGACCAAGCACCTGAGGACACATGGGGCTGCTCCCTATCGATGCCCTCTGTGCAGGGCTGGCTGCCCTAGCCTGGCCTCCATGCAGGCGCACATGCGTGGCCACTCGCCCAGCCGGCTGCCGCCTGGATGGACCATACGCTCCACCTTCCTCTACTCTTCCTCGAGGCCGACCCGGGCCTCCAGCTCTCCCGGTAGTCCTACCTCCTCTGCTGCCACCTGA
>6|ENSMUSG00000038665|36946756|37229554
ATGGATGCTGCGGGAAGGGGCTGCCATTTGCTGCCCCTGCCAGCGGCGCGCGGACCTGCCCGCGCTCCCGCCGCCTCCAGCGCCCTCAGCCCGACCGGCCTCTGCAGCGGCACCACCTCGGCTTCTTTCGCGGCCGCCGGAGCGGTCGCCATGAACCCCAGCTCCTCGGCGGGAGAGGAGAGAGGGGCGACGGGTGGCAGCAGCAGCAGCGGAAGCGGCGCCGGGAGCTGCTGCCTGGGCGCCGAGGGCGGCGCGGACCCGCGGGGTGCAGGGGCAGCGGCTGCTGCTGCCTTGGAGGAGCCCGCGGCCGCCGGACAGAAAGAGAAGGAAGAGGCGCTGGAGGAGAAGCTGAGGGACTTAACTTTCCGGAAGCAGGTCTCTTACAGGAAAGCCATCTCCCGGACAGGCCTCCAGCATCTGGCACCTGCACATCCTCTTGGTCTTCCTGTGGCTAACGGTCCAGCGAAGGAGCCCAGAGCCACTCTGGACTGGAGCGAGAATGCTGTGAATGGGGAGCACCTGTGGCTGGAGACCAACGTTTCAGGGGACCTCTGCTACCTGGGGGAGGAGAACTGCCAAGTCCGATTTGCAAAATCCGCTCTCAGGAGGAAGTGTGCCGTCTGCAAAATCGTGGTCCACACAGCCTGCATTGAGCAACTAGAGAAGATTAATTTCAGATGTAAACCAACATTTCGGGAAGGAGGCTCCAGATCGCCAAGAGAAAACTTTGTGCGTCACCACTGGGTCCACAGGAGGCGGCAGGAGGGAAAATGTAAGCAGTGTGGTAAGGGCTTCCAGCAAAAGTTCTCCTTCCACAGTAAAGAGATCGTGGCCATCAGCTGTTCTTGGTGCAAGCAGGCGTTTCACAATAAAGTGACCTGCTTCATGCTGCATCATATTGAGGAACCCTGCTCCCTGGGGGCTCACGCCGCTGTTATTGTCCCGCCCACCTGGATCATTAAGGTGAAGAAACCTCAGAACTCCCTGAAGGCTTCCAACCGGAAGAAGAAGAGGACAAGTTTTAAAAGGAAAGCCAGTAAAAGAGGAACTGAGCAGGAAACCAAAGGCCGTCCTTTTGTGATCAAGCCCATCTCCTCCCCTCTCATGAAGCCTTTGCTTGTCTTTGTGAACCCAAAGAGTGGGGGAAACCAGGGAACCAAAGTCCTACAGATGTTTATGTGGTACCTGAATCCACGGCAAGTCTTTGATCTTTCTCAGGAAGGGCCAAAAGATGCGCTGGAGATGTACAGGAAGGTACCAAATCTGAGAATTCTGGCCTGCGGTGGGGATGGAACGGTGGGCTGGATCCTCTCCATCCTGGACGAGCTGCAGCTGAGCCCACAGCCTCCTGTGGGGGTGCTTCCACTGGGGACTGGGAATGACCTGGCTCGGACGCTCAACTGGGGAGGGGGTTACACCGATGAGCCTGTTTCTAAGATCCTGTGCCAGGTGGAAGATGGGACCATTGTACAGTTGGATCGCTGGAACCTCCACGTAGAGAGAAACCCAGACCTGCCGCCCGAAGAACTTGAAGATGGCGTGTGTAAGCTTCCTCTGAATGTCTTCAATAATTACTTCAGCCTTGGATTTGATGCTCACGTCACATTGGAGTTCCATGAATCCCGAGAAGCAAATCCAGAGAAATTCAATAGTCGTTTTCGAAATAAAATGTTCTATGCAGGGGCAGCCTTTTCTGATTTCCTACAAAGAAGTTCTAGAGATCTATCCAAACACGTCAAAGTTGTCTGTGATGGGACAGACCTCACCCCAAAGATCCAGGACCTGAAGTTCCAGTGTATAGTATTTTTAAATATTCCCAGG
>7|ENSMUSG00000062944|128027554|128028567
ATGGAACTTGCGGCTCCAGAAGTGACCAGGGAGAATCTAGATGGGGCTAAGCTGCTGGAGAACCGGACGTCAAAATTCCCGGGAGCCCCCAGGTCGCCCCTGGATCGCGAGACCGCGCTACATGAGCGCCCCCTCCTGGCGCGGCCGGAACAACCAGCCCCCGTGGAAAAAATGCTGGACCAGCAGTACTTATGTAGGTCAGGCTCTGGCCCCAAGGAAGAAACCTTTGTCAAGACCAGTGATCCTGCAGTCCCCAAAGCTTTCAAGTGTAGGGATTGTGGGTTGGCTGTACCCAGTCTCTCTGATCTCATTCACCATCAAAGCAGCCATGGGTGTGACCGCCCTTACAGCTGTCCAGAGTGTGACAAAAGCTTCCGGCGTGGCTCAGATCTGGTTAAGCATTACCGAGTTCACAGTGGTGAAAAACCATACCCCTGCCCAGAATGTGGCCGTTGCTTCAGCCTCAGCTCTAATCTCACTAAACACCGTCGTTCTCACTCAGGTCTCCGGCCGCACAAGTGCATGGAGTGCGGAGAGGCCTTTGGTCGCAGTGCAGACCTAGCAAAACACCAGCGGGTGCACACTGGGGAAAAGCCCTATGCGTGTGCTGAGTGTGGAAAGACTTTCAGGGTTAGCTCCAACCTGATCCAGCACCAGCGAACTCACACTGGTGAGAAACCCTACCGCTGTGGCCTCTGTGGCAAGAGTTTCAGCCTGAGCTCTAACCTTTTACAGCACCAGCGCTGTCACACAGGCGAGAAACCCTACTTCTGTGCCTGGTGCGGAGACAGCTTTGGGCGAAGTTCCTATCTGCTAGAACACCAGCGTTCACACACGGGTGAGAAGCCCTACAATTGCTGTGAGTGTGGCAAGAACTTCACCAACAGCTCAAACTGCCTACGGCACCAGCGCACTCACAATGGAGAACCGCCCTTCAGGTGTCTTGAATGTGGTCGTGGCTTTAGTGAGATCACCATGTTCACTGAACACCAGCGCATCCACTTGAGCAAATGA
>4|ENSMUSG00000028807|128855936|128880332
ATGGAGATCTCCTCTCACCAGTCTTACCTCCTGCAGCAACTGAATGAGCAGCGCAGGCAAGATGTGTTTTGTGACTGCAGTATTCTCGTGGAAGGCAAGGTCTTCAAAGCGCATCGGAATGTCTTGTTTGCAAGCAGCGGCTACTTTAAAATGCTGCTCTCTCAGAACTCAAGGGAGACGAGTCAGCCCACCACAGCCACGTTTCAGACCTTCTCCCCCGATACCTTCACAGTCATCCTGGACTTCGTATACTCCGGCAAACTCTCTCTTACGGGACAGAATGTTATAGAGGTGATGTCTGCCGCGAGCTTCCTTCAGATGACTGACGTCATTAGTGTGTGTAAGACTTTCATTAAGTCTTCCTTGGACATTAGCGAGAAAGAGAAAGATCGCTACTTCAGCCTCTCGGATAAGGACACTGGCTCTAATGGAGTAGAGCGTCCCCCTTTTTATAGTAGCAGCTGGCAGGAAGAAGGCGGGTCTCCCCACTCTCACGTGAGCCCAGACCCTGGAAAGCCGTGGAACAAGTACGGTTACCCCCCAGCCTCCCAGAGGAGTCCTCAGCGACCGTTGGCCAAGCATGAGCAAAGGAAGGAGCCCAGTAAAAAGGCCAAGCACGTGAGACTGCCACAACCGTCTGAAGTCGTTCATTTTAAGCCCGGCAAAGGAGAAGCTCAGACCGACTCCGGCAACCATGTTTCCCAGTCTGAAGAGCAGGTACCGGTGGATGCCGAAGTGGATCCTGCTCCTGCTGGCTTCCAGTACAGCCAAGGGCCTGATGGCATAGCCAGGAGCTTTCCAGATGACCTGACCAGGCTTCGGTTCAAATGCCCATTCTGCACACATGTGGTGAAGCGGAAGGCAGACCTCAAGCGCCACTTGCGCTGCCACACCGGAGAGAGGCCCTACCCATGCCAGGCTTGTGGGAAACGGTTCAGCAGGCTAGACCATCTGAGTAGCCATTTCCGAACTATTCACCAGGCATGCAAACTCATCTGCAGGAAATGCAAACGCCACGTGACTGACCTCACGGGGCAAGTGGTGCAGGAAGGAACCAGGCGCTACAGACTATGTAACGAGTGTCTTGCTGATGTGGGCATGGAAAGTCTCCCTGCTGACCTGGAGGCTGAGCAACACCGCACAGCCCCGGCCGATGGAGACAAGGACTGCCGGTGGCACCTGAGCGAGGAAGAGAATAGATCCTATGTGGAGATCGTAGAGGACGGGTCTGCCGATCTGGTCATACAGCAGGTTGACGACAGCGAGGAGGAGGAAGAGAAAGAAATAAAACCCAACATTAGGTAG
>15|ENSMUSG00000034429|75796475|75802530
CTTTGGGTTGCTCTGCTCCGCGCCACTGCGCTTGCGCTGAAGCCGACCCTACCCCCGGCATCCCCCGCGGCCTTCAGATGCGCCGGCGTCTTGCTGCAGCTGCTGCTCTCGGCGAAGCTCGACGAGAGCGCTGCTTCCGACGGGGCAGCGCTCTTCCCGAGCGAGCTAACGGCGATGCTCCTCCGGGAAGAATGGGAGTGTCTCAGTCCTAGCCAGAGGACCCTTTACCGGAATGTGATGCTGGAGAACTTCAGGAACTTGAATGAACTGGGATGCTGTAGCCGGAGACCGGGCCTTATTACCCGTCTGGAACAATGGGATGAGCCATGGGTTGATGACTGGGACAGATCTGAGTTTCCAGATGGACAAAAAAGTTTCTGCCCAGGAAGCAGAAAGGTGGCCCATTCACGGATAGGAGCCGGGAGAGGGGCTGCCTTGAGGAAGAGTGCCCTGACTTCCGGTAAGGTGCGCCTTCCCAGAGCTACCTCTGGGAGGAGAATGGACAAAAGGGAAGCTTTCCAGAACCGGATATGTGGAAAATCCCACAGGAAGCAGCCAGACCTCAAGGAGCAGGGCCAGAGCGGCCCGGAGGGACAGCCATTTATCTGTGGCATCTGTGGGAAGGCCCTGAGCTGCCACAGCCGGCTGGCCGCTCACCAGACAGTCCACACGGGAACCAGGTCCTTTGAGTGCCTCGAGTGTGGCCGGACGTTCCGCTGGGCTTCAAACCTTCTGCGCCACCAGAGGAATCACACAAGCGAAAAGCCCTTCTGCTGTGAGCTCTGCGGGCAGGCCTTCAGCTTGAAGGACCGCCTGGCGCAGCATCGCAAAATCCACACTGAACACCGGCCCTACGAGTGCGGCGACTGCGGGAAGGCCTTCAAGCAGAAGTCGAACCTCCTGCGGCACAAGCTCGTGCACACCGGGGAGAAGCCCTTCTACTGCGACACCTGCGGCAAGGCCTTTCGGACTAAGGAGAACCTCAGCCACCACCAGCGGATTCACAGCGGAGAGAAGCCCTACACCTGCGGGGAGTGCGGCAAGGCCTTCAGGTGGCCCAAGGGCTTCAGCATCCACCAGAGGCTGCACTTGACCAAGAAGTTCTATCAGTGTGAGCAGTGCGGAAAGGGCTTCCGCCACCTGGGCTTCTTCACGCGACATCAGAGAACTCACGGGCGAGGAGAAGTGTAG
>15|ENSMUSG00000048385|76343464|76349168
ATGCCCAGGTCCTTCCTGGTTAAGAAGGTCAAACTTGACACATTCTCTTCGGCAGACCTCGACAGCTCCTACGGGCGCGCCCGCAGCGATCTCGGAGTGCGACTGCAAGATAAAGGATACCTCAGTGACTACGTGGGGCCTGCGTCGGTCTACGATGGCGACGCTGAGGCGGCGTTGCTCAAAGGGCCATCCCCGGAGCCTATGTATGCTGCGGCTGTGCGGGGAGAGCTGGGTCCCGCGGCCTCTGGCTCAGCACCGCCGCCCACCCCTCGCCCAGAGCTGGCTACTGCTGCTGGCGGCTACATCAACGGCGACGCGGCGGTCAGCGAAGGCTACGCGGCCGACGCCTTCTTCATCACTGACGGGCGCTCACGCCGTAAGGCTGCTAATGCCAACGCTGCCGCGGCCCCCTCGACAGCCTCGGTGGCAGCCCCCGACAGCGACGCTGGAGGTGGGGGCGGGCCGGGCACGCGAGGCTCTGGATCAGGGTCCGCTAGTCGGGGCGGCACGCGCGTGGGGGCGGGCACCGAGGCGCGTGCGGGGTCGGGAGCCACGGGCGCTGGTGGCCGGCACGCGTGCGGAGAGTGTGGCAAAACTTACGCCACGTCGTCGAACCTGAGCCGCCACAAGCAAACGCACCGCAGCTTGGACAGCCAGCTGGCAAGGCGTTGCCCAACGTGTGGCAAGGTGTACGTGTCCATGCCGGCCATGGCTATGCACCTGCTCACGCACGATCTGCGCCACAAGTGCGGCGTGTGCGGCAAAGCCTTCTCCCGGCCCTGGCTGCTGCAGGGCCATATGCGCTCGCACACGGGCGAGAAACCCTTCGGCTGTGCGCACTGCGGCAAGGCCTTTGCAGACCGCTCCAACCTGCGCGCGCACATGCAGACGCACTCCGCCTTCAAGCACTTCCAGTGCAAGCGCTGCAAGAAGAGCTTCGCGCTCAAGTCTTATCTCAACAAGCACTACGAGTCAGCCTGCTTCAAGGGCGGCGCTAGCGGCCCCGCAACCCCTGCGCCGCCGCAGCTCAGCCCGGTTCAAGCCTAG
>13|ENSMUSG00000069184|74838651|74842483
TATAGCGATGTGATGTTGGAGAATTACAGCAACCTTGTCTCTCTGGGTCTTGCTTTCTCTAAGCCCTATCTGGTCACATTTCTGGAAAAAAGACAACAGTCTTGGGATGTGAAACAACAAGCAACAGTGGCTACATACCCAGGAACAAAACCCTATAAATATAAAGAATGTAACAAGACCTTTGTTCGGAAGTCACTCCTTATTCAACATCAGAGAGTTCATACAGGAGAGAAACCCTACAAATGTGAACAATGTGGCAAAGCTTTTAGCTGTTCTTCAAGCCTTACCCCACATCAAAGAATTCACACTGGAGAGAAACCC
>2|ENSMUSG00000026815|28431464|28443954
ATGCCACGGTCCTTTCTAGTGAAGAGTAAGAAGGCACACACTTACCACCAGCCCCGGGCACAGGGTGATGAGCTGGTCTGGCCTCCTGCTGTAATTCCTGTGGCAAAAGAGCATAGCCAGAGTGCCAGCCCTCTTCTCAGCACACCGCTTCCAAGCCAGACCTTGGACTGGAACACAATCAAACAGGAGCGGGAGATGTTGCTGAACCAGAGCCTTCCCAAGATGGCCTCAGCCCCAGAGGGGCCTCTCGTGACACCCCAACCCCAGGATGGGGAATCACCACTCTCTGAGTCACCCCCTTTCTACAAGCCCAGCTTCTCCTGGGATACCTTGGCCTCCTCCTACAGCCACAGCTACACACAGACCCCCTCCACCATGCAGTCCGCCTTCCTGGAGCGCTCCGTGAGGCTGTACGGCAGCCCCCTCGTGCCCAGCACAGAGTCTCCCTTGGACTTCCGCCTCCGCTACTCTCCAGGCATGGACACTTACCACTGTGTCAAGTGCAACAAGGTGTTCTCCACCCCTCATGGGCTAGAAGTGCATGTCCGCCGCTCTCACAGCGGAACCCGGCCCTTTGCCTGTGATGTCTGTGGCAAAACCTTTGGCCACGCTGTGAGCTTGGAGCAGCATACTCACGTCCACTCACAGGAGCGAAGCTTCGAGTGCCGGATGTGTGGCAAAGCCTTCAAGCGTTCATCCACCCTGTCCACCCACCTGCTCATCCACTCGGACACTCGGCCCTACCCCTGCCAGTTCTGTGGGAAGCGCTTCCACCAGAAGTCGGACATGAAGAAACACACCTACATCCACACAGGTGAGAAGCCCCACAAGTGCCAGGTGTGTGGGAAAGCCTTCAGCCAGAGCTCCAACCTCATCACCCACAGCCGCAAGCACACAGGCTTCAAGCCGTTCAGCTGTGAGCTGTGCACCAAGGGCTTCCAGCGCAAGGTGGACCTGCGACGTCACCGTGAGAGTCAACACAATCTCAAGTGA
>7|ENSMUSG00000052040|63770327|63817865
ATGGCAGCCGCCGCCTATGTGGACCACTTTGCCGCCGAGTGCCTCGTGTCCATGTCCAGCCGCGCAGTCGTGCACGAGCCGCGGGAAGGACCTGAACCCCGGCCCGAGGGCGCGGCCGCCGCCGCCCCCACACTGCCCCGCGTTGACGAGCGCCGCGACGGCAAGGACAGCGCCTCGCTTTTCGTGGTGGCTCGGATCCTAGCGGACCTCAACCAGCAGGCGCCGGCGCCCGCCCCCGCGGAACGCAGAGAAGGGGCCGCTGCGCGCAAGGCGAGGACCCCCTGCCGCCTGCCGCCTGCGCCCCCTGCGCCGCCACCCGGCCCAGAGCCCGCCTCCCCGGGACAAGCAGGCGCGCCGGCCGCGCCCCCCAGCCCCGCGTGGAGCGAGCCGGAGGCGGCATTGGAGCAGGAGCCCGGCCCCGCGGGGAGCGGCGAGCCTGGCCTCAGACAAAGGGGTCGGCGAGGCCGGAGCCGCGCGGACCTCGAGTCCCCGCAGAGGAAGCACAAGTGCCACTACGCGGGCTGCGAGAAAGTTTACGGGAAATCTTCGCACCTCAAGGCGCACCTGAGAACTCACACAGGTGAGAGGCCTTTCGCCTGCAGCTGGCAGGAGTGCAACAAGAAGTTCGCACGCTCGGACGAGCTGGCACGGCACTATCGCACGCACACGGGCGAGAAGAAGTTCAGCTGCCCCATCTGTGAGAAGCGCTTCATGCGGAGCGACCACCTGACGAAGCACGCACGCCGCCACGCCAACTTCCACCCAGGCATGCTGCAGCGGCGCGGCGGGGGCTCGAGGACCGGCTCGCTCAGCGACTACAGCCGCTCCGATGCCAGCAGCCCCACCATCAGCCCGGCCAGCTCACCCTGA
>4|ENSMUSG00000003282|3829756|3865529
ATGGCCACTGTCATTCCTGGTGATTTGTCAGAAGTAAGAGATACCCAGAAAGCCCCTTCAGGGAAACGTAAGCGTGGTGAAAGCAAACCAAGAAAAAACTTTCCTTGCCAACTGTGTGACAAGGCCTTTAACAGTGTTGAGAAATTAAAGGTTCACTCCTTCTCTCACACGGGAGAGAGGCCCTACAAGTGCACACACCAAGACTGCACCAAGGCCTTTGTTTCTAAGTACAAATTACAAAGGCACATGGCTACTCACTCTCCTGAGAAAACCCACAAGTGTAATTACTGTGAGAAAATGTTTCACCGGAAAGACCATCTGAAGAATCACCTCCATACACATGACCCCAACAAAGAGACCTTTAAATGCGAAGAGTGTGGCAAGAGCTACAATACCAAGCTTGGTTTTAAGCGACACTTGGCCTTGCATGCTGCCACCAGTGGTGACCTCACCTGCAAGGTGTGTTTGCAGAATTTTGAGAGCACAGGTGTGCTCCTAGAGCACCTGAAATCTCACGCGGGCAAGTCATCTGGGGGTGTGAAGGAGAAAAAGCACCAATGTGAGCACTGCGAACGCAGGTTCTACACCCGGAAGGATGTCCGGAGACACATGGTGGTACACACAGGAAGAAAGGACTTCCTCTGTCAGTACTGCGCACAGAGATTTGGACGAAAGGATCACCTCACTCGACACATGAAGAAGAGTCACAATCAGGAGCTTCTGAAGGTCAAAACGGAACCAGTAGATTTCCTGGACCCATTTACCTGCAACATGTCTGTGCCTATAAAAGATGAACTCCTGCCGGTCATGTCCTTACCTTCCAGTGAACTCTTGTCAAAGCCATTCACAAACACTTTGCAGTTAAACCTCTATAACACTCCATTTCAGTCCATGCAGAGCTCTGGGTCTGCTCACCAAATGATAACAACTTTACCTTTGGGAATGACATGCCCCATAGATATGGATGCTGTTCACCCCTCTCATCATCTTGCTTTCAAATGCCCATTCAGTTCTACCTCATACGCAATCTCTATTCCTGAAAAAGAACAGCCATTAAAGGGGGAAATTGAGAGTTACCTGATGGAGCTACAAGGTGGTGCACCATCTTCATCCCAGGATTCTCCAGCATCGTCATCTAAGCTAGGGTTAGAGCCTCAGAGTGGGTCGCCAGATGATGGTGCTGGGGACCTCTCCCTGTCAAAGAGCTCTATCTCTATCAGTGACCCCCTCAGCACACCAGCATTGGATTTCTCTCAGTTGTTCAATTTCATACCATTGAATGGTCCCCCTTATAACCCACTTTCAGTGGGAAGCCTTGGGATGAGCTATTCCCAGGAGGAAGCACACTCTTCTGTCTCTCAGCTGCCCACACAAACACAGGATCTTCAGGACCCTGCAAACACTGTGGGTCTAAGTTCTCTGCACTCACTGTCGGCAGCGTTCACCAGCAGCCTGAGCTCAAGCACTACCTTGCCCCGTTTCCACCAGGCGTTTCAGTAG
>9|ENSMUSG00000066687|48406264|48587864
ATGGATCTGACAAAGATGGGGATGATCCAGCTGCAGAACCCTAGCCACCCCACGGGGCTGCTGTGCAAGGCCAATCAGATGCGACTGGCTGGGACTTTGTGCGATGTGGTCATCATGGTGGACAGCCAGGAGTTCCATGCCCACCGGACGGTGCTAGCCTGCACCAGCAAGATGTTTGAGATCCTCTTCCACCGAAACAGCCAGCACTATACTCTAGACTTCCTCTCGCCAAAAACCTTCCAGCAGATCCTGGAGTACGCCTACACGGCCACACTGCAAGCCAAGGCGGAGGACCTGGATGACCTGCTGTATGCAGCTGAGATTTTAGAGATCGAATACCTGGAGGAGCAGTGCCTGAAGATCCTGGAGACCATCCAGGCATCTGATGACAATGACACAGAGGCCACCATGGCTGACGGTGGGGGCGAAGAAGAAGAGGACCGTAAGGCTCGATACCTCAAGAACATCTTTATCTCGAAGCATTCCAGCGAGGAGAGTGGCTACGCCAGTGTGGCTGGACAGAGCCTCCCTGGGCCCATGGTGGACCAGAGCCCCTCAGTCTCCACCTCTTTCGGTCTCTCAGCCATGAGTCCTACCAAGGCAGCCGTGGACAGCTTGATGAGTATAGGACAGTCACTCCTGCAAGGAACTCTTCAGCCACCTGCAGGGCCTGAGGAGCCCACACTGGCAGGGGGTGGGCGACACCCTGGGGTGGCTGAGGTGAAGATGGAAATGATGCAGGTAGATGAAGCCCCTGGCCAGGACAGCCCTGGGGCAGCTGAGTCTAGCATCTCAGGAGGGATGGGGGACAAGCTTGAAGAGAGGAGCAAAGAGGGGCCTGGGACCCCGACTCGAGGCAGTGTCATCACTAGTGCCAGAGAGCTGCATTATGGGAGAGAGGAGAGTGGTGAGCAGCTCTCGCCTCCTGTTGAAGCTGGCCAGGGACCCCCTGGGCGGCAGGAGCCCCTGGCACCCCCAGTGGAGAAGCATTTGGGTATCTACTCGGTGCTGCCCAACCACAAGGCCGATGCTGTGTTGAGCATGCCGTCTTCAGTGACGTCCGGTCTCCATGTGCAACCTGCCCTGGCAGTCTCCATGGACTTCAGCACCTACGGGGGTCTGCTGCCTCAGGGCTTCATCCAGAGGGAGCTGTTCAGCAAGCTGGGGGAGCTGGCTGTGGGCATGAAGGCTGAGAGCCGCCCTCTGGGGGAGCAGTGCAGCGTGTGTGGGGTCGAGCTTCCGGACAACGAGGCAGTGGAGCAGCACAGGAAACTGCACAGTGGGATGAAAACATACGGGTGTGAACTCTGCGGAAAACGGTTCCTGGACAGTTTGCGACTGAGAATGCATTTACTGGCTCATTCAGCGGGTGCCAAAGCCTTTGTGTGTGATCAATGCGGTGCCCAGTTCTCAAAGGAGGATGCCCTGGAGACACACAGACAGACCCATACTGGCACGGACATGGCTGTCTTCTGTCTGCTGTGTGGGAAACGCTTTCAGGCACAAAGCGCACTCCAGCAGCACATGGAGGTCCACGCAGGCGTGCGCAGCTATATTTGCAGTGAGTGCAACCGCACCTTCCCCAGCCACACGGCTCTCAAGCGCCACCTTCGCTCACATACAGGTGACCACCCATATGAGTGTGAGTTCTGCGGCAGCTGCTTCCGGGATGAGAGCACACTCAAGAGCCACAAGCGCATCCACACAGGGGAGAAGCCCTATGAGTGTAATGGCTGTGGCAAGAAGTTCAGCCTCAAGCACCAGTTGGAGACGCACTACAGGGTTCACACAGGTGAGAAGCCCTTTGAGTGCAAACTCTGCCACCAGCGCTCCCGAGACTACTCGGCCATGATCAAGCACCTGAGAACACACAACGGTGCCTCGCCATACCAGTGTACCATCTGCACGGAATACTGCCCCAGCCTCTCCTCCATGCAGAAACACATGAAGGGCCACAAGCCGGAGGAGATCCCACCTGACTGGAGGATAGAGAAGACGTACCTCTACCTGTGTTATGTGTGA
>13|ENSMUSG00000057842|67815426|67820057
TTTCAGGATATGCTGTCATTCTGGGATGTGGCTATGTATTTCTCTGCAGAGGAGTGGGAATACCTGGGTCCTGCTCAGTGGAAAATGTACAGAGATGTGATGCTGGAGAATTACAGCAACCTTGTGTTCCTGGGTCTTGCTTCCACTAAGCCATATCTAGTCACATTTCTGGAGCAAAGACAAGAGCTTTCAGATGTGAAGAGACAAGCGGCCACTGCTAAGTACTCAGGGGGGAAAAGCTATACGTGTAAAGAATGTGGCAAAGTCTTTGAGGCGGAAAAAGGATTTCAAAATCATCAGATAATTCATTTAGGAGTGAAGTCCTGCAAGTGTGAAGAGTGTGGCAAGTCCTTCCATTTTTCATCACTACTTTCTGAACACAAAAGGATTCATACAGGAGAAAAACCCTACAAGTGTGAAATACATAGCAAGGCCTTTCATGTTCCATCAAAACTTTTTCAACACAGGATAATTCACACAGGAGAAAAACCCTACAACTGTGAAGTATGTGGCAAGGCCTTCTGCACTTCATTATTCCTTTCTAAACACAAGATAATTCATATGGGAAAGAATCCTTGCAAGTGTGAAGTATGTGGCAAGGCCTTCGAATATCCATCAAGACTTTCAAAACATAAGAAAATTCATACAGGAGAGAAACCATACAAGTGTAAAGTATGTGGAAAGGCCTACCGCTCTCCATCATCACTTTGTGAACACAAGAGAACTCATACAGGAGGGAAACCCTACAAGTGTGAAGTATGTGGCAAGGCCTTCCACTATCCATCATTACTTTCAAAACACAAGATAATTCATACAGAAGAAAAACCCTACAAGTGTGAAGTATGTGGTAAGGCCTTCCATTATCTGTCAAGACTTTCTAACCATAAGACAATTCATACAGGAGAGAAACCGTACAAGTGTGAAGTATGTGGGAAGGCCTTTCATGTTCCATCATCACTTTCTGAACACAAGAGAACTCATACAGGAAAGAAACCTTACAAATGTGAAGTGTGTGGCAAGGAGTTTCGTTGTCCATCATTATTTTCTAACCACAAGAGAATACATACAGGTGAAAAACCCTATAGTTGTGAAGTATGTGGCAAGGCCTTCCATACTACAACTTTATGTTCTATACACAAGAGAATTCACACAGGAGAGAAACCTTACAAGTGTGAAGTATGTGGCAAGGCCTTCCATTATTCATCAAGACTTTCCAACCATAAGAAAATTCATGCCGGAGAGAAACCATACAAGTGTGAAGTATGTGGCAAGGCCTTCCATTATCCATCCATACTTTCTAAACACAAGACAATTCATACAGAAGATAATCCCTACAAGTGTGAAGTATGTGGCAAAGCATTTGATTATCCATCAAGACTTTCCAACCATAAGAAAGTTCATACAGAAGAGAAACCATACCAGTGTGACATATGTGGCAAGGCCTTCCATTATGCATCATTACTTTCTAAACACAAGATAATTCATATTGGAGAAAAGCCCTATAAGTGTGAAGTATGTGACAAGGCCTTTCATTACCCATCAAGACTTTCCAACCATAAGAAAATTCATACAGGAGAGAAACCATACAAGTGTGAAATATGTGGAAATGTCTTCCGTTTTCCATCATCCCTTTCTGAACATAAGAGAATTCACACTGGAGACAAACCATACAAGTGCCAAATATGTGGCAAGGCCTTCCATTATCCATCATTACTTTCTAAACACAAGATAATTCATACAGGAGAAAATCCCTACAAGTGTGAAGTATGTGGCAAGTTCTTTAATTATTCATCAAGACTTTACAAACATAAGAAAATTCATACACGAGAGAAGTCCTACAAATATAAAGAATGTGGCCTAGCTTTCTATTGTCAATAA
>17|ENSMUSG00000059142|22553730|22571816
ATGACAGCTTCTTTGGTAAATGCTCCCCAGGAACTGTTAACATTCAAGGAAGTGGCTGTTGACTTCTCACAGGAGGAATGGGAATGTCTTGACTGTGCTCAGAGGGCATTGTACATGGATGTGATGCTAGAGAATTACAACAATCTACTCTTTGTGGAGAATAATCATCATGTGTGTGTCAAACATGATGAAGTCTTGGGCCAAGGCTCAAAGTATAGTGCCCCTGAGCATGTGAATATTCAAGAGAAGTCTAATAAATGGAAGGAATGTGGCAAAATGATTCATGAATCCTCCAAAAGTACACCTTATCAAACCAACAACAGAGATGCCTCCATTGAATCATCAAACAGACACAAAACTGAGAATGCCAGGGAACCATGCAAGTATAAGGACTGTGTGAATGGCTTAAATTTGTATCCCATCACTTGTCACAATCAAACAGTGTACCTAGAAATAAAAGAACATACCAAAACACTGTATGATGAAGCTTTTCTCTCTAAATATAAACTCATGCTAAAAGGAAACAATAGTGGAATGAAATCACACAAGTGCAGGAAGTCTGGAAAATTCTTCACGATGACCTCAAGCCTGAGTGGGCATCCGAGAGATCATGCTAGAGAGAAGCCCTATCAATGTACAAAGTGTAGTAAATCCTTTCTGCATTTGTCACACCTCCAACTGCATTACAAAATCCATTTTGGAGGATATCCCTACAAATGTACAGAATGCGGTAAGTGCTTTTATCATGCATCAGGCTTTGAAAGACATTGCAGAATCCATGCTACAAAGAATACTTACAAATGTAGTTTTTGTAGCAAATCCTTTATCTGCTGCTCAGGTCTTAGAAAACATCAGAAAATTCATGAAGAAAACAGGCTTTTTGAATGTAACCAAGATACTAGATCATTCTGTACATTTTCCTACCGTGAATGCCATTACCGTGCTGATATAAGAAAGAAATGTTACAGATGTAAAGAATGTGGCAAATCCCTTTCTACATCCTCAGGACTTAAAATACATCAGAGAATTCATACTGGAGAGAGACCTTACAAATGTGGTGACTGTGACAAATCTTTTACCCAGAAGAGCAATCTTAGAATGCATCAGAAAATTCATACAGGAGAGAATACTTACAAATGCAGTGAATGTGACAAATGCTTTACCCAGAGATGCCTTCTTAGAACTCATCAGAGAATTCATTCAGGAGAAAAACCTTACAAATGTAGTGAATGTGGCAAGGCCTTTGCTGGTGGCTCATATCTTAGAAGTCATCAGAGAATTCATTCAGAAAAGAAGCCTTACAAATGCAGTGACTGTGACAAATCCTTCCACCGGAAAGACCACCTTAGAATTCATCAGAGAATTCATACAGGAGAGAAACCTTATAAATGTAGTGAATGTGACAAATGCTTTACCCAGAAAGGCAGTGTTAGAATTCATCAGAGAATTCATACAGGAGAGAAACCTTACAAATGTAGTAAATGTGATAAATCTTTTACCAAGAAAGACTGTCTTAAAATTCATCAGATAATTCATACAGGCGAAGAACCTTACAAATGTAGTGAATGTGACACATCCTTTAACCGGAAAGACCATCTTAGAACTCATCAGAGATTTCACACAGGAGAGAGAATTTACAAATGTAGTGAATGTGATGAATCCTTTACCCAGAAAATTAATCTAAGAATTCATCAGAAAATTCATACAGGAGACAACTCTTACAAATGTAGTGGATGTGACAAATCCTTTAACCGGAGAAACCATCTTAGAACTCATGAGAGAATTCATGCCGGAGAAAAGCCTTACAATTGTAGGGAATTTGAAAATTCCTTTATCCAGACTGGCTCTCTTAGAATTCATCAGAGACTTCATTCAAGAAAGAAACTTTACAAATGCAGGGAATGTGACAAATCCTTTACTAGCAGCTCATATGTCAGAATACATCAGAGAATTCATTCAGGAGAGAAACCTTACAAATGTAGTGAGTGTGGCAAATGCTTCACTAGTGGCTCATATCTTAGAATGCACCAAAGAATTCATACAGGAGACAAACCTTACAAATGTAGTGACTGTGATAAATGCTTTACTCAGAAATGCAGTCTTAGAATTCACCAGAGAAGTCATACAGGAGAGAAACCTTACAAATGTGGTAATTGCGACAGATCTTTTACAAGTGGCTCATATCTTAGAATTCATCAGAGAATTCATAGAGGTGAGAAACCTCATAAATGTAGTGAATGTGACAAATCCTTTACCCAGAAAGGCTATCTTAGAATTCATCAGAGAATTCATAAAGGAGAAAAATCTCACAAAGGTAGTTAG
>13|ENSMUSG00000021318|15254867|15517860
ATGGAGGCCCAGGCCCACAGCTCTACGGCGACTGAGAGGAAGAAAGCTGAAAATTCCATTGGGAAATGTCCCACGAGAACAGATGTCAGCGAGAAGGCCGTGGCCTCTAGTACCACTTCCAATGAGGATGAAAGTCCTGGACAGATCTATCACCGAGAGAGAAGAAACGCAATCACTATGCAGCCTCAGAGTGTGCAGGGTCTCAACAAAATCAGTGAGGAGCCCTCGACGTCTAGTGATGAGAGGGCCTCGCTGATCAAGAAAGAGATCCATGGCTCTCTACCACATCTGGCGGAGCCCTCTCTCCCTTACCGTGGGACTGTGTTTGCCATGGATCCCCGGAATGGCTACATGGAGCCTCACTACCACCCTCCTCATCTTTTCCCTGCCTTCCATCCTCCTGTACCAATTGATGCCAGACATCATGAGGGCCGTTACCATTATGATCCATCTCCTATTCCTCCATTACATGTGCCTTCTGCCTTATCTAGTAGCCCGACGTATCCAGACTTGCCCTTCATTAGGATCTCCCCACACCGTAATCCCACTGCAGCCTCAGAGTCCCCCTTCAGCCCCCCACACCCCTACATCAACCCATATATGGACTACATCCGCTCATTGCACAGCAGCCCATCCCTCTCCATGATCTCTGCTGCCCGAGGGCTGAGCCCTACAGATGCTCCCCATGCTGGAGTCAGCCCTGCGGAATACTATCACCAGATGGCTCTGCTGACAGGCCAGCGCAGCCCTTATGCAGACATCCTTCCCTCAGCTGCCACTGCTGGTGCAGGGGCCATCCATATGGAGTACCTTCATGCCATGGACAGCACCAGATTTCCCAGCCCTAGGCTGTCAGCTAGGCCCAGCCGAAAGCGCACACTGTCAATATCGCCACTGTCAGATCATAGCTTCGACCTTCAGACCATGATAAGAACATCCCCTAACTCCTTGGTTACAATCCTCAATAATTCCCGTAGCAGCTCTTCAGCAAGTGGTTCCTATGGGCACTTATCGGCAAGTGCAATCAGCCCTGCATTGAGCTTCACCTACCCCTCCGCTCCTGTGTCTCTTCACATGCATCAACAGATCCTAAGCCGACAGCAAAGCTTAGGCTCCGCATTCGGACACAGCCCTCCTCTCATCCACCCTGCTCCAACATTTCCAACACAGAGACCTATCCCTGGGATTCCGACAGTTCTGAACCCCGTCCAGGTCAGCTCTGGCCCTTCTGAGTCCTCACAGAGCAAGCCCACAAGCGAGTCTGCAGTGAGCAGCACTGGTGACCCTATGCATAATAAGCGGTCCAAGATCAAGCCTGATGAAGACCTCCCCAGCCCAGGGTCACGGGGCCAGCAGGAACAGCCGGAAGGAACAACCCTAGTCAAGGAGGAAGCGGACAAAGATGAAAGCAAGCAGGAGCCTGAAGTCATCTACGAGACAAACTGCCACTGGGAAGGCTGCACCAGAGAGTTCGACACCCAAGATCAGCTTGTGCATCATATCAATAATGACCACATTCATGGAGAAAAGAAGGAGTTCGTGTGCCGCTGGCTTGATTGTTCACGAGAGCAGAAACCGTTCAAAGCCCAGTACATGTTGGTAGTGCATATGAGAAGACACACTGGGGAGAAGCCTCACAAATGTACATTTGAAGGTTGCACAAAAGCCTACTCAAGACTCGAAAACCTGAAAACCCACTTGAGATCTCACACTGGAGAGAAGCCATACGTCTGTGAGCATGAGGGCTGCAACAAGGCTTTCTCTAATGCTTCAGATCGGGCCAAGCACCAAAACAGAACACATTCCAATGAGAAACCGTATGTATGCAAAATCCCTGGCTGCACCAAGCGTTACACAGACCCCAGCTCTCTCCGGAAACACGTGAAGACTGTGCATGGCCCTGAGGCTCATGTTACCAAGAAGCAGCGTGGGGACATGCACCCTCGGCCTCCACCCCCGAGAGATTCCGGCAGCCATTCACAGTCCAGGTCCCCTGGCCGGCCAACTCAGGGAGCATTTGGTGAGCAGAAGGAGCTGAGCAACACTACCTCAAAGCGGGAAGAGTGCCTCCAGGTGAAGACTGTCAAGGCTGAGAAGCCCATGACATCTCAGCCAAGCCCTGGTGGTCAGTCTTCATGCAGCAGCCAACAGTCCCCCATCAGCAACTATTCCAACAGTGGGCTCGAGCTTCCTCTGACTGATGGAGGTAGTGTAGCAGACCTCAGTGCCATCGATGAAACCCCAATCATGGACTCGACCATTTCCACGGCAACCACAGCCCTTGCTTTGCAAGCCAGGAGAAACCCGGCAGGGACCAAATGGATGGAGCACATCAAACTTGAAAGGCTAAAACAAGTGAATGGAATGTTTCCAAGACTGAACCCTATTCTACCCTCCAAAGCCCCTGCGGTATCTCCTCTCATAGGAAATGGCACACAGTCCAATAACAACTATAGCTCGGGTGGGCCCGGGACCCTCCTCCCGAGCAGAAGTGACCTGTCAGGTGTAGACTTCACAGTGCTGAACACACTCAACAGGAGAGACAGCAATACCAGCACTATCAGCTCTGCCTACCTGAGCAGCCGCAGATCCTCGGGCATCTCCCCCTGCTTTTCCAGCCGCAGGTCCAGCGAGGCGTCCCAGGCTGAAGGGCGACCCCAGAATGTGAGTGTGGCTGACTCCTACGATCCCATCTCCACAGATGCTTCAAGGAGGTCCAGCGAGGCCAGCCAGGGTGACGGGCTGCCCAGTCTGCTCAGCCTCACACCCGTGCAGCAGTACCGCCTTAAGGCCAAGTATGCAGCTGCCACAGGTGGCCCACCACCCACACCTCTGCCCCACATGGAGAGGCTGAGCCTGAAGACCAAGATGGCCTTGCTAGGGGAAGGGAGGGACTCTGGGGTGACCCTGCCTCCAGTCCATCCTCCTCGAAGATGCAGTGATGGGGGAGGTCACACATACAGAGGGCGTCACCTGATGCCTCATGATGCACTAGCGAACAGTGTGAGGAGAGCCAGCGACCCTGTGAGGACAGTCTCGGAGAACATGTCACTTGCCAGGGTTCAACGCTTCAGCAGCCTCAATAGCTTTAATCCTCCAAATTTGCCTCCATCGGTGGAAAAGCGTAGCTTAGTGCTGCAAAATTATACCCGGCAGGAGAGCAGCCAACCCCGGTACTTCCAGGCATCCCCTTGCCCTCCCAGCATCACAGAGAATGTTGCCCTGGAGGCTCTGACCATGGATGCTGATGCTAACTTGAATGATGAAGACCTCCTGCCAGATGATGTGGTACAGTATTTAAATTCCCAGAACCAAACAGGGTATGGGCAGCAGTTGCAGAGTGGCATCTCTGAAGACAGCAAAGTAGCCCATGAGCCAGAGGACTTGGACTTAGCAGGGCTGCCAGACAGTCATGTTGGCCAGGAGTACCCAGCTCTGGAGCAGCCCTGCTCTGAGGGCAGTAAAACTGATTTGCCCATCCAGTGGAACGAGGTCAGTTCTGGAACTTCTGATCTGTCATCCTCCAAGCTGAAGTGTGGTCAGCAGCGCCCTAGCGCACAGCAGCCTCGGGGTTTTGGGCTATACAACAATATGGTGGTACACCCACATAATCTGTGGAAGGTTGGCACTGGCCCAGCTGGGGGATATCAGACCCTCGGGGAGAATAGCAGTACCTACAATGGCCCAGAGCACTTTGCAATCCACAGTGGGGATGGACTTGGCACCAATGGAAATACTTTCCATGAACAGCCCTTTAAGACCCAGCAGTATGGGAGCCAGCTCAACAGGCAGCCACTGACTTCCAGTGCTCTAGATCATGCCTGTGGTACAGGGATTCAAGGGTCCAAGCTAAAAGGCAACAGCTTGCAAGAGAATGGGGGTTTGCTAGATTTCAGCCTGTCCGTGGCACCAAATGAGTTAGCTGGCAACACAGTGAATGGCATGCAAACCCAAGATCAAATGGGACAGGGATACATTGCCCATCAGCTACTCAGTGGCAGCATGCAACACCAGGGGCCCAGCCGCCCTGGTCAACAGGTACTAGGGCAGGTTGGTGCTACCTCACATATCAACATCTATCAAGGGACAGAGAGCTGCCTACCAGGGACTCAGGACAACAGCAGCCAGCCATCAAGCATGGCAGCTATCAGGGGCTACCAGCCCTGTGCCAGCTATGGGGGTAACAGGCGTCAGGCAATGCCAAGGGGCAACCTCACTCTGCAACAAGGACAGCTCAGTGACATGAGTCAGAGCAGCAGGGTGAACAGCATCAAAATGGAGGCACAAGGTCAGTCCCAGCAGCTCTGCTCTACCGTGCAGAATTATTCCGGTCAGTTCTATGACCAAACCATGGGCTTCAGTCAGCAAGACAGGAAAGCTGGCTCGTTCTCCCTCTCAGATGCCAACTGCCTGCTCCAAGGGAATGGCACTGAAAACTCTGAGTTACTCTCCCCAGGTGCTAACCAGGTAACAAGCACAGTTGACAGCTTTGAGAGTCATGACCTAGAAGGTGTGCAGATTGATTTTGATGCCATCATAGATGATGGGGACCATACCAGCCTAATGTCAGGGGCCTTGAGCCCAAGTATTATTCAGAACCTTTCCCACAGCTCCTCCCGTCTCACCACTCCGCGGGCATCCCTCCCATTCCCACCTATCCATGGGCACCACCAACATGGCTATCGGGGATATGAGTTCTTTGCTGACCTCCCTTGCAGAAGAAAGCAAGTTCCTTGCAGTTATGCAGTAGGCGGTAGGCAAGGAGGACCACAAACACAAAGACTGAAATGA
>17|ENSMUSG00000061544|21447229|21453668
TTCTCCCAGGAGGAGTGGGAATGCCTGGACTCTGCTCAGAGGGCTTTGTACATTGGTGTAATGTTAGAGAATTATAGCAACCTGGTCTCTGTGGGTATTATTGTGTGCAAGGCAGACCTGGTCCCCCATCTGGAGCAAATCTATATACCCTGGAACGTGAAGATAAAAGAGATGGTGGCTAAACCAGGTAGAGAGAGCTATCGAATGTGCAGTGAATCTGAGATTGTCTTCTATCAAGACTCGAAGAATATCATCTATGAGCATGTGGATATACAATGGAAGTCCAGTGAATGTAATGAAATTGGCAAAATGCTTCATGAATCCTCCGGAGGGTGGATACTTTGCAAAACAAATAATACTCCAGAAATCTGCAACAAATACAGATTTGATAACCACAAGGATGCATATATTGAATCAACAAACCTCAGTAGACATAAAAGTATGCACACTGAAGAAGAACCTTGCAAATATAAAGACTATGGCAAATCTTTAAGTTTGTTTTCAAATGTAAGTCAGAGTCATGGAATCTACATAGGAGAGAAAGAATATAAAGAATGCGATAAAACTTTTGGCTCTTTCCCAAAACTTGTACAGCTAAGAATCCATAGTGGAAAAAACCCACAGAAGTGTAGGAAATGTAGAACAGGATTCAGGACCTGCTCAAGCCTCAGTACGCATCAGAGAACTTATACTGGAGAGAAACCATGGATATGCACAGAATGTGACAAGGCTTTTAGGTGGTTGTCAGATCTTAAAACCCATTACAGAATCCATCCTGGAGAAAAGCCTTTCAAATGTAAGGAATGTGACAGATCTTTTACCTTCTACAATTCTCTTAGAGAACATCAGAATATCCATAAGGGAAAATTGTACAAATGTTGGAAATGTGACAAGTTCTTTACCCGGTGCTCATCTCTTAGAGCACATGAGAAAATTCATACAGGAGAGAAACCTTTCAAATGTAAGGAATGTATTAAGTCCTTTTATATGCTGTCCCAGCTTAGAAAACATGCCAGAACACATACTGGAGAGAAACCATACAAATGTAAGGAATGTGACAAATCTTTTACCTACTCCTCATCTCTTAGAGAACATCAGAACATGCATGCTGGAAAACTATATAAATGTCAGGAATGTGACAAGTGCTTTACCTGGTGCTCATCTCTTAGAGCACATGAGAAAATTCACACTGGAGAGAAACCTTTCAAATGTAAGGAATGTGGTAAGTCTTTTTGTATGTTGTCGCAACTTAGAAAACATGCCAGAACTCATACTGGAGAGAAACCGTACAAATGCAAAGAGTGTGAGAAATCCTTTACTCAGTGTTCAACCCTTAGGATACATCAGAAAATTCATGCTGGAGAGAAACCCTACAAGTGTAAAGAATGTGGTAAGTGCTTTTATAAGTTGTCATATCTTAAAGTCCATTATAGAACCCATACTGGAGAGAAGCCTTACCAATGTAAAGAATGTGGTAAGGGCTTTTCCCAGTTGTCTTGTCTTAAAAGCCATGAAAGAATCCATACTGGAGAGAAACCTTACAAATGCAGTGAATGTGACAAATCCTTCACACACTGCTCAACTTGTAGGAGACACCAGAGCACTCATGCTGCAAAGCCTTACAAATGTGAAGAATGTGACAAATCCTTTGCCAAACAGTCGTCTCTCAGAACACATCAGAAAGTTCATGCTGGAGAGAAACCTCATGCTTGTAAGGAATGTGGTAAGGCCTTCTATCAACTATCTCATCTGAAAGTTCATTACAGAATCCATACTGGAGAGAAACCGTATAAATGTGATGAATGTGAGAAATCATTTACGAAATGTTCATCTCTTAGAACACATCAGAAAATTCATGCAGGAGAGAAACCTCATGCTTGTGAAAAATGTGGCAAGGCCTTCTATCACTTATCACACCTTAACATCCATTACAGAACTCATACAGGGGAGAAACCTTACAAATGTAGTGACTGTGACAAATCCTTTACCACACTGGCAAACCTTAGAAGACATCACAGACTTCATACTGGGGAGAAAACTTTCCATAGTAAATAA
>12|ENSMUSG00000033454|77289360|77313820
ATGGCAAAGCCCAGCCACAGCAGCTATGTCCTGCAGCAGCTCAACAACCAAAGAGAGTGGGGCTTTCTCTGTGACTGCTGTATCGCTATCGACGACATCTACTTCCAAGCACACAAAGCCGTCCTGGCTGCCTGTAGCTCCTACTTTAGGATGTTTTTCATGAACCATCAGCACAGTACTGCACAACTGAACCTCAGCAACATGAAGATAAGTGCTGAGTGCTTTGATCTCATTTTGCAGTTCATGTATTTAGGAAAGATCATGACCGCTCCTTCCAGTTTCGAGCAGTTCAAAGTGGCAATGAACTACCTCCAGCTGTACAATGTTCCTGACTGCTTGGAAGACATACAGGACGCAGACTGTTCTAGTTCAAAGTGTTCGTCTTCTGCCTCCAGCAGGCAGAGCAGCAAGATGATTTTTGGGGTGAGAATGTATGAAGACACGGTGGCTAGAAATGGCAATGAAGCCAACAGGTGGTGTGCGGAGCCCAGTTCAACGGTGAATACGCCGCATCACAGAGAACCTGAGGAAGAGTCTTTGCAGTTGGCCAACTTCCCCGAGCCGCTGTTTGATGTGTGTAAAAAAAGTTCTGTGTCCAAATTATCTACTCCAAAAGAACGTGTGTCTCGACGCTTTGGACGGAGCTTTACCTGTGATAGTTGTGGATTTGGCTTCAGCTGTGAAAAGTTACTAGACGAACATGTGCTGACCTGTACCAACAGACACTCATACCAAAACACGACAAGAGCTTACCACCGAATAGTAGATATTAGAGATGGAAAAGATAGTAACATCAAAGCTGAACTTGCTGAAAAGGATTCTTCTAAAACATTTTCTGCACAGCCGGACAAATACAGAGAAGACGCCAACCAGGCGCCTGATGATTCAGCCTCGACCACTGGAAGCAGGAAAAGCACCGTGGAGGCTGGGATAGCTGGTGAGGAGAAAAGCAGAGCTACTGAGACAAAACGAATTATCATCAAGATGGAGCCAGAAGATATCCCTGCAGATGACATGAAAGACTTCAACATTATTAAAGTTACTGAGAAAGACTGCAACGAGTCCACCGACAATGATGAATTAGAAGATGAACCCGAGGAGCCATTTTATAGATACTATGTTGAGGAAGATGTCGGCATTAAAAAAAGTGGTAGGAAAACCCTAAAACCTCGTATGTCCATCAGCGTGGATGAGAGAGGTGGCTTAGAGAACATGAGACCCCCGAATAACACCAGCCCCATACAAGAGGATGCAGAGAATGCATCTTGTGAGCTGTGTGGACTCACAATAACTGAGGAGGACCTGTCGTCTCATTACTTGGCCAAGCACATTGAAAATATCTGTGCATGTGGTAAATGTGGACAGATACTTGTCAAGGGCAGACAGCTTCAGGAACATGCTCAGAGGTGCGGAGAACCCCAGGATCTGACAATGAATGGGCTAGGGAACGCTGACGAGAAAATGGACATGGAAGAGAACCCCGACGAGCAGTCTGAGATAAGAGACATGTTTGTTGAAATGCTGGATGATTTCAGAGACAATCATTACCAAATAAATAGTATCCAGAAAAAGCAGTTATTTAAACATTCTGCCTGTCCTTTCCGATGTCCTAATTGTGGCCAGCGTTTTGAAACTGAAAATTTAGTGGTCGAACATATGTCTAGCTGCCTAGACCAAGATATGTTCAAGGGTGCCATCATGGAAGAAAATGAAAGAGATCACAGAAGAAAACATTTTTGTAATCTGTGTGGAAAAGGATTTTATCAGCGCTGTCATTTGAGAGAGCACTATACTGTGCACACTAAAGAAAAGCAGTTTGTTTGTCAGACATGTGGAAAGCAGTTTTTAAGAGAGCGCCAGTTGCGTCTACACAATGATATGCACAAAGGCATGGCCAGGTATGTCTGTTCCATTTGTGATCAAGGAAACTTCCGAAAACATGACCATGTACGGCATATGATCTCGCACCTGTCTGGTGGGGAGACTATATGCCAGGTCTGCTTTCAGATATTCCCAAATAATGAACAACTGGAGCAGCATATGGATGTCCATCTGTACACGTGTGGAATATGTGGAGCAAAGTTTAATTTGAGGAAGGATATGAGATCGCATTATAATGCCAAGCATTTGAAAAGAACCTGA
>18|ENSMUSG00000024274|24107834|24114754
CAAAATAGGCTCAACTTTGTGAAAGTTGAAGAAGAAAATGGTGTTTGGAAGCAGGACTTAAGTCTTCAGGGAAACCTCCAGAGCCAGGAGGTTTTCCGTCAGCAGTTTAGACAGTTTGGTTACTCTGATTTCACTGGGCCCCGGGAGGCTCTGAACCGACTGCAGAAGCTTTGCCAGCAGTGGCTGAGGCCAGAGGAGCACTCTAAGGAGCAGATCCTAGAATTGCTGGTGCTAGAGCAGTTCATGACCATCTTGCCTATGGAGCTGAAGGCCTGGGTGCAAGAACACAGGCCCAGAAGTGGAGAGGAGGCTGTGACTCTGCTGGAGGAGCTAGAGAGAGAATTTGATGAACCCAAGCACCAGGTAAGATGTAAGTTCTTTTTTGCTGGTTTTGATCTCTTGTCCAGGATAAGTAGCACTGACTCAGCTCTCAGGGAACTTAATCGTCTCTTGCAAGAAATTATTGAATGTGTTGCATCAGTGGCCATGGCATCTCCAGGAAGACTTCCTAGGGAAACTTCTCCAGTACAGATAGTTGAAGAAACTATGGAATGTCTGGACAACAATGAGAAGCAAAGAGGAAGTGATGATACAAGCAACAAAACAAGTCAGCTTTCTTCTCAGGAAGACTATTTCAGTTTGGCAACCTTTAACAAGAAACCCCCTATAGAACAGAACATCTTTGAGTGTAATGAAGGTGATAGGATCCCTAGTCAAAACTTACATGGTACTACACGGCCCACAACTCACACAGGGAAACTGCTCTATGCGTGTGTAGATTGTGGGAAAACTTTTTGCAATAGATCAAAACTTATTAGACACCAGAGAAGTCACACTGGAGAGAGACCTTATGCATGTAAAGAATGTGGAAAGGCCTTTGGTTTCAGAGCAGACCTTGTAAGACATCAGAGAATTCACAGTGGTGAAAAACCGTATAAATGTTGTGACTGTGGAAAAGCTTTTGGGAGCAACACAGGGCTCATTAGGCATAGGAGAATTCATACTGGAGAGAAACCTTATGGTTGTGATGAATGTGGGAGAGCCTTCAGCCAATGTTCTACTCTTATTCAGCATAAGAGGATTCACAGTGGAGAAAAACATTATAGTTGTGATGAATGTGGGAAAGCCTTCATCCAGAGCTCTGCCCTTATTCAGCATAAGAAGATTCACAGTGGAGACAAAAGCTATGAATGTACTGAATGTGGTAAGGCTTTTTGGACAAGTTATGTTCTTAGGGAACATCAAAGAATCCACACTGGTGAGAAACCTTATAAATGTAATGAATGTGGAAAATCCTTTAATAGAAGCTCAGCACTCACTGTGCACCAGAGAACTCACTCTGGGGAGAAACCTTATGAATGTAATGAATGCAGGAAAATATTTAGGCATAGGTCAGGCCTTGTGCAGCATCAGAGAACACATACC
>16|ENSMUSG00000047141|64726704|64728416
ATGTTATGCAACAAGGAATTTCTTGGTGGCCACATTGTAAGGCATGCCCAGGCTCATCAGAAAAAAGGCAGTTTTGCATGTGTGATATGTGGTAGGAAATTTAGGAACAGAGGACTTATGCAGAAGCATTTAAAAAATCACGTTAAGAAGATTCAGAGACAGCAGATTGCTACTGCACAACAGGATGATCCAGAAGTCATCACTTTGGAAGAAATAAATGGTTCCAAATCTTTAATTTCCTTTGAAAATGGGAATTCAAATACTAAGGGCTTGGAAATAGAGACATTGACGGCTTCCAGTGAGAGAAACAAAGAGGTCATCCGTGAACACATGGCTGAGTTCATTAAAATTCCCATTGCTATACCAGAGAATGCTATAGAAAACATTATTGAAAATGGCAAACCAGATGCTTCTTTCAATAATATCTCAGAATCTTTACCTCAGTGTGATGATGACTATGAAGAGGAAGAGAATGAAGATGATTATGAAGATGATTATGATTTGAATCAAGAAACATCAGTGCTTCACAAAATCAATGGAACTGTGTGCCATCCAAAAGATGTATATGCTACAGACCAAGAAGGCAACTTCAAGTGTCCTGCTCTTGGCTGTGTAAGGATATTTAAAAGAATTGGGTTCCTAAATATGCATGCAAGGACTGTGCATCCAACTGATTTAAATGTGCGGCAAACTGTAATGAAGTGGAGTAAAGGAAAGTGCAAATTTTGCCAAAGGCAGTTTGAGGATTCTCAACATTTTATAGATCACCTTAATAGACACAGCTATCCAAATGTGTACTTCTGTTTGCATTTCAATTGCAATGAGTCATTTAAGCTGCCATTTCAGCTTGCCCAGCATACAAAAAGTCACAGGATATTTCAAGCTCAGTGTAGTTTTCCAGAATGCCATGAGCTTTTTGAAGATCTTCCTCTGTTATATGAACATGAAGCCCAGCATTACTTGAGCAAAACACCAGAATCATCTGCACAGCTGAGTGAAGTGGTTCCTAACCATCAAGAAATAGACCCATTTAGTAATGAGAACCAAACTATTCATCATCCAGTTTCTACTAGTAAGTCAAGGAAATATTCTACAGAACCAAAGACATATATAGACACTATGGAAAAGAAAACAGACAGTTTAGTTCATAATGGAAATGAACATTCTGATGATACTGTTTCAAATATAAGCTTGATAGACCAAAAGATGCCTGCCATAGAGCCAAATCCTGAAAATACTCATAGTACCACTGACTTAGTCAATGGACACAGTGAAATAGAGCAAACACCATTAGTTACATCAGATCCTACTCTGAAAATAGATATAAACAGAAACAGGACAGAAAATGGTTCTATTTTACCCAGTGTTGAATCACAAGAACACAGTGCCCTGTCAGTATCTCAGGCACCATCCAAACCAAATCTTACAAGTGAACAGACTTCATATGGCTTAATTGTAACAAAGCCATTTGTCAGACCTTTGCCCCCCAGTTACCTTGATGAACGATACCTTAGTATGCCAAAACGCAGAAAATTTCTCACCGATATTGTAGATGCCTGTTCTGATCAAGATAACATGTATAAAAAACCAGTGAAAAGATTACGATGTGGCAAATGCCTGACCACCTACTGTAATGCAGAAGCACTTGAGGCTCACCTTGCACAAAAGAAATGTCAGACACTCTTTGGATTTGATTCAGATGATGAAAGTAAG
>5|ENSMUSG00000016503|147259030|147265952
ATGGGAAAAACGTGGACAGAGCTCCTGAAACACATGAGAGAAGCCCATAAAGAGGACATAACCTGCAATGTATGTCAGAGGATGTTCAAGCGCAGAGATTACCTTAAGCAGCACATGAAGACTCACGCCCCGGAAAGGGATGTGTACCGCTGTCCGCGGCAAGGCTGCGGAAGAACCTACACAACCGTGTTCAACCTGCAGAGCCACATTCTCTCCTTCCACGAGGAAAAGCGCCCATTTGTGTGTGAGCACGCTGGCTGTGGCAAGACATTCGCAATGAAACAGAGTCTCATGAGGCACAGTGTCGTGCACGATCCCGACAAGAAGAGGATGAAGCTCAAAGTAAGAGCCCCTCGGGAGAGACGCAGCTTGGCCTCTCGCCTCAGTGGGTACTTCCCTCCTAAGAGGAAACAAGAGCCCGACTACTCCTTGCCTAACGCCAGCGCAGAGTCCAGCAGCAGCCCAGAGGCCCAGCTGCCCCCGCCAGCCGCCTTACTCACTGTCTGCTAG
>13|ENSMUSG00000057396|67627323|67639649
ATGGAGAATATGCTGTCATTCTGGGATGTGGTAATATATTTCTCTGCAGAGGAGAGGGAATACCTGGGTCCTCCTCAGTGGAAATTGTACAGGGATGTGATGCTGGAGAATTACAACAACCTTGTCTTTCTAGGTCTTGCTTCCTCTAAGCCATACCTGGTCAGATTTCTGGAGCAAATACAAGAGCCTCTAGATGTGAAGAGTCAAGTGGCCATCTCTATGTACTCAGGGGGAAATAGCTCTACATGCAAAGAAGTTTCTGAGAGGGAAAAAGTACTTGGAAATCAGCAGATAATTCATTTAGGTTTGAAGCCATATAGTTGTGAAGAGGTTGGCAAGTCCTTTTGTTTTTCATCATTACTTTCTGAACACAAAAGAATCCATACAGGAGAAAAACCCTACAAGTATGAAACATGTAGCAAGGCCTTCCATGTTCCATCAAAACTTTCTCAACACAAGATAATTCGCACAGGAGAAAAACCCTACAACTGTGAAGTATGTGCCAAGGCCTTCAAATATCCATCAAGACTTTCAAAACATAAGATAATTCATAAAGGTGAGAAGCCATACAAATGTAAAGTATGTGGAAAGGCCTTCTTCTCTCCATCATCTATTTGTCAACACGAGAGAATTCATACAGGAGAGTTACCCTGCAAGTGTGATGTATGTGGCAAGGCTTTCCAATATCCATCATTACTTTCAAAACACAAGATAATTCATACAGAACAAAAACCCTACAAGTGTGAAGTATGTGGAAATTTCCTCCGCTCTCGATCATCACTTCATGAACACAAGAGAATGCATGCAGGAGAGAAACCCTACAAGTGTGAAGTATGTGGCAAGGCCTTTGAATATCCATCAAGACTTTCAAAACATAAGAATATTCATACAGGAGAGACACCATACAAGTGTAAAGTATGTGGAAAGGCTTTCCGCTCTCCATCATCACTTCGTGTACACAAGGGAATTCATAGAGAAGACAAACCCTACAAGTGTGAAGTATGTGGCAAGGCCTTCCGTTATTCATCAGTACTTTCAGACCATAAGAATATTCATACAGGAGAGACACCATACAAGTGTAAAGTGTGTGGAAAGGCCTTTCGCTCTCCATCATCACTTCGTGTACACAAGGGAACTCACAGAGGAGGAAAACCCTACAAGTGTGAAGTATGTGGCAAGGCCTTCCATTATCCATCAATACTTTCCAACCATAAGAATATACATACAGGAGAGACACCATACAAGTGTAAAGTATGTGGAAAGGCCTTCCACTCTCCATCATCACTTATTCTACACAAGGGAACTCATAGAGAAGACAAACCCTATAAGTGTGAAGTGTGTGGCAAGGCCTTCCGTTATCCATCAATACTTTCCAACCATAAGAAAATTCATAGAGAACAAAAACCCTCCAAGTGTAAAGTAGGTAGAAAGGTCTTCTGGTCTCCATCATCACTTCCTGAGCAGAAAAGAATTCATACAAGAGAGAAACCCTACAACTGTGAAATATGTGGCAAGGCCTTCAAATATCCATCAAGACTTTTAAAACATAAGATAATTCATACAAGAGAGAAACAATACAAGTGTAAAGTGTGTGGAAATGCCTTCTGCACTCCATCTTCACTTTGGCAACACAAGAGAATTCATACAGGAGAGTTACCCTGCAAGTGTGATGTATGTGGCAAGACCTTCCGCTTTCCATCATTACTTTTAAAACACAAGATAAGTCATACAGACCAAAAACCCTACAAGTGTAAAATATGTGGAAATTTCCTTCGCTCTCAATCATCACTTCATGAACACAAGAGAATGCATGCAGGGGAGAAACCCTACAAGTGTGAAATATGTGGCAAGGCCTTTGAATATCCATCAAGACTTTCAAAACATAATAACATACATACAGGAGAGACACCATACAAGTGTAAAGTGTGTGGAAAGGCTTTCCGCTCTCCATCATCACTTCGTGTACACAAGGGAATTCATAGAGAAGATAAACCCTTCAAGTGTGAAGTATGTGGCAAGGCCTTCCGTTATTCATCAGTACTTTCTGACCATAAGAATATTCATACAGGAGAGACACCATACAAGTGTAAAGTGTGTGGAAAGGCCTTCCGCACTACATCATCACTTCATATACACAAGGGAATACATAGAGAAGACAACCCCTAA
>11|ENSMUSG00000018654|11585928|11672929
ATGGATGTCGATGAGGGTCAAGACATGTCCCAAGTTTCAGGAAAGGAGAGCCCCCCAGTCAGTGACACTCCAGATGAAGGGGATGAGCCCATGCCTGTCCCTGAGGACCTGTCCACTACCTCTGGAGCACAGCAGAACTCCAAGAGTGATCGAGGCATGGTTGCATATGGGGCTGATGGCTTTAGGGATTTTCATGCAATAATTCCCAAATCTTTCTCTCCCAGTAATGTTAAAGTAGAGACTCAGAGTGATGAAGAGAATGGGCGTGCCTGTGAAATGAATGGGGAAGAATGTGCAGAGGATTTACGAATGCTTGATGCCTCGGGAGAGAAAATGAATGGCTCCCACAGGGACCAAGGCAGCTCGGCTTTGTCAGGAGTTGGAGGCATTCGACTTCCTAACGGAAAACTAAAGTGTGATATCTGTGGGATCGTTTGCATCGGGCCCAATGTGCTCATGGTTCACAAAAGAAGTCATACTGGTGAACGGCCTTTCCAGTGCAACCAGTGTGGGGCCTCCTTTACCCAGAAAGGCAACCTCCTGCGGCACATCAAGCTGCACTCGGGTGAGAAGCCCTTCAAATGCCATCTTTGCAACTATGCCTGCCGCCGGAGGGACGCCCTCACCGGCCACCTGAGGACGCACTCCGTTGGTAAGCCTCACAAATGTGGATATTGTGGCCGGAGCTATAAACAGCGAAGCTCTTTAGAGGAGCATAAAGAGCGATGCCACAACTACTTGGAAAGCATGGGCCTTCCGGGCATGTACCCAGTCATTAAGGAAGAAACTAACCACAACGAGATGGCAGAAGACCTGTGCAAGATAGGAGCAGAGAGGTCCCTTGTCCTGGACAGGCTGGCAAGCAATGTCGCCAAACGTAAGAGCTCTATGCCTCAGAAATTTCTTGGAGACAAGTGCCTGTCAGACATGCCCTATGACAGTGCCAACTATGAGAAGGAGGATATGATGACATCCCACGTGATGGACCAGGCCATCAACAATGCCATCAACTACCTGGGGGCTGAGTCCCTGCGCCCATTGGTGCAGACACCCCCCGGTAGCTCCGAGGTGGTGCCAGTCATCAGCTCCATGTACCAGCTGCACAAGCCCCCCTCAGATGGCCCCCCACGGTCCAACCATTCAGCACAGGACGCCGTGGATAACTTGCTGCTGCTGTCCAAGGCCAAGTCTGTGTCATCGGAGCGAGAGGCCTCCCCGAGCAACAGCTGCCAAGACTCCACAGATACAGAGAGCAACGCGGAGGAACAGCGCAGCGGCCTTATCTACCTAACCAACCACATCAACCCGCATGCACGCAATGGGCTGGCTCTCAAGGAGGAGCAGCGCGCCTACGAGGTGCTGAGGGCGGCCTCAGAGAACTCGCAGGATGCCTTCCGTGTGGTCAGCACGAGTGGCGAGCAGCTGAAGGTGTACAAGTGCGAACACTGCCGCGTGCTCTTCCTGGATCACGTCATGTATACCATTCACATGGGCTGCCATGGCTTTCGGGATCCCTTTGAGTGTAACATGTGTGGTTATCACAGCCAGGACAGGTACGAGTTCTCATCCCATATCACGCGGGGGGAGCATCGTTACCACCTGAGCTAA
>13|ENSMUSG00000022228|21449695|21456920
ATGGCACTGGCCTTGATCCACCCTAGCAAGCGTGCATACTCTTTGGCTCCCCTGAATCTGAAGGAGGAGCTTCAGGGATTCAAAGTTCAAGGGGACAGAAAAGGCGTTGGGCAGGAGCCATTGTGCAAACAGTTCAGGCAGCTGCGCTATGAGGAAAGCACTGGACCTCGAGAGGTTTTACGCCGGCTCAGGGAGCTCTGCAGACAGTGGCTGCGGCCTGAGACCCACAGCAAGGAGCAGATCCTGGAGCTGCTGGTACTGGAGCAGTTCCTGACCATCCTGCCAAGAGATCTGCAGGTCCAGGTGCTCGAGCACCACCCAGAGACTGGGGAGGAACTGGTGGGAATACTGGAAGATTTGCAGCTGGACCGTGGAAAAGCAGGAGAGCAGAAGGACTCAGCCCAAAGAAGCAGACCAACGGTGCTGGTTGGCGAGCCAGCCCCTCGCAGGGAAGCACGGGAGCAGCCTGGGTGTGCGCTTCCTCAGAAGCCTGAGGAGAGAGGTAAAGAGACAAGGAGTGAGAATGGGAATCTCATTGCAGGGACAGACTCTTGTGGAAGAATGGAATCATCTTGTACCATGACTGAACCCATTGAGGCCCAGTGTGAGGACCTGAGCTTGAAAAAGAATCCAGCCATGCCCAAGGAAAAAACTAACAGCCAATGCTTGGAAACTAAGGAGAGACTTGTTCAGAACTCAGGCCTGATTGAACATGACAGGGCACATACAGGAGAAATGTCCTGGGAATCTGTAGGATCTCAGAGTTCTGTTGCTGCTGACCATCAGGAAATCTCTAAAGACAAAGGTCATCCCTGCCAAGAGTGTGGGAAAGTCTTTCAGAGAAGTTCACACCTCATCAGACATCAGAAAATCCATCTTGGGGAGAAGCCTTACCAGTGCAAAGAGTGTGGAAAAGTCTTTAGCCAGAATGCAGGTCTTTTGGAGCATCTCAGGATCCATACTGGAGAAAAACCCTATCTGTGTATCCATTGTGGAAAGAACTTCAGGCGAAGCTCTCATCTTAATCGACACCAAAAAATTCACAGTCAGGATGAGCCCCGAGAATGCAAGGAGTGTGGGAAAACCTTTAGTCGGGCCCTCCTCCTCACCCACCATCAGAGAGTCCATGGTCGTTCCAAAAGACATCACTGTAATGAGTGTGGGAAAGCCTTCAGCTTGACCTCCGACCTTATTCGACATCATAGGATTCACACTGGAGAAAAACCTTTCAAATGTAATGTGTGTCAGAAAGCTTTCCGCCTAAATTCACACTTAGATCAGCATGTTAGAATCCACAATGAAGAAAAACCCTACAAGTGCAGTGAATGCAATGAAGCCTTCAGGCAGAAGTCTGGTCTCTTTCAGCATCAGAGACATCACCATAAAAGCAAACTGGCTTGA
>13|ENSMUSG00000058883|67568494|67574059
CAGGACCCTCTGTCATTTACAGATGTGGCCATTGATTTCTCTGCAGATGAGTGTGAATGTCTGGACTCTGCTCAGTGGAATTTGTATAAGGAAGTGATGTTGGAGAATTACAGCAACCTTGTGTTCCTGGGTCTTGCTTTCTCTAAGCCATACCTGGTCACATTTCTGGAGCAGAGTTCAGATCTGTGGAGTGTGAAGAGGAAGGCATCAGTGGCCATCCATCTAGGATCAAAAGCCCATAAATGTAAAGAATGTGGGAAATCCTTTGATAGGAACTCAGTCCTTATTCAACATCAAAGAATTCATACTGGAGAGAGGCCCTACAAATGTGAAGAATGTGGCATGGCCTTCACCGGTCGCTGCATTCTTTCTAAGCACCAGCGAATCCATACTGGAGAAAAACCCTACAAATGTAAAGAATGTGGCAAAGCTTTCAGCTGTTCTTCTAACCTTCACCAACACCAACAAATTCATAGGGAAGAGAAACCCTATAAATGCGATGACTGTGGGAAGGCCTTTAGCTGTTCTTCATATCTGTATAAGCATCAGCGAATCCATACTGGCATGAAACCCTACAAATGCAAGGAATGTGGCAAGGCCTTTAACTGTTCTGCAAACCTTATTTACCACCAGAGAATTCATACTGGAGAGAAACCATATAAGTGTGGTGAATGTGGGAAAGCCTTTACCATTTATTCAACATTTATGAATCACCAGCGAACACATAGTGGAGAAAAACCGTATGAATGCAAAGACTGTGGGAAAGCCTTTACTAATTGTTATAATCTAATTCAACACCAAAGAATTCATACTGGAGAGAAACCCTATGCATGTGAAGAATGTGGCAAATCTTTTAACTATTCTTCCCATCTTAAACAACACAAAAGAATCCATACTGGAGAGAAACCATATAAATGTGAAGTGTGTGGCAAAGCTTTTAACTGTTCCGATTATCTTGTTAAGCATCAAAGAATTCATACTGGAGAGAAACCCTACAAATGTGAAGTATGTGGCAAAGCTTTTAGCTTTTCTACATATCTGCATAAACATCAAAGAATCCACACTGGAGAGAAACGCTACAGATGTGAAGAATGTGGTAAAGCTTTTACTAATTATTCAGGGCTTATTGTTCACCGAAGAGTACATACTGGAGAGAAACCCTACAAATGTGAAGAATGTGGCAAGGCCTTTAGTGTTCACACATCACTCTCTAAACATCAGAGAATTCATACGAGAGAGCAACCTTACAAATGTGATGAATGTGGAAAGACCTTTAGTGTTCACTCAACATTCTCTAAACATCAGATAATGCATACTAGAGAGAAACCCTACAAATGCAAACACTGCGACAAGACCTTCAAATATCCTTCACCCCTTGTTCAACATGAAAGAATTCACACTGGAGAGAGACCCTACAAATGTGAAGTTTGTGGCAAGGCCTTTACTTCTTCTTCAAATCTTAAATATCATTGGAGACTTCATACTGGCGAGAAGCCCTATAAATGTGAACAATGTGGTAAAGCCTTTAAAAATAGTTCAAATGTCACTCGACACTACTTCATACTAGAGAAAATCCAGATTAATGCAAACACTTTTGTAAAGCCTTCCACAGTTGTTCATTGA
>9|ENSMUSG00000032119|44045635|44056629
ATGTCGCCTCCTGGAAAAGTTCCCCGGAAGGAGAACCTGGGGCTCCAGTGTGAGTGGGGGTCCTGCTCCTTTGTGTGCTCGGCCATGGAGGAGTTCTTCGACCATGTCACTCAGCACCTGCAGCAGCACATGCATGGCTCTAAGGAAGAAGAGGAAGAGGACCCACTTGAGGAAGAATTCTCCTGCTTGTGGCAGGAATGTGGCTTTTGCTCTCTGGACAGTTCTGCCGACCTCATCCGCCATGTCTACTTCCACTGCTACCACACCAAGCTAAAACAGTGGGGGCTGCAAGCCTTACAAAGCCAGGCTGACCTCAGCCCCTGCATCCTGGACTTTCAGAGCCGGAACGTCATCCCTGACACCCCTGACCATTTCCTGTGCCTGTGGGAACATTGCGAGAGTGTCTTCGACAATCCTGAGTGGTTCTATCGGCATGTGGATGCGCACAGCCTGTGCTGTGAATACCAAGCTGTCAGCAAGGACAACCATGTGGTGCAGTGTGGCTGGAAAGGCTGTACCTGTACCTTCAAGGACCGGTGTAAGCTTCGAGAACACCTCCGCAGCCACACCCAGGAGAAGGTGGTGGCCTGTCCCACCTGTGGGGGCATGTTTGCCAACAACACCAAGTTCTTAGATCACATCCGTCGCCAGACCTCATTGGATCAGCAGCGATTCCAGTGTTCCCACTGTTCCAAGAGATTTGCCACAGAGAGGCTCTTGCGTGACCACATGCGGAACCATGTGAATCACTATAAATGCCCTTTGTGTGACATGACCTGCCCACTGCCTTCTTCCCTCCGGAATCACATGCGCTTTCGACACAGTGAGGACCGACCCTATAAATGTGACTGTTGTGACTACAGCTGTAAGAATTTGATTGACCTCCGGAAGCACCTAGACACCCACAGCAAGGAGTCAGCCTACAGGTGTGACTTTGAGAACTGCAATTTCAGTGCGAGGTCACTCAGCTCTGTCAAGTCCCATCACCGCAAAGTGCATGAAGGAGACTCAGAGCCAAGGTACAAATGTCATGTCTGTGACAAATGCTTCACACGTGGCAACAACCTCACTGTGCACCTTCGCAAGAAGCACCAGTTCAAGTGGCCCTCAGGACACCCTCGCTTTCGGTACAAGGAACATGAAGATGGCTACATGCGACTGCAGCTAGTTCGGTATGAGAGTGTGGAGCTGACACAGCAGTTGCTGCAGCAGTTACAAGAAGGATCAGATCCGGGATTGGCACTGAATGAGAGCAGCCTGCAGGGCATTGTTCTGGAAACAGTGCTAGGGGGGCCAGGACCTGAGGAAGAGACAGAAGAGGAAGGTAGGGTTGTTGAGGGAACAGCTCTCTCAGCTTCTCAGGACAACCCCAGCTCAGCCATTCATATGGTCAGTCAGACAGACACCCAAGGCCAGCGAGACATTGTCTACTGTGTACTGTCTGAAGGCCCAGGAGAGCCCCCGCCAGTCTCCGAAACCCTCAAGAGAGATGGAAAAGCTCGAGGAACCTGA
>7|ENSMUSG00000074405|4623463|4636310
ATGGAGGCAAACCAGGCAGGCAGCGGTGCCGGGGGTGGCGGGAGCAGCGGCATCGGGGGCGAGGACGGGGTCCACTTCCAGAGTTACCCATTTGACTTCCTGGAATTCCTCAACCACCAGCGCTTTGAGCCCATGGAGCTATACGGGGAACACGCCAAGGCAGTGGCAGCCCTGCCCTGTACCCCGGGGCCCCCGCCCCAGCCCCCACCCCAGCCTCCTCCACCCCAATATGACTACCCACCCCAGTCCAGTTTCAAACCCAAGGCGGAGGCTCCTTCCTCATCTTCATCATCATCTTCATCATCATCTTCCTCATCTTCGTCTTCCTCATCCTCTTCCCAAGCCAAGAAGATGGATCCGCCTTTGCCACCCACCTTCGGGGCACCTCCCCCTCCACTCTTTGATGCTGCCTTCCCTGCTCCGCAATGGGGAATAGTCGACCTCTCTGGACACCAGCACCTGTTCGGGAACCTGAAACGTGGTGGGCCCACCCCTGGGCCTGGAGTAGCATCAGGACTGGGCACTCCCACTGGGACCCCAGGGCCACTTACCACACCCTCGCAGACCCCGCCTGGGCCCGCAGTAGGGGCAGCCTGCGACCCAACCAAGGACGACAAGGGCTATTTCCGAAGGCTGAAGTACCTGATGGAGCGACGCTTCCCGTGTGGTGTTTGCCAGAAGTCCTTCAAACAGTCCTCACATCTGGTCCAGCACATGTTAGTGCACTCCGGGGAACGACCATACGAATGCGGCATCTGTGGCCGCACCTACAACCATGTCTCCAGTCTCATCCGCCACCGACGCTGCCACAAGGATGTGCCACCAACACCAACTGGAGGTACGCCACAGCCTGGGCCCGCACTCCCTTCACTGGGCCTCCCGGTATCCACAGCCAGTGCCACAGCCAGCTCTGACCCCGCCGCAGTGTCCTCTGGCCCCTCAGCCACCCCTGCAACGCCTGCCACCTCCACTGATGGGAACACCACCCCTGCTGCCCCACCCGGGGTGGCCATGCCTCCCTCTGCCACTACTGGCGGTGATGGCCCATTTGCCTGCTCCCTCTGCTGGAAGGTCTTCAAGAAGCCTAGCCACCTCCACCAGCACCAGATCATCCACACGGGTGAGAAACCCTTCTCCTGCTCCGTGTGCAGCAAAAGCTTCAACCGGAGGGAGAGCCTCAAACGTCACGTGAAAACGCACTCGGCCGACTTGCTGCGCCTGCCCTGTGGCATCTGTGGCAAGGTCTTCCGCGATGCTTCCTACCTCCTCAAGCACCAGGCAGCCCACGCAGCGGCCGGGACTCCGCGGCCGGTGTACCCCTGCGACCTGTGCGGGAAAACATACTCCGCACCGCAGAGCCTGCTGCGACACAAGGCTGCCCACGCACCACCTGTGGCCACGGAGCCGGCAAAGGACGGGGCTGCCTCGGTCCCACAGCCACCACCTCCCTTCCCCCCAGGTCCTTACCTCCTGCCCGCGGACCCATCCACTACCGACGAGAAAGCCACAGCGGCCGCAGCGGCTGTGGTGTATGGTGCGGTGCCTGTCCCACTTCTCAGCGCGCATCCGCTGCTGCTCGGCGGTGCGGGGAATGGTGGTGCTGGAGGCCCGGGCGCAGGCGGCCCCAGCAAGACGTTCTGCTGTGGCATCTGTGGGCGCGCGTTTGGGCGCCGCGAGACCCTGAAGCGCCACGAGCGCATCCACACCGGCGAGAAGCCCCACCAGTGCCCGGTGTGCGGGAAGCGTTTCCGGGAGTCCTTCCATCTGAGCAAGCACCACGTGGTGCACACCCGAGAGCGGCCCTACAAGTGCGAGTTGTGCGGCAAGGTCTTCGGCTACCCGCAGAGCCTCACACGCCACCGCCAGGTGCATCGGCTCCAATTGCCCTGCGCCCTGGCCGGAGCCACAGGCCTCGCCACCGGCCAGGGGACCACTGGGGCCTGTGGACCCGGAGCTGCAGGCACTTCAGGTGGGCCGGCCGACCTGAGCTATGCCTGCTCAGACTGCGGGGAGCACTTCCCGGATCTCTTCCACGTCATGAGTCACAAGGAAGCTCACATGTCAGAGAAGCCGTATGGCTGTGACGCCTGCGGCAAGACGTTCGGTTTCATCGAGAACCTCATGTGGCACAAGCTGGTTCACCAGGCTGCCCCGGAGCGCCTTCTAGCGCCAACACCCAGTGGCCCCCAGTCTTCTGATGGCGGCAGCAGCGGCGGCGGCACCGATGCATCCAGCGTGCTGGACAACGGACTGGCCGGAGAGGTGGGGACGGCTGTGGCAGCGCTGGCTGGGGTGTCTGGGGGCAGCGAGGATGCGGGTGGGGCGACGGTGGCCGGATCGGGTGGCGGGACCAGTTCAGGCGCTGAGCGCTTCAGCTGTGCCACATGCGGCCAAAGCTTCAAGCATTTCCTAGGCCTGGTGACTCATAAGTATGTGCACCTGGTGCGCCGGACCCTTGGTTGCGGCCTCTGCGGTCAGAGCTTTGCGGGCGCGTACGATCTGCTCCTGCACCGCCGAAGCCACCGGCAGAAACGGGGTTTCCGCTGCCCAGTGTGTGGGAAGCGCTTCTGGGAGGCGGCCCTACTGATGCGCCACCAGCGCTGTCACACAGAGCAGCGGCCCTACCGGTGCGGCGTGTGCGGTAGAGGCTTCCTGCGCTCCTGGTACCTGCGGCAGCACCGCGTGGTGCACACGGGCGAGCGCGCCTTCAAGTGCGGCGTGTGCGCCAAGCACTTCGCGCAGTCTTCTAGCCTAGCGGAGCACCGGCGGCTGCACGCTGTGGCTCGGCCTCAGCGCTGCGGCGCCTGCGGCAAGACCTTCCGCTACCGCTCCAACCTGCTGGAGCATCAGCGGCTGCACCTGGGCGAGCGCGCCTACCGCTGTGAGCACTGCGGCAAGGGCTTCTTCTACCTGAGCTCCGTGTTACGCCATCAGCGAGCCCACGAGCCCCCGCGGCCCGAGCTGCGCTGTCCTGCCTGTCTCAAAGCCTTCAAGGATCCTGGCTACTTCCGGAAGCATCTGGCTGCCCATCAGGGCGGCAGGCCCTTCCGCTGCTCCTCCTGCGGTGAGGGCTTCGCCAACACCTATGGTCTGAAGAAACACCGCCTGATGCACAAGGCTGAGGGTCTTGGGATGCCCGGAACAGGGGGAAGCGCCTTGGCCGGAAAGGATCCCTGA
>15|ENSMUSG00000022330|35240687|35247893
ATGGGGAGCAAGGCCCTGCCAGCTCCCATCCCACTGCACCCGTCACTGCAGCTCACCAATTACTCCTTCCTGCAGGCAGTGAACACCTTCCCGGCCGCAGTGGACCACCTTCAGGGCCTCTACGGTCTCAGTGCGGTGCAGACCATGCACATGAACCACTGGACGCTGGGGTACCCCAGTGTGCACGAGATCACCCGCTCCACCATCACGGAGATGGCGGCTGCGCAGGGCCTCGTGGACGCTCGCTTCCCCTTCCCCTCGCTGCCCTTTGCCACCCACCTGTTCCACCCCAAGCAGGGGGCCATTGCCCACGTCCTTCCAGCCCTACACAAGGACCGGCCCCGTTTTGACTTTGCCAACTTGGCGGTGGCCGCCACGCAAGAAGATCCTCCTAAAATGGGAGACCTGAGCAAGCTGAGCCCAGGGCTGGGGAGCCCCATCTCGGGCCTCAGTAAACTGAACCCGGACAGAAAGCCCTCCCGAGGGAGATTGCCCTCCAAAACGAAAAAGGAGTTTATCTGCAAGTTTTGCGGCAGACACTTTACCAAATCATACAATTTGCTCATTCACGAGAGGACCCACACAGACGAGAGGCCATACACCTGTGACATCTGCCACAAGGCATTTCGGAGGCAAGATCACCTACGGGATCACAGGTATATCCATTCCAAAGAAAAGCCCTTCAAATGTCAGGAGTGTGGGAAAGGATTCTGTCAGTCTAGGACCCTAGCAGTTCACAAAACTTTACATATGCAGACATCAAGCCCTACAGCTGCGAGCAGTGCGGCAAAGTGTTCAGGCGAAACTGCGATCTGCGGCGGCACAGCCTGA
>6|ENSMUSG00000057691|47993418|48016179
AGGAAGCCTCACGGGCCTTCGTCGGCCTGGCCGCGGCACCGGCTCCCAGGATGCAGTGTGGAGCGGCCGGGCGCTGACGGCGGCGGTGCGGCTGCGGGCGGAGCGGCAGCAGGCCGGCCTGCGAGGAGCGCGGCGGGGAAGGTAGCGGCAGGCCCGGGCGGCGCTGCCGGCGGAGAGGACCCGGCAGCCGGGCCTGCGTGGGGCCGCGCGCCGCGGCGTCGACTTCCTTCGCGCCGAGCAGGACAGCGCAGGGCCATGGCCGAGGCGGCCGCGGCTCCGATTTCTCCATGGACAATGGCAGCTACAATTCAGGCTATGGAGAGGAAGATTGAATCACAGGCTGCTCGACTGCTTTCTCTAGAAGGTCGAACTGGGATGGCAGAGAAGAAGCTGGCTGACTGTGAGAAGACAGCTGTGGAGTTCAGCAACCAGCTGGAGGGCAAGTGGGCCGTGCTGGGAACCCTGCTGCAGGAATATGGGCTGCTGCAGCGGCGGCTGGAAAATGTGGAGAATCTGCTACGCAACCGGAACTTCTGGATTCTTCGGCTTCCCCCAGGCAGCAAGGGCGAGGTCCCCAAGGAGTGGGGCAAGCTGGAGGACTGGCAGAAGGAGCTCTACAAGCATGTGATGAGGGGCAACTACGAGACACTGGTCTCCCTGGACTATGCCATCTCCAAACCTGAGGTCCTCTCCCAGATTGAACAAGGCAAGGAGCCATGCACCTGGCGTCGCACTGGGCCCAAGGTCCCGGAGGTTCCTGTGGACCCAAGTCCAGGCTCTGGAGCACCAGTTCCTGCCCCTGACCTCCTGATGCAAATCAAGCAAGAGGGGGAGCTGCAGCTGCAGGAGCAGCAGGCTCTGGGTGTGGAAGCCTGGGCAGCTGGACAGCCAGATATTGGGGAAGAGCCGTGGGGCCTCAGCCAGTTGGACTCTGGAGCAGGAGACATCTCCACAGATGCTACCTCTGGTGTCCATTCCAACTTTTCAACCACCATCCCACCCACTTCCTGGCAAGCAGATCTCCCTCCCCACCACCCCTCTTCAGCATGCTCAGATGGGACACTGAAGCTCAACACAGCAGCATCCACAGAAGCAGATGTAAAAATTGTTATCAAAACAGAAGTCCAGGAAGAGGAGGTGGTGGCCACACCTGTTCATCCCACGGACCTGGAGGCTCATGGGACTTTGTTTGCACCAGGCCAAGCCACAAGATTCTTCCCTAGCCCTGTCCAGGAAGGAGCCTGGGAAAGTCAAGGCAGTTCCTTCCCCAGCCAGGACCCAGTGCTAGGCCTGCGGGAGCCCACTCGGCCAGAGAGGGACATTGGTGAGCTCAGTCCTGCCATAGCACAGGAGGAGGCTCCTGCCGGGGATTGGCTCTTTGGCGGAGTCAGGTGGGGCTGGAATTTCCGGTGTAAACCTCCAGTGGGCCTGAACCCGAGGACGGTGCCCGAGGGGCTCCCTTTCTCATCTCCAGACAACGGAGAGGCCATCTTGGACCCCAGCCAGGCCCCAAGACCCTTCAATGATCCCTGCAAATACCCTGGCCGGACAAAAGGCTTCGGCCACAAACCGGGGCTGAAGAAGCACCCGGCGGCACCACCCGGAGGCCGGCCCTTCACCTGTGCCACCTGCGGAAAGAGCTTCCAGCTGCAGGTGAGCCTGAGTGCCCACCAGCGCAGCTGCGGACTGTCCGATGGGGCGGCCACGGGGGCAGCTTCCACCACTACTGGAGGCGGAGGTGGTGGCAGCGGCGGAGGAGGAGGCAGCAGCGGAGGTGGGAGCAGTGCACGGGACAGCAGCGCTCTGAGGTGTGGGGAGTGTGGTCGCTGCTTCACACGCCCTGCACACCTCATCCGCCACCGCATGCTACACACTGGTGAGAGGCCCTTCCCCTGCACCGAGTGCGAGAAGCGCTTCACAGAGCGTTCCAAGCTCATCGACCACTACCGAACGCACACGGGCGTGCGGCCATTCACCTGCACAGTGTGTGGGAAGAGCTTCATCCGCAAGGACCACCTCCGCAAGCACCAGCGCAACCACCCTGCAGTGGCCAAGGCGCCCGCACACGGTCAGCCACTCCCACCACTGCCGGCTCCTCCCGACCCTTTCAAGAGCCCCGCAGCCAAAGGACCCATGGCCTCCACAGACCTTGTGACTGACTGGACTTGTGGCCTAAGTGTTCTGGGACCCAGTGATGGTGGTGGAGACCTGTAA
>7|ENSMUSG00000054272|9880638|9885440
ATGGCTTCACAGCAGGCACCAGCAAAAGACCTTCAGACCAACAATTTAGAGTTTACTCCAACTGATAGTTCTGGTGTGCAGTGGGCAGAAGACATCTCTAACTCACCAAGTGCTCAGCTAAACTTTTCCCCAAGTAACAATGGCTGCTGGGCAACTCAGGAGCTGCAAAGTCTCTGGAAGATGTTCAACTCCTGGTTGCAGCCAGAAAAGCAGACTAAGGAGCAGATGATTTCTCAACTGGTCTTGGAGCAGTTTCTCCTCACTGGGCACTGCAAGGACAAGTATGCTTTGACAGAGAAGTGGAAAGCCAGTGGTAGCGATATGAGGAGATTCATGGAGAGTCTGACTGATGAGTGCTTGAAGCCTCCTGTCATGGTCCATGTTTCAATGCAAGGACAAGAAGCCCTCTTTTCTGAAAACATGCCATTAAAAGAAGTCATCAAGCTTTTGAAACAACAGCAATCTGCAACAAGGCCAACACCAGATAATGAGCAGATGCCAGTAGACACCACACAAGATAGATTATTGGCCACAGGACAAGAAAACAGTGAAAATGAATGCAACAACTCTTGTAATGCTACTGAAGCAAATGTTGGTGAAAGCTGTAGTGGAAATGAAATGGACTCCCTTCTTATTATCCAGAAAGAACAGCACCCTGAGCATGAAGAGGGGAATGTTGTTTGTCAATTCCCTCATGGTGCCAGAAGAGCAAGTCAAGGCACCCCCAGTCATCATGTAGACTTCCCGAGTGCTCCGACTACTGCCGATGTCCCCATGGAGGAACAACCAAAGGATTTATCCAGAGAAAACATCTCTGAGGACAAGAACAATTGCTATAACACTTCCAGAAATGCAGCTACTCAAGTATATAGTGGTGATAATATTCCCAGGAACAAGTCAGACTCCCTTTTCATTAACAAGAGAATATATCATCCTGAGCCTGAGGTGGGAGATATTCCTTATGGAGTTCCTCAGGATTCTACAAGAGCAAGTCAAGGAACATCTACATGCCTGCAAGAGTCACTTGGGGAATGTTTTTCTGAAAACGACCCAAGGGAGGTACCAGGGTTGCAGTCTAGGCAAGAGCAGCCTATCTCTGATCCTGTCCTTCTTGGTAAGAATCATGAGGCAAACTTACCATGTGAAAGTCATCAAAAGAGATTCTGTAGAGATGCCAAACTATACAAGTGTGAAGAATGTTCTAGGATGTTCAAACATGCCAGGAGCCTTTCATCCCACCAGAGAACTCACCTGAATAAGAAGAGTGAATTGCTTTGTGTCACCTGTCAGAAAATGTTCAAACGAGTCTCTGACCGCCGCACCCATGAGATCATACACATGCCAGAAAAGCCTTTCAAGTGCAGCACATGTGAAAAGTCCTTCAGCCACAAGACCAACCTGAAGTCTCATGAGATGATTCACACAGGAGAAATGCCTTATGTCTGTTCCCTATGTAGCCGTCGCTTTCGCCAATCATCCACTTACCATCGTCACCTGAGGAATTACCACAGATCTGACTGA
>2|ENSMUSG00000027104|73617360|73664083
ATGAGTGATGACAAACCCTTTCTATGCACTGCCCCTGGGTGTGGCCAGCGTTTTACCAACGAGGATCATTTGGCTGTCCATAAACATAAACATGAGATGACACTGAAATTTGGTCCAGCACGTAATGACAGTGTCATTGTGGCTGATCAGACTCCAACGCCAACAAGATTCCTAAAAAACTGTGAAGAAGTGGGTTTGTTCAATGAGTTGGCAAGTCCATTTGAAAATGAATTCAAGAAGGCTTCCGAAGATGACATTAAAAAAATGCCTCTAGATTTGTCCCCTCTTGCAACACCCATCATAAGAAGCAAAATTGAGGAGCCTTCTGTTGTAGAAACAACTCACCAGGACAGCCCTTTACCTCACCCCGAGTCGACTACCAGTGATGAAAAGGAAGTACCATTGGCACAAACTGCACAGCCCACATCAGCTATCGTTCGTCCAGCATCATTACAGGTTCCCAATGTGCTGCTCACAAGTTCTGACTCAAGTGTAATTATTCAACAAGCAGTACCTTCACCAACCTCAAGTACTGTAATCACCCAGGCACCATCCTCTAACAGGCCAATTGTTCCTGTACCAGGCCCATTTCCTCTTCTCTTACATCTTCCTAATGGACAAACCATGCCCGTTGCTATTCCTGCATCAATTACAAGTTCTAATGTGCATGTTCCAGCTGCAGTCCCACTTGTTCGGCCAGTCACCATGGTGCCTAGTGTTCCAGGAATCCCAGGCCCTTCCTCTCCTCAACCAGTCCAGTCAGAAGCAAAAATGAGATTAAAAGCTGCTTTGACCCAGCAACACCCTCCAGTTACCAATGGTGATACTGTAAAAGGCCATGGCAGTGGATTGGTTAGGACTCAGTCAGAAGAGTCTCGCCCACAGTCCTTGCAGCAGCCAGCCACCTCCACTACAGAAACTCCGGCTTCTCCAGCTCACACAACTCCTCAGACCCAAAATACAAGTGGCCGTCGAAGAAGAGCAGCTAATGAAGATCCTGATGAGAAAAGGAGGAAGTTTCTAGAACGAAATAGAGCAGCAGCTTCAAGATGCCGACAAAAAAGGAAAGTGTGGGTTCAGTCCTTAGAGAAGAAAGCAGAAGACTTGAGTTCACTAAATGGCCAGCTGCAGAGCGAAGTCACCCTGCTGAGAAATGAAGTGGCCCAGCTGAAACAGCTTCTTCTGGCTCATAAAGATTGCCCTGTAACTGCCATGCAGAAGAAGTCTGGCTATCATACTGCTGATAAAGATGACAGTTCAGAAGACCTTTCTGTGCCAAGCAGTCCACATACAGAAGCGATCCAGCACAGCTCTGTCAGCACATCCAATGGAGTCAGTTCAACATCAAAAGCAGAAGCTGTAGCCACTTCAGTCCTCACCCAGATGGCGGACCAGAGCACGGAGCCTGCACTTTCACAGATTGTCATGGCTCCTCCCTCCCAGGCACAGCCCTCAGGAAGTTGA
>13|ENSMUSG00000071281|68207089|68210113
CAGGAAATGCTGTCATTCAGGGATGTGGCCATTGATTTCTCTGAAGAGGAGTGGGAATGCCTAGGTCCTGCTCAGTGGAATTTGTACAGGGATGTGATGCTGGAGAATTACAGCCACCTTGTGTTCCTGGGTCTTGCTTTGTCTAAGCCATATCTGGTCACATGTCTGGAGAAAATACAAGAGACTTCAGGTGTGAAAAGAGGAGGAGCTCCATTTATGCTCCCAGGAGGAAAATGCTATACGTGCACAGAGTGTGGCAAAATCTTTGAGTGGAAAAAAGTGTTTCAAAATCACCAGATGCTTGATTTACGAATGAATCCCTACAAGTGTGAAGAATGTGCCAAGTCTTTCCATAGTCCATCATTAAGTTCTAAAGAGAGCAGAATTCATACAGGAGGGAAACCTTACAAATGTGAAGTTTGTGGCAAGGCCTTCTGCATTCCATTATTACTTTCTAAACACAAGATAATTCATACAGTAGAGAAACCCTACAAGTGTGATATATGTGGCAAGGCCTTCCAATATCCATCAAAACTTTCCAGACATAAACAGATTCATTCAGAAGAGAAACCATACAAGTGTGAAGTATGTGGAATGGCCTTCCACTTTCCATCATTACTTTTGGTACACAAGCGAATTCATACAGGAGAGAAGCCATACAAGTGTGAAGAATGTGGCAAGGCCTTCCGCAATTCATCATTTCTTTCTAAACACAAAATAATTCATAGAGGAGAAAAACCCTACAAGTGTGAGGTATGTGGCAAGGACTTCCATTATCCATCAAGACTTTACAACCATAAGAAAATCCATTCAGGAGAGAAACCATACAAGTGTGAATTATGTGGGAAGGCCTTCTGTTTTCCTTCATCACTATCTAAACACAAGAGAATTCACACAGGAGAGAAACCATACAAATGTAAAGAGTGTGAAAAGCCCTTCTGCTATCTGTCCTCACTTTCTAAACACAAGATCATTCATACAGGAGAGAAACCCTACAAGTGTGACTTATGTGGCAAGGCCTTCCGTTATCCATCATTACTTTCTGAACACAAGGTAATTCATACAGGAAATAAACCCTACAAGTGTGAAGTATGTGGCAAAGCCTTCCATTTTTCCTCACAACTTAAAAAGCATAAGAAAATTCATGGGGCTGGAGACATGGCTCAGTAG
>9|ENSMUSG00000062794|21999623|22008573
GGGCTGATATCATTTGAAGACGTAGCCGTGGACTTCACCTGGGAGGAATGGCAAGACCTGGACGCTGCTCAGAGGACCCTGTACAGGGACGTGATGCTGGAGACCTACATCAGCCTGGTGTCCCTAGGGCACTGTATGAACAAACCTGAGTTAATCTTCAAGTTGGAGCAAGGACTCGGGCCATGGAGTGTCGCAGAAGCCTCAGACAGGAACCTCTCAGATTTTCACATATTGACTGCACCAATTGTGACCAGCCAGAAAAATCACAAGGCATATATGTGGCAAGCTAGAACCACCGAAAATAAGGCATCAAATGAAAAGATTGCAGAGCTAAAGGAGCAACAGAAGATCCATCAAGGGTCAAAATCCTGCGAAAGAGAAGCACATGGGAAGACATTTTTTCAGAAAGCCCAGAGCACTGTGATTCAAATGTCTCCTACACGTCAGACAGCTCTCCATTACACGGCAACTCTCACTAAAGGTCAGAGACCTCACAGAGGGAAGATGAGCCGTGAGTATGAAGAATGCAGGAAAACCATCTTCCATAACTCACACGTTCCAGGATGTCAGAAAACTCTTATAGATACAAAGCTTTGTGGATGTACAGAGTGCAGAAAAGATTTCTCTTGCAACTCAAAACTCACAAGTCATCCAAGAACTCGCATACGTAAGAGGCCCTATAAATGTAAGGAATGTGGGAAAGCCTTCTGCTCTCAGGGAAAACTTACTCTACATCAAATAGTTCACACAGGTGAGAAGCCCTATGAATGTACAGAATGTGGGAAAGCCTTTTCCCACAAGGCATACCTCACTCAGCATCAGAAAATTCACATGAGCAAGAAGCCTTATGCATGTACTGAATGTGGGAAAGCTTTCTACCGATTATCACACCTTACTCTGCACCAGAGAACTCACACAAATGAGAAACCTTATGACTGTACAGAATGCCAAAAATCTTTCTCCTGCCGGTCACAGCTTACTCTACATCAGCGAACTCACACAGGTGAGAGACCTTTTGAGTGCATGGAATGTGGAAAATCTTTCTACTACAAGGCACACCTAATTAGACATCAGAGAATTCACACCAACGAGAAGCCCTTTGAATGTATAGAGTGTGAGAAATCCTTTTACTGCCAGTCGGACCTCACTGTGCATCAACGATCCCACACAGGTGAGAAGCCCTATGAATGTAAGGAGTGTGGGAAATCATTCTACCAGAAATCAAAACTCACTCTACATCAAAGAAATCATGTAGGTGAGAAGTCTTATGCATGCACAGACTGTGGGGAAGTTTTCTATTGCAAATCACATCTCACTCTACATCAGACTGTCCATACAGATGAACACCCATATATATGTACAGAGTGTGGGAAATGTTTCTACTATAAGTCACAACTCATTGTCCATGGAAGAACTCACACAGGTGATAGACCCTACAAATGCGGAGACTGTGGGAAAGCTTTCTCCCGAAAGTCACACCTCATTCGACATCAAAGTATTACTCACATAGATAAGAACAATTTGAATGTAGCAAATGTGGGAAAGGTTTCCACTGTAAGACCAGACTCACTTCACACTCACTCACTTTACCTCAGTGAACACAAGCATGCGCCAAGCATTTTGAAGGAAAAGAATGCAGGATAG
>15|ENSMUSG00000047003|75443977|75452548
ATGGAAAAGCCTGCAACTAGGAAAAAGAAGAGTCAGGCCCCAAAGGAGGAGGCAGGTGCGCAAAAGGCCACTGTCAAGGGAGAGAAAACATCAAAGGGGAAAAAGGCAACCAAGAAGCCAAGAAAGCCCCGCAGACCCCGAAAAGAACCTGTCCTGAGCCCCGAGGACGAAGCACATATCTTTGATGCCTTCGATGCCTCGTTTAAAGATGACTTTGAGGGTGTCCCCGTGTTTGTCCCTTTTCAGAGGAAGAAGCCCTATGAGTGTGGTGAATGTGGACGGATCTTTAAACACAAGACAGATCACATTCGCCACCAGAGAGTTCACACTGGAGAGAAGCCCTTTAAGTGTGACCAGTGTGGGAAGACCTTCAGGCACAGCTCAGATGTCACCAAACATCAAAGAATTCACACCGGTGAGAAGCCCTTTAAATGTGGGGAGTGTGGAAAAGCCTTCAACTGTGGTTCTAACCTTCTAAAACACCAGAAAACGCACACTGGAGAGAAACCTTATGGCTGTGAGGAGTGTGGAAAATCCTTCGCCTACAGCTCCTGCCTCATCCGGCATCGGAAGCGTCATCCGAGGAAGAAGCACTGA
>19|ENSMUSG00000033863|23208323|23234008
ATGTCCGCGGCCGCCTACATGGACTTCGTGGCTGCCCAGTGTCTGGTTTCCATCTCCAACCGCGCCGCCGTGCCGGAGCACGGGGGCGCTCCGGAAGCCGAGCGGCTGCGACTACCTGAGCGCGAGGTGACCAAGGAACACGGTGACCCGGGGGACACCTGGAAGGATTATTGCACGCTGGTCACTATCGCCAAGAGCTTGTTGGACCTCAACAAATACCGACCCATCCAGACCCCCTCGGTGTGCAGCGACAGTCTGGAGAGTCCCGATGAGGATATAGGATCCGACAGCGACGTGACCACCGAATCTGGGTCGAGTCCTTCCCACAGCCCGGAGGAGAGACAGGATTCTGGCAGCGCGCCCAGCCCACTCTCCCTCCTCCACTCTGGAGTGGCTTCGAAGGGGAAACACGCCTCCGAAAAGAGGCACAAGTGCCCCTACAGTGGCTGTGGGAAAGTCTATGGAAAATCCTCCCATCTTAAAGCCCATTACAGAGTGCATACAGGTGAACGGCCCTTTCCCTGCACGTGGCCAGACTGCCTTAAAAAGTTCTCGCGCTCGGATGAGCTGACCCGCCACTACCGGACCCACACTGGGGAAAAGCAGTTCCGTTGCCCACTGTGTGAGAAGAGATTCATGAGGAGTGACCATCTCACCAAGCATGCCCGGCGTCACACCGAGTTCCATCCCAGCATGATCAAGAGATCAAAAAAGGCTCTTGCCAGCCCCTTGTGA
>11|ENSMUSG00000018750|69582187|69598143
ATGCCACCCCCTGCAGAGGTGACGGACCCATCCCATGCCCCAGCTGTCCTGCATCAGCTCAATGAGCAGCGGCTCCGTGGCCTCTTCTGTGACGTCACCCTCATAGCTGGAGACACCAAGTTCCCTGCTCACCGCAGTGTCCTGGCCGCCTCTAGTCCCTTCTTCAGAGAAGCCCTACTAGCTTCAGCCCCACTGCCCCTTCCACCAGTTACTGGCGGCTCAGCCCCCAGCCCCGCAACCACCACAGCTGCCTCCTCTTCGTCCTCCTCTCCCCCTCCAGCCTCTCCTCACTCTTCATCTCCTCCCCGGGTGCTAGAGCTGCCCGGGGTCCCAGCAGCTGCCTTCTCCGATGTCCTCAACTTCATCTATAGTGCCCGGCTTGCACTCCCTGGCGGTGGTGGGGATGGGGCAGCTGTGGCAGAGATTGGAGCTCTGGGCCGGAGGCTGGGTATCTCCCGTCTACAGGGCCTGGGGGAAGGAGGTGATACTTGGGTACCACCTGCCCCAACTTCCATGGTCACCTCAGATCCTACTGAGGATGGTTTGGGGGCAGGGCCTAGAACAGATGGAGAGTGGGTGGGTGACAAAGCTGAGGCCCTGACTCCTGACTCCCAGCCCCGGCGGCCCTTTCCTTGCCCTCGATGTGGAAAAAGCTTCATCCATCCCAAGCGACTACAGACCCACGAGGCTCAGTGTCGACGAGGGTCCAACACTCGGGGGTCTGCAGGGCTGGGGCCTGGAGTCTCTGGCTCTGGGGGTCCTGCAGGAGTGGATGCCTCTGCCCTGCCACAACCAGTGGGCTTCAGAGATGGCCCTGAGCATGTGGTGAAGGTTGTGGGCGGCCACGTGCTCTATGTGTGTGCGGCCTGTGAGCGTTCCTACGTGACCCTGTCCAGCCTGAAGCGGCACAGCAATGTACACTCGTGGCGGAGGAAGTACCCCTGCCGCTACTGTGAGAAGGTGTTTGCCCTGGCTGAGTACCGCACCAAGCACGAGGTGTGGCACACTGGGGAGCGCAGGTACCAGTGCATCTTCTGCTGGGACACCTTTGTCACCTATTATAACCTGAAGACCCACCAGCGAGCCTTCCATGGCATTAGCCCTGGCCTCCTAGCCAGTGAGAAGACACCCAATGGAGGCTACAAACCCAGGCTTAATACCCTCAAGCTGTACCGCCTGCTCCCTATGCGGGCGGCCAAGCGGCCCTACAAGACCTACAGTCAGGGAGCCCCTGAGGCCCCTCTTTCTCCAAGCCTCCACACACCGGCCCCCGCGGCAATGCCAGCCAGCCCCCAACCCCTACCCCCACCCGCCCCAGAGCCTGGTCCTCCCCCCTCTGTCATCACCTTTGCTCATCCGGCTCCCTCTGTCATTGTCCACGGGAGCAGTAGTAGTGGTGCAGCCGGGGGCGGACCAGCCGGCACAGGAGGGTCCCAAGCTGCCTCAGTCATCACTTATACGACTCCCCCAAGACCCCCCAAGAAACGAGAGTACCCACCTCCTCCCCCTGAGCCTACAGCAACACCCACCAGCCCAGCCTCCACCGCCGTCAGCCCAGCCACAGCTGCAGGGCCAGCCACAGCCACAGAGGAGGCCAAGGGCCGGAATCTGCGGGCTGGGAGGACTCTGACTTACACAGCCAAACCCGTGGGTGGGTTGAGTGGGAGTGGGGGTTCCCCCACAGGGACTGGCCGAGGCTCTTCTCAGCTTCAGGCTCCACCTCCACTGTGTCAGATCACTGTGCGAATTGGGGAAGAGGCCATTGTCAAGCGCCGCATCTCAGAAACTGACCTGCGTCCTGGAGAGCTGAGTGGAGAGGAAGTAGAGGAGAGCGAGGAAGAGGAGGAGGAAGAGGAGGAGGAGGACCAGGAGGAACAAGAGGAATCGAAGGCTGGAGGGGAAGATCAGCTTTGGAGACCCTACTATTCATACAAGCCTAAGCGCAAGGCTGGAGCTACTGCCGGCGGGGCCAGCGGGGTCAGTGGACTGCCCCGAGGACGAAGACCACCACGCTGGAGGCAAAAGCTGGAACGAAGGGGCTGGGAGGAGACCCCATCAGTGGAGGGCCCAGGAGGACGAGGACGTGGTGAGCGTAGGCACCGTTGTGGGGACTGTGCCCAGGCCTTTGCCACTGTGAGGAAGCTGAGAAAGCACCAGGAAGCCCATAGTGGAGGCTCCCACACCTCCAGGACTGGGAGGAGGTCTTCCACCCGCTTCACCTGTCCCCACTGTGCCAAGGTGTGCAAGACGGCAGCTGCCCTGAACCGACATGGGCAAAGGCATGCTGTGGAACGGCCCGGGGGCACTCCCACACCTGTCATTGCCTATTCCAAAGGAAGCATTGGCACCAGGCCCACTGACGTCAAGGAGGAGGCCCCCCAGGAGATGCAAGTGTCCTCTTCCAGTGGGGAGGCAGGCAGTGGTAGCGCTGCCGCTGCTGAAGCTTCTGAGTCTGCCTCACTCCAGGACCCGGTCATCTCTGGGGGTGAGGAGCCTCCAGTAGCAGGTGGGGGCAGCTATGTATACCCACCTGTGCAGGAATTTCCCCTGGCCCTGATAGGAGGCAGCCGGGAGCCCAGTGCCGGCAAAGGAAAACCTGGGAATGAGGGTTCCTTGGGAGCTTCTGAGGGTGACCGGATGGAGGGGATGGGGACTGCCAAAGTCACCTTCTACCCTGAGCCCTACCCACTTGTCTATGGCCCCCAGCTCCTTGCTGCCTACCCTTACAACTTCAGCAACTTGGCTGCTCTCCCAGTTGCTCTCAACATGGTCCTACCTGACGAAAAAGGTGGTGGGGCCCTTCCCTTCCTACCAGGGGTCTTTGGCTACGCAGTGAATCCTCAAGCGGCGCCACCCACTCCCCCTCCCCCTCTCCCTCTGCCAGTTTCCCCTAAGGGAATAGGGGGAATGACAGGGGTAGAGAGAACCCAGAAGGGGGATGTGGGGTGA
>17|ENSMUSG00000064043|46604133|46822642
ATGGGGGACCAGCAACTGTACAAGACCAATCACGTGGGCCACGGTGGTGAGAACCTCTTCTATCAACAGCCACCCCTTGGTGTCCACAGTGGGCTGGGCCACAGCTATGGGAATACAATCTCTGGGGCTGGGATGGACGCCCCGCAGGCCTCACCCATCTCGCCTCACTTCCCTCAAGATACTCGGGATGGTCTCGGCTTGCCTATTGGCTCCAAAAACCTTGGCCAGATGGATACCTCCAGGCAGGGAGGATGGGGAAGCCATGCAGGGCCTGGGAACCACGTCCAGCTTCGTAGCAACTTGGCCAACTCAAACATGATGTGGGGGACGCCCACCCAGGTGGAGCCCGCTGATGGCTACCAATACACTTATTCCCAGGCCAGCGAGATCCGGACCCAGAAACTCACCAGTGGTGTTTTGCACAAGCTGGACTCTTTCACCCAGGTATTTGCCAACCAAAACCTGCGGATTCAGGTCAACAATATGGCCCAGGTGCTGCACACCCAATCAGCGGTGATGGATGGAGCCTCCGACAGTGCCCTCCGTCAACTGCTGTCTCAGAAGCCCGTGGAGCCCTCAGCATCAGCTATAGCTTCCCGCTACCAGCAGGTGCCCCAGCAGCCTCACCCTGGCTTCACGGGTGGACTGCCCAAACCAGCCCTTCCAGTCGGGCAGCACGCTCCCCAAGGGCACCTGTATTATGACTACCAGCAGCCCCTGGCCCAGATGTCCATGCAAGGAGGACAGCCACTGCAAGCCCCTCAGGTGCTGTCCGGCCATATGCAACAATTGCAGCAGCACCAGTATTACCCACAGCCGCCGCCTCAGCAGCAGCAAGCCGGACTGCAGCGGATCTCTGTGCAGGAGATGCAGCAGCAGCAGCAGCCGCAGCAAATTCGCCCCTCACCACCTCAGCAGCAGCAGCAGCTCCAGCTGCAGCAGCGGCAGAGTTCACTGCAGATACCTCAGTATTATCAGCCCCAACCCATGATGCAACACTTGCAAGAGCAGCAGCAGCCATCCATGCACCTGCAGCCACCCTCATACCACAGGGACCCTCATCAGTATACCCCGGAGCAGGCACACGCTGTCCAGCTGATCCAGCTGGGCTCTATGCCCCAGTATTACTATCAGGAGCCTCAACAGGCCTATAGCCACCCCCTCTACCCGCAGAGCCACCTGTCCCAGCACCAGCAGCGTGAAGACGGTCAGCTGAAGACATATTCTAGTGACAGACAGACCCCGGCTATGCTGAGCTCCCATGGGGACATGGGAACTTCTGATACAGGAGTGGCAGATCCAGCCAGCTCAGAAATGACTCGGGTCACTAGTACTCTTCCTCACCAACCGCTCCTGTCCCCCAGTGGGATCCACCTCAACAACATGGGGTCTCAGCATCAACAGCCGCCATCTCCCAGTGCGATGTGGCCCCAGATGCACTTACCTGATGGGAGAGCCCAGTCCGGATCCCCGGAATCAAGCAGCGGCCAAACCAAAGGAGTGTTTGGGGAACAGTTTGATGCCAAGAACAAGCTGACATGCTCCATCTGCCTGAAGGAGTTCAAAAGCCTGCCCGCCCTGAACGGCCACATGCGGTCCCACGGGGGGATGAGGGCGTCCCCCAGCCTCAAACAGGAGGAAGGAGAGAAGGCCCCACCGCCTCAGCCTCAGCCCCAGCCTCAGCCCCAGCAGCCACTGCCACCTCCGCCTCCTCCGCCGCCGCCACCGCAGCTCCCTCCTGAGGCAGAGCGCCTCACGCCTATGGTCATGCCCGTGTCTGTCCCTGTCAAGCTAATCCCACCCAAGCCCAGCTCTCAGGGGTTCACCAACAGCGTCGCTGCCACCCCCGCGGCCAGAGACAAGCCAGCCAGCTCGATGTCGGACGACGAGATGCCTGTGCTCGAAATCCCCCGGAAACATCCACCTATCGCCGCCAAAGTTGAGGAGCCCCTCAAGAACCTACCAGAGAAGAAGAAATTCCGGCACCGGCCTGAGCCCCTCTTCATCCCACCACCGCCTTCGTCCTATACTCCCAACCCCACCTCTTACTCGGGGGCCACCCTGTACCAGAGCCAGCTGCGCTCCCCGCGAATCCTCGGGGACCACCTGCTCCTGGACCCCGCCCACGAACTGCCCCCCTACACGCCGCCACCCATGCTGAGCCCTGTGCGCCAGGGCTCAGGGCTCTTCAGCAATGTCCTCATCTCTGGCCACGGCCCTGGAGTGCACCCCCAGCTGCCCCTCACTCCCCTCACGCCCACGCCACGTGTGCTGCTGTGCCGTTCCAGCAGCATCGATGGCAGCAATGTGACAGTCACCCCAGGACCTGGAGAGCAGACTGTGGATGTTGAACCACGCATCAACATTGGCTTAAGGTTCCAAGCAGAGATCCCAGAACTGCAAGACGTCTCCGCCCTGGCTCAGGACACACACAGGGCCACACTGGTATGGAAGCCGTGGCCTGAGCTGGAAAACCAGGCCCTCCAGCAGCAAGTGGAGAATCTTCTGAATTTGTGTTGTTCCAGTGCGCTGCCAGGTGGAGGAACCAATTCGGAATTTGCTTTGCACTCTCTCTTTGAGGCCAAAGGTGACGTGATGGCTACCCTGGAAATGCTGCTGCTGCGGAAGCCAGTCAGGTTAAAATGTCATCCTTTAGCAAATTACCACTACGCCGGTTCTGACAAGTGGACATCCCTAGAAAGAAAACTGTTTAATAAAGCATTGGCCACTTACAGCAAAGACTTTATTTTTGTACAGAAGATGGTGAAGTCCAAGACAGTGGCTCAGTGCGTGGAGTACTACTACACTTGGAAGAAGATAATGCGACTAGGCCGGAAACACCGGACACGCCTGGCGGAAATCATTGACGACTGCATGACCAGCGAAGAGGAAGAGGAGGCCGAGGAGGAAGAAGAGGACCCAGAAGAAGATAGGAAATCCATAAAAGAAGAGGAGAGTGAAGTGGCCAAGTCTCCAGAGCCACCGCCTGCCCCTGCCCTGGCTCCCACTGAGGGGCCACCCATGCAGGCTGTTGGCCAACAACCATCAGGCAACTTCATTTGTGAAATGCCCAACTGTGGGGCTGTGTTCAGCTCCCGACAGGCACTGAACGGTCACGCCCGCATCCACGGCGGCACCAACCAGGTGGCTAAGACCCGAGGTGCCATCCCCTCTGGGAAGCAGAAGCCAGGTGGCACCCAGAGTGGGTACTGCTCAGTGAAGAGTTCACCATCTCACAGTACCACCAGTGGAGAGACGGACCCCACCATCTTCCCCTGCAAGGAGTGTGGCAAGGTCTTCTTTAAGATCAAAAGCCGGAATGCGCACATGAAAACCCACCGGCAGCAAGAGGAGCAGCAGAGGCAGAAGGCTCAGAAGGCAGCCTTCGCAGCAGAAATGGCAGCCACCATCGAGAGGACTACGGGGCCGGTGGGGGCGCCCGAGCTGCTGCCCCTGGACCAACTGAGTCTGATGAAGCCAGTCAAGGACGTGGACATCCTGGATGACGATGTGGTCCAGCAGTTAGGCGTCATGGACGAGGCCGAGGTGGTAGGCACGGATCTTCTCTTGGACGACCAAGATTCGGTTTTGCTTCAGGGTGATACAGAACTCTAA
>16|ENSMUSG00000014039|97946794|98006699
ATGGCTGAAGATGGTAGTGAGGAGATCATGTTTATCTGGTGTGAAGACTGCAGCCAGTACCATGACTCGGAGTGTCCTGAACTGGGACCTGTGGTCATGGTCAAGGACTCCTTTGTGCTGAGCAGGGCAAGGTCCTCCCTCCCCTCTAACCTGGAGATCAGGCGCCTGGATGACGGGGCTGAAGGCGTGTTTGCAGTGACCCAGCTAGTCAAGCGCACACAATTTGGTCCGTTTGAGTCCAGGAGAGTCGCCAAGTGGGAGAAAGAGTCGGCATTTCCTCTGAAGGTATTTCAGAAGGACGGGCATCCTGTGTGCTTCGACACTTCCAATGAGGATGACTGCAACTGGATGATGCTAGTGCGACCAGCACTGGAGCCTGGGCACCAGAACCTGACAGCCTACCAACATGGCAGTGACGTGTATTTCACCACCTCAAAGGACATTCCTGCAGGCACTGAACTGCGTGTGTGGTATGCTGCCTTTTATGCCAAGAAGATGGACAAGCCCATGCTAAAGCAGGCCTGCTCCAGTGTTCAGGCTGCAGGCACCCCTGAGCCCAGTGTCTCTGTGGAACCTGAGCGTGGCCAATGGGTGTGTAAGGTGTGCTCCAACACCTTCCTGGAGCTTCAGCTCCTGAACGAGCATCTCTTGGGCCATCTGGAGCAAGCCAAAAGCCTCCCTGCAGGTGGCCAGCAGCATGAGGCAGCTTCTGAGAAGGAGCCTGATGCACCCAGGATGGAGCCTCCCACAGCAGCCGAGAGCAAGAGCATCCAGAGTGTCATGGTCACCAAAGAGCCAAAGAAAAAGCCTCGAAGAGGGAGGAAACCCAAAGCATCCAAGGTTGAGCAGCCTCTGGTCATTATCAAAGACAAGGAGCCTTCAGAGCATGTGGCAGAGATCATAACTGAGATCCCCCCAGATGAGCCTGTGAGTGCAACACCAGATGAACGGATCATGGAGTTAGTCTTGGGGAAGCTGGCCGCCCCCACAAATGAAGCCAGCTCAGTGCCAAAGTTCCCACATCATCCAAGCAGCACCATTGCCCTCAAGAGGGGCTTGGTTCTGTCCAGCAGACATGGCGTCCGGCGGAAGCTCGTCCGTCAGCTGGGTGAGCATAAACGCATCCATCAGTGTGGCACCTGCAGCAAGGTCTTCCAGAACAGCAGCAACCTGAGCCGGCACGTGCGCTCGCACGGTGAGTGCGCGCACGGGGACAAGCTGTTTAAATGTGAGGAATGTTCGAAACTGTTCAGCCGTAAGGAAAGTCTAAAGCAGCATGTTTCCTACAAGCACAGCCGGAATGAGGTGGACGGTGAGTACCGCTACCGCTGTGGCAGCTGTGGGAAGACATTCCGAATGGAGAGTGCACTGGAGTTCCACAACTGTAGGACAGATGACAAGACGTTCCAATGTGAGATGTGTTTCAGATTCTTCTCCACCAACAGCAACCTCTCTAAGCACAAGAAGAAACATGGGGACAAGAAGTTTGCCTGTGAGGTCTGCAGTAAGATGTTCTACCGCAAGGATGTTATGCTGGACCACCAGAGGCGACACTTGGATGGTGTGCGGCGGGTGAAGAGAGAAGACTTGGAGGCCAGCGGGGAAAGCCTGGTTCGTTACAAGAAGGAACCTTCTGGATGCCCAGTGTGTGGCAAGGTGTTCTCCTGTCGGAGCAACATGAACAAGCACCTGCTGACCCACGGTGACAAGAAGTACACCTGCGAGATCTGTGGGCGCAAGTTCTTCCGAGTGGACGTACTCAGGGACCACATCCATGTCCACTTCAAGGACATCGCGCTAATGGATGACCACCAGCGGGAGGAGTTCATTGGCAAAATTGGGATCTCCTCAGAGGAGAATGATGACAACTCTGATGAGAGCGCAGACTCTGAGCCACACAAGTACAGCTGCAAGAGGTGCCAGCTCACTTTCGGCCGTGGGAAGGAATACCTGAAGCACATCATGGAGGTGCACAAGGAGAAGGGCCACGGCTGCAGCATCTGCCACCGACGCTTCGCACTCAAGGCCACCTACCATGCCCACATGGTCATCCACCGGGAGAACCTGCCTGACCCCAACGTGCAGAAGTACATTCACCCCTGTGAGATCTGTGGGAGGATATTCAACAGCATTGGGAACTTGGAGCGCCACAAACTCATCCACACAGGTGTGAAAAGCCACGCCTGTGAGCAGTGTGGGAAGTCCTTTGCCAGGAAGGACATGCTGAAAGAGCACATGCGTGTGCATGACAACATCCGGGAGTACCTGTGCGCCGAGTGTGGGAAAGGTATGAAGACCAAGCATGCACTGCGCCACCATATGAAGCTGCACAAAGGCATCAAGGAGTATGAGTGCAAGGAATGTCACCGCAAGTTTGCACAGAAGGTCAACATGCTCAAGCACTACAAACGGCACACAGGAATTAAAGACTTCATGTGTGAATTGTGTGGGAAGACATTCAGTGAGAGGAACACAATGGAGACACACAAGCTCATCCACACAGTAGGCAAGCAGTGGACTTGTTCCGTGTGTGACAAGAAGTACGTCACAGAGTACATGCTTCAGAAACACGTCCAGCTCACTCATGACAAGGTGGAAGCACAGAGTTGCCAACTATGTGGCACCAAAGTGTCAACCCGGGCCTCCATGAGCAGACATATGCGACGCAAGCACCCCGAGGTCCTCGCTGTTCGGATTGACGATCTGGACCACCTCCCCGAGACCACCACCATCGATGCATCTTCCATCGGCATTGTCCAGCCTGCGCTGGGCCTGGAGCAGGAAGAACTGGCAGAAGGTAAGCATGGAAAGGCTGCCAAGCGCAGCCACAAGAGAAAGCAGAAGCCAGAGGAAGAGGCAGGGGCTCCAGTGCCTGAGGATACCACCTTCAGTGAATACCCCGAAAAGGAGCCAGAGTTCACAGGCAGTGTGGGTGACGAGACAAATTCTGCTGTACAGAGTATCCAACAGGTGGTGGTGACCCTAGGGGACCCCAATGTGACTGCTCCATCAAGCTCAGTTGGTCTAACCAACATCACCGTGACCCCCATCACCACTGCAGCTGGAACTCAGTTTACCAATTTACAGCCAGTGGCTGTTGGACATCTTACCAACCCTGATCGCCAGCTACAGCTAGATAACTCCATCCTGACTGTGACCTTTGATACTGTCAGTGGCTCCGCCATGTTGCACAACCGGCAAAATGATGTCCAGATCCACCCACAGCCAGAAGCCACAAACCCTCAGTCAGTGGCCCACTTTATCAACCTTACCACACTGGTAAACTCCATCACACCCTTGGGGAACCAACTCAGTGAGCAGCACCCACTCACCTGGCGAGCAGTGCCCCAGACAGATGTGCTGCAGCCGCCACAGGCCCCTGCAGCCCCGCAGCAGGCGGTGCAACCCCAGGTACAGAATGAGCAGCAGCAGATGTACAGCTACTGA
>13|ENSMUSG00000075041|21511835|21512311
ATGAGAAGACACTTGATTGTATACCAAAGAGTCCAAAATGAAGAGGAGCCAAATGACTGCAGTGAATGTGGGAAAGTTTTCGGTGTGAGCTCAGCCCTCATCAAACATCAGAGCATACATACAGGTGAAAAGCCATATGCATATGATAAGTATGGGGAAGTCTTCAGTGTGATCTCAGCACTCATCAAACATCAGAGAATCCATACTGGAGAAAAGCCATATAAGTGGAAGAAATATGGCAAAGCCTTCTATGTGAACTCAGTGCTTATTAGTCACCGGAGGGTTCACTCTGGAGAAAAGCCATGTGAGTGTGGGAATGTAGAAAAGCATTCAGTCAGAGTCAAACCGAGTGATCACCAGAGAATCCATACTGGAGAGAAATGCTACGAGTTTGATGAGTGTGGGGAAGGTTTCCGAAGATACTCTAACCTTACCAAACACCAGAAAGGACATAACAAAAGAAAATGTCAGCAGTGA
>13|ENSMUSG00000074829|67106525|67109086
GATGCAGTGACTTTTGACGATGTGCATGTGAACTTCACTAAAGAAGAATGGAATTTGCTGGATCCTTCCCAGATGAATCTCTACAAAGATGTTATGTTGGAGACCTACTGGAACCTTACTTCTATAGGTTACAAATGGGAAGACCATCACATTGAAGAACCATGTCAAAGTTCTCGAAGACATACAAGGCATGTAAGAAGTCATAGTTGGAAGAAACTCTATGAATGTAATCAATGTGGTAAAGCCTTTTCCTCTCACAGTAGTCTCAGATATCATAAAAGAACCCATACTGGAGAGAAACCTTATGAATGTAATCATTGTGGTAAAGCCTTTGCAACACCCAGTCATCTCCAAAGACATAAAAGAACCCATACTGGAGAGAAACCTTATGAATGTAATCAATGTGGTAAAGCCTTTTCCTCTCACAGTAATCTCAAATATCATAAAAGAACCCATACTGGAGCAAAACCTTATGAATGTAATCAATGTGGTAAAGCCTTTGCAAGATCTACTACTCTTCAATTTCATAAAAGAACCCATACTGGAGAGAAACCTTATGAATGTAATCAATGTGGTAAAGACTTTTCCTGTCACAGTGGTCTCATATATCATAAAAGAACCCATACTGGAGAGAAACCTTATGAATGTAATCAATGTGGGAAAGCCTTTTCCTGTCACAATAGTCTCAGATATCACAAAAGAACCCATACTGGAGAGAAACCTTATGAATGTAATCAATGTGGTAAAGCCTTTGCTACATCCAGTCATCTACAATGTCATAAAAGAACCCATACTGGAGAGAAACCTTAT
>1|ENSMUSG00000048402|120665029|120763549
CAAGAAATTTATGTGGCTCTGGCCAAAGGTGTCAGGGAGAGCACAGTTCCTCAGCAGCTCCTGCCGGCTTTCCACGCGCCTTTGCCGATTGACATGAGACACCAGGAGGGAAGGTACCATTATGACCCTCACTCTGTCCACAGTGTACACGGGCCTCCCACCCTAAGTGGCAGCCCTGTCATCTCAGATATCTCCTTGATACGACTTTCTCCACACCCTGCTGGCCCTGGAGAGTCACCCTTCAGCGCCCACCACCCCTACGTGAACCCCCATATGGAGCACTACCTCCGGTCTGTGCACAGCAGCCCCACACTCTCAATGATCTCTGCCGCCAGGGGCCTCAGCCCTGCTGATGTGGCCCACGAACATCTGAAAGAGAGGGGACTCTTTAGCCTCGCAGCCCCAGGCACCAACCCTTCAGACTATTACCACCAGATGACCCTCATGGCAAGCCACCCCACCCCTTATGGGGACCTTCTAATGCAGAGCGGGGGTGCTGCTAGCGCACCCCATCTCCATGACTACCTCAACCCTGTGGATGCATCACGATTCTCTAGTCCACGTGTGACCCCACGACTGAGCCGCAAGCGGGCTCTGTCCATCTCCCCGCTCTCAGATGCCAGCCTCGACCTACAACGCATGATTCGGACCTCTCCCAACTCGCTGGTAGCTTACATCAACAACTCCAGGAGCAGCTCAGCAGCCAGTGGCTCTTATGGACATCTGTCTGCTGGTGCCCTCAGCCCAGCCTTCACTTTTCCCCACCCCATCAATCCTGTGGCCTACCAGCAGATCCTGAGCCAGCAGCGGGGCCTGGGCTCAGCCTTTGGACACACACCACCCCTGATCCAGCCTTCACCCACCTTCTTGGCCCAGCAGCCCATGACTCTCACCTCCATCAGCACCATGCCTACCCAACTCAGCAGCAGTAGCAGCAACTGTCTAAATGATGCCAACCAGAACAAGCAGAACAGCGAGTCAGCTGTGAGCAGCACCGTGAACCCCATCACCATTCATAAGCGGAGCAAGGTCAAGACTGAGGCTGAGGGCCTGCGTCCAGCATCCCCGCTTGGACTGACACAGGAGCAGCTGGCCGATCTCAAGGAAGACCTGGACAGGGATGACTGTAAGCAGGAGGCCGAGGTGGTCATCTACGAGACCAACTGCCACTGGGCAGACTGCACCAAGGAGTATGACACACAGGAGCAGCTGGTGCATCATATCAACAATGAACACATCCACGGGGAGAAGAAGGAGTTCGTGTGCCGCTGGCAGGCCTGCACGAGAGAGCAGAAGCCCTTCAAGGCCCAGTACATGCTGGTTGTTCACATGCGCAGACACACGGGTGAGAAGCCACACAAGTGCACGTTCGAAGGCTGTTCCAAGGCCTACTCTCGCCTGGAGAACCTGAAGACACACCTGCGTTCACACACAGGAGAGAAGCCATATGTGTGTGAACACGAAGGCTGTAACAAAGCCTTCTCCAATGCCTCAGACCGCGCCAAGCACCAGAACCGCACTCACTCCAATGAGAAACCCTACATCTGCAAGATCCCAGGCTGCACCAAGAGGTACACAGACCCCAGCTCACTCCGCAAGCATGTGAAGACTGTCCATGGGCCAGACGCCCATGTCACCAAGAAACAGCGTAATGATGTGCATGTCCGTGCTCCACTGCTCAAGGAGAATGGGGATAATGAGGCCAGCGCCGAGCCAGGTGGCCGGGGACCTGAGGAGAGTGTGGAGGCCAGTAGCACCAGCCACACTGTGGAGGACTGCCTACATATCAAAGCCATCAAGACAGAGAGCTCCGGGCTTTGTCAGTCCAGCCCCGGGGCCCAGTCATCCTGCAGCAGCGAGCCCTCTCCCCTGGGCAGTGCCCCCAACAATGACAGTGGCATGGAGATGCCGGGGACAGGGCCTGGGAGTCTGGGAGACCTGACAGCACTGGCTGACACGTGTCCAGGAGCTGACACCTCAGCCCTGGCTGCACCCTCCACTGGTGGCCTGCAGCTGCGCAAACACATGAGCACCGTGCATCGCTTTGAGCAGCTGAAGAGAGAGAAGCTCAAGTCACTGAAGGATTCCTGCTCGTGGGCCGGCCCAGCTCCACACACCCGCAACACCAAGCTGCCTCCCCTTCCAGTCAATGGTTCTGTCCTGGAAAACTTCAACAATACAGGGGGCGGTGGACCGGCAGGACTGCTGCCCAGCCAGCGGCTACCAGAGCTGACCGAAGTGACGATGCTGAGCCAGCTGCAGGAACGAAGAGACAGCTCCACCAGCACCATGAGCTCGGCCTACACTGTGAGCCGCCGCTCCTCTGGCATCTCCCCATACTTCTCTAGCCGTCGCTCCAGCGAGGCTTCGCCTCTCGGTGGCCTACGCCCGCACAACGCCAGCTCAGCAGACTCCTATGACCCCATCTCCACAGATGCCTCTCGGCGCTCCAGTGAAGCC
>8|ENSMUSG00000031665|91917351|91934267
ATGTCGCGGAGGAAGCAAGCGAAGCCTCAACATTTCCAATCCGACCCCGAAGTGGCCTCGCTCCCCCGGCGAGATGGGGACACAGAGAAGGGTCAACCAAGTCGCCCCACTAAGAGCAAGGATGCCCATGTCTGTGGCCGGTGCTGCGCTGAATTCTTTGAATTATCAGACCTTCTGCTCCATAAAAAGAGCTGCACTAAGAATCAATTAGTTTTGATTGTCAATGAAAGTCCAGCCTCCCCAGCAAAAGCCTTCCCTCCTGGCCCGTCTCTCAATGATCCCGACGACCAAATGAAAGACGCGGCGAATAAAGCAGACCAAGAAGACTGCAGCGACCTTTCAGAACCCAAGGGGCTTGACAGGGAAGAGTCCATGGAGGTGGAGGTCCCAGTTGCCACCACCACCACCACCACCACTGGCGGCAGCGGCGGGAGTGGTGGCAGCACTCTGAGCGGTGTCACCAACATCACCACCCCGAGCTGCCACAGCGGCTCTTCCACGGGTACCTCAGCGATCACAACCTCTCTACCTCAACTGGGGGACCTGACGACACTGGGCAACTTCTCGGTGATCAACAGCAACGTCATCATTGAGAATCTCCAGAGCACCAAGGTAGCGGTGGCCCAGTTCTCCCAGGAGGCGAGGTGTGGGGGGGCCTCCGGAGGCAAGCTGCTCATCTCAACCCTCATGGAACAACTCCTGGCTCTGCAGCAGCAGCAGATTCACCAGCTGCAGCTCATAGAGCAAATACGTCACCAAATACTGCTGCTGGCCTCTCAGAGCGCAGACCTGCCGGCAGCACCCTCTATCCCGTCTCAAGGTACTTTACGAACATCTGCCAACCCCTTGACCACACTGAGCTCCCATCTGTCTCAACAGCTGGCGGTGGCAGCTGGATTAGCACAGAGCCTTGCTAGCCAATCTGCCAACATCAGCGGTGTGAAGCAGCTCCCCCACGTCCAGCTACCTCAGAGCAGCTCCGGCACCTCCATCGTCCCGCCCAGTGGTGGCACTTCTCCCAACATGAGCATAGTGACGGCTGCAGTGCCCACCCCGTCCTCAGAAAAAGTGGCTTCCAATGCTGGTGCCTCCCATGTCAGCTCCCCGGCCGTCTCAGCATCGTCCTCACCAGCATTCGCAATAAGCAGTCTGTTGAGTCCTGCATCTAACCCACTTCTACCTCAGCCGACCCCAGCTAACGCTGTTTTCCCTACCCCTTTGCCTAACATTGCAACAACCGCAGAAGATTTGAACTCCCTGTCTGCCTTGGCCCAGCAAAGAAAAAGCAAGCCACCAAATGTCACTGCCTTTGAAGCGAAAAGTACTTCAGACGAGGCGTTCTTTAAACACAAGTGCAGGTTCTGTGCGAAGGTCTTCGGGAGCGACAGTGCCTTGCAGATCCACTTGCGCTCCCATACTGGAGAGAGGCCATTCAAGTGCAACATCTGTGGGAACAGGTTCTCTACTAAGGGCAATCTGAAAGTCCACTTCCAGCGCCACAAAGAGAAGTACCCCCACATCCAGATGAACCCCTACCCTGTACCGGAGCACTTGGACAATGTCCCCACGAGCACCGGCATCCCCTACGGCATGTCCATCCCTCCAGAGAAGCCAGTTACCAGCTGGCTAGACACCAAGCCAGTCCTGCCCACTCTGACCACTTCCGTCGGCCTACCATTGCCTCCAACTCTCCCAAGCCTCACGCCCTTCATCAAGACGGAAGAGCCAGCCCCCATCCCTATTAGCCATTCTGCTGCCAGTCCCCAAGGCTCAGTCAAAAGTGACTCCGGGGCCCCTGATTTGGCCACAAGAAACCCAAGTGGCGTCCCTGAGGAAGTGGAAGGGTCTGCTGTGCCACCCTTTGGTGGCAAGGGTGAAGAGAGTAACATGGCAAGCTCCGCCGTCCCGACAGCGGGCAACAGTACTCTGAACTCCCCAGTGGCTGACGGTGGTCCAGGAGGGACCACCTTCACCAACCCTCTGTTGCCCCTCATGTCTGAGCAGTTCAAGGCCAAGTTTCCTTTTGGGGGACTCTTAGATTCGGCCCAGGCCTCAGAGACATCCAAGCTGCAGCAACTGGTAGAAAACATTGACAAGAAGGCCACGGATCCCAATGAGTGTATCATCTGCCACCGGGTTCTCAGCTGTCAGAGCGCCTTGAAAATGCACTACCGGACACACACTGGGGAGAGGCCCTTCAAGTGTAAGATCTGCGGCCGGGCTTTCACCACGAAAGGGAACCTCAAGACCCACTACAGCGTCCATCGGGCTATGCCTCCACTCAGAGTCCAGCATTCCTGCCCCATCTGTCAGAAGAAGTTCACAAACGCAGTGGTCCTCCAGCAGCATATTCGTATGCACATGGGAGGCCAGATCCCCAACACCCCAGTCCCTGACAACTACCCTGAGTCCATGGAGTCTGACACAGGCTCCTTTGATGAGAAAAATTTCGACGACTTAGACAACTTCTCAGATGAGAATATGGAAGAGTGTCCTGAGGGCAGCATCCCAGACACACCCAAGTCAGCGGACGCTTCCCAAGATAGCCTGTCATCTTCGCCTCTGCCCCTCGAGATGTCGAGCATCGCTGCTCTGGAAAATCAGATGAAGATGATCAATGCTGGCCTGGCGGAGCAGCTGCAGGCCAGCCTGAAGTCTGTGGAGAACGGATCCATGGAAGGGGATGTGCTGACCAACGACTCTTCCTCAGTGGGTGGCGACATGGAGAGCCAGAGTGCAGGCAGCCCAGCCATCTCAGAGTCTACCTCTTCCATGCAGGCTCTGTCCCCGTCCAACAGCACCCAAGAATTCCACAAGTCACCCGGCATGGAGGAAAAGCCACAGCGAGTGGGGCCAGGCGAGTTCGCCAATGGTCTATCTCCCACCCCAGTGAACGGAGGTGCTTTGGACTTGACTTCTAGTCATGCAGAGAAAATCATCAAAGAAGATTCTCTGGGAATCCTCTTTCCTTTCAGAGACCGGGGTAAATTTAAAAACACTGCTTGCGACATTTGTGGCAAGACCTTTGCTTGTCAGAGTGCCTTGGACATTCACTACAGAAGTCATACCAAAGAGAGACCGTTCATTTGCACAGTTTGCAATCGTGGCTTTTCCACAAAGGGTAATTTGAAGCAGCACATGTTGACACATCAGATGCGAGATCTGCCATCGCAGCTCTTTGAGCCCAGTTCCAACCTCGGCCCCAATCAGAACTCTGCAGTGATTCCCGCCAACTCGCTGTCATCTCTCATCAAAACAGAGGTCAACGGCTTTGTACACGTTTCTCCTCAGGACAGTAAGGACGCCCCCACTAGTCATGTCCCTCAGGGGCCTCTGTCGTCCTCTGCGACATCCCCAGTTCTGCTCCCAGCTCTGCCCCGGAGAACTCCCAAACAGCACTATTGTAACACGTGTGGTAAAACCTTCTCTTCTTCGAGTGCCCTGCAGATCCACGAGAGAACTCACACTGGAGAGAAGCCCTTTGCTTGCACTATCTGTGGAAGAGCATTCACAACAAAAGGCAATCTGAAGGTCCACATGGGCACCCATATGTGGAACAGCACCCCTGCACGCCGGGGCCGGCGGCTCTCAGTGGATGGCCCCATGACATTTCTAGGAGGCAATCCTGTCAAGTTCCCAGAAATGTTCCAGAAGGATCTAGCGGCGAGGTCAGGAAGTGGGGATCCGTCCAGCTTTTGGAACCAGTATACAGCAGCACTGTCCAACGGGCTGGCCATGAAGGCCAACGAGATCTCTGTCATTCAGAACGGCGGCATCCCTCCAATTCCTGGAAGCCTGGGCAGTGGGAGCAGCTCACCTATCAGTGGGCTGACTGGGAACGTGGAAAAACTGGGCAATTCGGAACCCAGTGCTCCTCTGGCTGGCCTGGAGAAAATGGCGAGCAGCGAGAACGGAACCAACTTCCGTTTCACCCGCTTCGTGGAGGACAGCAAAGAGATCGTCACAAGCTAA
>10|ENSMUSG00000062931|81654844|81671026
GTGATCTGTTGCCGGGAGCTGGGAGGAGAGTTGTGCGAGTTTGCAGCCTGCGCCATGGATGCAGTGACTTTTATGGATGTGCATGTGAACTTCTCTCAGGAAGAGTGGGCTTTACTGGATCCTTCTCAGAAGAGTCTCTACAAAGATGTCATGCTGGAAACCTACTGGAACCTTACTTGTATAGGCTATGATTGGGAAGACAACAATAGTGAAGAATGTTGTCAAAGTTCTAGAAGACATGGAAGGTATTTCAACTCTTCTCAATATAGTACATATAAAGCAAAGGGCTATGGAAAGAAGCAGTGCACCTCTCTCTTTCCCAGAACAATTAGAAGATATGTAGTCATCCCCACTATGAGAAGACATGGTGAATGTGATATAAGTTTACAAGTAAATGGTTTTCCAGCTTCAATGGGAATTCATCAAAATACTCCCATTGGAGAAAAGCCTTATGAATACAAGGAGTATGGAAAATCTCCTGTCCGTCCTGGTTTACTTTGCATATGTAGTGTGACTCACACTATAGGAAAATGTTATGAATGCGATCAGTGTGGTAAAGATCTCAGTTCTTCTTTTTCTCTTCAAAGGTGTAAAATAAGTCATGTAGGAAAAGAGCATGATGGATGTGAGCCAAGCAGTAAAAGTTTTAACTATCACAGGTATCTTCAAATACAGAACACAACCTACAATGAAGAGTATCTCTATGATTATATTCAATGTGATAAGGCCTCTTTACAATTACACCAAAGAACTAGTTCCACAATAACATCCTATGATTATAATGAAGGAGATAAAGACATTACATTTCACAGTAATCATCAGATATGTAGGATGAATACTAGAGACACAAGGTATGAATATCATCAATGTGGTAAAACCTTTGCATGTCCTAATTACCTTCAAATACATGAAAGAATTCATACTAGAAAGAAACCCTATGAATGTAATCAGTGTGGTAAATTTTTTGCATATAAAAGTCATTTTCACAAGCATCAAAGAACTCACACTGGTGAGAAACCCTATGAATGCAGTCAGTGTGGTAAAGCCTTTGCATGTAATGGTAATCTTCAAATACATGAGAGAATTCATACTGGTGAGCAACCCTATAAGTGTCATCAATGTGGGAAAGCCTTTGCATATAGCAATAGTCTTCACAAGCATGAAAGAACGCACACTGGAGAGAAACCCTATGAATGTAATCATTGTGGTAAAGCCTTTACATGTCACAGTACCCGGCAAATACATGAAAGAATTCATACTGGAGAGAAACCATATAAATGCAGTCAATGTGGTAAAACCTTTGCACGTAACAGCCATGTTAAAATGCATGAAAGAATTCATACTGGAGAGAAACCCTATAAATGCAATCAATGTGGTAAAGCCTTTGCATATCACAGTCATCTTCAAAGGCATGAAAGGATTCATACTGGAGAGAAGCCTTATGAATGTAATCAATGTGGTAAAGCCTTTGCATATCGCAGTAGTCTTAGACTACATGAAACAAGTCATACTGGAGAGAAACCTTATGAATGTAACCAATGTGGTAAAACCTTTGCCTGTTCCAGCTATCTTCAAATACATGAAAGAATTCATACTGGAGAGAAACCCTTTCAATGTAAGCATTGTAGTAAAACCTTTTCATATCGCAGTAGTCTTCACATGCATGAAAAAAATCATACTGGAGAGAAACTCTTTGAATGTAAGAAATGTGGTATATCCTTTGCACATCTTGGTACCCTTCAAAAGCATGAAAAAAAGCATACAGACAAAGAAGAAAATTCCCCTGAAGGATAG
>7|ENSMUSG00000049600|11906303|11908508
ATGGCAGCCACAGAGGCAGTGCACCACATCCACCTACAGAACTTTTCGCGCTCACTACTGGAGACCCTCAATGGGCAGAGGCTAGGCGGTCACTTCTGTGATGTGACCGTGCGCATCCGTGAGGCTTCTCTGCGTGCTCACCGCTGTGTGCTGGCCGCTGGCTCACCCTTCTTTCAGGATAAACTGCTGCTCGGCCACTCAGAGATTCGTGTGCCACCAGTGGTGCCTGCGCAGACAGTGCGCCAGCTGGTCGAGTTCCTTTACAGCGGCTCGTTGGTGGTGGCACAGGGCGAAGCGCTGCAGGTACTCACTGCAGCGTCGGTGCTTCGCATCCAGACCGTCATTGACGAGTGCACACAGATCATCGCTCGTGCCCGTGTCCCCAACACCCCGGCGCCTGCGCCTCTGCCACCACCCGTGCCCCCTCCACTAGCACCCGCGCAGCTGCGCCACCGTCTGCGCCACTTGCTGGCCGCCCGCCCCCCGGGTCATCCCAACGCCGCGCACAGCCGCAAGCAGCGCCAGCCCGCGCGTCTTCAGCTACCTGCACCCCCAGCACCCATCAAGGCTGAGGGGCCTGATGCGGAGCCAGCGCTGACTGCCGCGCCTGAAGACAGAGGTGAAGAGGATGACGATGAGGAAACGGATGAAGAAACCGACGCTGAAGAAGGTGAAGGAGGCGGCGGCGGCCCGGGTGAGGGCCAGGCTCCCCCTGCCTTCCCCGACTGTGCAGGGGGCTTCCTTACCACTGCAGCTGACAGCGCTCGAGAGGATCCCCCTGCATCCACTGGCATCACTGATTATGGTGGTGCCGGGAGAGATTTCCTTCGGGGGACTGGGGTCACTGAAGATGTGTTCCCAGATAGTTATGTGTCCGCTTGGCATGAGGAAAGCAGCGGAGGGCCAGAAAGTTGTCCGGTGGAAACGTCTGCTCCACCCGACTGTGCCCTGGCTGGGCCTCGCCCAACAGGTGTGAAGACCCCAGGGCCCCCCGTGGCTCTCTTTCCCTTTCACTTGGGTGCTCCCGGCCCCCCAGCGCCAACACCTCCTACTCCATCTGGGCCAGCCCCTGCACCCCCGCCCACCTTCTACCCCACGCTCCAGCCAGATGCAGCCCCCAGTGCTCAGCTGGGAGAAACGCAGGCGGTGCCAGCGGCCCCTGCCGCTCAGGCCACAGCCATCTCTGGCACTCCTGTGCGCGCCCCGGGTGGCCAAGGTGCTGAGCAACCCGCCTATGAGTGTAGCCACTGCCGCAAGACGTTCAGCTCGCGGAAAAACTACACCAAGCACATGTTCATCCACTCTGGGGAGAAGCCACATCAGTGCGCTGTGTGTTGGCGATCCTTCTCGCTACGCGATTACCTGCTCAAGCATATGGTCACACACACTGGCGTGCGAGCCTTCCAGTGTGCAGTGTGTGCCAAGCGCTTCACTCAGAAGAGCTCCCTCAACGTGCACATGCGCACACATAGGCCTGAGCGTGCGCCCTGCCCTGCCTGTGGGAAAGTTTTCTCACACCGTGCACTGCTGGAGCGACACCTTGCAGCTCACCCTGCACCTTGA
>7|ENSMUSG00000002265|6310046|6334505
ATGTACCATCACGAAGACGACACCAACAGTGACATGAACAGTGACGACGACATGAGCCGAAGTGGGAGAGAAACCCCACCCCCTCGACCATCTCATGCTTTTGGCAGTGAGCGAGACCTGGAGCGCAGGGGCAGAAGCAGAGATGTGGAGCCTCGAGACCGCTGGCCATACACCAGGAATCCCAGAAGCAGGCTGCCTCAACGGGATCTTTCTCTTCCTGTGATGTCAAGACCACATTTTGGACTGGACAGAGATGATGACAGACGTTCCATGGATTATGAGTCTCGATCCCAGGATGCCGAGTCATACCAGAATGTTGTGGAACTCAAAGAGGACAAGAAGCCTCAGAATCCAATTCAGGACAACCTGGAGAACTACAGAAAGCTGCTCTCGCTGGGAGTCCAGCTTGCCGAAGATGACCGACACTCTCACATGACACAAGGCCACTCATCGAGGTCCAAGAGAACTGCCTACCCAAGCACCAGCCGAGGTCTCAAACCCATGCCTGAGGCCAAAAAGCCATCCCACAGGCGTGGGATCTGTGAGGACGAGTCTTCTCATGGAGTGATAATGGAAAAATTCATCAAGGATGTGGCTCGCAACCCCAAATCCGGAAGAGCAAGGGAGCTGAACGAGCGTCCTCCTCCAAGGTTCCCCAGGCCTAATGATAACTGGAAGGACAGTTCCTCCAGCAGAAGAGAGTCAGTGATCCAGGAGAGGGGTTATGAAGGGAGCGCATTTAGGGGCGGCTTCCGGTTCAACGCAGACCTGGCTTCCAGAAGCAGAGCTCTAGAAAGGAAGAGGCGTTACCACTTTGATTCTGATGAGCGGGGTTCGGGCCATGAGCATAAAAGCTGTGTGAGGAAGAAGCCTTTTGAGTGTGGTGCTGAGATGAGACAGGCTATGAGCATGGGCAACCTGAACAGCCCTTCCTTCTCTGAGTCGCAGTCAATCGATTTTGGGGCCAACCCATACGTGTGTGATGAGTGCGGGAGGCAGTTCAGTGTCATCTCTGAGTTTGTTGAGCACCAGATCATGCACACTAGGGAGAACCTCTATGAATATGGAGAGTCCTTTATTCATAGCGTGGCTGTCAATGAGGTGCAAAAAGGTCAGGGTGGGGGGAAACGCTTTGAGTGTAAGGAATGTGGAGAAACCTTCAGTAGGAGTGCTGCCCTGGCAGAGCACCGCCAAATCCATGCTAGAGAATATCTTGCAGAATGTAGAGATCAGGAGGATGAGGAGACCATCATGCCTAGCCCGACCTTTAGTGAGCTGCAGAAGATGTATGGCAAAGATAAGTTCTATGAGTGCAAGGTGTGCAAGGAGACCTTTCTGCACAGTTCCGCCCTGATTGAGCACCAGAAAATCCATGGTAGAGGCAACTCAGATGACAGAGATAATGAGCGTGAACGCGAACGTGATCGTCTACGTGCACGTGCACGAGAGCAGCGTGAGCGCGAACGTGAACGGGAGCGTGAGCGTGAGCTTGGGGAACCCTTTCTGACCTGTCCAAACTTCAATGAGTTTCGGAAGATGTACAGGAAAGACAAAATCTATGAGTGCAAAGTGTGTGGGGAGAGCTTTCTTCATCTCTCATCCCTGAGGGAGCATCAGAAAATCCATACTAGAGGAAACCCATTTGAAAATAAGAGCAGGATGTGCGAGGAGACCTTTGTCCCTAGTCAGTCTCTCCGACGGCGCCAGAAAACTTACAGAGAGAAGCTGTTCGACTTTAACAATGCCAGGGATGCACTGATGGGAAACTCAGACTCCAGCGAGCATCAGAAAAACCGTTCCCGAAGGAACTTCTTTGAGGGCAGAGGATTTGAGAAACCCTTCGTTGAATCTCAGAAGAGTCATACTATAACAAGACCACCTGAAAACAAAGACGATGACAAGCCGTTCACCATCAGTGTCAACCCTAATGACAAGCTGAAATTCCCCATCATGGAAAATGGCTCCCAGGGCAAATCCTATGAGAGGTCTGTTATTCATAGCTTGGGCTCCGCAGAAGCTCAGAAGAGTCATGGTGGACTGGGGTTCAGTAAACCAAGACCAGTGGCAGAGTCTAGCACCCAGAGCTCAAGCAGCATTTACTACCCCAGAGCACACTCTGGAGGCAACACCTATGAAGGAAAAGAATACAAGGACTCTATCATCCATAGCTTGCCAGCTCCTCGACCTCTGAAACGTCATAGAGCAAATGACCATATTCAATGTGATGAGGGGGGAGAATCCTCCATTTATATCCCAGATATTATTAATAAGGGAAGGAAGATTCCTGCCAGAGAAGATGCTTATGAAGGAAGTAGCAGCAGCAACTACCACACACCAAATGTATCCCGTGCTGAGCCTCCAAGTCTTTCTGGAGAGTCCCATGACTCTAAGCAGGATGTCACGTTTTCAGTTCCCAGCTCAAGTGTTCGTGAACACCAGAAAGCTCGTGCCAAAAAGAAGTACATTGAGCCCAGGAACAACGAGACCTCTGTTATCCACTCCCTACCTTTTGGTGAGTTGCTTGCAGGTCACCGTAGGGCAAAGTTCTTTGAGTGTCAGGAATGCGGGGAGGCCTTTGCTCGTAGGTCTGAGCTCATTGAGCACCAGAAGATTCATGATAGAGAAAGACCTTCTGGAAGCCGACATTATGAGCGCTCTGTCATCCGCAGCCTTGCGCCCAGTGACCCTCAGACCAGTTATGCCCAAGAACGTTTCATCCAAGAACAAGTGCGTAAATTCAGAGCGTTTGGACAACGCTCAACTACCAGCAACAACCTCAGTGTACAGAAAATCTATGCCCAAGAGACATTTAATGCCGAGGAGCCCCATGATAAAGAAACTCATGGTCAAAAAATTCATGACAAAGAGCCATATGGTAAGGAGCCCAGTGGCAAGGAGCCCCATGGTGATGAGCCCCAGGACAAAGAACCCCTTGATCAGGAGATGCGCAGTGAAGAGCCCCATGATGATAAGCCCCATGGCCAGGAGCCCCATGATGATAAGCCCCATGGCCAGGAGCCCCATGATGATAAGCCCCATGGCCAGGAGCCCCACGGTGATGAGCCCCATGGCCAGGAGCCCCACGGTGATGAGCCCCATGACAAGGAACCCATTGATCAGGAGATGCGCAGTGAAGAGCCCCACAGTGAAGAGTCTCATGGTGATGAGCCCCATGGTGAAGAGTCCCATGGCCAGGAGAAAGTTGAAGATGCTACCATTCAGGCCTCAGTTTCTGAAGAGCATCAGAAAGATGACGCTGGTGATGCAATCTATGAATGCCAGGACTGTGGGCTGGGCTTTACTGATCTCAATGACCTCACAAGCCACCAGGACACCCATAGCAGAAAGGCTCTGGTTGACAGTCGTGAATATGCACATTCTGAAGTTCATGCCCACTCCGTCAGCGAATTTGAGAAAAAATGCTCTGGAGAGAAACTATATGAATGTCCAAAATGTGGGGAGTCTTTCATTCACAGCTCGTTACTTTTCGAGCACCAGAGAGTTCACGAACAAGACCAGCTGTATTCCGTAAAGGCCTGTGATGACGCTTTCATCGCTCTGTTGCCCGTGAGACCAAGGAGAAATTGCACTGTTGAAAGGAATCCTGCCGTTTCTGGGTCAGCCATTCGATGCCGTCAGTGTGGACAAGGCTTCATTCACAGTTCTGCCCTAAATGAGCACATGAGACAGCACAGAGATAATGAAATAATGGAACAGAGTGAGCTTTCAGATGAGATTTTCATTCAAGGCCTAGCCCTCACTGAGTATCAGGGGAGTGAAACAGAAGAGAAGCTTTTCGAGTGCACAATCTGTGGGGAATGCTTCTTCACTGCCAAACAGCTCGGGGACCACCACACCAAAGTTCACAAGGATGAGCCCTATGAGTATGGGCCCTCCTACACCCATGCCTCCTTTCTCACCGAGCCCCTCAGGAAGCACATCCCACTGTACGAATGCAAAGATTGCGGCCAGTCCTTCCTAGACGACACTGTCATCGCTGAGCGCATGGTGTTTCATCCTGAGCGAGAAGGTGGGTCAGAAATAGTAGCTGCCACTGCCCAAGAGGTCGAAGCCAATGTCCTCATCCCACAAGAAGTACTGCGAATCCAGGGGTCAAATGCAGAAGCTGCTGAGCCCGAAGTGGAGGCTGCAGAGCCCGAGGTGGAGGCTGCAGAGCCTGAGGTGGAGGCTGCAGAGCCTAATGGAGAGGCTGAAGGGCCAGATGGAGAAGCTGCTGAGCCTGATGGCGAGGCTGAGCAGCCCAATGGAGAGGCTGAACAGCCAAACGGTGATGCTGACGAGCCAGACGGAGCCGGGATCGAAGACCCAGAAGAGAGAGCTGACGAGCCTGAGGAAGACGTCGAAGAGCCAGAGGGAGATGCAGATGAGCCCGATGGTGCAGACATTGAAGACCCAGAAGAGGAAGGAGAAGATCAAGAGATTGAGGTTGAAGAACCATACTACAACTGTCATGAATGCGCAGAAACGTTCGCTTCCAGCTCAGCCTTTGGCGAGCATCTGAAAAGTCACGCCAGTGTGATCATCTTCGAGCCGGCCAATGCTCCTGGAGAGTGCTCTGGCTACATTGAACGGGCCAGCACCAGTGCAGGTGGTGCGGAGCAGGCAGACGACAAGTACTTCAAATGTGATGTGTGCGGGCAACTCTTCAACGACCGCCTCTCCCTTGCCAGACACCAGAATTCTCACACTGGTTGA
>18|ENSMUSG00000042439|65705599|65814302
ATGACCATGGGGGATATGAAGACCCCAGACTTTGATGACCTCTTGGCAGCATTTGACATACCAGATATGGTCGATCCCAAAGCAGCGATTGAGTCCGGACACGATGACCATGAGAGCCACATTAAGCAGAATGCTCACGTGGATGACGACTCTCACACCCCATCATCCTCAGACGTCGGCGTCAGTGTGATTGTGAAGAATGTCCGCAACATCGACTCCTCCGAGGGGGTGGAAAAAGATGGCCACAATCCCACAGGCAATGGTTTGCATAATGGGTTCCTCACGGCATCCTCTCTTGACAGCTATGGTAAGGATGGAGCCAAGTCCTTAAAAGGAGACACACCTGCCTCGGAGGTGACTCTTAAGGACCCGGCATTCAGCCAGTTCAGCCCCATCTCCAGCGCCGAGGAGTTTGAGGACGATGAGAAGATAGAGGTGGACGACCCGCCTGATAAGGAGGAGGCGCGGGCCGGTTTCAGATCGAATGTGCTGACGGGCTCAGCACCCCAGCAGGACTTCGACAAACTGAAGGCACTTGGAGGGGAAAACTCCAGCAAGACTGGAGTCTCTACATCAGGCCACACGGATAAAAACAAGGTCAAGAGGGAGGCAGAAAGCAATTCTATAACCCTGAGTGTTTATGAGCCATTTAAGGTCAGAAAAGCAGAGGATAAGTTGAAGGAGAACTCTGAGAAGATGCTTGAGAGCAGGGTCCTTGACGGGAAGCCGAGCTCCGAGAAGAGCGACTCCGGCATCGCTGCTGCCGCATCTTCCAAAACGAAGCCGTCCTCCAAGCTCTCCTCGTGCATAGCGGCCATTGCGGCGCTCAGCGCTAAAAAGGCTGCGTCCGACTCCTGCAAAGAGCCTGTGGCCAACTCCAGGGAAGCCTCCCCGTTACCAAAAGAAGTGAATGACAGTCCCAAAGCTGCCGACAAGTCTCCCGAGTCCCAGAATCTCATCGATGGCACCAAGAAGGCCTCCCTGAAGCCATCAGACAGTCCCAGGAGCGTATCCAGTGAGAACAGCAGCAAAGGGTCACCATCCTCACCCGTGGGCTCTACCCCAGCCATCCCCAAAGTCCGCATCAAGACCATCAAGACATCGTCTGGGGAGATCAAGAGGACTGTGACCAGAGTGCTGCCAGAAGTGGACCTGGACTCTGGAAAGAAGCCTTCTGAGCAGGCAGCGTCCGTGATGGCGTCTGTGACATCACTCCTGTCATCTTCAGCATCAGCCACGGTCCTCTCCTCCCCGCCCAGGGCACCTCTGCAGACGGCCATGGTTACAAGTGCAGTTTCCTCTGCAGAGCTGACCCCCAAACAGGTCACCATCAAGCCCGTGGCGACAGCTTTTCTTCCCGTGTCTGCCGTCAAGACGGCAGGGTCTCAAGTCATCAATCTGAAGCTCGCCAACAACACAACGGTGAAAGCCACGGTCATATCCGCCGCCTCTGTTCAGAGTGCCAGTAGCGCCATCATCAAAGCTGCCAATGCCATCCAGCAGCAAACCGTTGTGGTGCCGGCATCCAGCCTGGCCAATGCCAAACTCGTGCCAAAGACTGTGCACCTTGCCAACCTTAACCTTCTGCCTCAGGGTGCCCAGGCCACCTCTGAACTCCGCCAAGTGCTCACCAAACCTCAGCAGCAAATAAAGCAGGCAATAATCAATGCAGCGGCCTCGCAGCCACCTAAGAAGGTGTCTCGGGTCCAGGTGGTGTCGTCCTTGCAGAGTTCTGTGGTGGAAGCTTTCAACAAGGTGCTGAGCAGCGTCAACCCAGTCCCGGTTTACACCCCCAACCTCAGTCCTCCTGCCAACGCAGGGATCACGTTACCGATGCGTGGGTACAAGTGCTTGGAGTGCGGGGACGCCTTTGCCCTGGAGAAGAGCCTGAGCCAGCACTACGACAGGCGAAGCGTGCGCATCGAAGTGACGTGCAACCACTGTACCAAGAACCTTGTTTTTTACAACAAATGCAGCCTCCTTTCTCACGCCCGCGGGCATAAGGAGAAAGGCGTGGTGATGCAGTGCTCCCACCTGATCCTAAAGCCGGTCCCGGCAGACCAGATGATAGTTCCTCCATCCAGCAATACTGCTGCTTCCACTCTGCAGAGCTCTGTGGGAGCTGCCACACACACTGTCCCAAAAGTCCAGCCTGGCATAGCCGGGGCAGTTATCTCAGCTCCGGCAAGCACACCCATGAGCCCAGCCATGCCCCTAGACGAAGACCCCTCCAAGCTCTGTAGACACAGTCTCAAGTGTTTGGAGTGTAATGAAGTCTTCCAGGATGAGCCGTCCCTGGCCACACATTTCCAGCACGCTGCAGACACCAGTGGACAACAAATGAAGAAGCACCCGTGCCGCCAGTGTGACAAGTCTTTCAGCTCCTCCCACAGCCTGTGCCGCCACAATCGCATCAAGCACAAAGGCATCAGGAAAGTTTACGCCTGCTCGCACTGCCCAGACTCCCGGCGGACCTTCACCAAGCGGCTGATGCTGGAGAGGCACATACAGCTGATGCACGGGATCAAGGACCCTGATGTAAAAGAGCTGAGTGATGACGCTGGTGATGTTACCAACGATGAGGAGGAGGAGGCGGAGATAAAGGAGGACGCCAAGGTTCCCAGTCCCAAGCGGAAGTTGGAGGAGCCGGTTTTAGAGTTCAGGCCTCCCAGAGGAGCCATCACTCAGCCACTGAAGAAACTGAAAATCAATGTCTTTAAGGTCCACAAGTGTGCCGTGTGTGGCTTCACCACCGAGAACCTGCTGCAGTTCCACGAACACATCCCACAGCACAGGTCGGACGGCTCCTCCCACCAGTGCCGGGAGTGTGGCCTGTGCTACACGTCCCACGGCTCCCTGGCCAGGCACCTCTTCATCGTGCACAAGCTGAAGGAGCCTCAGCCCGTGTCCAAGCAGAACGGGGCTGGGGAAGACAGCCAGCAGGAGAACAAGCCCAGCCCTGAGGACGAGGCCGCCGAGGGGGCAGCATCAGACAGGAAGTGCAAAGTGTGCGCCAAGACTTTTGAAACGGAAGCTGCCTTAAACACACACATGCGGACACATGGCATGGCCTTCATCAAATCCAAAAGAATGAGTTCAGCTGAAAAATAG
>9|ENSMUSG00000058192|20341749|20344873
ATGCCACTTGGCACCCAAGAGTCACCATTGCATCAGGATTTTTTGAGGGGACAGACTTCCAGTGGAATACAAACAGGCAGAAGCCACAGTGCACACGAACTCTGCTACTACACACAATGTGGGGAAATTTTCAGTGAGCACTCATATTTCAAGACCCATGTGAAAACTCATAGTGCATGGAACACTGGACATCTCACCCACTCAGATCATGATGTGTCTGCTCAAGTGCACACCATAAAAACGTACCCATGTAAGATTTGTGGGAAAGCCTTTGGACGATCTTCAAATCTCAATAGACACCTGCGAAGCCACACTGGAGAAAAACCCTATGAATGTAAGGAGTGTGGGAAAGCCTTCACTACCTACTCAAGGCTAGTGGAACACTTTAGAACTCACACTGGAGAGAAACCATATAAATGTAAGGATTGTGGAAAAGCCTTTGCTAAGCGGTCAGGCCTTATAACTCATATATCAACCCATGCTTCAGAGAAACCCTTTGCATGTAAAGAGTGTGGAAAAGCCTTTGCTTCATCCCCACGCCTTAGTCAGCATATAAGAATTCACAGTGGAGAGAGACCCTACATATGTAAGGAATGTGGCCGAGCCTTCCTCACGTCCTCATACCTGCGGAACCATGTAGGAAGAACTCACAGTGGAGAGAGACCCTATATATGTGGAGAATGTGGAAAAGCCTTCCATTCTTACTCAAATCTACGTAGACATGTAAGAACTCACAGTGGAGAAAGACCCTACATATGCAAGGAATGTGGAAAGGCCTTCCTCAATTCCTCATACCTACATAACCATATAAGAAAAACACACAGTGGAGAGATGCCTCATATATGTGGTGAATGTGGGAAAGTCTTCCATGCTTCCTCCTACCTGCGTAGACACTTAAGAACTCACAGTGGAGAGAGACCATGCATATGTAAGGAATGTGGGAAAGCCTTCCTTAACTCCTCGTACTTACGTAAGCATCTAACCATTCATACAGGAGACAAACCCTACGAGTGTAAGGAATGTGGGAAAGCCTACCGTAGGTACAATCTGCTACACGACCACTTAAAAACTCATGCAGTTGAAAAGCCGTTTGAATGTGATGTATGTGGAAAATCCTTTCAGTATTTCTCATACCTTAATAAACACATTCGTATTCACACCGGAACAAAACCTTATAAGTGTAAGTACTGTGGGAAAGATTTCACTACTTCCTCAAGCCGAACTGAACATATCCGAACTCACACTGGTGAGAGGCCCTATGAGTGTTCGGAATGTGAGAAAACCTTCACTTCCTCATCTAACCTCATTCACCACGTAAAAATCCACGCTAGAGAGAAACCTTTTGTTGAGAATATAGGGAAGCCTACAGTAGATTTTCCCTACTAG
>7|ENSMUSG00000050855|29544313|29562408
AGACTGATGACGTTCAGAGACGTGGCCGTAGACTTCTCTCCAGAGGAGTGGGAGTGTCTGAGCCTGGACCAGAGGAGTTTATACAGAGATGTGATGCTGGAGAGCTACAGCCACCTCGTCTCAGTGGGACTTTTTGTTTATCGGCCACATCTGTTCTCCTTGTTGGAAAAAGGACAAGACCCCTGGATGATTTTGAGGGATGAGACAAGGGGACCTTATCCAGACATAGATTTCAGTTCTCAGAACAAGAAGTTCCTGGGAAAACCTAGCACATATGAAGAATTATCTCAAAGGGAAATGAAGGAATATTTTAGAAAACGCAGTCTTGAAGATTTCTGTTTTGGAGATGGCTGGGATGGCAAAAATCAGTTTCAAACGCATCAAAATCAGGAATATTTTAAGCAACTGGCAGTCGCCTATGAAAAAGTGCTCACTGTGAACCAGGGTATAGTTTTCAACAACCACCAGAGACTGAATGCAGGAGAGAAAGCAACTGAAATTCAGTGTGAAAAAGCCCTTACTGTGGAATCTGACCGTATTCTTCCTCAGCTAACTCCCCCTGGTAACAAAGTCCACAAAGACAAGGAGTGTGGGGACACCTCTGCTCCTGAATCGGAGCGCACACACTGTCAGAGAGCTCACTGTCCCCAGACCCCTCAGCAGGGGAAGGAATCTGGAGGGCCGTTTGGTTTGCCTTCAGGAATACTGGGCCTTCCGCAAGGTCACACTGGTGAGAAGTCCTATGACTGTAAGGAGTGCGGAAAGTCCTTTACTTTGAAGTCAAACTTGACGCGACATCGCAGAATTCACACCGGTGAGAGGCCGTACACGTGTCATGGATGTGGAAAGGCGTTTACACAGAAATCCCATCTCATGTCACATCAGAAAATTCACACTGGAAAAAAAGCTTATGTCTGTGGGGTCTGTGGAAAAGCTTTTCACTGTGACTCAAGCCTGACCAGTCATCAGAATATTCATTACCATGCAGCTGATGCTGGCAAGAAAGCATATGAATGTAAAAAGTGTGGCAAAGATTTCGATTGTCACTCAGGTCTCATTGATCACCAGAAAGTCCACACTGGAGAGAAACCTTTTAAATGTAAGCATTGTGGAAGGCTTTTTAGGTTTCATTCACATCTTAGGGCGCACACACGGATTCACTCTGGCGTGAAGTCCTATGACTGTAAGGAATGTGGAAAATCCTTTAATTTGAGGTCAAACTTGATGCGACATCACAGAGTTCACACAGGTGAGAGGCCGTACACGTGTCATGGATGTGGAAAGGCGTTTTCACAGAAATCCCATCTCACGTCACATCAGAAAATTCACACCGGAGAAAAAGCTTATGTCTGTGGAGTCTGTGGAAAAGCTTTTAGTCGCGGCTCAAGCCTGACCAGTCATCAGAATATTCATTACTATGTGGTTAATGCTGGCAAGAAAGTGTATGAGTGTAAAGAATGTGGCAAGGCTTTTGGTTGTCATTCAAATCTTAGTCGCCATCAGAAAATCCATGCTGGAGAGAAACCGTTTAAATGTAGGGACTGTGAAAAGGCCTTTGGTCAAAGAGCACATCTTACCAAACATCAGAGAATTCACACTGGTGAAGAAGGCCCTGATGAATGTCAGAGCGTGGAAAAGTTTTTCCTTGAAGACCACAACTATGTCGACATCAGAAAATCCATACTGGTGTGA
>9|ENSMUSG00000047412|30802861|30818436
ATGGGTGTGAAAACATTTACTCACAGCTCCTCTTCCCACAGCCAGGAAATGCTGGGGAAACTAAATATGCTCCGAAATGATGGACATTTTTGTGATATCACTATTCGTGTCCAGGACAAAATCTTCCGGGCTCACAAGGTAGTACTAGCAGCTTGCAGTGATTTCTTTCGAACCAAACTTGTTGGCCAAACAGAAGATGAGAACAAAAATGTGTTGGATCTGCATCATGTTACAGTGACTGGCTTTATACCTCTTTTAGAATACGCTTACACAGCCACTCTGTCAATTAACACGGAAAATATTATTGATGTTCTAGCGGCAGCCAGCTATATGCAAATGTTTAGTGTTGCTAGTACATGCTCAGAGTTCATGAAGTCAAGTATTTTGTGGAATACACCTAATAGCCAACCAGAAAAGAGTCTAGATGCTGGACAAGAAAATAGCTCCAACTGCAATTTTACTTCTCGAGATGGAAGCATTTCTCCAGTGTCTTCAGAGTGCAGTGCTGTGGAGAGGACCATTCCTGTCTGCCGAGAGTCCCGGAGGAAGCGCAAAAGCTACATTGTTATGTCTCCCGAGAGTCCCGTGAAATGTAGCACCCAAACAAGTTCCCCCCAGGTACTGAATTCTTCAGCTTCCTATGCAGAAAATAGAAGTCAGCCAGTTGACTCTTCTTTAGCTTTTCCTTGGACTTTCCCTTTTGGAATAGATCGAAGGATTCAGCCTGAGAAAGCAAAGCAGGCAGAAAATACCCGGACTTTAGAATTGCCTGGCCCATCCGAGGCAGGTAGAAGAGTGGCTGACTATGTGACTTGTGAGAGCACAAAACCCACCTTGCCTCTAGGTACAGAAGAAGATGTCCGGGTCAAAGTAGAAAGATTAAGTGATGAGGAGGTCCATGAGGAAGTGTCCCAGCCTGTTAGTGCATCTCAGAGCTCACTGAGTGATCAGCAGACAGTGCCCGGAAGTGAACCAGTTCAAGAGGACCTTCTGATCAGTCCACAGTCTTCCTCTATAGGCTCAGTAGATGAAGGAGTCACTGAAGGATTGCCTACACTTCAGAGCACCTCTAGCACCAATGCTCATGCAGATGACGATGACAGATTGGAAAATGTTCAGTATCCCTATCAACTCTACATTGCTCCTTCTACCAGCAGTACAGAGCGGCCAAGTCCAAATGGTCCAGACAGACCGTTTCAGTGTCCAACCTGTGGGGTCCGCTTCACCCGTATTCAGAATCTAAAACAGCACATGCTTATCCACTCAGGAATTAAACCATTTCAGTGTGACTGCTGTGGAAAAAAGTTTACCAGGGCTTACTCGCTAAAGATGCATCGCCTAAAGCACGAAGGTAAACGCTGTTTCCGGTGCCAGATATGTAGTGCCACTTTCACTTCCTTCGGGGAGTATAAACACCACATGAGGGTTTCCCGGCACATTATCCGCAAGCCTCGGATTTACGAGTGCAAAACATGTGGCGCCATGTTCACCAACTCTGGAAATTTAATCGTGCACCTGAGGAGTCTGAACCATGAAGCATCAGAGCTAGCAAACTACTTCCAGAGCAGTGATTTCTTAGTACCGGACTACTTAAACCAGGAGCAAGAAGAGACCCTTGTTCAGTATGATCTTGGAGAACATACTTTTGAAAGCAACTCTTCTGTTCAAATGCCTGTGATTTCACAGGTCTCCTCA
>10|ENSMUSG00000061371|81488216|81491128
ATGGGCTTTGCTGGATTCTTCCCAGAAGAGTCTCTACAAAGATGTGATGCTGGAAACGTGCAGGAACCTCACTGCTATAGATACATTTGTAATTGTGGATACAAGCCCTGTGAGAATGAAGACCATGGAAAGAAGCAATGTTCCTTTGCATGCAACAGTTTTCTTCAAATGTATGAAAGAATCTACAATGAAGAGAAAGCCTATGAATGTAATCAATACAGTAAAGCCTTTGTAAATTTCCATAGTCTTCCACAACATGCAAAAAATCACCCTAGAGAACAACCGTATGAATGTAATCACTGTGGTAAAGCCTATGTGAGTCCCAGTTCTCAGATACACAAAAGAATTCATACTGGAGAGAAACCATATGAATGTACTCTATGTGGAAAAGCCTTTGTAAATCGAAGTTATCTTGAAGTACACAAAAGAATTCATACTGGAGAGAAACCCTATGAATGTAGTCAATGCAGTAAAGCCTTTGCAAATTTCCGTAGTCTTCGACAACATGAAAAAAATCATACTAGAGAAAAACCCTATGAGTGTAGTCAGTGCAGTAAAGCCTTTGTAAGTCCTTGTCATCTTCAGATTCACCAAAGAACCCATACAGGAGAGAAACCCTATGATTGCAGTGACTGTGGAAAAGCCTTTACACGGCTCAGTAATCTGCAGGTACACAAAAGAACTCACACGGGACAGAAACCCTATTGTTGCAGTCAGTGTGGGAAAGCCTTTCCGTGTTTCAGTAATCTCCAAATCCATGAAAGAACTCACACTGGAGAGAAGCCCTATGCATGCAATCAGTGTGGGAAAGCCTTCGCAAGTCGTGCTAGTCTTCAATACCATGAAAAACATCACACTGGAGAGAAGCCCTATGGATGTAATCAGTGTGGGAAAGCCTTTGTAAGTCCCAGTCATCTTCAAATACACCAAAGAACTCACACGGGTGAGAAACCCTACGAATGTAGTCAGTGTGGGAAAGCCTTTGCACGTCGCAGTAATCTTCAAATCCATGAAAGAAGTCACACTGGAGAGAAGCCCTATGACTGTAATCAGTGTGGAAAAGCCTTCGCAAGTCGTGCTAGTCTTCAATACCATGAAAAACATCACACTGGAGAGAAGCCCTATGGATGTAGTCAGTGTGGTAAAGGCTTTGCACTTCGCAGTCTTCTTCAAGTACATGAAAGAACGCACACTGGAGAGAAGCCACATCAGTGCACTCAGTGCGGTAAGGCCTTTGTAAGTCGTAGTTATCTGCAAGTACACAGAAGAGCCCATGCGGGAGAAAAGCGGTATGAATGCATTCAGTGTGGCAAAGCCTTTGTATATCTCACTAGTCTCTGTAGTCACAGAAAATTCTGTGCTGGAGAGAAACCCTGTGGCAGTGCTTGA
>19|ENSMUSG00000049164|40964940|40969373
ATGCCATTTGAACAGACACAGCTATTTTGTGATGAAAAACCAACTATTTTGAAAAAACTTGATACAAGAAATGAGATAGCAGATACTATCAGATCAGTATCTACATCAAAAATTTCAGAAACTAGTTTTCAGTATGTACTAAAAGATGTGAACATCTGTTTACCCAAGATAAATATTCCAAATGAAATCTTAATGAAACATGAAGTTGAAAAATACAGACTATTATTTCAGAGTAAACCACAGACTGCAAGGAAGTCTATCAGTGTAAAAACAGTAAGCTGTGCTGAGGAGTGTGTACTGCTTTGTAAATCTGAGCGAGCTGAAGATGAGACTGTAAATATGTCTGCAAAAATACTCAACTTTAGTTGTTCAAAATGCCAAGACAGTACTCAGTATAGTCCAAATGATTTGCAGAAACACTTTGAAATGTGGCATCATGGTGAGTTACCTTCATTTCCTTGTGAAATGTGTAGTTTTTCAGCAAGTGACTTCCAGATATTTAAACAACACCGAAAAACCCATAGGAACACTTTTGTAAAATGTGATATTTGCAACAGTGAGCGTTCATATACTTTATTGGACTTGACAAAACACTTCACATCTAAACATTGTGTTAATGGTAATTTTCAGTGCGAAGAGTGTAGATTCTTTACCCAGGATGTCGGCACATTTGTTCAGCACATTCATAGACATAAAGAAGTGCACTATAAATGTGGAAAATGCCATCACCTGTGTTTTACCAAGGGAGAGCTGCAGAAGCACCTTCGTGTCCACTCTGGTACTCTTCCCTTCACTTGTCACTACTGTAGCTATGGTGCCATTCATAAAGACCAACTTATCAGACATGTTATAACCTTGCATAAAGAACACTTATATGCGAAAGAAAAACTGGAAAGAGACCAATATGATAAAAGAGTGGCAAAGACTACAACAACAGGACTTAAACTAATACTTAAAAGATATAAAATAGGTCCAACAAAGACATTTTGGAAACGTAAGACAATTACCAGTGGAAATGATGAAAGTATAGGAAAAAATGCTCAAGCGTTTAATATAGTGAGCAAAACACAGACTAAATCTGAAGACCAGAGTCAAGAGCAAGTAAATGGAGAAAAGGGTGAAAAACAGCACTGTGAGAATGGTGATAAGCCCGTCGAATCAGAGTCAGAAAAGGCAACGGTGCTATCCACCGGGCAATATAATAAAGCCGACGAGGGAGCAAGTACTACTTCTTCAAGTGTCTTGAGTGCTGTACAAGGACCTACGGTGTTACTGGTGAGAAATAATAAGATAACAATTCCTGCTAACTACAGTGCTAAGTTTATGGGCTTCAAGATGGTAGATGGGAGACAGCATATCGTAATAAAATTGTTGCCTGCCAATAAACAGATTTTACCTTCACCAGTCTTACAATCAAACACAGAAAAGAATAGTACAGCTAATTTGTCACCCCAGGCTGTGGCCAACACTGGGTTTGCAACTGGATTAACAACCAAAGTGAATGACACAGATTTTGTGAAAGCAGCTCCACCTGCATGTTCATCCCCTGTGCTTGCCAGGAAAGTAATTTCTGAAAAGGAAGCAGCTTTCATATCTGAAAAGAATAATACGCTTCAGATGGTAGACGACAGTAAAAGTTTATCTTCATTGCCAACAACATCAACTACATCAGTGCGTGTGACTACAAAAGTTGAAGCAAGAGATAATGTTGACTTGTGGGAAAATGATAGCCCTCAGAGTCATCCAGATGCATCAGATACCTCCATCAGTAGTCCAGATAAAGTCAGCCTTACTCCTAAGCCCAATGCATACAGTTCTGGAGATATGCATAACTATTGCATTAATTATGTCAACTCTGAGTTACCTGCTGAATCCTCCAACTCTTTTGAGTTCTCTAACCAAGGATCATTACCTTTTCATAATTATTCAAAGGTAAATAATAAACGCCGTAGGTTTTCAAGAGCAACACTGTGTGAAAACCTTCAGAAGGAATCTCCAAATAAAACAGTTACTCAGCAATCAACTAGTGATAGCGATACAGCTTCACCACTACTGAGAAAAGAGAGCTCTAACTCAGATAACCTGTTTGCGTCCATCAACCCTTTAAATGGAACTTTAAAAATAAAAACTGAAATTGAAGAACCATACAATTTAGAAGAAACACAAAACTTTAATGAACAGAGCCTGTTCACTAATGAAAACCAAAATTTATTGAATGTGACTGAAGAACCTAAATGGAATGACATACCCAGTGCCGGCTCCCCTATGATGCCTCGAATTACATCTGTTTTCTCTCTCCAGAGTGAGCAGGCTTCAGAATTTTTGACACCTGAAGTAAATCAGTTGCTTCAAGATACATTAAAACCAAAATCTGATATAAAGGAAGATTCTAATAACATTCCAAGTAAAAACCTTCCATTCGATTGTGACCAAACACTTAAAAAGTCTGAAGAAGTAGTGATAAAATCTTCAAAAGACTTCCAAATGCAAGACGACATCCCAGTTCCTTCTGCCAGTGTAGGTGTTAATGTGCCTGCAAATGATCTGAATTCAAAATGTAATGGACAAGAAAAACAAGGATTGTCAGTATTACAAGATGTGAGAGATTCAGAGGTGACCACTAAAATTCCAAATATCATCACATTACTTAAGACTCAATCAGATGCAATAATAACACAACAACTTGTAAAAGACAAACTCCGAACCACAACACAAAATTCAGGTCCTGTATATGTTCAGAATCCATTTCTAACCTCAGAGCAGAAAAATCCTGTTTTTGTTCAAACTCCAAAAGGTTTTATTATACCACTGCATGTTGCTAACAAGCCTGGATTGCACGTTTTTTCTGGAAGACCAGTTCCTTTGGTTAATACTCGGAGTGTGCCTGCTACTCTCCTTGTAAACAAGAAACCTGGAATGCTTTTGGCAACTAATAATGGGAAACCTGAAAGTGTTCCCACGGTGAAGACTGAGAATGTTCATAGTTACGGAACTGTGACTAAGGAACCTTGCAAAACACCTTTTCTGAAGGCAGAACACAATAACAGTTGTCTTACACCTGGACTTTGTTCCAGCATTGGAAATTGTGTGAACATGAAAACTTGCTCAGAGAATACATTGCCATTGAAAGGTTCTTACATTATTAAAACATCAGTAAATTCTTCAGTGAAAGCTGTTCCTAACATTCTACCTGAGCAGCAGGGCCCTAAGATGAATATCTTGGATACAGTAAAGCAACAGAATGAAAATTTACCAAAAGCATCTCTCTACACCCTCATGCCTGACGGTAAACAAGCTGTATTTTTTAAGTGTGTGATGCCAAATAACACTAAACTGCTTAAGCCTAAGTTAGTCCAAAGTAGTACCTACCAACATATTCAGCCAAAGAGACCTGCAGGAGCACCACAGAAAATACTCGTAAAGATTTTTAATCCTGTTTTAAGTATGAGTGCTTTTAATAATCTTTCAGCTAGCAACTCTGCATCCTCATTCCAGAAAGAGATTGTACCATCTAAACCAACTGTACATGGAGAGCAGAAAGAGCCAGAAACTTCTAGAAATGCCTTACCAGTCTTAGTGCATGGTTTGATGCCAGCAAATGAAACTGTTCATTCTTCTACTACAGCATGCCCAGGATCTTCTGAGGAACCAGTATATATCAGTGAGCGTTCAGAAACAAGAGTTTTAAGAGGTAAAGCAAATTGTGCAGTCGAGAGAAATTTCAATAAAAGAAAGACTTGTAAAAATAAGTTTGCAAAAATTAAAACTCGGATAGATCAAGATTCTGAAACTGCTTTTGTATCTAGAAACAGAAGCTGTAAACGAAAGTACATTGATAATTACCAAGAACCTCCAAGGAAAAAGTCAACATTGAATAGAAAAGGTAAAGAAAGGGCTAGTGCTGAAGATGTCCAGGAAGCATTTGGATTTAGCAGACCTAGGCTTCCAAAGGATTCTAGTAGAACTTTGAGACTTTTCCCTTTTAGTTCCAAACAGCTTGTGAAATGTCCTAGGAGAAACCAACCAGTTGTGGTCTTGAACCATCCTGATGCAGATACCCCAGAAGTAGAACGTGTAATGAAAACTATCGCAAAGTTTAATGGGCATGTACTGAAGGTTTCATTGTCACAAACAACTATTAATGCTTTACTGAAGCCAGTTTCTAACACTTCTGAAACAACTTACAATGACTTTTCCAAGAGACAAAAAATGCTTAAACCTGTTAATTCTGTGAAAGAAAGATTTGTGCTAAAACTAACACTCAAAAAAACAAGCAAAAATAATTACCAGATTGTAAAAACTACCTCCGAAGATGTCTTGAAATCTCAGTTTAACTGCTGGTTCTGTGGTAGAGTTTTTGACAATCAAGATGTGTGGGCTGGCCATGGACAGAGACATTTAGTGGAAGCTACTCGGGATTGGAATATGTTAGAA
>6|ENSMUSG00000030087|90428130|90440713
ATGGTGGACCACCTGCTTCCAGTGGACGAGACCTTCTCGTCACCGAAATGCTCAGTGGGTTACCTAGGGGACAGGCTGGCCAGCCGGCAGCCATACCACATGTTGCCCTCGCCCATCTCGGAGGATGACAGCGATGTCTCCAGCCCCTGCTCTTGTGCCAGCCCTGACTCGCAAGCCTTCTGTTCCTGCTACAGTGCGGGTCCAGGCCCTGAGGCCCAGGGCAGCATCTTGGATTTCCTCCTGTCCCGGGCCACACTGGGCAGTGGTGGTGGCAGTGGAGGTATTGGAGATAGCAGTGGCCCTGTGACCTGGGGATCATGGAGGAGAGCCTCTGTGCCTGTGAAGGAGGAACATTTCTGCTTCCCTGAATTTCTGTCAGGGGACACTGATGACGTCTCCAGGCCCTTCCAGCCTACCCTGGAGGAGATTGAAGAATTCCTGGAAGAGAACATGGAGGCTGAGGTCAAGGAGGCCCCAGAGAACGGTAGCAGGGACCTGGAGACCTGTAGCCAGCTCTCAGCTGGGTCACACCGGAGCCACCTTCATCCAGAGTCTGCTGGGAGAGAGCGCTGTACCCCACCACCAGGTGGCACGAGTGGGGGTGGTGCCCAAAGTGCAGGTGAGGGGCCAGCACATGATGGCCCCGTGCCGGTGCTACTGCAGATCCAGCCTGTTGCTGTGAAGCAGGAGGCAGGTACAGGGCCAGCCTCCCCAGGGCAGGCCCCAGAGAGCGTCAAGGTCGCCCAGCTTCTAGTCAACATCCAGGGGCAGACCTTTGCACTCCTGCCTCAAGTGGTACCATCCTCCAACTTGAACCTGCCCTCAAAGTTTGTGCGAATTGCGCCTGTGCCCATTGCCGCCAAACCTATTGGCTCAGGATCCCTAGGGCCCGGCCCTGCTGGCCTCCTTGTGGGCCAGAAGTTTCCCAAGAACCCAGCAGCAGAACTTCTCAAAATGCACAAATGCACTTTCCCAGGCTGCAGCAAGATGTACACCAAGAGCAGCCACCTCAAGGCCCACCTGCGTCGGCACACAGGCGAGAAGCCCTTTGCCTGCACCTGGCCAGGCTGCGGCTGGAGGTTTTCCCGCTCAGATGAGTTGTCAAGGCACCGGCGATCTCACTCGGGTGTGAAGCCGTACCAGTGTCCCGTGTGCGAGAAGAAATTCGCGCGGAGTGACCACCTCTCCAAACACATCAAAGTGCATCGCTTCCCACGAAGCAGCCGCGCAGTACGCGCCATCAACTGA
>8|ENSMUSG00000060427|72540403|72548341
ATGGAGACAGCCATTGTTGGACTCTCCAGGCCTGATCAGGGTTTGGTGAGCTTTGAGGATCTGGTGGTGCACTTCACCCAGGATGAGTGGGATTTGCTGGCTCCTTCCCAGAAGACTCTCTACGGAGATGTGATGCTGGAGACCTTCAGGAACTTCACTGATACAGGATGTGAATGGGAAGACCAGAAAATTGAAGACCATTTTGAAGAGCCTGAAATAAATCTAAGGAACATCGTCACTCACTCTGAATACACACAGTATGAACACGAGGAATATGAAGAGAAGCCACCTGATTCTAATTTTCTCACAAGTGTTGAAGGCTACATGGAAACTCACACTGTGAATGGGCCTTCTGAGTGTGAGGTATGTTTAAAATCCTATGGACTATACCACCTAACTTACAATGGCCATCACAACTATGAGTACAAAGAGTGTGTAGGAAGCCAACCTGTACGAAAAAGTTATGAATGTAACCAGTGTGGTAAAACTCTGAGTTCTTACAATTCTCTTCAAAGACATCAGAAAATTCATATTGAAGAAAGACCGTATAAATGTCAACAGTGTACTAAGGCCTTCAGATGTCTCAACGCCCTTCAATCACATGAAAGAATTCATACTGGAGAGAAACCTTATGAATGTAAGCACTGTGGTACAGCTTTTAGCAGACTTACTCACTTGCGATTACATGAGAAAGTTCATACTGGAGAAAAACACTATGAATGTAAACAATGTAATATCGTTTTTAAATCTCAGAGTTCCTATCATAGACATAAGATAATGCATGGAGAGACATTCTATAATTGTAAAGAGTGTGGTAAGTCCTTCATTTATCCCTCTTTACTTCAAATGCATGAAAGAACTCACACAGGTGAAAAACCCTATGAATGTAAACTATGTGGTAAGACTTTTAGATATCATTCTTCCATTCGATTACATGAAAGAACTCATACGGGAGAAAAACCCTATGAATGTAAACACTGTGGAAAAGCCTTTACACGTCAGAGTTATCTTCAGTTTCATGAGCGAAGCCACACTGGAGAGAAACCCTATGAATGTAAAGAATGTGGTAAAGCCTTTAGACATCACTCCTACCTTCGGTTACATGAAAGAAGACATACTGGGGAGAAGCCGTACCAGTGCGGACAGTGTGGCAGATCCTTCAGCCGGCAGAGTTCCTTTAAGAGACATCAGTCAGTTCATGCTGTGGAAAACCCCTATAAATGTCAACAATATCTGATTCCTTTATCTCTGTTTCCTTCAAATGCATGA
>12|ENSMUSG00000025323|118682249|118744917
GTTGCAGATCAGAAGAAGGAGGAGGAGGAGGAGGCGGCAGCGGCGATGGCTACAGAAGGAGGGAAAACCTCTGAGCCAGAGAATAACAATAAAAAACCCAAAACCTCAGGCTCCCAGGACTCTCACCCCTCTCCTCTGGCTTTACTGGCAGCTACTTGCAGCAAAATAGGGACTCCTGGTGAAAATCAAGCAACTGGACAACAGCAGATTATTATAGATCCAAGCCAAGGATTGGTGCAACTTCAGAATCAGCCACAGCAGCTAGAACTGGTGACGACGCAGCTTGCTGGAAACGCTTGGCAACTTGTTGCCTCCACTCCTCCTGCTTCAAAAGAAAATAACGTTTCTCAGCCAGCTTCTAGTTCATCTAGTTCTTCCAGCAGTAATAACGGGAGTTCCTCTCCTACAAAAACTAAATCAGGTAATCCTTCCACCCCTAATCAATTTCAAGTCATACAAGTACAAAACCCAAGCGGTAGTGTACAGTACCAAGTGATCCCCCAACTTCAGACGGTGGAAGGCCAGCAAATTCAAATCAACCCAACTAGTAGTTCATCTCTACAGGATTTGCAGGGTCAAATTCAGCTCATTTCTGCAGGTAATAATCAAGCTATCCTCACGGCTGCTAACAGGACAGCTTCTGGGAATATCCTTGCTCAAAACCTGGCAAATCAGACAGTTCCAGTACAAATTAGACCTGGCGTTTCAATACCATTGCAATTGCAGACCCTTCCTGGTACTCAGGCTCAAGTTGTAACAACCCTACCAATTAACATTGGAGGAGTGACTTTAGCTTTGCCAGTAATAAATAACGTGACTGCTGGAGGAGGGACTGGACAAGTCGGCCAGCCTACTACTACTACTGACAGTGGGACTTCCAATGGGAATCAGTTAGTTTCTACGCCCACCACCAGCACTGCTCCCGCCAGTACTATGCCTGAATCGCCCTCCTCCTCTACTACCTGCACAACCACCGCATCAACAACTCTGACGAGCAGTGACACATTAGTGAGCTCAGCAGATACAGGCCAGTATGCAAGCACATCAGCCAGTAGTTCTGAACGCACCATTGAAGAACCACAGACACCTGCTGCTACTGAGTCTGAAGCCCAGAGCTCCAGCCAGCTTCAGTCCAACGGAATTCAGAATGCACAAGACCAGTCAAATTCCCTTCAACAAGTACAGATTGTAGGCCAGCCTATCCTGCAGCAAATCCAGATCCAGCAGCCTCAGCAGCAGATTATTCAAGCTATCCCACCACAGTCATTTCAGCTCCAGTCAGGGCAGACAATTCAGACCATCCAGCAGCAGCCTTTGCAGAATGTTCAACTTCAAGCAGTAAACCCGACTCAGGTACTTATCAGGGCTCCAACTTTAACACCTTCAGGGCAAATCAGCTGGCAAACTGTCCAGGTCCAGAATATTCAAAGTCTTTCAAATTTGCAAGTTCAGAATGCTGGGTTATCCCAGCAGTTAACCATCACCCCAGTGTCTTCAAGTGGTGGCACAACTCTTGCTCAGATTGCTCCTGTGGCTGTTGCTGGTGCCCCAATAACTTTGAATACTGCCCAGCTTGCATCAGTGCCTAACCTTCAGACAGTGAGCGTTGCCAACCTGGGTGCTGCGGGTGTTCAAGTTCAGGGAGTTCCAGTAACAATCACTAGTGTTGCAGGTCAACAGCAAGGACAGGATGGAGTGAAAGTCCAACAAGCTACTATAGCTCCTGTAACGGTGGCAGTTGGAGGGATTGCTAATGCGACAATAGGTGCTGTTAGTCCTGACCAACTCACACAAGTGCATTTGCAGCAAGGCCAGCAGACCTCTGATGCAGAGGTGCAACCTGGCAAGAGGCTCCGAAGAGTTGCCTGCTCCTGTCCTAACTGTAGGGAAGGAGAAGGAAGGGGCAGCAGTGAACCAGGAAAGAAGAAGCAGCATGTTTGCCACATTGAAGGGTGTGGGAAAGTATATGGCAAGACCTCTCACCTCCGAGCACATCTCCGATGGCACACTGGAGAAAGACCGTTCATATGCAACTGGATGTTTTGTGGCAAAAGATTCACAAGGAGCGATGAGCTTCAGAGACACAGAAGGACCCACACAGGTGAAAAGAGATTTGAATGTCCAGAGTGTTCTAAAAGGTTTATGCGGAGTGATCACCTATCCAAGCATGTCAAAACTCACCAGAATAAGAAAGGAGGTGGGACAGCTCTTGCCATTGTTACCTCCGGAGAACTGGACTCATCTGTTACAGAGGTGCTTGGCTCTCCACGGATTGTCACGGTTGCCGCCATTTCCCAAGATTCGAATCCAGCAACTCCCAATGTTTCAACAAACATGGAAGAATTCTGA
>13|ENSMUSG00000039087|37895900|37959468
ATGTCAGCAGTAATGAGCGTAGCGAGTGTCACAGAGAATGGTGGGAGCCCCCAGGGCATCAAGTCCCCCATGAAACCTCCAGGACCAAATCGGATTGGCAGAAGGAACCAGGAAACGAAAGAGGAGAAGTCTTCCTACAACTGTCCCCTATGTGAAAAGATTTGCACCACCCAGCACCAGCTGACCATGCACATCCGTCAGCACAACACAGACACGGGAGGAGCTGACCACGCATGCAGTATCTGTGGGAAGTCGCTGAGCTCGGCCAGCTCCCTGGATCGTCACATGCTGGTGCACTCTGGCGAGAGGCCTTACAAGTGTACAGTGTGTGGCCAGTCTTTCACCACCAATGGGAACATGCACAGACATATGAAGATTCATGAGAAGGATACCAACAGTACTACAGCTGCAGCCCCTCCATCCCCTCTGAAGCGCAGGCGGTTGTCCTCCAAAAGGAAGCTGAGTCACGATGCCGAGTCAGAAGACCCAGGACCAGCTAAAAAGATGGTAGAAGACGGGCAGTCAGGCGATTTGGACAAGATGAGCGATGAAATCTTTCACTGCCCAGTGTGTTTCAAGGAGTTTGTTTGCAAGTATGAACTGGAGACCCACATGGAGACCCACTCAGATAACCCACTAAGATGTGACATTTGCTGCGTCACCTTCCGCACACATCGAGGACTGCTGCGCCACAATGCACTTGTCCACAAGCAGCTTCCCAGAGATGCCATGGGAAGACCTTTTATCCAGAACAACCCTTCGATTCCTGCTGGCTTCCATGATTTAGGGTTTACTGACTTCTCCTGTAGGAAGTTTCCTCGAATCTCTCAGGCCTGGTGTGAGACAAACCTACGGCGGTGCATCAGCGAGCAGCACCGGTTTGTGTGTGACACCTGCGACAAGGCGTTCCCCATGCTGTCGTCACTCATCCTGCACAGGCAGAGCCACATCCCTGCCGATCAGGGACGGGAGAAGCTCCAGACCAAGACCCTGGCTGCCGAGTCCTTGGAACAGAAGGCCTTCCTGGCCTTGCTGGGCCTGCAGCACACCAAAGACGTCAAGCCTGCCCCGGCGGAGGAGCTCCTGCCGGACGACAACCAAGCAATACAGCTCCAGACACTTAAGTACCAGCTACCTCAGGAGCCTGGCTGCCCCACCGTGCTGAGTGTGTCTCCTCTTGACGCTGCTTCTTTAGGTGGCTCTCTGACAGTCCTCCCAGCTACCAAGGAGAATATGAAGCATCTGTCCCTGCAGCCCTTCCAGAAGGGCTTCATCATCCAGCCAGACAGTAGCATTGTGGTTAAGCCTATTTCAGGAGAGTCGGCCATTGAGCTGGCAGATATCCAACAGATTCTAAAGATGGCAGCTTCCGCTCCTCCGCAGATCAGTCTTCCGCCACTTTCCAAGGCCCCTGCCACCCCGCTGCAGGCGATTTTCAAGCACATGCCTCCTTTGAAGCCAAAGCCCTTGGTCACACCCCGGACAGTGGTAGCCGCCTCCACGCCCCCACCTCTCATCAACGCCCAGCAGGCATCTCCCGGTTGTATCAGCCCCAGCCTTCCTCCACAGTCCCTGAAGTTCCTCAAGGGGTCGGTGGAGGCAGTGTCCAATGTTCATCTGCTTCAGTCCAAGTCTGGGATCCAGCCAAGCACCACCACACAGCTCTTCCTGCAGCAAGCTGGAGTGGAGTTGCCGGGCCAGCCCGAGATGAAGACACAGCTGGAACAAGAGAGTATCATTGAGGCCCTGCTGCCCCTCAACATGGAGGCGAAGATCAAGCAGGAGATAACAGAAGGTGACCTCAAGGCCATCATGACAGGCCCCAGTGGCAAGAAGACCCCCGCCATGCGCAAGGTGCTCTACCCCTGCCGCTTTTGCAACCAGGTGTTTGCTTTCTCTGGAGTCCTGCGAGCCCACGTTCGCTCCCACCTGGGCATCTCACCCTACCAATGCAACATCTGTGACTATATTGCTGCAGACAAAGCCGCCCTGATCCGTCACATCCGCACACACAGCGGGGAACGGCCTTACATCTGCAAGATCTGCCACTACCCATTCACGGTCAAAGCCAACTGTGAGCGGCACCTGCGCAAGAAGCACCTCAAGGCCACCAGGAAGGACATTGAGAAGAACATAGAGTACGTGAGCAGCCCCACCGCAGAGCTGGTGGACGCCTTCTGCGCCCCAGAGACCGTGTGCAGACTGTGCGGGGAGGATCTGAAGCACTACCGAGCTCTACGCATCCACATGCGCACACACTGCAGCCGGGGCCTGGGCGGCTGCCACAAAGGCCGGAAACCCTTCGAGTGCAAGGAATGCAACGCTCCCTTCGTGGCCAAGCGCAACTGCATCCATCACATCCTCAAGCAGCACCTGCACGTGCCCGAGAAGGACATCGAGAGCTACGTGCTTGCCACCAACAGTGGCCTCGGCCCCGCGGACACGCCCACGGATGCCGCTTCCAGAGGAGAAGAGGGCAGCTGTGTCACTTTCGCGGAGTGCAAGCCCCTCGCCACTTTCCTGGAGCCCCAAAATGGCTTTCTTCACTCGAGCCCCACCCAGCCCCTGCCTTCCCACATCTCTGTCAAGCTGGAGCCAGCCAGCAGCTTTGCCATGGACTTCAACGAACCCCTTGACTTTTCGCAGAAAGGCCTGGCACTGGTCCAAGTGAAGCAGGAAAATGTTTCCTCCTTGCTGACGTCTTCCTCCTCCTCTGCCCTCTATGACTGCTCCATGGAGCCCATTGACCTGTCCATCCCCAAGAGCGTCAAGAAAGGAGACAAGGACACAGTTGTTCCCAGTGACGCCAAGAAACCGGAACCGGAAGCTGGGCAAGCCGAGCCGCTCTCACCCCGCCCACCACCCTGCCCTACCTTGTCAGTGACTGTGGAGCCCAAGGGGAGCCTGGAAACCCCCACAGGCACGGTGGTGGCCGTCACCACAGCTGCCAAGCTAGAGCCCCACACTCAGCCCCTCCAGGGCTCCGTGCAGCTGGCTGTCCCCATCTACTCCCCCGCGCTCGTCAGCAATACTCCCCTCTTGGGCAATTCTGCTGCCCTCTTGAACAACCCAGCCTTGCTTCGGCCCTTACGGCCAAAGCCCCCCCTCCTCTTGCCAAAGCCCTCGATGACAGAGGAGCTGCCGCCACTGGCCTCCATCGCCCAGATCATTTCTTCCGTGTCCTCGGCCCCTACTCTGCTGAAAACGAAGGTAGCTGACCCTGGACCATCGATCACCAGCAGTAACACTGTGGCCACAGACAGCCCAGGAAGCTCCATCCCCAAAGCTGCCGCCACCCCCACTGACACCACAAGCTCTAAAGAATCCAGTGAGCCACCCCCTGCAGCCAGCAGCCCTGAGGAAGCCTTGCCTACTGAACAAGGGCCGGCTGCCACTTCCTCGTCGAGGAAGAGGGGCAGGAAAAGGGGACTGAGAAACCGGCCCCTCCCCAACAGCAGTGCTGTGGACCTGGACTCCAGTGGGGAGTTTGCTAGCATCGAGAAGATGCTGGCCACCACAGATACCAACAAGTTCAGTCCCTTTCTGCAGACTGCAGAGGATGACACTCAGGAAGAGGTGGCTGGAGCCCCTGCCGACCAGCATGGGCCCGCTGATGAGGAGCAAGGTAGCCCCGCAGAAGACAGGCTGCTGAGAGCAAAGCGGAACTCCTATGCCAACTGCCTGCAAAAGATCAACTGTCCCCACTGTCCCCGGGTCTTCCCTTGGGCCAGCTCCCTGCAGCGGCACATGCTTACACACACTGGTCAGAAACCCTTCCCTTGTCAAAAATGCGATGCCTTCTTTTCTACCAAATCTAACTGTGAGCGGCACCAGTTGCGCAAACACGGAGTTACCACCTGCTCCCTGAGAAGAAACGGGCTTATTCCCCCAAAAGAGAGTGATGTTGGATCCCATGATAGCACAGACAGCCAGTCAGACACAGACACGTTGACCACCCCAGGTGAGGTGCTGGATCTCACAGCACAGGCTAAAGAGCAGCCGCCAGCAGAGGGAGCCAGTGAGATCAGTCCGGCTTCACAGGACCTTGCTATCAAAGAGGCCAAAGCAGCAGCAGCTCCCTCTGAGGAGGAGGAAGAAAAGGAGACAGAGGAGAACCCAGAGCCAGAGGAAGAGTGTCGTGTGGAAGAGAGCACTGGGGCTGCAGATGCCCCCGAGGAAGACACAGCCAGCAACCAGAGCCTGGATCTTGACTTCGCCACCAAGCTGATGGACTTCAAGCTGGCAGAGAGTGAGGCAGGCTCTGTGGACAGCCAAGGCCCAGCCCAGCAGGAGCCAAAGCATGCCTGCGATACCTGTGGAAAGAACTTCAAGTTCCTGGGCACCCTGAGTCGCCACAAGAAGGCACACAGCTGCCAGGAGCCGAAGGAGGAGGAAGCAGCGGCACCTTCGCTGGAGAATGAGGGCGTTGGCAGAGCGGTTGAGGGGCCCTCGCCTTCCCCTGAGCCTGAAGAGAAACCAGCCGAATCCCTAGCAATCGATCCAACACCAGGAACCAGGGAGGCCTCAGTGGCGAAACAGAATGAAGAAACAGAGGGTCCCACTGATGGGGAAGGTACGGCTGAGAAGAGGGGTGACGGTGACAAAAGACCAAAGACAGACTCCCCCAAAAGCATGGCCAGTAAGGCAGACAAGAGGAAGAAGGTTTGCAGTGTATGCAACAAGCGGTTCTGGTCCCTGCAGGACCTCACCCGGCACATGAGGTCACACACAGGAGAAAGGCCATACAAGTGTCAGACCTGTGAGCGAACCTTCACCTTAAAGCACAGCCTGGTTCGACACCAGAGGATCCACCAGAAAGCCAGGCACAGCAAGCACCACGGGAAAGACAGCGACAAGGATGAGCGGGCTGAGGAGGACAGTGAGGACGAGTCCACCCACAGTGCTACCAACCCTGCCTCTGAGAATGAGGCCGAGTCAGCTCCCAGCACCAGCAACCACGTAGCTGTCACCAGGAGCCGGAAAGAGAGCTTGTCCACTTCTGGGAAGGAATGTAGCCCAGAGGAGAGAGCCGCAGCTGAGCAGGCAGCTGAGCCCAGTGCCCCCAAAGAGCAGGCGTCTCCAGGTGAAACAGACCCCCAGAGCCCGGCAGCCATCGTGCAAGACTTGCTGGAGCTGTGCGGCAAGAGGCCTGCCCCAATCCTGGCGGCCACCGACGGGGCCTCACAGCTCCTGGGCATGGAGTGA
>7|ENSMUSG00000074391|8589266|8751849
CAAGTGACTTACACTATTGGGGATACCCCCACAAACACTGAGAGTAGAGAGGCCATTCAGAGTGAGAAGAACTGCATACGCAGCGACAGTGGCAAAACTTTTACTAGCACATCCCACCTCAATCGACACCGGAAGATACACACTGGAGAAAAGCCTTTTCAGTGCAGGGAGTGTGGGATGTCCTTCAGCCAAAAAGCCTTTCTTATTAAGCATTTCAGAATTCACACCGCAGAGAAGCCATTCAGATGCAGCGACAGTGGCAAAACTTTTACTAGCACATCCCACCTCAATCGACACCAGATGATACACACTGGAGAAAAGCCTTTTCAGTGTAGCGAATGTGGCAAGTCCTTCAGCCAAAAAGCCTTTCTTATTAAGCATTTCAGAATTAACACTGGAGAGAAGCCATTCAGGTGTGGGGAGTGTGGCAAAACCTTCAAGCACAACTCATCCCACCTCAATCAACACCGGATGATACACACTGGAAAAAAGCCTTTTCAGTGCAGGGGGTGTGGGATGTCCTTCAGCCAAAAAACCTTTCTAGTT
>7|ENSMUSG00000066838|6807099|6814040
ATGGCCACATCCCAGGGCCCGGCTGGCCAGTGGAGCCCAATGGTGATTGTGGAGGCTGCGGGTGGAGCCCTGCCCCAGGTTTCCCAGTATTCAGTGAAACCTGCCAACCAGGAAGAGGACTGCTTATCCTTTGAGGATGTGGCTGTGTACTTCTCCTGGGAGGAATGGACACTGCTTGATGACTCTCAAAGGCTCCTGTACCAGACTGTGATGTCAGAGATCTTAACACTCATGTCTTCTTTGGGACTTATACCTTCTGGGATCCATGAGATGACTCAGCTGAAGTCTTGGGGAGAGCCCTCTGTGCCTGCGTTGAGATTCCTGACTCCAGGTTGTTGGATCAAAGTGGACAGTGAAATGTCACCCTTTGAGCAGAGTCCGTCTGCAGAAGGTGCCAGGCCGTCCACCCTACAACAGCACATGCTGTGCTGTGCTGAGACACCCGTGCTAAGCATGGACAATGTGATGATCCTCCAGACCTCCTCGGGTCTTCTAAGGCATCAAGTGACTTATAATGTTGGGGATGCCCCCATGAACATGGAGAGTGGAGAGGCCATTCAGAGTGAGAAGAAGAACTGCATATGCAGTGACTGTGGCAAAACTTTTACTAGCACATCCCACCTCAATCGACACCGGATGATACACACTGGAGAAAAGCCTTTTCAGTGCAGCGAGTGTGGGATGTCCTTCAGCCAAAAAGCCTTTCTTATTAAGCATTTCAGAATTCACACCGGAGAGAAGCCATTCAGGTGTGGGGAGTGTGGCAAAGCCTTCAAGCATAATATCTCCCTCGTATCTCACCAGCGAGTTCACACAGGAGAGACGCCTTTTACCTGCACTGAATGTGGGAAATCATATATGACCAGATCCAACCTTACACGTCACTTTCAAGTTCATGCTGCGGAGAAGCCTTACAGTTGCAGTGAATGTGGCAAAGCATTTAAGGAGAAATCCAGCCTCATTTATCATGCGCGAGTGCACACTCGAGAAAGGCCTTTTCAGTGCAGCGAGTGTGGCAAGTCCTTCAGCCAAAAAGCCTTTCTCATTAAGCATTTCAGAATTCACACCGGAGAGAAGCCATTCAGGTGCAGTGAGTGTGGCAAAACCTTCAAGCACAACTGCTTCCTTGTTGCTCATCAGCGAGTTCACACAGGAGAGACACCTTTTACATGCACTGAATGTGGCAAGTCATACATGAACAGATCCAGCCTTTTATATCATTATCGGGTTCATACCGGAGAAAAGCCGTAG
>14|ENSMUSG00000033730|68812525|68815237
ATGACCGGCAAACTCGCCGAGAAGCTGCCGGTGACCATGAGCAGTTTGCTAAATCAATTGCCTGACAATCTGTACCCCGAGGAGATCCCCAGCGCGCTCAACCTCTTCTCCGGCAGCAGCGACTCGGTAGCCCATTACAATCAGATGGCTACAGAGAATGTGATGGACATCGGTCTGACCAACGAGAAGCCCAATCCGGAACTCTCTTATTCGAGCTCTTTCCAGCCAGCCCCCGGCAACAAGACCGTGACCTACTTGGGAAAGTTCGCTTTCGACTCTCCTTCCAACTGGTGCCAGGACAACATCATTAGCCTCATGAGTGCCGGCATCTTGGGGGTGCCCCCGGCCTCAGGGGCGCTCAGTACGCAGACGTCCACGGCTAGCATGGTGCAGCCTCCTCAGGGAGACGTGGAGGCCATGTATCCGGCGCTGCCTCCTTATTCCAACTGCGGCGATCTCTACTCGGAGCCCGTGTCTTTCCACGACCCCCAGGGAAACCCTGGGCTCGCCTATTCCCCCCAGGATTACCAATCGGCCAAGCCGGCCTTGGACAGCAATCTTTTCCCCATGATTCCTGACTACAACCTGTACCACCATCCCAACGACATGGGCTCCATTCCGGAACATAAGCCCTTCCAGGGCATGGACCCCATCCGGGTCAACCCACCCCCTATTACCCCACTGGAGACCATCAAGGCCTTCAAAGACAAGCAGATCCACCCGGGATTCGGCAGCCTGCCCCAACCGCCGCTCACTCTCAAGCCCATCCGGCCCCGCAAGTACCCCAATCGGCCTAGCAAGACCCCGCTCCACGAGCGGCCCCACGCGTGTCCCGCGGAAGGCTGTGACCGCCGTTTCAGCCGCTCAGACGAGCTGACCCGGCACCTGCGCATCCACACGGGCCACAAGCCCTTCCAGTGTCGGATCTGCATGCGCAGCTTCAGCCGCAGCGACCACCTCACCACTCACATCCGCACGCACACCGGGGAGAAGCCCTTTGCCTGTGAGTTCTGTGGGCGCAAGTTTGCGCGCAGCGACGAGCGCAAGCGCCACGCCAAGATCCACCTCAAGCAAAAGGAGAAGAAGTCGGAGAAAGGGGGTGCGCCCTCTGCATCCTCGGCGCCCACCGTGTCCCTGGCCCCTGTGGTCACCACCTGCGCCTGA
>13|ENSMUSG00000074840|66103260|66103682
GAGAAACCTTATGAATGTAATCAATGTGGTAAAGCCTTTTCCTGTCACAGTAGTCTCATATATCATAAAAGAACACATACTGGAGAGAAACCTTATGAATGTAATCAATGTGGTAAAGCCTTTTCCTCCTTTTCCCGTCAAAATAGTCTCAGATATCATAAAAGAACCCATACTGGAGAGAAACCTTATGAATGTAATCAATGTGGTAAAGCCTTTTCCTGTCACAGTGGTCTCATATATCATAAAAGAACCCATACTGGAGAG
>8|ENSMUSG00000054191|87792033|87795396
ATGAGGCAGAAGAGAGAGAGGAGGCCTGAGGTCCAGGGTGGACACCAGCCAGCCATGGCCTCAGCTGAGACTGTCTTACCCTCCATCAGTACACTCACCACCCTGGGACAGTTCCTGGACACCCAGGAGGACTTCCTCAAGTGGTGGCGGTCTGAGGAGACGCAGGATTTGGGGCCGGGGCCCCCGAATCCCACGGGGCCGTCCCATCACGTGAGTCTGAAATCGGAGGACCCTTCCGGAGAGGACGATGAGAGGGACGTGACCTGTGCGTGGGACCCGGATCTTTTCCTTACAAACTTTCCAGGTTCCGAGTCTCCCGGCACTTCCCGGACCTGTGCCCTGGCGCCCAGCGTGGGGCCAGTGGCACAGTTCGAGCCGCCTGAGTCTCTGGGCGCCTATGCGGGTGGCCCAGGGTTGGTGACTGGGCCTTTGGGCTCCGAGGAGCACACAAGCTGGGCGCACCCGACTCCGAGACCCCCAGCCCCTGAACCCTTCGTGGCCCCTGCCCTGGCCCCGGGACTCGCTCCCAAGGCTCAGCCCTCGTACTCCGACTCGCGAGCGGGCTCCGTAGGGGGCTTCTTCCCGCGGGCGGGGCTTGCGGTGCCCGCAGCTCCAGGCGCCCCCTATGGGCTGCTGTCGGGATACCCCGCGCTGTACCCCGCGCCACAGTACCAAGGCCACTTCCAGCTCTTTCGCGGGCTCGCGGCGCCTTCTGCTGGTCCCACGGCGCCCCCTTCCTTCTTGAATTGTCTGGGACCTGGGACTGTGGCCACAGAACTCGGGGCCACTGCGATCGCCGGAGACGCAGGCTTGTCCCCGGGAACTGCGCCGCCCAAACGCAGCCGGCGAACTTTGGCACCTAAGAGGCAGGCGGCACATACGTGCGGGCACGAAGGCTGCGGGAAGAGCTACACCAAGAGCTCGCACCTCAAGGCGCACCTGCGCACGCACACGGGAGAGAAGCCTTATGCCTGCTCCTGGGACGGCTGTGACTGGAGGTTCGCTCGCTCAGACGAACTGACGCGCCACTACCGGAAGCACACTGGACATCGTCCCTTCTGCTGTGGCCTCTGCCCACGTGCTTTTTCACGCTCTGACCACTTAGCTCTGCACATGAAGCGTCACCTCTGA
>7|ENSMUSG00000056028|29942253|29944219
ATGCCCAGGGTCTTTCTTGTGAGGAGTCGGCGTCCACAGCCACCTAACTGGAGCCACCTTCCTGACCAGCTCCGGGGAGATGCTTATGTCCCAGGAAGCTGGCTGCCCTTACTCCATCCAGGACCCAGCTCAACCCAGTCTCAGGGATCTGTGTTCAGTGGGTGCGAAGAGGATTCCAAAAAGGGTGGGGGCTCTGTTTCCTTAACTTCCCAGGACTGCCCTTCACTCTGGGCACACAACTACAGAGTAGCAAAGACTGAACAAGATCCAGCTGGCCATACTAACCCTTACACCCTCTGGCAGTCCTCACAGGGGACACTGACCTCTGCTCCCAAGGGCCCCGGGACACTTGGCTGCCCACTCTGCCCCAAGGCCTTCCCGCTGCAACGCATGCTGACTCGGCACCTCAAATGCCACAGCCCAGCGAGGCGCCACGTGTGCCACTATTGTGGTAAAGGCTTTCACGATGCCTTCGATCTCAAGCGTCACATGAGGACTCACACTGGAATACGGCCATTCCGCTGCGGAGCCTGTGGGAAAGCTTTCACCCAGCGCTGTTCCCTGGAAGCTCACCTTGCCAAGGTGCACGGGCAGCCAGCCAGCTACGCTTACCGGGAGCGCAGGGAGAAGCTGCACGTGTGTGAAGACTGTGGCTTCACC
>7|ENSMUSG00000074282|24010556|24031580
ACCAAGGTTGAAGAGATGGTGACCTTCAGGGACGTGGCCGTGGTCTTCAGTGAGGAGGAGCTGGGGCTGCTGGACGCTGCTCAGAGGAAGCTGTACCACGATGTGATGCTGGAGAACTTCAGGATGCTGCTCTCAGTGGGAGACAAGAATCCTGAGGAGATGGAGTCTCTTGAGGAAGTGGGATTGAGGCACCTGTCACATGAGGCGCTTTTCTGCTCACAAATCTGGCAGCAGGTTAGCAGGGACCTAATGAAGGCTGGAGACTGCAGAGTAAGCATCAGGGAAACTGGCTCTCCGTTGAAGCGAGATGATGCACATGGTGCAGACAGGAAGTACAGCAAACATTCCGGTCAGAAACCATGGCTCCAACTCCACTGTGGAACAGATGGTGGTGAAGAACCTTACAGAGAGGAGAGGAGCGAGAAAGACTCTTGGGACTCTCCTCTGCAGGCTAACGGGCGACCCCCCGCAGGAGAGAAGAGGTATAGGTGTGAAAAATGTGACCACGCCTTCTGTCGGTTATCGGGTCTCCAAGCCCATCAGGTGAGGCACACTGGAGAGAAGCCATACAAGTGTGAGGAGTGTGGCAAGGGCTTCACTCGGGCCTCCACCCTTCTGGACCATCAGCGGGGCCACACTGGAAACAAGCCCTATCAGTGCCATGCTTGCTGGAAGAGTTTCTGTCACAGCTCGGAGTTTAACAATCACATAAGAGTCCACACGGGAGAGAAACCCTATGTATGCGAGGAGTGTGGGAAAGGCTTCAGCCAGGCCTCCCATCTCCTGGCCCATCAGAGAGGCCACACTGGAGAGAAACCCTACAAATGTAGCACGTGTGGGAAGGGCTTCAGCCGGAGTTCAGATCTCAACGTTCACTGCAGAATCCACACGGGAGAGAAACCCTATAAGTGTGAGACGTGTGGGAAAGCCTTTAGTCGGGTCTCCATACTCCAGGTGCACCAGAGGGTCCACAGTGAAGACAAACCGTACCAGTGCGCAGAGTGTGGGAGGGGCTTCACTGTAGAGTCACACCTTCAAGCGCACCAGCGCTCCCACACGGGAGAGAGACCCTATCAATGTGAGGAGTGCGGGCGAGGCTTCTGTCGGGCCTCCAACTTTCTGGCTCATCGTGGAGTCCACACAGGCGAGAAACCGTATCGATGTGACATATGCGGAAAACGCTTCCGGCAGAGGTCCTACCTCCATGACCACCACAGGATCCACACGGGAGAGAAACCTTACAAATGTGAGGAGTGTGGGAAAGTCTTCAGTTGGAGCTCATACCTCAAGGCCCACCAGAGAGTTCACACAGGAGAGAAACCATACAGATGTGAGGAGTGTGGGAAGGGTTTCAGCTGGAGCTCAAGTCTCCTAATTCACCAGCGCGCCCATGCAGAGGATGAGGGTCGCAAGGATTTGCCTGCATCAGAAGGCTCACAGGGGAAACAAACTCTATAA
>9|ENSMUSG00000025602|39942897|39963762
ATGGCAACAGCCTTGGAGCCAGAGGACCAAGATCTTTGGGAAGAAGAAGGAGTTCTGATGGTGAAACTGGAGGATGATTTCACGTGCGGGCCAGAATCCGCCTTGGAGGGCGATGATCCTGTACTGGAGACCTCTCACCAGAACTTCCGACGCTTTCGATACCAGGAAGCATCAAGCCCTCGAGAAGCTCTCATCAGACTTCGAGAGCTTTGTCATCAGTGGCTGAGGCCAGAGAGGAGAACTAAGGAGCAGATTCTTGAGCTGCTCGTGTTGGAGCAGTTCCTCACTGTCCTGCCTGGAGAACTGCAGAGCTGGGTGCGAGGCCAGCGGCCCGAGAGTGGCGAGGAGGCAGTGACGCTGGTGGAGGGTTTGCAGAAACAACCCAGGAGACCAAGGCGGTGGGTAACCGTCCATGTTCAGGGCCAGGAAGTCCTGTCAGAGGAGACCCTACACCTAGGGCTGGAGCCGGAGTCCTCCAGTGAGCAACAAGATCCAACACAGACCTTGACCACTGAGCAGCCCCATGAGGAAGCCCTCCGAAGCCCAGATCTGGGGACACAGGAACAGGAGACCTTGCAGCATGACGAGGAGCACCTGCCCCTGCCGGAATGTGAGGTTCCAGTGTCCCAGGATGTAGACCTTCCCACAGAACAAGGGTCTGGACACCCAGAGATGGTTGCTCTTCTCACTGCTCTCTCTCAGGGACTGGTCACATTCAAGGATGTGGCTCTGTGCTTCTCACAGGATCAGTGGAGTGATCTGGATCCAACACAAAAAGAATTCTATGGAGAGTATGTCTTGGAAGAAGACTGTGGAATTGTGGTCTCTCTGTCATTTCCAATTCCCAGACTAGATGATACCTCCCAGATTAGAGAAGAAGAGCCTCAGGTCCCAGGTGTCCATGAGTCTCAAGAGCCTGCAGAACCAGAAATCCTGAGTTTTACCTATACAGGAGACATGAGTGAAGCTGAGGAAGAAAGTGTTGAGCAACAAGATACACACAAGTCTACTTTGGCAAACACAGAAGTTCACCAGTCTCCAGATTGGGAAATAGTCATTGAGGATAATACCAGTAGACTTAATGAAAGATTTGGTACAAACGTTTCTAAAGTTAATAGTTTCACAAATATTAGGGAAACTATGCCTGTTCACTCCCAATCAGGGAGGCAGCATCATTGCCCTCTATGTGCAAAAAGCTTCACGTGTAATTCTCATCTTATTAGGCACTTAAGAACTCACACAGGAGAAAAACCCTATAAATGTATGGAGTGTGGGAAAAGTTACACACGGAGCTCACATCTAGCTAGGCACCAGAAAGTCCATAAGATGAACACTCCTCATAAACATCCTCCAAACCGGAAGACTGTGGATGGCCCTCTGGTCCAGTCTGAGGTAACTACCCGTGTGGAGAAACCATATACCTGTGATGATTGTGGAAAACATTTCCGTTGGACGTCGGACCTGGTCAGGCACCAGAGGACACATACAGGAGAAAAACCTTTTTTCTGTACTATCTGTAGCAAAAGCTTCAGCCAGAAATCTGTGTTAACGACACACCAAAGAATCCATGTTGGAGGCAAGCCCTACGTGTGTGCGAACTGTGGCGAGAACTTCAGTGAGCAGAAGCAGTATCTGACACACCGCAAGACACACGTGTCTGAGGAGCACCATCTGTGCAATGAGTGTGGCCGCTCCTTCAGCCATAGTGCAGCATTTGCCAAGCACCTGAAAGGCCATGCTTCAGTGAGGAACTGCCGCTGCGATGAGTGTGGTAAAACCTTTAGCAGGAGGGATCACCTTGTCAGACATCAACGAACACACACTGGGGAAAAGCCTTTTACCTGTGCCACCTGTGGGAAAAGCTTCAGCAGAGGCTATCACTTAATCCGGCATCAGAGAGTCCACACAGGAAAGACCAAGACCTAG
>7|ENSMUSG00000030424|39223722|39248979
ATGAGTTACTCATGTAAGAAAAGCATCCAATGTAAGTCGCCTCTCAGTAACTGTCAGAGGCTTCTTAGTGAGGAGACGCGGCACACACACAGACAGCGCAGGAAGTCACACCTGACTGAACAGAGAAGTCACGAAGGGGAGAAGCCATGTGAAAGCTCAGGACGTGGGAAAGCTTCCCACACCAAGCCTCAGCGTCAGGCCACTCATAGCGATGAGAAGCCCTACAAATGTCTAGAATGTGGGAAATATTTCTACTACAAGTCACAAGTCATTGAGCATCAAAGAAGTCATACAGGCGAGAAGCCTTATGAGTGTACAGAATGTGGGAAATCTTTCAGCTATAAATCCCATCTCACTATACATCACAGAAGTCACACAGGTGAGAAGCGTCATGAATGTACAGAATGTAGAAAAGTATTTTACTATAAGTCCCAACTTACTCGACACCAGAGGAGTCATACAGGGGAGAAGCCCTATGAATGTATGAAATGTGGAAAATCTTTCTACTGTAACACACATCTTTCTTTGCACCAGCGAATTCATGTAAATGTGAAACCCTATGCATGTACAGAATGCGGGAAAACGTTCTCTTTCAGCGCATGCCTCACTAGACACCAGAGGATTCATACAAATGAAAAGCCCTATAAATGTTCACATTGCCCCAAAGCTTTTTACTTTAAGAAACAACTTACTCATCATGAGAAAACTCATGCTACAGAGAAGCGCTTTGAATGTAAACAGTGTGGTAAAGCATTTTACTGGAGGGCCAACCTTACTGTGCATCAGAAAACACATGGTGGGGAGAAGCCCTTTGAATGTAAACAATGTGGAAAAGCATTTTACTGCAAGTCCCACCTCACTGTGCATCAGAGAACTCATATAAGTGAAAAGCTCTATCAATGTTCACAGTGCAGGAAAGCATTCTACTCTCAGACACAGCTTACTGTTCATCAGAGAATTCACACTGATGAGAAGCCCTATGGATGTAAGCAATGTGACAAAACATTCTACAGCAAGTCTGGGCTTACTGCACATCAGAAAACTCACACGGGCGAGAAGCCCTATGAATGTAAAGAGTGTGGGAAAGCATTCTATAACAAGTACTTGCTCATTGAACATCACAGAGTGCACACAGGTGAAAAGCCCTATCAATGTACAGAATGCAAGAAAGCCTTCTACTGCAAAAAATATCTTTCTCTACATCAGAAAACTCATGCAAGTGAGAAGTCATTTCATTGTGCAGAGTGTGGGAAAGCTTTCTCCTGGATGTCACACCTCACTCAGCATCAGAGAATTCACACAGGTGAGAAGCCCTATGCATGTGAGCACTGTAGGAAGACCTTCTACTTCAAGAAACAACTCACTCGGCATCAAAGAACACATGAGAAGTCATGA
>18|ENSMUSG00000069378|53589915|53701226
ATGCTGAAGCCGGGGGATCCCGGCGGCTCGGCCTTCCTCAAAGTGGACCCAGCTTACCTGCAGCACTGGCAGCAACTCTTCCCGCACGGAGGCGGCGGCGGCGGCCCGCTCAAAGCCAGTGGCGCCGCGCTCGCCCTGGGCGCCCCACAGCCCCTGCAGCCACCGCCACCGCCGCCGCCTCCTCCTCCCGAGCGCGCCGAGCCTCCTCCAGACGGCCTGCGGCCGCGGCCTGCCTCGCTCTCGTCCACCCCGGCTCCTTCCTCCACCTCTGCCTCTTCTGCCTCTTCCTGCGCCGCAGCCGCGGCCGCCGCTGCGCTGGCGGGTCTCTCGGCCCTGCCGGTGGCACAGATGCCGGTGTTCGCTCCTCTAGCTGCTGCTGCTGTGGCCGCGGAGCCACTGCCCCCAAAGGACCTGTGCCTCGGCGCCTCCGCCGGCCCCGGGCCGGCCAAGTGCGGCGGCGGCGGTGGCAGCGTGGGGGACGGCCGTGGCGTCCCACGTTTCCGCTGCAGCGCGGAGGAGCTGGACTATTACCTGTACGGGCAGCAGCGCATGGAAATCATCCCGCTCAACCAGCACACCAGCGACCCCAACAACCGTTGCGATATGTGCGCGGACAACCGTAACGGGGAGTGCCCCATGCACGGGCCACTGCACTCGCTGCGCCGGCTCGTGGGCACCAGCAGCGCGGCCGCCGCTGCACCCCCGCCGGAGCTGCCCGAGTGGCTTCGGGATCTGCCGCGGGAGGTGTGCCTGTGTACCAGCACGGTGCCAGGCCTGGCGTATGGCATCTGTGCCGCGCAGAGGATCCAGCAGGGCACCTGGATTGGGCCCTTCCAGGGCGTGCTTCTGTCCCCGGAGAAAGTGCAGACCGGCGTAGTGAGGAACACGCAGCATCTCTGGGAGATATATGACCAAGATGGGACACTTCAGCACTTTATTGATGGTGGGGAGCCTAGTAAGTCGAGCTGGATGAGGTATATCCGATGTGCAAGGCACTGTGGAGAACAGAATCTAACAGTAGTTCAGTACAGGTCGAATATATTCTACCGAGCCTGTATAGATATCCCCAGGGGCACCGAGCTCCTGGTGTGGTACAATGACAGCTATACATCTTTCTTTGGGATCCCTTTACAATGCATTGCCCAGGATGAAAACTTGAACGTCCCTTCCACCGTAATGGAAGCCATGTGCCGACAGGATGCCCTGCAGCCCTTCAACAAAAGCAGCAAGCTTTCTCCCTCGGGCCAGCAGCGCTCCGTGGTTTTCCCACAGACTCCCTGCAGCAGGAATTTCTCCCTCTTGGATAAATCTGGGCCCATGGAGGCAGGATTTAACCAAATCAACGTGAAGAATCAGAGGGTCCTGGCGAGCCCAACCTCAACCAGCCAGCTGCACTCGGAGTTCAGCGACTGGCATCTCTGGAAGTGCGGCCAGTGCTTTAAGACTTTCACGCAGCGCATTCTCCTGCAGATGCATGTGTGCACGCAGAACCCCGACAGACCCTACCAGTGTGGCCACTGCTCACAGTCCTTTTCCCAGCCGTCAGAACTGAGGAACCACGTAGTCACTCACTCCAGTGACCGGCCTTTCAAGTGCGGCTACTGTGGCCGTGCGTTTGCCGGAGCCACCACCCTCAACAACCACATCCGGACCCACACTGGAGAAAAGCCCTTCAAGTGCGAGAGGTGCGAAAGGAGCTTCACCCAGGCCACGCAGCTGAGTCGACACCAGCGCATGCCCAATGAGTGCAAGCCGATAACCGAGAGCCCGGAATCAATCGAAGTGGATTAA
>2|ENSMUSG00000052056|169801284|169822425
ATGCCGACCCAGTCCCTCCTCGTGTACATGGACGGGCCGGAAGTCCTCAGCAGCTCTCTAGGCTCCCAGATGGAGGTGGATGATGCTGTGCCCATAAAAGGGCCGGTGGCAGTCCCCTTCCGAGCTGCTCAGGAGAAGAGCATGGCCGTGGCAGAGGGCCACATGCCCCTGGATTGCATGTTCTGCAGCCAGGTCTTCTCTCAGGCGGAGGATCTCAGTCAGCACGTGCTGCTGCAGCACCGGCCCACCCTCTGCGAGCCAGCTGTCCTGCGTGTGGAGGCCGAGTACCTAAGTCCCCTTGATAAAGCTCTGGAGCCAACAGAGCCAGCATTGGAGAAGAGTGGCGAAGACCCCGAGGAGTTGAGCTGTGATGTGTGTGGGCAGACATTCCCAGTGGCTTTTGATGTTGAGAGCCACATGAAGAAGCATAAGGACTCCTTCACGTATGGGTGCAGCATGTGCGGGAGGAGATTCAAGGAGCCGTGGTTCCTGAAGAACCACATGCGGACACACAATGGCAAGTCTGGCACCAGGAGCAAGCTTCAGCAAGGCATGGAGAGTCCAGTCACCATCAATGAAGTGGTCCAGCCGCACGCCCCTGGGAGCATCTCCACGCCCTACAAGATCTGCATGGTCTGCGGCTTCCTCTTCCCAAATAAGCAGAGCCTCATTGAGCACAGCAAGGTTCACGCCAAAGAAACTGTCCCCAGTGCCAGCAACGTTGCCCCTGATGACCACCGAGAGGAACCCACGTCCCCGAGGGAAGAGTTGCTGCAGTTTTTGAACTTGAGACCCAGATCAACTGCAGGTAGTACAGTGAAGCCCATGACCTGCATACCTCAGCTTGACCCGTTCACCACCTACCAGGCATGGCAGTTGGCTACCAAAGGAAAAGTGGCCGTTGCCCAGGAAGAGGTGAAAGAGTCAGGCCAAGAAGGAAGCACAGACAATGACGACTCATGCTCAGAGAAAGAGGAACTAGGGGAAATATGGGTTGGGGGTAAGGCGGAAGGGTCTGGAAAGTCCAAAACAAGTAAAAGCAGTTGTCCAGGTCTCTCCCAAGACAAAGAGAAGCCTAGACATGCTAATAGTGAAGTGCCTTCTGGGGATAGTGACCCCAAGTTGTCCAGTAGCAAGGAGAAGCCCACGCACTGTTCTGAGTGCAGCAAAGCCTTCAGGACATACCACCAGCTCGTCCTGCACTCGAGGGTGCACAGGAAGGACAGGAGGACTGATGCCCTGTCACCCACCATGGCTGTGGATGCAAGGCAGCCTGGGACCTGCTCCCCAGACCTCAGCACCACTCTGGAAGACAGTGGGGCCGGGGACCGAGAAGGGGGCTCTGAAGACGGGTCTGAGGATGGACTCCCTGACGGGCTCCATTTGGATAAAAATGATGATGGAGGAAAAGCGAAGCCCCTCCCGTCCTCGAGAGAGTGTAGTTACTGTGGCAAGTTTTTCCGTTCAAACTATTACCTCAATATTCATCTCAGAACGCATACAGGTGAAAAACCATACAAATGTGAATTCTGTGAGTATGCCGCAGCCCAGAAGACATCTCTGAGGTACCACTTGGAGAGACATCACAAAGACAAGCAGCCGGTGGATGCTGCCGCTGAGTCCAAAAGTGAAGGCCGGAGCCAGGAGCCGCAGGATGCGCTACTAACGGCTGCTGACAGTGCGCAGACCAAAAATTTAAAGAGATTTCTTGATGGTGCCAAAGATGTTAAGGGAAGCCCACCTGCCAAGCAGCTTAAGGAGATGCCTTCTGTCTTCCAGAGTGTTCTCTCACCAGCACACAGCAACGATACTCAGGATTTCCATAAACATGCAGCTGATAGTGCTGAGAAAGCGAGGAAGAGCCCTGCCCCTACTTATCTGGACATGCAGAGAAAGAAAGCAGGGGAGCCTCAGGCCAGCAGCCCTGTCTGCAGACTAGAGGGGGTTGGGTCCTTAGCACGGGAAGCTGGCCATAGGGAGAAGATGGATCAGGATGCTGACTACAGACATAAGCCCGGTGCTGACTGCCAGGACAGGCCTTTGAATCTATCCCTTGGGCCGCTCCACGCCTGTCCTGCAATCTCTTTGAGCAAGTGTCTGATCCCCAGCATTGCCTGCCCCTTTTGTACTTTCAAGACCTTTTATCCGGAAGTCCTTATGATGCACCAGAGACTTGAGCACAGGTACAACCCTGACCCGCACAAGAACGGCAGCAGCAAGTCTGTGCTGAGGAACAGGCGTACCGGGTGCCCTCCGGCTTTGCTGGGAAAAGATGTCCCTCCCTTGTCTGGCCTGCACAAGCCCAAGGCCAAGACTGCCTTCTCACCACACTCGAAGTCCCTGCACTCAGAGAAGGCTCGGCAGGGGGCCTCGGGGCCAAGCAAAGCACCCCAGACTTCAGGACCAGACAACAGCACTTTAGCCCCAAGTAACCTGAAGTCACACAGGTCACAACCCAATGCTGGGGGCACCAGTGCCACCAGGCAGCAGCAGTCAGAGTTGTTTCCCAAAGGTGGCGTCCCTGCTGCTATGGATAAGGTGAAGAGACCTGAGCCAAAACTGAAGTCCCTACCAGCCTCCCCGTCTCAGTCCCCCCTCAGCAGTAATAATAGCAACGGTTCTGTTGAGTATCCCGTGAAGGTTGACGGCCCATGGGCACAGCAAGGGAGAGACTACTACTGCCATCGGAATTCTGGCAGTGCCGCAGCAGAGTACAGTGAGCCACATCCCAAAAGACTCAAGTCCAGTGCGGTGTCCCTGGACACAGAGCATGCAGGGACCAATGGCAGAAGGGGCTTTGAGCTCCCCAAGTACCATGTGGTCAGGAGCATCACCTCCTTGCTACCACCAGAGTGTGTGCGCCCACCGCCTGTGCTGCCCCACAAAGCCCGTTTCCTGAGCCCTGGGGAGGTGGAGTCACCCAGTGTGTTGGCTGTGCAGAAGCCCTACAGTGCCTCTGGACCCCTGTATACCTGTGGACCCGTGGGACACGCAGGAGGCAGCCCAGCCCTTGAAGGAAAGAGGCCTGTGTCACATCAGCACCTATCTAACAGCATGCTGCAGAAGAGAAGCTATGAGAATTTTATTGGAAATACACATTACCGACCAAATGACAAAAAACCTTGA
>17|ENSMUSG00000003198|55489114|55491877
GATGCAATGACCTATGAGGATGTGCATGTGAACTTCTCTCGGGAAGAGTGGGCTTTGCTGGATCCTTCTCAGAAGAGTCTCTACAAGGATGTGATGCTGGAAACCTACTGGAACCTGACTTGTATAGGCTACATGTGGGAAGACTGCAATATTGAGGATCATTGTCAAAGTTCTAGAAGACATGGAAGGTGTATCAACTGTCCCTCTGCATATGGAAAGAAGCAGTGTACCAATCTCTTTCCTAGAACAATTAGAAGAAGATATGTAGTCACCCCCTTTGTGAGAAGAGGAGGTGAATGTGATACAAGTTTACAAGTACTTGGTTTTCCAGTTTCAGTGGGAATACATCAAAATACTGACCGTGGAGAAAAGCCCTCTGTGGACAAGGAAAGTGGAAAATCTCCTGTCTGTCCTGGTTCACTTTGCACATGTAGAGTGACTCACTCTATAGGAGAATGTTATGAATGCAGTCAGTGTGGTAAAGCTCTGAGTTGTTCTCTTCAGAGACGTGTCCAAACTCATATGGGAAAAGGAAATGATAAATGTGAGCCAAGTAGTAAAAGCTTAACCCATCCCAGGTATCTTCAAATACAGAAGACGGCCTATAATGAAGAGGACCTCTATGTGTGGAATCAATGTGGTAAATCCTCTTTACAACTACACCAAAGAAATCATTTGGGAATGAAATCCTGTGAATATAATCATGAAGATAAACTCATTTCACATCAGAATTGTAATCAAGTAGGTAGAACTAATACTAGAGACACAAAGCATGACTATCATCAATGGGGTAAAGCCTTCACATGTCCCAGTTATCTTCAAATATATGAAAGAATTCATACTGAAGAGAAACCCTATGAATGTAGTCAATGTGGTAGAGCCTTTACATGTCACAGTACTCTTCAAATCCATGAAAGAATTCATACTGGAGAGAAACCCTATAAATGTAATCAGTGTGATAAAACCTTTGCATGTAAGAGGTATCTTCAAATCCATGAAAAAATTCATACTGGAGAGAAACCCTATAAATGTAATCAGTGTGGTAAAACCTTTGCATGTAAGAGGTATCTTCAAGTACATGAAAGAATTCATGCTGCAGAGAAACTCTATAAATGTAATCAGTGTGGTAAAGCCTTTGCATGTAATAGTTATCTTCAAATGCATGAAAGAATTCATACTGGTGAGAAACCCTATAAATGTAATCACTGTGGTAAGGCCTTTGCATGTAACAGCAACCTTCAAAAGCATGAAAGAATTCATACTGGAGAGAAGCGGTATAAGTGTAAGCAATGTGGTAAAGCCTTTGCATATAGCAGCAATCTTCAAAAGCATGAAAGAACACATACTGGAGAGAAACCCTATAAATGTAATCAATGTGGTAAAGCCTTTACATGTCACAGTAGTCTTCAAATCCATGAAAGAATACATACTGGAGAGAAACCCTATAAATGTAACCAATGTGGTAAACCCTTTGATCGTAAAAGGTATCTTCATATTCATGAAAGAATACACACTGGAGAGAAACCCTATGAGTGTAATCAATGTGGTAAATCCTTTGCATATAGCAGTAGTCTTCAAAAGCATGAAAGAATTCACACCGACAAAAACATCCCCTAG
>15|ENSMUSG00000033669|76706514|76719647
GAGGCGGTGACCTTTGGCGACGTGGCTGTGCACTTCTCTCGAGAGGAGTGGCAGTGTCTGGATTCTGGTCAGAGGGCCCTCTACAAGGAGGTGATGCTGGAGAACCACAGCAGCGTGGCAGGACTAGCAGGATTCCTGGTCTTTAAGCCGGAATTGATCTCCCGGCTGGAGCAAGGACAAGAGCCGTGGGTCCTTGATCTACAGGGAGCAGAGGGGACAGAGGCACCAAGGATTTGCCAGACAGACTCCGCTATTAGAACTGATCGCAAGCAGACCTGTGAGTACACGAGCCTCCTCCAAAGGCAGATTCCTGGCTTTGGAGACAATTTGGATTCTAAGGTCTGGTCAGAGAATTGCCCAAGAAGCCTTGGGCTAAGCGTGAGTGGCTCACTTTTCCAGAAGCACCGTTTGAATAGCGAGGCCGTGATGCCCAAGAACTCCACAAAGGATGCTGTCCAAGAACGTAAGGAGCTGCAGGCCACCGATGTGGGTTATCGGCCTGATGACCAGAGAGACCACCTGAGCTCAAAACTGATTCGGCGTCAAAGCGTTCCTACCGGAGAGAACCGTTACCCATGTGAAGAGTGTGGCAAAGCTTTCAGGTGGCGCTCTCGCCTGAATCAGCACAAACTGAGCCACACTGGAGAGAAATCTTATCAGTGCAATAAGTGTACAAAAGTCTTCGCTTCTAGCTCGCGACTGATTCGCCATCAGAGAGCTCACACCGGAGAAAAGCCGTTTAAATGTGACCAGTGTGGGAAGCGCTTCGTCCTGGCCTCGGTACTCACTCAGCATCAGAGGATCCACACCGGAGAGAGGCCATTTAAATGTGCCGAGTGCGGGAAAGGTTTCCACCTGAGCGCAAAGCTGGTTCAGCATCAAAGAATTCATACTGGAGAGAAGCCTTACCGATGTGAGGAGTGTGGGAAAACCTTTGGTCAGAGCTCAAGCCTTGTCCATCATCAGAGAATCCACACCGGAGAGAGGCCCTTCATTTGTCAAGAGTGCGGGAAAGCCTTCTGCCAGCGCTCACAGCTCAGCAGACACCGGAGGACGCACACTGGAGAGAGGCCCTACTCCTGCCAGGAGTGTGGCAAGGCCTTCTGCCAGAGAGCAACTCTAGCCCAGCATCAGAAGATGATGCATACAGCGGAGAAATCTCAAATGCCGAGAGCCTCAGAGAGCCCAAGCCTTATTGCCTGTCAGGGAAATACCACTGAAGAGAAGCCATTTAAGTGTGAGCAGTGTGGCAAAGCTTTCAGGTGGCTCTCTCGCCTGAATCAGCACCAGGTGGTCCATTCTGGAGAGAAACCTTACCAGTGCAACAAGTGCTCGAAAGCCTTTGGCTGTACCTCACGACTGATTCGCCACCAGAGAACTCACACCGGAGAAAAGCCCTTTAAATGTGACGAATGTGGCAAGCGCTTCGTCCAGAGCTCACACCTTATTCAGCATCAGCGAATCCACACGGGAGAGAAGCCTTACGTGTGTGATGACTGTGGGAGAGCTTTTACCCAGAGCTCCAGCCTCATTTACCACCAGAGGATCCATAAGGGAGAGAAGCCATATAAATGCAGCCAGTGTGGCAAAGCCTTCAGCATGAGCACACAGCTCACCAGCCATCAGAGGACTCACACCGGGGAGAGACCTTATACGTGTAACGAGTGTGGGAAGACCTTCCGTCAAAACTCAACCCTTTTCCAACACCAGATAATTCATGTTAGAGTAAAGCCCTATGAGTGTAATGAGTGTGGAAAGGCCTTCAGCCGGAGCTCATACCTTATTGAACACCAGAGAATACACACTAGAGCCCAGGGGGGCCATGAATTTGGGGACACCCCTGAAAGTCCCACCGTTTTGAACCATAAAAAAGTGCACACTGTAAAAAAGTTGTACCAGTGTGACGACTGCGATAAGGTCTTCAGGTGGCGTTCGTACCTGATTATCCACCAGCGGATTCACACAGGAGAGAGGCCTTATAAATGTAATGCCTGTGGCAAGGCTTTTCATCAGATCGCAAAGCTCACTCAGCACCAAAAACTTCACATGAGATAA
>8|ENSMUSG00000046556|98214862|98220938
ATGTCAGAAAGCTGGCAGCAGCCACCGCAGACTCAGCCACAGCAGCCACAGGCGCCGCAGCCTCAGCACCATGCAGAGACACCTCCAGCCCTGGCTGAGCACACGCTGCCCCCAGGCTCGGCCGAGAACCCCCTGGGCTGTGCCGTGTACGGCATACTCCTGCAACCCGACCCAGGCCTCCAGCCCCCACAGCATGCACCCCTGCAAGCCGGGGAGCCGGGCCCCAAATGTGGCGTGTGTGGCCATGATCTGGCACACCTGTCCAGTCCGCATGAGCACCAGTGCCTGGCAGGCCACGACCGCTCATTCCAGTGCACACAGTGTCTTAAGATCTTCCATCAGGCCACCGACCTGCTGGAGCACCAGTGTGTGCAGGCCGAGCAGAAGCCTTTTGTCTGCGGTGTTTGCAAAATGGGCTTCTCCCTGCTCACCTCACTGGCCCAACACCACAGCTCCCACACCGGCATGGTCAAGTGCTCCATTTGTGATAAGACCTACAAGCCAGCTGAGGCTGCGGAGCCGGCCACCACCACCGCCCCATCACTGCCCTCAGCACCTCCACCTGCTAACATAGCCCCTGTGGAGCAACCGGAAAAGCCCTATAGCTGCCCCGTTTGCCAGAAGCCCTTCAAGCACCTGTCGGAGCTCTCCCGGCATGAGCGGATCCACACCGGAGAGAAGCCGTATAAGTGCACGCTGTGTGACAAGAGCTTCAGCCAGTCCTCGCACCTCGTGCACCACAAGCGCACACACAGCTCGGAGCGGCCCTACAAGTGCGCTGTCTGCGAGAAGACCTTTAAGCACCGCTCGCATCTGGTGCGCCACATGTACGCGCATTCTGGCGAGCATCACCTCTTCCGCTGCAACGTGTGCGAGCTGCATTTCAAAGAGTCGTCCGAGCTGCTGCAGCACCCCTGTACCCCGAGCGGCGAGCGGCCCTTCCGCTGCGGCGAGTGCCAGAAGGCCTTCAAGCGGCCGTCGGACCTGCGGCAGCATGAGCGCACGCACAGTGCGGAGAGGCCCTTCAAGTGTGATCTGTGCCCCATGGGCTTCAAACAGCAGTACGCACTGATGCGCCACCGGCGCACACACAAGACGGAAGAACCCTTTAAGTGCGGCCTGTGCGAGAAGGGCTTCGGCCAGCCCAGCCACCTGCTCTACCACCAGCACGTGCACACCCTGGAGACTCTGTTCAAGTGCCCGGTGTGCCAGAAGGGCTTCGACCAGTCGGCCGAGCTGCTGCGGCACAAGTGCCTGCCAACCTCCACCGAGCGGCCCTTCAAGTGCCCCGTGTGTAACAAGGCCTACAAGCGGGCATCCGCTCTGCAGAAGCACCAGCTGTCCCACTGCGCTGCCGCCGAGAAGCCTCTGCGGTGCACCCTGTGCGAGCGCCGCTTTTTTTCTTCCTCGGAGTTCGTGCAGCACCGCTGTGACCCGGCCCGGGAGAAGCCGCTCAAGTGTCCGGACTGCGAGAAGCGCTTCAAGTATGCCTCAGACCTGCAACGCCACCGGCGGGTGCACACGGGCGAGAAGCCCTACAAGTGCCCTAGCTGCGATAAAGCCTTCAAGCAGCGAGAGCATCTCAACAAGCACCAGGGCGTGCATGCCCGAGAGCAGCAGTTCAAGTGTGTGTGGTGCGGCGAACGCTTTCTGGATGTGGCGCTGCTACAGGAGCACAGTGCCCAGCACAGTGCTGCCGCCGCAGCCGCGGAGGGCGCCTACCAGGTGGCAGCCTGCTTGCCCTAA
>3|ENSMUSG00000037730|30792925|30809345
ATGCAGTATTCACACCACTGTGAGCACCTTTTAGAGAGACTGAATAAGCAACGGGAAGCGGGATTTCTTTGCGACTGTACCGTAGTGATTGGAGAATTCCAGTTTAAGGCGCATAGGAATGTGCTTGCCTCCTTTAGTGAGTATTTTGGGGCGATCTACAGAAGCACTTCTGAGAACAATGTTTTTCTTGATCAGAGTCAGGTGAAGGCTGACGGATTTCAGAAACTGTTGGAGTTTATATATACAGGAACTTTAAATCTCGACAGTTGGAATGTTAAAGAAATCCATCAGGCTGCTGACTATCTCAAAGTAGAAGAGGTAGTAACTAAATGTAAAATAAAGATGGAGGATTTCGCTTTCATTGCTAGTCCCTCTTCTACCGAAATATCTAGTATTACTGGAAACATCGAATTGAATCAACAGGCCTGTCTTCTTACCCTGCGAGATTATAACAATCGGGAGAAATCAGAAGTCTCCACGGACTCAGTTCAGGCAAACCCTAAACCACGGGCATTGACAAAGAAATCGTCTCAAAGTAAAAAGAAGAAGAAGGCCTTCAGTTCTCAGAAACCAGGGCAGAGCAAAGCAGTGCAGTACCCCAGTGACGTTCTAGAGAGCGCGTCTGTGGAATTATTCCTAGAGACGAGCAAGTTGTCCTCACCTGTAGTAGAGCAAATCATTCAAGGAAATGACAGTTCAGAACTTGAGTTGACCTCGGTTGTGGAAAATACTTTTCCAACCCAAGATATTGTGCAAACTGTTACAGTCAAACGGAAACGTCGGAAATCACAGTCACATTGTGCTCTGAAAGAACACTCCATGTCTAACATAGCCAGTGTAAAGAGTCCATATGAGCTGGAGAACGCCGGGGAAGAGCTGGATGCAAGGTTTTCCAAGGCCAAGCCAATGTGCAACACTTGCGGGAAGGTGTTTTCGGAAGCCAGCAGCCTGCGAAGGCACATGAGAATACACAAAGGAGTCAAGCCCTACGTCTGCCACTTGTGTGGAAAGGCATTTACCCAGTGCAACCAACTAAAGACGCATGTGAGGACTCACACAGGGGAAAGGCCATATAAATGTGAACTGTGTGATAAAGGATTTGCTCAGAAATGCCAGCTGGTCTTCCATAGTCGCATGCATCATGGTGAGGAAAAACCCTATAAATGTGATGTGTGCAATTTACAGTTTGCAACTTCTAGCAACCTCAAGATTCATGCAAGGAAACACAGTGGAGAAAAGCCATATGTTTGTGATAGATGTGGGCAGAGATTTGCCCAGGCCAGCACGCTGACCTATCATGTCCGCAGACACACTGGAGAAAAGCCTTATGTGTGCGACACCTGCGGAAAGGCATTTGCTGTCTCTAGCTCTCTTATCACTCATTCTCGGAAACACACAGGTGAAAAACCATACATATGTGGTATTTGTGGGAAAAGTTTTATTTCCTCAGGAGAGCTCAACAAACACTTTCGATCCCATACAGGAGAACGACCATTTATCTGTGAATTATGTGGAAACTCATACACAGACATTAAAAACTTAAAGAAGCATAAAACAAAGGTCCATTCTGGTACTGATAAAAATCCAGATTGCAGTGTAGATGACCATGCTGTAAGCGAACAAGACTCCGTACAGAGAAGTCCCTTGTCAGAAACACTAGATGTGAAGCCTTCTGATATGACTCTACCCTTAGCGCTTCCACTTGGGACTGAAGACCACCAGATGCTCCTGCCTGTCACGGACAGTCAGTCTCCTGCATCAGACACGCTGCTGAGGTCCACGGTGAATGGGTACTCGGAACCGCAGTTGATTTTTTTACAACAGTTGTACTGA
>7|ENSMUSG00000044452|35481112|35511717
ATGGAAGAAAGCAGCAGCATTGCCATGTTGGTGCAAGAGATTGGAGAACCGGAGGCTGTGTTAACTGCTGAAGGAGTCCTCAGCCCTTCCTCAGAAGTTGACCAACAAAGAAAAGCTAAAGCAGATCCATTGGTCCACGTTATCCAGAAGCTAAGCAAGATAGTGGGGCATGAGAAGTCACAAAAATGTCTACTGATTGGGAAAAAGCGCCCACGTCCAAGTGAGACAGCAAACTCTCTTGAAAAGCTAGAGAACTGTGAGATTCCAGCTAAAGCCACTGAGTCCCCTGCTGCTGGGGTTAGGAAAACCGAGATGTCACAGGCAAGTTCCACTCTTGCTTCAAATGATGGGAAGGCTATGTCCTACCAGTGTAGCCTTTGTAAGTTCCTGTCACCATCCTTTTCTGTGCTGAAAGAGCACGTCAAGCAGCATGGGCAGCAGCATGACGTGATGCTCATGTGCTCGGAGTGCCACGCCACCTCCAGGAGCCAGCAGGAGCTCGAAGCGCACGTGGTGAGTGAGCACGAGAACAGTGCCAGTAGCCAGGCCCGGTCCAGCCCCTCCGGTCAGGGAGCCACAGAAAGAAAGAGTGAGACCATGGTAGACATCCCAGTGAACATGGGCAGTCCACAGACCCATGCTGTCCAGAGTGCAGCCATGGCAGAGTCGGGTCGGAGGAAGTGGTATGCATATGAACAGTATGGCATGTACCGGTGCTTATTCTGTAGCTACACCTGCGGCCAGCAGCGGATGTTAAAGACACATGCTTGGAAACATGCAGGGGAAGTTAACTGCTCCTACCCAATCTTTGAGAATGAAAATGAGCCCCTTGGCCTTCTGGCTTCTTCTATGTCTGCTGCACCTGGTGGGGTTGATGCAGTTGTCATTGCTATTGGGGACAGCGAGCTGAGCATCCACAATGGGCCATCTGTACAAGTACAGATTTGCAGCTCTGACCCACCGTCTTCATCTCCTTTAGAACAAAGCACAGAGGAGGGAGTACACCTAAACCAGGCAGTCACGCTGGACGCTAACGAGGAAGAAATGCTGGAGGTGATGTCTGATTCCGAGGAGAATCTCTTTGCTGATAGTTTGCTATCTTCAGCACAGAAAATCATTAGCAGTAGCCCAAACAAAAAAGGTCACGTGAATGTCATTGTGGAACGTTTGCCAAGTGCTGAAGAAACCCTCCCACCAAAACATTTCCTCATTAATGCCGAAATGGAAGAGGGGAAGAGCCCGAGCCCCTCCGAAGCCCAGACTGGGTGTGTAGGAGCAGGAAATATGTACCATGCTGATAAATGTACTGTTGATATTGGGGGGTTGATCATCGGCTGGAGCAGTGCAGAGAAGAAAGACAGTGAGCTAAGTAAGGGCCTGGCTCCTGATGAGAATGCCCCACCAGGACGGAGAAGGACAAATTCTGAGTCTCTCAGGCTGCACTCCTTAGCTGCAGAAGCCCTTGTCACCATGCCGATAAGAGCTGCTGAACTAACAAGAGCCAGCCTTGGGCACTATGGGGACATAAACCTTTTAGATCCAGACACTGGACAAAGGCAGGTCAGTGGTCCATTGGCAACATACTCAAAAAAAATCATGTCTCCTCTTAAGAATTCTACAGATGGAGTAACAAGTTTTAACCAAAGCAATTCCACTGTGGTAGCTCTCCCAGAGGGAAGGCAGGAATTGTCAGATGGGCAAGTTAAGACAGGCATCAGTATGTCCCTTCTTACCGTAATAGAAAAACTGAGAGAAAGGACAGACCAGAATGCATCAGATGATGACATTTTGAAAGAGTTGCAGGACAATGCCCAGTGTCAGCCCAACAGCGATGGGAGTTTGTTGGGGTCCAACGTGGTGGAGTACATCCCAGATGCCGAGCGGCCCTACCGATGCCGCCTGTGCAACTACTCAAGTGGCAACAGGGGCTACATCAAGCAGCACCTGCGTGTCCATCGGCAGAGGCAGCCTTACCAGTGTCCTATCTGTGAGCACATAGCTGAGAACAGCAAAGACTTGGAAAGCCACATGATCAACCACTGTAAAACCAGAATACACCAATGTAAGCAGTGCAAAGAATCTTTCCATTACAAGAGCCAACTGAGGAATCATGAGAGAGAGCAGCACTGCCTGCCCAACACCTTGTCAGTAGCTTCGAATGAGCCAAGAATTTCCCGTGATGCCGCTGATGGAAAGTGTGCTCAGGAAGGGAACAAGCCTTCAACCCAGAAACAGTATAGGTGTGATGTGTGTGATTACACAAGTACAACGTACGTCGGCGTCAGGAACCACAGACGAGTCCATAACTCAGATAAGCCATACAGGTGCTCCTTGTGTGGGTATGTGTGCAGCCACCCCCCTTCCTTGAAGTCACACATGTGGAAACATGCAAGTGACCAGAACTACAACTACGAGCAAGTTAACAAGGCCATCAATGATGCAATCTCACAAAGCGCCAGAGTTCTGGGGAAATCCCGTGGGAAACCGCTCTTAACCAGCAGTGAAGAGAGAACTGGCCCTACCACAGGCAGTCCAGAAAACTTGGTGTCGTCCTCAGAGCTCACTTCCCAGCTGCCCGGTGAAGTTATGGACGCCAGCGAGCTTGAGAAACTGAACCCCACAGGCTGCAGCTCTGACGTCTCAGGAAGAAGCTGCAGCCTGGCCGCACCAGGCACCGAGTACTGCGTGTTGCTCTTCTGCTGCTGCATCTGCGGCTTTGAGTCAACCAGCAAGGAGAGCCTCCTGGATCACATGAAGGAACATGAGGGGGAGATCGTCAGCATCATCCTGAACAAGGACCACAGCACAGCCCTGAATGCCAACTAG
>4|ENSMUSG00000070902|89715587|89717720
ATGGCAGAAAACACAGGTGCTTCCCAGCCAGGACCCTGCAATACACAGCCTTCCCCTGTGGAGTCCAGCCAGCTTTTCTCAGGTCAGAGCTCAGAGATGCTTACCTGGAAACAAACAGTGATGGAATCTGCATCCTGTAGCACACAGGAGACAACCTGTACTCAGAACTCAACAGCATACCCAGGAAAAGCCATTGGTTTCCATTTTGGACAGCCATTTGAGAACACTTCTTGGAACCAGCAAGTTGTGTCTGCTGAGCAGAAAATATCTCCTGCAGGTCTTTACCATACACAGCTCAACAGCGCCCCTCAGATATGCCTTCCTCCCCAGAAGACAACAAGAGTTGACACCAGGGAGACTTTCTACAATGAAGACTACTGGATGAGGACACTGAACTCTGACAAGACTCTCTTGACCCAAAATACAGCCATGTGTGAGAATCAGAGGGTTACCTTTGATAATCATCAAATTGCTCTCTATGGAAGCCATGCTGGCCAGGACCCAAATGTGGGTCACGCCTTTGCTTCTGAACATGACTGGACCTCCTACAACAGTCATATGACAACCAGGAATGGAGGGCATCTGACTCTCTATGAGAGTCAGATGACAGCACCCAGTTGTAGCCAGACCCTTCATCCCAATCAAATCATAACATCCTTTTCTGAACAGAATTATTTTGAGGATCAGCAGAGTAACCTAGCAGTTAATAATGGATTCTATGGAAATCAGGTGATATTGCCAAATGGATACCAGGCTTTCTATGAGCCTCAGATGAGAGCTAACTTTGACCAAACAAATGACCAAATGAAATCCTTCAGTGGTCAGAATGTCTGCAAAGGTCAGGAGAATCTCCTCAGTGGTGAGTGCTCCCTCTCTGGTTATCAGACATCAGGCTACAGATGTGACCAGGATTTGATTGTGAATCCTCAGGTGACAAGTCCAATTGGTGGCCAGCCTCTCTCTGACTTTCAGACACAAACCTCAAGTTTTGATACAGCTCTTCCTGGGTCTAAGAGGACAAGACCCAGTGCAGAAGACAACCTGGCTTGCCCTTTGGAGACAAGTCCCACATCTGAAGAAACACTCTACTTGGGTCAGATGAGGACCTCTGTTGATCAAAATTTCTACTCAAGTCAGAATGGAACACCTAATATTAAAGAAAGCCTTGATCCTCAGGTGACTTCATTTAGTTTGCAAGCTCCATATGTGGGTGAATCCTCATACCCTTCATGTTCCCCTTTGATTCAAAAACAACCTCAGAAAAACTCTTCGGCTTCCAGTTTAGTCCAGAGACAGCATCCAGAGATGAAGTTAGACTTCAAGACCCAGAGCCCTGTGTCACAGAAGGACCCTAGTCCTTTGAAGCTCTACTTTTGTACTTATAAGGGTTGTACGAAATTTTACAAAAGAGCTTACCACCTCAAAGAACACCAGAAGAAACACACTGATAAGAGGAAATACGGGTGTGATGAGCCTGGGTGCACATGGTCGTTTTTCCGCCTATGTGATCTCAACAGACACAAAGAAAAGCACAATGGTGAGAGGTTCTACGCTTGTCCCTTGTGCTCTACAAACTATTCCAGACTGCTTTATCTCAAAAAGCATCTGGAGAAGAAACATGCTCAAGCACAACCCACCACTGCAACCTGA
>7|ENSMUSG00000037029|29870034|29878487
ATGTCACAGCTCAGCCAGCAGAGAATCTTAAGCGGGGGAAGCCCCTTTGCCTGTAAGGTATGTGGGAAACTCTTCAGCCACAAATCGAATCTTACAGAGCACGAACATTTCCATAGTAGAGAGAAACCGTTTGAGTGTAACGAGTGCGGGAAAGCCTTTAGCCAGAAACAGTATGTCATCAAGCACCAGAGCACTCACAGCGGAGAGAAGCTATTCGAGTGCAGTGACTGCGGAAAAGCCTTTAGCCAGAAGGAAAACTTGCTTACGCATCAGAAAATTCACACTGGAGAGAAACCTTTTGAGTGCAAAGATTGTGGGAAAGCCTTCATTCAGAAGTCAAACCTCATCAGACATCAGAGAACTCACACGGGGGAGAAGCCCTTCATATGTAAGGAGTGTGGGAAAACCTTCAGTGGCAAATCCAATCTGACGGAGCACGAGAAGATTCACATCGGAGAGAAGCCCTTCAAGTGCAACGAGTGCGGAACGGCTTTTGGCCAGAAAAAGTACCTGATAAAGCACCAAAACATCCACACCGGGGAGAAGCCGTACGAGTGCAACGAGTGCGGCAAGGCCTTCTCGCAGCGCACGTCGCTGATTGTGCATGTGAGAATCCATTCAGGCGATAAGCCTTACGAGTGCAATGTATGTGGGAAAGCCTTCTCTCAGAGCTCATCTCTAACCGTGCATGTGAGGAGCCATACGGGTGAGAAACCCTACGGGTGCAATGAATGTGGGAAGGCCTTTTCTCAGTTCTCAACCCTGGCCCTGCATCTGAGAATACACACAGGTAAAAAGCCTTATCAGTGCAGTGAGTGTGGGAAGGCTTTCAGCCAGAAGTCCCATCACATTAGACACCAGAAAATCCATACTCATTAA
>16|ENSMUSG00000022708|43152087|43538403
ATGCTAGAACGGAAGAAACCCAAGACAGCTGAAAACCAGAAGGCATCTGAGGAGAATGAGATTACTCAGCCGGGCGGATCCAGCGCCAAGCCGGCCCTTCCCTGCCTGAACTTTGAAGCTGTTTTGTCTCCAGCCCCAGCCCTCATCCACTCGACACATTCACTGACAAACTCTCACGCTCACACCGGGTCATCTGATTGTGACATCAGTTGCAAGGGGATGACCGAGCGCATTCACAGCATCAACCTTCACAACTTCAGCAATTCCGTGCTCGAGACCCTCAACGAGCAGCGCAACCGTGGCCACTTCTGTGACGTGACGGTTCGCATCCACGGGAGCATGCTGCGCGCACATCGCTGCGTGCTGGCAGCCGGCAGCCCCTTCTTCCAAGACAAGCTGCTGCTGGGCTACAGCGACATCGAAATCCCGTCGGTGGTGTCCGTACAATCGGTGCAAAAGCTCATTGACTTCATGTACAGCGGTGTGCTGAGAGTCTCACAGTCGGAAGCTCTGCAGATCCTCACAGCCGCCAGCATCCTGCAGATCAAAACAGTCATAGATGAGTGCACTCGCATCGTGTCACAGAACGTGGGCGATGTGTTCCCAGGCATCCAGGATTCTGGCCAGGACACACCAAGAGGCACACCAGAGTCAGGCACATCTGGCCAGAGCAGTGACACGGAATCAGGCTACCTGCAGAGCCACCCACAGCATAGTGTGGACCGAATCTACTCCGCACTCTACGCCTGCTCCATGCAGAATGGCAGCGGCGAGCGCTCCTTCTACAGTGGTGCAGTGGTCAGCCACCACGAAACAGCTCTCGGCCTGCCCCGTGACCACCACATGGAAGACCCTAGCTGGATCACACGCATTCATGAGCGCTCCCAGCAAATGGAGCGCTACCTGTCCACCACCCCTGAGACCACGCACTGCCGGAAGCAGCCCCGGCCTGTGCGTATCCAGACCCTGGTGGGTAACATCCACATCAAGCAGGAAATGGAAGATGACTATGACTACTATGGGCAGCAAAGGGTGCAGATCCTAGAACGCAATGAATCCGAGGAGTGCACAGAAGACACTGACCAAGCAGAGGGCACTGAGAGCGAGCCCAAAGGTGAAAGCTTTGATTCTGGGGTCAGCTCCTCCATCGGCACCGAACCTGACTCAGTGGAGCAACAGTTTGGGGCAGCAGCCCCAAGGGACGGTCAGGCAGAACCCGCCCAACCTGAGCAGGCAGCAGAAGCCCCAGCTGAGAGCAGTGCCCAGCCAAACCAGCTAGAACCAGGTGCCTCCTCTCCTGAGAGAAGCAACGAGTCAGAGATGGACAACACAGTCATCACTGTCAGTAACAGCTCCGATAAGGGCGTCCTACAGCAGCCTTCAGTCAACACATCCATCGGGCAGCCATTGCCAAGTACCCAGCTCTATTTACGCCAGACAGAAACCCTCACCAGCAACCTGAGGATGCCTCTGACCTTGACCAGCAACACACAGGTCATTGGCACCGCTGGCAACACCTATCTGCCAGCCCTCTTCACTACCCAACCCGCGGGCAGTGGCCCCAAGCCTTTTCTCTTCAGCCTGCCGCAGCCCCTGACAGGCCAGCAGACCCAGTTTGTGACAGTGTCCCAGCCCGGTCTGTCCACCTTTACTGCACAGCTGCCAGCGCCACAGCCCCTGGCCTCATCTGCAGGCCACAGCACAGCCAGTGGGCAAGGCGACAAAAAGCCTTATGAGTGCACTCTCTGCAACAAGACTTTCACAGCCAAACAGAACTACGTCAAGCACATGTTCGTACATACAGGTGAGAAGCCCCACCAGTGCAGCATCTGCTGGCGCTCCTTCTCCTTGAAGGATTACCTTATCAAGCACATGGTGACGCACACCGGCGTGAGAGCGTACCAGTGTAGCATCTGCAACAAGCGCTTCACCCAGAAGAGTTCCCTCAACGTGCACATGCGCCTGCACCGCGGGGAGAAGTCCTATGAGTGCTACATCTGCAAAAAGAAGTTCTCCCACAAGACCCTGCTGGAGCGACACGTGGCCCTGCACAGTGCCAGCAACGGGACCCCTCCGGCAGGCACGCCCCCAGGTGCCCGCGCGGGTCCGCCAGGCGTGGTGGCCTGCACAGAGGGGACCACTTACGTCTGCTCCGTCTGCCCAGCAAAGTTTGACCAAATCGAGCAGTTCAACGACCACATGAGGATGCATGTGTCTGACGGATAA
>5|ENSMUSG00000037007|138374455|138382687
ATGGAAACCCAGGCAGACCATGCATCTCAGGCACCTCTGCCCCTGTTAGAGAGCGCTCTTTCTTCTTCAAAAGTCCCTTCCTTTCCTGACAAGGACAGTCTGGGGGACAAGATGTTGGCTGCTGCGCTTCTAAAGGCCAAGTCTCAGGAGTTGGTGACCTTTGAGGATGTAGCTGTGTACTTCATCTGGAGAGAGTGGAAGCGTCTGGAGCCTGCACAAAGGGACCTCTACAGAGATGTGATGCTGGAGAACTATGGGAACGTGTTCTCACTGGATGGCGATTCCAAAACTGGAAATGATCGAGTAATCTCTGAAGGTATGGGGTCATGTGAGATGATACTGGGGCGATTCCAAAAGGATGTTTCTCAGGGTCTTAAGTTTGAAGAAGCCTACGAACAAGAAGTCAGTCTGCAAAGGCAGCTAGGGAATTCCTCTGTTGGAAGACTGAATAGGAAAATACAAGAGTTTCACCAAGTTAGAGTTGAGGAAAAGCTCACCCATATTGGAGAAAGAAATAAGAAGTACAGTGAGTTTGGAAACAGCTTCACTGTGAATTCCAAACTTATTTCACATCAAAGACTTCAGATGGGAGACAAACCCCATAAGTGTGATGAATGTAGCAAGAGTTTTAATCGTACTTCAGACCTTATTCAACATCAGAGAATCCACACTGGAGAAAAACCCTATGAATGTAGTGAATGTGGAAAGGCCTTCAGTCAGAGCGCACATCTTATTCAGCACCAGAGAATCCACACTGGAGAAAAACCTTATGAGTGTAAGGATTGTGGGAAGACCTTCAGTTGTAGCTCTGCTCTCATTCTGCATCAGAGAATCCACACTGGGGAGAAGCCTTATGAATGTAACGAGTGTGGGAAAACCTTTAGCTGGAGCTCCACTCTCACTCACCACCAGAGAATCCACACAGGGGAGAAGCCCTATGCTTGCAATGAGTGTGGGAAGGCCTTCAGCAGGAGCTCCACCCTTATTCATCATCAGAGAATCCACACTGGAGAGAAGCCCTATGAATGTAATGAGTGTGGGAAAGCCTTCAGCCAGAGCTCACACCTCTATCAGCACCAGAGAATCCACACTGGAGAGAAGCCCTATGAATGTATGGAATGTGGAGGGAAGTTTACCTACAGTTCCGGCCTTATTCAACATCAGCGAATCCACACAGGGGAGAATCCCTATGAATGTAGCGAGTGTGGGAAAGCCTTCAGGTACAGCTCAGCACTTGTTCGCCATCAGAGGATTCACACTGGAGAGAAGCCTTTGACTGTAATGGGTGTAAAGCAAAAACTCTCTCAGAGCCTCTGCTGA
>X|ENSMUSG00000046873|152879524|152942755
ATGGCCTCTGAGACAGAGAAACTTCTGTGTCTTAACACAGAAAGCGCAGAGATTCCTGCTGATTTTGTGGAGCTGCTGCCACCGGATAATATCGGTGATATCGAGGCGGTTTCTCTGGAAACCAGCGTAGGCCAAACCATCGAAGTATATGGAGATGTAGGTGTCGATTGGGCGCATGGTAGCCAATACCACTCTCCTGTTATTGCTCTGCAGCCGCTTGTGGGCAGCAGCCTGAGTAGTAGAGATCATGATAAGGAAATGTTTGTCGTTCAGACACGAGAGGAGGAGGTGGTGGGCTACCAAGACTCAGACAACCTACTATTCAGTCCTGAATTTGGAAGCCAGATGGTTTTGCCAGTTAATGAAGACGACTATCTCCAGCCGACCACTGCCTCTTTTACGGGCTTTCTGGCGGCAGAGAATGGTCAAGGTGAGCTCAGCCCCTATGAAGGGAATCTCTGTGGTTTGACGACCTTTATAGAGGCCGGTGCAGAAGAAAGCGTGAACGCTGACCTGGGTGACAAACAGTGGGAGCAGAAGCAGATCGATGGTCTTGATGGCGAATTTCCCTTCACCATGTGGGACGATGTTAATGAAAAAGAAGATCCCATAGCTGAAGAACAGGCTGGTATATGGCATAATTTTGTCCTTGCTCTCCTTGGTATTTTAGCTCTTGTTCTCCTCCCAGTAATCCTCTTGCCTTTTTACTACACTGGAGTTGGGGTACTTATCACTGAAGTCGCAGAGGACTCACCTGCCATTGGACCCAGAGGCCTTTTTGTGGGAGACCTTGTCACTCATCTACAGGATTGTCCCGTTACTAATGTGCAAGATTGGAATGAATGTTTAGACACCATTGCATATGAGCCCCAAATTGGGTATTGTATAAGTGCATCAACGTTACAACAATTAAGCTTCCCAGTTAGAGCATACAAACGACTAGATGGTTCTACTGAATGCTGTAACAATCACAGCCTCACAGATGTGTGCTTTTCCTACAGAAATAATTTCAATAAACGTTTGCATACGTGTCTACCTGCCCGGAAAGCAGTTGAAGCTACTCAAGTTTGTAGAAGCAATAAAGATTGCAAAAGCGGCGCAAGTTCTAGCTTCTGTATAGTACCGTCCTTGGAAACTCACACCCGACTAATCAAAGTGAAACATCCCCCGCAAATTGATATGCTGTATGTAGGGCACCCACTGCATCTTCACTACACAGTGAGCATTACAAGTTTCATCCCACGTTTCAACTTTCTAAGCATAGATCTGCCAGTGATTGTGGAGACATTTGTCAAGTACCTGATTTCTCTTTCTGGAGCTCTGGCTATTGTTAATGCAGTGCCCTGCTTTGCCTTGGATGGTCAATGGATTTTAAACTCTTTCCTGGATGCTACCCTTACTTCAGTAATTGGAGACAATGATGTCAAAGATCTGATTGGATTTTTCATCTTGCTTGGTGGCAGTGTACTTTTGGCTGCCAATGTGACACTGGGACTCTGGATGGTTACAGCACGATGTGACACTGTTTCCTGCTCCCATCACTATGTCTGCCTTGTTTCCCTGTCATGA
>17|ENSMUSG00000073451|17020696|17024129
AACCCAGTGACGTACAATGATGTACTGGTGAGCTTTACTCGGGAAGAATGGGCTTTGCTGGATCCTTCCCAGAAGAGTCTCTACAAAGATGTGATGCTCGAAACCTATAAGAACCTCACTGCCATAGGCTATAACTGGGAAGATGACAATATTGAAGAAGATTGTGAAAATTCTGGAAGACCCAGAAGGCATCTTCAAAGGGATGGACCAAGTAATACTAGAGAGAAACCCTTTGAATGTATTCAATATGATGGAGCCTTTGCAAGAAACCATCATCATCAGTTATATAAGAGCACTGGATCTTTCATGTCTTCTACTGATCATCAGATACATAGAAGACCACACACTGAAGAAAAAGTCTATGATGGTAACCACTGTGGTAAAACCTTTGCACGACACAGTCAGCTTCAAACACATAAAAGAATACATACAGAAGAGAAACCCTGA
>11|ENSMUSG00000018347|65623370|65645434
ATGCCTGTTGACTTGGGGCAGGCCCTGGGCCCGCTTCCTTTTCTGGCCAAGGCTGAGGATGCCACATTCTCTGCATCAGATGCTACCCAGCAAAGAGAGCTTGCCAACCCTGAGACTGCTCGCCAGCTTTTCAGGCAGTTTCGTTACCAGGTGCTATCGGGGCCCCAGGAGACCCTGAGACAACTCCGGAAGCTCTGTTTCCAGTGGCTGCGGCCAGAGGTTCACACCAAAGAGCAGATCCTGGAGCTGCTCATGCTGGAGCAGTTTCTGACCATCCTCCCCGGGGAGATCCAGATGTGGGTGAGGAAGCAGTGTCCAGGCAGTGGACAGGAGGCAGTGACGCTCGTGGAAAGCTTGAAGGGAGAACCCCAGAAACTGTGGCACTGGATCAGCACCCAAGTTCTAGGACAAGAGATTCCATTCGAGAAGGAGAATTTGACACACTGCCCTGGGGACAAGTTGGAGCCTGCACTGGAGGTGGAGCCCTCACTGGAAGTGGCACCTCAGGACCTGCCCCTTCAGAATTCATCCTCAGCAACTGGGGAGCTACTGAGCCATGGTGTGAAAGAGGAATCAGACATGGAGCCAGAATTAGCTCTGGCTGCTTCCCAGCTTCCTGCCAGACCTGAGGAGAGGCCTGTTAGAGACCAAGAGTTGGGAACAGCAGTTCTCCCACCACTACAGGAGGAGCAGTGGAGACACCTGGATTCTACTCAGAAGGAACAGTACTGGGATCTCATGCTGGAGACCTATGGGAAAATGGTCTCAGGAGTAGCAGGCATTTCCAACTCCAAACCTGACTTGACTAACTTAGCAGAATATGGGGAAGAGCTGGTGGGCCTGCACCTTCACGGCGCTGAGAAGATGGCAAGACTCCCCTGCAAAGAAGACAGACAAGAAAATGACAAAGAGAACCTAAACTTGGAAAATCACAGGGACCAGGGATGTCTGGATGTTTTCTGTCAGGCATCAGGTGAGGCTCCACCACAGACTGCCTTGAGTGATTTCTTCGGTGAGAGTGAGCCGCATCGCTTTGGAGGAGACAGTGTCCCAGAGGCTCTGGAAAACCATCAGGGTGAGGGAACTGGGGCGCATCTCTTTCCTTATGAAAGGGGCTCTGGGAAACAGCCAGGTCAGCACATACAGAGCTCGTCTTTGGGAGAACTGACTGCCTTGTGGCTAGAGGAGAAGAGAGAGGCCTCTCAGAAGGGACAGGCCAGATCCCCCATGGCCCAGAAACTGCCCACTTGCAGAGAGTGTGGGAAAACCTTCTATAGGAATTCACAGCTTGTTTTTCACCAAAGGACTCACACGGGAGAGACATACTTTCATTGCCACATTTGCAAAAAAGCCTTTCTACGAAGCTCAGACTTTGTGAAACATCAGAGAACTCACACAGGAGAGAAGCCCTGTAAATGTGATTACTGTGGGAAAGGCTTCAGTGACTTCTCAGGCTTGCGCCACCACGAGAAAATCCACACAGGAGAGAAACCCTATAAATGCCCCCTCTGTGAGAAAAGCTTTATTCAGAGGTCAAACTTCAATAGACATCAAAGGGTTCATACGGGTGAGAAACCTTATAAATGTACCCACTGTGGCAAGCAGTTCAGCTGGAGCTCCAGCCTTGACAAGCATCAGAGATCACACTTGGGGAAGATGCCCTGCCCATAG
>16|ENSMUSG00000054939|3762541|3770034
ATGGCAGCTAGAATGGAGATAACTTTGAGCACCCACACTGAGGATTCTGACAAGCAAGAGAGACACATAATAATGAAGCTGGAAGAAAACCGTGGCCCCCCTCAGCAAAAAGCCTATCCTGACCCTGAGCTTTCCCGCCAGGGCTTCAGACACTTTTGCTATCAAGAAGTGTCTGGGCCCCAGGAAGCGCTCTCCTGCCTTCAACAGCTCTGCAGACAGTGGCTGCAGCCTGAACTACACACTAAAGAGCAGATTTTGGAGCTCCTGGTGATGGAGCAGTTTCTGGTCATCCTACCTCCAGAGATCCAGGCACAGGTCTGGCATCGGTATCCAAAGAGCAGCAGGGAGATTGTGACTCTGGTGGAAGATTTGCACAGAACATCCAAAAAACCAAAGCAGTGGGTGACTGTTTGTATGCAAGGGCAAAAGGTGCTCTTGGAGAAAACAGGAGCTCAGCTTGTAGAACAAGAACTTCGAGACTTTCAACCCCAAACTCCCAGCAGAGACATTCAGGAGGACTCTCTGGAAGAGCCTTCCTGCGAAGGATCTCACGAGCAGCTGAGTCCTCACCACTGGGAGAAGACTGTCCTCCAGGAACCAGTCCTCAGATTGACTGAGACAGAGTCCTCCAGAATGAGAGGTGACAAGGAAAACCCGAAACAGGAGGAGGCAAGAGGAGCAAAGGCATGCACAGTCTTACATGGAAGACCTAAAGGGGGTACCCTGCACAGCCCTGAGCCAAGAGGGGTGACTGCAAGTGATGCCCGATTGTTGCAATGGCAGGTCAGACCCCCACAATCTCCCAAGTCACTTGCCCACTACCAGAAACATTGCAGAGAGCTGGAATATATCAGTAATCCCCTCAGAGGTCACCCGCTGAGAGAGTTAAAGAGAAGCAGAGGAGGCCGAAGAAGAAGCCTGAGTGGCCTCCTGCAGTGTCTTGGTCACCAGGCAGCCCACCCAGCCAAGAAACCTTACAGCTGTGAAGATTGTGGGAAAAACTTCACGTGGAATTCAGAGCTGAAGCGACACCACCACAGGCTCCACCACGGG
>8|ENSMUSG00000043090|72671849|72698236
GATTTGGTGAGCTTTGAGGACGTGGCTGTGCACTTCACCCAGGACGAGTGGGATTTGCTGGACCCTTTCCAGAAGAGTCTGTACAGAGATGTGATGCTGGAGACCTGCAGGAACCTCGCTGCGATAGGGTATATATGGGAAGAACAGAATGTTGAAGATGACTGCAAAAATTTTGGAAGAATTCAAAGGCATGTCATATCTGATTCTGAATACTTACTGGATGAGCAGGAGGGATATGGAAACAAGCCATACGATTCTAGTTCTCTCACAAGTATTCAAGGACACATGGGAGCGCACACTGTGAATGGACCTTGTGAATGTGAGGTATGTTTAAAATCCTTTGGTTTTCCAAGTGCATTTGGAATGTGTCACCAGCCCCACAGTGGACAAAACGTTTGTGACTACAAGGAATTCGGAAAGGCTTCTGGTTACCACAGTTCACTTTACACACATGGAGGGACTGACACTGTAAGAAAATGTTACTCGTGTAACCAGTGTGGGAAAGCTCTGAGTTCTTCCAGTTCCCTTCAAAGGCATGAGAGAATTCACACAGGAGAGAGACCCTATAAATGTCAGCAGTGTGGGAAAGCTCTGAGTTCTTCCACTTCACTTCAAAGGCATGAGAGAATTCACACAGGAGAGAGACCCTATAAATGTCAGCAGTGTGGGAAAGCCTTTAGATGTCACAGTGCCCTTCAGTTACACGAAAGAATTCATACTGGTGAAAAACCCTATGAATGTCAGCAGTGTGGGAAAGCCTTCACATGTCACAGTTACCTTCGATTACATGAGAGGACTCATACCGGAGAGAAACCTTATGAATGTAAGCAGTGTGGGAAAGCCTTCAGATGTCAAACGTCCTATCATAGACATAAAATTATTCATGGTGGAGAAACATTCTATGAATGTAAGCAATGTAGTAGGCTCTTCATTTATCCCTCTTTACTTCAAATGCATGAACGAACTCACACGAGTGAAAGACCATATAAATGTAAGGAGTGTGGAAAGTCCTTCCTTTATCCCTCTTTACTTCAAATGCATGAACGAACTCACACAGGTGAAAAGCCCTATGAATGTAAGCAATGTGGTACAGCCTTTAGACATCACTCTTCCCTTCGGTTGCACGAAAGAACTCACACAGGAGAGAAGCCCTATGAATGCCAGCAGTGTGGGAAAGCCTTCACGCGTCACACTTCCCTTCGGTTACATGAGATAACTCACACTGGAGAGAAACCTTACAAATGTAAAGAATGTGGGAAAGCCTTCAGACATCATTCTTCTCTTCGATTGCATGGAAGAAATCATAGTGGAGAGAAACCCTATGAATGTAAGCAATGTGATAAAGCCTTTATACGGTACAGTTACCTTCGATTACACGAGCGCACACACACGGGAGAAAAACCTTACGAATGCAAACAATGTGGGAAAGCCTTCAGCCGCCACAGTTCCTTTCAGAGACATAAATCTATTCATGCTGTGGAAAACCCCTATGAGTGTCAGCAGTATCTAATTCCTTTACCCTTATTTCCTCCAAATACATCAGACAGCTCATACTGGTGA
>13|ENSMUSG00000055228|62463946|62466682
AATGCAGTGACTTATGAGGACGTGCATGTGAACTTCACTCAAGAGGAGTGGGCTCTGCTGGATCCTTCCCAGAAGAAGCTCTACAAAGATGTCATGGTGGAGACCTACAGGAACCTCAATGCTATAGGCTTTAATTGGGAAGCCCATAATATCGAAGAATATTGTCAAAGTTCTAGAAGACACAGAAGGTGTGAAAGGAGTCAGAGTGCAGAGAAACCCTCTGAATATACTCAATGTGGTAAAGCCTTTGCTTTACATGCTCACAGTCATGCCCAAAGGCATGAAAGGATTCATACAGAAAAGATCACCTCTGAAGTTATTCACTGTGTCGAGGACTTTTTACCTTACACAAGTCTCCAAGTACATAAAAGAACACAAACTGGACAGAAACCCTATGAATGTAATCAGTGTGGTAAAGGATTTAGAATGCCTAGTTGTCTTAAAAGGCATGAAAGAATTCATACTGGAGAGAAACCGTATGAATGTAATCAGTGTGGTAAAGGATTTATAACACCCAGTCATCTTAAAAGGCATGAAAGAATTCATACTGGAGAGAAACCCTACAAATGTAATCAGTGTGATAAAGCCTTTTCCCAATACGTTCATCTCCAAATTCATAGAAGCACACATACTGGAGAGAAACCCTTCAAATGTGATGAATGTGATAAAGCCTTTTCAAAACACTTTCACCTCCAAAATCATAAAAGAACACATACTGGAGAGAAGCCTTACAAATGTAATCAATGTAACAAAGCCTTTTCACAACACACTAATCTTCACATTCATAGAAGAACACATACAGGAGAGAAACCCTTCAAATGTAATGAATGTGATAAAGTCTTTTCCCAATTTGGTCATCTCCAAATTCATATAAAAACACATACTGGAGATAAACCCTACAAATGTAATCAATGTAATAAAGCCTTCTACCAGAAACGTAGTCTCCAAACACATATAAGAATACATACTGGAGAAAAACCCTACAAATGTAATCAATGTGATAAAGCCTTTTCCCAATACGGTCATCTCTATATTCATAGAAGAATACATACTGGATAG
>10|ENSMUSG00000075327|5958433|5979455
ATGGATTTGACCAACCATGGACTTATTCTACTGCAGCAGTTAAACGCTCAGCGAGAGTTTGGTTTCCTGTGTGACTGCACGGTTGCAATCGGCGATGTGTACTTCAAGGCACACAAATCAGTTCTCGCTTCATTCTCCAATTACTTTAAGATGTTGTTTGTCCATCAGACCAGTGAATGCGTCCGCCTGAAGCCCACTGACATACAGCCTGACATATTCAGCTATCTGCTCCACCTGATGTACACAGGGAAGATGGCCCCACAGCTCATCGACCCTGTGAGGCTAGAGCAAGGGATCAAATTCCTGCACGCATACCCCCTCATCCAGGAAGCCAGCCTTGCCAGCCAAGGCAGCTTTTCCCATCCCGAGCAAGTCTTCCCTCTGGCCTCATCCTTGTACGGCATTCAGATTGCAGACCATCAGCTGAGACAAGCCACCAAGATGAATTTAGGGCCTGAGAAACTTGGACGGGAGCCTAGGCCACAGGCATCCAGGATGAACCAGGAGCCTGTACCAGAGACCTCGCAGCTGTCCCAGCTGACTTCAAACCTAGCCCAGGTGAATCGGACAAATATAACTCCCGAAGACCCCCTGCAGACCTCGCTGTCACCTGAACTTGTCTCCACACCTGTGCCTCCCCCTCCTCCTGGGGAGGAGACCAACCTAGAGGCCTCTTCCTCTGACGAGCAGCCATCATCCCTTACGATCGCCCACGTGAAGCCAAGCATCATGAAGAGGAATGGAAGCTTCCCCAAGTACTATGCCTGCCACCTGTGCGGCCGTCGCTTCACGCTGCGCAGCAGCCTGCGGGAGCACCTGCAGATCCACACCGGGGTACCCTTCACTGCGGGCCCGCCAGGGGAAGGCCGTGGGCCCCTGTCTCTCTGCAGCAATGCGGCCGACCTGGGCAAGGATGCTCTGGAAGTACCGGAGGCGGGGATGATCAGCGACAGCGAGCTGCAGCACATCTCCGACTCCCCCATCATCGATGGGCAGCAACAGTCGGAGACCCCACCGCCCTCAGACATTGCAGACATCGACAACTTGGAGCAGGCAGACCAAGAGAGGGAAGTGAAGAGGCGCAAGTATGAGTGCACGATCTGCGGCCGCAAGTTCATCCAGAAAAGCCACTGGCGTGAGCACATGTACATTCACACGGGCAAACCCTTCAAGTGCAGCACCTGTGACAAGAGCTTCTGTAGGGCCAACCAGGCCGCACGCCACGTGTGCCTCAACCAGAGCATTGACACCTACACCATGGTGGACAAGCAGACACTGGAGCTCTGCACGTTCGAGGAAGGCAGCCAGATGGACAATATGCTGGTGCAGGCCAACAAGCCCTACAAGTGCAACCTGTGTGACAAGACGTTCTCCACACCCAATGAGGTGGTCAAACACTCCTGCCAGAACCAGAACTCAGACGTGTTCGCCCTGGACGAGGGGCGGTCAGTCCTGCTTGGCAGTGGGGACTCAGAAGTAACTGAACCTGACCACCCTGTGTTAGCGTCCATCAAAAAGGAACAGGAAACTGTGTTACTAGACTGA
>7|ENSMUSG00000068962|23886492|23890748
ATGTGCTTGCCGTCACAGGAGGCAGTGACATTCAGGGACGTGGCCGTGGTCTTCAGCGAGGAGGAGCTGGGGCTGCTGGACGCTGCTCAGAGGAAGCTGTACCACGATGTGATGCTGGAGAACTTCAGGAACCTCCTGGCAGTGGGAGGCCAGAGTCCAGGCAAGACGACTCATCTTCACACAACAGGACTGAGGTTTCTTTCACTGGGGCGGCTTCCGTGCTGGCAAGTGACAAGCCATGATGCCAACAAACTGGCCGGAGCTCCAGAAGCTGTCATCAGCATTCAGGGGAAGGGTCCTCACCTCCTGGAGCAGTGCCACTTCCCCTGCCACTGGGGAGCAGAGCAGCTTCCCCAGGCCTCCGAGGATGCCAGCTGTCCGGAGAGTCCCACAAACAGCCATTCCAGCATTATTGAAAATCAGGAATTTCTGTCTGGGAGGGCTCAGAGTTCTTGGGGTAAGACACATCTTAGCAAGAAACAGAAGCCTCAGAAGCAGTGTCCGAAGACGCTGGTGAAAACGGAGCCTCGGCAGTTGCTTCCGGGTGTTGACACGCTGAGTTGCATTTCCCACCATAACAACGCACTGCATAAAAGAGACAAAGCCCACAGCAGTGGTGACTGTGGCAAAGTCATTTTTCCAGTGTCACCCAGCACCCAGCATCATGTTTACATAGAAAGGAGGGTCTACCAATGCAGCAAGGGCCAAGAAGCCTTGACTGACAGACCCAATCACGAACTTCATCAGCCTGTGCTAGTAGGGGAAAAGTCCCCTGTACGTAGTACACATGAGGACACCCCCATTCAACAAAGTGTTCATCCAGGAAAAAAGCAATACTCACGTCACAAGTGTGGCACAGGCTTCAGCAAGAACGCACATCTTCAGACTAACCAGAGAGTGCAAACGGGCAAGAAGCCCTCCCACTGCGACAGCTGTGGGAAGGGCTTCAGCCGCACCTCAGATCTCAACATCCACTGCCGCGTGCACACTGAAGAGAAGCCTCACAAGTGTGAGGTGTGTGGGAAGGGCTTCACAAAGTTGTCACACCTCCAGGCCCATGAGAGGATTCACACAGGAGAGAAGCCATATAAGTGTGGAGACTGTGGCAAGCGCTTCAGCTGCAGCTCGAACCTCCACACCCACCAGAGAGTCCACACTGAGGAGAAACCTTACAAGTGTGACGAGTGTGGGAAGCGCTTCAGCTTGAGCTTCAACCTCCACAGCCATCAGCGGGTCCACACAGGAGAGAAGCCATATAAATGTGAAGAGTGTGGGAAGGGTTTCACTTCAGCCTCAAGCTTCCAAAGCCACCAGCGGGTCCATACAGGAGAGAAGCCATTTGTCTGCAGTGTCTGTGGGAAGGGCTTCAGTCGGACTTCATATCTTCAGACTCATCAGAGAGTGCACACGGGGGAAAAGCCTTATCAGTGCGACAGCTGTGGGAAAGCCTTCAGCCAGAGATCCCATCTCCTAGTCCATCAGATAATTCACACCGGGGAGAAGCCGTTCAAGTGTGAGGAGTGTGGGAAGGAATTCACCCAGAGCACAGGGCTTAGTATTCACCAGAGGGTCCACACAGGAGAGAAACCCTACACGTGTCAGCAGTGTGGGAAGGGCTTCAGTCAGGCCTCACACTTCCAAAGACACCAGAGGGTCCACACCAAGGAGAAGCCCTATATCTGCGGCATCTGCTGTAAGGGCTTCAGTCAGAGATCGCATCTCGTCTACCACCAGAGGGTCCACAGTGCAAGGAATCGCTAG
>7|ENSMUSG00000030393|9362115|9370232
ATGACTGCAGAAATGGATATGGCCCTCATGCAGGGCTGTGTGACCTTTCAAGATGTGGCCATTTGCTTCTCCCATGAAGAATGGAGACTTCTTGATGAGACTCAGAGGCTCCTGTACCTCAGTGTTATGCTGCAGAACTTTGCACTCATAAACTCCCAGGGTTGTGGGCATAAAACAGAAGATGAAGAGCGAAGGGTTTCTACACGAGCGTCAAAGGGTTTGAGATCCGAGACCACACCGAAAACTAACCTCTGTGAAAAGTGTGTCCCGATTCTGCAAGACATTTTGTGCCTGCCTGGTCTACCTGGGCAGAAACATAGTACAGAGGCAAGTTCAAAAGTTGATCAGCACCAAGACCATAATAGTACAGGAAAACCCTTGGAGAAGAATGCTGACAGGTCTTCATACCTGTTCTACCTGTCAGCAAAGTCCTTCCCCAGTTGGGATGTTGAAAAAGACCTCCCAGATATACTGAGCCTTCTGAAGTCTCAGGTCTGTCCCAAAACTAAGAAGTACAGAAAAAGCACTGAGGGTAGGAAAGAAACAAGTCATGAAAGTGACAAGTCAGAAGAGTGTCAGAGCCTTTCCAGTCAAAAGCAAACACTTGCTCACCACCCAAAAACCTCCAATGGAAAGAAACTTTATGAGTGCAGCAAATGTGGAAAGACCTTCCGTGGCAAATACTCCCTTGATCAACATCAGAGAGTCCACACCGGAGAGAGGCCTTGGGAGTGTAGAGATTGTGGGAAATTCTTTAGCCAGACCTCCCACCTGAATGATCACCGTAGAATACACACTGGAGAGAGGCCTTATGAGTGCAGTGAATGTGGGAAATTATTTAGACAGAACTCCAGTCTTGTTGATCACCAGAAAACTCATACTGGAGCAAGACCATATGAGTGTAGCCAGTGTGGGAAGTCCTTTAGTCAAAAAGCTACACTTGTTAAACACAAGAGAGTTCACACTGGAGAAAGGCCTTACAAGTGTAGTGAGTGTGGGAATTCCTTTAGTCAAAGTGCCATTCTTAACCAACACCGGAGAATTCACACTGGAGTAAAGCCTTATGAATGTAGAGAATGTGGGAAATCTTTTAGCCAAAAAGCTACCCTTATTAAACACCAGCGAGTTCACACTGGAGAAAGGCCTTACAAGTGTAGTGAGTGTGGGAAATCTTTCAGTCAAAGCTCCATCCTTATTCAACACCGGAGAATTCATACAGGAGCAAGGCCCTATGAGTGTAGCCAGTGTGGAAAGTCCTTTAGCCAAAAGTCCGGTCTCATTCAGCATCAGGTAGTTCACACTGGAGAAAGGCCATATGAATGTGACACATGTGGGAATTCTTTTAGTCAGTGCTCTAGCCTCATTCATCACCAAAAATGTCATAACGCTTAA
>7|ENSMUSG00000055150|5975253|5986607
ATGACAGTTGAACTAATGAAAGCCATGCTACAGGAAGCAGTGACATTCAACGATGTTGCAATAGACTTTTCTCCGGAGGAGTGGGACTGGCTGAATCCTGCTCAGAGGAGTTTGTACAGGACTGTGGTGCTGGAGAACTACCGGAACTTGGTCTCTGTGGGAGCTTGCATTTCCAAACCATCTCTAATCTCCTTATTGGAACATGGGAAGGAGCCTTGGGAGGTGAAGGGTCAGGTGACAGGAAGCAGAGTACAAGGTGGTAAATCTGTACAGAAGACACACGAATTATCTCTCAGGCAGTTGGTGTTTGAGGATGTGGCAGTGGAGAACACTACAAGTCTTGGTTGTGAGTCTCTCACTTCTGGAAGGAAGCAGAAATGCAAAGACCTTCTGGATAGACAGATGAGTCAAGAAATATTTAACCTGAAAGAAACAGTCACTCACAAAGGAACCCACACTAAAGAAATAGGCTACAAACACACCGAATCCTTAAAATCTGCCCATCTGGATAGTGTAGAAGAGAATATTTATACTCACAAGTCAAATAAGAAAAGCTTCTCCAAAAATCCCAAGGTATGGAAATACAAGAAAATCTGGGCAGGGAAGACCATTTTTAAATGTAATGAATGTGAGAAAACCTTCACCCACAGCTCAGCTGTTACAGTTCACCAGAGAATTCACACGGGGGAGAAACCATATCAATGCACCGTCTGCGGAAAGGCCTTCAAGCAGAGCCACCACCTGGCTCAGCACCACACAACACACACCCACGAGAAACTCTTCCAGTGTGAGGAATGTAAGAAAGCCTTCAGCCAGAATTCATACCTCACTGTACACCGGAGAATTCACACCGGAGAAAAACCGTATAAATGTAAGGAGTGCGCAAAGTCCTTCAGGCAGCCTGCCCACCTGGCTCAGCACCACAGGATTCACACGGGTGAGAAACCTTACAAGTGTGAAATCTGTGGGAAAGCCTTTAACCACAGCATGTCACTCACTGGCCACCAAAGAGTACATTCTGGAGAGAAACCATATAAATGCAAGGACTGTGGGAAAGCTTTTCGGCAGAGTATACACCTTGTTGTTCACTCAAGAATTCATACTGGAGAAGAGCCCTATGAATGTAACGAATGTGGGAAGACCTTTAGGGAGAGTTCCCAGCTGACTATTCATCAGAGAAACCACACGGGAGAAAAACCTTTTGAATGTAAGCAGTGTGGTAAATTTTTCAATAGAAGTGCCTATCTTGCCAGACATCAGAAAATCCATACAGGAGAGAAACCTTATGAGTGTAATGAATGCGGCAAAACCTTCACACATGCTGCCTATCTTATAAGACACAAGAGGGTCCATACTGGAGAGAAGCCTTACAAATGTGCGGAATGTGGAAAGGCATTTGGTGATGGCTCCTCCCGTGCTCAGCATCAGAGACTTCACACTGGTCAGAGGCCCTATGTATGTGAGAAATGTGGAAGGGCCTTCAGAAGAAAGTCATCCCTTAATTGCCACCAAAGGTATCACACTGGAAAGAAACTGTAA
>2|ENSMUSG00000050714|37249392|37265180
AAAACTGAACGGCGGGAGCTAGCCAAGGCAAGGCCTTCAGTGCCAACCGCGAGTCTACTGTCTGCCAAAATGTCTGAAAGATCAGATCTCCTTCACTTCAAGTTTGAAAATTATGGAGATTCAATGTTACAAAAAATGAACAAATTAAGAGAAGAGAATAAATTTTGTGATGTTACAGTTCTCATAGATGATGTTGAGGTGCAGGGGCATAAAATTGTTTTTGCTGCAGGTTCCCCCTTCTTAAGAGACCAGTTTTTACTGAATGATTCCCGAGAGGTGAAAATCTCCATATTACAGAGTTCTGAAGTGGGGAGACAATTGCTCTTGTCCTGTTATAGTGGTGTGCTGGAATTCCCTGAGATGGAACTGGTAAATTACTTGACTGCTGCGAGTTTTCTTCAGATGAGCCACATTGTAGAACGGTGCACACAGGCGCTGTGGAAGTTTATAAAGCCAAAACAACCAATGGATAGTAAAGAGGGATCTGAACCACAGAGCGCTTCTCCCCAGTCGAAAGAACAGCAGGGAGATGCCAGAGGCTCTCCAAAGCAGGACTTACCTTGTATTCATCCATCTGAAGACAGTATGGATATGGAGGACAGTGATATTCAGATTGTTAAGGTAGAATCTATTGGGGATGTATCAGAGGATAGAAGTAAAAAAGATGAGAACCAGTACATTTCTTCTGAACCCACTGCTTTGCACTCATCAGAGCCCCAGCACTCCCTGATAAACTCAACTGTGGAAAACAGAGTTAATGAACTAGACCAGAGCCATCTCCACAATTACGCCCTCTCTTACACAGGCAATGATGACATCATCATGACCTCTAAAGATGTCTTTGGGCCTAATATTCGAGGTGTAGACAAAGGCTTACAGTGGCATCACCAGTGCCCAAAGTGTACCAGGGTATTCCGTCACCTGGAGAACTACGCCAACCATTTAAAAATGCACAAACTGTTTATGTGTCTACTCTGCGGCAAGACTTTCACTCAGAAAGGCAATCTTCATCGACACATGCGTGTACATGCCGGAATTAAACCTTTCCAGTGTAAAATCTGTGGGAAAACCTTTTCTCAGAAGTGTTCCTTACAGGACCATCTTAACCTTCACAGTGGAGATAAGCCCCATAAATGTAACTATTGTGACATGGTTTTTGCACATAAGCCAGTTTTGAGGAAACACCTTAAACAGCTGCATGGCAAAAACAGCTTTGATAATGCCAATGAGAGGAGTGTACAAGACCTCACAGTGGATTTTGACTCTTTTGCATGTACAACAGTCACAGACTCTAATTGCCAGCCACAACCTGATGCAACACAGGTCCTGGATGCAGGTAAACTGACCCAAGCTGTCCTCAGCTTAAGGAGTGACAGTACATGTGTGAATTGA
>4|ENSMUSG00000059423|146669531|146672596
GATGCAGTGAGCTATGATGATGTGCATGTGAACTTCACTCAGGAAGAATGGGTTTTGTTGGATCCTTCCCAGAAGAGTCTCTACAAAGATGTGATGCTGGAGACCTACAGGAACCTCAGTGCCATAGGCTACAATTGGGAAGCCCATCCTACTGAAGAACATTGTCAAAGCTCTAGAAGACGTGGAAGGCATGAAAGAAGTCCCACTGGAGAGGAGCCTTATGAATGTAATAAAAGTGGTAAAGCCTTTGCATATCACCATTATCCTCAGTGGCATGAAAGAATTCATACTGGAGAGAAACCCTATGAAGTTATTCAGTATGGTGAAGACTTTGTATATCACAGTAGTCTCCAAATATATAAAAGAATAGCTATTGGAGAGAAACCTTATGAATGTAATCAGTGTGGGAAAGCATTTACATATCATAGTCAACTTCGAAGACATAAAAGAACACATACTGGGGAGAAACCCTACAAATGCAATCAATGTGATAAAGCCTTTTCACAAAATGGTCATCTCATAATACATAAAAGAACACATACTGGAGAGAAACCTTATGAATGCAATCAGTGTGGGAAAGCCTTTACAGATCAAAGTCAACTTCGAATACATAAACGAGCACATACTGGAGAGAAGCCCTACAAATGCAATCAATGTGATAAAGCTTTTTTGCAAAACATTAATCTCAGAATACATAAACGAGCACATACCGGGGAGAAACCCTACAAATGCAATCAATGTGATAAAGCCTTTGCGCAAAATGGTCATCTCATAATACACAAAAGAACACATACCGGAGAGAAACCCTATGAATGTAATCAGTGTGGGAAAGCGTTTGCAGATCAAAGTCAACTTCGAATACATAGAAGAATACATACTGGAGAGAAGCCCTACAAATGCAACCAGTGTGATAAAGCCTTTGCACAGCATAGTAATCTCCGAATACATAAAAGGACACATACTGGAGAGAAACCCTATGAATGTAATCAATGTGATAAAGCGTTTTTACAAAACATTAATCTTAAGATACATAAAAGAGCACATACTGGCGAGAAATCTTATGAATGTAGTCAGTGTGGAAAAGCCTTTGCACGTTACTATCATCTTCAATGTCATGAACGAATTCATACTGAAGAGAAACCTTACAAATGTAATCAATGTGATAAAGTCTTTTCTCAATCACATAGTCTCCAAATACACAAAAGGACACATACTGGAGAGAAACCTTATGTATGTAATCAATGTGGTAAAGCCTTTGCAGATAATAGTCACCTTCGAAGACATAAAAGAACGCATACTGGAGAGAAACCCTATGAATGTAATCAGTGTGGTTCAGCCTTTTCACAAAACAGCTATCTCAGAATACACAAAAGAACGCACACTGGAGAGAAACACTTTGAATAA
>19|ENSMUSG00000024695|12830688|12862352
ATGCCGGGGGAGACGGAGGAGCCGCGATCCCCGGAGCAGCAGGACCAGGAAGGGGGCCCAGCAGCGGCGGCCGACGCGGCTTCGGAGGAGCTCCGGCCCGGCGCGGCGGCGGCGCCGGCGGCGCCTGCAGAGACCGCGAGCAGCCGCGTGCTGAGGGGAGGTCGGGACCGCGGCCGGACCGCTGCGGCCGCCGCCGCCGCCGCTGCCGCTGTGTCCCGCCGGAGAAAGGCCGAGTATCCCCGCCGGCGGAGGAGCAGCCCCAGCAACAGGCCTCCCGACGGCCCAGGGCATCAGCCCGCGGCCGCGAAGCCCCCGTCTCCTGCTCAGGGCAAGAAGAGTCCGCGACTCCAGTGTATAGAAAAACTAACAACTGATAAAGATCCCAAGGAAGAGAAAGAAGATGATTCTGTCCTCCCTCAGGAAGTTTCCATTACTACAACTAGAGCTAGCCGGAGCTGGCGCAGTAGTAGCAGGACCTCTATCTCTCGCCTTCGAGACAGTGAGAATACTCGGAGCTCTAGGTCCAAGACTGGCTCCTTGCAACTCGTCTGCAAGACAGAACCAATTACTGATCAACTTGATTATGATGTTCCAGAAGAACATCAGTCTCCCGGTGGCATTAGTAGTGATGAGGAAGAGGAGGAGGAAGAAGAAATGTTAATCAGTGAAGAGGAAATACCATTCAAAGATGACCCAAGAGATGAGACTTACAAGCCCCACCTTGAAAGGGAAACCCCAAAGCCACGGAGAAAATCAGGGAAGGTGAAAGAAGAGAAAGAAAAGAAAGAAATTAAAGTGGAAGTAGAAGTAGAGGTGAAAGAAGAAGAGAATGAAATTAGGGAAGATGAGGAGCCTCCCAGGAAGAGAGGGAGAAGGCGAAAAGATGACAAAAGTCCGCGGTTACCCAAAAGGAGAAAAAAGCCTCCAATCCAATATGTCCGTTGTGAGATGGAAGGATGTGGAACTGTTCTTGCTCACCCTCGCTATTTGCAGCACCACATTAAATACCAGCATTTGCTGAAAAAAAAATATGTATGTCCCCACCCCTCCTGTGGGCGACTCTTCAGGCTCCAGAAACAACTTCTGCGGCATGCAAAGCATCATACAGACCAGAGGGATTATATCTGTGAATATTGTGCTCGGGCCTTCAAGAGTTCCCACAATCTGGCAGTACACCGGATGATTCATACGGGCGAGAAGCCATTACAATGTGAGATCTGTGGATTTACTTGTCGACAAAAAGCATCTCTTAATTGGCACATGAAGAAACATGATGCAGACTCCTTCTACCAGTTTTCTTGCAATATCTGTGGCAAAAAATTTGAGAAGAAGGACAGTGTAGTGGCACACAAAGCAAAAAGCCACCCTGAGGTGCTGATTGCAGAAGCTCTGGCAGCCAATGCGGGCGCCCTCATCACCAGCACAGATATCTTGGGCACTAACCCAGAGCCCCTGACACAGCCTGCAGATGGTCAGGGGCTTCCTCTTCTTCCTGAGCCCTTGGGAAACTCAACAGCTGGAGAGTGCCTACTGCTAGAAGCTGAAGGGATGTCAAAGTCATACTGCAGTGGGACAGAACGGGTGAGCCTTATGGCTGACGGGAAGATCTTTGTGGGAAGTGGCAGCAGTGGGGGCACTGAAGGGCTGGTCATGAACTCGGATATACTCGGTGCTACCACAGAGGTTCTGATTGAAGATACAGACTCTACTGGACCCTAG
>7|ENSMUSG00000030386|11384167|11400202
ATGGCTGCCATCAACCCATGGCCCTCCTGGGGTACCCTCATGGACCAGTCTTGGGGGATGGCAGCTCCTGAGCCTTCTGTCTCCTGGGCTCTGTGTCCTCAGGATCCAGCATGGCACATGGAGGGAAGCGCTGAGGAGGACGGAAGAAAGACAGGTGGGCTCCCAGTAGCCCAAGTCGAGGAACCAGTGACTTTCAAAGATGTGGCTGTGGCCTTTACCCAAGAAGAATGGGGACAGCTAGACCTTGTTCAGCGGACTCTGTACCGTGATGTGATGCTGGAGACCTATGGACACCTACTTTCTGTGGGGAATCAGATTGCTAAGCCTGAAGTCATCTCCCTTTTGGAACAAGGAGAAGAGCCATGGTCAGTGGAGCAAGGATATCCTAAAAGCAGTTGTCCAGAGTGGATGAGGAATACTGAAAGCAAAGCGCTGATTCCAGCACAGAGTGTTTCTGAGGAAGAACAATCCAGCAATGGAATGATGTTAGAAAGATACATATGGGATAATCCTTGGCTCTCCAGGCTAGGAGTTCTGGGATATGGCGACCAGTTAGAAATGTATCACATGAACCAGAGCACAGGTATGAGGCAAATGGTCTTTATGCAAAAACAAGTACTTTCTCAACGAGGGTCTGAATTCTGTGAACTTGGCACAGAGTACAGCCAAAGCTTAAACTTAATTCCATCTCAGAGAGTTTCACAATTAGAACGTTTCTACAAACCTGATACACATCTTGAAAGTTGGAGCTGTAATTCAGCCATAATGTATGCAGATAAGGTTACCTGTGAAAATAGTGATTATAATAAAGCCTTTTGCCAGTCTGTTCAGCCTGTATACCCTGCAAAAATGCAAACTGGAGATAATCTGTTCAAATGTACTGATGCTGTGAAGTCTTTCAATCATATTATACAATTTGGTGATCATAAAGCAGTACATACAGGAGAAAAACTCTATGGATATAAGGAATACCATCAAATCTTTAACCAGAGCCCATCACTTATTGAATACCCCAAACTTCAAATTGGAGGAAACCAGTATGAGAAATATAAGGAATATGAGAATATCTTTTATTTCTCATCTTTTATGGAACATCAAAAAATTGGCAGTGTAGAAAAAACATATAAATACAATGAATGGGAGAAAGTCTTTGGTTACGACTCATTACTTACTCAACATACAAGCACATACACTGCAGAGAAACCCTATGAATTCAACAAATGTGGAACATCTTTTATCTGGAGCTCTTACCTTATTCAGCATAAGAAAACTCATCCTGGAGAGAAACCCTATGAATGTGATAAATGTGGAAAAGTTTTTAGGAATCGTTCAGCCCTTACTAAGCATGAACGGACACACACTGGAGTAAAACCCTATGAATGTAACAAATGTGGGAAAGCCTTCAGTTGGAATTCTCATCTTATTGTACACACAAGAATCCATACAGGAGAAAAACCTTATGTATGTAATGAATGTGGAAAATCTTTCAACTGGAACTCCCATCTTATTGGACATCAGAGAACTCACACTGGAGAAAAACCTTTTGAGTGCACTGAATGTGGCAAGTCTTTTAGCTGGAGTTCCCATCTCATTGCCCACATGCGGATGCATACTGGAGAGAAACCCTTTAAATGTGATGAATGTGAAAAAGCTTTTAGGGATTATTCAGCCCTTAGTAAACATGAAAGAACTCACTCTGGAGCAAAACCATATAAATGTACTGAGTGTGGAAAGTCCTTCAGCTGGAGCTCCCATCTTATTGCTCACCAGAGAACTCACACGGGAGAGAAACCTTATAACTGTCAAGAATGTGGCAAAGCTTTCAGAGAGCGTTCAGCCCTTACAAAACATGAAATTATCCATTCTGGAATTAAGCCCTATGAATGTAATAAATGTGGAAAATCCTGTAGCCAGATGGCTCATCTTGTTAGGCATCAAAGGACTCATACTGGAGAAAAGCCCTATGAGTGCAATAAATGTGGAAAATCCTTCAGTCAGAGCTGTCACCTTGTTGCTCATCGGAGAATTCACACTGGTGAGAAACCGTATAAATGTAATCAATGTGAACGATCCTTTAATTGTAGCTCTCACCTAATTGCACACCGGAGAACTCATACTGGAGAGAAACCGTACAGGTGTAATGAGTGTGGGAAGGCATTTAATGAGAGTTCTTCCCTTATTGTACACTTGAGAAACCATACCGGAGAGAAACCCTACAAATGTAATCATTGTGAAAAAGCTTTCTGTAAGAATTCTTCCCTGATTATTCATCAGAGAATGCATAGTGGCGAGAAACGCTTTATATGCAATCAGTGTGGAAGAGCCTTTAGTGGTCATTCGGCCTTACTTCAACATCAGAAAAACCATAGTGAAGAAAAACTGTAA
>18|ENSMUSG00000058881|83090047|83137158
[truncated: 667,090 more chars]
