# Supplementary material for: Adaptive Evolution in Zinc Finger Transcription Factors
Source: PLoS Genet. 2009 Jan 2;5(1):e1000325. doi: 10.1371/journal.pgen.1000325 (PMC2604467; doi:10.1371/journal.pgen.1000325)
Supplement: Dataset S1 — Sequence sets used for analysis; ZF amino acid frequencies; Codeml results for poly-ZF expansions; Zinc Finger counts, orthologs and paralogs. (3.77 MB ZIP) [file pgen.1000325.s009.zip › Supporting Information/ZF_Sequences/xenopus_znf_cds.fa]

>scaffold_1448|ENSXETG00000026800|19100|20901
GTAAAGAAGTTTCCATGCCGTCTCTGTGAGCGCTCTTTCTGCTCAGCGCCCAGCCTGCGCCGGCACGTCCGCGTTAATCACGAGGGAATTAAACGGGTGTACCCGTGCCGTGTGCCCCCCACCCCCAGGCCCTGCCGCAGCCGCCTTATTTTGGAGAAGCACATCCAGGTGCGACATGGGATCAAGATAACGGACCAGGCGAGGAGTCAGGAGATCTCCGTCTCTCACATTTCCCAGAAGTCTCAGACCTCATCCAAGAAACGGAAGCTCTCATCCGACGACTCTTGCAGCGACGATTCCCCCAAAGCCAAACACGTCCCCCAGAAACCCAAGCGCCCATTCCAGTGCCGAGCCTGCGGCTACAAGACCAGCAGCCTGGCGGATTTCCGGCAGCACATTCCCCAGCACCGCACCGACGAAAGCGCCCACCAGTGCCGGGAATGCGGGGTCTGCTTCACCTCTCAGGGCTCCTTAAACCGCCACCGCATCATGACGCACAAAATGAAGGGCGCGGCTGCGGAGGAGGAGGAACCGGAAGCTCCCCAAAAAGTGGAGGAGGGACCTGATGGGAAGCTGACCTGCCAGGTGTGCAACAAGAGTTTCGACAGCCAATTGAACCTAAACACGCACTTCAGGACTCACGGCATGGCCTTCATCAAACAGAGGCAGAGCGGGGGCACGGAAAACTGA
>scaffold_73|ENSXETG00000011113|1023384|1032753
AATGCTAACAAGACAGTGCAATGCTCCACGTGTCATAAAACATTTCTCAGCAAATATTATCTGAAAGTACATAACAGAAAACACACAGGAGAGAAACCCTTTCAGTGCTTAAAATGTGGCAAAAGTTACTTCAGGAAAGAGAACCTTTCAGAGCACGAGGCTCGGAATTGCATGAACAGGACGGAGCAGTTTTTTACATGTACCTTGTGTAAGGAAATATTCAAAAGGAGACTGGAGCTAAGAGTGCACATGGTTTCCCACACTGGAGAAATGCCATACAAATGCGTATCCTGTCCCCAGCAGTTTATGCAGAAGAAGAGTCTTCAAAACCACAACATTAAGTTTCACGGAGCTCCAAAGCCCCATGCATGCCCCACGTGTGGGAAATGCTTTTTTACTCGGACAGAACTTCGGTTGCATGAAGCCTTCAAGCATCGTGGAGAGAAGCTCTTTGTGTGTGAGGAATGTGGGCATCGGGCATCCAGCAGGAGTGGGCTGCAAATGCACATCAAAGCTAAACACAGCCTGCACGCAAAGGCGAGCCCAGCAATGCAACTGCAACAGACTGTCATGGAATCATTACTTATATATTTTCCTTTATACCTCTTGAAAAACGAGCGGCCATATATTTGCGAATTCTGCCACCATGCATTTACTCAGAAAACCAATTTAAATATGCACCTCAAGACCCACACCGGGGAGAAACCCTTTCAATGCCATCTGTGTGGCAAAACATTCAGAACTCAAGCTAGCCTGCATAAGCACAACCGGACACATACAGGGGAACGGCCTTTCAGCTGTGAGTTCTGTGGCCAAAAGTTTTCAGACAAGACTCCCCTTCAGAGGCATGTCGCCAGCCGGCATCAGGAAGGACGACCTCACTACTGCCAGATATGTGCAAAGACTTTTAAAGCCATAGAACAGTTGCGGGTTCATGTTGCACGACACAAAGGTGTAAGAAAGTTTGAATGCACAGAATGTGGTTATAAATTCACACGACAGTATACAATGGGAAAATACAATAAACAAAAT
>scaffold_676|ENSXETG00000024376|306069|308100
ATGGAACCAAGGAGGTTAGAGGGGAAATGGGAGAATGAAGAGCCGGACACTGAGGAGCCTCTGCCCACAATAAAGAGGGAAATGGATCCCGTTCCTGGGGCCGCTTCCCCATTGGCTGAATCAGAAATATTACAGATAAAGATAAAGGAGGAGGAACCGGACTCAGAACATGATGGGAGCCCAGCAGGAAGATCTGCACTTACATTTACTCGCTGGGACAATTGCTGGAGTGATGAGGAGAACTGGGACAACTACAGGCCACAGTTAAACCAACACCGCTCTGATGCCCCCGGGTCCCTTGATACCCCCGGTACTCTGGGTACAGACAAGGGCACTGGGGTATTAATGGGCAGTGAAGAGCAAAGCTGCGAATCGGCCCCAGGGCACGAGGACGGCCCGGCCGGCACAGAACCATCGGGCTTTATCTGCAGTAAGTGTGGGAATAGTTTCTCGGAGCACCGGGAGCTGCACACCCACCTCTATGCCTGCGCCGGGAGGAAGATGGGGGGCAGGGACCCCCGAGGGCAAAACTTCCATAAAAACGGCAGAATCCTTTCCAGAGAGAAACCCTTCAAGTGCACAGAGTGCGGGAAATGCTTCTCCTTTAGGAACAGCCTTCAGCTCCATCACAGGATTCACACCGGGGAGAAACCATTCACCTGCGCGGAATGTGGGAAAAGCTTTTCCCGAAAGAGCAGCCTGCAGTTACACTGCCGCATTCACACGGGGGACAACCCCTACGTGTGCACAGAGTGCGGGAAGCGCTTTTCCAGCAACAGCAGCCTCCACGCTCACCTGAGGACTCACACGGGGGTGAAACCATTCGCCTGCGCCGAGTGTGGGAGATTCTTTTCCGACCTGAGCACGTTACGTAGGCACCAGAACACGCACAAAGCAGAGAAACCATTCGTATGCACGGAATGTGGGAAGGGCTTCACCCTAAAGGACACCCTGCGCCGGCACCAGCGGATTCACACGGGGGAGAAACCATTCACCTGTACGGAATGTGGCAAAAGTTATTATCAAAGCAGCAACCTCCAAAAGCACCAGGCGATTCATACTGGGGTGAAACCATTTAGGTGCACAGAGTGTGGGAGGAGCTTCACCTTCAATGACAGCCTCCGCAACCACCAGAGGATCCACACAGGGGAGAAACCATTCGTGTGCTCAGAGTGCGGGAAGATGTTCTCCCTAAAGAGCACCCTCCACAAGCACCAGATTGTGCACACCGGGGAGAAACCATTCACCTGCGCAGAGTGTGGGAGGAGCTTCTCGTTAAACAGCAGCTTTCACTACCACAAGAAAACGCACAAGAGGGATAAACAAAGGAAGACAAACAAAATGATCAAAATGGGGAAAAAAGGACTTAAAAAAAGGACTTGA
>scaffold_1122|ENSXETG00000020496|2748|5873
ATGTGGGAGGAAGCGAGTGACCCAGTGATGGGGAAGAAGGATAAAAATGAGGAGCGAAACAAGAAAATCCTGAATCTCACACTGGAGATTATCTATCTGCTGACTGGAGAGGGCTACGTCATCCCTAAGAAGAAGAGCCCAACTGTGGGTTTGGGGGCCCTGCATGCCCCTGGCTCCGTCATACAGAAGGAAAATGACAAGAAGATCCTGGAACTCATCTCCAACATCATCCAGCTGCTGACTGGAGAGAAATGGGAGCAATTTAATATAGGCACTCCCCCAAACACCGAAGGAATGAAGGAAAAACCACAGCAATTCTGCTCTCTGGATAATGAAAATGATGATAAGAATAATATTACGGCCTGTGAGGAATCAACAGTGTGTAATAATGAGCCGAGCGAGACTGTGAGTTCTCTGCCTGCTCCAGAAACTGTTTCTTCATCCACAAATACTGAGAATTATCCAACAAATGATATTAAAGATGAATCAGATTCATGGGAGGGGGGAAACCAATCAGATTGCAGCATTAGTCCTGTGAGAGATCAGATACAGGGAACTGATACGCCTACTCCTATCATGGGGTGCAGCCTGGATGACAGCTCAGCGGCCAATGCTTTATTAAATAGTGTTAAAGAGGAGCTGGCTGTATGGGAAGAAGCGAAACTGTCGGGTTACAAAATGATTACGTTTGCAGGAGAAGAACAGGAAGGGGATGCACCCAGTCCCAGCATGGGATTCAGCCCAAATAACAACATGTCAGATGCAGTTAAAGAGGAGCCAACTTCATGGGAAGAGGGAAACCATCCAGATGGCAACATAGGAATGGAACAAAGTATTGATACCTCTGCGTCTCTCTCGGAATGGTCAGAAATTAATGAATACGGTATTAACATCAATGCTATATCCACTTTTACGTCTCACCCAAGTACATATTCCATGCAGGGGAAGTACAGCTGCAAGGACTGCCACAAACATTTCTATAGCAAGGCCACTCTTCGTAAGCATCAGAGAAAGAAGCACGAAACAGAGGCTCCATCTTCTTCTGGTAAATCTCTTGAACACGGGCCGAATTATAGGATTCCCCAAAACGGAGAGAAACGCTTTGCTTGCTCCGACTGCGGGAAGTGCTTCAAGCAACGCTCTAAGCTGTATATACATTGCCGGACTCACACAGGGGAGAAACCATACGCTTGCTCTGTGTGTGGGAAGCGGTTTATACAAGTCCCGGAGCTGAATATTCATTACAGAATTCACACGGGGGAGAAACCGTTTTCTTGCTCCGAATGCGGGAAATGTTTCACCCAACGCGCACACCTTAGCATGCACCGCAGAGTCCACTCCGGAGACAAACCGTTCTCCTGCACTGAATGTGGCAAATGTTTTAAGCAGAGGTCGGACCTTCACAAACACCACCGAAGCCACACGGGAGAGAAACCGTTCGCTTGTACGGAATGTGAGAAGCGCTTTGTGCATCGCTCCGATCTCACGGCGCACAATCGGATTCACACAGGAGAGAAACCGTATCCGTGCTCCGAATGCGGGAAGTGTTTCGCGTACCGCTCGGCGCTAAAGAGACACGAGAGAAGTCACACGGGAGAGAAACCTTTCTCTTGTTCCGAATGTGGGAAATTTTTTACTTCTCTCTCTGACCTCCACAGACATTACAGATGTCACACCGGGGAGAAACCATTTACGTGTTCTGTCTGTGGGAAGTGCTTTAGGCGATGTTCCGACCTCAACTCCCATGTCAGGAAACACCCTGGGCAGGAGGAACACTCG
>scaffold_52|ENSXETG00000007429|462558|474630
ATGGCAAGTGAAGGAGGAAAAGCAAGTGAATCTGAGAATAAAAAAAAAGGCAAAGCATCTGGTTCACAGGACTCACAGCCTTCTCCTCTGGCCTTGCTAGCAGCAACTTGCAGTAAAATAGGAACAACTGGGGAAAATCAAGGCGCAGGACAGCAGCAGATCATTATAGATCCTAGCCAAGGTCTTGTTCAACTTCAGAACCAACCCCAGCAGTTAGAACTGGTGACCACTCAGCTGGCTGGCAGTGCATGGCAAATTGTTGCAGCAGCTCCTCCTGTTTCAAAAGAAAATAACATCACACAGCAAGGAGTAGCCATTGCTGCTAGCACAGCAGCCTCTTCTAGCATTAACAGTGAAAATGCATCTCCCACAAAAAGCAAACCTAGCAACGCAGCCACTGCCCCTGGGCAGTTCCAAGTCATCCAGGTACAAACACCTGGTGGTAATGTGCAATATCAGGTTATTCCTCAAATTCAGACAGTGGAAGGGCAACATATACAGATTAGCCCTGGAAATACCACTGCACTACAAGATTTACAAGGTCAGATACAGTTTATTCCTGCTGGAAACAATCAAGCTATTATTACTGCTGGTAACCGAACAGCATCTGGAAATATAATTGCACAGAATTTAGCAAATCAAACTGTTCCAGTGCAGATTCGTCCAGGCGTTTCTATACCATTACAGCTGCAAACTATCCCTGGTGCTCCAGCTCAAGTAGTGACAACCTTGCCCATAAACATCGGAGGAGTGACTCTTGCTCTTCCTGTGATAAACAGTATGCCTGCTGGAGGTGGTTCAGCACAGATTGTTCAGCCTACTGATGGTGGAGTTTCCAATGGAAATCAGCTTTTGTCCACACCCATCACAACTTCCTCTGTCAGTACCATGCCAGAATCTCCCTCCTCCTCTTCTTCTTCAACCTGCACAACCACAGTATCAGCAACTTTGACAAGCAGTGATACCCTTGTCAGCTCTGCTGAAACAAACCAATATACAAGCACATCAGCAAGTGCTGAACGTAACACAGAAGAATCCCCATCCTCTGTTACAGATGGGGAAGCCCAGAGCAGTAATCAGCTTCAGTCAAATGGATTACAGAATATGTCCGAACAGTCAAACTCTTTGCAGCAGGTGCAGATTGTGGGTCAGCCAGTTTTACAGCAGATCCAGATCCAGCAGCCTCAGCAACAAATCATACAAGCCATACCACAGCAGTCTTTTCAACTTCAATCAGGACAGACAATCCAGACACTTCAACAGCAGCAGCTACAAAATGTTCAGCTTCAGGCTTTAAGTCCAACCCAGGTGCTGATAAGGGCCCCAACATTAACACCATCAGGGCAGATAAGTTGGCAGACTGTTCAGGTTCAAAATATTCAAAGTCTTCAAAACTTACAGGTCCAAAACCCTGGACTACCGCAGCAGTTAACATTAACCCCAGTGTCTACAAGCAGTGGCACAACAATAGCACAGATTGCACCAGTTACAGTGGCAGGTACACCTATCACTCTCAATGCTGCTCATTTTACATCTGTCCCTAATTTGCAGACTGTAAGTGTAGCAAACCTTGGTGCTGCAGGTGTTCAAGTGCAAGGAGTTCCAGTAACAATTACAAGTGTTGGAGGACAGCAACAAGGTGCTGAGGGAGTAAAAGTACAACAAGCTACCATAGCTCCTGTGACTGTAGCAGTGGGGGGCATTGCGAATGCTACTATTGGCGCAGTCAGTCCAGACCAGTTAACACAAGTGCAACTTCAGCAATCACAACCATCTTCAGATCAAGAGGTGCAGACTGGAAAGAGGTTAAGAAGAGTTGCATGTTCTTGTCCTAACTGTAGAGAAGGAGAGGGGAGAGGTAACAGTGAACCTGGAAAAAAGAAACAACACATCTGCCATATTGAGAATTGTGGCAAGGTCTATGGGAAGACCTCTCACCTCCGAGCTCATCTACGTTGGCACACTGGGGAAAGACCTTTTGTTTGCAATTGGATATTCTGTGGCAAAAGGTTTACAAGAAGTGATGAATTACAAAGGCACAGAAGGACTCACACAGGTGAAAAAAGATTTGAATGCCCTGAATGCTCAAAGAGATTTATGAGGAGCGACCACCTTTCAAAACATGTAAAAACCCATCAGAATAAGAAGGGTGGTGGAACTGCACTGGCAATTGTCACTTCCGGAGATCTGGACTCATCTGTCACTGGTGTTCTAGGTTCACCAAGAATCGTCACAGTTGCAGCTATATCCCAAGATTCAAATCCAGCAACCCCAAATGTTTCAACAAACATTGATGAATTCTGA
>scaffold_1900|ENSXETG00000002691|9844|11102
ACAGGGGAGAAACCATTCACTTGCTCAGAGTGTGGGAAAGAATTTTTTGATAGGTCCAGCCTTTATAGACACCAGAAAATCCACACAGGGGAGAAACATTTCTCTTGTAAAGTATGTGGAAAACACTTTTCTCATAGGTCCAGCCTTTATAGACACCAGAAAATCCACACAGGGGAGAAACCTTTCTCTTGCACAGAATGTGGGAAAGAATTCTTTCGAAAAAGCAACCTTCACTTACACCTGAGAATCCACACTGGGGAGAAACCCTTCTCTTGTACAGAATGTGGGAAAGAATTTTCTGATAGGTCCCACCTTAACTCACACCTGAAAATCCACACAGGGGAGAAACCTTTCTCTTGTACAGAATGTGGGAAAGAATTCTCTCAAAAAAGCAACCTTCACTCACATCAGAAAATCCACACAGGGGAGAAACCTTTCTCTTGTACAGAATGTGGGAAAGAATTTTCTCATAGGTCCAGCCTTCGCTCACACCTGAGAATCCACACAGGGGAGAAACCTTTCTCTTGTACAGAATGTGGGAAAGAATTTTATCATAGCTACAGCCTTCACTCACACCAGAAAATCCACACAGGGGAGAAACCTTTCTATTGTACAGAATGTGGGAAAGAATTTTTTGATAGGTCCAGCCTTCACTCACACCAGAAAATCCACACAGGGGAGAAACCTTTCTATTGTACAGAATGTGGGAAAGAATTTTCTGATAGGTCCCACCTTCACTCACACCAGAAAATCCACACAGGGGAGAAACCTTTCTATTGTACAGAATGTGGGAAAGAATTTTCTGATAGGTCCCACCTTCACAGACACCTGAAAATCCACACAGGGGAGAAACCTTTCTATTGTACAGAATGTGGGAAAGAATTTTCTGATAGGTCCCACCTTCACAGACACCTGAAAATCCACACAGGGGTGAAACCTTTCTCTTGTACAGAATGTGGGAAAGAATTCTCTCAAAAAAGCCACCTTCACTCACACCTGAGAATCCAC
>scaffold_6968|ENSXETG00000015004|53|1872
GCCTGTGAGTATAAAGATGGGAGCGATGTTACAGCACATACGGAAGCAACTTTATGTTGTAATAATGATGGGAATCTCACAAACCCTGATGTTTCTCCAGCGGAACAGCCCCCACCAGCCAATGGGATTAAAGAGGAACCGGCATCATGGGAAGAGGAAAACCAATCAGATTGCAGCATTAATCCCCTTACAGAACTGATACAGGGAACAGACACGCCTACTCCTATCATGGGGTGCAGCCTGAATATCTTAAAAATGGAGGGTAATAAAAATTCCCTCCAATCTCCACATAAATCTCACACAACAAAAACTACATTATGTAGGAAATACAGCTGCAATGAGTGTCATAAACACTTTACTTATAAGAGAAACTATGATAAACATTGTAGAACCCACAAAAGTAAAAAACCCTTTTCTTTCTTCTCTAATTGTGGAAAAACTTTTTCCATTCGATCCAACCTTAAACGCCATCAAGTAACTCACACAGGGGAGAAACCATTTTCCTGTTCTGAATGTGGGAAATGTTTTTCAATGCGATCTGGCCTTGATATTCATCAAAGAACCCACACAGGGGAGAAACCTTTTTCTTGTTCTGAATGTGGGAAATGTTTTTTAGACCATTCACGCCTTCGTCGTCATCGGAAGACTCACACAGGGGAGAAACCATTCTCTTGTTCTGAATGTGGAAAATGTTTTTCAATGCGATCTGACCTTGATAGTCATCAAAGAACTCACACAGGGGAGAAACCTTTTTCTTGTTCTGAATGTGGGAAATGTTTTTCAATGCGATCTGGCCTTGATATTCATCAAAGAACCCACACAGGGGAGAAACCTTTTTCTTGTTCTGAATGTGGGAAATGTTTTTTAGACCATTCACGCCTTGCTCGTCATCGGAAGACTCACACAGGGGAGAAACCATTTTCTTGTTCTGAATGTGGGAAATGTTTTTCAATGCGATCTCTTGCTCGTCATGAAAGAATCCACACAGGAGAGAAACCATTTTCTTGTTCTGAATGTGGGAAATGTTTTTCAAGCAAATCTGGCCTTTATAATCATCAAAGAACTCACACAGGAGAGAAACCATTTTCTTGTTCTGAATGTGGGAAATGTTTTTCAATGCGATCTGGCCTTGATCGTCATCAAAGAACCCACACAGGGGAGAAACCTTTTTCTTGTTCTGAATGTGGGAAATGTTTTTCAATCGATCTGCCTTGCTCGCATCAAAGAACTCACACAGAGGAGAAACCATTTTCTTGTTCTGAATGTGGGAAATGTTTGTCAAGCAAATTACTTCTTAAAATTCATCAAAGAACCCACACAGGAGAGAAACCATTTTCTTGTTCTGAATGTGGGAAATGTTTTAAACGATCTGGCCTTGATCGTCATCAAAGAACTCACACAGGGGAGAAACCTTTTTCTTGTTCTGAATGTGGGAAATGTTTTTCTAACCGATCTGACCGTGTTCGTCATCAGAGAATTCACACCGGAGAGAAACCATTTTCTTGTTCTGAATGTGGCAAATGTTTTTCAAATCGATTTGGCCGTGATCATCATCAGAGAATTCACACAGGGAAGAAACCTTTTTCTTGTTCTGAATGTGGGAAATGTTTTTCAAACCGATCTGGCCTTGATCGTCATCATAGAACGACAACACAGTTTGAATGCGGAAAACGTTTTTCAATGCAATCTAACCTTGATCGTCATCAATGGACTCACACAGGGGAGAAACCTTTTTCT
>scaffold_21|ENSXETG00000020631|3160421|3179322
ATGTGCAAACTCTGCAACCTCTTTTCCCCCAATCATTCCGAGCTGGTGCGGCACGTGTCCGACAATCACACGGAGGAGGGCCTGACCGCCGGCGACATCATTATCCCGCTGAGACCCCTCGCGGCTTCCAACAGGAGCGGTGACGATTTATCAGCGGTAAAAAGGAAAAGAGGGAGGCCCAAAGGTTCCACCAAGAAGTCCATCGCAGAAGAGGAAAGCACAGAACAGAGCAGCAATGCATCCGGCGACCTCCTCCCGGAAACGGACGAGAAACCGGACCCTGTACCGGAGAACCTGGAATGTCGCAAGTGCAGCAGAACCTTCTCCAATGTCCGGCAGCTGAAAAAACACATTTGTATTATTGTGTTGAACGATGATGAAGATGTCACCTCAGGCAACGATTTTGAAGGGAAATTCATCCAGCCGGAGTCCGACAAAGAAAGGGAAAGACAACCAAAGAGGTCCCGCGTTCAGAAAACGGACAAATCCGCCCAGCCCAAGGATTCGGATAAAGCACAAGGTGTTCACCCGATCGTCCGGGTCCTTCTAACTGCGCACGAGGCTATCCCAGGAGCAACAAAAATCATACCTATAGAAGCAGAAACTCCCGAAGCCGAACCAGAAATAAATCCTCAGACTTCCGAGCAAGAGCAGGTGCAGCGCAAGGGTTACCAGGAATACGCCATTCAGCAGATACCCACCGAGCTGGCAACCAAAGCCAACAGGGTAGGACCGACCCAGCTCAAGATTTTCACTTGCGAGTACTGCAATAAAGTCTTCAAGTTCAAGCACTCCTTGCAAGCTCACTTGAGGATCCACACTAAGGAGAAACCATACAAATGCTCGCTGTGCAGCTACGCCAGTGCGATCAAAGCCAACCTGAGCGTCCATATGAGGAAACACACGGGGGAGAAGTTCAGCTGCGATCACTGCACCTTCAGCTGCCTGAGCAAGGGCCACCTCAAAGTCCACGTAGAGCGAGTCCACAAGAAGATAAAGCAGCACTGCCGCTTCTGCAAGAAAAAGTACTCCGACGTGAAGAATCTAATCAAGCACATCAAGGAAACGCATGACCTGCTGGATAAAAAGGTCCAGGAGACCTTCGACGAGCTGAGGTTGCTCACCAGGGAAGGGAAGCGCCAGCTTCTGTACGACTGTCACATCTGTGAGCGCAAGTTCAAAAATGAGCTGGAAAGGGACAGACACATGCTGGTTCATGGCGACGAGAGACCGTTCGCTTGCGAGCTGTGCGGTCACGGAGCCACCAAATACCAGTCCCTCGAGCTGCACATCCGCAAGCACCCGTTTGTGTACGTCTGCTCCTTCTGTTGTAAGAAATTTGTCAGCACGGTGAGACTAAAAGCCCACATCAAAGAGCGCCACTCGGACGCACAGGAGGCCTTGGTATATAATGACTCCATCAATCAAAGCTTTTGTCTTCTGGAACCAGGCAGTGATATCCAGCCTGAAGCCCTCAGAGATATAGAAAATCCTGCTAAACCAGTGACATTAAATGGGGACTTATCATTGGTTCCAGAATTGCACAGCACTGGGCAAGAGAACACCATACAGACTGATGCCCTAGGGACAACATCAGAAGGGCAACAGGAGTCCATGGGTGCTTTCCAAGTAGCAGAGAAGGAGCCAGGAACCTGTTTACCTATTTTAGAAAATGGCGTTGACCCCAAAGCGGGGCCACTCTCCACCCTTGGGTCTGTAGAGAATGAGATTTCCTGCAAAGGTTTTGTGCCTCTCTCGTCTGAGAACGAGAATAATCATTTCTCTTCTGAGCATGAACCTGTTGAGGGTCTCCATTCTGCACCAGCAACCAATCAAGCTGCAGATAATATTTTGGGTTCTGCAGTGTTGGAGGAAGGGGCTAGAAATGTATCTTCCACAACTGAGCAGAGCACAGAAGTGGCAGAAGGAGGCCCAAACCCCACAACCGAGCCTTCTAGTCATCTTCTTGCCTCGAATCCACCACCCAGCAGCCCAGGGGAAACTGCCGCATTTATGGCCATATTAAATGGCTTACATAAGAGACAGCTGAGCACTGCCTTAATGCAGAAGATACGAAAGATCTATGGCGAACTGGAGTGTGAATACTGCGGCAAGCTGTTCTGGTACCAAGTACACTACGACATGCACGTACGGACTCACACGCGGGAGCATTTGTACTACTGCTCACAGTGCAGCTACTCTTCCATTACCAAAAACTGCCTGAAAAGGCACGTGATCCAGAAACACAGCAGCTTGCTGCTAAAATGCCCGTCGGAAGGCTGCAATTACTCCAGCCCCGATAAGTACAAGCTGCAGACGCACATCAAAATACACACGGATCTGGTAAGTGATAAGGCTTCACCAACCCCAGAGCTTTCCTGG
>scaffold_399|ENSXETG00000008172|860221|886240
GGTTACAGTGCGGTGGCCTTTGATGGTACTCCAAGCTACGGCCATACGCCCTCTCATCATACGGCACAGTTTACAAACCACTCCTTCAAGCATGAAGACCCCATGGGCCAACAGACCTCTCTAGGGGAGCAGCAGTATTCCGTTCCCCCCCCAGTGTATGGCTGTCACACCCCTACTGACAGTTGTACTGGGAGCCAAGCGCTTCTCCTCAGAACTCCGTATAACAGTGATAATCTCTACCAAATGACCTCCCAACTGGAATGTATGACTTGGAATCAGATGAATTTGGGGTCTTCTCTTAAAAGTCACGGGACGAGTTACGAGAATGACAGTCACAGCACGCCGATGCTTTACAGCTGCGGGGGTCAGTACAGGATACACACGCACGGGGTCTTTAGAGGAATCCAAGATGTGAGGCGCGTGCCGGGAGTGACCCCAGCCATAGTCAGATCATCGACAGAGGCCAATGAAAAGAGGCCATTCATGTGTGCCTACCCAGGGTGCAACAAGAGATACTTTAAACTGTCCCATTTGCAGATGCACAGCAGAAAACACACAGGGGAAAAACCGTACCAGTGTGATTTCAAAGACTGCGAGAGGCGATTTTCTCGTTCAGATCAACTTAAAAGGCACCAAAGGAGGCACACAGGCATTAAACCTTTCCAATGCAAAACCTGCCAACGAAAGTTCTCCAGGTCCGACCACCTGAAGACTCACACCAGGACTCATACAGGTGAGAAGCCCTTCAGCTGTCGGTGGCCAAGTTGCCAAAAGAAGTTTGCCAGGTCGGATGAATTGGTTCGTCACCACAACATGCACCAGAGGAACATGACCAAACTCCAGCTGGCCCTTTAG
>scaffold_1134|ENSXETG00000023995|73832|80539
ATGAGCATTCCCAACTTCCCTCAGTGGCAAACTTCCCAGCTTCCCTCCGTGGCAAAACGTTACGGATGCACAGAATGTGGGAAGACGTTATCGTCATTAAGCAACTTGTACACTCACCAGAGAATCCACACCGGGGAGAAACCCCACACCTGCACAGAATGTGGGAAGAGTTTCTCTGTAAAGTATCATCTAGTCAAGCACTTTAAAACTCACACAGGAGCGAAACCGTTCATGTGTATGGAATGCGGTAAAACCTTCTCCGAGAAAGACCAACTTCAGGCGCACTCAAGGGTTCACACAGGGGAGAAACCATTTTCTTGTGTAGAATGTGGGAAGCGGTTCAGCAGTAAGGGAGGCCTGCAGTACCACCACACGACTCACACAGGGGAGAAACCTTTCACTTGCACAGAGTGTGGGAAATGTTTCCCGAATGTCTCCGGCCTTAATAGTCATCGCTTGATCCACGCAGGGGAAAAACCATTTCCTTGCACAGTTTGTGGGAAGAGTTTCATTTCAAGGAGCGACTATATCGGGCACAGTAGGATTCACACAGGGGAGAAACCATTTGCCTGCACTGAGTGTGGGAAACGTTTCTGTCTAAAGACCAACCTTACCAGGCACTACGTGATTCACACAAGGGAGAAACCTTTGAAATTGGGCAGCAGTTCCTCTAAAAACTACAGCCTTCCTGCCCCACCCTTGGGAGAGATGTTCGATATGAACAGAATGTGGGAAACTATTTTCTCTAAAGATCAACCCTACCCGGCATCACATGACTCACACAGGGGAGAAACCTTTGTAATGGGGCAACAGTTCCTCTACAAACTACAGCCTTCCTGCCCCTCCCCTGGGAGGGATGTTCGACATGAGCAGAATGTGGGAAACGTTTTGGTCCAAAGAGCAACCTACCAGGCATCAAATGACTCGCACAGGGGAGAAACCTTTGTAATGGGGCAACCGTTTCTGTACAAACTACAGCCTTCCTGCCCCTCCCCTGGGAGGGATGTTCGACATGAGCAGAATGTGGGAAACGTTTTGGTCCAAAGAGCAACCTACCAGGCATCAAATGACTCGCACAGGGGAGAAACCTTTGTAATGGGACAACCATTCCTCTGCAAAGTCGAGCCTTCCTGCCCCTCCCCTGGGAGAGATGTTTGA
>scaffold_145|ENSXETG00000002917|2079051|2080439
ATGCCGAGAGGCTTTTTAGTCAAGAGAAGCAAGAAAGGCTGCGGGACTTACAGGGTCCCTTGTGGTGCTTCTTCCCCGCAGCAGTCAGTCCCTTTCCTTCCAGCCCCGGAGCCTCCCAGCCCTCACATCCCAAGCTCACCTCCGGACTCAGTCCCAGCCGAAAAACAGGATGGGACTGGCAGCTGGAGCCAACTGCCTTACAGCCCAGTGCAGCCGACCGGCTTAGAGATGAAAACGACCTTCTTTAAAAGGTACCCCAGCTCCCCTGCTACTGGGGAGTCCTTCCCGGTCGCAGCGTCGTTGGTCTCAATGGAGAAGCTGCTGATTAATCACAATCCCTTCCTGACTCCCGAGGGAAAGCTCCATGGGAACCTCTGTGCCAGGGACGCCCCCAGATTCACCAAGTGCCCCCCTAAGAAGAGCAAAGTCACCAGGAAGCTGAACTTTACAGACGAAGTCACCACTTCTCCCGTCCTGGGGCTGAAGATTAAAGCGGAGGATCCGGAGTGCAAGTCCCGCAGCCCCCTGGGCAAGCGCCCCCCGCTGGGGGAGTTTATATGCCAGCTCTGCAAGGAGCAGTACCCCGACCCTTTCGCCCTGGCACAGCACAAATGCTCCAGGATCGTCCGGGTCGAATATCGGTGCCCCGAGTGCGATAAAATATTTAGCTGCCCCGCAAACCTGGCGTCTCACAGGAGGTGGCACAAGCCCAGGGCGCCGGGGGCTGACGGGGGGGCAGGAGGGAAGAAGCCGCACAGCGAACTGGAAGGGAAAGAGAACAGCAGCGCCCCCCGCAGTGTCCCGTTGAGTTTGCTGGAATCGCCAGTTCAGCACCAGCAGGCGGCGGACAGCTCCCAGCGCAGCGATCAGCACCATCTCCCAGCGGACAGCTCCCCCTTCCTGAGCCGAGCGGCGGGTACGGGCGCCCCCCTGCCCCGGGCTGGATCGGACGATGGGGAGGAGGAGGCGTTCGACTGTCCCTATTGCCACAAGCGATTCCGCCGGCAGGCCTATCTCCGCAAGCACCTCCTCAGCCACCAGCCCTACAGCCCCATGGAGAGGGGGCCGCTCACTTACCCCTGTACCCTGTGCGGAGTGCACTTCCCTTCCATGGACATCAGGGACAAGCACCGGCTGTGGCACGCCGTCAGGGAGGAGCTGCTCATCCCTCTGGAAGACTCTCTGATGGCCGAAGGAGGGCAGCAAATCTTCCCCTGCGAACGTTGTCCCACTGCCTTCTTCAGCTCCCCGGGACTCACCTTGCACATGAGCAAATGCCACTCCGCAGGGAGCGGGCAGGACCTGCCTATGGGGCCCCCGGGCTGTTAA
>scaffold_887|ENSXETG00000023927|38001|41236
TGTGGAAAGAACTTCCGGAAAAGGGACAGCCTTAAGCGACACCAGCAGACCCACACGGGGGAGAGGCCCTACAATTGTATAGAGTGTGGCAAGAGCTTCATCCAAAAGCAGCACTTGGTGACCCACCTGCGCACACACACCGGGGAGAGGCCTTACAAATGCGACGAATGTGGCAAGAGCCTGAGCACAAATGAACGGCTGAAAATCCACCAGCGAATTCACACGGGCGAGAGGCCTTACAAGTGCGAAGACTGTGGGAAGAGCTTCAGGGCTCACCGGGTACTCAAGGTCCACCAGCAGACCCACACTGGAGAGAGGATCCACAAATGTGAAGACTGTGGCAAGCGTTTCCGGCACAAGCAGACCCTCCTGGCCCACCAAAGAAGCCACACTGGTGAAACCACCTATCAGTGCAATGAGTGCGGCGAGAGCTTTCGGACCTTCAAGCACTTAAAGTTCCACCAAAAGCTTCACCGAGGGGAAAAGCCCCATGAATGTGAGGACTGTGGTAAAGGGTTCAGGAAAAGGGAGCACCTCAGGAGACATCAGCAGATCCACACGGGTGAGCGACCCTTTTCCTGTGAAGAATGTGGCAAAGGCTTTATCCAGAAGCATCACCTGCACTTAAAGTTCCACCTCCACACCCACACGGGTGAAAGGCCCTTCAAGTGTGAATCCTGCCAGAAAACCTTCAGGAAAAGAGACTGCTTGAAACGGCACCAGCAGATCCACACGGGGGAACGGCCTTTCACCTGCGCCGACTGTGGTAAGGGTTTCATTCAGAAGCAGCACTTGGTGAGGCACCAGAGAACCCACACAGGGGAGAGGCCTTACATCTGCAGCGAGTGCGGCAAAACCTTCAGCACCTGCGAGCACCTGAAGATCCACGGGCGCACCCACACAGGGGAGAAGCCGTACAAGTGCAACGACTGTGGTCAAAGCTTCCGCAAGCGGGAGTACCTCAAGTGCCACCAGCAGACCCACACCGGGGAGAGGCCCTTCACGTGCACCGAGTGCGGCAAAAGCTTCATCCAGAAGCATCACCTTATTGCT
>scaffold_522|ENSXETG00000004417|210023|211987
TGCCGCTGGAAACTAAAGATGGGTATGAGGATCAAACTAAACAGCAGCGACCATCCCAGCAACCTGCTGCGGGAATTGAACAAAGCAAGGCTGTCCGAGACATTATGCGATGTTACTATTGTTGTGGGGAACCGATCCTTTGCAGCTCACAAAGCTGTGTTAGGCTCTGCAGCTGCTTATTTCCACAAGCTGTTCTTAAGCACTGAACTGGATGTAGCACGTACATATGTTGTGGACTTCATAACCGCTGCTAACTTTGAAAAAGTGTTATGCTTCATCTACACTTCTGAGCTGTTCACTGATCTGATAAATGTGGGCGTTATTTATGAAGTAGCAGAAAAACTTGGAATGGAAGATTTGCTGAAAGCCTGCCATGCAACCTTTCCAGACTTAGAGGGATCCTCTGGACAGAAGAATCAATGTTCTGTTTCCTCAAAACTAGAAGAGGAGGAGCTGCAGTTTGATGAGGGCGGAGATGAAGATTCGGGTCCTTCAGGGGAAGTGATTGAACTTAGTGATGGCAGTGAGGATGAACTGCTTATATTTGGACAAGGGGAATCAAGAAGTAGCAAAGCAATGCCATGCCAAGTGTGCAAGAAAGTACTGGAACCAAACTTGCAGCACATTCGTCAACATGCAAGGGAACATGTAGACCCCCGCACTGGCAGCTGCAAGGACCGTGGTGCTATGGTTACTCATGTCTTGTCTCACTTTTCCTGTGATATGTGCGAAGGCAAGAAGGAGCAGTATCAGAGCACAATATTATCGTACAACCAGTGTGGACTTATGTGGCATGTCTTCTCCCACATGTCTATATCCGTCTTCTCATGCTCACTTTGTGCTAGCAGCTTCCTGGAACGACACCTTCTAGAGAAACACATGGCTGTTCACCAAAACCTAGATGAGCCTCTGTTTCGCTGCCACCTCTGCTCCCAAGGCTTTAAATTGGAATCTGCACATAGGCAACATTTAGCCCAGCATACAGGCCACAGCAAGTACACTTGTAAAGTGTGTGGAAAATCCTTCTCCCACACCAGTGAGTTCAATTACCATCGGCGTATTCACACGGGTGAAAAGCCATACCAGTGCAAAGTGTGTCACAAGTTCTTCCGTGGTCGCTCAACCATCAAGTGCCACCTGAAGACACATGCAGGGGCCCTAATGTATAGGTGTACTGTTTGT
>scaffold_274|ENSXETG00000023284|1012607|1028779
AGTGTGGGTGATGAAGAAGATATTCCTATGGGATGTTCACTAGGCAGCCCAATGCACTCAGACCTTGATATAAAATCTCAGCTTCAGGAGATTGCAAGAGGTGGCCTTGTTGTTTCAGGGCAAGAATATCCTTACAGTGGGTCACAAGAACCCTTTGATATTGCTTCTAGATTTCATCATCAGTCAGGTAGTCCCATTTCAATATTAGATGAATCTTCTTTAGATCCAGACAAAAATGCCGAACTGGTCAGTAAAAAGCCTCCGGGTAATGTAATTTCTGTAATCCAGCATACAAACTCCTTGAGCAGGCCTAATTCATTTGAAAGGTCTGAATCTACAGAGCTTCTAGCCTGTCAGCAAGATAAGCCTTCCTCACCTTCTGAAGCATGTGACAGTGGAAACACAATGTCTTCAATAAGTCCAGAATGGACACAATCTGGAGAAATCGCTGATACTTCAGGAAGGCCATCTCCATCTCAGCAATCGCAACAATCAGCATATCACATGCCACCTAGATTAGTACGCCAGCACAACATTACAGTACCTGAGATTCGTGTAACAGAGGAGCCAGACAAACCCGAAAAGGAGCCAGAAATTCCAGTAAAAGAACCAGAAAAACCACCTGAAGAATTCCAGTGGCCCCAAAGAAGTGAAACTCTTTCACAGCTACCTGCTGAAAAACTGCCCCCCAAAAAGAAACGTCTCCGGCTAGCTGATATGGATAACTCATCTGGGGAATCCAGTTTTGATTCAACAGGTACAAGTCTCTCTCGTAGTCCAAGTCAAGAGAGTAATTTATCCCACAGCTCAAGCTTTTCAATGTCATTTGATAGAGAAGAGATACTGAAAGTTTCAACATTTACTAAGCAAGATGAAATAAAGCAGGCAGAATTTTTGACTGTTCCTCCTGGTTCATATTCCCTTTCTGTACCAGGGCAACCTCATCACAAAGAAATGAGGCGCTCATCATCAGAACAGATACCATGTCCCAGCCTAACTGAAATTCCTGAAATTCGAAGCAAGTCTTTTGACTATGGAAACTTAACTCATGCTTCAGCTTCTGGGGCCACCACTACTACCCTTTCTCCAAATCGTGAGAGAAAAAAATGCTTTCTTGTGCGACAGGCTTCTTTTAGTGGGTTCCCAGAAAATACCCAAACTGAGCAAGAAACTGCTGGAAATCAAGAACCCTCAGAGCAAACTCATATATGTCGAAGGTCTTCACAGATTCCGTGGCATCATTCACCACCTTCTTCTTTACCAGGTTCTACAAGTGTTCTGTCTGAGGATACTGGGAATGTTCTTATTGGTACTTCTGCACAACCTACTACTAGTACCTCATCACACTATTTACAGTCTGCTGGTTCTCATGATCCTTTACTGCATCAAACTCCTTATATTCCCAAAAGACATTTACAAGATCAGCAGAGTACATTTATCCATCCGGAGAAAACTGTATATCCACCAGTGCATAATGCATTTCAGTTACCTTACAGTTCTGTTTGTATGGCTCAGTTGCCTATTCATCACCCTTTCATGTGGCCTACATGTGTGGATCCTTTGCAAAGGCATTTTGAGCACCATTTACAGCAATTACAAAAGACTTACTTCAAGCAGCCTAGTCAGTCTACCATACACTCCTATTATCTTGATCCTGCCCAAGAGCTTACTGGAGGTAAACCTGTCAGTTACCTGCATGGTGGAGAAAAAGGCTATCACGCATATTTAGAAACATCTGCACATAGATCTAAAAATACAGTTTCAAAATTACAGAGAGACCACAGTGGTGGGTCAAGTGACTCTACTGATCAAAGCCTTCAGATAGTTTCTGTTTCTCAGAGTACTGGTTCACTGCAAACAGGAACAGTTGTTCCAGTCAGAATTCATACACATGTGCCATCATATGGAAGTGTCATGTATACCAGTATTTCTCAAATCCTTGTTACTCATGCACAGACCAGCAACCCTCCGATTGTAATTTGCAAAGTGGATGGCAGTACATCACAAAGAACACTGGCAACAAATGCATCCATGAAAGGTTTCGGATTTAGCATTGCTCAGATGCTAGGCCCTTGTGGAGCTATTGAACATCCCATATGGAAAGTGCCGCCAACATTTGATTTAGACTCTGCAATCCCATTGTGTCTGGCTTCTAATTCAGATAGTGTAGCTACTTTTGGAGGAGGAAAACGTATGCTTTCTCCAGCCAGCAGTTTGGAGCTTTTTATGGAGACCAAACAGCAAAAACGAGTCAAAGAAGAAAGAATGTACGGACAAATTGTTAAAGAATTAAGTGCAGTAGAACTAACTAATTCTGACATTAAAAAGGATCTGACACGTACCTCAAAACCTCAGTTGGTAAGGCAAGGCCGTACAACAGAGCAGAAGGATAATCTGCCTTCTATCGGAACATCGTCACCACCCTTATCCTCAGACTCACCACAGAGCATATTACTAGATGTGGCTGAGTCAAAGTCAAGTGATAGTCCTGAAGGCAGAATGTCACCTGATGAATTGTATGATGAAGAAACAGCATCAAATATGAGCCTGAGCCCACAGAGTACACCAAGTGAATTTTTTGAAGAAGACCCACTGAAGAGTCACAAGCCATCAGTTAGTATTTTGGATCTCAGTTTAGTAGATGGAGCTACTATTGGTCCTATAAAAGACGGCACAGAGTTACATAATATTCTTCAATTCCCAAGCTTACGTACACTTACAACTGTCAGCTGGTGCTTTCTAAACTATGCTAAACCCAGCCATGTGGAACAGGCAACGCTAAAGTCATCTGTTTATGCTTCATGGTGTATTAGCTCCTGCAATCCCAACCCTTCAGGACTTAATACCAGAACTTCTTTAGCTCTTCTTAGATCCAAGCAAAAAAACACAGTAGAAATATATACCGTTGCTGCCATGAATAGATTTGGAGCTGGCAAATTAACATCATCAAATGTCTGGAAGCATCAATTTGCACAGATGAAACTTGAAGCATCCTTACTGGTTAGCAGCAAATTGGAAAAGAAGGTTGCTGGAATAAGCAAAGAAAGGACAAAAGGAGAGTCCCATGGAGAGAAAGACATTTCTGCTAAACAAACAGAGCCAATGCGCATTAAAATCTTTGAAGGAGGTTTCAAATCAAACGAAGATTATGTATATGTGAGAGGACGAGGACGGGGCAAGTACATTTGTGAAGAATGTGGTATACGCTGCAAGAAGCCAAGCATGCTGAAGAAACACATCCGCACTCACACAGATGTAAGACCTTACGTGTGCAAACTCTGCAACTTTGCCTTCAAAACAAAAGGAAATCTAACAAAACATATGAAGTCGAAAGCACATATGAAGAAATGCCTGGAGCTTGGAGTAGCAATGACATCTGTAGATGATGCTGATGCGGAGGAATCAGGTACCATTGAAGATACACAGAAAGACTCTGAAAAGAGCAGTCCTGCCATAGATCATCAGTTCTCCGATGCTGAGGAATCAGACGTGGATGACGGTGATGATAATGAGGATGAAGATGATGATGATGAAGATTTTGATGACAATCAGGGAGATATAACACCAAAGACTAGGTCAAGAAGCACTAGCCCACAGCCACCCAGATTTTCCACCTTGCCAGTAACTGCAACTTTGGCATCCCAAAGGGCATCACCTGAAACCTCTATAGGGCATTCATCTTTAATGAGTTACCTATCCACAATGCCCAGTATTCAAATTACACATCTCATGACAAAAAATGCTATGTGTGGAGATTCGCAAATGATGGAGTATCAAAGGCTTTTTCTTCCAGATTTGGAGCATGACCGTGGTAAAATGGATGTACCTGTTGGTATGGATGAGGACTTCATGCTTACTTCTGAACCTAGCTCCTCTCCCAAGGACTTCTCATCTTGTAGCCGCCATTCCTCACCGGGCTATGATTCTTCTCCTTGCCGAGATAATTCACCTAAAAGATATTTGTCATTAAGGGGTGATATGTCTCCGAGAAGGCACTTGTCACCAAGGAGAGATGCATCACCCTTGAGGCACTTGTCACCCAGAAAAGAAGCTGCAATAAGGAGGGAATTATCTCCAAGAAGGGACGTATCACCACGGAGACATCTCTCACCATTGAGGCCAGTGTCTCCAGGAAAAGATCTGTCATCAGGACGGGATATTTCTCCACGACGAGAGAGAAAATATATGGCCACATTTAGAGCACTTTCACCAAGAAGACGTTTACATCATAATTCAAGTTTGCCAATAACTCATTATTTGCACTCAGATTCAGGATTTCTGGGGCAAGGAAGACGGAACTGGCCACAGGTACCTTATACAAGTCCTCATCCAGAAACTATTCTTGGACATCAAAGCCCTGGCCAAACTCTTGAGGCTCATAGAGATTATGTATTCAGCCACCTCCCGTTACACTCACAGCAACAAGTACGAGCACCTTTACCAATGATCCCTATAGGTGGTATTCAAATGATCCACTCAAATTCTACAATTCAGTCCAGTTCTCATTCTTCTGCCACACACTTGCACGAGAGGAGCTCAGATGAAAAGAGAAGTATGTCTTTGGAGTCATGTCCGAGTATCCCACTGCACCTTGATGAACATTCTTCTAATATCTCCCTAAAAGATTCTTCATCTGAGTCTGACTCCACTTGCTTACCTTCTCTTGGACAAAGTCCTACAGATGAAAGCTCCCAACCCACAGAACGGGAACAGGAGGAAAATATACGCACTTGTACAAAAGCCATTGCTTGCCTGAGGATTGCCACAGAGGATGGTTTACCGCAAAAGCGGGACCTACTGTCTCGTCCTCCTGAGCCGAATCAAAAAACTTCAGAATGTTCACAGCTCGGCATTAGGCACTTTAGTGGACTTGAGGCAGGCACTGCACTTGCAAGCGCCTCAACCACCCATGTTGACTTGCACGGAGATAAAGACAGTTTTGGTACATCACAATCTACAGCAGCCCATTCCAAATTCTACAGTAAAACTATGGACATGAAAAAGTTAGGTTTTCATGGTAGGAAAGATGAGCCATCAAGCATGCAAGAGGTAAAAGACACAGCAGAATCAAGTAAACCACATTGA
>scaffold_94|ENSXETG00000013603|1136274|1150365
ATGTGCTCTGAGTGCCATATAACCTTTAAGAAACATGAAGATCTTGAAGGTCACATAAAAAAACATTGTGAGACTGAGGACACTTTGCATCCACAGCAGTGTAAGCAGCTATCTACATCTCCAGATTTCCCTGAAAAAGTTAGAAAAAAATGGTATGCACATGAGGACTATGGGTTGTATCGATGTCTGATTTGTAAATATACCTGTGGTCAACAACGTATGTTAAAAACTCATGCTTGGAAGCATGCAGGTGAGGTTGACTGTTCATATCCCATATTTGAAGAAGAGAATGAGTCTGCTGGTCTGCCAGATTCCACTGTTGCTCATAGTCCACATGGGAGTGAATCAGTTTTATCTGAAGATACTGAAAGTAGACCTAACTCTCAAACACCTGACAAGGTTCAGGTATGTGATTCTTTGTTGCTGGAAAATACAGTAAAAAATACAGAGACTATAAATTCAACAACTAATCCAGAGACAATCGAAGTTGTAGTGGTAGATGATTCTTTATCAGATGCAGACCAAGATAACATGATTACAAATAGCCTGCTGTCTTCTGCCCAGAAAATCATTAGCTGTAGTCAGAACAAAAAAGGCCATGTAAATGTAATTGTGGAGCGTTTGCCAAGTGCAGAAGAAACTGTTTCGCAAAAAGCACTCTTGATTAGCAATGATTTGGCGGTTAAAAAGAAAATTGTCCCCCGTGATTCCCAGATTGTTTGTGAAGGCTCAGTTGAAGTCTACCATGCAGACAAAAATGTGGTTGAAAATGAAGAGATTATCATAGGCTGGAGTAATACAATTAAAACTGGAGATTTTCATGAAAGTAATGAAAATTTTCCTCCAGTGAGAAGGAGAACAAATTCTGAATGCTTACGATTACACTCTTTGGCTGCAGAAGCACTGGTAACAATGCCTATTAGTGTTGTTGAATGTCCCAAGTCCAGCCTCCGAATTCTTAGTAAGCCTGATTCACTAGATCCAGATACCGGACAGCAAGAGGGTGATCGAAACTTTGCAACATACTCCAAAATAGTGTCATCTAAGATGCCTGAAAAAGTAGATGGCTGTGGACAGACTGTTATTAACCTTAAAGAAAGTCAAGAAGGAAGTGAGCTGAAAGAAGCACCTATAAAGATGGGTATTAGCATGTCTTTGCTTAAAGTCATTGAAAAACTAAGGGAACGGACAGATCAAAATGCTACAGATGATGACATTTTGAAAGAGTTAAGGGACAATGCTCAAACAGAATCTACAGTTGACTTTGCCTCTAGCAGCAATGTCGTAGAATACTTACCTCATGCTGAACGTCCATACCGATGTCGCCTGTGCCATTACTCTAGTGACAACAAAGGTTACATAAAACAGCACTTGCGAGTTCATAGACAAAGGCAGCCCTATCAGTGTCCCATTTGTGAACATATAGCTGACAATAGCAGTGATTTGGAAAACCATATGATAAACCACTGCAAAACAAGGATGTATGAATGTAAACATTGTGCAGAGTCATTTTATTATAAGGCTCAACTAAGGAATCATGAGAGAGAACACCGTAGTCATCCAGATAACCGTACACTGTCTACATCAAGCGATGAACAGCATGGTTCTAGTGGTGATAATGAAGACAAGCAACCCTCAGAAGGTAGCAAATCATGTAACCCAAAACTGTACCGATGTGATGTATGCAGTTACACAAGCTCTACATATGTTGGTGTTCGAAACCACAGAAGAATTCACACATGTGATAAACCATACAGGTGCTCCCTTTGTGGATATGTATGCAGCCACCCTCCATCTTTAAAATCTCACATGTGGAAACATGCAAGTGATCAAAATTATAATTATGAACAAGTGAACAAAGCAATTAACGAAGCTATGTCCCAAAGCAGTCGGATTCAAGGGGAAACAATAAAGAAGAGTTTATCAGAAGATTCTGACAGAGTGCATGTTAATAGTGAGAGTTCTATTCGGCAATCAGCTTATGGAGTCAAAAATTACATAGAAAGTCCAAAGGTCAATCAGACTCAAATTACCTTGTGCAATACAGAGAAATTACAAAGCCAGATTCGACCTGAGGCAGAATTATGTGTACTACTTTTCTGCTGTTGTATTTGTGGCTTTGAGTCAACAAGCAAAGAACTTCTAATGGAGCACATGAAAGCACATGAGGGAGAAATCATAAATATCATTCTAAATAAGTCAGAATCAGCATCTTGA
>scaffold_1118|ENSXETG00000006459|164880|167574
CCTTTCTATGACAATGTATACTACCCCTTTGATTCCGACAATGCCTCCTCCTCACCCTCCATACTGAGTTCCCCTTGTCTTCCACCTTATGCAACAAGAAAGCTCCCTTCTGGTGCAGGTACAATGTTCAAATTCAGGACACGGCATGAAAGTATGGACTGGAGAAGAATTGGGGCCATTGATGTGGAGAAGGTGGCAAATGAGTTGGACTTTATAACCCTTCAGGAAAACGTCATGAGCATCACTTTTTGTAACCTGCAAGATGAAAAATGTCCGCACTGTAAAAACAGCCTGGATCCCATTCTACTGAAACTGTTTCGTCTTTCTCAATTCACTATTGAGTATCTGCTTCATTCCCAGGAGTATCTTACCTCTAGCCTGCGGAGTATGGAAGAAGAGGCTCAGGCTGCTATCAAAGAAGCAGAGCAGATAAAACTTAAAATGGCAAAGCAGTCTGAGGATATAAAGTCACTTAAAGACGAGTGCAAGCGTAGGAAGAAAATGATTGCTTCACAGCAGATGATGATCAGTGCTGGTGCTGGAGCTTATCACAAGTGCAACTTTTGTGACAAAGCTTTTGTAAACTATTCCTTCTTGCAAAGCCACATCCATCGGAGGCATCCACAATCGGCAGAAAGTGAAAAAACAAAACAACAAGCAAATGAGCTATTACAGAATGAAATAAGCAAGCTAAAGAATGAATTACAGCATACAAAATGCCAATTAGAGACTGAAAGATGTGCTCAAATAGAGAAGCTTTCAAAG
>scaffold_55|ENSXETG00000014756|313162|331622
ATCAAAATGTGTAGCTCAGAAGACATAGTGGACTGCTATCACAGCGACACATTGCTCTGCCGTTTAAATGAGCAACGCATGCAGGGAACCCTATGTGATGTCACCATTGTGGTTGAAGACACTAAGTTCAAAGCACACAGGAATATCCTGGCAGCATCCAGTTTGTATTTCAGAAAACAGTTTCTGAGTCAAAGCATTTTAATCCAGGGACATGTATTGGAACTTACAGACTTCAAAGCAGACACATTTACAGAAATACTGAATTATATTTATAGTTCTAAGATTGCAGTAAAGCGAAAAGGAGCACTACGAGATATTGCAGATGCTGGGAAAAAACTGGGAATAACGTTTTTAGAAAACATAAAGAATGCTAATTCGAGCTGCAAAAGATCTTCATTGCCTTCTGCTGTCTGCTCCTCACAAGATGACACTGGTCTGAAATCAGAGGCTGTGGAAAAGAAAGGAGACGATCCAGCCATTGCCAATGGACCTAGAATTACCAATGCATTTTCCATTCTAGAAACGGAAGTTTGTGGTTTTTCTCCACTGGATCTGAGAGCAAATTTTAAAAAGACAACAGACTCCACACAAGAAATCAATAGTAAAGATCATTGTGAGAATGGAGTATGCAATGATGGTGAACCAGTAAATACTCTGGCTGAACACTCTTACGCTGTATCTTCAGGGGATCTTCTTTATAAAAGGGATTCTGTATTTGACCATGGAAACAGGCTTAATCATTCAAGGACTGAAGCAGTACCAGCTAGTAGCATGCCGGTGCTTGAACCCCAGTGTGTTATCCCAAAGACTACAACACAAAGCTGTAACGCTAACAATGTAAACAGCTTGAATTGCCCTGGTGTCAAGGATCAAGAAAGTACTCCTTCAGATTTATACAAAGACAATGAAAATGGAGTGGTACAGCTTCCTCCAAATAACTCACCTGCCAAACAGTCCTTCCATGATCCAGCTTTGTCATATTCACTCCCTAAAAAACGCCAAGAGACGTTTAACTGTAAAAACTGCAGCAAAGAGTTTGCGCATTTGAAACGACTGCAGAGACATGAACAGATATGCTTTAAGATGGTGCACAATGACAAAGATACTAAGATAACAGGCAGTCTTTCAGGGGATAATACTTTAGAAAAATCAAGTACTTCTTCAGGTCCAATATCTGACCAAAATTCTCTTCCAAATATTACCACTCCTGGATCAGACCATTTTGTAAAGATAGTAGATGGTAAGATTTTTTATGTGTGCATTGTTTGCAAGCGGAACTATGTTACTCTTTCAAGTCTTCGAAGACATTCAAATGTCCATTCATGGAGGAAATCATATCCCTGTCATTACTGCAACAAAGTCTTTGCCTTAGCTGAGTATCGTACTAAACATGAAATCTGGCACACAGGTGACAGGCGATATCAGTGTATATTTTGCTTAGAAACATTCATGACTTATTACATACTTAAAAATCATCAAAAATCTTCCCATGGAATTGACCCAAGAATGGGAGTGGTCAACAAAACTGCCAATAGAGGGCTAAAACCTAGCATTTATCCATACAAGCTTTATAGACTTTTGCCTATGAAAAATAAAAGAATGCCCTTAAAAACTCCTGGAAATGACACCCCAGCAGGAATACATTTCCAAGGTCACAGCTCCTTTAACACAGCAACCATTGTTCAGAATTCATTAGTTTCTCAGCCCTTTAGTTTGGAAAGCCAGGAGAGTTTGCCTTGCTCTTCTGATACACCACAAAATATTTCAGGCTCAAACATAAATCAGGATACTTGGCCATTTGATGTTTCACAGTCTGATAACAATATAAATGCACTGCCTGAAAAGAAAGATAATTCTCCTCTGCATAATTCCAACTCAGCTCCTACAGGGTGTAATACTTTAGTCAGTTCTTTGAGTAATGAAACCCAAAATATGCCCTCTGTTATTAACTGTACCAGCTCTGCACCTTCTGTGATTATGCACAGCAGTAGAACATCTTCTGTAATAATGCATGGAAATTCAGTAACAGCAACAAATGGGGTAAATTGGTACCATGGAAGAACCATTGTGTCCCCAAAGAGGGATTGTAGTTCTCAAGACCCTGGCAAAGGTGTAGTAGATTCACAATCCATGAAAGAGATGAGTTCTGACGAGAGCAAAGTTAGAGATGTTCAACAGGAAGGACTAGGCTTATTTAGTCCTGTCCCTTCAAAGAAAAAGAAAAGTGTAATCAAACATGGAAATAAAACAGAAACATACATAGCCAAACCAGCCTTGCCTGGAACTCTAGTGAACAGTGGAATTGCTCCTCTTTGCAAGATCACTGTAAAGATTGGTAGTGAAGCTTTGGTAAAACGTCAGATCTCTGGGTCATCGTTGTTTTTTAGAAAAAGTGTAAGACCAAAACATTCAAGGTCAAGAGCAGACAAATCAAATCAAGATTCTGAAGAAGAGAGGAAAGAAAGAAGCTCCATTCGACTTCGAAAATCAGAATCTGCAAAGATGGAAGAAATGTGTGATGATCCTAGTGACCAAGATATTTCTGACAAGCCATGGCGGCCATATTACAACTATAAGCCCAAGAAAAAATCCAAGCACTTTAAGAAATTTAGGAAACTAAAGAAAAGGAAGAAACACAGCAATAAGAGGTCAGATGTGGAAAATAATGAAGAAGCAGACACTAAAGATATATCGAGGAATGTAACTGAAGAGACTGAAAATGGCAAGGAAGAAAATCTACAGACAGCTGAGTATACTGAAAATTCAGCTGCAGAAGACATTGATGTCTCTGACTGGCAGTTAGCCTCTAAGCCTTGTTTCTGTGAACTTTGTCAAAAGTCTTTTCGGAATCCATCAACTTTAAAGGTTCACATGCGTTGTCACACAGGAGAGAAGCCCTACCCATGCAAAACCTGTGGAAAGTGCTTCTCATTCCCGGGAAATCTAAATAAACACGAGCGCATTCATATGGGTGTGAAAAACTTTATGTGTCAATTTTGTAGTAAGTCATTTATGTTAAATGAAACCCTAAAAAAGCATGAGAGGATCCATACAGGAGAGAAATTGTATGGCTGCCAGTTCTGCCCACAGCAATTCCTGTATCTCTGCACAAAAAATAACCATGAGCAAAGACATCAAACAGAACGCAGTGTTAAAGGTTTTGTTTGTATCCAATGCTCCAAAATTTGCAAGACTGCAGCAGCTCTAGGAATGCACCAAAAGAAACATTATCTGAGGAGTCTAAAGCAAAGGGAAAGGAAGGAAATTGCAGCAACAGAGAGCTGGGAGGCATCTACGAGCACTGCATGC
>scaffold_118|ENSXETG00000016478|1544201|1580109
ATGTCATCAGCAGCCTGCGTGGATCAGTTCGCTGCAGAGTGCCTTGTCTCTATGTCCAGCCGAGCTATTGTCCATACTGCGCCTATTGGCAGTCCGGATGGGAAAAGCCAAGGCAGCTCCGCGGCACCTCCTCCTGCGCCGCCGGGGGAAGACAGGAGAGAGAACGCGTCTCTGTTTGTGGTGGCCCGGATTCTGGCTGACCTGAACCAGCAAGCCCCTAAGCCCGGGGAGAAGGCAGAGTGTGGCATTAGCTTGCTGCCCGCTGGGAATGAGGCGGATAGGGAGCCTCCAGCCGGCAAACGTGCAGACAGAGCGGCCACACCTCCCCTCCTGCCGGAGCCAAGCCCTAAACAAAGAGCCAGACGGGGGAAAAGCAGATGTGACCCCGAGTCACCCCTCAAAAAGCACAAGTGCCCCTACTCCGGCTGTGAGAAAGTTTATGGCAAATCCTCCCACCTGAAAGCGCATTTGAGGACACACACAGGGGAGAGACCATTTGAGTGCAGCTGGGATGAGTGCAACAAGAAATTTGCCAGGTCGGATGAACTAGCCCGACACTACCGTACTCACACTGGAGAGAAGAAATTCAGCTGTCCTATCTGCGAAAAGCGTTTTATGAGAAGCGATCACTTAACCAAGCATGCCCGCCGCCATGCCAATTTCCAGCCCAGCATGCTTAAGGGGCGGGGTGGCATCAGCTCAAGGAATGGGTCTGTCAGCGACTACAGCCGTTCTGATGCATCTAGTCCAGCCATTAGCCCAGCAAGCTCTCCTTAA
>scaffold_31|ENSXETG00000024458|2123162|2126962
AAGCAAAAGGAATTAAAAGAGAACTTTTTTTTTTTAAACATTCCACATGAACTGTATCCAGTGCTGACCACAGAACAGGCACTGCTCAGCTCATTCATGACAATGCTATTAGATGGAGGACCGCAATTTCCCACCCTGGGAGTTGGTGGGTTTGGGACAGCTCGCCATCATGAAATGTCCAACCGAGATGCTGGCATGGGGCTTAATCCATTTACTGAGCCTTCTCATGCTGCGGCTTTTAAGCTCAGTCCAGCCAGTCATGATCTCTCCTCAAGCCAGAGCTCGGCTTTTACCCCACAGGCTTCTGGATATGCCAATTCACTTGGACATCATGCTGGGCAGGTGCCATCTTACGGCGGTGCAGCTTTTAACTCCACACGCGATTTCCTTTTTCGAAATCGGAACTCTGGAATTGCGGACTCAACCTCTGCAGGTGGTCAACATGGACTTTTTGCCAGCCATGGTCCCCCAGGAATTGGTGAGCCACCAGGACACCTTATCTTCCCCGGACTTCATGAGCAAAGTTCCAGCCACACATCATCCAACGGACATGTGGTCAATGGTCAAATGCATTTAGGACTCAGGGGAGATATTTTCGGACGTCCAGATCCTTACAGGGCAGTGCCCAGCCCAAGGACAGATCATTATGCTGCTGCCCAGTTCCATAATTATAATCACATGAATATGAGCATGAATGTAGCTGCTCACCACGGCCCCGGGGCTTTCTTTAGATACATGAGGCAACCCATCAAACAAGAGTTATCGTGTAAGTGGCTTGAGGAATCACCAATGAACCGTCCTCAGAAAACCTGTGACAGGACATTTAGCAGCATGCATGAACTGGTTACACATATGACAATGGAACATGTTGGGGGTCCAGAACAAACTAATCACATATGCTACTGGGAGGAATGTCCCAGGGGTGGTAAATCCTTTAAAGCAAAGTATAAACTAGTGAATCATATCAGGGTGCATACAGGAGAAAAACCCTTTCCATGCCCCTTCCCTGGATGTGGGAAAATCTTTGCACGTTCAGAAAATCTCAAGATCCACAAAAGAACTCATACAGGTGAGAAGCCATTCAAGTGTGAGTTTGAGGGATGCGATAGAAGGTTTGCAAACAGCAGTGACAGGAAAAAACATATGCATGTGCACACTTCAGATAAGCCCTATATCTGCAAAGTGTGTGATAAATCCTACACTCACCCCAGCTCCCTAAGAAAACACATGAAGGTTCATGAATCACAAGGGTCTGATTCTTCTCCTGCTGCCAGCTCAGGGTATGAATCTGCCACCCCACCAGCAATGGTTTCTGCCAACAGTGAGGAACCTTCCAAAAATTCTTCAGCAACACATCAGACTAACAACAGCTCTCATAACACAGGACTACTTCCACCTAATTTTAACGAATGGTACGTCTGA
>scaffold_248|ENSXETG00000004510|231887|240472
ATGGAAAACGCCGCTGTATTACTGGAGTCCAAGTCGCTACCAATGAACCTTTTGAATGAAATGTACCAGCTGCGATTACTTGGCCACCTCTGTGACGTAACTGTGAGAGTGGAGCACCATGGGTCCAAAATGGAGTTTAGCGCCCACAAATCAGTATTAGCGGCATCCAGCAAATATTTTAAGGAGGTATTTATTAACAGTAACATCCTGGATTGCCCGAACGCTTACATACACCTAAACGAAATACCGTCGGTGGATTTTGCGTCTTTCCTTGATTTTGTATACACTGCCAGGGTTGAGGTGGAAGAAGACAGGGTGCAGCGAATGATCGATGTGGCAGAAAAACTGAGGTGTCCAGAATTGGCCGAAACCTGTTTCCAGCTGAAAAAGCAGATGCTTGAGTCTGTGTGGTTAGATCTTCAGAATATCTCTGAGGTTCAAGAAGCTGACGAAGACATTGACACACTGCAGCTAAACCCCCTAACTGGCCTTCAGTCACCAATGGCAGAACCCACACAGATCACAGATCCCACTCCTCTGTTTACTGACAGCACCGTAGGGCAAAATATGGATCAGGCGTGTGTGGATACGGCTTTTATAGCAACTGAAGAAAATACAGAAAAGAAAAAAGAGGCCCTGAAAAAGCCACAAGCCAAACCCAAAAGATCCACAGGGCGGGTATCTGGAAAAAAAGCCGTCGTAGAGATCCCTAAAAAGAAATATACAAGGAAGCTCCGTGAGCAGCAGAATATCGCTCAGACTCGGCCAATAGAGAACGGCAATGATGGCGTGCAGGTCCCAAGCAATATGCAGACAGCAGATGAGCAGAGTGAAGATAGTGTCAAAGCCGAGGATGACAGTCATTGTGAAGACAGCGAGAGCTATAAAAATGGCGACCAGGATAATAATGACCAAAGTGCAAACATGGTTTCCTGTCCTGTCTGCGGGAAAAGCTTTGCAGATGAAAAAAGTTTCCTGAAACACTCGAAGCAGGAACACCTGGATTCGGAGATTGTGTTTCGGTGCGACATTTGCAGCCAGACATTTGCCAATAGGTGCAATCTAAAGAGTCACCAGCGCCACGTTCATAGCAACGAGAGACGCTTTCCTTGCGAACTGTGCGGCAAAAAGTTTAAAAGGAAAAAGGATATTAAGAGGCATATAATCCAGGTCCACGAGGGCGGGCGGGAGAGACATTTCTGCAAGTTGTGCGGGAAAGGTTTAAGCTCAAAAACATCCTTGAGTCTCCATGAGAGAACGCATACGGGTGACAAACCTTTCAGCTGCCCTCACTGTCAAGCCAAATTTTCTCAGACATCTGCCCTTAAAACTCATTTAAGGACTCATACTGGAGAGAAGCCGTTTGTTTGCGATGAATGTGATGCAAGATTCACTCAGAACCACATGCTCATCTACCACAAAAGGTGCCACACAGGAGAAAAGCCTTTCATGTGTGAAACCTGTGGGAAGAGTTTTGCGTCCAAAGAATATTTGAAGCATCACAATCGCATCCACACCGGCTCCAAACCTTTTAAATGTGATTTCTGCTGCAGAACATTTGCACAAAGGAATTCCCTTTACCAGCACATAAAGGTTCACACAGGAGAGCGGCCATATTGTTGTGATCAGTGTGGAAAGCAATTTACCCAACTGAACGCGTTGCAGCGCCACCATCGTATCCACACTGGAGAAAAGCCATTCATGTGCAGTGCGTGCCAGCGCACCTTTACCGACCAATCAACTCTGCGGAGGCACACTTCTATCCATGACAAAAACACGCCATGGAAGTCATTCCTCGTAGTTCTGGACCCTGCCTCTAAAGATGAAGGACAGAAATCTGAGGAGGGTCGAGAGGACCTGCCTAACCCTGGAGCAGACAAATTAACTTACCCAGAAAATGGCCATTATCAGAATTTGACTGTGGTCCCTGGAACAGTGGATTTGTTGCCTGAAAACAGCACTACCTCTCTCATTGGCTGCAAGCCGGACTGCGCGGTCATACCTCAAGAAGTGTTCATCGCCACCACTTTAAACCACCTGACCGTCCTTCATGCACAGGGAGAAGCCATTCAGGCTGTTGTAAATCTCGAGTAG
>scaffold_7|ENSXETG00000010261|3131999|3207946
AGACTCCAGTGCTCCCCGGAGGAACTGGACTACTACTTGTATGGGCAGCAACGCATGGAGATCATCCCCCTCAGCACCCCTACCAGCGATCCCAACAACCGCTGTGACATGTGTGCAGATAATCGTAATGGAGAATGTCCAATGCACGGTCCACTACATTCTCTGCGTCGCCTAGTGGGCACCAGCAGCACTGCAGCAGTAGCTCCTCCACCTGAAATTCCTGAGTGGTTGCGGGACCTGCCACGTGAAGTGTGCCTTTGTACCAGTACTGTTCCAGGTCTGGCTTACGGCATTTGTGCAGCTCAGAGAATTCAACAAGGAACTTGGATTGGACCCTTCCAGGGAGTCCTTGTGTCTCCAGAAAAAGTGCAGAACGGGGGTGTACGAAACACACAGCATCTCTGGGAAATATATGACCAAGATGGGACTCTACAGCATTTTATTGATGGAGGAGAGCCTAGTAAGTCAAGCTGGATGAGGTATGTCCGATGCGCTAGACACTGCGGGGAACAGAATTTGACAGTAGTTCAGTACAGCAGAAGTAGATTTTGCATAAAAGGTTTTGTAACAAGGTGTTTCTCCATTTATTTTTGGTATAACAATCAGACTGTTGAACCCTTCTGCTGCAGCCCTGTGGGGTTTTGCCCCTATACCTCACCAGTGAATGTTCCATCACCAGTAATTGAAGCAATGTCACGGCAAGACACATTACAATCTTTCAACAAAAATGGCAAGTTGAGCAGCTCATTACAAAGGTCCCTAGTTTTCCCACAGACTCCCTGCAATAGAAATTACTCTTTACTGGAGAAATCTGGGCCTCTGGACACAGGATATAACCAGATCAATGTAAAAAACCAGAGAGTGCTTGCCAGCCCTACCTCAACAAGCCAGCTAAATTCAGAATTCAGTGACTGGCATCTGTGGAAATGTGGACAATGTTTTAAGACTTTTACCCAACGAATTCTTCTACAGATGCATGTGTGCACCCAGAACCCAGACAGGCCTTACCAGTGCGGACATTGCTCTCAGTCCTTCTCTCAGCCTTCCGAATTAAGGAATCACGTTGTCACTCACTCCAGCGATAGACCCTTCAAGTGTGGCTATTGTGGCAGAGCCTTTGCTGGGGCAACTACATTAAACAATCACATCCGGACGCACACAGGGGAAAAGCCATTTAAGTGCGAGAGGTGTGATAGGAGCTTCACACAGGCCACCCAGCTGAGTCGACATCAGAGGATGCCCAACGAATGTAAGCCGATAACAGAAAGCACAGAATCAATTGAAGTGGATTAA
>scaffold_509|ENSXETG00000003127|84551|122745
ATGAGCCAAAACCAGGCTTGTGAAAGAGAACGCCAGTTTTCACAAAATCTTATCCAGACAGGCACCCCGGGAGCTCTGCATCTTAAAAAATTAAAGGCATGGAACTCTGCAGGCGACCCAGATATAAGTACAGAAAAGACCGAGCAACCCAAAAATCTCTGCACGTCGACTATGGAATCAGAGCGATCTGATGGCTATGTAACGAGTGATAATGAGATTGTCCCTGAGACAGAACATTCCAACATGGCCATAGACCTGACCTCGTGCACGCCCAATGGACAGCACTCCTCACCAACGCACATGGCAAGCACAAACTCAGTGAAGATGGAGATGCAAAGTGATGATGAAGGAGAGGGGAAGCCTCTTCGTCGAGACACACCGCTGCAGCTACAAGATGATGAGAGTGGTCTAGAGGAGCCCCTGATTGATGCTAATGGGATGTCAGACAGCCGCAGCAGTCAGGATATGCCCCTTGATGGTGGCATACGGCTGCCGAATGGTAAACTGAAATGTGACGTCTGTGGCATGGTTTGCATTGGCCCCAATGTGCTAATGGTCCATAAAAGGAGTCATACGGGTGAGCGGCCATTCCACTGTAACCAATGTGGAGCATCGTTCACTCAAAAGGGCAACCTTCTTCGCCACATTAAGTTACACTCCGGGGAGAAACCTTTCAAGTGTCCATTCTGCAGCTATGCATGCCGGAGGAGAGATGCACTTACCGGCCACCTCAGAACACACTCCGTTGGCAAACCCCACAAGTGCAACTACTGTGGCCGAAGCTACAAGCAGAGAAGCTCTTTGGAGGAACACAAGGAGCGGTGCCACAACTACTTGCAAAATGTAGGGATGGAAGCTGGCCAAGGTATTGTGCACCATGCATCTCCTATGGACGAGTGTAAGAATCCAGAGACCATGATGGAAAACAACATGTCTCTAATACCATTTGAGAGACCGGCTGTTATAGAGAGACTTGCCAGCAACATGGGGAAGCGTAAGAGCTCCACCCCACAGAAGTTTGTGGGTGAGAAGCTCATGAGATTCGGATATCCTGACTTGCACTTTGAAATGGCCTATGAGAAAGAGGCAGAAATAATGCAGTCACAAATGATGGATCAGGCTATTAACAATGCTATCACGTACCTGGGAGCAGATGCACTGCGGCCTCTCATACACCACTCAGCAGCCGCCATGCCTGATGTTCCACCAATTGTCAGTTCACTTTACTCTCAGGTCTATCATCCTGCCAGAGTGGAGAGACCCACCAGCAGGGAGACATCAGACAGCAATGATAACAACATGGATGGTCCAATCTCCCTTATCAGACCAAAGAACCACCCTCAGGAGAGAGAAGCATCACCCAGCAACAGCTGCCTTGATACTACTGACTCAGAAAGCAGCCACGAGGACCGTCAATCCTACCAGGGCAACCATGCCTTAAATTCAAAGAGAAAGCAGAGTCCAGTGTATCCCAAGGAAGATGGCAAAGCACTGGATGCCACAAAGTCAAGCTTGGGT
>scaffold_1583|ENSXETG00000020960|44167|47549
GGGGCCCTGCATGCCCCTGGCTCCGCCCTACAGAAGGAAAATGCCAAGAGGATCCTGGAACTCATCTCCAACATCATCCAGCTGCTGACTGGAGAGGAGGAGTGGCAGTATTTAAAGGGGAACCAAACCCGATACAGGGAAGTGATAAAGGAGAACCGGCAGCAGCTCCGCCCACTGGGCTGTGCCCATGGAGATGGCAGTGCCAGTAAACCTGCTGTGGGGGCAGGTCTGGGCAAAGCAAAGGAACCAGACAAGACTGGGGCAGAAGAAGGAGACCCCCCAAACCCTGACATTGCCCCAACTGATCCCCAAACACCGACCAACTGCATCTCTCATGGGGGTAACAGGGAAGCGGCAGCATCGGGAGGGGAGGAGTCTGACTGTCGGATTTTTTCCCTTACAGAACAGACACAGGGATTGGTCCAACCAACCGGTATCGTGGAAGCAAATGACCAATCAGGAAGTGGTTATGGGGAACCGTTGCTATGGGAACTGGGAGACAATTCAGATTCAAATGTTAAACCACTGGAGATCCGGATAAAGGGACCAATCCCACCTACTGATATTGTGGCGCCCGGTTACGGTCTCCGCTCATCAGGAAACGATGCGTCAACTGGACTCAAAGAGGAACAGGTTCCATGGGAGGAAGATGACGGTTCTGATTGCAGCATTGTTTTCCTTACAGAACCGAGACCGGATAGAGATCCATCTGCTGATATGGGATCCAGCATAAATGGCAGCCTGTCGGCCAATGATACATCAGATGACATTAAAGAGGAGGCAGAAGCGCAAAGCTTCACTTGTTACGAATGTGGGAAATGCTTTGAGAGTCAGAGGGACCTATTCCAGCACCTAAGGATCCACACGGGGACCAAGGCGTTCTTGTGCTGTGAGTGCGGCGTGTGTTTCGTGCATCAGATCGACCTGCACAGACACATGAGGGGCCACGCGGGGGGGCGGCCCTTCTGCTGTTCCGTCTGCGGCAAGGGCTTCCGTTCCCAGAGCGACTGCAACCGGCACCTCATTATCCACACGGGGGAGAAACCATTCGCCTGTTCCGAGTGCGGCCGCTGCTTCGGGTTCCTGAGCAGCCTGCGGCGCCATTTCGCCCTCCACACGAGGAAGGAGCAGTTCTCCTGCGGTCACTGCGGCAAGTGCTTCGCGCTCCAGAGCCACCTGAACAACCACTTGAGGATCCACTCCGTCAGGAAACCGTACAGGCACGGTCCGACCCACGCGGGGGAAACGCTCTTCCCTTGCGCCCAGTGTGGGAAGGACTTTGGCTTTGAGAGCGACCTTCACCAACACCTTCGAACTCACGACGGAAATATAGCCTTCTCTTGCCCCGAATGTGGGAGGGGCTTCGAGTGCGAGGGCGACCTTAGCAGGCACCTACGAACGCACGAGGAGAAGAAGCCTCTTTCGTGTTCTCACTGCAGCAAGTACTTTCTGTGCCAGTCCGAACTCAAGAGGCATATTAGAATTCACACGGGAGAGAAACCATTTTCTTGTTCCAAATGTGGGAGGAGCTTTGGGTTCCTGAGCAGCCTGCGCCGACACTGTAGAACTCAC
>scaffold_535|ENSXETG00000027171|229745|229993
ATGGTTTCATCAGATTTTACTGAATATTTGCAACAAATCTGCACAGGAGAAAAAACATTTTCCTGTACTGAATGTGGGAAATGTTTTGCTTGTAACAGTAATCTTATAATACATTTTTTGAGTCACAAAGGAGGAAAACCCATAAGCTTTTTAAGTGGACGAAATGGTTTACAAATAATTTCTTTCCCATTGATCCTACTATGTATGTTGACATTTACAGAGGAGAAGAACATCTTTATGTACAACTGA
>scaffold_982|ENSXETG00000020222|171109|173571
TTCGCCTGTGCGCACTGCGGCAAGTGTTTCCGGCACAAGTCCACTCTCGTCATCCATCAGAGGATTCACACCGGGGAGAAACCCTTTGTGTGCTGTGACTGCGGCAAATCCTTCAAGCAGAGCGGGCACCACTTGGCGCATCGGCGGATCCACACGGGAGAGCGGCCATTTTCGTGCACGGAATGCGGGAAGAGTTTCAAGCGCAAGTCGACTCTGCATTCCCACCAGAGAACGCACAGAAAGACAGGGGGGAAACCATTCACATGTTCTGATTGCGGGAAATATTTCTCCAGGAAATCCAATCTCTTTCGACACCAGAGAATTCACTCGGGATTCCGACCCTTCAAGTGTTCCGAGTGCGGCAAGTCTTTCAGCCAGAAGGAACATCTGCTCATCCATAAGAGGATCCACACGGGGGAGAAACCATACTCGTGTTCTCAGTGTCTGAAACGCTTCAAGCACAAAAGCAACCTCAACACGCACGAGAGGGTCCACACCGGGGCCAAACCCTACCCCTGTCTTGTTTGTGGGAAATGGTTCTCTGTCAAGAGGGTACTTGCTGCCCACCAGGTGGTCCATACGGGGGAGAAACCATACACCTGTGGGAAGTGCGGGAAACCATTCCCCTATAAGTCTTCTCTCGCTGTGCATTACAAA
>scaffold_867|ENSXETG00000023996|76831|78779
CCCTCAGTGGCACAACATGAATGCCCAGAATGTGGGAAAAGATTCTCAGAAAAAAACAAACTTATTATTCATTTCAGAGTCCACACTAGGGAGAAACCATTCATGTGCACGGAATGTGGGAAAAGATTCAGGCAAAAGCAATGCCTTACAGAACACCAATTAATTCACACGGGGGAGAAACCATTCACGTGCACGGAATGTGGGAAAGGTTTCATACTGGCAAAATACTTTAAAATTCACCAGAGAATTCACACCGGGGAGAAGCCTTACACCTGTACAGAATGTGGGGAAAGTTTCAAGCGAAAGCAAGTTCTTAAACACCATCAGAGAATTCACACCGGGGAGAAGCCATACAACTGTACAGAATGTGGGAAAAATTTCAGGGTAAAGGAAGGACTTAAAATACACCAGAGGATTCACACAGGGGAGAAACCATATCCGTGTACAGAATGTGGGAAACATTTCACTTTGAAGAGTCAGCTACTCGTGCACCAGAAGATTCATACAGGGATAAAACCGTTTGTGTGCACAGAATGCGGAAAGAGCTTCTCCCATAAAGCTCAGCTTCAGATACACAATAAAATTCACACAGAGGAGAAACCATTTTGCTGCGCAGAATGTGGCAAACATTTCCCTACAAAGGACAGACTTTCTTCTCACTTAAAAGTCCACACAGGAGAGAAACGATTCACGTGCACAGAATGTGGGAAACAATTCTATCGGAAGGACAGGCTTGAAGAACATATAAGATGTCACACACAAGAAAAACCTTTTGCTTGTACAGAATGTGGGAAAAGCTTTCGCAGTAAGGGAGGCCTTCACTCCCACCATGCAACTCACACAGGGGAGAAACGATTCACGTGCACTGAGTGTGGGAAAAAATTCAATAGGAAGGACAGGCTTGAACAACACATAAGATGTCACACAGAAGAAAAACCTTTTGCTTGTACAGAATGTGGGAAACGATTCAATCGGAAGGACAGGCTTGAACAACACATAAGATGTCGCACAGAAGAAAATCCTTTCCCATGTACAGAATGTGGGGACCAGCCTTCAGCAACAGCCAGCCTTCAGCAACCTCCTATATTATACACAGGGGGGAAACCATTCACTTGCACAGAGTGTGGCAGATGTTCCTCTACAACAGCCAGCCTTCAGCAACCTCCTATATTATACACAGGGGGGAAACCATTCACTTGCACACAGTGTGGCAGATGTTCCTCTACAACAGCCAGCCTTCAGCAACCTCCTATATTATACACAGGGGGGAAACCATTCACTTGCACAGAGTGTGGCAGATGTTCCTCTACAACAGCCAGCCTTCAGCAGCCTCCTGTATCAGAC
>scaffold_614|ENSXETG00000024897|569156|602235
ATGCCTAGAGCCTTCCTGGTGAAGCGAAGGAGCCCCCCGCCCGTCATCCGCAACTGGGACGAACTCCCGGACGAGGAGAGAGCGGATACCTATATCCCAGACACCATAGACTGTATCTTTAAGTATGTCACTGAAGATAGCCTCAGTAACAGCAGCGCTGGGGACCCTGCTGGGGACAGTCCTGAGAGAAGCAGCAGTGACTCTGGGAGCTGTAATGGCAGCATCACCACCCCCCCTCACAACACACCCCAAAGTGGACTTGTGTCCCCCTCTAGAAAGGACTCCACAAAGCAAGAGGATGAGGAGGAACAGACTTCAGACCCTCATGGAAAAAGACCATCGGCCAGATCAAAAATTAAGTTCACAACTGGGTCGTGCAGTGAGGAGATTTACAGTTGTGAGATCTGTGCCAAAGGCTTCCGTTTACAACGCATGCTCAATCGTCACCTCAAGTGTCATAATCAAGTAAAAAGGCACCTGTGCACCTTCTGCGGGAAAGGCTTTAATGATACTTTTGACCTAAAAAGACACGTGAGGACACACACAGGCATCCGCCCTTACAAATGTGAGATCTGCAACAAGGCATTTACTCAGAGGTGTTCCCTGGAATCTCACCTTAAGAAAATCCACGGGGTTCAGCAGGGTTACGCTTACAAACAACGCAGGGATAAGCTCTTTGTCTGTGAGGATTGTGGCTACACTGGACCCTCCCAAGAGGACTTGTACCTACATGTTTATGATAGCCACCCAGGAAGTGCTTTCCTCAAGAAAACCACCAAAAAACTGGCAGCCATTTTACAAACCAAAATCACATCTGTTCTTCAGATAAAGTCCACAGCACAAGAAGAGGTGGAGGCAGAGTGA
>scaffold_12808|ENSXETG00000017373|38|1287
TGTGAGTATAAAGATGGGAGCGATGTTACAGCACATACGGAAGCAACTTTATGTTGTAATAATGATGGGAATCTCACAAACCCTGATGTTTCTCCAGCGGAACAGCCCCCACCGGCCAATGGGATTAAAGAGGAACAGCCCCCACCAGCCAATGGGATTAAAGAGGAGGCGGCTTCATGGGAAGGAGGAAACCAATCGGATTGCAGCATTAATCCCCTTACAGAACAGATACAGGGAACAGACACACCTACTCCTATCATGGGGTGCAGCCTGGGTAGCAGCCCCTTTAAAATGCAGTGTAATAAATATAATGAAAATGCCTCTATGCCTCCACATGAATCTCACATAGCAAAAACTACATTACGTGGGAAATACAGCCACAATGAGCGCCACAAACATTACAGTCAAAAGAAAGACTTTGATAAACATCACAGAACCCACACAGGGGAGAAACTTTTTTCCTGCTCTGAATGTGGGAAATGTTTTTCCAGACGATCAAACCTTGATCGTCATCACAGAACCCACACAGAACTTACTGTCCATCGACGGCGAAACCACACAGGGGAGAAACCATTTTCTTGTTCTGAATGCGGGAAACGTTTTGCCAGTTCATCAGACCTTACCGTCCATCAACGGCGAAACCACACAGGGGAGAAACCTTTTTCGTGTTCCGAGTGTGAGAAATGTTTTGCCAGCTCATCTGAACTTACAATCCATCGACGAACCCACACAGGGGAGAAACCTTATTCTTGTTCTGAATGTCAGAAATGTTTTGTTTCTTCATCGGACTTTACTGTCCATCGGAGAACTCACACAGGGGAGAAACCATTTTCCTGTTCTGAATGTGGGAAATGTTTTACTACATCATCAGAACTTACTTCCCATCGACGACGAATCCACACAGGGGAGAAACCTTTCTATTGTTCTGAGTGTGGGAAATCTTTTGCCTCTTCATCAGAACTCACTGTCCATCAGAGAACTCACACAGGGGAGAAACCATTTTTATGTTCTGATTGTGGGAAATGTTTTACTAGATCATCAGCGCTTACTTTCCATCGACTGCAAATCCAC
>scaffold_1246|ENSXETG00000020715|99916|111030
CAGACACCAACACTGCAACTTATTTGCAAGACAGAACCAGAGCCACATCATCTGGTGTATGCCATTGCAGAAATCAATGAAGGGCCTTCTTTCACTGCTACAATTAGATTGTCTAGTGAGGAAGAAGATGTAATGATAAGTGAGGAAGAAGTTCCATATAAAGATGATCCCAGAGATGAAACTTACAGACCTCAAATTGAAAGAGAGCCTCCACGATCAAGACGACGAACTTCCCGTGCTAAAGAGGAGGGACTCCCTGTGGAGGTTAAGATGGAAGTAAAGGAAGAAGGTCAGGTACAGGAAGAGGAGACACCAAGGAAGAGGGGTCGCAGACGTAAGGATGATAAAAGCCCAAGACTCCCAAAAAGAAGGAAGAAGCCTCCTATACAATATGTGCGCTGTGAGATGGAGGGTTGTGGTACTGTTCTCGCTCACCCGAGATATTTGCAGCATCATATTAAATATCAGCACCTTTTAAAGAAGAAATATGTATGTCCACATCCATCATGTGGGAGACTCTTCCGTCTACAGAAACAGCTCCTGCGCCATGCAAAACACCATACAGATCAGCGGGATTATATCTGTGAATACTGTGCTCGGGCATTTAAAAGCTCCCATAACTTGGCTGTTCACCGCATGATCCATACAGGAGAAAAGCCCTTACAATGTGAGTTCTGTGGTTTTACCTGCAGACAGAAGGCCTCATTAAATTGGCACATGAAGAAACATGACGCTGATTCTTTCTACCAGTTCTCCTGCAGCATCTGTGGAAAGAAGTTTGAAAAGAAAGACAGCGTTGTGGCCCACAAGGCAAAAAGCCACCCTGAGGTTCTTATAGCTGAGGCCCTGGCAGCTAATGCTGGTGCCCTTATTACCTCCCCTGAACTGCTG
>scaffold_662|ENSXETG00000008601|43266|47274
ATGAAGCCGCAGGATTCCCACAAACTCTGGGCACTGAAGCAGCCAGCAGCTCCCGGGGCCCCCAGCGCAGCCTGTTATGAAGGAAGAATGGAGTTTCCAGACCATAGCCGCCAGTTGCTGCAGTGTCTGAGTCAGCAGCGTCACCAGGGTTTCCTGTGTGACTGTACTGTTTTAGTTGGAGAAGCACAATTCCGAGCCCACAGAGCAGTCCTGGCTTCGTGCAGCATGTACTTCCATCTTTTCTACAGGGACCAGCTAGACAAAAGGGATATTGTGCATCTCAACAGTGACATTGTCACAGCCCCGGCATTCAGCCTTCTGCTTCAATTCATGTATGAAGGCAAGCTGGAGTTCAGCAATCTCCCAGTAGAAGATGTGTTGGCTGCAGCAAGCTACCTTCACATGTATGACATTGTGAAAGTCTGCAAGGGCAAGTTAAAAGAAAAAGAACTTAATTTGGGGGAAAAGATTGGAGACGATGGGTCTGACTTGGAAAAAGACGATGCACCAACAGACTCTGAGGAACATCATCAACACAGCGTAGAGGCAGCAAGTAAACTAAAAATTGCCACCCCAGACAATGTAAAACCAATTTGGAAGGAGAAGGTCAGTGGACTTTCTGGTTTATCCTCTGACTTGATAGGTGTCAATTCAGTTCCAGCAGAGGCTGTTACATGTAAGACAGCAGCTGGAAAAACAAAAGCCAATGGCAATAGTCCTTCAAGCCCTTTGTCCCACAGATCTGCTAACCACACGCAGCCTCCAAGTGACAGAGATGGCGCTCTGGATTTATCTTTCAAACCTATGCCTGGGAGGGATTCCTTCCACCCCTCCTATGTCTTTGGACAGCTGGTTTCCGACAGCCAGCAGCAGGGCACTTTGCCACTTGTTAAAGATGAACAAGACTTGCTGTCAGAACAGGAGGACAGTGAAGCAAAGAGTCCAAAAAGTCAACATGTTGGGAATTCAGCCAAAAGTCTAGTGACAGGGTTAGGACACATGTTCACAGGAAACGGTAATTCTCACGCTAGGGAAGATGACTTGTATCAAGATCGAGATGAGAGCGAGGATGAAATGGACTCCTCTGATCTTTCCACATCAGGTGTGCTTGTGTCCCCTGGACAAATCTGCATCTGTCCCCTTTGTAGTAAAGTATTTCCTAGCCCACACGTTCTGCAGCTGCACCTGAGCTCACACTTCAGAGACAGGGACAATTCACGGATTAAGATGTCCCCTGATGGCTCGGTGCCCACTTGCACCATATGTGGCAAAACCTTTTCATGTATGTACACCTTAAAAAGACACGAGCGCACTCACTCGGGCGAAAAGCCTTATACCTGTGGACAGTGTGGGAAGAGCTTTCAGTATTCCCATAACTTAAGCCGCCATGCTGTTGTTCACACCAGGGAGAAACCACACGCATGCAAATGGTGTGAGAGACGTTTTACTCAGTCAGGGGATTTATACAGACACATTCGTAAGTTTCATTGTGGCCTGGTAAAATCATTGGTTGTGTAA
>scaffold_563|ENSXETG00000023985|73514|83466
ATGCCAGAAGACTTACAGAGGGACAGGTCTGAAAAAGCTTTAAGCAGAGTCCAGCCTTCTCTATTCATACATGCTGGTGATCCTACTATAACTAGTGAAAACCTTTCCTTGACTAAAGAAGCTACTATAAATGGACCAGTTTCTTGCTCCCCAACCATTACTTCCATCATAAGTACAGATAGCATTTCAAAAACCTTGGAACAATCCGCTGTTCAGCAAAAAGATTTGTGTTCATCTTTGAAGGTGGTATATGATCTCCAACAGCCTACAATAAAAACTGCGCAGATTTCAAGTCAGCAAGTTTTATTTTTGATACCTGATATAGCACATACAAAGAAAGATACCCATTCCATTGTAAAACTTCCTACCTCTTCTATTTGTTCTGACACAACTAATGGGAATATTTTCACATTGGATAGCACTTTAATAGAGCCTGTAGATGTGTGTGATGATAGGAAAAATATGCCAGTCAAAGAGGTATATAATCCACATGGTTGTGGAAAAGATGATTATGTAACAGGAAATGAGACCAATATGAATGGTCAAAAAGAACTTGTAAATAATGAAAACGCAGCTGGAGAATCTGAAAAAAACTGTGTTGTAAAAGTAGAGAAAAAAAGGAAGAGGAAAATGGATGGTAGTAAGATAACTCGTTGCTATTCAGAAGATGCTTATAATGATGATTATATTTCAAAGAAAAAGTTATTAAATCTAGATATGATGGAACAGAGCGATGAAGAGCAACTCCTAGCCCCTCACAATTTTGAGTTAACGAAGGTCAAGTCTGAATCCAATCTTGATGACACGGAAGAACATCTTCCAAATGAAGCGATAGATGCTATGACGCATTATATGTGTAGCCCTGTTTGTGACTTTTCTGATGAAGCATCACCTGATGATGTTGGGTCATTTTTTCCAAATAATGATTGTGATTCATTGTCACCACCAACTTGCACTAATGATCAAGAGCCATCATTTTATCCTTGCACAAAATGCAATGTAAATTTTAGGGAGAAGAAACATCTTCATAGACATATGATGTATCATTTGGATGGGAATAATCACTTTCGGCATCTTAATGTTCCAAGGCCATATGCTTGTAGAGAATGTGGGAGAACATTTAGAGACCGTAATTCACTTCTTAAACATATGATTATCCACCAGGAACGACGGCAGAAGCTAATGGAGGAGATAAGAGAATTGAAGGAACTTCAGGATGAAGGCCGAAGTGCGAGACTGCAGTGCCCTCAATGTGTATTTGGAACAAACTGTCCAAAGACATTTGTGCAGCATGCCAAAACCCACGAGAAAGATAAAAGGTACTATTGCTGTGAAGAATGCAACTTTATGGCAGTTAGTGAAAATGAACTGGAGTGCCACAGAAGTGCTGCACACGGAGCAGTGGTAAAATGTCCAAGTCTCACTTCAGATATACCCCAGAGAAAAGGTATTAAAAAAGCCTCATTAAAAAATTCTCTTTTTCTTTCATCCAAAAAATCTGCAACTTATATCTGTAAGATGTGCCCATTTGCTGCTTCTACTAGAAACAATTTAAAAAAACACATTGAATATGTTCATCAGTCATCTTCCCCTGATCACTTTAATGGTTCCCTTTTACAGAATTTCACAGATTCTGAACTTCTAAGTGTTGGTAAGGAAACAAAACACATTATAAAACCTTCCTCTTCATTTCCAAAGAATTCTGTCTTAAAACAGGATATGAAAAGCCATTATGGTTCTGTATCCCAAACAAACAGTTTTACAAAGTTGCATCGAAAGCACAAAATACAAAAAGCAAGGAAAAGTGCTGCTCAGTCTGTAGTTTGTAGTCCATCCATTTCCCCAAATAAATCCCTTCTCTTTACTAGCAATGACCAAAAACATAGGTATTATCAACAAATTACAAAACCGAAATATGCCAGAGCGAATCATGGCTACAGATACGGTCAGAATTTCAAAATGTTAAAGAAGTCTAATGATTTGTATCCATTAAATTTAAAAAAGGAAGATTCATCTAGTACTTTAGAGTTGCTTTCAGCATCCACTGATCTTCAGAATGATTGCTCGATTATAGATGCTGAGTCTTTACAGCCAAGGAAATTTGTTGCTTTTAAAGATCACAGGCGGGTAGCTGTAGAAAAGGTGCTTAAACCAGAAAATGAACATTCAGCCACTGAAGAAAGTTTAGACTGTTATCCAGATTTCCTTAAAAAAATGACTTTTGTTGTCCTGAAAAAACTTCACCCCTCTGAACAAAAAGATGAATATGATTCATGGGAAAATGATGAAATATATGAATATACAGAACCTCCTGATGGACCTTATAATACAGGAAAGCAATCAGTTTATCCTGTATTCAAGGAGAAATTGAACGATGAGCATGGTGATGAATCCACCCTGCACTATAATAGCAATGATGGTTTTTACTTTGAGTATTATGAAGATGGGGAGGGGGATGTATTTATACAAGACATGCCTGGTGCTAATCATCTTGAAAATGATGACTCTGTGCTGCAAGAGCATAGTGCTATATTCCATTGGAGTGATTTGTCTCTGGAAAAGAAAAATTGTCCTTATTGCCCTGCAACCTTTGAAACTGGGGTTGGACTGTCAAATCATGTTCGTGGGCATCTTCACAGAGCAGGATTGACGTATGAAGCTAGACATGTGGTGTCACCAGAACAGATTGCAACTAGTGATAAAATGCAGCACTTTAAGAGAACTGGAACACCAACGAAACGAGTTCGAAAAGCAATAGAAAAATCAGAAAGTCCGTCCGAACATACCTGTGCACTGTGTGGAGGATGGTTTGATACTAAAATCGGATTATCAAATCATGTTCGTGGGCATTTAAAAAGAATTGGCAAAACTAAGTGGGATGCAAACAAGTCACCAATCTGTGTTCTTAATGAAATGCTGCAAAATGAAGAAAAATATGAACAAATATTGAAAGCACTGAGTAACAGACGTCCAGTTCACAAACCATTTATAGCTCAGAAACCTTCCAGTAACAATTCAGCTAGCACTGCTTTGCCTCTTGAAGCTCGCCATAATGGCTTAAAGCTTGGAGCAACATCAGATGTAGAGGGATTGCCTTTATCAAATGAATGTAATAAGGCAAACATTGATGCTGACAAAGATCAACCCTTTTCACTAATTGAACTGCTTAAAATGAAAAGATTGGGTCAAGGAAAGAATGTAGAACATTCCGCTCAAAAGATCAGTCAAACTGCAAGAAAAAGGTTCATTCAAAAATGCCTTCATCCACTAAATGAAGACTGTTCGTCGATGTGTAATCAGCACAAATCAATGGACTATGCTATGCATGCAGAATTCAAGCAAAAGAAATCAAGATCAAGGTCTGGAAGTAAGAAGAAAGGATTAGCAATGTCTCATGGTGCTGATGAGGTTTACATCCTAAGATGCAGGTTTTGTGGACTTGTATTTCGTGGGCCTTTGTCTATTCAAGAAGACTGGATAAAGCACTTGCAACGCCATATAGTTAATGCTAATCTTCCAAGGACTGGGGCTGGTATGGTTGAAGTGGAATCGCTGCTAAAGAAACCTCCCTCAATCTCTGAACCATCATTTCCTATTCTAATGGAAGCAACATCATAG
>scaffold_9576|ENSXETG00000007072|1909|2613
CATACGGAAGCAACTTTATGTTGTAATAATGATGGGAATCTCACAAACCCTGATGTTTCTCCAGCGGAACAGCCCCCACCGGCCAATGGGATTAAAGAGGAGGCGGCTTCATGGGAAGGGGGAAACCAATCAGATTGCAGCATTAATCCCCTTACAGAACAGATACGGGGAACAGACACACCTACTCCTATCATGGGGAGCAGCCAGAATACCTTGGAAATGATGGGTAATAATCATGATGAAAATTCCCACCAATCTCCATATAAATCTCACATAACAGAAAATACAATACATTTTAGTAATAAGAGCAACTTTGATAAACACCAGAGAACCCACAAAAACCAATCATACCTTAAAGTTCATCACAGAACCCACACAGGGGAGAAACCATTTTCATGTTCTGATTGTGGGAAAAGTTTTTCAAAACGATATAACCTTATTACTCATCAAAGCACTCAC
>scaffold_226|ENSXETG00000025177|1414882|1427737
AAAGGTTCCGGTGCAGCGGGAGAAGTGGGCTCCGAAGCAAAAAGCGGCTATACAGCACTTTACAAATCAAAACGGGGAAAAGAAGAAAAAACAATGCAACATACAGAAACAAGTCGAAACAAACGGCCAGAGGGCTCTGCTCGTGAGCGAAGTTCAAGTTCAATCAAGGCTCAACAGAAAGAGACTGGAAATGGTCTTCTTGATCCAAACCAGGCTACTCAAGCCAGTAAAAGCCATAAGAAGGCATATCTTACTGATGAGAATGCTTCCTATTCGTTCAGTATGCACAGGAGTTATATCTGTGAGCACTGTTATGGGGCCTTTAGGAGTAGCTACCACCTTAAAAGACACCAATATATTCATACAGGTGAGAGGCCTTATGAATGTGACATGTGTGAAATGAAGTTCATTCAGAAGTATCACCTGGATAGACATAAACGGGTTCATAGTGGGGAAAAGCCGTATCAGTGTGAGCGATGCCAACAGGCCTTCTCACGGACTGACAGACTTCTGAGACACAAACGGATGTGCCAAGGGTGCCAGTCTAAAATCGGGGAGACAGATTATATGTTGTAG
>scaffold_83|ENSXETG00000024006|623436|626946
ATGCCACGATCTTTTCTGGTCAAGAAACACTTCAACTCGGCCAAAAAGCCCAATTACGGGGAGTTGGACAACCATACAGTGATCATCTCCCCATTCCTGTATGAGCGGTACCCTGTGTCTGTGCTACCCCAGCCTGAACTCTACAGCTCGGTGGCCTACAGCCCCATCACCGTGTGGACAGGACTGCTTCACCCACCACTGCCCAGCGATCTCTCCCCTCTCTCAGGATACCCTTCATCTTTAGGACGGGTCAGCCCCCCTCCGCAGTCGGACACGTCGTCTAAAGACCACAGTGGCTCGGAGAGCCCCATCAGCGATGAGGAGGAAAGACTCCAGACCAAACTTTGCGACTCACATGCAATAGAGGCTGAGAAGTTCCAGTGCAGCTTATGCAGCAAGACCTACTCTACTTTCTCTGGGTTGGCTAAGCACAAGCAGCTGCATTGCGACGCCCAGTCTAGAAAATCGTTTAGCTGCAAGTACTGTGAAAAGGAGTATGTGAGCCTGGGCGCGCTGAAGATGCACATCAGGACACACACTTTACCCTGCGTCTGTAAAATCTGCGGCAAAGCTTTTTCTAGGCCATGGCTACTACAAGGGCACATCCGCACTCACACTGGAGAGAAGCCCTTCTCATGTCCACACTGCAACAGAGCATTTGCAGACAGATCCAACTTGCGAGCCCACCTGCAGACCCATTCTGATGTGAAGAAATATCAATGCAAGAACTGTTCCAAAACCTTCTCTAGAATGTCGCTCCTTCACAAGCATGAGGAATCTGGTTGTTGTGTAGCACATTAG
>scaffold_105|ENSXETG00000025407|2310421|2313608
ATGGCTGCTGTGGCTGTCCTAAGGAATGATTCTCTCCAGGCTTTCCTACAGGACAGGACCCCTAGTGCATCCCCAGACGTTGGTAAGCACTCACCCTTGGCTCTTCTGGCAGCTACTTGTAGTCGTATTGGCCAGCCAGGTACAGGTCCTGCTGATTTTATTCAGTTTCCCTATGACCCAACAATTGGATCTCCATCTAGGATTTTCCACCCATGGACTAATGAAATATCGGCACATTCTTCTGGTGGAATTCAACCTCACAATGGCATTGGACTTAGCACCTCAAAAACACAACTGGCCTCTCACATCCAGTCTTCCTTTGTCACTCATGAATTACCCTTGACACCACCGGCAGACCCTTCCTATCCTTATGACTATTCTCCAATGAAGATGTTACCTCCCCCCATGGCTGCTTTTCAGACTGGTTGCCAGTCTCCGTATGTGCCTGCTGTTCCTTATGCACCCCCAGCCCCTATTACTTCTGCTCTTCATGGGTTTGTACCGAGCCATTCAAACCTGATACACCAGCAGCCAAGGCAACTCTCTCCTAATCCAGCAGAAGACATGCCCTGGTGGAGTATTCAGCAAGCCACACCAGTCGCCCATGCTTCTACTATTCCTCATCCCCATCACCGGTTTCCCATCCAGAGAAGTTTAGTTTTAGGGCATTCAGATTTTGCACAATATCAGACTCAGATTGCTGCACTACTGCAAACAAAATCTCCTCTAGCCACAGCCAGGAGATGCAGAAGATGCAGGTGTCCCAACTGCCAAACTTCCAGTGGTCCTGATGAGGCAGGCAAAAAAAAGCAGCACATCTGCCACATCCCAGGCTGTGGAAAAGTTTATGGCAAAACTTCCCATTTAAAGGCACATTTGAGGTGGCACTCTGGGGAAAGACCTTTTATTTGCAACTGGCTGTTCTGTGGCAAAAGCTTCACCAGATCAGATGAATTACAGAGGCACTTGAGGACACATACGGGTGAGAAGAGGTTTGTCTGCCCGGAATGTGGCAAAAGGTTCATGAGAAGCGACCACCTGGCAAAACACGTAAAAACCCATCAAAACAAGAAGATAAAAAGTGTAGAAAGGACAGTGAAGCAGGAACATAACAGGGACCATTAG
>scaffold_456|ENSXETG00000009616|230206|238402
TTTGATCTGGTCTTCTCTCCGCAGGTCTATAACTCCTCCCCATTGTCATCCCGCTGCAAAATGGCTTCTGAAACACCAACCCCAGCCTTCCTTAGTGATATCAAGTTGGAACCTCCCGAGCAACTCTTGGACAGTGACTGTAGCCTGCCACAAGCTGAGCCTGTGGACCTCTCCATCCATAAGAACCAAAAGACATCTCTACGGCAGTCTTCAAGTCCACCTTCTTCCTCTCCTATGGTCCTGGGAACCCCTCTGTCAGCACCCCCTTCTATTGTCTCGCTCTCGGGCTTAGGTTCAGCTGTCCCTGCAGTGCTCTCCCCAGGCTCCATCTTGGCCTCTACACAAGGCAGTGGAGGACAGCAGATCCTGCATGTTCTTCACACAATCCCTTCTGTTAACCTACCAAGCAAGATGGGCAACCTGCAGACCATCCCAGTAGTAGTACAGTCACTGCCTGTTGTGTATACAACATTGCCCACTGATGGAATGACTGCTGCCCTCACTGTACCACTTTTAGGGCCGGATGGAAAAGTCACAGGCCGGTCTCATAATTTGCTGATGAGATCCCAAGCCTCTGAAGTAGAAGATTTTGATTTGAGGGCAGATCAGTCTCCGTGTGACCTTGGCAGTATGAGCTTATCAGCACATTCTTCAGTTAAAGCAGAACTTGAATCTCCGGTGGAGATTAACAGCGACAGCGATGATAGCATTGTGGAGGCATCGCCTTCCTTTCCTGACACAGCACATGGGACACGTTTGATGCGAATGCAGAGAGGTGGAGCTGGTTCTCCTGACATGAGGAAGAGGCGAGTCCATCAATGTGATTTTGAAGGCTGCAACAAAGTATATACAAAAAGTTCTCACTTGAAAGCCCACAGGAGGATACACACAGGAGAGAAGCCATACAAGTGCACATGGGAGGGCTGCACATGGAAATTTGCCCGGTCAGATGAGCTGACGCGACACTTCCGGAAACATACAGGGATCAAACCATTTCTGTGCTCGGACTGCGACCGAAGTTTCTCCCGCTCAGATCACCTGGCTCTTCACCGCAGGAGGCACATCATGATGTGA
>scaffold_449|ENSXETG00000015125|656841|659632
TTTCAATGTTCCTTCTGCAATTTTGTTTTTCAAGACCTGTCTGAACTGGTGCAGCACCAGGAAACTCACAATCAGGACAAGTTTCAAGGCATTGGCCAAGAACTTGTGCAGCTGGATCAGACTGAGAGTACTCAGTGTGAGTGGAGGAGATACCGTTGCATTGTGTGCGATAAGACTTTCTGCAAACAGTCCTCACTAGTCACTCACCTTCGTATACACACAGGTGAGAAACCGTATTCTTGTCACGTATGTAGAAGGAAATTCAATCAGCGCACAAGCCTAACTGTCCACCTTAGGACACATACTGGCGAGGCTCCGTTTCGCTGCAATAAGTGCAATAAGAGTTTCAGGCAGCAATCTAACCTTACACATCACATGAAGAGCCACCAAAGAGGGGATGAATTTAGTAATGAAGTATGGGGTCCCAAGGTATCTTTAATCAAAGGGGATAAGGAAGAAGACTCTGCTTCTTGCAAAAGACCTTTTGTCTGTGGACACTGTTTTAAGCGCTTCACGCACCAGTCCAACCTTATGGTTCATCAGCGCATTCACACAGGGGATCGATCTTACCGTTGCCAAGAATGTGGCAAACACTTTACAAGGAGGACTAGCTTGATGGTTCACTTGAGAGGGCACACCGGTGAGATGCCGTACTCCTGTCAGCAGTGTGGTAAAAGTTTTCGGCAGCAATCTAATCTTCTCTACCACATGAAGAGTCATGCCGGCCAAAACGATGCAGCTGCATGCAACCAGTGTTCAAGATGGTTTCCTAGTACTTCTAGTCTCTTGCTTCATCAAAAGTTTCACGTGGAACAGCCAAGAAAACCTCTTCATAAATGTTGGAAATGCCCTCGACGTTTCAATAATAAATCAAATTTAATCGTCCATTTACGAATTCACACAGGGGAAAAGCCTTACCAGTGCTGGAAGTGTGACAAGCGGTTTCGCCAACAGTCAAACCTGATCCAGCATCTCCGAAACCATGACAATGACACCTTAGGGAATGAATCCGCTGAGAGGTCATATAAGTGTGGCAGCTGCTTTAAGACATTTAACCACAAATCCAACCTATTAGTCCATGAGCGTATCCACTCAGGAGACAAGGCCTATCGTTGTCAGGAATGTGGGAAGCAATTTAGTCAGCGCACTAGTTTAATGGTGCATCTCCGAACTCATACAGGGGAGATGCCCTACTCCTGCCAGCAATGCAGGAGGCGCTTCCGTCAACAGTCTAATTTACTTTACCACATAAAGACCAACACAGTCCATGGGCAGGAGGCAATAAAGGAGGAGTTTCCCTGCCCTGACTGTGACAAGGTGTTTACTCATCAGTCAAACCTGCTAGTCCACCAACGAATCCATTCTGGAGAAAGGGCATACCGATGCCATGAGTGCAACCGTCAGTTCAGCCAGCGCACCAGCCTGATGATCCATTTGCGCACTCACACCGGGGAGATGCCCTATGCTTGCCAGTGTTGTGGCAAGAGATTCCGCCAACAATCAAACCTGTTGTATCACTTAAAAAGCCATAGGGGCAAGCGTACCTTCAAGTGCATGGAGTGCCCAAGGCGCTATAATTTAATGTCCAACTTAGTTGCTCATCAGAGATCCCATGACCGCCAACCACTGCATACGTGTTCAGATTGTGGGGAAGGTTTCCTTCAGCAGAGTTACCTCACCGTGCACAAGAAACTCCACACC
>scaffold_2083|ENSXETG00000016403|1754|18208
TGCATCTCTCACGGGATTAAGGAGGAGCCAACTTCATGGTGGGAAGGAGGAGCCTCAGACAGCAGCAGGAATCCCCCTACAGACCAGATCCAGGGACTGTACCAACCTACAGATGTGGGGGGGTCCAGCCTGTATTACAACCCGTCCGGAGACGTTAATGCAAATGTTTTTAAAGAGGAAGTGACCTCATGGGAGGAAGATGAAGGTTCTGATTGGGCCGTTAGTCTGCCTACAGAAGAGATCCAGGGATCAGATCCAGCTGCTGATATTATGGGATGTGGCCTATCAGGAAACAATGTATCAGATGGAGCCAAAGTGAAAACAGTCCTATGGGAAGAAGAGTCGGACTGCAGCATGGACCCCCTTACAGAACAGACACAGGGAACAGGTACCGGTATCGCTATCTCCAGCCCACATAACAGCATTTCAGAACCAAGTTGCAGTGAGGCGGCCGGGCAGGATGGGTATGGCAGCACCCAGTGCCGTCAGTCTCTCTCTAGTAACAAAGAACTTGTGCGGCACCGGAAAACCCACACGGGGGAGAAACCATTTTCATGTTCTGAATGTGGGAAAAGCTTCACCCGCCGCTTGTATCTGAACGTGCATCGCAGGATCCATGTGGCGGAGAAACCCTATCCCTGCCCCGAATGTGGCAAATGCTTCAGGTTCCAGAGTGACCTTAATATCCATTTCCGGAGTCACACCAGGGAGAAACCATTCAGCTGCTCCGAGTGTGGGAAGTGCTTCACCCGCCGCTCCTTTCTTATTCGGCACCAGAAAGTGCACTCGGGAGACGTCACCTTCTCTTGTTCTTACTGTCGGAAAAGTTTCCCAGAGTCCTCGCTACTGGCTGAGCACCAGCAGACTCACCTGGCCAACAAGGACCTGACTTGCACCGTGTGCGGCCAATGTTTTGGCTTCCACAGCCGCCTCAGCAAGCACCTCCCGTCTCATTCGGGGCAGCAGCCATTCTCTTGCTCTGAGTGCGGCAAAGGCTTCTGGTTCTCAAGTGAACTCAATGCCCATCTCAGAACCCACCCAAGGGGGGGGAAACAGTTTTCCTGCTCGGAATGCGGCAAGAGCTTCGGGTTCCTGAGCCAGCTGAACCGCCACTTCAAGCGCCACACGGGGGAGAAACCGTTTTCCTGCTCCCTGTGTGGGAAGAGTTTTTCCCGCCTGAACAACCTGAAGACCCATTTTGTCACTCACACAGGGGAGAAACCATTTTCCTGCTCCGAGTGCGGCAAATGCTTCGCTCTGCAGAGCCATCTCATCACGCACTTCACAATCCACACGGGGGAGAAACCCTTCACCTGTTCTGTATGTGGGAAGTGCTTCTCCCTCCAGAGCCACCTGAAAACCCACTTTATCATTCACACGGGGGAGAAACCCTTCTGCTGCTCGCAGTGCGGGAAATGCTTCGGGCGCCAGAGCAGCCTTAAACGACACTTTAAAGTCCAC
>scaffold_687|ENSXETG00000027163|373485|382576
ATGAAGCCCAAATCTGAAGGATTGTTGAGTATGGAAGAAGAACAGGTGACAAATGCAGTTTTAAATTATGCCTTAGAAATCATCCATCTGCTGACTGGAGAGGATTATAACTTAGTGAAGAAACTTGCTTATAGTGCCTCGAATAGCAGCAATATTTGGATGTCAAGAATTCACAACATAAAGCAGCAATTGTCTCTTGAGCACTCAGTCATCATAGGCAAACATGACAGGAATGGGGAAAACAGACTGGTCTCTCAGATGATACTGGAACTTGCCCAAAAGATAATTCAGGAGCTGACCAAGCAGGTACCTATAAAGCATGATGATATTGCAGTTTATTTCTCCATGGAGGAATGGGAGTATGTAAAAAGCCACAAAGAACAATACAACAACATGACAACAGTGGATAACCAAGCCCACTGCTCTCATGCATCTATGCATGCCAGCCCACATTCCAAGTTAAGTCCACTTTCAGATGAATATCACAATGAGGAAAATCAGGAGCCCGATACAGTTAAAAATATCACAGGGGACCCCAGTCGAGATCACATTCTTGAACAGCATTCGATTATTGTGTGTCAAATTAAAGAGGAGCCATTTGACAATTTTTGTACTCAAGAGCAAATGGTTGCTGAAAATATCCACAAAGAAGACTTTCTGCCCATGAATGGGGATAGAGATTTGGGAGAGGACAAGGATCCTGAAGAGAAGTGCAGCACCAAAAAACACAAAAAATATAAAGCTAAATCATGTCAGTGTAAGGTTTGTGGAAAATGGTTTTGTGACAAATCACGCCTTGCAAGGCACCTGAAAATTCACACAGGCGAGAGACCTTTTCCATGTAATGTATGTGGAAAAACATTTGCTTGTAAGTCACATGTCTCTGTCCATCAAAGAATTCATACAGGAGAAAAGCCTTATACTTGTATGGAGTGTGGAAGGAAGTTTACCAACAACTCACACCTTGTTCTACACAAAGTGGTTCACACTAGAGAGAAACCATTCACATGCCCAAAATGTGGGAAAGGTTTTACAAGGAACTCAAGTCTTGTCAAACACTTGGGAATTCATGCAGATCAGAAGCCACATGTATGTAAGGAATGTGGGAAGAGCTACTGTCAGTATGCAAATTTGGTTGTACACCTGAGATTGCATTCAGGGGAGAAGCCTTATGTGTGCAGGCACTGTGGGAGAGGATTTATTTGCAATGCTAGTATGGTGAGGCACCAAAGAACACATATTGAAGGAAAACCATATCATTGTGTCCAGTGTTCCAAGTCTTTCACAGATAATTCTTCTCTTAATAGACACAAAAAGATACACAAAGAGGAACTTTATATTCAGAATCATTTCACTCCATAA
>scaffold_48|ENSXETG00000012327|4775|27791
ATTCCAGTTCATGGAGGAGCCGCCGTTTTGGTTGAAATCACAACAGACATCCACATCTGCGGCCTGTGCAAGCAGCAGTTCACCAATTTGGACTCTTTTGTTGCTCACAAGCAGAGCGGGTGCCAACTGAACTCTGGGAATGGCGCCACGAGTGCCGTACAATTTGTGCCGCAGAATGACACCGGGACCCCCACGCAGACCTCTCCCCGGACCATCACTTCTGAGACTCAAACCATCGCTGTTTCTGCTCCGGGATTTGTCTTTGAGCACGGATATCAGACCTTTTTACCGAGCGAGAACGCAGAGTCCCAGACTACAGAACGCACCATTCCACCCATCAAGTGCCGTAGGACAGTGTCTGGGTCCTCATCCCGCAGGAAACACAGCTGCACGTACCCTGGATGCCAGTTCAAGACCGCGTATGGGCTGAAAGATCTGGAGCGCCACTTAAGGACTCACACGGGTGACAAGCCCCACAAATGCCCGACCTGTGATAAAGCCTTTAGCAGGAAGGACAAGCTGAAGACCCACATGCGCTCCCACACGGGGGAGAAACCATTCAAGTGCAAGGAATGCGACTACAGGGCGGCAGACAGCAGCAGCCTATGCAAGCACCAGCGAATACACACTAATGAGCGACCATTTAAATGCCAGATCTGTCCGTATGCTAGCCGCAACTCCAGCCAGCTCACTGTGCACCTACGCTCGCACACAGGTGACGCTCCCTTCCAGTGCATTCTGTGCAACGCTAAATTTAAAATAAACTCTGACTTAAAGAGACACATGCGTGTTCACACGGGGGAGAAACCCTTCCGCTGCGACTTCTGCAACTTCGTCTGCGCCATGAAAGGAAACTTGAAGTCCCACATCCGGATGAAACATAACACAGAGACCACATTCAAGTGCTTGGAGTGCAATTTCCAGTGTGGAAGCAAAGCCGACTTACGGCAACACGTACGCTGCCACCTCCCGGAGCAGCCGGTTAAATGCGCGGATTGCAGCTACTCCTGTTCCAGCAAAGCTGCCCTGAAAGTACACGAGAGGATTCACTCTAAAGACCGTCCCTTTAAATGCAACTTCTGCCAGTTTGATACAAAACAGCGCAGCAACTTGACCACCCACATAAAGAAATGTCACGGGGACCAAGTGAAACCCAGAAAGAGCTCTCTGCACAGAAAAGAGGGGGACTCCCCAAGGCATTACACGTCCCGTAAAGGCACCAAGTTGGAGGCTAAGAAAGCATATAATTGTGACCTTTGTGATGCGTCTTTTGTTAGGGAAGACTCCCTGCGGAGTCATAAGAAACAGCACAGTGAGATCATTGCTGCCCAGAAGGCTTCAGGCCTGGACTTTATCCCTTTGGCAACCAGCGCACCGCGTTCCAGTACTATTGCAATAAGGAATATTAAGTTCCCCACTACGATTCTACCCTTTGGGCAGGACGGAGTAAAGCTCATGGGCGACCATCCCCTAATAGAAGGGGCTACTGCAGAGACCACGTCCGAGCCTGCTAGAGCTTTAGACAGTATGGCAAAGGTCCAAGACCACATGGCTACCAGCCAGCTCAGACTGTTGAGTCAGGTCAATTTAATAGCATCGCCTTCTGCTGCCCAAAAACTTGCTTTGCCGGATATCGGTAACAATCCCATCCAACACCATCTGGATGAAAGCGGTACAGACAACGACCAAGAGACTAACGATGAGGCGTTTATGTCTGCCTCCAGCATCGATGAGTGCTCTGACCTTGATCATCTTCATATAATAAAGGAGGAGCCCGTAGAAGTGACAATTGTTAGTGATGCAGGAGACTATATCCGAATGGAGGAGCCTCACCAGTCGCCTGTTTTCTCTCCGTCTCCCCTTGTTAACACACCCAAACGCAGCTACATCGTTGTCCAGGAGGATCCACATTCTGCTCTTCTGTGTCCAGCAGACTCCATACCAGACTGA
>scaffold_178|ENSXETG00000011058|352424|492374
GCCAAGTCACTGCGGTGCGGCGCCTGCGGGAAGGCGTTCAGGTTCCAGTCTCAGCTTATCAAACACCAGAAAACCCATAAAGAGGAGAACATCTACACCTGCCCCATTTGCGGAGTCCAGTATGAGCAGAAAGTCCAGTTTGCAGCACACATGAGGGTCCACCCCGGGGAGAAACCGTATATGTGCGACGAGTGCGGCAGCTGCTTTGTACAAAAGGGCTCCCTCGTTTTACACCAGAAGAAACACAAAGGTGCCAAGTCACTGCGGTGCCCAACTTGTGGGAAGGCATTCAGGTTCCAGTCCCACCTTCTTAAACATCAGAAAACCCATAAAGAGGAGAACGTCTACACCTGCCCCATTTGCGGAGTCCAGTATGAACAGAAAGTCCAGTTTGCGGCGCATATGAGGGTCCATCCCGGGGAGAAACCGTTTAAGTGCGACGAATGCGGCAGCTGCTTTGCCCAAAAGGGCTCCCTCGTTTTACACCAGAAGAAACACAAAGGGTTGGATGTTTATAAGTGCAAACTGTGTGGACATAGATTTGATAAGAAATCCAAGCTTAAGAATCATCTCAAGTTCCACAGACTGGAAAAAGAGCCATATGAATGCGAGCAGTGCGGCAAATCGTTCAAGCGCAAAGTCCAACTCCAAAAACACATTACAAAAAAACACAGCAAGAAAAGAACCATCAAGTGCAAGGATTGCGGGAGGCGCTTCTATTATCAGTCCCAGTATGTTATCCATCGGCGGGTGCACACCGGTGAGAGGCCTTACGAGTGCAATGATTGTGGCGCCCGTTTCGGCCATAAATGCAGCCTCGTCGTACATCAGAAAAAATATTGCGGAGAATTGCCTTTTACGTGCAACAAATGCGGTAGACAGTTTGAGGTAAAGGCCAAGTTTGATAAACATCTAAAAATTCACGAGAGAGAGACAGTGCCTTGCCCGCAGTGCAGCAAGTGTTTCAGGTACAAAGCGGCACTCTATAAACACATGAAAGTCCAT
>scaffold_783|ENSXETG00000020724|60316|72203
ACCATGGACACGGATCTGTTTATGGAATGTGAGGAGGAGGAGCTGGAACCCTGGCAGAAGCTGAGTGATGTGATCGAAGACTCGGCAGTAGAGGATTATAGCTACATGGACAAGAGCTCTACAGTATCAGTCAATCTGCAGCCGGTGGCTCCTCTTCCCGTGGTCACTCAACAGCCCCTGAACAGCCATTTCTCCACCGCCACCACCATAACCACCAGCGCTGCGCAGAACAGCGACTCTGCCAAGAAAACCTTGGTGACGCTCTTTGCAAATAACAGTGGTCAGACGCCAATTGTGCAGTCGAGCGGGCAGCCCCTTATACTGACCCAGAATGCTGGCGCTGGCCTGGGCACGATGGTCCCTCAGCCGATGCTGCGCCCAATGCAAGTCATGCAGAACGCCAACCACGCCAGCAACTCATCCGTGGCCACCCAGCCCATCTTCATCACTACCCAGGGTTTCCCGGTGCGGAACGTGAGGCCGGTGCAGAACGCCATGAACACCATGAATCAGGTGGGGATAGTGCTGAACGTGCAGCAGGGCCAGACTGTCAGACCCATCACTATCGTGCCAGCGCCAGGCACCCAGTTCATGAAGCCAGGTGTGGGGGTACCGCAGGTCTTTTCCCAAGTGACCCAGGTCAGACCGGCGCCTTCTGTTCCAGTGCGGCCAGCCACCAACACCTTCACCACCGTCATCCCGGCCACCCTGACCATCCGAAGCACAGTACCCCAGTCTAACGCACAACCCAACAAGCCCACGGCAAGCATGGCCACTACCTCTGCACCCAGCCAGCCCATCCGACAGATTGCCATGCAGCCTCAACAGACCCAGATCCTGGCAACCAATCAGAACAGCCAGAGCACGAGCTCCAACCTTGGTAAGCTTGTGAGTATTGCCAACCTGGTGGCTGTCAATAAGACCGGGGAGCCCAACGACCTGGTGAAGTTCGTGAATGCGGTGAGCGGCAATCAGAGTGCGGTTCTGAACTCCAGCCAGATTGTCCTGCCCAGCACCACCAGCAGCAGTACCAGTAACAGCAGCAGCACCGTGCAGAGGATCCTGCCCCCCGAGCCATCGGGAATGAAATGTACCGCTGCCTCCGTATCCTCCGCCGACTCCTCCGACAGCAACAGGAAGTTCTGCCCAAGGTGCCGTGCTCAGTTCCGTGTGACGGAGGCGCTCAGAGGCCATATGTGTTACTGCTGCCCAGACCTTCTGGATTTCTCTAATAAGAGCAAGGAATCGGAGCTGCCCTCACAGACCACCCAAGCGATCTGCACTGACAAAATTATATCGGCAGCCACTCCCTCATCCACCACTCCTTCCACAACGGCGCCCCCCGCGGGCAAGGGGCAGGAATCTTCTCAGGAGGAAGGCATGCAGGGCAAGCTCATCATGCTGGTGGATGACTTCTACTACGGGCGGGATGTTGGGAACACCTACCAGATGCAGTCCTATCCCAAAGTGGCCACGACGTTCCGCTGCCCGCACTGTACCAAGAGGCTAAAAAATAATATACGGTTCATGAACCACATGAAACATCACGTGGAGTTGGACCAACAGAACGGTGAGGTGGACGGGCACACCACGTGCCAACACTGCTACAGGCAGTTCTCCACCCCCTTCCAGCTGCAGTGCCACCTGGAAAACGTGCACAGCTCGTACGAATCCACAACCAAGTGCAAGATCTGCGAGTGGGCGTTTGACAGCGAGCCCCTATTCCTGCAGCACATGAAGGACACGCACAAACCCGGCGAGATGCCCTACGTGTGCCAGGTAAGGGCAGTTGTCTCTCTTCTCTGCCCCTTCCCCCGGAACCCGCAGAAGAGCGTCTATCACTGCAACAAGTGCCGCCTACAGTTCCTCTTCGCAAAGGACAAGATCGAGCACAAACTGCAGCATCACAAAACCTTCCGTAAGCCCAGGCAGCTGGAGGGGCTCAAACCCGGGACAAAGGTTACAATCCGGGCATCGAGGGCACCGTCACGGTCCCTTCCTGTATCGTCGGCAGACACCACGTCGATGCCCTTAGTGGACATGGACACGGACTCGCTGGCCGACTCGCTGTATTCCATGCAGTACAAGCGCACGGTGAAGAAGACACCACCCTATGGCAGGCAGTCGTGCCTGGAGTGCAGCTTGGACATCACTGACTTCCAGAACCACTTCCCCACCTACGTGCACTGCTCCCTGTGCCGCTATAGTACCTGCTGTTCCCGGGCGTACGCCAACCACATGATCAATAACCACGTGCCGAGGAAAAGCCCCAAATACCTGGCCCTCTTTAAAAGCTGCAAACCCAGTAGCGTTGTGGCACTTACCTGCTCGTCGTGTCCGTTTGTCACTCGGATCGGGGACGCGATGGCCAAGCACCTGGTGTTTAACCCGGCTCACTCCTACTGTAACGTCATTTACCCCGATCCGCTCACTTGGCAAGGTTGCCAAGCAACCTCATTCGATCGCCCCCGCCAAGTCGATCGCCCCGCCAATTCGATCACCCCGCCAAGCGCAAAGCGATCTAATTATATTGGCGGCATTGGGGCAGTCGGTTCGCAATCCCCGATCCGACTAAATCTTTTAACCTGCCCGATTGATATCTGCCCAACAGTCGCCACTGTCGGCACCAGCGAGAAGGTGTCGGAGGAGGCGCTCCCTGTATCCGAGGCTCCCAGCCTGGAGGAGGTCAATCACACTATCAATGTGGAGGAACTGGAGGAGGAGCTGGAGGAGAAGCCAGATGAAGCGGAGGCCGGAGAGCAGGAAGCTCAGAATAAGCAGGAGCAGCTGAGCGTGAAGAAATTGCGTGTGGTTCTGTTTGCGCTGTGCTGCAACATCCAGCAGGCCGCTGAGCACTTCCACAACTCCCCGCAGCGAATCCGGCGCTGGTTGCAGAGGTTCCAGACGTTTCAGGAGGAGAACCAGGACAACCTTTCGGAGGGCAAATACCTAGGGGCAGAGGCAGAGGAGAAACTGGCAGAGTGGGTGCTCGCCCAGAGAGAGCAGCAGCAGCCAGTGAACGAAGAGACCCTCTTCCAAAAGGCCACCAAGATCGGGCGGTCCCTGGAAGGGGGCTTCAAGATCTCCTACGAGTGGGCGGTGAGGTTCATGCTGCGGCACAACCTGAGCACCCACTCCAAAGTGGCTGTGGCACATCCGCTCCCCAAGGAGATGGAGTCCAACTCCAAGACTTTTATTGAGTTCGTCCAGCGCCAGATTCACAGCCAGGACCTGCCGCTGTCCATGATCGCTGCCGTCGATGAGATCTCGCTCTTCCTTGACCTGGAGGTGCTGGGCAGCGATGAGCGGAAGGAGAACGCTCTGCAAACGGTAGGGACCGGGGAGCCCTGGTGCGACGTGGTGGTCACCATCTTGGCCGACGGGAGTCTTCTGCCCACTTTGGTGTTCACACGGAGCAGCAGCTCGGGGGAGGTCCCCGAATCCATCATCCTGGAGGCCAGAGAGGACGGTTACACGGACGACGAAATCGTAGAACTTTGGTCCTCGCGGGTTTGGCAGAAGCACGCGGAGTGTCCGAACAACAAAGGCATGGCGGTGGTGGACTGCCACCGAACGCACCTCTCCGAGGAAGTCCTGTCTATCATGAGTTCCACCTGCACCTTGCCGGCCATAGTGCCCTCCGGCTGCAGCTCCAAAATACAACCGCTCGACGTCTGCATCAAAAGGGCCGTGAAAAACTTTTTGCATAAGAAGTGGCGGGAGCAGGCCCGGGAGATGGCCGAGGCCACCTGTGACTCCGACATCCTCTTGCAGCTCGTTCTGTGTTGGCTGGCCGAGGTCCTGGAGGTCATCACCGAGCACCCAGAGCTGGTCCAGCAGTCCTTCCTGGTGGCCAGTGTCCTCCCGGGACCCGACGGCATCGCCAACACGTCCAAGCGCAACGCCGAGATGCAGGAGGAGCTCATCAACTTGCTGGAGGAGCAGCTCAAACTGGGCGTCGGCGAGCAGGACGACGACACGGACCAATGCAACGACAGCCAGCCGGAAGAGTACACCGACCCGGAAGTGCTCCAGCAGCTCTTCGAGGGCGAGAGCGACACGGAATCTTTCTATGGATTTGACGAGACCGAATTAGAGCCCATGTGA
>scaffold_37|ENSXETG00000012900|2646668|2648780
TACAGAGCGCACCTTTTGGAGGACATGAAAACTACCTTGCAAGTCCAGAAATGCAGGGGGCTAAATGGAGTCCCCAGTAGGAAGCCATATGTGTGTGATACTTGCCCCAAGGAATTTGAAACCCCTTCCAAACTTGCCAGGCATTATCTAACCCATACTGGCCAAAAGCCATTCCAGTGCCAGGATTGCCCAAAAAGTTTTCAGCAATTGGTCCACTTAGAGAGGCATAAGAGGACTCACATCCGGCCCTTCCAGTGTAAAATTTGCCTTCTAAACTTTAAAAAGCATGAGACTCTTTCAAAGCACCAGCAGAAACATCATGGCTTTCCTTCAAGTGAAGTGAAATCAGGCAAGAAACCATCAACCGCCTACCAGAAGAATTCCGCTCCTTCCTTCTGTACCAGTTGTAGTGTGGTGTTTGCTACGGAAGAGAGTAGACGGCTCCATCAATGTGATTTTGAGGATGCCTTCCCCAATAAAAAGCTTTCACATTGTGATATATGTGAGAAAGTGTTTGCATCTAGGTCTAAGTTGGAGAGGCACGTGCTAATTCACACAGGCCAGAAACCCTTCACATGTCTTATATGTGGTAAAGCTTTTAGACAAAAAGCCCACCTTAAGATCCACCAGCTAACCCATACTCAGGAGAGGCCCTTTAAGTGCAGCCATTGCTTTAAATCTTTTAAGACCTCAGGGAAACTTCTCAAGCATGAAGAGGTGCACACTCAACAAGTGCATTTTCACAATATTTTAAAGAAACCTAAGACTTCAAGGACTGTAGTACCAGTTGAGAATGGTGTCTTCCAGACAGTGAAGGAGGAATCTAATGATGTCTTCTCTGTGTACGTGGTTCCTTATCAATGTCCCACTTGTGACCAGTGCTTTGAAACCCAACAAGTCCTAGAAAAGCACTCCTGTTTTATATTAGAGGATGGAAAGCCATTAAAAAGAAGGTTTCTGAAAAGGACTGCAAAGCAGAGAAACAGAGGTGAAGCCCAACTTGGGCCAAACAAAAAAGAAACATCCATGTCCATTGGAAGACTTACGAAAATTGATCAGTTTGGAGAGACAAAATCCTTGGAGCCAAGTGGTCCTGTGTGTCGGAAGAGTGAGGCCTGTCTAGATACTCATAAACAGCATCTTCAACGTAAAGCATTCAAGCGCAACACAGGGCAATCTCAGATCCTACAAAGGCACCTTGAGAGCCAAGAATTAGGGTTCTGTTTTCAGCAGTATTGGGTAAATGGAGACACTGATTACAATTCAGAAAAAACATTTATCTCTAACAGGAGGGAGTCGGTGGAAGAATATGATACACTTCACCATTTTCTGCGGGGTGCCAAAGGTGTACTAATCCAAAGGCACATGAATAAATGTGATCAGTGTGAGAAAGCTTTTCCCTCTTTATCCAAGCTACGCAGGCATTATCTTATTCATACTGGACTGAAGCCCTTTGCATGTTCTGAATGTGGAAAGAAATTCCGTCAGTCGGCGCACCTAAAAAGACATCAAGTTACTCATAAAAGAAGGGTTACTTTTCAAAGGGCGAAAGAGACATTTGACGATTTTCATCAAGTACTTGTCCAAGGCACACAGGTGGATTATCGGTATTCACAAAACATGGATTATGCTACAGACATTTTGGAAAACCTTCAAGTATGTGACACCTCAGTGCAATATGACATCCCAGAGATTAAGGTAGAAATAGACTCCCCATGTGAGTCTACAAGCCCACAGAGGTTTCAAGTTGTGGGCCACCAAAAATCCAGGAAATTAGTGTCAAGAGATCGTGTTGCAAAATCCCGTTCTGGGCAGCCACAGCGGTCAAGGAGAACTTGTAATGTCCGTAAAAGCTATAAATGTAGCGTGTGCACCAAAGTATTTCTTTCTCCCTCCAAATTGGAACGACACTATCTAATACACGCAGGACAGAAACCATTCCACTGCTTCGAATGTGGCAAGAGCTTTAGGCAGGATCCTCACTTGAAGCGACACCAACTCACACACATTCGTGTCAAAATAGAAGAAAAGTTATTTGTAAGCAAATCAATG
>scaffold_213|ENSXETG00000000845|232336|249135
ATGGAGGGAGATTGGGAAAGGCTTCCGGACACATCTCTGCTGAGGGAGACAGCACACACGCACACAGGAGGAGAACAGGCACCACCAATGAATGTCTCAGCCATCCCCGCCGGGGAGCTACTCCCAGCTTCAACCAAAGCCGCCGCGGAAGGACCAGATGATTGTGACAGTGGGAATGAAAGTCGAAGTGGAAGTGAAGAAACTAACGTTTGTGAAAAATGCTGTGCTGAATTCTTCAAATGGACTGATTTTTTAAATCATAAGAAGACATGCACTAAAAACCCTCTTGTGCTGATTGTGAGTGATGATGTAGCAGCAGCACCAGTACCAGAAGAGGTTCCAGAACCCTCTCCTGCAAGTTCTCCTAGTAATCACACAGAAAGTGAGACTGCAGAGGAAAATATCCAGGTAGAAAATAATGACACCTGTGACATAAAAGACACTGAAAGGGAAGAGGAACCCATGGAGGTTGAAATCACAGAAGAAAAAAACTACCCAAGTCAAGAAGCCTCAGACTCTGCTACTCCTCTACCTCAGATTTCTGAACCATCTTCCATGACTAATTATAACATGCCAAACACTAATGTTACCTTAGAGACTCTGCAAAGTACTAAGGTGGCAGTTGCACAATTTTCACAAAATGCACGGTGTGTGGGGGGTACGAATGTTGCAACTGCGGCAACTGCAATGGCAATTCCAATGATTTTAGAACAGTTGATGGCACTACAGCAGCAACAAATTCACCAGCTGCAGCTCATTGAACAGATACGTAGTCAAGTTGCACTGATGAACCGGCAGCCATTGCGCCCTCCCTTAAATCCCACAGTTCCAGCCCAAAATGTTCCAATTCCTGCTTCAAATCAGTTGCAGGGTTTTGCTGCACACTCAACCCTCCAGTTAACATCAGTAGTCCCTCCCGCTCTTTCAGGACCAGCAACTAGCGTTCAGCCCCCTTCTTTTGAAAATCCTCAGCATATGTCACAGCCTCCATCTGGGGCAAGTACCCCAAATATACCATGTGTTGTATCATCTGCTCCAACAGAATCCACCACATCATTATCAACAATTAGTAAAGCAACTTCAGCAGCTCCTTGTTCTTTGTCTAATTCTACAAGTAATCCAACCCATCCACAGAGCTCCTCAACACCCCCATCTGTAGGACATGGAAATATCCTCAATTCATCTTCCAGTTTGCCAAGTCCGCTTCTACCTCAGAGTTCATCAAATAGCGTGATCTTCCCCAACCCACTTGTCAGCATTGCTGCAACAGCTAATGCTTTAGACCCCCTCTCTGCACTTATGAAGCACCGTAAGGGAAAGCCACCAAATGTGTCAGTATTTGAGACCAAGACAACCTCTGATGATCCATTCTTTAAACATAAATGCAGGTTTTGTGCCAAGGTCTTTGGAAGTGATAGTGCATTACAAATTCATTTACGTTCTCACACAGGAGAAAGACCATTTAAATGTAATATATGTGGAAATCGTTTTTCCACAAAAGGAAACCTAAAGGTTCATTTTCAAAGACACAAAGAAAAATATCCCCACATTCAGATGAACCCATACCCTGTTCCAGAATACCTCGACAATGTCCCCACTAGCTCTGGAATTCCATATGGAATGTCTCTTCCTCCTGAGAAACCAGTTACTACATGGTTAGATAGTAAGCCTGTGTTACCGACTATTACAACTTCAATTGGATTGCAGCTTCCTCCCACAATACCTGGTGTAAATAACTATAGTGATTCTCCAAGCATTACACCAAGTAACAGATCCCCCCAAAGGCCATCTCCTGCTTCTAGTGAATGCAACTCATTATCTCCTAACATACATAATTCTGAACCCTGCATACAAGCATCTTCAGAATCTCCACAACCAGCACAGGCAGGAATTCTTACTCCTAAACAAGAACCTATTGCTCAGCCTTCTTCCACAAGAGTAGGTGAACAACCTGTAAATGTACAGATACCTTCACCTGTCACCACATCAGCTCCTACTGTTACAGATTCCAGTGTTTCAACAACCCTCCCAAACTCTGTGCTTCCTCCCATGTCTGACCAGTTCAAGGCTAAGTTTCCATTTGGTGGTCTCCTGGAATCTATGCAAACATCAGAAACCTCAAAATTGCAGCAATTAGTTGAAAACATTGATAAAAAGATGACAGATCCAAATCAGTGTGTCATTTGTCACAGAGTACTTAGCTGTCAGAGTGCTCTCAAGATGCATTACAGAACACATACTGGAGAAAGGCCATTTAAATGCAAAATTTGCGGACGGGCCTTTACTACTAAAGGCAATTTGAAAACACATTTTGGTGTTCATAGGGCAAAGCCTCCACTAAGGGTTCAGCATTCATGTCCCATTTGTCAGAAAAAATTTACGAACGCTGTTGTTCTGCAACAGCATATTCGTATGCATATGGGTGGGCAGATTCCAAACACCCCATTACCAGAGGGCTTCCAAGATGCAATGGACTCTGAACTTTCTTATGATGACAAGAATCTTGAAACAATGAGCAACTATGATGATGATTTTGATGACAATTCATTAGACGATGATCTTGATTTAAAAGACACCGAAAGTGACTCTTCAAAACCACTCATACCATACTCTGGATCATCACCTGCTTCACCTCCTACTGTCATTTCCAGTATTGCTGCTTTAGAAAATCAGATGAAAATGATTGACTCTGTTATGACTGCCCAGCAGTTTATTGGTTTAAAAAACATAGAGAATGGATCTGGTGAAAGTGATCATTTAAGCAATGATTCATCTTCTGCTGTTGGGGACTTAGAAAGCCAGAGTGCAGGCAGTCCAGCAATGTCTGAATCTTCTTCATCAATGCAGGTTTTGTCTCCAGCGCATAGTCACAGTGAAAGCATTAGATCAAAATCTCCAGTTATAACTAGTCAAGAAGAGCCACCACTAATACAGCTCAAAACAGAAAAGCCTGACAGCCCTATAACCACTCCTGAAAATGAAGGTGCACTGGATCTGACATCCACTAATCCTGGGAGGCCACTCATCAAAGAAGAGGCTCCTTATAGTCTTCTGTTCCTGAGCAGAGAACGTGGTAAGTTTAAAAGTACTGTTTGTAATATCTGTGGCAAGCCTTTTGCTTGTAAGAGTGCATTGGAAATTCACTACCGCAGCCATACTAAAGAACGGCCATTTATTTGTACAGTCTGCAATCGTGGGTGTTCCACTATGGGTAATTTAAAACAGCACTTGCTGACACACAAATTGAAAGAGCTCCCATCTCAGTTATTTGAACCCAACTTTACTCTAGGTCCCAGCCAAACTACAACTAGCCTGATCACCAGCACAGCGCCTGCCATGATCAAAATGGAAGTGAACGGTCACACCAAGCCGATCTCATTGGGTGAAGGTCCCCACCTTCTAGCTGGAATCCAGGTTCCTGCTGCTCCACAGACAGCGATGAGTCCAGGCATCACTCCAATGCTGGCACCCCCACCAAGACGAACTCCCAAGCAACACAACTGTCATTCGTGTGGAAAGACCTTCTCTTCAGCAAGTGCACTACAGATACATGAACGTACTCATACTGGTGAAAAGCCATTTGGCTGCACAATCTGTGGTAGAGCATTTACCACAAAAGGGAATCTTAAGGTTCACATGGGGACACACATGTGGAATAATGCTCCTGCAAGACGTGGTCGTCGGCTATCTGTGGAAAACCCTATGGCTTTGCTAGGTGGGGATGCTTTGAAGTTTTCCGAGATGTTTCAGAAAGATTTGGCAGCTCGAGCAATGAATGTTGACCCAGGCTTTTGGAATCAGTATGCTGCTGCTATTACAAACGGGCTAGCTATGAAAAACAATGAAATTTCTGTTATACAGAATGGAGGCATTCCACAGCTTCCAGTCAGTTTGGGTGGAAGTGCTATACCACCATTAGGGAATATCTCAAGTGGAATGGACCGAACACGTACTGGCAGTAGCCCTCCCATAATTAACCTGGACAAAGTAGGCTCTGAGTCTATAGTGAGTCGACCATTTACAAGGTTTATTGAAGAGAATAAAGAAATTGGCATAAACTGA
>scaffold_562|ENSXETG00000016084|69180|74751
GTCTTACAGACCATAAGGTGCACCTTGGTAAATTGCATCTGCCTTGGTTTTAAACCTGGCAAAATAAACCATCGTCAGTGTGAGCAGTGCAGGCACGGATGGGTTGCACACGCACTTAGCAAATTACGGATCCCACACTTCTATCCTGCCAGCCAAGTAGAAATAGTTCAATCCAGCGTAGTCTTTGATATCAGCAGCCTCATGCTCTATGGGACACAAGCCATTCCAATTCGTCTGAAGATTTTGCTAGATCGTCTCTTCAGTGTCATTAAGCAAGAAGAGGTCTTACAGATTCTGCATTCCCTTGACTGGACCCTCCAGGATTATATCCGTGGTTATGTACTACAGGATGCCTCTGGAAAAGTCCTGGATCACTGGTCTATTATGACCGTTGAAGAAGAACTAGCTACTCTGCAGCAGTTTCTACGTTTTGGTGAAACAAAATCTATTGTGGAACTCATGGCAATCCAGGAAAAAGAAGGTTATTCTGTACTTGTGCCAAGTGCTAGAACCAATTCTGACATTCGAACATTTATCGAAAGCAGCAACCCAAGGAGCAGTCCTATTTTACCTTCCTCATTGGAGAAGGCATCACCTTCGGCCATTCATCCCTTTGAGAACATGATAAACAACATGGCTTTCATGTTGCCATTTCAGTTTTTCAGTCCTGTTCCTCCTCCACTCATAGGATCACCACCAGAAAGATCAATGCCTGAAAGGAACCATGACAGAACAAAAGATTGCAAAAATGATTCCCAAATCTCCTTCTTGGACAGCAGCTTCTTAACATCGAGTTCTGCAACATTTCATTTGGAAAATGACTCCAACATGAGTACTCAAGATGGTGCCCCCAAAATAGAAGATGATAGCCCCTTAAGCGATGCTAGCTCCCACAACAATACAAGCAACTATGATATTTCTTCAGTATCTCCTGAGGGTAAAAATAAACCCACAGAAAGAAATATTAATGGGCCTAGGAAGGGGCGTGTTTTTTGCACTGCTTGTGAAAAGACCTTTTATGACAAAGGAACACTAAAGATTCATTACAACGCTGTCCATCTGAAGATAAAACACCGGTGTACGATTGAGGGATGTAATATGGTCTTCAGCTCCCTGAGAAGTCGAAACCGTCATAGTTCAAATCCCAACCCAAGGCTGCATATGCCAATGAACAGAAATAACAGAGACAAGGATCTAAGGAATGGACTAATTATATCTGTGTCTGAAGATTCTAAAAGACTTGCATCTAAATCCTGTAACTTAGACAGCAGACCGGGTAATAACTATGTCAGTACTACTTCTGATACTAAATTGCAGTCTGGTCTCCCTAATGTTGGACAGTCATGTGTGCTTTTCCCCAATCTGAAAACTGTCCAACCAGTTCTGCCCTTCTATCGAAGTCCTGCGACACCTGCAGAACTTGCCAATACTCCTGGAATGCTACCCTCTCTTCCTGTTATTTCCTCCTCCATCTCTGAGAAAATCCTTTCCGGTGACTTTCTCTCAGATATGATGCCCAAAAAGAAGTCTCGGAAATCCAGTATGCCCATTAAAATCCAGAAAGAGTCCATTGATAAACCACAAGGAAACTTGGAGGAACCTAGTTCTGAAGAGGACAACCCTATACATGAAATGAGTGATGAGACCTTTGAAAATTGTGATAAAAATCAAGACCGAAAGATTTCTGGGGGGATACAGAGGGACAACATGTCTTTGGATTCGTATAAGTTAAATGACTCTGAGGATCTGCATTATCAGTCTGTCATGGATAATAGCTACAACAGTGAGTCTTCTGATTCTGAGAATGAGTTTCAACCCTCGGAAAAAGAAAACAATCATATTCAAGATTATCCTTTAAATATGAATTCGAGTGAAAACAAAATCAAGCACTCAAACCACTTTAATGTTGCAAAGCAGTTGGCTGAACCCAACCTGTTCAATAAAGAGCAACCAAAACATACAGATTCAGAAGGTGGTGGTGGTGGTGGTGGTGAATTCCAAAATTACTCTATGAGCATGGGACTATACAGTTCAATTCCTAACAAGACTTCTGACATTGATTCTGGAGAACAGCACTTGCAAATACCTAAAGATGAAAAACGCTTCCACTGTGAAATATGCAAAAAAGCCTTTAAAAACCCTTATAGTGTAAAAATGCATTACAAAAATGTTCACCCAAAGGAGATGCATTTATGTACGATAGAGGGCTGCCATGCTGCTTTCCCATCTCGGAGGAGCAGAGACAGGCACAGTTCAAATTTAAACCTTCATCAGAAGCTGTTGACTAAAGAAGCACATGAGCTACAAAGCATCCCATACAATATACCCTATCTTCTAAAGGACACTAAGGATTGTTATCAGGACCCTCCAGTGAAAAATCCTGGACAGACGTCTGTGATCTTCAAAGGAATGAACAGAACAGGGAGCCTGGTTTATCCCATGAGTAAGATCAGAGAGCCTTGTTTGGACAGCTTTGGGACAGAGCCTGTGAATGACAATGTTGTGTTGGATTTAAGCACTACTTCCAGCATTAAGTCCGGCAGCAGTTCCCATTCCTCCTGGGACTCCGATGGAGGTAGTGAAGAAGGTAACATACCAGTGGAAGATAGTGATGAAAGCTGTGAAGGATTAAGCTTCATTACACAGGAAGAGCTCTACCAGAATTTTAACTTGACTGATAGAGTTCACCAGAGTTTCTCAAGCATACCATCTGGTATGCCAATAACTTGCCATATCTGCCAAAAAACATATAGCAACAAAGGGACATTTAGAGCTCATTATAAAACTGTCCATTTGCGGCAACTGCATAAATGTAAAGTAGAAGGATGCAACACCATGTTCTCATCTGTGCGCAGTCGAAACCGGCATAGCCAAAACCCAAACTTGCACAGACGCTTATCTGAATCCCCAAACAACTTGTCATAA
>scaffold_2370|ENSXETG00000015072|2|11814
ACAGGGGAGAAACCATTCACTTCTTGTACAGAATGTGGCAAAGGCTTTGCTCAAAAGAATGGCCTTGTATCTCATATGAAAATACACACAGGGGAGAAACCTTTCACTTGTACAGAATGTGGCAAAGGCTTTGCTCAAAAGTATAACCTTGTATCTCATATGTACATACACACAGGGGAGAAACCATTCACTTGTACAGAATGTGGCAAAGGCTTTGCTCAAAAAAATAACCTTGTATCTCATATGAAAATACACACAGGGGAGAAACCTTTCACTTGTACAGAATGTGGCAAATGCTTTGCTCGAAAGAATCACCTTGTAGCTCATATGAAAATACACACAGGGGAGAAACCATTCACTTGTACAGAATGTGGCAAAGGCTTTGCTCATAAGAATAACCTTATATGTCACCAAAAAATACACACAGGGGAAAAACCATTCACTTGTTCAGAATGTGGCAAAGGCTTTGCTCAAAAGAATCACCTTGTATGTCATATGAACCTACACACAGGGGAGAAACCTTTCACTTGTACAGAATGTGGTAAAGGCTTTGCTCAAAGGAATAGCCTTGTATTTCATATGAAAATACAC
>scaffold_243|ENSXETG00000006742|1645140|1655423
ATGGCTGGAAATGCGTTCCCTAAGGTCTGTGTGACATTCAGGAATCTCGCTGCCTGTATTGCCACAGAGGACCTGGCAGCTTTAACAGAGAGGGATATAAACATGTACAAAGATGCCATGCAGGAAATCCACAAGACTCTCCTTTCTATGGGTCACAGAATTCTAAATCCTGAAATTTTAATGTTTACTGAAGAAACAGAGAATTGTCAGGCCACAAAGAAACAAAAGCTGAATGCCTGCATCCATAAGCTAGACAGTACGATTCAGGCTCCAGATATTTTGCTGTTGGTTGAACACGAGAAAACAGTTGGTGTTCTACATCATCAAGAGAATAAAGAAAGAGGGAATGTTATGTCCATGGTGCTGTCAACTAAAGAGGAACAGGAGCAGGGCTCTCCTACTCACAGTACGCTTGAAAGCACAAACATCCAGGAAACAGACAATCCTGCCATATCTATTTTCCCCCTACCTGTTAAAAAAGAAGAGGAAGAAGTGTACCCTGTGTCTGCTTGCCCATGGAGAAGGGCATTCACAGAAAAGGATGCAAGCCCTGCCAGTTCCCAGATGACTAGAGAAGAGGAGAAATCTGCACCCAAAAATTCAGCTAAACTGCCTTCTACCATTTCGAATAGACGTACTAAAAACAATGTTTCCTTCAAGAGAACACTAAACCTCATCCATGAGACTAAACCAAGTTTTAAGTGCACTTACTGTAATGAAAGATTTGAAAAACCGCACAGTCTTAAAGATCATGAGAACATCCATTTTGACGAAAAACCGTATAAATGTACTCAGTGTTGCAAATCCTACAAATCGAATGCACAGCTAATGGTTCACCAGTGGAATCACAGGTAG
>scaffold_535|ENSXETG00000027173|25098|200480
ATTAAAGAGGAACCGGCTTCATGGGAAGGGGGAAACCAATCAGATTGCAGCATTAATCCCCTTACAGAACAGATACAGGGAACAGACACACCTACTCCTATCATGGGGAGCAGCCTAGATAGCAGCTCGGCAGTTAATTATGCATCAAATGATGTGAAGAAATACAGCTGCAATGAGAGTCAGAAACATTTTAGTAATAAGAGAGACTTTCATAAACACCAGAGAACCCACAAAAGAGAGAAACTTTTTCCTTGTTCTGATTGTGGGAAATGTTTTTCAAACCGATCTCAACTCAATCGTCATCAAAGGACTCACACAGGGGAGAAACCATTTTCTTGTTGTGAATGTGGGAAATGTTTTTCAAGCAAATATCATCTTGATCGTCATCAAAGGACTCACACAGGGGAGAAACCATTTTCTTGTGTTGAATGTGGGAAATGTTTTTCAAACTATTCTGAGCTTGATCGTCATCAAATGACTCACACAGGGAGGAAACCATTTTCTTGTGTTGAATGTGAGAAATGTTTTTCAAACTATTCTGAGCTTGATCGTCATCAAATGACTCACACAGGGGAGAAACCATTTTCTTGTTCTGAATGTGGGAAATGTTTTTCACGGCAATCCCACCTCAAAATTCATTATAGAACCCACACAGGGGAAAAACCATTTTCTTGTTTTGAATGTGGGAAATGTTTTTCAGTTGAATCTGAGCTTGATCGTCATCAAAGGATTCATACGGGGGAGAAACCATTTTCATGTTCTGAATGTGGGAAATGTATTTCAACACAATCCCACCTTAAAATTCATTATAGAACCCACACAGGGGAGAAACCATTTTCATGTTCTAAATGTGGGAAATGTTTTTCAACACAATCCCACCTTAAAATTCATTATAGAACCCACACAGGGGAGAAACCATTTTCATGTTCTGAATGTGGGAAATGTTTTTTAGACCAATCCAACCTGAAAATTCATTATAGAACCCACACAGGGGAGAAACCATTTTCTTGTTCTGAATGTGGGAAATGTTTTTCAAATCAATCTCAACTTAAAGAACATCATAGAACCCACACAGGGGAGAGACCTTTTTCTTGTTCTGAATGTGGGAAATGTTTTTCGCATCGATCCCACCTTAATAGTCATCACAGATCCCACACAGGGGAGAAACCATTTTCTTGTTCTGACTGTGGGAAATGTTTTACATATCAATCTGGCCTTAAAGGACATTACAGAACCCACACAGGGGGGAAATCT
>scaffold_1199|ENSXETG00000027329|111505|131858
NCTCCAGCGGAACAGCCCCCACCAGCCAATGGGATTAAAGAGGAGGCGGCTTCATGGGAAGGGAGAAACCAATCAGATTGCAGCATTAATCCCCTTACAGAACAGATACAGGGAACAGACACGCCTACTCCTATCATGGGGTGCAGCCTGAATAAAATGAAGGCAAATAATTATGATAAAAATTCCCACCAATTTCCACATGAGAGTCATAAACACTTAGACTTTAATAAACATCGGAAAACCCACAAAGGAGAGAAACGTTTTTCTTGTTCAGAATGTGGGAAATGTTTTTCAAACAAATTTCATCTTGATCGGCATCAAAGGACTCACACAGGGGAGAAACCATTTAATTGTTCAGAATGTGGAAAATGTTTTACAAACAAATCTCAACTTGATCGGCATCAAAGGACCCACACAGGGGAGAAACCATTTTCTTGTTCAGAATGTGGTGGGAAATGTTTTTCCTATCAATCTAACCTTAATCGGCATCAAAGGACCCACACAGGGGAGAAACCATTTTCATGTTCTGAGTGTGGGAAATGTTTTTCAGGACGATCAGACCTGAAAATTCATTATAGAACCCACACAGGGGAGAAACCATTTTCTTGTCCTGAATGTGGGAAATGTTTTTCAGACCAATCACTCCTTAAAATTCATCATGAAAGGACCCACTCTGGGGAGAAACCATTTTCTTGCTCTGAATGTCCAAAATGTTTTACCAACAAATGTCAACTTGATCGGCATCAAAGGACTCACACAGGGGGGAAACCATTTTCTTGTTCTGAATGTGGGAAATGTTTTTCAGACCGATCACTCCTTAAAGTTCATCATAGAATCCATACAGGAGTGAAACTATTTCCTTGTTCAGAATGTGGGAAATGTTTTTCCTATCGATCTAACCTTAATCGGCATCAAAGAACTCACACAGGGGAGAAACCATTTTCTTGTTCTGAATGTGGGAAATGTTTTTCAGACCAATCCTACCTGAAAATTCATTATAAAACCCACACAAGGGAGAAACCATTTTCTTGTTCTGAATGTGGGAAATGTTTTTCAGACCAATCCGACTTGAAAATTCATTATAAAACCCACACAGGGGAGAAAGTATTTCCTTGTTCAGAATGTGGGAAATGTTTTTCCCGTCAATCTACTCTTAATCGGCATCAAAGGAATCACACAGGGGAGAAACCATTTTCATGTTCTGAATGTGGGAGATGTTTTTCACAACAATCGGACCTAAAAGTTCATTATAGAACCCAC
>scaffold_1193|ENSXETG00000025844|110823|121547
GAACCGTACATGTGCAAAGTGTGTGGGAAGGTCTTCACTCGCCATTCCACCCTCATGCACCACCACAGCATCCACACCGGGGAGAAGCCATTTGTCTGCCAGCAATGTGGCAAATGCTTCCGGGACGCTAACAACCTGAAGGTGCACACGAGGTCCCACACCAAGGAGAAGCCCTACACTTGCCTGGAGTGCGGGAAGAGGTTTGGCCAGACGTCCTCCCTGGCGGTTCATCAGAGGACACACACGGACGAACGGCCCTTTCACTGCACCGACTGCGGCAAAAGCTTCACCGATCGTTCCACGCTCCTTCAGCACCAGAGGATCCACACCGGGGAGAAACCCTTCTCCTGCTCCTTTTGTGGCAAAAGGTTTACTCAGCAGGCCCACATTGGGCGGCACGAGAAGATCCACACGGGGGAGAGACCCTTTGGGTGCACGGTGTGCGGGAAACGCTTCATAGACCGCTCCAAGCTCATCAAACACGAGCGAATACACACGAAAAGCCACAGTGGGGCAAAACCCTATGTGTGCAAGGACTGCGGGAAGGTCTTCAACTGGGCCTCCAAACTGGCCGAACACCAAGTCACCCACTCGGGAAAGAGGCCCTTCCCCTGCACGGAATGTTGGCGGAGATTCACCCGCAAGGAGCACCTCCTGAGGCACCGGAAGGTCCACACCGGGGAGAAACCATTCACCTGCCCAGAATGTGGGAAAAGCTTCAGCCGCAAGGAGCACCTGGTCAGGCACCGCGAGGCCAAGGCGGCCGTGGGTGGAGGCCATAGCAACGGCACCGGGTCAGTACCAGGCAAGTGCCTCCTGATGTCAGTTGTCTACTTCATCAGCCCATTGGCTATTACAGATATTTCCATCATCAAACTGGAGGTGACGTCCGACATAGAGGGGGAGGAGCCACCCCGTAGCGCCGAGGAACTCAGGGATTCGCCAACAACTGCCCCAGGTAACAATAAAGCTTTACAGTCATCTAGATACCCCCGTTGGGGCACAATCTGGCATTCTCACAGCCGGGGTCAGATGAGGAGGAGCTCCCTGGGGAGGAAGATGTACATCTGCATGCAGTGTGGCCGCGTCACCCCCAACAAGTCCAACTACCTGAGGCACCTGAGGACCCACACGGGGGAGAAACCCTATACCTGCCCTGAGTGTGGGAGGAGCTACATTCAGAGCTCGCAGCTGGCGTTGCACATTCAAATCCACATGGGGGAGAAACCCTATACCTGCCCTGAGTGTGGCAAAACCTTCAGCCACAGCTCCCAGCTCTGTACCCACCGCAAGAGCCACACGGGGGAGAAACCCTATACCTGCCCTGAGTGTGGCAAAACCTTCAGCCACAGCTCCCAGCTCTGTACCCACCGCAAGAGCCACACGGGGGAGAAACCCTATACCTGCCCTGAGTGTGGCAAAACCTTCAGCCACAGCTCCCAGCTCTGTACCCACCGCAAGAGCCACACGGGGGAGAAACCCTATACCTGCCCTGAGTGTGGCAAAACCTTCAGCCACAGCTCCCAGCTCTGTACCCACCGCAAGAGCCACACGGGGGAGAAACCCTATACCTGCCCTGAGTGTGGCAAAACCTTCAGCCACAGCTCCCAGCTCTGTACCCACCGCAAGAGCCACACGGGGGAGAAACCCTATACCTGCCCTGAGTGTGGCAAAACCTTCAGCCACAGCTCCCAGCTCTGTACCCACCGCAAGAGCCACACGGGGGAGAAACCCTATACCTGCCCTGAGTGTGGCAAAACCTTCAGCCACAGCTCCCAGCTCTGTACCCACCGCAAGAGCCACACGGGGGAGAAACCCTATACCTGCCCCGAGTGTGGCAAAACCTTCAGCCACAGCTCCCAGCTCTGTACCCACCGCAAGAGCCACACGGGGGAGAAACCCTATACCTGCCCTGAGTGTGGCAAAACCTTCAGCCGCAGCTCCCAGCTCTGTACCCACCGCAAGAGCCACACGGGGGAGAAACCCTATACCTGCCCTGAGTGTGGCAAAACCTTCAGCCGCAGCTCCCAGCTCTGTACCCACCGCAAGAGCCACACGGGGGAGAAACCCTATACCTGCCGTGAGTGTGGCAAAACCTTCAGCCGCAGCTCCCAGGCTCTGTACCCACCGCGCAGCCACACGGGGGAGAAACCCTATACCTGCCCCCAGTGTGGCAAAGCCTTCGGTGACAAGAAGCATTTAACGAGACACCAGATGTCCCACTCCGGTGAGAGACCCTTCCCCTGCCCCCGGTGCGGAAAGAGCTTTCGCCGCAAATCCAACTACCAGCGCCATTACAGAACCCACACGGGGGAGAAGCCCTTTATCTGCCCCCAGTGTGGCAAGGGATTTGCCCAAAGCTCCCAGCTTGGCACCCACCTGAGGATCCACACGGGGGAGAAGCCTTACTGCTGCGCCGACTGTGCCAAGAGGTTTCGGCAGAACTCCCAGCTGGTTACCCACCGTAGGACCCACACCGGGGAGAAACCATACACCTGCCCGGAGTGTGGGAGGAGCTTCACTCGATACGCGCACTTTGCCACCCACCAGAGGAGCCACAAAGGGGGGACCCTGTACCCCTGTACTGAGTGCGGCAAG
>scaffold_34|ENSXETG00000016781|2113246|2123434
ATGGGCACCGACTCTCCCCTGTACTCTGCAGCTCTGGCTCCGAACCAATGGGTGAACACAGGATTGTTTATGGTTCCTGAAAGCATGCAGACCTCAAAGGTTTCTGTACATTTTAGTGAAGTTGCGGTATATTTTTCGGAGGAAGAATGGCAGTGTTTGAGCAAGAGTGAGAAGGATCTCTACCAGACCGTGACCATGGACAGTTACTACATGCTGCTATCACTAGATCTACTGAATGTCAAACCAGAGATTGTGCAACGGATTGAGCAAGGCCGAGATCCTTCTGTTTCCTGTCACCAGGAAATGCTTTGGCGAAAAAAATGTATGGGGACGCAGGCAGGGAATTATGTAGGCACCCACCATGTTGGTTTACCAAGGTCATATTGGACATGCCTGGATAATGTTCTCTATTCCCAATCTGGAGACCGTGGCCTTGGAATTGCATATGCCCCAGATGCGTTCTCAATGCCGGTGACTAAAACCAAGCATGGTCACAAAGGAGATCGACGGTATACCTGTTTGGAATGCGGGAAAACCTTTATTCAGAGTTCTCACCTCAAGTCCCACCAGAAAACTCATACAGGAGAGAAGCCGTACGCCTGCAATGAATGTGGGGCCCGATTTGCCGAAAAGTCAACTCTCGTAAAGCACCAAAGAACTCACTCAGGAGAAAAGCCATATGTTTGCCTTATATGTGACAAAGCCTTTTCTCAGAACTCCCATCTAACCATGCACCAGAGGACCCACATAGTGAAAGAGACGTGTTCTGAGTGTGGCATCATTGTAACAAATATAAGCCCCTACTCCAAAATCCACAGTGCCCAGCTGCAAAGCGAATGCTCTGAATGTAGCCAACGTCTCGTGGCAAAGCTTGATGCCCTTAGCAACCGAATCATTAGTAAAAGAGAGAAAATTTATAAATGTACTCAGTGCGATAAAAGATTTACTCGAAGCGCAAACCTGGTGGTCCACTACAGGACACACACGGGGGAGAAACCATACATCTGCTCCTACTGTGGCAAAACCTTTACAGACAGGTCGAACCTTGTCAGCCACCTGAGGACTCACACAGGAGAGAAGCCTTATTCGTGCATTGAGTGTGGAAAAAGCTTCCCTTACCGTTCGGCCCTGGTTTTACACAAGAGAACACATACGGGAGAGAAACCGTTTGTATGCAATGAATGCGGGAAGAGCTTTTTCTGCAACTCCCGCTTAGTCCTGCACATGAAAGCTCATACGGGAGACAGACCCTTTGGTTGCAATGTGTGCGGGAAAAGCTTTTCTTGTAGCTCAACCCTTATCAAACATCAAATTATACACACTGGTGAGAGGCCTTATGTATGTCTAGAGTGTGGGAAAGCCTTCACCCGCGGGTCACACCTGGCAATCCACCAAAGGACTCACACGGGGGAGAAACCATACTCCTGCGATGATTGTGGGAAAGGCTTCACTGACAAGTCCAACCTTGCGAGCCATCAGAGAACTCACAAGGGAGTGAAACAATATGAGTGCAAGGAGTGCGGCAGGAAATTCACCCAGAGCTCAACGTTACTCAAACACCAGCTCATACACACAGGGGAAAAACCCTTTGCTTGCTCCGAATGTGGAAAACTCTTCAGTCGTAGCTCCAACCTTATTATCCACCTCAGAATGCATACGGGAGAGCGGCCATATTCTTGTACAGTGTGCGAAAGAAGCTTCGCCCACAGCTCACATCTTGTCAAACACCAGAAGCTTCACAAATAA
>scaffold_485|ENSXETG00000017144|747079|756279
ATGGCGTCCCGCCAGTGTCCACCAGCTGCTGTGTTTAACTCCATGAACCCTCCAGTCAACAGCTATGTGGAACATTGCTACCTGAGGTCTCCTAATGTTATGGCGGAAGGAATGAATGAAATGCCCTATTGCCATCAGACCAACCTTATGACCAGTCACCATGGATTTGGATTGGCACAAGCCAGCGATCACTTGGCAGGCACAGATGTATCCCGTTTCTCTACACCTCGAAATACAATGAAGCTGAGCAAAAAAAGAGCTATGTCGATCTCCCCGTTGTCCGATGCCAGCATTGATCTACAAACCATGATCAGGACCTCCCCCAATTCCTTGGTTGCTTTCATTAATTCTCGATGTTCTTCCGCTAGTGGATCTTATGGACATTTGTCTATAGGAACTATCAGCCCATCTCTTGGTTATCAAAATTGCCTTAACCATCAGAGGCCACAAGGGGGATCTTATGGAAACAACCCACTCATGCCTTACAACTCCCATGACCACATGTCCAGCAGAGGAGTGGGCATGCTCCAGCCTCGCAGCTCAATCAAGCACTGCCAGTTGAAGTCGGAGCCATTGTCGAGCACTGGCTTGGATCCGATTGGGAGCAAAAGATTAGAGGATGGGTCAGAAGGAGATATATCTAGTCCTGCTTCAGTTGGAACACAGGACCCACTACTTGGATTACTGGATGGGCGTGATGACTTGGAGAAGGATGATGGCAAACATGAGCCAGAAACAGTGTATGAAACCAACTGTCACTGGGAAAGCTGTACTAAGGAGTTCGACACGCAGGAACATCTTGTCCATCACATAAACAATGAGCATATTCACGGGGAAAAGAAGGAGTTTGTGTGTCACTGGCAGGACTGTTCACGAGAACTCAGACCCTTTAAGGCGCAATATATGCTGGTGGTCCATATGAGGAGGCACACGGGGGAGAAACCCCACAAATGCACATTTGAGGGATGTAACAAAGCTTATTCACGACTTGAGAACCTGAAGACTCACCTGAGGTCCCACACCGGCGAGAAACCTTATGTATGTGAGCATGAGGGCTGCAACAAGGCCTTCTCTAATGCCTCCGACAGAGCCAAGCACCAAAATCGAACTCACTCCAATGAGAAACCATATGTATGCAAGATCCCCGGCTGCACCAAGCGCTATACAGACCCTAGCTCTCTCAGGAAACATGTTAAAACCGTACATGGGCCGGAGGCACACATTACCAAGAAGCACCGTGGGGATGGGATGCCTAGGACTCAATCTGGTCATGAGGGATCTGGGAATCATACTGTTAAAGGGGAAAATCAGCTGGATATGGAAGCAAGCTCTGCTCGCAAGGAGGATGGAAGACTTGCTGTTCCAGATATTACTTTGAAGTCACAGCCCAGCCCCGGTGGACAGTCATCTTGTAGCAGTGAAAGGTCCCCTTTGGGAAGCACCAACAATAATGATAGCGGGGTGGAAATGAATGCCAACACAGGAGGAAGCTTTGAAGACCTCACCAACCTAGATGATATTCCCTCTGTAGATTCAATAGGCACTGCAGGTGCTTCAGCCCTAAGAAAGCTGGAGAATCTTAGGATTGACAAACTGAACCAGCTACGTAAAGCCCCATCCTCAGGAAAGATGGTCAAACTGCCATCTATTCACAACAGTGGCCCTCAGGGTGATATGTCAGTTGTGTGCGGACCACTGGGTATGTCTCACAATCAACATGGGATAGAACTGCCATCCAGCAGTCATGTTAATCATCTTAATGACAGGCGGAACAGCACTACAAGCACCATGAGCTCGGCCTATACTGTGAGCCGCAGATCCTCAGTTGTGTCTCCATACCTTCCCAACCAAAGAGCAGGTGATTCTGGCAACATGGTGGATTCATATGATATTTCTACAGACCCTTCTGGTCATTCTAATGAAGCTGTCTGTGCTAGCGGGCTTCCGGGCCTTACTCCTGCACAGCAGTATAGATTGAAGGCAAAATATGCTGCAGCAACTGGTGGTCCTCCTCCTACTCCACTACCCAACATGGAGAGGATGAATTCAAATAATAGGATGGCATTTGCTTCTAGTGATTATCGTGGATCATCCATGTCTTCCCTGCTGGCTAATAACATTCATAGAAGACATAGTAGCAATGAGTATCACAACTATGGAACAGGTATTATTCACCCAGCTCAAGCTCCAGGTGCTGGAATAAGAAGAGCTAGTGACCCTGCACGAACTGGGGGAGATATTCAAACAGTGCCAAAAGTGCAACGTTTCAAAAGTATGACAAATATGAATGTATCTATGATGGGGAGACAAGCTAGTGGTATTCAGCAAGCATACGGAGGATCTGATGCTAATTTACAAAGACATATGTTTTCTCCACGGCCTCCCAGCATTAGTGAGAATGTTTTTATGGAAACGGCTGGCCCTGATGGAGTATGTCATTCAAAGGACCACAGCATTATCCAGCCTAATGAAATGCAGCACTATGTGAACTACCAGGGTCAAGGTTCTCAGCTGGCTGCACCCAGTGACCATATGAACTTTAATCACCAAATTCATGGGATAGATGGTCAAAGCCAAAATGTGTATGGTCATTCTCAGCGAGCTATGAGCAACATGCATCTAAATTCGGAAAATTACTCAAGCCAGAGCAATGTTCCAACACAAACAAATTTCAACCAGTGCCAAATGACTGGTCAGAGCCAGCATTTTCAGAACACAAGGCAAGCGTACAGCAGTTCTAATCTGCCTGTACAGTGGAATGAAGTTAGTTCAGGGACCATGGACAACCCTGGTCAGAGTCCAAATCACCAAATAATGCATCAAAATATGCCACCAGGAAATCATTGCCAGAGTCAATTCTCAAACTCTGTGGTCCCAGAAACAACAAAACAGGGTTGCCCTGTAAACAGAAGTTCATGCCAGCAGGGAATGTATATGAATAATCAGAAATATAACCATGGGGGTCAGGTGCAGGTTAAGCCTGAACAGCAGTTCCACCATTCAGCTCCCACTATGATGTCCTGTCAAAACATGAAGCATCCTTCTAGACAAGAGCATAATTTTACTCAGTCAAATACAATGCTTTTGTCACCTGAATCCACAAACTGTGATTTCCAAGGGCAACAAGACAACACTCAGAACTCCTGCTTCAATGTTGGCCTTAACCCAAATCTACTAAGCCCTCAAGGGCGTAGGTCTCAGACACCCATGATGCAGGTGAAGGAAATGATGGTCAGAAACTATGTCCAGTCCCAACAAGCACTAATGTGGGAGCAACATCCAAAAAGTATGGCCATGATGAACAACAGTGGAGAAGATGTGGATACTGGGCAAAACCAGCACAAGAATACCCCAAATGCAGCTGTGTATATGAGTCCTAAGTATATCAATTATCAGTGCAAGCCATCACCAAACAACTTAATGAGCCCAAGCTCCCAGGACAGCCAATCAAGTCACACCAAAACAATGGGAAGCCCAAGCAGTCAGTGTTACAACTATGACATGTTGCCCCATCCTCCCTGTGGCCCCAAACCTTTAAGCAGGCAACACAGTATATCAAGTCAGTCAACATACATGGGAAGTCCGAATCAGCACAGTCCATCTTACCAGCCATCTGAAACAAGCCCAAGGAGAATGGCCTGTCTTCCTCCAATTCAGCCTCAGTCTGAAGTCAGCAATAACACCAGCATGATGTATTACACAGGTCAAATGGAAATGCATCATGGTAAAGCAGGGGTCCATAAACTTGCTACATCACTAAATCAAAACCAGACAAGCTGTGATGGACAACAACACGGCCAGTACAGCTCTAATCATAGCTTTCTAAAGACAGACTCTGTGCCATACACAAGTTCATGTCCAGGTGCCAATACATTAGACAGTCTTGATCTGGAGAATACACAGATTGATTTTACAGCAATTATAGATGATGCAGATAATACTTTGATGTCTGGCAATATAAGCCCGAATGGACTAGCAGGAACTTCTCCGGGTTCCTCACACTTGACCACACTGAGAAACACAGGAGCTGTTGTTCCAAACATGGTGGTGGGTGACTTGAACTCAATGTTAACTTCTCTGACTGGAGAAAATAAGTACCTAAACACAATC
>scaffold_33|ENSXETG00000015435|2379696|2473663
AAGGCAGTTAACTTAATGAATGGAGCAGAAGTCAGTGACCTATCCTCTGTTAACGCAATGATGTCTACTGTAATGAGTGCCACCAGCATAGCTGAAAATGGTGGGAGCTTGCAGAACACTAAATCCCCAGCGAAATCTCCAGCTCCAAACAGGATTGGCCGAAGGAATCAGGAATCAAAAGAGGAAAAATCATCTTATATCTGTCCCTTGTGTGAAAAGGTCTGCAATTCTCAGCATCAACTTACAATGCATATCCGCCAGCATAATACTGACACAGGAGGGACTGACCATAGCTGCAGTATCTGCGGAAAGTCTCTGAGTTCGGCTAGCTCACTAGATCGCCATATGCTTGTCCACTCTGGAGAGAGGCCCTACAAATGTAGTATGTGTGGGCAGTCCTTTACTACCAATGGGAATATGCACAGGCATATGAAGATACACGAGAAGGACCCAAATGTTGCAGTTACTACAAGTCCACCATCACCCCAAAAGCGAAGGAGATTGACAGCAAAAAGGAAGTTAAGTCCTGAAGTGGAAGCAGAAAAAGAAGAAACACCATCAGCAAAAAAGGTTGTTGAAGAGATTCAAGCTGTGGAGCCACTAAAGAAGACAGAAGATATTGTTCACTGCCCTGTGTGTGCTAAAGAATTTCCATGCAAATCAGATCTGGATAGTCACATGGAACTGCATCCTGAAGCCTCTCTTAAGTGTGACATTTGTTGCATTTCATTCCGTACCCATCGGGGTATGCTGCGCCACAATGCTGTAATCCACAAGATGCTCCCAAAAGATGCTTCTGGAAAACCTTTTATTCAGAGTAACCCTAACATCCCTGCTGGATTTAATGATTTAAGTTTCACTGACTTTTCCTGCAGGAAGTTTCCTATCATTTCTCAGGTCTGGTGCGAGACAAATTTAAGAAGATGCATCAGTGATTTACATCGCTTCATCTGTGAAACTTGCAATAAAGCATTTCCAATGATCTCTGCTTTGAAACTGCACATGGAAACTCACGAAAAAGGGCAACGTGACAGTAAGCATAAGAATGAATATACAACTGCAGTAGCTCAAGAACAGAAAGCATATATGGCAGCCCTGGGCCTTCAGCACACCAAAGATGTCAAACCTGCTAGCCAGGAAGACAGCATGCCAGACTGTTTTGAGGCAATGCGACGAGAAGCTTTGAAGAGTAACCTTTCTCAGGATATTGGTAGTGTAAGCTTACTTAGCATGTCAACTTTAGAAGCGCCCTCTGTGTGTGGCTCATTCTCCATTCTTCCACCAATGAAAGAGAATGTGAAGCTGCTTTCCCTTCAGCCTTTTCAAAAGGGCTTTACCATACAGCCTGACAACAGTATTGTTGTAAAACCCATCTCTGGGGAGCTTGCTGATATTCAGCAGATATTAAAGATGGCAGCCTCAGCTCCCCCGCAAATTAGTTTCCCACCTCTGGCTAAAACTTCCCCTGGCAGCACTCAGCCTCAAGCCTTCAAGCACATGCCTCTACTGAAGCCAAAGCCACTGGTGGCACCTCGTACAGTTGTTGCTGCCTCTACGCCACCCCCACTCATCAGCACTCAGCAGGCATCTCCAGGCTCTATCAGCCCAAGCCTACCTCCACCACAACTGAGAAATAAGAACACAGTGGAGTCTCCTACAAGCGCCATATTTTTGCAGTCAAGATCTGAAGCCAATAACAGCTATTCAACTCAGAATTTACAATTACCAAACACTGATGCTTTGAGTCAGCATGAAATAAAAACTCAACTTGAACAGGACAGTATTATAGAAGCATTCATGCCCTTGGATTTGGACTCCAAAATAAAGCAAGAAGTAACTGAAGGTGATCTGAAAGCAATTATTTCGAACAACAAAAAAACAACTCAAGCAAAAAAGGTTTTCTATCCTTGTCGGTTTTGTGATCAGGTATTTACATTCTCAGGTCTTTTAAGGGCTCATATTCGCACTCACTTGGGGATCTCGCCATACCAGTGTAATATCTGTGACTATATTGCAGCTGACAAAGCAGCATTAATTCGTCACTTGCGTACACATAGTGGAGAAAGGCCATATGTATGTAAGATTTGCCAGTATCCTTTTACTGTCAAAGCCAACTGTGAGAGGCACCTTCGTAAGAAACACCTTAAAGTCACCAGAAAAGACATTGAAAAAAATATTGATTATATATCTACAAACACAGCTGAAATGGTGGATGCACTCTGTTCGCCAGATACTGTTTGCAAATGCTGTGGTGAGGACTTGAAAAACTATCGTGCCCTTCATATACACATGAGGACCCACAAAAATTTTCAAAAAAAGAAGCCATTTGAGTGCAAGGAGTGTGGAACTGCCTTTTCTGCTAAAAGAAACTGCATACACCACATACTTAAACAACACCAGAATGTGCAAGAGAAAGAAATTGAGAGTCATATTTTAACTGTGACGTGTAGTCCTAAGCATATTCGATCAGGCACCCCAGTTATGGGAGATAGCACTTACCTAGATCGGAAGCCTACAGCATACTTGGTGTCCCATAACGGCTTTCTTCATGGAGGGATGACAAATTTTCCATTAAAACTTGAACCTAATACCAGCTATCCTATAGATCTTGATGAGCCCTTAGATTTTTCACAAAAGAATAAGATTTCTAGTGTTCCCCCAATCAAGCAGGAACAAATCTACAGTCCCCCTGCAGCCTCATATGAGGACATTATGGAGCCCATTGATCTTTCCATCCCTAAACAAGCTAAACAGGACAAAGAGGATTCTCAGATTCAACCAAAAACAACAGTGACTCCGCCTGGGTCTGTTGGACCATTATACAACTGCCAACCATGCCCTGTTCCCTTAAGTGCCAATGAAAACCCAGACAAAGCTACAGCTGTCATACATTCCAAATCAGTAAAAACCCCTTTGCAATTGACAGTCCCTATCATTTCGCCTGCTGTTCTTGGTAGTGCAACGGTTTTGCGCCCCTTGAGGCCTAAACCACCACCTCTCTTGCCAAAGCCTCCAGTCTCTAAAGAACTTCCTCCCCTGGCATCCATTGCACAAATAATTTCATCAGTATCATCTGCATCTGCTTTGTTGAAGACTGAAATTACAAATCCAGCTTCTCAGGTGAATGCCAATAGTTTATCAGCCACTGACAAATCTGGGTCTTCCAAGTCCGTAATGACAATCCCAAACAAAGAACTTGCTGCTTCTTGTAATGCTTCCCAACCTGCTGCAACCCCAAGTACTTCAAACAGCAATGATGCTCTGGTCATAGGAGCAAAAAAACGAGGTAGAAAAAAAGGAACAAAAAACAAGCCGAAAACAGCTCCTGGTCTAGATCTTGAATCTAGTGGGGAATTTGCAAGTATTGAAAAAATGCTAGCCACTACAGACACTAATAAGTTTAGCCCTTACCTTCAGTCTACTGAGGACCTCAAAAATAGCATAGACCGAAATGGAACCAGTGAGGAAGACAGAGACAGCGGTGAAGATAAAAGAGGAAAAAGAAATTCCTATTCCAATTCCCTACAGAAAATCACCTGTCCCTATTGTCCTCGAGTTTTTCCCTGGGCCAGCTCTCTGCAAAGGCATATGCTCACTCACACAGGTCAGAAGCCCTTCCCATGTGCAAAATGCGATGCCTTCTTTTCTACCAAATCTAACTGTGAACGCCATCTTTTACGTAAGCATGGAGTTGCCAACCTGTCCTTGCGAAGAAACGGTCTAATTTCCCCGTCTAAAGAAAGTGATGTTGGATCTCATGATAGCACAGATAGCCAATCGGATGCAGAGCTGTCCTCTCCTGAGCTTGATGCACTGGACCTGACGTCAGTGGACAAGGATAAAAAAAACGAAATGAATCAAACTCAAGAAGGCAATCTTGCATTACAGAACTCACAAATGGAAGATGAGCTGCCAGATAACAAGAAAGAAACCAAAGTGGAACCAGATGAATACAAGGCACAATTAGAAGATGATGTTGTAAGCAACAAAAGTCTTGATCTTAATTTAGCAAGTAAACTAATGGACTTTAAACTATCTGCAAGTGAGCAGACTGCCAGCAGCAATGGCAACTTCTGTGATGTTTGTGGTAAAAACTTTAAGTTTGCTGCTACTTTGGGCAGACACAAAAAGGCCCATTCATGTGAAAACAAGGGAGCAGGGGACAGCAATGGAGATGACAATGATGCGTCTGCCTGTAATTCTTCTAATAGTATCACCATTGCAGAAGTTGGGGATATGGAAGAAGCGCACCCAATTGATCTAAAGGTATCACAATCTCCCATGGAGATTGAATTGGACTCAAAAAGTAAGGGGGAAGGAGATGCTGTCTCAGCTGAAGAATGCATAGAAAGTAAACTTTCAGAAAAAAGTGATGATGAAAAGGAATCCAAAGCTAATGAAACAAAGGCATCTTCAAAAGCTGATAAACGGAAAAAAATATGCACTGTTTGCAGCAAACGCTTCTGGTCCTTGCAGGATCTAACAAGACACATGAGATCCCATACAGGTGAAAGGCCATATAAATGTCAGACCTGCGAACGCACTTTCACTCTGAAGCACAGCCTGGTTCGCCATCAGCGTATACACCAGAAAATTAAAGATGTCAAGGGCCCAGGGAAAGACTATGACAAAGAGGAGAGTCAGTCAAGGTGCGAAGAAGAAAGCGACGCAGACTCCATACAAAGCAGCACACATCATACATCTGAGAACGAATGTGAT
>scaffold_535|ENSXETG00000027145|617924|629439
GAGCCAAGCAAGATTGGGGCTGAAGGAGCAGATTTTTGTGCCGACGGAAATCTCACAAACCCTGAAAATTCTCCAGTGGAACAGCCCCCACCGGCCAATGGGATTAAAGAGAAAGTGGCTTCATGTGAAGTGGGAAACCAATCAGATTGCAGCATTAATCCCCTTACAGAACAGATACAGGGAACAGACACGCCTACTCCTATCATGGGGTGCAGCCTGAATAACAGCTCGGCAGATACATTTATATTAAATGGTATTAAAAGAAGTCACACAGGGGAGAAACCGTTCCCTTGTTCTGTATGTGGGAAACGTTTCTCACATCGTTCACACTTAAATAGCCACTACAAAATACACACAGGAGAGAAATCATTCCTTTGTTCTGTATGTGGGAAATGCTTTGCTCGTCGCGCTCATCTTACAGAGCATCACAGAACTCACACAGGGGAGAAACCCTATTCTTGCTCTGAATGTGGGAAACGGTTTTCATATCGTTCACACTTAAATGTCCACTTCAAAATACACACAGGAGAGAAGTCGTTCCTCTGTTTTGCATGTGGGAAATGTTTCGCTCGGCGCGCACATCTAACAGAGCATCACAGGACTCACACAGGGGAGAAACCGTATTCTTGCTCTGAATGTGGGAAATGTTTTTCATCTCGTTCACTCTTTACGCATCAGAGAATTCACACAGGGGAGAAACCATTTTCTTGTACTGAGTGTGGGAAAAGTTTTCAAAAGCGTCAACAACTTATTGTGCATCTCCGAACCCACACGGGAGAGAAACCGTTTTCCTGTTCTGAATGCGAGAAAAGTTTCATAGATCGCCCGCGTCTTACGGTACATCTTAGAACTCACACGGGGGAGAAACCATTCTCCTGTTCCGATTGTGGGAAACGGTTCAGTAACCACGCTGGCCTTAGAATCCACAAGAAATTTCACACAGGAGAGAAACCGTTTTCCTGTTCTGAATGTGGGAAATGTTTCACCCATCGCACAGACCTTACTGTACATCTCAGAATTCACACAGGGGAGAAACCATTCACCTGCACTGAATGTGGAAAATGTTTTGCTCGTCACTTTCAACTTACTGTACATTCCAGAAGCCACACAGGGGAAGGGCCGTTTGCTTGTTCTGAATGTGGCAAACGGTTTAAACGTCACTCACAACTTACCGTACATAATAGAGTCCATACCGGAGAGAGACCTTATTCTTGCTCTGAATGCGGGAAACATTTTAAAGAGCATGCAAACCTTAAAGTACATTGGAGAATTCACACAGGGGAGAAACCATTTACTTGTTCTCAGTGTGGGAAAGGATTTGTTCGTCGCTCGGATCTTGATAGACATCTCAGCCTTCACAAAGCAGAAAAACCATATTCTTGCTCTCAGTGTGGGAAACATTTTGCGTGCGTCTCGGACCTTAATGTGCATCACAGGGTTCACATGGACCAGAGACCGTACTGTTGCTCTGAGTGTGGGAAATGTTTTAAACATCATTCAAACCTTATTGTACATCAAAGGATACATACGGGAGAGAAACCATTTTCTTGTTCTGGTTGTGGGAAAAGTTTTACAGATCGCTCCCGTCTCACCGTACATCACAGAATTCACAGAGGAGAGAAACCGTTTCCCTGCTCTGAATGTGGGAAATGTTTCATCCGTCGCTCTGACCTTAATGTTCATCTCCGAGTTCACACAGGGGAGAAACCATTCACTTGCTCTGAATGTGGGAAATCTTTCACCCGTCGTTCACACCTTAATGTACATCTCAGATTTCACACA
>scaffold_884|ENSXETG00000021754|17545|19017
ATGGACAGCAACAGCTACATTCAGTTTGACGTTCCGGAGTACAGCAGCACTGTTCTAAACCAACTCAACGAGCTGCGGATGCAAGGGAAACTCTGCGACATTGTCGTCCACATTCAGGGTCAGCCGTTCCGCGCACACAAAGCGGTGCTGGCAGCCAGTTCTCCTTACTTCCGAGACCATTCGGCACTGAGTACCATGAGTGGCTTATCGATATCGGTTATCAAGAACCCCAACGTCTTCGATCAGTTGCTTTCCTTCTGCTACACTGGAAGAATGTCTGTGCAGTTAAAGGACGTTGTAAGCTTTCTAACAGCAGCCAGCTTTCTCCAAATGCAGTGCGTCATCGATAAATGCACCCACATACTGGAGACCATCCACTCAAAAATCAGCGTGGTGGAGGTCAACTCGGCCCCTGGTGAAGACGGGCTAAGCGGTCAGAATGGCGTCAAAGACGACAGCTATTTTGCTAACCCGGTAGAAATATCCCCTCCTTACTGCGGGACGGTCCGACACACTATCATAGGCAGCGATTCAAAGATGGAAGCCATATCCAGCAAAACGCTAAGAAGCCGATCCCAGGAGGAGGGCCATTCAGACAGAGGGAGCAGCGGCAGTATCTCGGAACACGAGATTCAGATCGAAGGCGATCCCGACCAAGTCGACATTCGAGAGAACCAAATCACCGAGGTGAAAGTAAAAACGGAGAAATCCGACCGGCCAAGCTGCTCCGATAGCTCTTCTCTTGGCGACGACGGCTATCACACGGAATTGGTCGACGGCGAGCAAGTGGTGGCTGTGAATGTAGGCTCCTACGGGTCCGTGTTGCAACACACATATCCCTATTCACAAGCTGCTTCCCAGGCCAGCAACATATCCGAGTCCTATGGAAACATAAGCAACTCCAGCCCTTCCAGGTCGTTGCTAAACTGTTACCGGGGAGGCCGGGCACGGCAAAAGAGAACTTCCAACGTGCCCAGCGACATACAAAATGTGATACAAAGCTCCGAAAGTGAAACGGTGGTCAGCACCCCAAGCTACGAGACCAGTCCGCGTGAAAAATCGGGCAGGGGCTACTGGCACCCCTACAACGAAAGACTCATCTGTATCTACTGCGGCAAGACCTTCAACCAAAAAGGCAGCCTCGACCGACACATGCGCCTGCATATGGGAATTACCCCTTTCGTGTGCAAGTACTGCGGGAAGAAATACACGCGGAAAGACCAGCTGGAATATCACATACGAGGGCACACAGACGACAAGCCCTTCAAATGCGAGGTGTGCGGCAAATGCTTCCCTTTCCAGGGCACTCTGAATCAACACTTAAGGAAAAACCATCCCGCCGTGGCGGAGGTCCGAAACCGCATGGAGTCGCCCGAGAGAACAGACGCGTACCTGGAGCAAAGTAACGATGCTTCCGAGGCAAATATTGACTCAAACGTTGAAATTCACACAGTGTCTACCAGCCCCGAATAA
>scaffold_677|ENSXETG00000025954|389885|422021
GGGGCCCTGCATGCCCCTGGCTCCGTCATACAGAAGGAAAATGACAAGAAGATCCTGGAACTCATCTCCAACATCATCCAGCTGCTGACTGGAGAGGTTGCCATAAGGTGTGAGGATGTTTCCATCTATTTTTCCTTGGAGGAGTGGGAGTATATAAAAGGAAACAAGGCCCTTTACAGGGAAGGGATAAAGGAGGAGGAGGAGGAGCCCCAGCAGCTCCGCCCACTGGCAGCCTGTGAGTATAAAGATGGGAGCGATGTTACAGCACATACGGAAGCAACTTTATGTTGTAATAATGATGGGAATCTCACAAACCCTGATGTTTCTCCAGCGGAACAGCCCCCACCAGCCAATGGGATTAAAGAGGAGGCGGCTTCATATGAAGGGGGAAACCAATCAGATTGCAGCATTAATCCCCTTACAGAACAGATACAGGGAACAGACACACCTACTCCTATCATGGGGTTCAGCCTGAATAACAGCTCGGCAGAGGATTATATATCAGTTGTTATTAAAGAGGAAAAATCTTCATGTGAAGGGGGAAACCAATCAGATTGCAGCATTAATCCCCTTACAGAACAAATACAGGGAACAGACACACCTACTCCTATCATGGGTTGCAGCTTGAACATCTTAAAAATGGAGGGTAATAAATATGATGAAAATTCCCTCCATTCTCCACATAAATCTCACATAACAAAAACTACATTATGTAGGAAATACAGCTGCAATTCACTCCTTGTTCGTCATCGGAAGACTCACACAGGGGAGAAGCCATTTTCTTGTTCTGAATGTGGCAAATGTTTTTCAATGCGATTTCGCCTTGGTATTCATCAAAGAACCCACACAGGGGAGAAACCTTTTTCTTGTTCTGAATGTGGGAAATGTTTTTTAACCGATTCACGCCTTGCTAGTCATCAAAGAACCCACACAGGGGAGAAACCATTTTCTTGTTCTGAATGTGGGAAATGTTTTTTAGACCAGTCACTCCTTGTTCGTCATCGGAAGACTCACACAGGGGAGAAGCCATTTTCTTGTTCTGAATGTGGCAAATGTTTTTCAATGCGATTTCGCCTTGGTATTCATCAAAGAACCCACACAGGGGAGAAACCTTTTTCTTGTTCTGAATGTGGGAAATGTTTTTTAGACCATTCACGCCTTGCTCGTCATCGGAAGACTCAC
>scaffold_2736|ENSXETG00000025714|8211|9129
GCAGGGGAGAAACCATTCACTTGTACAGAATGTGGGAAAACTTTTGCTATACAAGCAAATCTTCGCTTGCACCAGAAAATTCACTCAGGGGAGACACCATTCATCTGTACAGAATGTGGGAAAACTTATACTAAACAGTCGAATCTTCGCTCACACCAGAAAATTCACTCAGGGGAGAAACCATTCACCTGTACAGAATGTGGGAAAAAATTTTCTGAAAAGAGAAAACTCAGGATGCATGAAACAACTCACAAATGGGAGAAACCATTCGCCTGTACAGAATGTGGGAAAGGTTTTGCTATAAAGAAGAAGCTTCGTATACATGAAAGAATTCACACTGGGGAGAAACCATTCACCTGTACAGAATGTGGGAAAGGTTTTGCTATAAAGAATAAGCTTCGTATACATGAAAGAATTCACACTGGGGAGAAACCATTCACCTGTACAGAATGTGGGAAAGGTTTTGCTATAAAGAATAAGCTTCGTATACATGAAAGAATTCACACTGGGGAGAAACCATTCACCTGTACAGAATGTGGGAAAGGTTTTGCTATAAAGAATAAGCTTCTTATACATGAAAGAATTCAC
>scaffold_378|ENSXETG00000012050|738700|1140452
AGCAGGAACAGGGCCAAGACAAGGAAGGGTGCAACAGGTGACAGTGACCTTGTAAATAATATGTATGAGCCCGACCCGGATCTGCTTGCTGGTGAAAGTGCAGAAGAAGAAACTGAGGACAGTATAATGTCTCCTATTCCTGTAGGACCTCCTTCCCCCTTTCCAACTAGTGAAGACTTCACCCCAAAAGAGGGCTCACCTTATGAAGCTCCTGTCTACATTCCTGATGACATTCCAATCCCTCCAGATTTTGAACTTAGAGAATCTTCCATTCCAGGAGCAGGACTTGGTATCTGGGCCAAAAAGAAGATTGAAGCAGGGGAAAGACTTGGACCTTACATCATGATGCAAAAGACCACATTAAAAGAGAACAATCTAGGATGGGAACAGATCCTTCCTGAATCAGATGTGACATCACAAGATGGCTGCCTCAGTAAGGTTTCCGATGAACTAGATAATGACAAAATGTGCTTAGAGAACAACCAGAATGGATCTTGGAACTGGCTCAAATTCATCCGAATCGCCTGCTCCTGCGACGAACAAAATTTAGCAGTGTGCTATCTAAATGAACAGCTATCCTATAAGGTTATTAAAGACATTGAGCCAGGAGAAGAGTTGTTGGTTTATATGAAGGAGGGGAATTATTCCCCAGGAAACATGCCCCCAAATATTGATGAAGAGCATACATTCCGCTGTGAGGAGTGTGATGAACTCTTCCAGTCCAAGTTGGACTTGAGGCGGCACCAGAAATACGCCTGCACCACAGTCAACCACATCTACGAATCGCTAAATGAGGAGATCAAGCAGGAGGGGTTCGATAATGAACAAATGCACGAGTGTAAAGACTGTGAACGCCCTTTCCCCAACAAATACAGTTTGGAGCAGCATATGATAATCCACACTGAGGAACGGGAGTACAAATGTGATCAGTGCCCTAAGGCCTTTAACTGGAAATCCAACTTGATTCGCCATCAGATGTCACATGACAGCGGCAAGCGATTTGAGTGTGAAAACTGTGTAAAGGTGTTCACTGACCCCAGCAACCTCCAGAGACACATCCGTTCCCAGCATGTTGGAGCTCGTGCACATGCTTGCCCTGACTGTGGCAAAACCTTCGCCACTTCATCGGGCCTCAAACAGCACAAGCACATTCATAGTACTGTCAAGCCTTTCATATGTGAGGTCTGCCATAAATCGTACACACAGTTCTCCAACCTGTGCCGGCATAAACGAATGCATGCAGACTGTCGTACACAGATTAAATGCAAGGACTGTGGACAGATGTTCAGCACTACCTCCTCTCTTAACAAACACCGGCGCTTCTGTGAAGGCAAAAATCATTACAACCATGGTGGGCTTTTTGCTACTGGTCTACCCTTAACACCAAGTTCTTTGATGGACAAATCTAAACCTTCACCAAACCTTAATCACTCTAGTCTGGCTTTCAATGAATACTTCCCTTCCAGGGCTCATCCAGGAAGCCTTGCTTTCTCCCCTGCTCCACCTCCATTTCCAACCCTAGCACCTGGATTTCCAGGAATTTTCCCTCCAGCTTTGTACCCCCGGCCTCCATTATTACCTCCTTCCCCTCTTCTTAAAAGCCCTTTGAACCATACACGAGAAGCAAAGCTTCCTAGCCCCATAGGAAATCCTTCCATCCCCTTAATGTCCTCTTTAAATAGCAGCAACCACAATCAGCAAGTTTCTGTAGAGGATAAATTTGAAAACAGCATGGAAAACTCATACTTGGAAAAACACAAATCCAGGAGCAGTGACTTGTCTGACGGTAGTGATTTTGAAGACGTCAACACAACCTCTGGAACTGATCTAGATACAACCACTGGCACTGGGTCGGATTTGGACAGTGATGTAGACAGTGAAAGGGGAAAGAACAAAGAAAAAAGCAAACCAGTGGAAAACAAGCAAGATGTTGTCAGTAGTTCTGTATCTAGAAATTTAAATAATAGCTTAGGCGAAAGACCATTTTTCTACTCACAACATTCCTTCTTTCCTCCCCCAGAAGAGCAACTGCTTCCATCAATTGGAGTAGCTAATGACTCTATTAAAGCTATTGCATCCATAGCAGAGAAATATTTTGGACCTGGATTTATGGGAATGCAAGAGAAAAAAATGGGTTCCCTCCCTTATCATTCCATGTTCCCATTTCAATTTCTTCCTAACTTCCCACATTCTTTGTACCCAGCTTTTACAGATAGGACAATGAACCATAACTTACTGGTAAAAGCTGAACCAAAGTCACCCAGGGACCTTCAGAAAGTCGGCAGCACTAGTTCAGAATCACCATTTGATCTCACCACCAAGCCAAAAGAGATTAAATCAGCCTTAATACCACCTAGGGTTTTGGCACCACAGTCCTCAGGGGAGGAACAGCCACTGGACCTCAGCATTAGTAATAGAAGTCGAGCCAGTCAGAATGGGGCAAGGGAAACTCGGAGAAACCATATTTACAGTGACAGGAAAATGATGATGAATGATATGCTGTCGAAAATTCCTCAGTCACAGCTTCCACAGCAGCCACCTCTCCACTACGCAAAACCTTCACCGTTTTTTATGGATCCGATATACAGCAGGGTGGAAAAACGGAAGGTAACAGACCCTGTGGGGACTATGAAGGAAAAATATTTAAGACCATCACCACTGCTTTTTCACCCACAGATGTCGGCCATTGAAAATATGACTGAAAAGCTGGAAAATTTTGCCAACTTAAAAGCAGACACGGGAAGTTCCTTACAGCCACTTCCACATCACCCGTTTAACTTCCGCTCCCCGCCCACAACTCTCTCAGATTCAATATTAAGAAAAGGAAAGGAACGGTACACGTGCAGGTACTGTGGCAAAATCTTTCCTCGATCAGCAAATCTAACAAGACATCTCAGGACCCACACAGGAGAGCAACCATACAGGTGTAAATATTGTGATCGGTCATTTAGCATCTCCTCCAATCTGCAGCGGCACGTCCGGAACATTCACAACAAGGAAAAACCATTTAAATGCCACTTATGTAACAGATGTTTCGGGCAGCAAACAAACCTGGACAGACACCTCAAGAAACATGAACATGAAAATGTTCCTGTGAGTCAGCACTCCGGAGTCATTACAAACCACCATGGGACCAGTGTCTCCTCCCCCAACTCCGAATCCGAAAACCATGCACTTTTAGATGAGAAAGAAGATTCCTATTTCTCGGAAATCCGAAACTTTATTGCAAATAGCGAGCTAAACCAAACAGCTAGTCTGGCAGAAAAAAGGACAGAAATCCAGGATATAGACAGTTCGAAATGCCTCAGTTTGGTCAACCAGAAACCAGATGATGCAGATGAGGAAGAAGATGATGAACTAGAAGAAGACTATGAAGATGGAAGCTTGACAGGGAAGTCACAAGATGAAACGGTGTCACCTTCCATGGAAAACCAAGAAACATATGAAGAGGATGAGGAAGATGAAGAACCCACATCCCTCACAATGAGCTTTGATCACACCCGAAGGTGTATTGAGGAGGAAGATGCCGGTCTGTTAGATATGGAACAGATTCCGAATTTTGGGAAGGGGCTGGACCTTCGAAAAACAGCAGAGGAAGCATTTGAAGTTAAAGATGTGTTTAATTCCACCTTAGACTCTGAAACATTAAAAGAAACTCTGTACAGGCAGGCTAAAAACCAGGCTTACGCAATGATGTTATCCCTTTCTGAAAACACTTCTCTTCATACTTCTTCCCACAATTCCCTGGACGCTTGGTTGAACATGGCTGGAGCCACACCAGAATCAGGGACTTTTAATTCAATCAACCATTTGTGA
>scaffold_1|ENSXETG00000020042|6858538|6861992
GCAGCCATGGAGAAGGGAGGTAATATACAGCTAGAAATCCCAGAGTACAGCAACTCTGTCCTGAGCCACCTAAACCAGCTGCGAATGCAAGGCAGACTGTGTGACATTGTTGTCAATGTACAGGGACAGTCATTCCGAGCCCACAAAGTTGTGCTAGCTGCTAGCTCCCCCTATTTCCGTGACCACATGTCCCTCAATGAGATGAGCGCAGTCTCACTTTCGGTAATCAAGAATCCTGGTGTGTTCGAGCAGTTGCTTTCATTTTGTTATACAGGACGGATCTGTTTGCAGATTGCTGATATTATTAGTTATTTGACAGCTGCCAGCTTCTTGCAGATGCAACACATCATAGACAAGTGCACTCAAATTCTGGAGGGCATCCACTTGAAAATTAGTTCACCGGAATCTGAGGAAGAATTAAGCCAGAGTCGACCGAAACATGCAGAGAGGGTACAAGATGCTCACCGTGTTAGCCAGAGCCTGAGCCGTTCTTTAAGTCCTAGACACAGCACTCCTCGTAGTTCAGGGAGTAGAAGGGGTCAGGTAAGCACTGTGTTGGACATTCGGGAGTTGAGCCCAGCTGAAGAATCCACAAGCCCTCAGATGGTCGAGCAGGGATCTGATGTGGAAAGCAGAGAGCCTATCCTGAGAATCAACCGAGCGGGTCAGTGGTATGTGGAGACAGGGTCAGCAGACCGTGGAGAACGCAGTGATGATGAAGTCAGGGTGATGGGGGCAATGCGAATTAAGACTGAGAACCTTGAGGAGTGGTTGGGGCCAGAGAACCAGCCCTCTTGTGAAGACGGAAGCAGTGCAGAAGAAGTGACTGCCATGGTGATCGATACCACAGGACATAGTGCTACTACACAGGAAAGCTACAGTTTGGGGTCATCTGGAACTAAAGTATCCAGACCAACAAGCAGTGAAATAGACAGGTTCAGCCCCTCTGGCAGTGTAGTTACTATGACAGAGAGACACAGAGCAAAGAGTGAGTCTCCAAGGAGGATGGAGGAACCAAAGCAGAACAGCTCACAGGGAGATGATGCAGGCGTTATTGGAGTGAGTGGATATGTAGAATATCTCCGTGAGCAAGAGGTGTCAGAACGGTGGTTCCGCTACAACCCACGGCTGACGTGCATCTACTGTGCAAAGTCTTTTAACCAAAAGGGCAGTTTAGATCGTCATATGAGATTGCACATGGGCATCACTCCATTTGTTTGTCGGATGTGCGGGAAGAAGTATACACGAAAAGATCAGCTGGAGTATCATATCCGAAAGCATACTGGAAATAAGCCTTTTCACTGTCATGTGTGCGGAAAAAGCTTCCCTTTTCAGGCCATACTTAATCAGCACTTTCGCAAAAACCATCCTGGCTGTGTTCCATTTGAAGGGCCACATAGCATTTCCCCTGAAACCACCACTGTTGTCACTTCCAGGGGTCCAACAGGAGAAGAATCCCCCTGTCATGAGGAAGCTGTGGGCGTGGCCCCATCAGCAACAGTTGAGGTTGCATATGGAGGAGAGTCAGCTCACGGCTCTGTTTCTACAACAGGACCAGATTGA
>scaffold_48|ENSXETG00000012326|149974|160968
ATGTCGAGGCGAAAGCAGCCGAACCCCCAGCACCTCAACTCGGAGGAGCAGCTCCTGGACGCGTCTGCTGAACAGAAGGATTGCCCAAGCAATACCGATGGAGAGAGAGCTGTGAAAAGATGCAGGATGGAAGAGACCCACATCTGTGAAAAATGTTGTGCGGAGTTCTTCGAGCTTTCTGATCTTCTTGAACACAAAAAGAGTTGCACTAAAAACCCTCCTGTCCTCATTATGAATGACAGCGAAGGGGCAATGCCCCATGATGGTTACGCAGAGGACTCTCCGGAAGGTGCCGAGGCAGAGCCTCTGGAGGTGCCAACTGTAGACAATGTTCAGCCAAAGAGTTCCTCTGTGTCTCCGGAAAAGATGGAAGAGAAAGTAGACTCTGCAAAAAAAACTGTCCCTCAGTCCACTCCTAAGACTAATGGCCTTGGCTACGTGTCAAAAACAAAGCTGTCCAACACTAATGTGACTTTACAGACCATCAATAGTACTAAAGTGGCTGTTAATCAACATGCTGCAGATGGGGTTGCGACATCGCAGTCTAACCCCAATGCTATCCCGATGATCCTTGAACAACTAGTGTGCTTGCAGCAGCAACAATTGCAGCAGATTCAGCTAACTGAGCAAATTCGCATCCAGATTGCCATGATGGCCCCGAACTCCTTGCATCCCTCTATCGCTGCTGCCACAGATCCGCTTAAGGCTCTTGGTGCACACTTATCTCAGCAACTTTCTGCAGCTGTTGCTTTGATTGGCCAGAAAGCTGGAACGCAAAGCCTTTCACTTGAGTCTTTAAAACAGAGCAAGCTACCTCATTCCACTGTGGCCATGCCTACTGCTGGTACTGTACCTCTTGCCCTTACCACATCTCTCCTAAAGCAAGAGCCTAGCTTGGGGCTCTCCACTGCTGTTGGAAGGTTTCCCAACCCTGCCTTACCTCATTCCCCAGGCACAGTCATTTTCCAAAATCCCATCAATGCTCTGGATCCTTCAAAAAAGCTCAAGGGGAAGTTCCCAAGTGTAACAACTCCTGAGACGAAGCCAGGGGGTGAGGACCAGTTCTTTAGGCACAAGTGTAAGTTCTGCGGCAAAGTCTTTGGCAATGATAGCGCTTTACAAATCCATCTACGTTCTCATACCGGTGAAAGACCCTACAAATGTAACATTTGTGGGAACAGGTTTACAACAAAAGGAAACCTGAAGGTGCACTTCCAGCGTCATAAAGATAAGTATCCACACATCAAGATGAATCCTTACCCTGTTCCGGAGCATTTGGACAATGTTCCTACTACAAGTGGAATTCCATATGGTATGTCTGTTCCGTTGGATGAGTCTAATGTAATTGTGGATACAAAATCTGGTGTGGCTGGCCTTCCCAATGCAACCAACCTCTCAAGCCTTACAGAAACTGTTCTAGGTGCTTTTCCACTTAATATGCAGTCTAGGCCATCTCCTGGTAGTGAAGGGGAGTCTGTTTCTTCTGGTGCTGTAGGTCAGGAGTCTGGCACAGACCAGAGTTTAAACTCTCCCCCTGTGAGCGGATCAAGTGAACAAGGGTCAGAAACAACTAAGCTTCAACAGCTGGTGGAGAACTTGGACAAGAATGGATCAGAAACCAATGAGTGCTTAATATGCCACAGAGTGCTGAGTTGTCCTAGTTCCTTAAAAATGCATTACCGCACTCATACTGGCGAAAGACCATTCAAATGCAAGATCTGCGGAAGAGCTTTCTCAACAAAGAGTAACCTCAAAACCCATTATGGTGTTCACAGGGCCAATACGCCTTTGAAACTGCAACATTCTTGCCCAATATGCCAGAAGAAATTTACAAACGCTGTAGTGCTGCAGCAACATATCCGAATGCACATGGGTGGGCAGATACCAAACACACCAGTGACTGAAGATGCCAGTGATGACCTTGATATTGACTCTATGATGGATGAGAAGAATGGAGAGTTGAACAACAGTTTCACTGATGAGAACCCTGATGATATCGATATGGAAGATGACGAGTTGGCAGAAAACGCATCCGGCTCAAAGCCACCAACACCACACAGTGAGACAAGAGCAGAATCCCCTGCTATGCCGTTCTCTAGTGGAACAGGCCAGGACAATCAGGTTGCTTTGCCATCGGCATTAAACTTACAAAGGCAAAATAGTGTGAAATCAAGTGAAAATGGTTCTCTGGAAAGTGATGGATTGACCAATGATTCATCCTCTGTAGGGGATCAAGAATATCCCAATGGCAAGAGTCCCACACAGTCTGAAGCCAGAACTTTTTCACCAACCAATAGCCAGTCTGACAGCATTGCATCCAAGTCGCCCCCTTCCTATAATGGACTGGATGACATAGGGTTGCTGTCAAAGGATGAGCATTCTCAGAATGGCTCCCTAAATCCTGATGGGGATGGTGCCTTGGATCTAACGAATGGCGGCTTTACCCGGAAGATCAAGGAAGAACCAGGTTTACTGCAGAATGGAGAACTAGGCAGGTCACCTAATATGTATGTAGGTGCCCCACCAGCACTGATTAAAATGGAAGTATCCTCTGATCGCATGGCAGGTGCAGCCCAGTTCCTCGGGCCCCCAAACCTGTCGCCGGGACTGACCCCTCTTATTGTACCTCAGCGACGGTCGGCAAAGCAACATATCTGTCACACGTGCGGGAAGAACTTTTCCTCAGCAAGTGCCTTACAGATCCATGAAAGGACACACACCGGAGAGAAGCCATTTGCTTGTACAATCTGTGGGAGGGCATTCACCACAAAGGGGAATCTTAAGGTCCATGTTGGAACCCACATGTGGAATAATTCTGCTCGGCGAGGAAGACGACTATCTGTGGATAACCAAATTCCTGCATTGGGAACTGATGCCAAGAAAGTGGCTGAAATCTTTCCAAAGTTCATTGTGCCTCCTACAGTCAGCATCGACCCTACCATGTGGAACCAATATGCCACAGCCCTTAGTAATGGCTTGGCTCTGAAGACGAACGAGATATCTGTTATACAGAACAGTGCTGTCCCTGCACTGCCCGTTAGCAATGGCGTTGCTCCTGTGCTCAGCACGGCTACTGTCACCAATATTGACGTATCTGCCGCGAGTGTTGCCCAGACTTTGCCCGAAATTGGGGATTCTGCTGCGGAGAGTGTGCCAAAACACCAGTTTTCACACTTTATGGAGGAAAATATTGCGGTGAACTAA
>scaffold_21|ENSXETG00000026341|3132609|3156886
AAGAAGTTCAAATCCAAAGGAACCCTTAAGAGTCATAAGCTCCTTCATACATCCGATGGCAAGCAGTTCAAGTGCACAGTCTGCGAGTTCACGGCTGTTCAAAAACGACATCTTGTGCGTCACATGGAACAACATACCTCTTTTAAGGCAATACCATTTGGCTGTGCCTTATGTCACTATTCCTGCAACATACCTGGATCCTTAAAGAGACATTACAATAAAAAGCATCCGGATAAGCAGTGTGTGAACGCCGGGACGGGCGAGATTTCCCAGGAAGCCCTGCTCCTCCAAGGGGGCATGAAGTGTCCTGTGTGTAGCTTTGTGTATGGAACGAAGTGGGAGTTCAATAGACATCTGAAGAACAAACATGGCCTGAAGCTGGTGGAAAATGAAGGAGACGCCAAATGGGAGTCCCTTGACACGACGGAGGAAACGTGTACCCAGTACCTTCATATCGCTGACACAGAAACAGATGTTCAGGGAACAGAGGCCGCGGTGGCAGCTCTCCAAGACCTTCGATATACCTCAGATACCAGTGATAAGCTTGACCCCACGGCTGTGAACATTCTCCAGCAAATCATTGAGCTGGGCGCGGAACCCCACGACGCGGCTGCTGTCGCCTCCGTCGTTGCCATGGCACCCGGAACCGTTACAGTGGTCGAACAGGTGACGGAAGAGGAGCGCACAACCAATCACGCCGTCATGATCCAGGAGGCCTTGCAGCAAGCGTCCGTGGGCCTCGGCGAGCAGCATCACTTGGTCGTTTCGGCAGATGACGTCGAGGGGATCGAGACTGTTACAGTTTATACTCAAGGGGAAGAGGCCTCGGAGTTTATCGTTTACGTACAGGAGGCCATGCAGCCCGTGGGAGATGGAACCATGGAACACATCTTGCAGGAGATCTGA
>scaffold_982|ENSXETG00000020215|53480|73535
AGCAGCAGCAGCAGCAGCAGCAGCAGCTCTCTCAAGGTCCGACACCTCAGCAAGGACCAGAACCAGTTCTCGGAACAACTCCATAAGTCTCTGATAATGAACAAAGACAGGAATCAAGTGACGGAGAAGATTCTGAATCTCACCCTGGAGATTATCTTCCTGCTGACTGGGGAGGTGAAGTGGGTAGCAGAGAGGGGGCCAATAAATGTTGTTGTTCTTATTCCACTGAAAATCTTTGCTATTTATTCTTATACTGATTCAGGACTTATTCAGTGGGATATAACTAATGGAGATGGAGATTATTACTGTTATTGTATCTGTTTGTCCCTATGCTCCGCCTCTCCTGCTATCGAAATACGGACCAGGCACGATCCGGGGCTTTTAAAGGAGGCAAAAGCGAAAGAAATACAAATAGGTACCATAAAGAAGAGACAAACAGCGCCGAAAGCTCTAAGGCCCAATTACTCACCGGATCGGATAGAGAAGAATATCCAGAACACACAGGATTATCAGACTGACCCCAAACAGGCGGCCTTTCTGTGTAAGGAGGAAGAGATTCCTGTATCCATCGGCCAAGACTGCATCATTGTACGGTCAGTGAAAACGAGGAATGAGCCGGAACTGAGTGTCCGAGAGCGTCAGAACCGCAAGGAGAAGAGAATTCTCCCAGCTCCCCATGCAGACGCAGCCAGTGACAGGAAGGAATCAGCCAGAAGCCACATGAACCCCTACTCCCATCTGGGCACAGAGGAAGTCCCCAACATCCCGCAGGATTATCAGATTGAACCAGATGTGATCCAACCCCAGCAGTGTAAAGAGGAGGAGCTTTCTTCTGAATTCACTACAGGTGATAGATGGTTGTTAAGACATACGGTAATAAAGCTTTTTCCCGTACAAATTGCAGGTGCAGGGGTTTGTTTATTAGGCGGAGCTATGACGCCAGAGGGCCAGGCTAACGCGCACCTCCTGTCGCTGTCGGACGAATACCCCGAGAGCTTCTTGTACCAACCCGACGCCGACGCGCAGCACAAACTCGCGGGGAGGGAGCCGTTCTCCTGCTTCGAATGCGGCAAGTGTTTCCCGTACAAGTCGGGGCTCATCACCCACCAGCGGGTTCACACCGGGCAGAAGCCCTTCTCCTGCGCCGACTGCGGCAAATGCTTCAAGGACAAGTCGGTTCTGTTCAAGCACCAGAAGATCCACACGGGGGAGAAGCCCTACGCCTGCTCCTACTGCGGCAAATGCTTCCTGTACAAATCCACGCTGGTCACGCACCAACGCACCCACACCGGCGAGAAACCCTTCGAGTGCACCGTGTGCGGCAAATGCTTCGGGGACAAGTCGGTTCTGCTCCGGCACAAAAAGATCCACACGGGGGTCAAGCAGTTCTCCTGCTCCGAATGCGGCAAGCGATTCACCCGCAACACCAGTCTGGTCACGCACAGGAAGATCCACAGGAGATGA
>scaffold_683|ENSXETG00000010805|1495|3427
CAACCTTTTGTCTGTACAAAGTGTGAGAGACGATTCCGTAGCAACGAGGAACTTCTCTCCCACAAACGGATTCACACCGGGAGGCCATTTGTCTGTGCTGTTTGTGGGAAATGCTTCTCACATAGAATCATCCTCCAAGCGCACCAGTGGCTTCATACTGGGGAGAAACCATTCCCCTGCACTCAGTGTAATGAGAGCTTTCTGTACAAAAGGGGCCTTCACCAACATCAGCAAATCCACCAGAAGGGGAAACCATATGTCTGTTCTACGTGTGGGAAACAGCTGAAGAACAAACTGACTCTAAATCGACATATGCACATTCACAGCAACATAAAACCTTTTGCCTGTTCTGAGTGCAGCAAATCCTTCCGATTCAAGGCCTGTCTCCAGCTGCACCAAAGAACCCACACTGGAGAGAAACCATATACTTGTAATGAGTGTGGAGAAAGCTTTGCCCAGTGTGGACAGTTAAAGACCCACTGTCGAATTCACACTGGGGAAAAACCATTTGCTTGTTCTGAATGTGGAAAAAGATTAAGTTCAAAAGAGGCTCTCCGGGCGCACCTGTTGTGTCACACTGGGGAGAAGCCATTTTCCTGCTCAGAGTGTGATAAATCATTTAGATTAAAGTCAAGTCTTCAAATCCACCAGCGCGTTCACACGGGAGAGAAACCATTCGAGTGTAAAGAGTGCGGGAAATGTTTCCGGATTAAGGCGAATTTCAATTCACATCAACTAACCCACACTGGGATTAAACGGTTTGAATGCTCTGAGTGCGGGAAGCGATTCAGTCGCAAGTGCAGACTAATTCAGCACCAGTTCATTCACACCGGGGAGAAACCATTTGAATGTACCACGTGTGGGAGAAGATTTAGTCTTAAACCAACCCTCAATAAGCACCAGTTAGTCCACACTGGGGAGAAACCCTATGTCTGTACTGACTGTGGAATGGGCTACAAGGAGAAGAGGAGTCTGGTTGCTCATCTTCGGACTCACACAGGAGAGGCAGGTATTCCTTGTACTGAGTGTGGGAAAACCTTCCTGTCGGAGAGAAGACTTAAAAACCACATGCAGATACACACTGGTGTGAAGCGTTTTACCTGCAAAGAGTGTGGGAAATCTTTCTCACATAAATCATATTTTGAGACTCACAAGCTAATGCATGCTGGGATAAACCCCTTTGAATGTACCGAGTGTGGGAAACAGTTCCCGCACAAGCAGCTTCTCAAAAGTCACCAGTTAATTCACACTGGAGAACTTTTTGTCTGTCCAGAGTGTGGGCTGGGGTACAAGAGAAAGCAAAGCTTGCGCAATCACCTTCTCTGTCACACAGGGGAGAAACCATTTGCATGTGAAGAGTGCGGTAAAAACTTTGTCTTGAAGAAACACCTCAAAAGACACAAAGAGACACACAGTGCGGAGAAAGCATTTGAATGCTCCGAATGTGGGAAAAAGTTCCGTCGCAAGGATGGACTCCTCAAGCACTGGCTAACTCACACAGGGGAGAAACCTCACGTCTGTACTGAGTGTGGGACACGCTTTCAGTGTACCAAACAGCTCAGGATTCATCTTTGGACTCACACTGGAGAGACGCCATTTAAATGTGAAGAGTGTGGGAAAGTTTTTGCTTCAAGCACAAAGCTCCAGGTCCATAAAGTGACACACACGGGGGAAAAGCCATTTACCTGTGAGAAGTGCGGCAAAAGCTTCACCCAGAAGTCAAATCTGAACACTCACCAGCTGACTCACGGGGAAAAGAAGTTTAAGTGTGAGGAGTGCGGGAAATGCTTCTCCCGTAAAGATTCCCTCAGGAGTCATCAGCGGCTTCACACTGGAGAGAAACCATCGTGTGAAAAAAAAAGCTTCTCCTGGGAGGATTTTCTCCACCCTCATGCGGTGACCCATACTGGAGAGAAACCATTCAGCTGCACG
>scaffold_6108|ENSXETG00000017455|553|4405
CCGGGAGTCAGAGAGAAGCCGCCGGACACAGGGAGAATGATGGGAAAGAAAGATCCGCTGAGCGACAGAATTCTTACTCTCACCCTGGAGATTATCCGCCTGCTGACTGGAGAGGACTGCGTTGTTATGAAGAAGTCAGCTGTGGGGGTCCTGCATGCCCCTGGCTCCGCCCTACAGAAGGAAAATTCCGAGAAGATCCTGGAACTCATCTCCAACATCATCCACCTGCTGACTGGAGAGGTTGCCATACGGTGTGAGGATGTGGCCGTCTATTTCTCCATGGAGGAGTGGGAGTACATTAGAGAGAACGAGGCTCTTTATACAGGAGAAAGCAAAGAGAATGTCCAGCAGCGCCCCCCGCTGGGCTGTACGAATGAAGCTTCCGATGAGATTAAAGCTGCACCAGAAGCAGAATTGCTCCCCAATAACAACCCTGGACTCTGCACGGATGGGAATATCACAAACACAGACATCTCCATGCATTCTGCCCCCACAGAGCCATCACCATTGTATGATGAGAGGAGCCAATCAGATCTCAGCATAAGTGAGCTTAGGGAACAGAGACAGGTCATGCCTGCGGAGGGATGCAGTAGGAATAAGGACTTGCCGGGTAACAGTACCCCCAGTAGTATTAAAGAGGAGTATTCTCCGCATGGGGCAGAAGCACATTGTGATGATAGAGTTGAGGCACTTACAGAACAGGTAGGTCGGCCTTATACCCCATCTCCTGCCATGGGCTGCAGCCTACATAATGATACAGCCAATAGCATCAAACAGGAGACTGACTCTTGGGACATAGAAAGCCAATCGGATTGCGGCAGGCTGCCGGAATATACGATAAATACATCCGCATATGCTTCTCACCCAGGGACTGATGCCTCGCCAGGTAAGTACACCTTTGATGGGTACCAGAAACCCTTCATAGACACCAGGAACCAAAACACGGAGGAGAAACTCTATGTGTGCCGTGAATGTGGCAAATCCTTTTCCCATAACTACCTCCTTGTGAGGCACCAGAGGAACCACAGCGGGGAGAAACCCTTTTCTTGCCTGGAATGTGGGAAGAGCTTTACCCACAATTACCTCCTTATGCGTCATCAGCGGTACCACACCGGCGAGAGGCCCTTCTCCTGCTCCGAGTGCGGCAAATGCTTCACGCAAGTGTCGCAGCTTAATTACCATCAGAAAAGCCACACGGGGGAGAAACCGTTCACTTGTTCCAAATGCGGGAAATGCTTTGCGTATCGCTCCTACCTGATCATACATCATCGGGTTCATACGGGGGAGAAACCATTCACCTGCACCGAATGCGGGAAGTGTTTTACCCACAATTACCTTCTGGTCCGGCATCGAAAGAATCACTCCCAAGAGAAAGCGTTCGCTTGTTCCGACTGCGGGAAGTCTTACACGCACCCTTCGCAGCTCGCCAATCACCAGCGGAACCACGTGAGGCAGAAACCCTACGCTTGCACTGAATGCGGGAAGTGCTTCTCCCATAACTACCTTCTGCTCAGGCATCAGAAGAACCATTCAGGAGAGAAACCGTTTGCTTGTTCCAAATGCGACAGATGTTTTGCACAAATGTCCCAGCTGAATTATCACCTGAAAGGCCACACAGGGGAGAAACCGTTTCCTTGCCCCAAGTGCGGCAAGCGATTCGCGTACCGTTCCCAGCTGCTCATACACGACCGGACTCACACCGGGGAGAGGCCGTACAAGTGCATGGAATGCGGCAAGTGCTTTACGAGTCGTTCGCACCTTAACGTGCACCTTCAGTTTCACACGGGGGAAAAGCCGTTCCCGTGTACGGAATGTGGGAAGCGCTTCACGCGCCGCTCGCACCTCAGTCTACACTACAGGTTCCACAGCGGAGAGGGAGGCTACTCGTGCTCCATCTGCGGGAAGTCTTTCTCGCTCCACTCGCAGCTCAATGAGCATCTGCAGCTTCACGCGGGGGCGGCGCTGTTTAAATGCTCCGAGTGCGATATCTACTTCAAAAGCCGCTTGGTGCTGCTGGAGCACTACAGGTTCCACACGGGGGAGAAGATGTTTTACTGCTCCGAGTGCGACAAGTGTTTCCCGAGCCGCTCGCAGCTGATCGTACACTACAGGGTGCACATGGGCCCAAACATCCTCGCTTGTCCCGAATGCGACGAAGGCTTCGAGCGCCACTCTCAGCTCATAGAGCATCTCAGGACTCACACGGGGGATAAGCCCTTCTCCTGCTCCGAGTGTGGCAAATGCTTCGGCTTCCAGAGAAACCTCAATGCCCACGTTAGGGTTCACTCCGACCAGGAG
>scaffold_217|ENSXETG00000020303|1039818|1046197
CTCAACGCCCAGAGACAAGATGGCCTCCTCTGTGATGTCATCCTTATCGTCCAGGAACAGGAGTACAGGACGCACCGGTCAGTCTTAGCCGCCTGCAGCCAGTATTTTAAGAAGCTCTTTACCGCGGGCTCGTTATTAGATCAGCCCTACATATATGAGATTGACTTTGTAGAGCCCGACGCGTTTTCAGCCATATTGGAATTTGCCTACACATCCACTCTGACCATCACCGCGTCCAACGTTAAACACATCTTGGACGCGGCCGAGATGCTGGAGATTCAGTGCATCATCAACGTATGTTTGGAGATTTTAGAGACGCCCAGAGACGGGGAAGAGGACAACGAAAAGGAAGAAGATGAGGATGATGACGATGACGACGATGAAGAAGAAACAAAAGACTTCATGAATGAGGAGAACCAGACTGATATCCAGGAATCCAGCTGTCACCAAAGCCCCCCGACCTCAGAGCAGCTGGAGGGGCACTATGAATCGCAGAAGGACCTCCCAACGCATTTCTCATCCATGACCAACTCTACCGGCCAGAGCGCTATAAAGGATTTCTCCATTGAATCGTTACTAAGTGAAAACCTGTACCCCAAAAGTAACATGGCGGAGAGAAGGGAGGTGTTTGCGGCCCATCCGGGCAGCCACTTTGGGCAGATTAAGGCAGAAATGGACTACAGCGCTTATCTCAGCTTCCTCAGCGCGGCGCATCTGGGAATGTTTCCCCCGTGGCCTTTGGAGGAAGAGAGAAAACTAAAGCCAAAGGCGTCGCAGCAATGTCCCATCTGCCACAAAGTCATCATGGGGGCGGGGAAACTGCCCCGGCACATGAGAACCCACACGGGAGAGAAGCCATACATGTGCAACATCTGCGAGGTCCGCTTCACAAGGCAGGACAAGCTGAAGATCCACATGCGGAAACACACGGGGGAGCGGCCGTACCTGTGCATTCACTGCAACGCCAAGTTTGTCCACAACTACGACCTCAAAAACCACATGCGCATCCACACGGGCGTGCGTCCGTACCAGTGCGAGTTCTGCTACAAGAGCTTCACGCGCTCCGACCACCTTCACCGCCACATCAAGAGACAGAGCTGTCGCATGTCCAGGCCCCGGAGAGGGAGGAAG
>scaffold_808|ENSXETG00000020531|252792|254655
ATGGGAGAGAGGGCCGGAATGCTGCATTTCAGATTGGACAACCATGGCGACTCGATGCTGGACCGGATGAACTCCCTGCGCCAGCAAAACAAATTTTGCGATGTTACGGTGCATATTGATGATACGGAGGTGCCAGGGCACAGGGTGGTGTTTGCCGCCGGCTCGCCATATCTGAGGGACCAGTTTTTACTGAGCGATTCAGGTGAGGTGCATATTTCCATCCTACAAAACTCACAGGCTGGCAAACAGCTTCTCCTCTCCTGTTACACTGGAGTCCTAGAGTTTCCTGAGATGGAACTTGTCAATTACCTGACGGCCGCCAGCTTTCTGCAAATGAGTCATGTGGTGGAGAGATGTACAGAAGCCTTGTGGAAGTTCATCAAACCCAGCCAGGAGAGGAAAGATGACGGTCAGGAAACCAGTGTAGATAAACATGTAATAGAGCAAGAAGAAGAAGAAGAAGAAGAAATTGAGGATACCCTACAGCCAGAATCTCCAGTGGCTACACATTCAGAAGACAGCCTGGATAATGACGACATTCAGATTGTTAAGATTGAGTCCATTGGAGAAGTGACCAGTGACAAAACGAAAGTGTGTCAAAGCCAGTATATTTCTTCCGAACAGACTGCTCTCCATTCTCTTGAGCCACAACACTCACTGATCAACTCCACTGTAGAAAACAGAACTGGAGACGCTGATAACCCTCTGCACAGCTACACTATGTCCGATAATAGCAGCGACAACATGGGGCCACCAGCTAAAGAACTATTTGGTCCTGGAAACAGGATAGTAGACAAGACATTACAGTGGCATCACCAGTGTCCCAAGTGCACAAGGGTCTTCCGGCACTTAGAGAACTATGCCAACCATTTAAAAATGCACAAGTTATTTATGTGTCTCCTATGTGGAAAAACTTTTACACAGAAGGGTAACCTGCACAGGCATATGCGTGTGCATGCAGGCATCAAACCCTTCCAGTGTAAAATATGTGGTAAAACATTTTCTCAGAAATGCTCCCTGCAGGACCACCTCAACTTGCACAGCGGAGACAAGCCTCACAAATGTAACTACTGTGACATGGTCTTTGCACACAAGCCCGTGCTAAGAAAACACCTGAAACAGTTGCACGGTAAAAACAGTTTTGACAATGCCCATGAAAGGAACACGCAGGACATTGGTCTGGACTATGATGCTTTTTCAAACACCCATGACAGCAGTGACATTATAAGTCAGAGTATTCACAAATAA
>scaffold_1439|ENSXETG00000025425|7374|52694
CAGTGTGTTAGAGCTGTACTCACCACAACTAAGATGGCCGCACAGCAGTGCATCCAGGCAGCAAACAAAGGTTACGTGTGCCCGACTTGTGGCAAAGGGTTCAGCCAAAAATCAGACCTTATTGTTCATCAGAGAATCCACACGGGGGAGAAACCCTTTGTCTGCTCCGACTGTGGGAAATCCTTCACCCAACGGGGGCATCGCACGTCTCATATGCGCTCCCACACGGGAGAGAAGCCCTTTTCCTGCGCCGAGTGTGGGAAGCGCTTTACCCGGAAGTCCACTCTTATTGTGCATCAGAGGAGTCATACACATTCCAAATACGCGTGTTCCGACTGTGGTGCGTGTTTCACAAAACACGCAGTTCTTGCTGCACATCAGAAGACTCACATCAAATCCCATACCTGTACTGAAGCAGATTATGCGCAGAAGCGCCCTGAGAGCGGAGGCAGAGCGAGGGAGAAGCCCTATGTGTGTTCCAAATGTGGAAAAGGTTTTGCCCACAAATCGACTCTCATTAAGCATCAGAGTTTCCACATGGGCGACTTTACCTGTTCCCAGTGCGGGAAGCGTTTCAACTGGAAGTCCAACCTTCTGGTGCACGAGAGAAGTCACGCCGGGCAGAAGCCCTTCGCCTGCTCCGAGTGCGGAAAATGTTTTGCCCACAAATCGACTCTGGTGAAACACCAGCTGTTCCACATGGGGGCCTTTACGTGCTCCGAATGCGGCAAAGGCTTCAGCCAGAAGTCCAATCTATTAGCGCACCAGAGGCGCCACACTGGCCACAAACCCTATTCCTGCTTTGAATGTGGGAGGAGTTTCAGCCAGAACTCCAGCCTGGTCACGCACCAGAGGATCCACACAGGGGAGAAGCCATTTTCCTGCTCTGAATGCGGGAAGTGCTACACCCAGCACGCCAGTCTCCTCGTGCACCACAGGACGCACACAGGCGAAAAGCCTTACGTCTGCTCCGATTGCGGCAAAGCTTTCAATCAGATGGCGCACCTTGTCAAACACCAGCGCAGCCACAAG
>scaffold_1489|ENSXETG00000004675|32569|40034
ATGGATGCAAATTGGAGCAGTTTTATATTCCAGACCCCTCCTCCCCCCCCTGCGGAGCCGATGCAGGTTGAGCTCTTGCCAGTCTTAGCCACTGTTACAGCGTCCCCAGATGGAACCCTCCAGTCTCAGACGATGGTGCCTACTTTGGCCACCCAGCACCCCTCAACTGTGGATGCAGCTGCTCTCAAGCAGGAGGTGACCAGCATTCCTATCTCCCAACATATTACTTCTATTACCTCGGTTGGCCACAACCAGTCCTCTCTCTGTACTGCCCTGCCATTGCAGCCCCTCATGGAACTCCCGAAGAAATCCAAGAGTCGGGGCCCTTATATCTGCTCTTTGTGCTCTAAGGAGTTTAAGAACGGATACAATCTAAGGCGACACGAAGCCATTCACACTGGAAACAAACCAGCCCGGGTAACACCTTCTGTTGAGAAAATAACGACCATGGTGCCTCTCAGTTTGCTGGGTGTAGCAAGTGCCCTGGGTGCAGGAACAGAGGGTCTGGAGGTCCCCGCCTCCCCTTCCACCCTCCAATTACCAGGCCCCTCCCCCTCGGCAAAGAAGGTGCGCAAAAACCACGCGTGTGAAATGTGCGGCAAGGCATTCCGGGATGTGTACCACCTGAACCGCCACAAGCTGTCCCACTCCGACGAGAAGCCGTATTCGTGCCACGTGTGCCAGCAGCGGTTCAAGCGCAAGGATCGGATGACCTACCACGTGCGCTCCCATGATGGCACCGTGCACAAACCCTACATCTGCAGCCACTGCGGGAAAGGCTTCTCCCGACCTGATCATCTGAACAGCCACGTTAGGCAAGTCCACTCTACAGAGCGCCCCTTTAAATGCCAGACCTGTGAAGCTGCCTTCGCTACTAAGGACCGCTTGAGGGCCCACATGGTGCGGCATGAGGAGAAGGTCCCCTGTCACGTGTGTGGGAAGTTGCTGAGTGCCGCCTACATTACTGACCACATGAAGGTCCACAGCCAGGGCCCCAACCATGTATGTGAGCTGTGTAATAAAGGGACCTGCCAAGTGTGCCCTCTTGCGGATGCATCTGTTACTTCTGTTCTGCCGAGTCCTGGTGTCCCGGGCATGGTGCCCACTCAGCCATGGTGA
>scaffold_478|ENSXETG00000012923|467016|487434
ATCCATGAGGATTCATCACCAAAAGCCAGCAGCAAAAGTCTATCTCCAACACTTGCAGGCCCATCCCACACCAAGTCACCTGAGGAATATAAAGAGCAGATATATTCATGTAAAATAACTGTTAAAACAGAACATCCTGAGGAACTTGTTGAACCCCTTTCCACATACACTTCTTTGAGCACCAGGGTACCGGTCAACCTTTATGTGCCGGGTGGATCAGAAGTTACAGAAACTAAAAAGGTGCAGACTTTCCCTACTCTGCACACAACCACTAATGTCAGTTGGTGCTACTTGAATTATGTTAAGCCAAATCATGCCCAGCAAACCGACCGAAGGGCTTCTGTTTACGGTAGCTGGTGCATCAGTCTGTACAACCCCAACCTTCCAGGCATATCCACAAGGGCAGCACTCTCCCTGCTAAGGTCCAAGCAAAAGACTAGCACTGAGATCTATACAACAGCCGATACCACACACTCTGACACAGATTTGGTTGTGCCCTCCAGAGTCCGAAAACCCAAAATGACAGAGGCTCACTTACCCCCTCGTGTGCAGAAGGAAGTACCAAATGCAGAAAAGGAGGAAGACAAGAGAGGAAAGCCAGAGGATACAGGGCCAACTGTCAGGCGGAGTGAACCAGCACGCATTCGGATATTTGAAGGAGGGTACAAATCCAATGAGGAGTATGTCTATGTAAGAGGTCGCGGACGAGGGAAATACGTGTGTGAGGAGTGTGGAATTCGATGCAAGAAACCAAGCATGCTAAAAAAGCATATTCGTACCCACACTGACCTCCGACCCTATGTTTGCAAACATTGTAACTTTGCTTTTAAAACCAAAGGGAACTTGACTAAACACATGAAATCCAAAGCACATAGTAAAAAGTGCCAGGAACTAGGACTGCTGCCACCATCCCAAGCAGAGCTGGATGCAGAAGAAGGGACCAGTGATGAACGATGGCAGGATAGTGATTTGCTTGAAGAGCACCAGTTCTCAGACTTTGAGGACTCTGACGATGATGAAGATTCTGATGAAGAGGACGATGAGGAAGAAGATGAAGAGGAAAGCCAGGAAGAAAAGCACCCTTCACCAACAGTGAGAGACTCTCCTAATGAACCTACACAAGATCCTGAGACTGCAGGAAGTTCTCCAGCATACCAGTTCTCCCCAAATCCCTTTCCCACTGTAGAGGCCCCTGAGAAAGACAACCGAGCAAGGAGCTTTGACTTGCCTGCCTCCCGAGATACTTTGTCTTGTAGGCGATGGTCTCCTGGCAAGGAAGTATCAGGATGCAGTAGGCCAGGTCCTTCAAGGAGGCATCTTTTACAAAAGAGAGAAACCTCGCCAAAATGCTTTTCGACAACTGGTTGTCCTTCACCCCGCAGGGGCATGTCACCATGCCAACGATTGGCATCTGCAAAAGAAGTTTCTCCTTTGCGGTGTATTTCCCCTCGACACCTGTCTCCGCATCGAGATCTATCACCAAGGACCTACATGTCACCTGAGCGTGGGGCCTCCCCACCAGTGAGACATATTTCCCCAAGTAGAGAGTTGACAGGTCTTCAGTGCACAACTCTTAGACCTGGACTCGCTTCACCACCTCGTTATGCATCCCCTGGAAGGGATGAGCAGCAACTAAGTAGATCAGAGACTCAGACACACATTAAAGTTCAGCAAGGGTTTTTTTCATCCCTGGCTCTACCTCATCGGACTTCTGAGGCTGCATGCAACAAACAGAAGTTGGGACCATCTAATTTCCCAGTCATGTTAAGACCCCTCTGCTCACAGCTTACACCTCACTACCTGGCAAGAAGTGCAGAAAACTTGTTCACCCACCTACCGCTGCACTCTCAGCATCTGCAAAGAACCCCTTACCCAATGATACCAATTGGGGGCATCCAAATGGTTCAGGCGCGACCTAGCCCTCACCCAGAACTGTTGGGGCAATCATTCTTTGAACCACAACCTGGAGATCTTGAAGCAGTGCCATTTGAACAGCAGCACCAAGAAGAAAATGATGAACAAATCAGGACTAGCAGGAAAGAGGAGGCAAAAGACAGGGTAATACCCCCTATCAGCACAGCCCCAACAGTTTCTCCCTCAAGCACTTACTGCCAAACAGCTTCCACCCCTCCTCAGCCTGAGATGTCCCAAGCTGAAACTGACCTATGCCATGGGGAGCATGTGGGAGAAGGATGA
>scaffold_1409|ENSXETG00000000622|11327|18364
ACTTCTTTGCTATTAGGGAATTGGCCTGAGAAAGAGCAGCAGAACCTCAGTGCTGGGAGATATTGTTTAGTTCCATTTGGATCTGACATGTCCAGGATGAGGAAGATCATAGAAGTTGGAAGGGAAAGTGAAAATGTTCAGGGGAACCTCAGCCGAACCCAAACTCCCAATGAATCTGTCAGAACCCCAAACCAGAATGATAGGTTCCAGGTATCTCAGGAACATTGTGTTGATGGAACCTCTTCTGCTCTACAAATACAAAAGCTCCATAATACTACTAATATACAGGATATCAGAAGGCCCAATATTTCCAAACTTAAAAAGGCGAAGTCCTCTGTAAAATCACACATTGCCAAGATGTGTCACCAAGGCACAAAAATGCATATTTCCTCTAAAGCCCACAGTGCCCTGAAACCTTTTATCTGCCCAAAATGTGAGAGGAGATTTTGTGACATCCGGAACCTTCTCACCCACCAGAGAATCCACACGGGGAGGAGCTTTGTCTGCTCCAAATGTGGGAAATGTTTCTCTCACCCAGTCTTGTCCCTGAGTCACTTGTATGAAATGGTGTATTTGCTGGTATTCCACGGGTCACTGACCCCGGCAGCCAAGAAGTATTGCTCTGTGAGGCTACAGTTTTATTATTATTGTAACTTTTTATTACTTTGTGGGAAAGGCTTCAGAGATAAGTATAAACTCAGTCTGCATCTAAGGATTCACACAGGAGAGAAACCATTTGTCTGCACTGAGTGTGGGAAAGGCTTTAGGGATTCGAGCTCTCTGAAATCTCACCTCCAGATTCACACAGGAGAGAAACCATTTGTCTGCACTGAGTGTGGGAAAGGCTTCAGGAAAAAGTGTGATCTCAAATCTCACCTTCATATTCACACCGGAGTGAACCCATTTGTCTGCACTGAGTGTGGGAAATGTTTCAGGGATAAAAGCGAACTGAACATTCATATTAACGTACACACAGGAAAGACTTTCCCCTGTACGGAGTGTGGCAAATCCTTTGCAGCAAAGAACAATCTGAAAAGGCACCAAATGGTTCACACTGGGGAGAAACCACACGAGTGCACAGAGTGTGGGAAACGATTCATGGAGAAAAGTAAACTAGAGAGACATTATCTAAATCATACTGGAGTGAAACCATTCAGCTGCTGTGAGTGTGGAGAACAGTTCAAATGGAAACACCAGCTCCAGTATCACCAACTGAGTCACACCGGGGAGAGGCCATTTGTCTGTACTGAGTGTGGGAAGAGCTACAAGAGTAAGGATACACTCACTGCGCACTGTCTTATTCACACTGGGGAGAAACCATTTGTGTGCCCTGAGTGTGGGAAACCATATAAGAGCTACAGTGCACTGAGGTACCACCTCCAGACTCACATTAGATGA
>scaffold_334|ENSXETG00000021949|11821|22848
ATGCTGACTGCTGTATGTAGCTCTTTGGGGAACCAGCCACCTGAGACTGACTCTCCTTCACCGCCTGAGATCTCTGTGAGACCATACCTTCAGCTCTCAGAAGCAGATTCAGGACTTTCCTTACAGCCAGACGGTGTTCAAGAGTGTTCCTTTTCTGCTAGCGAGAAATACACCTCCCTGACCTCGGTGAGACCCTCCAGCCAGACATTTTCAGTTCGGGAATCCGAGGAAAGCAACTTATTTCCCAAATTTCTGCACCCACCTCTTGAGATGTCCCACCCGTATGAAACTTGGATTCGACCCCCAGGTCCAGGTGGATCTGGAGAAGAGGGTGGGGTACCTTCTTGGTGGGATCTTCATGCTAGTTCTAGCTGGGTGGATCTGCAGCCTGGAGCAGGGGGCTTTTCTGCTTCCTCACCTCACCAACCTCCACTTGGAGGTTATAGCCCAGAGATGTGTGTGCCTCCTGCACACATGCTTCCACCTTCTTCCCACCTCATGGGAGCTTTGGAACCAACTCTGGAATCCCATTCCTCTGACCAGGGATCAGAAGGTTCACCTCGACCCAAAGGTGTTCGAAGAGCGATGCCACGAAGTGCAGCCCAAACAGCCTGTCGCTGTCCTAACTGCCAAGAGGCAGAACGTGTGGGTGGTGGTGGAGAGGGTGGCAAGCACAAAAATCTTCACAACTGCCACATTCCGGGATGTGGCAAAGCATATGCCAAGACCTCCCATCTAAAGGCTCATCTGCGCTGGCACAGTGGAGACAGACCGTTCGTGTGCAACTGGCTGTTCTGCGGCAAGAGGTTCACTCGGAGTGATGAGTTACAAAGGCATCTGCAGACCCACACTGGAGCAAAAAAGTACCCCTGTCCCTCCTGTAGTCGTGTCTTCATGCGCAGTGATCATTTAACCAAACATATGAAGACACATGAGGGTGAAAGCAGGGGGGCAACAGAGGCATCAAGTAAGGCCAAGAATGACAAGGTGTATGAACCAATGGGAAATAAGGGTAAAAGCACATGGGAAGGAATAAGAGGACAGGGTAAT
>scaffold_887|ENSXETG00000023928|73277|126866
CCTGTTCCTGCTCAGGTGGCGCCGACGTTCGATGACGTTGCGGTTTATTTCTCGTGGAGCGAGTGGGAAAGCCTGAGCCCCTCCCAGAGGGACATGTACAAGAGCGTCATGGCGGAGAACTACGAATGCGTGCTTTCCCTGGGTTATCCAATCGGAAAGCCAGAAATTGTATCAAAGATCGAGGCGGGAGAAGATCTGTGGTCGAGGAGCGATGCCCGTCCCGAACGCAAGGAGAAGGACGGTGAGTCAACGAGGCAACGAGTGCCCCTTCCTATCCCCCCCCCCATGGGCTTCAATGTCTCTGCAGGTGAAACGCCCAAGGATTCTGATTGGGCAGCAGAGGACTATAAGGAGGTGCTGTACCTCGGTACTTTGGCCGCAGTAAAGTCGGAGCCGGTGGAGGAGCCTGTGGTGGAGGGAAGCAACTCGGCCAAGAAGAGCCACATCTGCAGCCATTGCGGCAAGCTGTTTAGCTGCTATGCAGCCGCGGCCCGGCACCAAAGGATGCACAGACTGCAGAAGGCGCATCAGTGTCCCCACTGCAAAAAGGGCTTCGTGCAGAAGTCGGATCTCATTAAGCACCATAGGACCCACACCGGAGAGAGGCCGTATCAGTGCGCAGAGTGCCAGAAGAATTTCACCGAGCGCTCGGCCCTCGTCAACCACCAGAGGACGCATACGGGCGAGAGACCTTACAGGTGCCCGGACTGTCTGAAAAGCTTTAATCAGAGATCGGCGCTAACCAAGCACCGCCGGACGCACACAGGGGAGAGGCCGTATCACTGCTCGGTGTGTGCCAAGAGCTTCATCCAGAACTCGGACCTGGTGAAACACCACTTGCGCACCCACACCGGGGAGAGGCCGTATCAGTGTGCCGACTGCCACAAAGGCTTCATCCAGAAATCTGACCTCGTCAAACACTTAAGAACTCACACAGGGGAGAAACCCTTCAAATGCACCCACTGCGACAAAAAATTCACAGAGAAATCCGCTCTGGCTAAGCATCAAAGGACTCACACTGGGGAGAAACCATACAAGTGCAGCACCTGCGAGAAAGCCTTCACTCAACGCTCAAACCTCATCTTGCACCAGAGGATCCACACCGGCGAGCGGCCTTATAAATGCACCACGTGTCTCCGAAGTTTCATCCAGAACTCTGACTTGAAATCCGACCTGCACAAACACTGGAGAATTCACACTGGGGAGAAGCCGTTCCCGTGTCACACGTGCGACAAAAGCTTCACCGAAAGATCGGCTCTCATTAAACACCACAGGACCCACACCGGGGAGCGGCCGCACAAGTGCAGTGTCTGCGAGAAAGGCTTCATCCAGAAATCTGCGCTCACCAAGCACATGAGGAGCCACACGGGAGAGAAACCATACGCCTGCGCCCAGTGCGGCAAGAGTTTCATCCAGAACTCCGACTTGGTGAAGCACCAGAGAATCCACACGGGGGAGAAACCATATCACTGTACCGAATGTAACAAGTGCTTTACCGAAGGGTCGTCGCTGGTGAAGCACCGGCGTACCCACTCAGGGGAGAAACCATATCCGTGCACACAGTGTGAAAAAACCTTCACCCAAAGACCCGCCCTGGTCAAACACCAGAGAACTCACAAGGCAGAGAAACGATATCCGTGCAACGAGTGCGACAAGAGTTTCTTCCAGACGTCCGACTTGGTTAAACACCTGCGAACCCACACGGGGGAACGGCCGTACCACTGTTCCGAGTGCAACAAGGGTTTCATCCAGAATTCGGACCTGGTGAAGCACCAGAGGACCCACACAGGCGAGAGGCCCTACACTTGTGCCGAATGCAACAAAGGCTTCGTGCAGAGATCCGCCCTGACCAAACACATGCGAACTCACACCGGGGAGAAACCATATAAGTGCGAGCAGTGCCAGAAGTGTTTTATTCAGAACTCGGATCTGGTCAAGCACCAAAGGATCCACACCGGGGAGAAACCGTACCACTGCCCTGACTGTGGCAAACGCTTCACCGAAGGCTCCTCCCTTATTAAGCACCAAAGGATTCACAGCAGAATCAAACCGTATCCGTGCAACGTGTGCGGCAAAAGCTTCAGCCAAAGGTCCGTCTTCCTGAAACACTGGCGGTCGCACACGGGGGAACAACCCTACACGTGCAAGGAGTGCGGCAAGGGCTTCAGTCAGAGTTCTGCCCTGGTGAAACACGTGCGGATACACACCGGGGAGAGGCCCTACGCCTGTCCCACCTGTGGGAAGAGCTTCATCCAGAACTCGGACCTGGCCAAACACCAGCGGATCCACACAGGAGAGAAGCCGTACAGATGCACCACGTGCGGCAAGAAATTCATCGACCGCTCGTCCGTGGTCAAGCACTCGAGAACCCACACGGGGGAGAGGCCGTATCCGTGCAAGGAGTGTGGCAAAGGCTTTGTCCAGAGGTCGGATCTGGTGAAACACACGAGGACTCACACAGGGGAGAAACCCTATGCG
>scaffold_38|ENSXETG00000021426|2548655|2566394
ATGGCGCAAGCTATATTTGAAGCTTTTGAAGGGATGGACAACCAGACAGTGCTTGCTGTTCAGTCGCTGCTCGATGGACAGGGGGGCGTGTCGGACCATTCAGCCCAAACTGTCACCAACTCTGCTCCTATCCAATCAATGGATGATGAAGACGTGTTCCTTTGTGGTAAATGTAAGAAGCAGTTTAACTCCCTGCCAGCCTTCGTGATCCACAAAAGAGAACAGTGCCATGGCAGCGCCCCCTCTCTATCATCGGTTACTATGGGAGCTCACAGTGCCTACACCCCGCCGGTCAGCTCAGTTCAGCAGTCGCAGGTGAACAACAGGCAGATCTCCACGTACATTGCAGTTCCTCCATCTCCTCTCATCCAGACCCTGGTACAAGGCAATGTTCTGGTGAATGACGAGGTCCTGCTTTCGGCCATGTCTGCGTTCACATCCCTAGACCAGTCCATGCCTCCAGTGCCGGCCCCAGTGCAGACTAATCCCAGCATGCACTCCGCAGGAACATATCTCCATGCACCCTCATTGCCGCTCCGACCTTCACATCCTCCTCCCTCGGCCCCCGGACACAGCCCACTTGGGGCCCATGTACAAGCAAACAGCAGTAGCTGCAGTACAGTGGTGCAGGTGTATAGCTCGCCCATCAGCATGCCGGGAAACCCTGCTATGGAACTCCATGGGATGAACATGGCGCCATACACACAGATCGAGGTTCAGAGCCAATGTGTGGAGAGCTCTGTCTATAACACCCCCCCTGTGTACAGCCCTGGGAAGCAGGAACTCAAATCAAAAACTCCAAGCAGCTGTTCTCCTTGCACCGGCTTGGGTGGCAGCAGCATGGGAAGTCTGGAACCAAGTTTGCCGAATAAGGCTCGCCGCTCCAAGGCTGATAGTGGCATTCGCAATGGGGCTCAGTCCCCCTTAGGCCCAAAGTGTGCTAATGCCAGTGCCATGTTTATGGGCTCAGTCCCCCCTAGGCCCAAAATTTTATTCTGTAGCCACACAGGTGAAAAGCCCTTTCAGTGCATTGTTTGCGGCCGGGCGTTTGCTCAGAAATCCAACGTCAAAAAGCACATGCAGACGCATAAGGTGTGGCCTCGGGAGCAAAACACCACCAAGTCTCTGGCACCGGTGTCCGTTCAAGTGCTCCCCCTAAACCCCTCACAGGCCCAAGAGAAAGTCGCTGAGAATGGAGCTAACAGTCAGCCTCCGACAGAGGAAGCCCCTGCCGAGGGTATGGAGGTGGCACCGGGCAGCATGGGGGAGGGGCCAGACGCCAAGCACGTGGTACTGGTGGATAGTTCATATCACTGCCAGTTCTGCCCGAGCAAGTTTGACAGCTATTTCCAGCTGAAGTCCCACATGACTCAACACAAGCAAGAGCAGGTGTATAAGTGTGTGGTGAAGGGTTGCGGCCACACGTCTCAGAAGCTGGACCACTTCCTGGAGCACATCAAAACCCACCAGGAAGAGCTGACCTACCGCTGCCACCTCTGTAACAAGGACTGTGCGTCTCTGTATGAGATGGGGGTTCATCAGTACTCGCACTGCATGCTGCCACAGATCACTCCAAAGAAAGACCAGGCTGTTTATAAGTGTCTGAAGTGCATGAACAAATATTCTACTCCTGAAGCTTTGGAGCAGCATCTGCAAACAGCCACACATAGCTACCCCTGCCCGCACTGCCCAAAGGTATTTCCTTGTGAGAGGTATCTCCGCAGGCACCTGCCCACCCATGGAGGAGGAGGTCGCTACAAATGCCCCATTTGTAAGAAGCTCTTCCGGCGAGAACATTACCTTAAACTGCACAGTCACATCCACTCAGGGGAGAAGCCATTTAGGTGCGCCCTGTGCGACTCTGCATTTAACCGAAAGGACAAGCTGAAGAGACACATGCTCATCCACGTGCCATACAAAAAGTACAAGTGCCCATTCTCGTCCCATACAGGCTGTAATAAGGAGTTTAACCGCCCGGACAAACTAAAGGCTCATATGCTGTCCCACTCTGGAATAAAGACGCACAAATGTCAGTACTGCTCCAAGTCGTTCAGCCGCCGAGCACACATGGTGGAGCACCAGCGCAGCCATACTGGGAATTACCGATACAGTTGCCCAAACTGCGGCAAGGGATTTACCCGGCAGAAATACATGAAGGAGCATAAGTGCCGGTTGCATTCAGATGGTGACAAGGATCAGGTCAGAAAGGTGCAGAGGAAAAGAGGCCAAGGAGTTGATTCCGGTACTGAGGATGAAGGAACCTTCACAAATCTGAAGAACGTCACAGAACCCATAGATTCCTCTGGTGATCAGATAGAGGAGTCGTTCCCAACAGCTGAAGCCCAGCTCTCTATAGTGGTGGGCAGCCAGGAACACTCACGTGATGGCCTAGGAGTTCCTCCTGGAGTAAATACCATGACGTCTACTACTGTGACCCTGGCTGAGCTGCAAAGTGGAGCAGACTCTTCCTGTGCCATGCTGGCCGTGCCTATATATATCCAGAACCCAGAGTGA
>scaffold_378|ENSXETG00000021232|61734|63317
ATGGCAGATGCTGTTCACTACATCCACTTGCAGAACTTCAGCAAGTCTCTCCTGGAGACTCTAAATGCCCAGAGATTAGGGGGACATTTTTGCGATGTTACCGTTCACATACATGATGCAACTCTGCGGGCCCACCGTTGCGTATTGGCAGCTGGAAGCCCCTTCTTCCATGATAAGCTGCTACTGGGTTATTCTGAAATTGAGGTTCCACCGGTGGTGCCCACCCAGGTTGTGCAGCAGTTGGTGGAATTTATGTATAGTGGCTCGCTGGTTGTCGCACAGTCTGAAGCACTGCAGATTTTAACTGCAGCCAGTATACTGCAGATCAAAACTGTCATTGATGAATGCACACAAATAATATCTCAGAGCAGAGCCAACAAACCAGTGAAAATGACTGGTGCTATGTCATCTTGTGGCCCGCAAGGGAGATCTATTAACAAAATGCAAGAGCAAGCATCCAAAGATTCAGATGGTCCATCCTCAATAGGTTTAAGAGACTCCAGTTGTTCTCTTCCATCAGCACTAAGAAATAATGATATTGAAATAATCTCGCAAATGGGAACAGTCAATGAAGCGCCCAAGATACTCTGTGCTTCAGAAGTTCGTTACAAACTAAGAGATATGCTTTCGTCACAGCAGAGGCAACTGCCGGAAGTAAGGGAGATAACTGTGTCCGAAGGGGAACAGGTTTCTGAAGGTGAAAGCTTAGCAACTGCCTACATCACACAGACGGAGGCTCCACAAAGCTGCCACAGTCGCAAACAGCGTCAGCCTGTACGTCTTCAGCTTTCAGATTCTGTCCCTGTAATAATCAAAGATGAGGATGAAGAAGAAGATGAAGATAGCAATGCGAGGGAAGGTGGGGATGATGAGGATAAAATGACTGCATATAACGAGTGCAGTGGAGGCTTTCCAAGTTGCAGCGAAAATGAGAAGGCCAGAAGTCCAGAAGAGAAAGTTCGCAATGCCGGAAATAGCAGAAAAGATTCAACTGGTCAGATGGAATTTGCATCAGAAGGACAAGATTTCTTTACCAATCAGGATGTATTCTCTGAGACCTTTATACCTCCTTGGCAGAATGAAGAAAACCTCGCTGAAGGAACTAGGGAAAACCCAATAGAAAATGCAGAGAAATTCCGCCCAGATTGCAGTTTGGAAGGTTCCAGCCTTAGAAATCTGGCAGTTGTCGCTAGTGGAGACTTCAAATCAAGTCCGCCATTTAATTCTAGAGTTGGTGAATCCAGAACTCTTCCATTTGTTGCCTCGGTAATACCTAGAGACATAAAGAATTCAGTATCTGCAGCAGCTGTTGCTACAAGCACTTCAAGCATCTTCCAGTTCCACTTGACGCATCCTAACCAATCTCCTTCTGGTGTAACGCAAGGATTTTTTAGTGTCCAGCAAGATGGCACTGCTAATGTTGTACAAATGAACTCTAACATGGTTTCTGGATCCTTGCAAAATGACCCATCTCAGCGTCCTGGACCTTCTCGTAACCCTGAGCCTTCCTATGTATGCAGCCATTGTCAGAAAACATTCAGCTCCAGGAAAAACTACACAAAACACATGTTTATCCATTCAGGT
>scaffold_1338|ENSXETG00000008505|34537|53095
GCTGCAGAGCTCACTGTGCTGAAGCCGGACATATTTCTGCGCATAAAGCCTGACGAGCTGGTGTTTGAGGCCTGTCCTGACCCGGAACCCGAGAATGGAGACACCGGGGAGACCTCTGCCCCTAGCGTGAGGTCCGGCATTTCCGTCACTATAGAGAGGGAGGAGGAGCCTTTCTGGCTGAACATCCAGGAGACGGAAAATGAGGATTTTGGAGAAGAACAGGATGCAGGTGACGGTTTTGGCAGCAGGGAATTGGAGGATTGCCTTACCCCCTTTCAGCCTGACGACGTGCCCATAGGGAACAGTTCTCACTTACCCCAGGAGGACTGGGATAACACTTCCACCATTCGACTTCCCCGGGCTCGGAAGTGTCAATCCATATACAGGATTGGTCAGTCCCAGTGTGCGTACGACTTTACCGACCCGTCTAGCCCCACCCCACCCAGGGCATTTCAGTGCTCCGAATGCCAGCAGAGCTTTAGTGAGAGTGAGATGTTGCTTCTACACCAGTCAGTCCACACGCCATGGACGTGTAACCCACAGGAAGGGGGTGGTGGTGGGGTGTACATTCCCCAACAGCCTTCACCTGCCCTTCTCGGAGGCTGCCCGGTGGTGCCAGCACCTTATATATGTGGAGATTGCGGTAAGGGCTTCTCCAGCTCCTACAAACTCAAGATACACCAGAGAATCCACACAGGAGAGAGGCCATACAAGTGCCTCGTGTGTGAGAAACGTTTTCACAAAAGCGCCCACCTCAAGGTCCATCAGAGAACGCACACAGGGGAGAGGCCCTATGGGTGTCAGGTTTGTGGCAAGAGGTTCACCAAGTCCTACCATCTGAAGGTCCATCTGAGAACACACACAGGCGAGAGGCCATACCAGTGCCCAGAATGCCTCAAAACCTTCAGTGTCAACTCCCACCTAACGGTGCACCAGAGAACTCACACGGGGGAGAAACCCTTTGTTTGCTTTGAATGTGGCAAAAGCTTCCGGCAGAAAACCAGCCTTCTGGGCCACCAAAAATCGCACCAACGACTCGGGGAGCGTAGAAAGCTGACTTGGAAGACTCTTTGGCCTGAGAAATGA
>scaffold_2235|ENSXETG00000019840|717|16702
NCTGGCTCCGTCATACAGAAGGAAAATGACAAGAAGATCCTGGAACTCATCTCCAACATCATCCAGCTGCTGACTGGAGAGGTTGCCATAAGGTGTGAGGATGTTTCCATCTATTTTTCCTTGGAGGAGTGGGAGTATATAAAAGCAAACAAGGCCCTTTACAGGGAATGGATAAAGGAGGAGGAGCCCCAGCAGCTCCGCCCACTGGCAGCCTGTGAGTATAAAGATGGGAGCGATGTTACAGCACATACGGAAGCAACTTTATGTTGTAATAATGATGGGAATCTCACAAACCCTGATGTTTCTCCAGCGGAACAGCCCCCACCGGCCAATGGGATTAAAGAGGAGGCGGCTTCATGGGAAGGGGGAAACCAATCAGATTGCAGCATTAATCCCCTTACAGAACAGATACAGGGAACAGACACACCTACTCCTATCATGGGGTGCAGCCTGGGTAGCAGCCCTTTAAAAATGAAGGGTAATAAATATGATAAAAATGCTGATAACTCCCCACAAAAATCACGGATAAATGATTTGGATAAACATCTAAGGACCCACACAAGGGAGGCACCTTTTTCCTGTACTGAATGTGGGAAATTTTTTGCTGCTTCTTTAGAACTCGCCGTCCATCAACAACGAACTCACACAGGGGAGAAAGTTTCTTGTTCCGAATGCGGGAAATGTTTCTCACGTCGATCTAACCTTATTCGTCACCATAGAACCCACACAGGAGAGAAACCATTTTCTTGTTCTGAGTGTGGAAAATGTTTCCCAAATCGCTTTAACCTTGCTAGTCACCAAAGGACTCACACAGGAGAGAAGCCATTTTCTTGTTCTGAATGTGGGAAATGTTTCTTAAATCGCTCTAACCTTGCTCGTCATCAAATGATTCACACAGGGGAGAAACCTTTTTCTTGTTCTGAATGTGAGAAATGTTTTGCCAGCTCATCAAAACTTACTGTCCATCAACGACAAGCTCACACGTCAATGAAAGCATTTTCTTGTTCTGAATGTGGGAAATGTTTCTCAGGTCGCTCCAAGTTTGCTCGTCATCAAAGGACTCACACAGGGGAGAAACCATTTTCTTGTTCTGAGTGTGGGAAATGTTACTCCACTTCATCAGAATGTGCTATCCATCAAAGACGAACCCACACAGGGGAGAAACCTTATTCTTGTTCTGAGTGTGGGAAATGTTTTTTCACTTCATCAGAACTTACTGTCCAACTACATGGAATCCACACAGGGGAGAAACCTTTTTCTTGTACTGAGTGTGGGAAATGTTTTGCATTTAAGAGTAGTCTAAAAGCGCACTTTAAAAATCACACAGGAGGGGAGAAACCATTTTCCTGGTCTGAATGTGGGAAATGTTTTAAAAATAGGAGAAACTATGATAAACATCATAGAACCCACCAAAGTAAAAAAACCTTTTCTTGTTCTAATTGTGGAAAATATTTTTCAATTCGATCCAACCTTGCTCGTCATCAAGTAACTCACACAGGGGAGAAACCTTTTTCTTGTTCTGAATGTGGGAAATGTTTTTCAAGTAAATTACAACTTAAAATGCATTATAGAACCCACACAGGGGAGAAACCTTTTTCTTGTTCTGAATGTGGGAAATGTTTTTCAAGTCGATCTTACCTTGTTCGTCATCAAAGGACTCACACAGGGGAGAAACCTTTTTCTTGTTCTGAATGTGGGAAATCCTTTAACCGTGCTCGTCATCAGAGGATTCACACAGGGGAGAAACCATTCTCTTGTTCTGAATGTGGCAAATGTTTTACATATAGATTTCAGCGTGAACATTATAGAATTCACACAGGGGAGAAACCATTTTCCTGTTCTGAATGTGGGAAATGTTTTTCAAACCAATTGACCTTACACCAAATAACCCACACAGGAGAGAAACCATTTTCTTGTTCTGAATGTGGGAAATGTTTCAATCGATCTTACCTTGTTCGTCATCAAAGGACTCACACAGGGGAGAAACCTTTTTCTTGTTCTGAATGTGGGAAATGTTTTTCAAGCTCTAACCGTGCTCGTCATCAGAGGATTCACACAGGGGAGAAACCATTCTCTTGTTCTGAATGTGGCAAATGTTTTACATATAGATTTCAGCGAATTCACACAGGGGAGAAACCATTTTCCTGTTCTGAATGTGGGAAATGTTTTTCAAACCAATGGCACCTTAAAAATCATCATAGAAGCCACACAGGGGAGGCACCATTTTCTTGTGAATGCGGGAAATGTTTTACAAATCGATCTAACCTTGATCGTCATCAATTGACTCAC
>scaffold_78|ENSXETG00000005739|2300144|2309552
ATGAAGAGGCATTCTGTGCCTAACCAGTCTCGTGCTTATGATGGTTTGGAGATGGATTCTCCAGCTCTGGTGACTCGAAGGGAACCTGAGGAATTTAATGAGCTTCTGGACTTTGATTTTATCTTGTCCAATTCCCTTATCCACCAAGAGTCCATGACTGTGGGTTCTTCTTCTTCATCTTCGTCGGTCACTGCTTCCTCACCTCCACCTCCTGCCACACTTCCTGATACAATGTCTGCTCTCTCGTCTACCACTTGCAACTTTGTATACCAGGTACGTTGTCCCCAGGAATCATCAGGGGGCACCCTTATGTACAATGCAAGGGATCCTACTATGTCCAGTGCCACTTTCAACCTGGCGGATATAAATGATGTTTCACCTTCAGGGGGTTTTGTGGCTGAACTGATGAGACCTGACTTGGACCCAGTATTTATGCAACAACAGCCACAAGCTAGCTTGCAAGGTAAATTTGTTCTAAAGACAACTGTTAGCATGGGTGATTATGGCCAAACCATCAGTGTTAGGAAAAACAACTCTGGCATAGACAGTCCCTTGTCTTACACTACTCACCAGCTTCCTAGAGTGTGCCAAAAGATCAAGCAGGAACCTTCTTCATCTTGCACTTCAGCATGCCCAATGGATGGACAGGGCCAACAGTCACAAAGCATGCGTGAGTTTCAAGCAGGAAGGGGTCTACCAATTAGGACTAACCAATCTTTGTCCCCAGAAGAGCTGATGGGCAGAGACTGTCATTCTTCCTCTCAGACATTAAGTCATTCTTCATTGCCAATACCTCCAGCCTACCACACCTCTGCCAGTTTTTCCCACTTCACTTCAGATCAGCCGCAGACACAATTGCCTCCAACCCAGCTACAATATCAAGAGCTTTTGACAACTGGGGGTTGTATACCAGAGGAATCTAAACCCAAGCGGGGTCGAAAATCCTGGCCTAGGAAAAGGACTGCTACTCACACCTGTGAGTATGCAGGTTGCGGAAAGACCTATACCAAGAGTTCTCATTTAAAGGCTCACTTACGAACTCATACAGGTGAAAAGCCATACCACTGTGATTGGGAAGGATGTGGGTGGAAATTTGCTCGCTCAGATGAACTGACCCGGCACTACAGAAAACACACAGGTCACAGGCCTTTCCAGTGCCAGCGATGTGATCGAGCTTTCTCTAGGTCTGACCACCTTGCTCTGCACATGAAGAGGCACTTCTAA
>scaffold_235|ENSXETG00000024199|144468|234900
ATGCGCCTATTCGGGTTGCGGGGTGCGCAGTCCCCGTTTCCTGCCCTGGTGCATGGTGGTCGGACGGAGGAATTGTTGGAAAATTGTGCCGGAGGGAAAAATATGCTTTTAGCCCAAATCAATCGGGATTCCCAAGCAATGGCCGAGTTTCCTGGAGGAGGTGGGGAAGCCCAGCACGTCACTCTGTGTCTTACAGAAGCCGTGGCAGATGGCGAGAGTATGGACACGATGGAGGGTATGAGCCTGCAGGCAGTCACCCTGGCCGATGGTTCCACTGCCTACATTCAGCACAACACTAAGGATGGGAAATTAATGGAAGGGCAAGTCATTCAGCTGGAAGATGGTTCGGCTGCCTACGTCCAGCACGTCCCTAAAGGCGATGACCTGAGCCTGGAGGACGGGCAGGCGGTTCAGTTGGAAGATGGCACCACGGCCTACATCCATCACTCTTCCAAAGACTCGTACGATCAGAGTTCGGTGCAAGCAGTGCAGCTGGAAGATGGCACGACGGCTTATATTCACCACGCGGTGCAGGTCCCGCAGTCCGATACCATCCTGGCAATCCAAGCCGACGGCACCGTCGCGGGGCTACACACGGGGGAGGCTTCCATCGACCCCGACACAATCAGCGCCTTGGAACAGTATGCCGCAAAGGTGTCGATTGAAGGAGGGGAAGGAGCCGGTAGCAATGCACTTATAAATGAATCTGAATCAGAAAAGAAGATGCAGATTGTATTAAGCCACGGCTCCCGCATTCCCGCCAAACCCCCACAGACGAACGAGAAGGCTTTCCGCTGTGACTACGAAGGCTGTGGGAAACTGTACACAACTGCCCATCATCTCAAGGTACACGAGAGGTCACACACAGGGGATCGTCCGTACCAGTGCGACCATGGCGGCTGCAGGAAGGCGTTCGCTACAGGTTATGGGTTAAAAAGCCACGTACGGACGCACACGGGGGAGAAACCGTACCGCTGCTCGGAAGAAAACTGCACCAAGTCGTTCAAGACATCGGGAGACCTGCAGAAACACGTCCGGACTCACACAGGGGAAAGGCCGTTCAAGTGCCCGTTTGAGGGCTGTGGAAGATCCTTTACTACATCCAATATCCGGAAGGTCCACATCCGCACACACACCGGGGAGAGACCCTACTACTGCTCGGAACCGGGCTGCGGCAGGGCCTTCGCCAGCGCCACCAATTACAAGAACCACGTGCGGATACACACAGGGGAGAAGCCCTACGTATGCACGGTGCCCGGCTGCGACAAGCGCTTCACGGAGTATTCCAGCCTGTACAAGCACCACGTGGTGCACACACACTCCAAGCCGTACAACTGCAACCACTGCGGCAAAACCTACAAGCAGATCTCCACCCTGGCCATGCACAAGAGGACGGCGCACAACGACACCGAACCCATCGAGGAAGAGCAGGAGAGCTTCTTTGTACCGCAGCCGCCCGACGAAGTCATCAAAGGATCCCAGATCACCTACGTAACGGGAGTGGACGGTGAGGATGGGATCCAAACAACGCAGTCGGGCCAGCAGCTGGCGCTCATTGCCCAGGATGGCACATCCCATGTGGCAATAGTTGCCCAAGACTTATCTGCATTCCACACCTCTGCCACTGAATCAGGCCCCCAGCACAGCCACAATCTGGGGGGCAGTGAATCCAGACCTGTTACATTACTAGCCACTTCCAATGGGAGACAGATCGCAGTGCAAATCGGGGAACAGCAGTCATTGGAGGAAGCCATCCGAATCGCTTCGCGGATACAACAGGGCGAATCCCCAGGCATAGAAGATTAA
>scaffold_1036|ENSXETG00000023383|15049|18606
ATGAACATTGAGGATAAACTCGGGGGAATCTTCATTAAATGCAGCCCCACCAGCAACATGCAGTCTTCCAGGGGCCTGATAGGCCTGGGGGCAGCTGATCCTTTGTGCCCCGAGCTCCCCGGGTCAAACGCAGGCCTGGGGGAGAAGCCCCTGCCCCAGGGTATCATGGCCGCCCAGGAGATGCTGCAGGGGCGGGACGAGATGATGTCACAGGATGAGCTCATGGTGCAGGAGGAAACCGTGAAAAACGACGAGGAAGAGATGGCGGAACCCCCGGAGCGGATCCTGCCCCAGGGGCTGCACTTCACGGTCTCCTTGTGTCGGCAGGTTCACGTGAAGCAGGAAATGAAGTTCATGGAGGAGGGCGACTCGCCGGGGGCGGAACGGGCGCAGCTGGGGGGGGCGGTGGATTTGCAGAAGAAGAAGAAGAGGAAACAGCGCTCTCCTGCCAAGATCCTCACCATCAACGAGGACGGTTCCCTCGGCCTGAAGATCCCCAAGTGCCACGTGTGTGAGCATTGCAACGCCGCCTTCCGGACCAACTACCACCTACAGAGGCACGTCTTCATCCACACAGGGGAGAAGCCGTTTCAGTGCAGTCAGTGTGAGATGCGCTTTATCCAGAAGTATCTGCTCCAGAGGCACGAGAAGATCCACACGGGGGAGAAGCCGTTCCACTGCGACGAGTGCGGGATGCGCTTTATTCAGAAATATCACATGGAGCGGCACAAGCGGACGCACAGCGGCGAGAAACCGTATCAGTGCGAGTACTGCCTGCAGTATTTCTCCAGGACGGACCGGGTGCTGAAACACAAGCGCATGTGTCACGAGAACCGAGAGAGGAAACCGGGGAAGGGTGCCGGCAAGGGGGGGCTCTTGTCTCCCGAGGGGGACCCCACCCTCTCTCCCAAAGATGGAGGCGCAAAGAGGAAGCAGAAGGGCGACAAGAAGCTGTTGGGCGACAAGGAAAGCCCCTCGGAGAAGGCGGAGCAAAAGAAAGAGAAGAATGACTTCCTGCCCCTGTTCCCCGACGGCACCAAAGTCAAGGACGAGTACATGGTGGCAGAATACGCGGTGGAGATGCCCCAGCCGACTCTTGGCCCCCTGCACTTACAGGAAGTGGTTCCCACAGACATTAATCCCCCCAAGCTTCTCCTGAAGAAGGTGAGTGGCAAGAAGGGCCTGAAGCAGTCGCTGGAGCAGAGCCCAACGCTGTCGGCGCTCTCCGCCTTCGACGACACCAAGGTGGCTAAATACACCTTCGAGCTGGTGGATTCGGGCAGCAACTCGGATTTGGATCATGGGGACCCCCTGCAGGAGGGGGGCAGCAAGCCGGCCAATAGCAGCGTCAGTTACGACGAAGCCATGCAGTTTTCCAAGAAGAAGCGGTACCTGCAGGCAGCGAGCAGCAGCCGGGAATACGCCCTGAACGTCGGCTCCATCGCGTCCCAGCCCTCGGCCACCCAGGCTGCCGTAGCCAGCGTCATGGACGAGAGCGGCGCCGCCGTGCTTATGGACGCCCAATCGCTGTCCGTGGACCTGAAAGCCAATCAGGATAAGAACCAGGTGATCCCGGATGAGGTGCTGCAGACGCTGTTGGATCACTACACGCACAAGGCCAACGGGCAGCACGAGATCTCCTTCAGTGTGGGCGACACCGAGGTCACCTCCAGCATTTCCATCAGCTCGGCGGAGGTGGGCGAGAGCAGCCAATCAGAGGCTCTGGCCGCGAGTGCCCAAGTGGCGGCCGGGGACAAGGCCAGCATGCTGCAGGAATACTCCAAGTTCCTCCAACAGGCGCTGGAGCGGACCAGCCAAAACGACGCCTACCTGAGCAACACGAGCCTTAACTTTGTGACGGACGGAGCGGCCCTGGCCACGCCCAGCACTTTCCCCTCTCTGGACAAACACGTATACGCCACGCTGCCAATCAGCAGCTTCCGCCCGGGCCTGGCCGCCCCGCTCCGCCTGACCCCCGACAAGGCCCACTTTGGCCTCATTGTGACCGACTCCCAGCACAACTTCAGCTTCGCGGCGGACGACAGCAACAGTGCGTCCCCGGCTCCCTCTTCCTCGGCGCAGGATTTCATAGATCAGGTGACCGGGCAGAAGAAGAGCGAATCGCAGCCCGTGCACCAGTCCTACCAGCTGAATGCCTTCGAGCAGCCGTACAGGGCTCAGTTCCAGGGGGCCCGGGCCGGCATATCCCCTCAGTTTAGCACTGCCAACGGGCAGGTGAACCTGCGGCAACCGACTGCCAGCCCTGACTTCCCAGAATTCTCTCTGGTGAATGTAAACGAGAGCAGAGCCCAGCTGACTTCCACCACTGACACGGCGGCCGGTCAGACCTTTGGCTAA
>scaffold_1546|ENSXETG00000022581|1670|7695
CTGTCCCTGCAGGGTCCGGTGAAGTTCGACGAGGTGGCGGTGGTCTTCTCGGAGGACGAATGGAACCTGTTAACGGATCAGCAGCGCGGGCTCTACATGGAAGTGATGAAGGAGAACTACGAGCACCTAATCTATCTAGGCTTTGAAGTTCCTGTTATCTTATCCTTGCTGCAGGATGGAGGAGGGATCGGCAGCGATACAGTCACCCAATCAAAATCCCAGCAAGTGGCCGGAGCTGAGGAGTCTAAATCCAGCGTTACGTTAGAAGGACCCATCCCTGAAACCCTTCCCTCAAACCTAAAGAGCAAAGATCCGGGAGGTAAGAAGAAGCCGGCCAAGAGCGTCCATTGGAAAGATGAAGAAATGGATACAAACGGGAGTGGCTATAGCCACGATGAAAACCACGACGAGCAGTTGCCTAGCAGTCCTAATGGGAGGAGCCTACGGAAGCGCAAGCAGTACTTTTGCCACGACTGTGAGAAATGTTTCAAGCACAGCTCTGCGCTGGAAGCCCACCGCAGGGTCCATAGCGGAGATAAGCCGCATCAGTGCGACATCTGCAAAGAGACCTTCAGCTACAAGTCTGCGCTTATTGTGCACCGCCGGCTCCATTCCCAAGCGTCAACAAGCAAATCCCAAGAGGAAGAAAACCAGAAGCCGGCCGAGACTGCACCCGTCGTCGTAAAACCCCCTTCACCAGTAAACACTACACTTGAAAACCCCCCTGTAAGTCCAACAGCCCCAGCTGTGAGCGCCAGCGCTCCCGTTGTCAATACACAGGTAGTCAACTCCAACAGCACAGTGGTCAACTCATACGGGGAAAAACCTCACAAATGCAACTACTGTGACAAAAGGTTTAACGACTTATCCATCCTGGAAGCGCACCACCGCATCCACACGGGGAAGCTGGCCTACCCGTGCACCATGTGCGATCAGAGTTTTTCCAAGCCGTCGCTGCTCGCCGCCCACAACAACACCCACAAGGAAGGCAAGCCCTACCAGTGCGACCAGTGCGACAAGAACTTCAACGACCAGTCGCTGCTCGTGGCGCACAAAAGAACTCATACCGGCGAGAAACCGCATAAATGCAGCCACTGCAACAAATGGTTCCCCAACCGAACCACCTTGATCGCCCACGAGGAGTGCCACTTGAAACCCAAGCCCTACAAGTGCAAGCACTGCGAGAAGAGCTTCAACGATAAGTCGCTGCTGGTCACCCACGAAGGCGTCCACACCGACACCAAGCCGTTCAAATGCAACCAGTGCCCCGAAAGCTTCTTCTTAAAGACTCAGTTGATGGTTCACCAAGCGACCCACGCGCCGGAGAAGCCCTTCCCCTGCAGCCAATGTGAGAGGAGCTTCAACAAGAAAGAGACTTTGCTAGCACACATCCGGGTTCATAACCTACAGAACGTTCAAACACAGAAGCCTCACAGGCAGTGA
>scaffold_1134|ENSXETG00000002834|7881|44059
CCCTTTGTCTGTACTGAGTGTGGGGAAAGCTTCAGCCATAGGGGTAAACTCAATGTCCATCTTCGCATTCATACGGGGGAGAAACCCTTTGTCTGTACTGAGTGTGGGGAAAGCTTCAGCCATAGGGGTAAACTCAATGTCCATCTTCGCATTCATACGGGGGAGAAACCCTTTGTCTGTACTGAGTGTGGGGAAAGCTTCAGCCATAGGGGTAAACTCAATGTCCATCTTCGCATTCATACGGGGGAGAAACCCTTTGTCTGTACTGAGGAGTGTGATAAATCCTTTAGACAAAAGAAAAACCTAAAAAGGCACCAAATGATCCACACGGGGGAGAAACCATTTGAGTGCACAGAGTGCGGGAAACGCTTCCGATGGAAACAAGCACTTCAATATCACCAGTTAGGTCACACCGGGGAGCGGCCGTATGAGTGTAGTGAGTGTGGGAAAGGCTTTAGGTCTAGTGGTGAACTTGAAGTACATGTCCGGAGTCACACAGGGGAGAAACCATTTATCTGTAATGAGTGTGGGAAAAGCTTTAGGGAACAGTCTGGCCTTATTTATCACCTTCCCAGTCACACAGGGGAGAAACCATTTGTTTGTGTCGAGTGTGAATGTGGGAAATCTTTCTCTAATAAAAGCAACCTTTTGACGCACCACAGAGCTCACACAGGAGTGAAACCATATACATGCACAGAATGTGGGAGATCTTTTGCCTATAAGAGTTCCCTTTTGGCACACCAAAGAGTTCACACAGGGGAGAAACCATATACATGCACAGAATGTGGGAGATCTTTTGCCTATAAGAGTTCCCTTTTGGCACACCAAAGAGTTCACACAGGGGAGAAACCATATACATGCACGGAATGTGGGAAATGTTTTTCTCAAAACAGTCACCTTTGGATACACCGAAGAGTTCACACAGGAGAGAAACCATATACATGCACAGAATGTGAATGTGGGAAATCTTTCTCTAATAAAAGCAACCTTTTGACGCACCACAGAGTTCACACAGGAGCGAAACCATATACATGCGCAGAATGTGGGAGATCTTTTGCCTATAAGAGTTCCCTTTTGGCACACCAAAGAGTTCACACAGGGGAGAAACCATATACATGCACGGAATGTGGGAAATGTTTTTCTCAAAACAGTTACCTTTGGATACATCGAAGAGTTCACACAGGAGAGAAACCATATACATGTAAAGAATGTGAATGTGGGAGATCTTTTGCCTATAAGAGTTCCCTTTTGGCACACCAAAGAGTTCACACAGGGGAGAAACCATATACATGCACGGAATGTGGGAAATGTTTTTCTCAAAACAGTTACCTTTGGATACATCGAAGAGTTCACACAGGAGAGAAACCATATACATGTAAAGATTGTGGCAAAAACTTCTCCCATAAAAGCAACCTTTTGATACACCACAGAGCTCACACAGGAGTGAAACCATATACATGCACAGAATGTGGGAAAAACTTCTCACATAAAAATAGCCTTCAGTGTCACCAAAGAATTCACACTAAA
>scaffold_3|ENSXETG00000022839|3757393|3775642
GTCCTGGATGAGCATGGGAATGTAAAATTCTGCATTGATGCCAGCCAGCCAGATGTGGGCAATTGGCTAAAATTTATAAAGTTTGCCGGGTACTGCAATCAAGCGAATCTAGTCGCCTGCCAGCTAAATGACCAGATATTTTACAGAGCTGTAGCTGATATTGAGCCAGGAGAAGAACTCCTTTTGTTCATGAAGAGTGAAGATTATACCTATGCAAGAATGGCTCCAGATATCCATGAGGAACGCCAGTATCGCTGTGAAGAGTGTGATCAACTGTTTGAATCCAAAACAGAGCTGAGTGATCACCAGAAATACCCCTGTGGTACACCCCACTCAGCCTTTTCACTAGTGGAGAACAGCTTTCCTGCAAGCCTAAATGATGACAGTGACCTCGGAGAGATGCAGCACACCCATGAGTGCAAAGAATGTGATCAAGTCTTTCCAGACATGCAAAGTTTGGATGCGAGACTGTTCCAGGTAGATGAAAAAATTACGATGAACTGTAAAGATTGCCCATGGATGACCAACCAGATCAAAAGAGAAAGGAGTGCAAAGATGATTACTGTATATCAGATGATATCCTGCCTAGAAGTTTTCACGGATCCTAGCAACCTCCAAAGGCACATTAGGTCCCAGCATGTTGGAGCCCGTGCACATGCTTGCTCTGAGTGCGGAAAAACCTTTGCTACATCATCAGGTCTCAAACAACACAAGCACATCCACAGCAGTGTCAAGCCCTTTGTATGTGAAGTCTGCCATAAGTCATATACTCAGTTTTCCAATCTCTGTCGGCATAAGCGCATGCACGCTGACTGCAGGACTCAGATCAAATGCAAAGACTGTGGCCAAATGTTCAGCACCACATCATCACTTAATAAGCACAGGAGGTTTTGCGAGGGGAAAAATCATTTTGCTGCAGGAGGATTGTTTGGGCAAGGCATTTCTCTTCCTGGAACCCCAGCCATGGACAAAGCTTCTATGATTGGTATAAACCATGCAAATGCTGGGCTTGCGGACTATTTTGGTGCTAGTCGGCATACTGCTGGTCTTACATTCCCAACAGCTCCTGGATTTCCTTTCAGTTTTCCTGGTCTGTTTCCATCAAGTCTTTACCACAGACCCCCTTTGATACCTGCTGCTTCTCCGGTGAAAGGGCTTCCAAGTGTTGAACAGAGCAGAAAGAGTCAGAGTCCCCATGTTAACCAGCCTCAGGTATTACCAGCTACACAGGACATTTTAAAAGCACTAAGTAAGCACCCATCTATAGATGGAAATAAGGCTCTGGAGTTCATATCAGACAGTAATGTGAACCAGAGGCCTCATGAAAAGGTAAGCGACCATTCAGAGAGTAGTGACCTTGATGATGTCAGTACTCCGAGTGGGAGTGACTTGGAGACAACCTCTGGTTCTGACCTTGAAAGCGACATTGAAAGTGATAAAGAAAAACTAAAAGAA
>scaffold_535|ENSXETG00000027160|305716|341709
CATGAGAGGATTCACGCGGTGGAAAAGCCGTTCTCCTGCGATGAATGCGGGAAATGTTTTACCCTTCGCTCCAACCTTAACGCACACAAGAAGATTCACACGGGGGAGAAACCGTTCTCATGTTCTGAATGTGGCAAAGCTTTTATCTATCACTCGTCTCTGCTCTCCCACATGCAGATTCACAAAAGACTGAAACCGTTTTCTTGCTCCGAATGCGGGAAATGTTTCACACGCCGCGCCTACCTCACTGTGCATCAGATGATCCACTCCGGGGAGAAGCCGTACTCTTGCTCTGACTGCGGGAGAAGCTTCACGCAACGCTCGTATCTCATCGTGCATCAGAGAAATCACACGGGGGAGAAGCCATTTTCTTGTGCCGAATGCGGGAAATGTTTTACCCTGAGCTCGAACCTCAACGTGCATCAGAAAATCCACACGGGGGAGAAGCCGTACTCCTGCGCCGAATGCGGGAAGTGCTTCACGTACCACTCATCTCTTATTTCCCATCAGCAGGTTCACAAACGACTGAAACCGTTTTCATGTTCGGACTGCGGGAAATGTTTCACCCGTCGAGCCTACCTTAATATCCATCAGAGGATTCACTCCGGGGAGAAACCGTTTTCTTGTTCCGTTTGTGGGAAATGTTTTGCGCAACGTTCGTACCTTTTAGCGCACGAGAAGACTCACTCGGACGACAATCCCTTCTCGTGTCCCGAGTGCGGGAAATGCTTCGCACAGCGCACGTACCTTAAGGCGCATCTAAAGATTCACTCGGGGGAGAAACTACACTCTTGTTCTGAGTGCGGAAAGTGTTTTCTACTACGCTCGCGTCTCATCGTGCACCAAAAAATCCACACAGGAGAAAAACCATATTCCTGCCCCCAGTGCGGCAAATGTTTTACGCGCCGCGCGCAGCTCGCCCTTCATCAGAACATTCACACCGGAGAGAAGCCGTACTCTTGTTACGAGTGCGGAAAGTGTTTCACGGATCCCTCCACCCTTAACGCACATCGGAAAATCCACACTGGCGAAAAGCCGTACTGTTGCCCCGAATGCGACTGCGGCAAATGTTTCACTTACCGCTCGAAGCTCGTCAGGCATCAGAGAATTCACACCAAAGAGAAACCGTTTTCCTGTAACGAATGTGGGAAATCCTTCTCGCAGCGCTCGGGCTTTGTGAAGCATTACCAGACCCACGCGGGT
>scaffold_1594|ENSXETG00000000656|14319|28002
ATGTGTTCTAAATGTGGAAAATGCTTCTCTGTGAAAAGGGCTCTTCTTTCCCACAAATGTGGGAGTCGTAAAAGAAGTCACTGTGAGGAGACACCTTTCATTTGTAATCACTGTGGAAAGTGCTTTGGTAGGAAACATAACATGCAAAAGCATCAGTTTGTTCACACAGGGGAGAAACCATTCATCTGTACAGAATGTGGGAAAAGCTTCTCGCAGAAGAGCATCCTTCACAGGCACTATGCCATTCACACGGGGGAGAAACCATTCACCTGCACAGAATGTGGGAAAACCTTCTCCCAAAAGGGCAATCTCCAAGCTCACCAGAAGGTCCACACAGGAGAGAAGCCTTTCCGATGCATAGAGTGTGGGAAGTTGTTTTCTAGAAAGAATGAGCTTCGACGGCACTATAGAATTCACACGGGGGAGAAACCATTCACCTGCGCAGAATGTGGGAAATGCTTCTCTGCCAAGCGAAAACTCGACTTACACCAGGTAGGGCACATAGCGGAGATGAAATATAAGTGTAGAGAAGGCACTGAATGTGAGAAAAGATTTTGCAAAAAGAAAACCCTCCTCACACACCTGAAGAATCACACAGGGGAGAAACCATTCACATGTTCAGAATGTGGGAAGTGCTTCACTGAAAAAATCCGACTTCAGGAACACCAGAAGGTACACACCGGGGAGAGACCGTTTATATGTACGGAATGTGGCAAAGGCTTCTCTAAGAAGGACAGACTCCAGACACACTTGATAGTGCATACAAGGGAGACCCCTCACGCCTGTAAGGAATGTGGGAAAAGCTTTTCTCTAAAGAACAGCCTTGTTAGGCACCAAAGGGTCCACACAGGGGAGAAACCTTTTACATGTACACTATGTGGGAAAAGCTTCTCTACGAAATGCTGGCTTCAGAGTCACCAGACTGTTCATACAGGGGAGAAACCATTTGCATGTACGGTTTGTGGGAAGAGGTTTTCGTGTGAAATGGGTTCACTTATGGCTGGACTCCCACAGACTCAATCAGAATTGTTACGGATAAAGGCAGAGAAGGTAAAACGAGACTCCGATCAGCTGAATAGAATAAAAGATCAGAACATTTTCCTCATGGATAGGATAAAGATGGAGTCTGACCCAGATATATTAAAGGTTAAAATAGAAAAGGAGGAAACAGACGCAGAAGATTGTCTGGAATCATCTAAACTCATATTATTTCCAAGCACAAATGAGGATCATCGCCCTAATGACGAGAGGAAGCACAACCCTCTGTCCGACCCCGAGTGTGACCCAGGCACAAGGTATGAGGATTCTCCAGCAATGTCAGAGTCCTCGGATGCTATCTATTGTAAGTGCAGAGACAGCCTTTCTCCAGACAGCACCCATATCTGCACCCATGCCATGAACGACAGTGTTCTCAGTAATCATAAGAAAGACCTTGCCGAGGAGAAAACATTTATTTGTACTCAGTGTGGCAAGAACTTCAGCACAAAACACAATTTCCATATACATCAGTTGGTCCACACAGGGGAGAAACCATTCACTTGCACAGAGTGCAGCAAAAGCTTCTCTCAGAAGAGCGTCCTCCACAGGCACCGGCGAATTCACACGCAGGAGAAACCATTCACCTGCACAGAATGTGGGGCGCGTTTCTCCCAGAAATCCATGCTTCACCGGCACCAGACCGTGCACACCGGGGCGAAACCATTCACCTGCACCGAATGTGGGAAAAACTTCTCCTATAAAAGCAACCTCCTCAGCCACCAGAAAGTTCACTTGGGGCAGAAACCGTTCACTTGCACAGAGTGCGGCAAAGACTTTTCTCTGAAGAGCACCCTGAACAGGCACCAGAAGGTTCACACTGGGGAGAAACCATTCCCGTGTCCAGAGTGCGGGAAAAGCTTCTCTCAGAAGAGCCACCTGTTAAACCACGAGAAATTCCACAGGGGGGAGAAGCGCTTCACATGCACAGAATGCGGAAAAGGTTTCTCTGAGAAGAGCCCACTTCTGGCCCACCTTAGGGGCCACACAGAGCAAAGGAGTGTCACTGAAAGCCCTTCTGATACAGCGAATGTGGATCCCCAGACAGACAGAGGAGCCCCGCCCATTACCAACATGGATCCCTTCTCAACACTGAATGAAACAAGGAGGTTGGACAAGAAACCAAAAAAAGTGAAAGTGGAAAATGATTGTGTGTGTAATAAGTGTGGGAAGGGATTCTCAGCCAATAGCAATTTTCTCACACACATCTGCACCCCCCAAGCGAGTTTAACTGAAAGCCGTAAGGAACCTCTTATTTGCCCTTCATGCGGAAAGCATTTCCGTAACCAGCAAAAACTAAAACTCCACCTGGCAATTCACAATGGGGAGAAACCATTCACTTGCACAGACTGCGGGAAAGGCTTCTCAGCCAAACGGCTACTGCGCATACACCTGCAGGTACACACGGGGGAGCGGCCATACTCGTGTAAAGAGTGCGGCAAAACCTTCGCCCGGAGAAGTCACCTGTACACCCATCGCAAAGTTCACACCGGGGAGAAACCGTACATCTGCACGGAATGTGGGAAAAGCTTCGCCAGGAAGATTCACCTTAACAACCACCATAAAGTCCACACGGGGGAGAAACCATTCACCTGCATAGAATGTGGCAAAAGCTTCTCTCAGAAAACAAACCTTTCCAAGCACCATAAGGTTCACACCGGGGAGAAACCATTCACCTGCCCTGACTGCGGGAAGAGCTTCTCTTCAAAGAGCAACCTGCACGTTCACCAAACGATTCACATCAAAAGGTACCTCTCCTTTGGGCCGGATGTGGGGCAA
>scaffold_356|ENSXETG00000019138|1098523|1111756
ATGGGACGCAAACAGTATGAATGTGATCTATGTGGCCGCTGTTTCTCAGACCCTTCTAACTTGCGGCGTCATAAAAACATCCACACAGGATTGAGGCCTTACGTCTGTGATGCATGTGGAAGTAGCTTCAGACAAAAATCTCAGCTTGACCGCCACCGCCTAGTTCATACAGGGGAACGCCCTTTCCAGTGTCCCTACTGCTCCAAAGGTTTTAGAGACTCTACCGAACTACGCGTGCATTTCCGGGTGCACACAGGAGAAAGGCCCTACAGCTGTCCTGTGTGTCAGAAGAGCTTTTCCCGCATCTGTTATATGAGAAAACATCAGGAGAAACACACAAGACAGAAGCTGTATGAATGTGGAGAATGTAAGAAATGCTTTAATAATTCATCAAATTTGAGAAAACACACTGTTATTCACACTGGGATGAAGCCTTTCACCTGTAATGTGTGTGACCAACGATTCCGGCAAGCCACTCACCTTCAGCGGCACTACTTAATCCATACTGGAGAGAGGCCCTTCAAATGTTCTATTTGCCAGAAAGGATTTCGTGACACTAGTGATTTGTTAAAGCATCAACGAGTACACACTGGAGAGAAACCTTATCAATGTTCTATATGTGAAAAAAGCTTTAAGCACCTGCATAATGCTCGACTTCACAGGCAAAGGCATACTGAAAATGAAAACAGAGACAACAGCTTAAAATGTACCCTTTGCACAAAAACTTTTGCTCGGGTTTCGGGTCTTCATCGCCACTACCTGATTCATACAGGGCATCGTCCTTTTGGATGTCACCTTTGTGGCAAAACATTTAGGCAGCTTTCCCATCTTGACCGGCATAAGCGAATTCACACTGGAGAAAGACGCTACCAATGTATAACCTGCCATAAAGCTTTCCGTGAATCCAGTGACCTACTCCGTCACCAGCAGGTACACACCAAGGACAACTTATTTTGTTGCCGCCAATGCCAGAAGACTTATTCACAAATACAACAGCTTAAGGCACATGAACTAAGTCATGAGCAAAATTCTTTTCTCAAAATGTGTCAAAAGTCATTTAAGCAATCATCACATCTAGTACAGCACATGCTGGTGCACACTGGTGAAAGGCCCTACGAGTGCAATACTTGTGGGCGCACATATAATCACATCTCCAGTTTGATAAGGCACAGACGTTGTCATAAAGAGGATGGGCCATTCACGTGCACTCTTTGCTGGAAGGTGTTTAAGAAACAAAGCCATCTTCATCAGCACCAGATTATACACACAGGAGAGAAACCATTCAGTTGCAGTGTGTGCGCAAAGAGCTTTAATCGCCGTGAGAGTCTAAAACGTCATGTAAAGACTCATTCTGACTCCATGAAAGTTCAGTGTGAGGTATGTGGAAAATCATTTCGGGACACTTCATACCTGTTGAAGCACCAAGCAACACATACAGGTGAGAGGCCAGATTACAAATGTGAATTGTGCGGAAAGTCTTATGCTGCCCCCCAGAGCCTTTTGAGACATAAACAGGTTCATGATGTAATTGGGAAAATTGGATCCTTTTTCAGTCAGTCTTCTTTACAGAAACCGCCTTCTGTAATTAACAATGCCAACAAGAATTTCTGCTGCAATGTTTGTGGGCGTGGCTTTGGCAGGCGGGAAACTCTCAAGCGACATGAACGCATTCACACTGGAGAGAAGCCACATCAGTGTTCAGTTTGTGGGAAGCGATTCAGAGAGTCATTTCACCTCACTAAACACCATGTAGTGCATACCAGAGAGCGGCCATATAAATGTGAGTTGTGTGGAAAGGTGTTTGGCTACCCTCAGAGCCTGACCCGCCATAAACAGATCCACAGACACAGACTTACTTTTGGATGTACAGATTGCGGAGAGAGGTTTCCAGACTCTTTTCACCTAATGAACCACAAGGAGTTGCACATGAATGAGAAGCCTTATGTGTGTGATACGTGTGGTAAATGTTTTGGATTTATTGAAAACTTAATGTGGCACAAGCTAGTACATCACGGGGAGCGATTTTCATGCAGTATTTGTGGTCAAAGTTTCAAGCACTTTCTCGGCTTGGTCACACATAAGTATGTTCACTTAGTAAGACGCACTCTTGCTTGCAATGTATGTGGACAGAATTTTGCAGGTGCTTATGATCTGCTACTTCATCGCCGCACCCACTTGCAGAAGAGGCATTTCACTTGTTCTGTGTGCGGAAAGCGTTTTTGGGAAGCAGCTCTCCTCATGCGTCACCAGCGTTGCCATACTGAAGAAAGACCTTACCGCTGCACCATTTGTGGCCGTGGCTTCTTGCATTCTTGGTATCTTCGCCAGCACAAAGTGGTGCACACTGGGGAGAGAGCATACAAGTGTGCTCTCTGCAACAAACGATTTGCCCAGTCATCTAGTTTGGCAGAACATCAGCGGTTGCACATAGTGGCTCGCCCTCAGCGGTGCCCGACCTGTGGCAAGACTTTCCGTTACCGTTCCAATCTCTTAGAACACCAACGTGTGCACTTAGGTGAAAAGGTTTACCGCTGTGACCAGTGCGGGAAGAGTTTCTTTTACATTTCCTCCATCCTTCGGCACCAACGTTCCCATGATGCTAAACCAGACCTGCGTTGTTCTTGTTGCCTCAAGCTTTTTAAGGACCCTAAGTATTTTAGTAAACATGTGCAAACCCACCAGGGTGGTCGGCCTTTCAAATGTGGAGCCTGCGGCGAGGCCTTCAGCAATACCTATGGACTGAAGAAGCATCGGCATGCACAT
>scaffold_1134|ENSXETG00000023998|163064|163642
AAACCATTCATGTGCACGGAATGTGGGAAAAGTTTCAGGCAAAAGCACTACCTTACAGAACACCAATCAATTCACACAGGTGAGAAACCATTCATGTGCACGGAATGTGGGAAAAGTTTTCGAGTAAAGCATATCCTAACAGATCACCAGAGACTTCATACAGGGGAGAAACCCTATGAATGTACAGAATGTGATAAACAATTCCATAAAAGGTGTAGCTTTCTCAGCCACCAGAAGATTCATACAGGGGTAAAACCGTTTGTGTGCATGGAATGTGGGAAAAGCTTCTCCAACAAGAGCACCTTTCAGAATCACCAGAGAATTCACACAGGGGAGAAACCATTTTCTTGCACAGAATGTGGGAAACGTTTCACCACAAAGAGCCAGCTTACCGGCCATTACACGGTTCACACAGGGGAGAAACCATTTTCTTGCACAGAATGTGGGAAACGTTTCACCACAAAGAGCAAGCTTAGCAGCCATTACAAGGTTCACACAGGGGAGAAACCCTTTGCTTGTGCAGATTGTGGGAAAAGTTTTGTTTCAAAGAGAAACCTTACCAAACACCAGAGAACTCAT
>scaffold_535|ENSXETG00000020822|322188|327952
TGTGGGAAACGTTTCACGCGCCGCTCAAACCTTAAAATCCACCAGAGAACTCACACGGGGGAGAAACCATTTACCTGCAGTGAATGCGGCGGGTGCTTCTTCCACCGGTCCGACCTGGCTGACCACCAGAGAACCCACACCGGGGAGAAACTGCACTCTTGTCCTGAATGCGGGAAATGTTTTGTCCGTCCCTCCGAACTGAACATCCATCAGAGAATCCACACCGGCGAGAAGCCGTACTCGTGTTCCGAATGCGCCAAATGTTTCACGCATCGCTGTGATCTGACTCAGCACCAGAGAATTCATACCGGGGAGAAACCGTACTTTTGTTCGGACTGTGGGAAACGCTTTACGCAGCACTCGCACCTAAACGTGCACAAGAAAATCCATTCTGGGGAGAAAACCTTCTCTTGTTCCGAATGCGGGAGGTGTTTCACGCATCACTCGCGCCTTAAGATTCACCAGAAAATCCACTCGGGGGATAAGCCGTATTCGTGCCCCGAATGTGGCAAATGTTTCACGCAACGCTTCAACTTCACCGAACACCAGAAAATCCACCGAGGGGAGAAGCCATTCTCCTGCGCCGAGTGCGGGAAATGCTTCACGCAACGCTCGAACCTTAACGTGCACCGGAGAACTCACACAGGAGAGAAACCCTATTCTTGTTCTGAGTGCGGCAAATGCTTTAGACAGTGCTCCCAGCTCACTGTCCATCAGAGAACTCACACAGGGGAGAAACCCTACGCCTGCTTCATATGTGGAAAATGCTTCGCTCAGAGCTCTCAGCTTTCTGTGCATCGGAAAACCCACACGGGGGAGAAGCCCTACTCCTGCGCTGAATGTGGCAAATGTTTCACCCAACGCTCCAGCCTCAAAATACACCAGAAAATCCACACAGGCGAAAAACCGTACTCTTGTTCTGAGTGTGGGAAATGTTTTGCTCGCCGGTCACACCTTATTGTACATTACAGAGTTCACCAG
>scaffold_1850|ENSXETG00000016583|14836|19826
ATGGCAACCACTGCCCTCAGCCGGGATCCCTTTCTAGGGGTGAATTTCCCCTCCCAGAAGCCCCTATCACAGCGAGTAGTGAGGCACGCATTGGCCATCCTGCACCTCCTGACCAACCAGGGCGACATGTTGGTACCGACAGACTCTGGATCCAGTTTGGAGCTTGGGAAGCGGAACCACGAGAAGAAAGTGAAAGTGGATCAAGTCATGAAACTGGTTCTGGGAATAATTCACCTCCTGAATGAGGGGCAGATGGAGGAGGCGAGTGTGAGCTTCTCAGCCGAGGAGTGGGGTTCCCTGGAGAAGGAGCAGAGAGACCTGTACAAGGACCTCCTGATGGAAAACGATGAGACCCTGAGATCCCTCAGTCAACTCCTCGCTCTTACGGCACCAGAGACTGCACCTCGGCGAGAAGACTCACACCTGTGCTCACTGCGGCCAGGGCTTCCCCGAGCTCTCTCGCCTACTCTCACACCAGCAGTCTCACTTCCAGGGGGGGTCCCCAGGGGGCCCGAGCGTTGGCTTGCCAATGAGATCTCATTGAACCCAAGTGCTGGCCCAGAGGGGCTTCAGTTTCCCTGTTACCTGCCCGGGCCCCCGTTTACCCGCCCGGGCCCCAGTGCGCGTAGCTCTGCCATGGAACACTCCATAGGTACCTACCCCAGCAATCCTGCAATGGAACAGTCCATAGGTACCTACCCCAGCAACGAATGCTCAGTGAGCACTTACCCCAATCACTCCGGCACCGAGGGCCCAGTCACTACCTACTCTGATACCTGTATCTCAGCAGATCCAATCAGTTCCAGCCCCAGAACCCTATCAGAATCCTGCAAAGACTCCTACATGGACAGTTACCCCAGTACAATGACAGAGCCGAGCATGATCCCCGCTAGCGGTACAGCCTGCGGTGCGCTGATCAGTCATTTCATTGGCACCTACCCCGGCTCCAGCCCTGAGGCCTTTCCAGGCAACATGGCGGCCATTCACATCAAGCAGGAGGGATCCCCGCCAGATGGGCCTTCGGGCAAATGGACTGTAGCCGCCGCCCCCTATAGCCCAGCCAATGGGTCAGGAGGGGGGCCCCTTAAGAAACAAGGGAAAGTGGCAAAGAAGCCTCCCCCGCGGGCCCCCGGGCACAGCTCCGAGAAGCAGAGGGAGGCGCGATGGAGCCCGGACAAAGCGCAGACGGTGGGGGAGAACCCCAGGGGCCACGCCGGCAGGTTCGATAGCCGCGCTCCGCACCGGAAGCACCCGGGGAAGAAACCGTTTGAGTGCATGCGGTGCGACAAGAGCTTCAAGTGCCGCTCCCACCTGGTCATGCACCAACGGGTCCACACGCGGGAGAGGCCCTACGTCTGCACCGAGTGCGGCAAAAGCTTCACCCAAAGCTCCAACCTGTTCCGCCACCAGAGGGGGCACCGGGGCGAGAGGCCCTACGTCTGCACCGAGTGCGGCAAAACCTTCACCCAGAGCTCCTATCTGCTCATCCACCAGCGCACCCACACCGGGGAGCGGCCCTACTCCTGCACCCACTGCGGCAAAAGCTTCCGGGTCAGCTCCACCCTCGTCCGGCACCAGCGGGTCCACGTGGGGGAGAAACCCTTCGGCTGCACCAAGTGTGGCAAGCGCTTTACCCAGAGTTCCTACCTGCTGATCCACGAGAGGACGCACACGGAGGAGAGACCGTTCAGTTGCACCGTGTGCGGCAAAGGCTTCAAGGAGCAAACAGGGAGGAGCCTGAATAGCCAGAGCCTTAGCCAATCCCCAGCACCACTGAACTTACTGGACGGAGGGGCCCCTTGTTGGGCCCTACATTCAGGCCGGTTCTGTCCCGCTGATCTCTCTGGCCAGGGACAGGAATGA
>scaffold_3399|ENSXETG00000012399|7173|10551
ATGGGAATGTGGGAGGAAGCGAGTGACCCAGTGATGGGGAAGAAGGATAAAAATGAGGAGCGGAAGGAGAGAATCCTGAATCTCACACTGGAGATTATCTATCTGCTGACTGGAGAGGGCTACGTCATCCCTAAGAAGAAGAGCCCAACTGTGGGTTTGGGGGCCCTGCATGCCCCTGGCTCCGTCATACAGAAGGAAAATGACAAGAAGATCCTGGAACTCATCTCCAACATCATCCAGCTGCTGACTGGAGAGGTTGCCATAAGGTGTGAGGATGTTTCCGTCTATTTTTCCTTGGAGGAGTGGGAGTATATAAAAGGAAACAAGGCCCTTTACAGGGAAGGGATAAAGGAGGAGGAGGAGCCCCAGCAGCTCCGCTCACTGGATTGTGACTATGAAGACAAGACCGATGTTAATGCTAATCAGCCATCAACACTATGTAATAATAATAATGAGCCAGACATTGCCGTTGCCAAAGAATCCATTTTGTTTCAGCACAGAAGTCTCGGAACAAAGGGACCTTGTCCAACCAAACAGCAAATGGCAGAAGAGGAGTCTGACTTGTGTAAAGAGGGAAACCAATCAGATTGCAGCATTAATCCCCTTACAGAACAGATACAGGGAACAGACACGCCAACTCCTATCATGGGGTGCAGCCTGAATAACAGCTCAGCAGACGATTATATATCAGATGTTATAAAAGAGGAGGTGGCTTCATGGGAAGGGGGAAACCAATCAGATTGCAGCATTAATCCCCTTACAGAACAGATACAGGGAACAGACACGCCAACTCCTATCATGGGGTGCAGCCTGAATAACAGCTCAGCAGACGATTATATATCAGATGTTATAAAAGAGGAGGTGGCTTCATGGGAAGGGGGAAACCAATCAGATTGCAGCATTAATCCCCTTACAGAACAGATACAGGGAACAGACACGCCTACTCCTATCATGGGGTGCAGCCTGAATAACAGCTCGGCAGAGGATTATATATCGCCCTCCCAAGCCTATTTCTGCTGCTCCGTGTGCCACAAGGGTTTCAGTCGGAAGGAAAGCCTGGTCGCGCACGAGAGGATTCACACCGGAGAGAAGCCGTATCCTTGCTCCACGTGCGGGAAGCGTTTCACCAGTCACTCCAGCCTGGGCGAACACTACAGGAGCCACAGCGGCAATAGGCCATACTCCTGCTCTGACTGCGGCAAATCTTTCACTTACCGCACGAAGCTCGACAGGCATCAGAGAATTCACACCAAAGAGAAACCGTTTGCCTGTAACGAATGCGGGAAATCCTTCTCGCAGCGCTCGGGCTTTGTGAAGCATTACCAGACCCACGCGGGTATAAAGCCGTACTCCTGCCGCGAGTGTGGCAAGTCCTTCACGCAAAGCTCCTCCTTTACTAAACACTGCCAGAGTCACATGGGTGTAAAGCCGTATTCCTGCCCTGAGTGCGGCAAGTGTTTTGCGCAGTATACGAGATATGTCCTGCACCAAAGGATTCACACGGGGGAGAAACCATTCACCTGCTCTGAATGCGGGAAGTGTTTTATAAACCGCACCTACCTCCTCCGCCATCGCAAAATCCACACGGGAGTGAGACCGTTTTCTTGTCCCGAATGCGCCAAGTGTTTCACCAGTCACTCCAGCCTGGGCGAACACTACAGGAGCCACAGCGGCAATAGGCCATACTCCTGCTCTGACTGCGGCAAATCTTTCACTTACCGCACGAAGCTGGACAGGCATCAGAGAATTCACACCAAAGAGAAACCGTTTGCCTGTAACGAGTGCGGGAAATCCTTCTCGCAGCGCTCGGGCTTTGTGAAGCATTACCAGACCCACGCGGGTATAAAGCCGTACTCCTGTCGTGAGTGTGGCAAGTCCTTCACGCAAAGCTCCTCCTTTACTAAACACTGCCAGAGTCACGTGGGCGCAAAGCCGTATTCCTGCCCTGAGTGCGGCAAGTGTTTTGCGCAGTATACGAGATATGTCCTGCACCAAAGGATTCACACGGGGGAGAAACCATTCACCTGCTCTGAATGCGGGAAGTGTTTTATAAACCGCACCTACCTCCTCCGCCATCGCAAAATCCACACGGGAGTGAGACCGTTTTCTTGTCCTGAATGCGCCAAGTGTTTCATAGACAATTCCCAGCTCAACAGACATCTCCTCATTCACTCGGAGGAGAGGCCGTTCTCCTGCCCCGAGTGCGGGAAACTGTTTAAACGGCGCACACATCTGGACGTGCATCTGACGGTGCACAAGGCGGAGAAACCCTTCGCTTGCACTGAGTGTGGGAAGTTCTTTACCAGGCGCGCAACCCTTATCGCCCATCAGAGAACTCACTCG
>scaffold_601|ENSXETG00000011529|172865|186221
GGTGTATGGGCACAGGAAACCATCCCAGTCAGGACCTGCTTTGGGCCTCTGATAGGGCAGGAGAGTCAGTCGCTGGAGGTTGCTGATTGGACGGACAAATCTGCCAGCCACATCTGGAAGATGTACCACAATGGAGTGATGGAGTTCTGCATCATCACGACTGACGAGAATGAGTGTAACTGGATGATGTTTGTGCGTAAGGCCAGGAACCCGGAGGAACAGAACCTCGTGGCCTATCCTCATGATGGAAAGATCTACTTCTGCACCTCCCACAACGTCTCGCCCGAACAGGAACTGCTCTTTTACTACAGTCGGGACTATGCCAGGCAGATGGGCCTCCCAGAACAGCCAGAGTTCTTTGTGTGCCACTGTGGGAAGGAGTGCCACTCGTATGCCGATTTCAAGAGCCACGTGAACAGCCACCTCCCTGCCGAGCCCCTGAGCAGCGGCGTGGCCAATGGGCTGACCCCCACCAAGGAGCGGAAGTGGAAATGCTCAATGTGCTCGCGGTCCTTTATCTCCTCCTCCAAACTCAACGTTCATTTCATGGGCCACATGGGCATGAAACCCCATAAGTGCGAGTTCTGCAGTAAGGCATTTAGTGACCCCAGCAACCTCCGTACCCACCTCCGGATACACACGGGTCAGAAGAATTACCGCTGCGGCCTGTGCGACAAGTCGTTCACCCAGAAAGCTCACTTGGCCTCCCATATGGCCATACACACGGGCGAGAAGACCCTGAAATGTGACTTCTGTGAGAAGATGTTCATGCGCAGGCACGACCTGAAGCAGCACGTGCTCACCCACACCCGGGAACGGCGGATCCGATGCCCCAAGTGTGACAAATGCTTTTCCCGCACGGGTCACCTTAAGAAGCACCTCAACTCGCACGAGGGGAGGCGGGACTACGTGTGCGAGAAATGCTCGAAGGCTTTCCTCACCCGGTATCACCTCTCCCGGCACCTGAAGATCTGCAAGGGCCCAAGCACCGCCCCCCTGACGCCCGACACCGACGAGGAAGAGGATTCGGAGGATGAAGAGTTACTGGGCTCAGACTGCGTCGTGTTCAACACAGACCTGACGGTGCACACGTGA
>scaffold_2118|ENSXETG00000025115|36222|36947
GGGTACCTCAGCGAATACATCGCCCCTTCCGTCTACGATGGCGACAGCGACGGGGCCATCAAGGTCCCCTCCCCAGACGCACTCTACACTACGGTTCACAGCGAATACGGAGCGGCGGACTCGGAGCCCCCCGACAGCCCTCGCTCTGAGATCACCGGCGGCTACATCAACGGGGACGCGGCCGTCAGCGAGGGCTACTCGGTGGACGCCTTCTTCATCACGGACGGGCGGTCTCGGCGCAAGGTGCTGAGCGGGGGGCGCTCTATCCAGAGGCACAGCTGCAGCGAGTGCGGCAAGAGCTACGCCACGTCTTCCAACCTGAGCCGCCACAAGCAGACCCACCGCAGCCTGGACAGCAAGCTCGCCAAGAAGTGCCCCACCTGTGGCAAGGTCTACGTGTCCATGCCGGCCATGGCCATGCACCTTCTCACCCACGACCTCAAGCACAAGTGTGAGACCTGCGGAAAGGCCTTCAGCCGCCCGTGGCTCCTTCAGGGTCACATGAGGTCCCACACGGGGGAGAAGCCCTTCGGCTGCGCCCACTGCGGCAAAGCCTTCGCCGACCGCTCCAACCTCCGCGCACACATGCAGACCCACTCGGCCTTCAAACACTACAAGTGCAAACGCTGCAGCAAGACCTTCGCGCTCAAGTCCTACCTAAACAAGCACTACGAGTCGGCCTGCTTCAAGGGAGCCGTGCCCCCCATGAGCCCCCTGGAGGACTGA
>scaffold_101|ENSXETG00000009449|1972849|1980484
GGCAAACTCAAATGTGATATTTGTGGAATGGTATGCATTGGACCTAATGTGTTGATGGTGCACAAAAGAAGTCACACAGGTGAGCGTCCTTTCCACTGTAACCAGTGTGGTGCCTCATTTACTCAGAAGGGGAATCTCCTACGGCACATAAAACTGCACTCGGGTGAGAAGCCTTTCAAGTGCCCATTCTGTAACTACGCTTGTCGTCGTCGGGATGCACTAACTGGTCACCTGCGCACACACGCTGTCGGCAAGCCTTACAAATGCAACTACTGCGGTCGTAGCTACAAGCAGCAGAACACACTGGAAGAACACAAGGAGCGCTGCCACAACTATTTGCAGAGCCTCAGCAATGAAGCCCAGCACTTACCTGCACATCCAGGTGAATGGGAACCACAGGGAGGGGACAGCATGTATTCTTTTATGGACAGGCTGGCATGCAACCTCACAAAACGCAAGCGCTCCACTCCTCAAAAATTTATGGGACAAAAAAGTTTTTTTTTTTGTTTTTTTTTTTATCCTTTCAGCTTTGAAAAGGATGTGGAGATAGTGTCCCACCACCCTTTGGACTCTGCTTATAGCAATTCTTTGGCATTTGTGGGAGGCCCTATGCGCTTACCACCAACAAACTGCATTTCAGAAATCACTCCAGTCATTAGCTCGGTATATACCCAACTCCAGCCGATGCAAGGACGGCCAGACATGCCAGGAAACCGAGAAGCAGCGGAGGGCCATGAGGACATCCCAGATGGAACACAGATACATTACAGAGGACGTAGCGAACATGGGGCTTCCCCCACTAATGGCTGCCAGGACTCAACTACAGACACAGAAAGCAACCATGAAGAGAGGGTATCCCAGGCTACCAGCAGCCGGCAGAGCCCGGCCTACGCCAAAGAGGACCAGAGACCATCTGATGGAGGGTTGGTTTTACCATCACGATCTATGCCTGGCACAGCCAAAGAATCCCTGAGGGTACTGGGAGAGAATGGGGAGCAAGTGAAGGTATTTAAATGTGAACACTGCCGGGTACTTTTTCTAGACCATGTCATGTTTACTATCCACATGGGTTGCCATGGTTTCAGAGACCCTTTTGAGTGCAATATCTGTGGTTACCACAGTCAGGACCGGTACGAGTTTTCATCTCATATTGTGAGAGGCGAGCACAAGGTTTAA
>scaffold_223|ENSXETG00000026794|428434|453021
ATGGCGGACGGGAAGGGAGAGTCCCGAACGGGGCTAGCCAGCAAAGACACACCGCCTTTATCGCTTTCCATGGCTCGAACCCACCGCTTGGCAGAAGACCTGAGGGAGCTAGAGGACACGCTGAAAGAGGACGATGTGTCTGCACCCTCCTCTTCTGTGTACTGCAGTCGCTTCTGCGAGATACTAATGCAGCATACTGAAGAAAATACAGCTTCAGAAAACTTAAGTCATTGTGCAGGTGTTTATGGAACTGCTTTGCAGAGCTTTGCTACTGCTCGCCCTTACCTCACTACTGAATGTGAAGATGTTTTGCTTCTACTCGGAAGGCTTTTGTTAAGCTGTTTTGAAGTAATACTTTCAATGACCGAAGATGATCTCTCATGCAATTATGGATTGCAATTAAAGAAATCTATTATGGATTCACATAACATACTAGTGGAATTTGGAAATAACAATTTACAGTTATTGATTGATATGGTCCAGAATGGAGGAGCTTGGAAAAACCATGTTCTAGTTAAAATATTGTCTCAACAACCTGTTGAGCCTGAAGAAGTCCAGAAATGGATTTCACAAGAGGGGTCCTGTTTTCTACAGATGCGAATTAAGCACTTAATGAAATCAAACTGCATACAGCAAGCAATGATCTTATCGAAGATTTGTTCAGACACAGCTGAATTGCTGAATGATTTTTTTTTTCGTCAGTCATTTATCACATGCCTGTGTACTATGTTACCTAACGAGGATGCTTTTAAAGAGATTTCAAAGATGGATGGAAAGGAAATATTAGATACAATATGTAATCTGGAATCTGAAGGACAAGATAATACAGCATTTATTCTCTGCACTACTTATCTCACCCAGCAACTGCAGAATGAAATCACTTCTTGCTCCTGGTTTTTTTTTATTTTATTAAAATTACTAATTTTATCAGTAAATAAAAGCTTCTCACTCCATTTCTATGGGTGCCTAATCTTTAGTTTCAGTGCCCATAAGTCTCCACCCCATCTGATCAACAGAAAAGATCTCACCAAAGCTGGAGATGACGGTGTTCCGGTTTCAATAGTGTTATGCATAAGAGCCCTTCAGATTCCTTCAAATGACACTGATGCAACAAAGACTTCTGTTTGCAAAACAATAGCTTGCCTCTTACCACAAGATTTGGAGGTGAGACGAGCCTGCCAACTCACAGAATTTTTATTTGAGCCAACTTTTGATAGTCTAAATATATTGGAGGAGCTATTTCAGCAGCCTGATCAAAAAAATGATGAAGAATCAAGTGTTATTTCAAACTCCCTACGCTGTGAACTTTTGCTCGCTTTAAAGAGTCACTGGATGTTTGATCCTGAGTTCTGGGACTGGAAAACATTAAAGCGGCATTGTCTAAAACTTCTAGGGAAAGAAGAATCTGATCAGGAGGAAGAGAATTTTGATAATCCTTTAGTTAATGAGGCAGATGTTTTAAACCCTTCATTAGGTAGCTATGAGGACTACATTGAAAAAGCACAAGCATCTCCAGAATATGTTCCTAATGAACTTGAAACTACCAAAGTGAAAAAGCCAGTTGGATCATCTGAAAGGTATAAAAGGTGGCTTCAATATAAATTTTACTGCTTAATCTGCAACAGAGAAGTAATTGAGGCCAGAATTCTCCATCATTCTAAGATGCACTTTGCTGATGGCATATACACTTGTCCTGTTTGTATTAAGAAGTTCAAGAAGAAGGATATTTTTGTACCTCATGTAATGGACCATATGAAAATGCCCATGCGACATCGACCAAGGAAGGACAAAATGCAGGAACTGAAACCCGATATGGAGTCTGCTGAAGATGCATGTGATACTATGGGTTACATTTCATTTAAAACAATACAAGATAAACAACTTCAAGACAGAGATGTTTACCCATGCCCAGGCACTGGTTGTTCTAGAGTGTTCAAGCAATTTAAGTACTTAAGCATACATCTTAAAGCTGAGCATCACAATAGTGATGATAATGCAAAACACTATTTGGATATGAAAAACTTGAGAGAGAAATGTGCCTTTTGCAGAAGACATTTTATTACTGGTTTCCATTTAAAGCAGCACATGAGAATTCATTTAGCATCACAGCCTTTCTTATGTGCTTCAATAGACTGCAGTGCAAGATTTAATACTATTAATGAACTTCTCATTCACAAACAGTCACACCCTGACCCCCAATACAAGTGTGAATTAGAAGGCTGCAGCTTAGTTTTTGGTGACCTGGGTCTCCTTTATCACCATGAAGCTCAACATTTTAGAGATGCTTCATATGTATGCAGTTTTTCAGGTTGCAAAAAGTTCTATTATTCTAGAACTGAGCACCTAGAACACATTGTAACGCACACAATAAGTTCTAATAATGGTAAAGATGTAATTAATGAAATAACCTGCAAGCAAGAAAACCAACACCTTTCTTCCCTTAATAATCAAGCTTACACACTCAGTAATTTGGACAAACTTTGTGGCAATAGCCCCATGCTCCAGGATACAAATATAGTACCTGAAAAGAAGATTCCAACAGAGCCTGGAGATGTTAGTTGTAAACAAATACATTTCAATGCTTCATCTCATAATCCATGTGAACATTTACACACATTAACAGACTGTTTAAAAAATGCAGGAGGCTTGCACTGCACTTGCAAAATAGCAAATACAGTTAAAGTCAGTCTCCAAAGGATTAACCCTCTTCAGTTTTCACAGAGCTTAGCTGGGCATAATACAGTTAATATCACAGACAAAAAACACAATGAGTCTGCTGGAGAGGACACACCAAAAACTCCTTTATTGCCTAATACCGAACAGTTAAACTGTGTAAACAAGTGTGTACCAAGCTCAGACAAAACAGGTTCTGCAGAAGATTGTGGTGAGACACATTTATCCTCTGTATGCCATAGATCAACATGTGAGAACACCATAAATGAACTTCTGACAAGTCTGAAGCATTTAAACTTAAAGAACTCTAATTCATGTATAACCACCTCTGGTGCCCAAGATTCTGAAGCAAATGCCAGCTCATCTATTGATTGTGCTGTTCCTAAAAACTCTCTTCCACTGAAACAAGAAAAAGTGCACAGTCAATATCTCACTCAGCTAGCTAGTAAACCATACCTTTGTGAACTTAAAGGATGCAAATTTGCTTTTGCCACGAAAGATGCTCTTTTAGTGCATTATGTAAAAAAACATCATTACACAAGGGAAAGAACTCTTAAGTTGCAAATATTTCAAAATAAATATACTCCATTTCAATGCCATATCTGCCAAACAGCATTTTCAAGGAGAACGCTCCTTCGAATTCATTACAAAAAAGTACATCACCTATCAAAAGAGAGAGCCACCTGCCGAAGAGGCAGAAGAAAGCTGGAAAATATTCAAACTCATATTAATGAGAGGCATAACAATTATATTCAGTTCCAAGCAAATGAAGCCAACACATCGACTCATGACAGTAAATCTCTCATCCAAGATTTTAATAATGAAACCTTCACTGATTCGTTGTCTGATGAAACAGATGCTGGAAATGAAAATGGCACATCTGGAAGTCATTCAGACAATTTTAAAGGTGGGGAAGGGAGAGGTAGAAGACGTGTTGTGGCCCAAGGAAAATTGTGTTATATATTGAATAAATACCACAAACCATTTCACTGTATCCATAATACCTGTAATGCCTCTTTTACATCCCAGAAAAGCTTAGTTCGTCACTACCAACTGGTCCATCAATATAACAAAGAATCTTTATGTCTAGAAAGAGATAAAGTCGATACTAGAAGGGAGTATGGCAAATGTAGACGAATATATACTTGTAAATATAAGGCATGTAGAAAAAGTTTCATTTGTGCAAAAGCACTTTCCAAGCACTACACAGAATTTCACAACCATGAAAATGAAGAAAAAGAACTTGATGACACATATGCAGAGAACAGCTCTAAACCCCAAACGGATGAAGAGAAATCCAGTGATGAAACAGAAACTGATGAGTCTGAAATTTATTGCGATGCAGAAGGCTGCACTGCAGTTTTTTCAGATCACGCAAGCTACACTCGACACATTTTATCCCGTCACAGGAGATATAGACTGTATGAAGGACGGAGAAAAAGAAGACTAAAACTGGAACAAGATGAAATGCAGGGAAAATATATTGCATCAAGGCACGGAAGTAATTTGATGTATAATAGAAAAAAACGGAGAGTGAGAAAAAAGGAAGACAAAAGGGAGTCGGCTGAATTAAAATCAAGAGAAGAAGCCTTACAAATGTGTGCGCAGAATGTTGATATCACTCAGTTCCCATGCATGATCCATGGTTGTTCTTCAGTTGTAAAATTAGAAAGTAGTATAATTCGGCATTACAAGCTAACACATAACCTGTCAGCGAATTATGTTACCGATAATACTGCAGGACTTGTATACTGTGTCAAGAACTTCCCACACTGTAAAACAGAACAAAACTTTTCAACTGAAGCTCATAGTCCAGAGAGGCACGATTCAATTAAAGAACATAAAATACCTAAATTACATTTACATGGTGATATCCACAGTAAATTTGATCAAAGTGATGGAGAAGAGGGGGTTCAGATTAATAAGTCAGACTTGTCTAGTTCAGATGAGAGAGACTCTCTAAATCAAGCTAAAATGTTGCATGGTTGTTTAAGGCAATCTGGTATACATTCATCTCTTAAAGAATGCATCAGTTCTGGTGCTAAGGTAATGCCCTCTTTTGCTAATTTTCAAACATGTGACGTGGGTAACAATGGACCACACAATTCTGTGGATGCAGACTCATTAAAATCCCAAAATGTGGACAGTGAAATACAGTTAACATCAAATTTAAAGGCAAGCTTTAAGCCAAATGGATTTGAATCATCATTTCTGAAATTTTTACAAGAAACTAGGGATTCGGATGATGATGATAAGTTAGAGGATACAGAATGGAAACCGCAACAGCACTGCAAATTGCAGAATTCTTTCCAAACTAAAAAACTCTCTTTTAGAGAAACTAGTAGAAATCACCATAAGGTATGCTTATCCCAAGGCAAGCGCTTAGGACATGATGATCTACCAGGATTCCAGCCTTTGTTGTCCAGTAATGTACAGACTGCAACATCAATACCTACCTTACAAACTCTAAGGACCATATTGGACAAAGCATTAACAGAACGTGGAGATCTTGCTTTAAAACAACTCCATTACCAACGACCCGTTGTTGTTCTGGAGCGATCAAAATTTAATATCCCCCTCATAGACTTGTTCTCAAGTAAAAAAACTGATGAACTGTGTGTGGGGATTTCATGA
>scaffold_677|ENSXETG00000024242|451974|463022
TTTTCATGTTCTAGTTGTGGGAAATGTTTTTTAAGCCAATCCCACCTTGCTCGTCATCAAAGGACTCACACAGGGGAGAAACCATTCTCTTGTTCTGAATGTGAGAAATGTTTTGCAAACAAATCTGACCTTAAACGCCATCAAATAACCCACACAGGGAAGAAACCATTTTCTTGTTCTGAATGTGGGAAATGTTTTTCTATTGAATATCACCGTGATTCCCATCAGAAAATTCACACAGGAGAGAAACCATTTTTTTGTTCTGAATGTGGCAAATGTTTTACAAATCGTTCTAACCTTGCTCGTCATCAAAGGACTCACACAGGGGAGAAACCATTCTCTTGTTCTGAATGTGGGAAATGTTTTTCTAACGAATATCACCGTGATCGTCATCAGAGAATTCACACAGGAGAGAAACCATTTTCTTGTTCTGAATGTGGGAAATGTTTTTCAAACCATTCACACCTTAAAAGTCATCATAGAACCCACACAGGGGAGAAACCATTTTCTTGTTCTGATTGTGGGAAATGTTTTTCAAGCAAATCTGACCTTAAACGCCATCAAATAACCCACACAGGAGAGAAACCTTTTTCTTGTTCTGAATGTGGGAAATGTTTTTCAGAACGATATACCCTTAATTTTCATCAAAGAACTCACACAGAGGAGAACCCATTTTCTTGTTCTAAATGTGGGAAATGTTTTTTAAACCATTTACACCTTGTTCGTCATCAAAGGACTCACACAGGGGAGAAACCATTCTCTTGTTCTGAATGTGGGAAATGTTTTTCGAACGGATCTCACCTTAAACGCCATCAAATAACCCACACAGGAGAGAAACCTTTTTCTTGTTCTGAATGTGGGAAATGTTTTTCAAACAAATCTGACCTTAAACGCCATCAAATAACCCACACAGGAGAGAAACCTTTTTCTTGTTCTGAATGTGGGAAATGTTTTTCAGAACGATATATCCTTATTTGTCATCAAAGGACTCACACAGGGGAGAAACCTTTCTCTTGTTCTGAATGCGGGAAATGTTTTACAAACCATTCACACCTTGCTTGTCATCAAAGGACTCACACAGGGGAGAAACCATTCTCTTGTTCTGAATGTGGAAAATGTTTTGCAAAGCAATCTAACCTTGCTCGTCACCAAAGGACTCACACAGGGGAGAAACCTTTTTCTTGTTCTGAATGTGGGAAATGCTTTTCAAAGCGATCTGACCTTGCTCGTCATCAAAGGACTCACACAGGGGAGAAACCATTCTCTTGTTCTGAATGTGGGAAATGTTTTTCAAACAAATCTGATCTAAAACGCCATCAAATAACCCACACAGGGGAGAAACCATTTTCTTGTTCTGAA
>scaffold_7878|ENSXETG00000027216|122961|158829
ATTAAAGAGGAGGCGGCTTCATGTGAAGGGGGAAACCAATCAGATTGCAGCATTAATCCCCTTACAGAACAGATACAGGGAACAGACACACCTACTCCTATCATGGGGTGTAGCCTGAACATCTTAGAAATGAAGGGTAATAATTATGATAAAAATTCCCACCAATCTCCACATAAATCTGAAATAACAAAAAATATATTATGCGGGGAATACAGCTGCAATGAGAGTCATAAACGTCGGAGAACCCACACAGGGAAGAAACCTTTTTCTTGTTCAGAATGCGGGAAAGGTTTTTCAAGCAAATTTCATCTTGATCGGCATGAAAGGACTCACACGGGGGAGAAACCATTTTCTTGTTCTGAATGTGAAAAATGTTTTGCAAATAAATCTCAACTTGATCTGCATCAAAGGACTCACACAGGGGAGAAACCATATTCTTGTTCTGAATGTGGACAATGTTTTTCAGTCCAATCACTTCTTAAAATTCATCAAAGAATCCATACAGGGGAGAAACCATTCCCTTGCATAGAATGTGGGAAATGTTTTTCAAAGCAATCTGATCTTGATTGTCATCTAAGGACTCACACAGGGGAGAAACCATTTCCTTGTTCTGTATGTGGGAAATGTTTTTCCTATCAATCTAACCTTAATCGGCATCAAAGGACTCACACAGGGGAGAAATCATTTTCATGTTCCGAGTGTGGGAAATGTTTTTCAGACCAATCCCACCTTAAAACTCATTATAGAACAACACATACAGGGAACAGACACCCCTACTCC
>scaffold_1498|ENSXETG00000026635|24683|30082
TGCAGGTACTGCAACAGAGACTTTGATGATGAGAAAATTCTCATTCAGCACCAAAAGGCAAAACATTTTAAATGTCACATCTGTCACAAGAAGCTTTACACGGGCCCAGGCTTAGCCATCCATTGTATGCAGGTGCACAAGGAGACCATCGATGCTGTGCCCAACGCCATCCCTGGAAGGACTGACATTGAGCTGGAAATATACGGCATGGAGGGGATTCCTGAGAAGGACATGGAGGAAAGGAGGCGAATACTGGAACAAAAGACGCAGGTGGATAGCCAGAAGAAGAAAACCAACCAGGATGATTCTGATTATGACGACGATGACGACACCGCACCCTCCACTTCATTTCAACAGATGCAGGCACAGCAGGGATTCATGCCCACAATGGGACAGCCCGGCATACCTGGCCTACCTGGCGCCCCCGGAATGCCCCCAGGCATTCCACCTCTAATGCCAGCCGTGCCCCCCCTCATCCCTGGGATTCCGCCTGTCATGGCAGGGATGCACCCACATGGGATGATGCCAATGGGTGGGATGATGCACCCACATGGGCCTGGTATGCACCCTATGATGGCCGGATTGCCTCCAGGTGTGCCGCCCCCAGTTGGGCCTCGGCCAGGCATCCCTCCTGTGACACAAGCGCAGCCTGCATCGTCTCCAGCTGTTGTCAGTAGATTACCTGCCCCTAACACTTCTGCCCCTGCCCTGCAGACTGTCCCCAAACCCCTCTTCCCCAGTGCAGGACAGGCTCAGGCAACTGTTGCTGGACCTGTGGGAACGGATTTCAAACCCTTGAACACTATCCCTGCTACCAGTGCGGAACCTCCTAAACCAACATTCCCTGCTTACACCCAGTCTACTCTGGCAACCACTAGCACAACCAATAGCACTGCTTCTAAAGTGTCCACTTCCATAACAAGTAAGCCTGCTACCCTGACAACGACTAGTGCCACTAGTAAGTTGGTGCACCCAGATGAGGATATATCGCTGGAGGAGAAGCGTGCTCAGCTTCCAAAATATCAACGTAACCTACCCAGGCCTGGCCAGGGTCCCATGGGTAATCTGGGTGCTACAGCTGTTGGGCCTTTGGGAGCCATGATGGCTCCTCAGCCTGGGCTACTTACCCAGCAGCCTGGAATGAGGCATCCATTGCCACCCCATGGTCAGTATGGTGCGCCACATCAAGGAATGGCCGGCTATCATCCTGGTGCAATGCCTCCCTATGGACAAGGACCCCCCATGGTACCACCCTATCAAGGTGGGCCCCCTAGGCCTCTCATGGGGATAAGACCTCCTGTAATGTCTCAAGGTGGCCGCTACTGA
>scaffold_387|ENSXETG00000024118|7303|47679
TTTCCATCTTTGTCAGAAAACATCATAAAAAGACATTCCACCCACAGGAGAAAAAAAGGTTTTATCTGCTATAAGTGTGGGGAAACCTTCACTGTGAATAGCCATCTTCTCGCCCACCTCTGTGGGACACACGGGGGAATTTGTGCAGGGGAGAAACCTTCCACCTGTTCAGAACGTGGAAAAGGTTTTACTGAAAAGAGCAACCTTCAGGTACATTTGAGAAATCACACTGGGGAGAAACCATTCACCTGCACAGAATGTGGGAAAGGTTTTACTTCCAGAGGGAAACTTCAATACCACCAACAGATTCACACAGGAGAGAAACCATTCACTTGTTTAGAATGTGGGAAACATTTTACTGACAAGAGCAACCTTCACAGGCATGAGAGAACTCACACTGGGGAGAAACCATACACCTGTACAGAATGTGGGAAATGTTTTACTAATAAGAGTTCCCTTAAATGCCACCAAATAAGTCACATTGGTGAGAAACCATTTACCTGCACAGAATGCGGGAAATGTTTTACTACAAAGAACTACCTTCACATACATTTGAGAATTCACACTGGTGAGAAACCATTTACCTGCACAGAGTGTGGGAAAAGCTTTACATTAATGTCCAGCCTTCGTTTACATTTGAGAATTCACACTGGGGAGAAACCATTCACCTGCACAGAATGTGGGAAATATTTTACTTCAAAGAGTGAACTTAACAAACATTTGAGAAATCACACAGGGGAGAAACCATTCACCTGCACAGAATGTGGGAAAGGATTTACTTCCAGAGGGAAACTTCAAAACCACCAAAAGATTCACATAGGGGAGAAACCTTTCACTTGTTTAGAATGTGGGAAACATTTTACTGACAAGAGCAACCTTCACAGGCATGAGAGAACTCACACTGGGGAGAAACCATTCACCTGTACAGAATGTGGGAAATGTTTTACTAATAAGCGTTCCCTTAAATGCCACCAAATAAGTCACATTGCAGGTAGGACC
>scaffold_982|ENSXETG00000020205|37920|47745
TCACCCAGCCGCCATAGGAAGATGGAATGTTCATCTGATGATACGGACACCCCAGAAGGCAAATCTCCCACCCAGCAGAGCGAGAGGCAGGGAAAGGGTGGGAAAGGGGTCACCCAACTAGTAACCAACAACGGGGTGAAACCATTCACCTGCTCGGAATGTGGGAAGTCTTTCACTAAACGTTCCAATCTCACTATGCACCTGAAAATCCATTCCGGGGAGAGACCGTTTTCCTGCTCCGAGTGTGGGAAATGCTTCACTCAGAGTTCCAAGCTCCTGATCCATCAGGGGACTCACACAGAGGAGAAACCATTTGCTTGTTCCGAATGCGGGAAGAGCTTTTCTCAGAAGTCCAATCTGATGTCCCACCAGCGAATACACACCAGGGAGAAGCCTTTCGCCTGCGCCAGTTGCGACAAATGTTTCACAGACAAGTCGGCCCTCATTAAACACGAGCGAGTCCACACCGGGGAGCGGCCATTTATATGCACTCACTGCGGGAAAGGCTTCACCCAGATAACCCATCTCACCACTCATCTGAGGAGTCACACAGGGGAGAAGCCATTTGCCTGCCCGGATTGTGGGCGGTGTTTCGCGGGCAAACCGGCCCTCGTCAAGCATCGGCGGCTTCACGACAACGAGAGGCAGTTTGTGTGCTCCTTCTGCGGGAAATGCTTCAGAAGCTACTGCTACATCAGCCGGCACATCCGCTCCCACACGGGGGAGAAGCCCTTTCAGTGCCCCGTATGCAGCAAATGCTTCTCGGATAAATCTGTCCTGATCCGGCATCACAAGAGCCACACGGGGCAGAGACCGTTCACCTGTAGCTACTGTGAGAAATGCTTCTCCCACAGAGCCGGCCTGCTGGAGCATCTCAGTCTGCACGCGGGGGATAGACCCTACGTGTGCCCCGAGTGCGGCAAGTGCTTTAAGTACAGAGCGTCCCTCACGAGCCATCGGAGGATTCACCGA
>scaffold_76|ENSXETG00000018018|969174|1001415
ACTGAAAATGGTAGCCATGAGCTCTCCATTCTGTACAGTCTTTCTCAAGAAAGTGGAGTGTGGAAGAATCCAGTACTTACAAATATTATTAACCTAGAGCCACTGGATCAGTATCAAGTTGACCAGTTCCTGATGTCGGAAGGTCCAATCCTGTTGGAAATGCGAATTAAGCAACTCCTCAAGCTCAGTAAAGTGGCGGCTGCAACTGTTTTGGCGAAACTGTGTTCAGACCACCTTGAAATGAGCAAAAAAGGCAACTTTACACAACTCTACCTGACTTGTCTTTGTGCGGCTTCACCAAATATTAAGCTTATAGAGGAAATTGCCAAAGTAGATTGCAAGGATGCACTTGACATGATTTGCAATCTAGAGTCTGAAGGAGATGAGAAAACCTCACTGATTCTTTGTGCAGCTTTTCTGTCTCGTCAGCTGCAGTTTGGGGAAATGTACTGTGCATGGGAACTGACACTTTTTTGGAGCAAGTTACAAAGGAGAGTGGATCCATCAATACAGATATATCTTGAGAGATGCCGCCAGCTATCTCAATTGACAAAAACCGTATATCACATTTTCTTTCTGATCAAAGTCATTCAGTCAGAGCAACAGACTGAAGGTGCGGGACTTCCAACTTGTATTGAGTTGTGTGTTCGAGCTCTACGTTTGGAATCAAGTGAAAATGCCAAAGTAAAAATCTCTATCTGCAAGACTATCTCATGTTTATTGCCCGAAGACTTGGAGGTTAAGAGAGCTTGTCAGCTTACCGAATTTCTCCTTGAGCCTACGGTTGATGCATATTATGCTGTTGAAATGCTGTACAATCAGCCTGACCAAAAGTATGATGAGGAGTCTCTTCCGGTACCAAATTCATTACGCTGCGAGTTGTTGCTCGTGTTAAAAACTCGATGGCCCTTTGATCCTGAATTCTGGGACTGGAAAACACTAAAGCGCCAGTGTCTTGCATTAATGGGAGCAGAGGCATCTATTGTGTCTTCAATTGATGAGCTTAATGATAATGAAGCATATGATCAGACAGATGACTACCAAGAAGTGACCAAAATCTCCTCTCTAAATGGGTTTGATTGCTTTGATAATGTTAATGTTAACAATGTAGAAGAAGAAGAAGAAGAAAAGCAAAAAAAGAAAAACATAAAAAAAATGAGAGAACGTGGATACATATCTGAAAGGTTTAGGAACTGGCAAGCATACATGCAGTACTGTGTACTATGTGACAAAGAGTTCCTCGGCCACAGAATAGTGCGCCATGCACAAAAGCATTTCAAAGATGGCATTTACAGCTGTCCAATATGTGCACAACAGTACAGCAGTAAGGAGAACTTTGTTCCACATGTCACGTTCCATGTTAAACAGTCTTGCAAGGAAAGGTTAGAAACAATGAAACCCTTGAGAAGGCTTCCAAAACTGCCTAAAAAAGCACCAACTTGTAAGAGTAAAAAGCCTGTAGCAGTTTCTAAACAGGAACGGCCAATTAAGAAGAACAGTCTTTATTTAGATGATTTTATCGTATTTAATGACAATGACAAATCAGATGATGATGAAAAAGACAACCAATCTGATATTCCCCCCAAGGAAGAGCAGACACTTGTTAATGAATTTGCCTGTCCTGTACCTCTATGCAAAAAAGGGTTTAAGTATTTTAAAAACTTAATTGCACATGTAAGGGGACACAAGGGTGAAGAGGAAGCAAAACGTTTTCTTGAGATTCAAAGCAAAAAAGTTGTTTGTCAGTATTGCCGACGACAGTTTGTTAGTCTCGCTCACTTAAACGATCACTTACAAATGCACTGTGGAGACCAACCATATATATGCATACAAATGAAGTGCAAAGCAAGTTTTGAAACCTATGCTGACCTGTTGAGTCACAGGAAGGAACACAGAGTATTCAGAGCAAGGTGCATGTTTCCTAAGTGTGGGAGAATATTCTCTGCTGCTTACATGCTTTTTGACCATGAAGCACAACACTATAACACTTTTACTTGCAAATATGTTGGCTGTGGAAAAGTATATCATTCTCAGCTTCAGTTAGAAAGGCACTTAAGTGAGCATGTACAAGAAGAAACTCTACAGGAGAGCAAATCTAACATGGCTCCTCAACAAACTGAGATTTCAGGAACAGAACATGTTATGGATAACCGGCAACCAAAACCAGACTGTCCTGTTGTTAGTAATATTAATGCAGCATCAATAAGTTCAGTAAATGAACCAGCAGAAAATTTGAACTTTTCTTCAGCAATCCTGCACCAAAAAGAAGAATCAATAGTTTCAAATGGAATACCACAGGCAGCACAATTGCTTAATCATCATCTTCCTCCTACCAGTGAAGTTCTTCCTTTTGTGTCATTGCTAAACCAGGTGTTGCCATCATCTTCAACTGTACTAAACCAGAACCCACCAGCAGAGGCAGATATTTTAAATCCTTCTGATTTGTCAGTACACCCAAATTGCAAAACATCCTACCCTATTGGATTAAACAAAGATCATGTCAGCTCTGCTAATGCTGTTGAAAATAAAATGGAAATGTTATCTGCAACTTCTGTGGAAAGGCAGGTTAGCAGTTTAATGCCTTTTGAAGCAAACAACCAAACCTCTCAGTTGTGTGAAAATAATTTAGATATGTCTGGGTATGATGAAAATACTAAACCAGAACATACTTTATCATTGTCACTTGAAACAAGCAGTATGCTTGCAAATGTTTTGCCTTCTGTTAATAACACTGTTCCTGTGCAAACATCACCTGCACAAAAATTTAAATGCAATGTGGAGGGATGTACAAGGGTTTACAACTCGGTCCAAAGTATAGGCAAACACATGAAGACAGCCCATCCTGATCACTATGATGCCTTTAAAATGGAACGCAAGAACAGAAAAAAATTGAAATGTGCAAATCCAGTACTGCCTTCCTTGGAGGACAAACCGACATATTGTATATTGCCAGATAAAGGTTGCAGTAATCCAGTTTTTCAGCCCCAGGTACACAGTGGCCCAAATCCTAGTTTTTGCAATCAGTTACAACACATTCCATCACATCCAGTTATTCCACCCCACCTTGATAATCTAAACCCAATTCTTAGTTCGGTTGAAAGCATCATATCTCAGAGTTTGTCAAAAAATGTGGCTGATTCTCTACTGGGATCTGATGTTGGAAACTTAACTAGCACCGCCCTGACATCACAACTTGAGGATCTTGCAAAAGTTGTTTTACCTTTAAAATTTGAAAATGGTTCTGACCCATTTCTTCCAATGCCAACTGAAAATGATCCTTTACCAGTCATGTCTTCTCTGAGTGGGGCTACAGTCTTTACACAGCTAGGGGGCAGCACAAATCATGACCATGTATTATCTGGTGGGGAATCTGGCAATTCTGTATTTCTGAAAGAGGAACCTGATGCAGAGTCGTCATTTTCAAAGCAGACTGACAATGCAGATATTGATGCAAGCTTTAACTTGGATAAATCAGCCACAATGCTTTCTAATACTATTGAGAATAAAAACGGTAATGAACGAACATCAAAAACTAAAGAGAGAAAGCCAAGGCACAGTTCTCGTCCAAAATGCCCTGCAATAATTAGAGATGGTAAATTTATTTGCAGCAGGTGTTTTAGAGCCTTTACTAACCCAAGGTCACTTGGTGGCCACTTGTCTAAACGAGCTGTTTGCAAACCTCACAATGAATATGACAGTTCCCAAGTGATTCCACAGATAGATGGTCAAGTCAGTGTGTTGGCCAGTATGATACTGTCATCTAGTCCAAAACACAACTTACAATCACCCACTCAGTCATATAGCCCTGAAGTGTCTATCAAAGAAGAGCCTTTTCTTCCAACAATTTCTTCCAGCAACCATACTGCTCAGTTTTTCTCCTCCTGTGCAACACGTGATTTGAATGAAACCAGGAAGATAATGGAAACTCCACAAATTGTAGAGAACAGACCATTATCCCTGAATGTGACTTCAGATGGATCTCTGAATGCAAGTAGTGATAAAACCCCACTTAATGCATTTAGGCCACAGATATCACCAACTAGTACCAAGATGGAAGAAAGCCGCAAGATTCTACATTCTGATTTAAATAACTGCAATAAAGTAGCTACAGTGACTGAAGGGAGTATTTTACAGAATGTTGAAAATGGTTTGTGCTCAAATGCCTCATTGAATACCGGTAATGAAAATGGTTGCTTGTCAACCCCTGTAAGCAGCACTAGAGTGTCTGTTATCAGTGGGCCACAAAATTCTTCCTTAACTGCAACCAAGAAAAAGGGTGGGGGTACTAGGAAGAAGAAGAAAAATGCTGATGTTCCACCTGAAATCAGTGCTTCACATGAACTAGCAAAAAATCTTTTAGCAGCGGTTGGAGGCATGCCACAAAATGTTGGGGGTAGCATGCAGATGTCAACTGAAATACAACCAAATCTTTTGTCTTATAGCTCAGAACTAATTGAAAACATTGCAAAGCATTTAAACAACACAGACAAACAGTTGTTCTTATCCTGTATAAATGATACGGTTAAAGCACATTCTGATGCAAATACAATTTCTCAAACTCCTGATAAACCAGAAAAATTTGATTCTGTGGTCATGTCTACTTTTACCTCTAACAGTAAAGAGCTTTCTGAAGTACAAATACAGACAAACTTAACCAGGAGTCATCTGGAAGGTCTGAATTCTCAAGAAGCTGAAGTATTTGCACTTAATGGTAACAGAGAAAACTCTTGCTTTTCATTACCACACAGCCAAAATACTGTAAACCAAGACCTAGACATTCTATCAAGAGATGTTCAGAATATTATTTCTGCCACAGATGATACTGGTCCAAATTGCACACTCAACATCCCCATATGTTCTGCCTCCCCTACACAAGAAACTGATCCTATGCCTGATGCGCACATATTAGAAATCATGGATTTGGTACAGAAACTTCAGTTAGTCGACAATGTAATATTTGAGAACACTGGAATTGATTCAGTCCCTAGATGTCCTTCTGAATATATGCCTGTAACTTCTAGCGTAATTGTTCCTAATCCAAGTTTAAATGTTGTAGAAGAGGAGTCGGATATGTCTAAATCTTTAATTGACAAATGTAATGCAAAACCTTTTATTTGCCAGGAGACAGACTGCTCATATTGTGCAATGACGAAGGATGCTTTGTTTAAGCACTACGCTAAAGTACATTACTATACACAAGAAAAGATTATGGAAATAAAGAAACATCAGCTAAAATTTGCTCCATTCAGATGTGTTGTACCCTCATGTACAAAAACTTTTACCAGAAATTCAAATCTTCGAGCACATTGTCAGACCATGCATAACTTTACAGCAGAACAAATGGTTAAGTTAAAAATTAAGAGAGCATATGGTAGAAAATCTGGTGATCTTACATGTGCCAGTATCCAGGAATTGCCTCATTCAGTTCAAGAAATGGAACATAGTATAGACGAACCAGCCCTGGTTCCTCAAGAGGTTCCTAAAAAGAATCAAGAAACTCCAACAGTGGAACGAGTAGAAGCTCAGAAAGAGCAGGAACCCGCAGCTCCTCAAATTCTTAGTAAACCAGCTTCACACGTCCTCCAGGCTTTAAGCCAGAAATGTAAGAAGGGCTCTAAAGTACGAAGGAAGATAAAAGAAAAAGAACTGATAGAGGAGGTTCAAAAAGATGACATGTCTGCTGTTCAGGGATTTAATTCATATAAACCATACCAGTGTGTTCATCAAGGTTGCACAGCAGCTTTTACTATACAACAAAACTTAATGCTTCATTATCAAGCAGTTCACAAGTCTGTTTCAATGTTCTCCCTTGAAGATGGTGAAGAATGTGAAAATGGCTTCTCTCTAAAAGAGTTCAGGTGTATGGAAACGGACTGTTCTAGAATATTTCAGGAAGTTGGTGGTCTTATACAACACTACGTGAAACTTCATGAGATGATAGCAGAGGAGATTGAAAATGTACTTTCTTTAATAAATATTGGACAATTTAAATGTGATCAGCTTAACTGTGCTTCGTTGTTTAATAGTTGCACCAGCTACATTGAGCATCTTGAAGAAGTCCATGAAATAAAAATGAGGCATATTAAAATGGAAGGAGAGGAAATGTACAAATGTGATTGTGAAGGTTGCGACCGTGTTTATGCTACAAGATCCAATTTGTTAAGGCATATTTTTAACAAGCACAATGACAAACATAAAGAGCATCTAATTAGGCCGAGAAAAATTAGTCTCAGTGATCAAGACACTACAGATGAAAAATCTGTAAAAGAAAAACCTAGAGTGCCTAAGCAGAAGTGCGAAACGGAAGGTAATGATGACCTGAAAACGAAACGCTCCAAAGGATGTTTGGTTGACAGAGATCTTAAAACTGGACAAGGACAGCTAAACCAAGAACCGTTAACTTTAAAATATGGCAGACATACATATTCTTTAAAACCGAAAGTTACTGCATTTGTAGAATGTACCGATAATCATGCAAAGCAATATCCCTGCATGGTACGTGGATGCACGTCTGTTGTTACTAGTGAACGCAGTATCATCAGGCATTATAAATGTCATAAACTATCAAGGGCTTTTATTTTAAAACACAGAAATTTGCTAATAGTATGTAAAAGACGTGCCCGCACTAAAGACAAAGAGGAATCTGCAACTCTTAATGCTGAAGAAGATCCTAAAACTGACATAACCATCTCTTCGCATAAAGAATTAGTACCTAGCCTGCCTGAGTTTGACGAATCTAGCTTATCTACATCTCAGCCAAGTGAAAATGAAAAAGATGAGATGGATGAACTTGCAGAACTTTTCATCTCAAAGTTAAGCAATGAAGATAGCACAGGTTCTGACAGCCAAGCAAGGACTTCATCCTTTGTAAGCAGTGATTTTCATGAGACTAGTTCTTGTCAGTCAGAACCGCAAAAGGAAACAAGTAATCTAAAAAGAACCAGTAAGCAAAAGCATGTCATAAATCGAAAAAGAAAAGTGGGTAAGTCTGACATACAGTCAGCTGAAACAAGTAGCACAGTCAGTGGTGAGGAGACGGTTGCTATCTTGCCTACTACAGAGGAGGATTCACCTTCATTTGACTTAAGTTCATTTAAACCTATGGGATTTGAAGTATCATTCCTTAAATTCCTGGAGGCATCTGCTACCCAGGAAGACGAAAGTGTGGATTTAGAAGATTTTAAAGGAAAAAGCAATGCTGAACTGCACCCCAAAAAAATGCGGTTATCTGTTGATGAGGAAGAGTTATCTTTGGAGAGTTCAGAGAGTGACCTTTACTTATTATTTTCTAATCCTTTCCACTTTCCAGACATGGACAATATAAAAATAGTTTTAGATCAGAAATTCAATGACTATATTGACCTTGTTGGAAAGCAGCTTAATGAGCTGAAACCTGTTGTGATTCTTAGAAGACATGAAATGTTGAGGAATGAA
>scaffold_178|ENSXETG00000011063|615957|620480
ACCGGAGAGAAACCGTTCTCCTGCTCCGAATGTGGCAAAGGCTTCATCCAAAATTCACACTTGGTTTTGCACCTAAGGATTCACACGGGAGAGAAACCTTTTGCGTGCCCTGAATGCGGCCGGCGTTTTAGCGATAAATCGAGTCTTGTGAAACACAAACGCATTCACACCGGGGAGAAGCCGTATAAGTGCTCCGACTGCGGGAAATCCTTTACCGAAAAGTCACATCTGGTAAAGCACCAGCGAATTCACACCGGCGAAAAACCCTTCTCGTGTTCCGAGTGCGGAAAACAGTTTGTTCAAAACGCCCATCTGATCAAGCACCAGAGGACCCACACGGGGGAGAACCCATTTTCGTGTTCTGAATGCGGGAAAAGGTTTGTGGATAAATCCAATCTGGCGATGCACAGCAGAACTCACACGGGGGATAAGCCCTTCTCTTGTTCTCAGTGTGGGAAAAGTTTTGTGCAAAGTTCGCATCTCCTTGCGCATCAGAGGGTTCACACGGGGGAGAAGCCGTTCTCATGTTCGGAGTGTGGGAAGTTTTTCCGAGACAAGTCAAGCCTTAGTAAGCACAAACGCGTTCACACCGGAGAGAAGCCATTTTCCTGCTCTGAGTGTGGGAAATCCTTTACCGAAAAGTCACATCTGGTAAAGCACCAGCGAATTCACACCGGCGAAAAACCCTTCTCGTGTTCCGAGTGCGGAAAACAGTTTGTTCAAAACGCCCATCTGATCAAGCACCAGAGGACCCACACGGGGGAGAACCCATTTTCGTGTTCTGAATGCGGGAAAAGGTTTGTGGATAAATCCAATCTGGCGATGCACAGCAGAACTCACACGGGGGATAAGCCCTTCTCTTGTTCTCAGTGTGGGAAAAGTTTTGTGCAAAGTTCGCATCTCCTTGCGCATCAGAGGGTTCACACGGGGGAGAAGCCGTTCTCATGTTCGGAGTGTGGGAAGTTTTTCCGAGACAAGTCAAGCCTTAGTAAGCACAAACGCGTTCAC
>scaffold_539|ENSXETG00000017176|150931|161968
ATGTCGCGCAGGAAGCAGAGAAAACCTCAACAGCTCATTTCTGACTGTGATAACTCTACCTCTTCAGAGAATGGAGACACAGCTGGTGAAGAAGTTCAAGTCTGTAGGAAATGTTGTGCACAGTTTGATGAACCCTCTGACTTTGCCAGACACAAAGAATATTGCACTCTTGACAGCCAGGTTGTGGTGATAGTTGATAACCAAGAAGAACCTTTAAAGAATCAACAGACTATCATCAGTGAGGGAGTCAATTCAACACCATCGAGCCCTGATTGCAGAAGGACTGTACACAAAACACTGGTGACAGAACATGACAGAGATCCAAGTACAGGCATAATTGGTGCTACAAGACAGGATCTGGGCAAGAAAGCAGTTGGTCTGTCTCAAGGTTTCCTTATTCCCAATGGGAGCTTGATCATGGATGGGCTGTCTGGACCAAAATTTGGACTGGCTCCAATGAATCAGGAAACTCTTTCTGGAGGCCAGGCAGCTGCAGCTCCTATAAACATCCCTATGATACTGGAAGAGCTTAGAGTTCTTCAACAGAGACAGATTCATCAGATGCAAATAACAGAGCAAATTTGTCAACAGGTGCTCATGTTGGGATCACTTACTATGCCCTCACTGATTCAGAATACATCTCCAGCGGAAGGAACCATAGGAAACAAGTCTCCATCTGCCTTTAATCCTCCCAAACAATCACATTTGGCGGAGTCAGCCAAAACATTTTGTGGAGATGATGCCTCCAAGCAGGCTCTTCTTCATCTCTATAATCCTATGGGACAATCACTCAGTACCAGGACTATTGCAAATGGGAAGGACAAGTTGTTGGGTGGGTTCCCTGAGAAGCCTTCACCAGGACAAAATTCTCTTCCAACCTCACCCCAGAACCAACTATTATCACCCCATGCGATATTCCCTCCAAGTTTACCTACTTTGCAGACTGGTTTATTTTTAGGAGCACGTGTACTGGAGACTGCCCCAAGCTTACTTAAACAAAAGAACAGTGATTCTTTACGTGGAGAAAGCCAGCAAGAAAGAGCATCAGGAAGGCACAAATGTCGTTTTTGTGCAAAGGTCTTTGGTAGCGATAGTGCCCTCCAGATTCATCTACGTTCTCACACTGGAGAAAGACCATATAAGTGTAATATCTGTGGAAACCGTTTTACTACTAGGGGCAATCTGAAAGTGCATTTTCACCGTCATCGAGAGAAGTACCCTCACATCCAAATGAACCCACATCCTGTGCCTGAACATTTGGACTATGTATTGACCAGCACTGGTCTACCTTACGGCATGTCAGTGCCTCCAGAGAAGGCAGATGAAGAGACAGTAGACAAAAAGCCACTAGTATCGCCAGTGTTGGCAACAGACAGTTTAAGTCTTTTCTCCACTTCAAGTATCCAAGGACTCCCTTCACTTAACAGAATGGTACTAATGAAAACTGGTGATGGTGTGCCTGCATTAAAAGGTCCAAGTGGCTCTCCTAAGACAAAGATAGATGAAAACACTCCTCCTGGAGAAAGGTCAGATAATGGAGGAACTGGTGTTGGCAGCAGAGTGCAGCTGAGCAAGCTGGTCACATCTCTTCCAAGTTGGGCGTTGCTAGCTAGCCATTTTAAATCTGGAGCATTGCCTTTTCCTTACACTGTTGAGCCCTTAGGCTACTCAGAGACTTCAAAACTTCAACAGCTTGTAGAAAAAATTGATAAGCAAGCTACTGTACCCAATCAGTGTGTAATTTGTCTAAGGGTTCTTAGCTGTCCCAGGGCTTTAAGACTTCATTACAATCAACATGGTGGAGAAAGACCCTTTAAGTGTAAAGTGTGTGGTCGAGCATTTTCAACCAAGGGAAATTTAAAGGCCCACTTTGTAGGGCATAAAACCAGCTTATCTTCAAAACCTCAGAACTCATGTCCAATATGCCAGAAGAAATTCACAAATGCGGTGACACTCCAACAACATATAAGAATGCATTTAGGGGGTCAGATACCTAATGGGGAACTTACAGAAGTAGGAGAGGGCAAGACAGAAGTACAGCCTGCAAAACATAATGCAGATTTCTCAGATGAAGTTAGCACTGATGTTGATTCATTAGAAGGCACTGAGTCAGAAAGTGAAAAGACAGCCCTTGTTGACACAGAAATATCCAGCTTGGATGATGATGCTGCTGCAGGCTCAACAGACAAGAAAAATGATGAAAATAATATATCTTCTTTTGCCAGCATTCATCCTATACCATCTATAGCTAAAGACACATCATCCCCAGAACCAATTTCACCAACTGAGACCGTTCCACTACAAACAACTAATCAACAAATGAATAATGAAAAAGAAGACAAAATGGAGACAGAGTCAAGTATGTATGAACAAAACATAAATACAAAAGATTCAGTAGATGAAAATAAAACAGGAAAAAAAGAAGATCTAGAAGCAAAGGTGACCAATATATCTGAGGAAAGTCCACAAGAGATGGAAGCCCACATCTGCAACCTCTGTTCTGACAAGTTCTCAACTTATGAGTCTCTAGAGGATCATGCTAAGTCACATACCAAAGATGGACTCTTCCACTGTCTAATTTGCCAGCAGAGCTTCCTGGAGGTATCCATTCTGAAGAAACATGTCCTGCATGTACACCAGGTGAGCCAAAACTTCCCTTCTCAGCCGGTCAGCAGTCCCAAATGCCCAGCTGGTGATTTGCCAACTCTAACCCAAACATTTCTTCTGAGCTCTGTGAAGAGTGAAGTGGTAAGCCCATCACAGAATTTGGCACTGGTTCAGTTTCCTCGGCTGCAGGTGCCCTCACATGTCTCCCCTCCTTTGAGACGCAGCCCTAAACAGCACCTGTGCATGGTATGTAAGAAGACATTCTCTTCAGCCAGTGCTTTACAGATTCACGAGCGGATACACACAGGAGAGAAGCCTTTTATCTGCAATATGTGTGGAAGGGCATTCACCACACGGGGGAATTTAAAGGTCCATATGAGCACACATGTGTGGAATAGCACATCATCCAGAAGGGGAAGACGTCTTTCTTTGGATAACATTAGTCCTCTCCTGTCAGGAACTCCAGTAAAGCTGCAGGAATTCTTAGCTAGAGATATACCCGCCCAGTTGGTTGGTGTTAGCCCAATTTCATTTTGGAACCAATATACTGCATACCTTACTAGTGCCCCCCTCCCAGCAAATGGTGGAACTGCAGCTGTCATTTCATCACCTGCTTTGATTGGCTTGAGGACATCCAAAGTAGGAAATATTCCTGTTGGAGGGTTATTGGAAATCCAGGAACCAGCAGTAGGCACTGTTGAAACTCTTCATGAGAGTCCGATTAAGGAAGAGAAGTAG
>scaffold_1175|ENSXETG00000010929|7182|8564
ATGGCATCTGTCCCTGACATATTACGCTTCCAGCTTCCTGGCCATGAGGCAGCCACTCTCCGCAGCATGAACCAGCTTCGTTCAGAGGAACGATTCTGTGATGTCACTGTTCTCTCTGACGGTCTCAAATTCAGGGGCCATCGGGTGGTTTTAGCAGCTTGCTCGCCCTTCCTCAGAGACCAATTTCTGCTTAATCCAGGCTCAGAACTTCAGGTCTCCCTTATGCATGGCCCCAGGGTGGTCTCAGACCTTCTTCTTTCCTGTTATACAGGCCTCCTGGAATTCTCAGTGAGAGACATTGTAAACTATCTGACAGCAGCCAGTTACCTACAAATGGAGCATGTTGTAGAGAAATGTCGTCAAGCCTTGTCCCAGTTTATTGAGCCAAAGATCGGACTGAGGGACCCTAGTAAGACTACAATTTCCCGCAGTGCCCCCTCAACAACAACAACAACGCTGCATCCTGTTTGTTCTACTGAGAAGCGTAGGTCACTAAAGACAGAGATTAAAGCAGAAGATGAGCTTGAGGAAGAAATGTTATTGATGGCAGAAGAGGAGGAAGAAGAAGATGACGAGGAAGAAGAAGGATCGTCTTCTAATATTTGCATTGTGAAAGTGGAAACAGGAATGGGTGGAGGAACAGCAAAGGGAGGAGTATTGTGGAGGAAAAGATCTGAGGAAAAAATCCTCAGGGCACAATCTGAAGAAGCCTTGGTGAATTCTACTGTAGAAGGTAGTGAGCCTGGAGAAGGTATTGTGCAGCAAGGAGGAGCAATGAAAGCAGTCTACAGTGATGAAGTGGAAGGGGGAGAGGGGGTGCTCATAATACCAAGCAGCTATCACGAAGAAGAAGATGAAGAGGTTTTTGACAGAGGGGCCAGTGGATGTCAGAGCAGTGTTGCAGTTGACGGAACAAGAAATTCTCTTGGTGATTTAGGAGGAGTTACAGGAGTAGAATCAATGGTTATTGGGGATACAAGACTGGGAAACAGAAGATCTATGAAGTGCTGTAAATGTGAGGAGATTTTTCAGGGAGTTGAGAAACTTGTTTTCCACATGCGGGCTCAGCACTTTGTATTTATGTGCCCACGATGTGGAAAGCAATTTAATCACAGCAGCAACCTTAACCGCCACATGAATGTTCACAGAGGGGTAAAGTCCCATTCCTGCCATATATGTGGCAAATGCTTTACACAGAAGTCCACACTCCATGACCACCTTAACCTGCACAGTGGTGAAAGGCCATACCGATGCTCATACTGTGATGTAAGGTTTGCCCACAAGCCAGCAATTAGACGTCACCTTAAAGAGCAGCATGGAAAGACCACAGCCCAAAATGTATTGGAGGCAGGGGTGTCTGAAATACAAGTGTTGGTGGCTTAA
>scaffold_41|ENSXETG00000011868|1855064|1879752
GACCTTAGTGGCGAACTTTCTCTGATGTGGATTGGTGATGGAACTGGGATTATACTTGTTTTGACCACATTTCGGATACCCCTGTTTGTCATGACATATACACAGTCTAAACTGTATAGGAGCAATGATTATGGAAAAACCTTCCAGGATGTTACATCTCTCATCAACCATACTTACATTCATTCTGAATTTGGCATGGCTATAGGGCCTGACAACTCTGGCAAGGTCATCCTGGTTGCTGATGTTTCTGGTGGTAGCAAAGGTGGCCGTATATTCAGATCCTCAGACTCTGCACAGATCTTTGTTCAAACAGATCTTCTATTTCATCCCCTGGTATCAGTCTCTTACAGCACAGAAAATTCTAACTTCCTGTTGGTGCTTAGTGTTGATTTTGGGTTATGGATTTCAAGAGATTTTGGAGAAACGTGGAAGGAAATCCATCAATCTGTGTGTTCTGCAAAGTGGGCAGCTGGAAACACAATTCACTTTACCACAGCTAGAAACAACTCCTGTACAGAAGCAGACTTCCGATTAATGACTTTGAAGAGAACATCAGATTTTGGGCAAACTTTTCGGGTGCTAAAAGAACGTGTCCACTCCTTTGGACTGTGGGGTCGTTTTTTGCTTGCTTCTGTAGTGGAGTTGGATGGACTAAAGAGGAAAATTCATGTTTCTCAGAATCAAGGGAATACATGGAATGTGGCTCAGCTGCCAGCTGTGACATATGAACAATTCTACTCTGTGTTGGCAGCTACCGATGACATGGTGTTTATCCATGTGGATGATGAAGGAGACACTGGATGCGGTACTATATACACATCAGATGACCGCGGTATTTTATATTCAAAATCACTGGAGCGCCATCTGTATACAACAACAGGAGGGGAGACTGATTTTACCAATGTGACATCCTTGCATGGAGTCTTCATTACCAGTGTTCTTTCTGAAGACAACTCTATCCATTCTGTGATCACTTTTGATCAGGGGGGTGAATGGAGTCCCCTAAGGAAGCCTGAAAACGCACAGTGTGACTCAACAGCTAAAGATAAGGAGCAGTGCAGTCTACATATACATGCTCAGTACAGCATTTCCCAGAGATTGCCAGTGCCCATGCCACCCTTGTCTGAACCTAATGCTGTGGGGATCGTCATTGCTCATGGTAGTGTGGGAGATGCAGTATCAGTTTCTCGCCCTGGAGTGTATCTTTCTGATGATGGAGGGTACTCCTGGAGCAGAGTGCTGGATGGGCCTCACCATTATGCTATTCTGGATTCTGGAGGACTCATTGTGGCTGTAGAACAAAATGATGATTCTGTCAACACAGTCAAGTTCTCCATAGATGAGGGCCAGTGCTGGTTCTATTACAAGTTCACGAATGATTCTTTCATATTTACTGGCCTAGCATCTGAGCCAGGTGCTCTTTCTCTGAATGTGACCATATGGGGATATCAGCCTGGTGTTATTCGCCACATCTGGATGTCTTACACTATTGATTTTGCTCATCTTTTACACAAAGACTGTGAAGAAAAGGATTACATTTTGTGGCTGGCACACTCAACTGATCCTCAGGCACCTTTGGATGGTTGTGTTTTGGGATACAAGGAGCAGTATTTTCGGCTACGCAAATCTTCAGTGTGCCAGAATGGGCGTGATTATACAGTGAGCAAAGTACACACACCTTGTGCTTGCACCCTGGATGACTACATGTGCGATTTTGGTTATTATCGTAACGAGAATGAATCAGAGTGTGTGGAGCAGTCAGAGCTAAAGGGACAGGAACTGGATCTGTGTGTATATGGAGAAGAAGAGAAGCTTACCACTAGTGGTTATCGAAAGATTCCTGGAGACAAGTGTACTGGAGGAGTACAATTTAAGCGAATGGAGATTGACATGAAGAAGAAGTGCTTGAACCAATTTGTTGGACCTATGACACAGAAAATGGTGCACACTTCAAGTTTAGTACTGGTATTCCTCTCCGTGGCTTTTGTTATGCTTGTTGCAGTCATCGCTGTTGTTCTGATAATTAAGAAACATGTCTGCGGTGGGAGGTTCCTGGTACACAGATATTCTATTCTGCGGCAGAACATGGATTCTCAGGGTGATGATCCATTGGACTCTGACTTTGGGCCACCTCATAGGGGATCTGGTTTCCATGATGACTCAGATGAGGACCTTTTGGAGTGA
>scaffold_260|ENSXETG00000015915|85822|91714
CCATTCCTGCCCACTAGCCAATACATGAACATACTGGCCACTCCTCATGAGATGTTTAACCCGCTGAAATCCCTGGGCAGACTGGTCACCAACTCCTCTCACTTGGGGCCCTTTAACTTCCGAGACCTCCCTGCCTTACTGACCCAGAGTTTGCCCCCAAATGATGCGCAAGTGAACCCGCTATTGGGCGCCTATTCCATCCTCACTAAGGTGCAGCCGCCTGTCCCCTACAGCCAGCAGGACTCTCTCAGCGCTATCCGAGCCTCCCACCCCAGCAGCCCGGAGAAACTCAAGTCTCCCATTGTCCCAAAGAAGTGCAAAAGCGCGTCCCTGAGCCTCCCCAGCCTGGAGGTGCGGCCCTCCCGCACTTACCATTTCACAGAGGAAGATCTACAGACAGTTCTGTACGGCTACACCTGCGGCAGCGACTCCAGGAGAAGCCAACAGACTGTCACTCATGCCCTGTCTGGCCTGCGGATTCCTACTGCCTGCTCTACAGGCAAAGTGGTGCACCCCAGCGAGATAAAGACTTATGGGGACAACTCTCTTATGTGGGAGATCTTTGATGAGGGGCGGCTCAGTCACTTTATAGACGGGAAAGGGGCCGCAGGGAACTGGATGTCCCGGGTGAATTGTGCGCGGTTCCCGGAGGAGCAGAACCTGATTGCGCTGCAGTGCGAGGGGGAGATTTACTATGAGTCGTGCAAAGAGATTCTCCCCGGGCAGGAGCTGCTCGTCTGGTACGGGGACTCCTACCTGCAATTCCTCGGCATCCCACTCAGCCTGAAGGGCCTAGGGGAAGGAAGGCCCCCCTACCAACCCACAGAAGAGCCGGCAGCCGCGGAGGGATATAAGTGCGAGCGCTGCGGCAAAGTGTTCGCGTACCGGTACTACCGGGACAAGCACCTGAAGTATACGCGCTGTGTGGACCAAGGGGACAGAAAGTTTCCGTGCCATCTGTGCAACAGGTCGTTTGAGAAGCGGGACAGGCTGCGGATCCACATCCTTCATGTACATGAGAAGCACCGGCCCCACAAGTGCACTGTCTGTGGCAAAAGCTTTTCCCAGTCTTCCAGCCTGAACAAGCACATGAGGGTCCACTCGGGAGAGAGACCATACAAGTGCGTCTACTGCAACAAGGCATTCACTGCATCAAGCATCCTTCGCACACACATCCGGCAGCACTCGGGCGAGAAGCCTTTCAAATGCAAACACTGTGGCAAGGCCTTTGCATCACACGCCGCCCACGACAGCCACGTACGGCGCACTCATACCAAGGAAAAGGGCTACATCTGCTCCCTGTGTGGCAAAACCTTTCTGGAAATGGAGGAGTTTCGGTATCACATGCAAATCCAC
>scaffold_124|ENSXETG00000024631|312812|323502
ATGGCAGATAAAAGTGCCAAGCGCAATGTAAGCCTGGTCTTGCAGTGTGAGTGGGGCTCTTGCACTCATGTATCGTCCAGGATGGAAGACTTCTGCACCCATGTGTCAGAGCATCTCCGACAGCACCAGCATGAGGCAAGGGAGGAAGCCGTGGACTGTGAAGATGAATACTGTTGCCATTGGTTAGGATGTGGATTCTTCACACCAGACAGAACAGATTTTGTACGACACGTTTACTTTCACTGCTACCACACCAAACTGAAACAGTTTGGCCTTCAGGCCCTTCAGAGTCAACCTGACCTCAACCCCTGTCAACTGGACACACAAACTCGCAACATAATCCCAGAACTACAAGATGGCTTTATTTGTTTGTGGGACCAGTGTGAGAGTTCCTATGACAATGCAGAGTGGTATTACAGACATGTTGACACACATGGTCTTAGTGCTGAATATGAGGTGGCCGGGAAAGAAAACCGGGTGTTGCTGTGTGGCTGGAAAGACTGTGATCTTTCCTGTAAAAGTCGATGGAAGTTGCGTGAGCATCTGCGGAGCCATACTCAGGAGAAAGTGGTTTCCTGTCCCAACTGTGGGGGGATGTTCGCCAACAACACCAAATTTTATGACCATCTCAGAAGGCAAACCTCATTAGAAGAGCATCGTTTCCAGTGCTCCCACTGCTCAAAAAGATTTGCAACAGAGCGTCTTCTACGGGACCACATGCGAAATCATGTGAATCATTACAAGTGTCCATTGTGTGACATGACCTGCCCGCTTCCCTCCAGTCTGCGATCCCACATCCGCTTCCGGCACAGTGATGAGCGTCCATTTAAGTGCCAGCATTGTGAGTACAGTTGTAAAAATCTAGTGGACTTACGGCGACACCAAGACACACACAGCAAGATGCCAGCTTTCTGTTGTGAGTACGAGGAGTGCACCTTCACTGCTCGCTCTATGTCCTCCATTAAGGCTCATCACAGAAAATTTCATGAGGGGGATTGTGAGCCTAGATACAAATGCCATGTTTGTGAGAAATGTTTTACTCGTGGAAACAACCTTACAGTTCATCTACGCAAGAAGCACCAGTTTAAGTGGCCCTCGGGGCATCCACGTTTCAGGTAT
>scaffold_1954|ENSXETG00000016619|13728|16267
TTCACTTGTACAGAATGTGGCAAAGGCTTTACTCAAAAGAAGAGCCTTGTATCTCATATGAAAAAACACACAGGGGAGAAACCCTATACTTGTTCAGAATGTGGCAAAGGTTTTGCTCATAAGTATACCCTTGTATCTCATATGAAAATACACACAGGAAACTACACACAGGGGAGAAACCCTTTCACTTGTACAGAATGTGGCAAAGGTTTTGCTCAAAAGAATACCCTTGTATCTCATATGAAACTACACACAGGGGAGAAACCCTATACTTGTTCAGAATGTGGCAAAGGCTTTGCTCAAAAGAGTGACCTTGTATCTCATATGAAACTACACACAGGGGAGAAACCTTTCACTTGTACAGAATGTGGCAAAGGCTTTGCTCAAAAGAGTGACCTTGTATCTCATATGAAACTACACACAGGGGAGAAACCTTTCACTTGTACAGAATGTGGCAAAGGCTTTGCTCGAAAGAGTGACCTTGTATCTCATATGAAACTACACACAGGGGAGAAACCTTTCACTTGTACGGAATGTGGCAAAGGCTTTGCTCAAAAGAGTAACCTTGTATCTCATATGAAAATACACACAGGGGAGAACCCTTTCACTTGTACAGAATGTGGCAAAGGCTTCACTCAAAAGAATAGTCTTGTATCTCATATGAAAATACACACAGGGGAGAAACCCTATACTTGTTCAGAATGTGGCAAAGGCTTTGCTCAAAAGAATAACCTTTTATCTCATATGAAACTACACACAGGGGAGAAACGTTTCACTTGTACAGAATGTGGCAAAGGCTTTGCTCGAAAGAGTGACCTTGTATCTCATATGAAACTACACACAGGGGAGAAACCTTTCACTTGTAAAGAATGTGGCAAAGGCTTTACTCAAAAGTATGTCCTTGTATCTCATATAAAAATACACACAGGGGAGAAACCTTTCACTTGTTCAGAATGTGGCAAAGGCTTCACTCAAAAGAATCACCTTGTATCTCATATGAAAATACACACAGGGGAGAAACCTTTCACTTGTACAGAATGTGGCAAAGGCTTTGCTCATAAGAATGACCTAGTATCTCATTTGAAAATACACACAGGGGAGAAACCATTCACTTGTACAGAATGTGGCAAAGGTTTTGCTAAAAAGAATCAACTTGTATCTCATATGAAAATACACACAGGGGAGAAACCTTTCACTTGTACAGAATGTGGCAAAGGTTTTGCTCATAAGAATGACCTAGTATCTCATTTGAAAATACACACAGGGGAGAAACCATTCACTTGTACAGAATGTGGCAAAGGTTTTGCTAAAAAGAATCAACTTGTATCTCATATGAAAATACACACAGGGGAGAAACCTTTCACTTGTACAGAA
>scaffold_1275|ENSXETG00000024974|36522|36941
ACGGGCATCAACACGTTCTCGTGCCCCGAGTGCGGGAAATGCTTCGCGCAGAAAGCGCACCTCATTGTGCACCACAGAACTCACACCGGAGAGAAACCCTTCGCCTGCTCCGACTGCGGCAAATGCTTCCGCCAAAACTCCCAGCTGAACGCCCACCAGCGGATCCACAAGGGGGAGAAGCCGTTCTCGTGCTCCGAGTGCGGCAAACGTTTCACACTTCGCTCCCACCTCATCGTGCACCAGAGAACTCACACCGGGGAGAAGCCGTTCTGCTGCTCCGAGTGCGGCAAATGCTTCTCCGACAAATCGCAGCTGAACGTGCACCACCAGCGCCACACGGGGAAGAAGCCGTTCTCTTGCTCCGAATGCGGCAAGTGTTTCACCGCGCGGGCGAGCCTCAACGCACACCAGAAAATCCAC
>scaffold_316|ENSXETG00000009559|709672|719522
ATGGGTGAAAAGAAGCCAGAAACGCTGGATTTTGTGAAAGACTTCCAGGAATATCTCACTCAGCAGACCCATCACGTCAACATGATCTCCGGCTCTGTGAGCAGTGACAAAGAGGCTGAAACTCTACAAGGAGGGACTCAGAACCACGATGCACTATCTGCTAATTCTCCGTGCCTTGCTCTACCGGCAGCTGGGACAGACAGCGACCAGAATGGGCTGGACCATCCCTCCGTGGAAGTGTCTCTGGATGAAAGCGCCGGGATGTTGGTGGATGGCTTTGAGCGAACCTTTGACGGCAAACTAAAGTGCCGCTATTGCAACTACGCCAGCAAAGGCACAGCCCGCCTGATAGAGCATATCCGTATTCACACAGGTGAGAAGCCACATCGTTGCCACTTATGCCCTTTTGCATCTGCCTATGAGCGCCACCTAGAGGCTCACATGCGCTCTCACACTGGAGAGAAGCCGTACAAGTGCGAGCTGTGTTCCTTCCGCTGCAGCGATCGAAGCAACCTTTCTCATCACCGCAGGCGCAAACACAAGATGCTGCCAATCAAGGGAACCCGGCCATCCCTTGGCAATAAGAAAATGTGGGGCGTCCTTCAGAAGAAAGTTAGCAGCCTGGGTTACACCCGCCGGACTCTCATTAATCTCAGTCCGCCTTCCATGGTGGTGCACAAACCAGACTATCTCAGCGACTTCGCCCATGAGATTCCCAGCATCCAGAGCGAGGCTTATGAAAGCTTGGCCAAGGCCTCACATTCAGGGGTGCTCTCTAGGGATCCCCAAGAGCTTATGGTGGACAACCCCTTAAATCAGCTGTCCACTTTGGCAGGGCAACTCTCTAGCCTTCCACCGGACACTCAGAATCCTGCTTCCCCAGACACTGGGCCCTGTCCTGATGAAAAACCCTTCATGATCCAACAGCCTCCTCCTCCAGCCTGTGCCTCTGCTGTCTCTACTAGTGTAGCTCAGAGTTCCTCACCTGCCAGCCCCGAAGGGCGCCCAACCCACAACCACAGGAACTGTAGCCCTATGGCGGGGCCAAGCAGTGAGCGTAGTGGGCGCACAAGCACCCCTAGCATTAGCAACAGCCAACCCAGCACTCCTGCCCCTGCCCTTCCAGCCCAGGACCCCCAGCTCCTGCACCACTGCCAGCACTGTGACATGTACTTTGCAGACAACATATTATACACCATCCACATGGGCTGCCACGGCTTTGAAAATCCTTTTCAGTGCAACATTTGTGGTTGCAAGTGCAAAAACAAGTATGACTTTGCCTGCCATTTTGCTCGAGGTGCCTGCTGTCAACACGCATCACGATGTGCATTTAGGAGGACTGACGATCATGTGGCGAAATAA
>scaffold_6858|ENSXETG00000008076|1675|2943
GTGAATGAGCAGCTGGATGAGTCCAGCGGCAGCTCCTCGCCCGACTACCCCATCAAGGAAGAGTCCGACTCCTGCCCAGAGGGAGAACTTTCTGATTTTAAAATCGTGGTTGTTTCCGATCCAGTGCCGGAGTCGGACGGTGCTATAGACTGCCAGCTGGATGCCAGCGTGGGCAATATGTATATGTGCCAGCTCTGCCACTCCGGCTTCCCCACCAAGAGCAAACTGCTCCGGCACGAGAGAACTCACACCGGAGAGAAACCCTTTGCCTGTTGCGACTGCGGCAAGAGTTTTACCCAACGCGCCGACCTCAGCGTGCACCAGAGAATCCACACCGGGGAGAAACCATTCAGCTGCTCCGAGTGCGGCAAGGGCTTCACCCGGCGCCGGCAGCTCAATATCCACCTCCGGATTCACACCGGGGAGAAACCGTTCCCCTGCGCCGAATGCGGCAAATGCTTCCGTCAGAGCTCCCAGCTCTTCCTGCACCAGCGGAACCACTCGGGGGAGAAGCCCTTCTCCTGCTCCGACTGCGGCAAAACCTTCAAGTGGCGCTCGGTTCTGATCAAGCATCACAAGACCCACGACGGCAAGAAGGCCTTCCCCTGCCCCGAGTGTAAGAAATCCTTCGGCAAGTTCTCCGAGCTGGCGGAGCACCGTAAGACTCACGTCAAGAACGCGTTCCCTTGCACGGAATGCGCCGAGAGCTTTGCGCAACGCTCCGACCTGGAGCTGCACCGGCAACTGCACTCGGGAGACAAGCAGTTTACCTGCTTGGAGTGCGGCAAATGCTTCAAGCGCTTCTCGCTGCTCCGGGAGCACAACCGCATTCACACCGGCGAGAACACCTTCACCTGCGACGAGTGCGGCAAGTGCTTTACACAGAAGTCTCACCTGGCCGCGCACCAGAAGAGTCACCAGGGGAAGAAGCCATTTTGCTGCTCGGGATGCGGGAAACACTTCAAGCAGAAGTCGCAGCTGGTGGTGCACCTGAGAACTCACACAGGGGAGAAACCCTTCACCTGCGCCGAGTGCGGCCTGTGGTTCAAGCTGCAGTCGCACCTCACCGAGCACCAGAAATCCCACACGGGGGAGAAGCCATTTTCCTGCCCCGAGTGCGGCAAATGTTTCAAGCGCCACTCGCTCTTTATGGAGCATCAGCGCATTCACACGGGCGAGGACACGTTTTCTTGTTCCATATGTGGGAAAACCTTTACCCGCCGCTCCCACCTCACCGCGCACGAGAAGATCCACGAGGAGAATAACCCC
>scaffold_66|ENSXETG00000019874|3269326|3277320
ACTGGGTACTGCCGTCTCTGTCATGGCAAGTTCTCCTCTCGTAGCCTGCGCCATGCTTTTGGGAAAGTGCCAGTGACAGGTCTGAGCTCAGAGAAGCAGAAGCGCCTGGACCATGTGTTCTTTGCCGACTTCCATCAACTGGTGGGTGTATCTGTGCGTCAGGATCCCGAGCTGCCGCAGTTTGTGTGCAAGCACTGCCATGCTCAGTTTTACAAATGTCGCAGTGTGCTGAGAACTTTCATTCAGAAAGTAAACACTTCGCCTACCAACCCTCATGGCAACAAATCTGATTGTCCCAACAGCAAAATACATGATGTCATCGGTTCTACCACAGGTCCCTGTGCAGAATTTATAGATTTAATCACTTCAACTCCTGAATGTCTACATAGCCTGGTGAACTGGACACACAAACATGCAGGAGGCTGCTCCTTCCTACCTATACTGCAGAGGGTGATGGCCACACAGTACTGTGGTATTATACAAGCAGTGTGGGAGTGTGGAGGGGGACATGACTATATCATGCAACCAGATTCAGATTGCATCTCCTCACCTGCTCAACCAGAGGAGGAAATGAGCCCCGAGCAGGGCTTAAGTGGCAATGGAATACACCGTATTAACACAAGGACTATACCTGATTCAGAGTACAACCCCCCTGATCGAATAAACACCGCATCTGTGCTTCTTGATACCTGTGTTGTAGTAAATCATATCACGCAAAACAGAACACCTTCTCCACGTCAAGACTGCAGGAACTCTACTCTCGCCTCCAATGACCACTCCAAAGAAGATTGCAGCGACCTCTCAGATGGAGATTTCCAGAGCCAGGAGGAAGGAGAACCTGGACAGCAGCCGTCCTCAGATGACTCCTTTGAACCATGCATAGCAAAGAGGAACCCTCAAAAGAAAAGAGAACCCAGAAAGTCCCAAAAGCTGACAGAATTCAGAGAGAAAAAGAAGCCAGGTCCCAAACCAGGCTGGAAGAAAATTAAGCGGGAACGGGAGGAACTGCCTACAATTTATAAGTGTCCTTACCAAGGCTGCACAGCTGTATACAGAGGTGCTGACGGTATGAAGAAACACATTAAAGAACATCACGAGGAAGTGCGGGAGCGACCATGTCCACACCCTGGCTGCAACAAAGTATTTATGATAGATCGGTACCTTCAGAGGCACGTTAAGCTCATTCACACAGAGGAGAGAAACCACATCTGTGACCAGTGTGGACAAGCTTTCAAGCAACGGAAGCACCTCTCTGTGCATCAGATGAGACACTCTGGTGCCAAACCTTTACAATGTGAAGTATGTGGCTTTCAGTGCAGACAGAGAGCATCGTTGAAGTACCACATGACCAAGCACAAAGCTGAGGCAGATTTGGAGTTTGCCTGTGACCAATGTGCCAAACGCTTTGAGAAGGCTCATAATCTCAATGTGCACATGTCTATGGTACATCCACTTACACAGAGCCCAGCCAAGCAGCCAGAAACAGAGCCCGATGCCCACTCAGGGACAACAGAAGAGCAAGTATTGAAACCAGAACTGACA
>scaffold_10|ENSXETG00000004479|5060717|5062822
ATGGAGACAAAAAAACTCATAACTGCCACGGACACCCAATATTCCGGAATTCTGCTCAATGCTTTAAATGACCAGCGAATGCAGGGGCTGTACTGCGATGTGACAGTCATTGTCGAAGACCGTAAATTTCGAGCCCACCGAAATATTCTGTCAGCTTGTAGCACTTACTTCCATCAACTGTTTTCTGTTGCAGGACAAGTAGTGGAGCTGAATTTTATCAAAGCCGACATATTTGCAGAAATTTTAAACTACATTTACAGCTCAAAAATTGTTCGTGTGAGATGTGACATGCTGGAAGAGCTGATAAAGTCAGGGAAGTTACTGGGAGTCCCATTTATAGCAGAACTCGGGATCCCTCTTTCTCAAGTGAAGAGCATATCAGGTGGAGGGGGTAAAGATGGTAGTGCTGATGCTTCACCTAACCCTGATCAAAAAGTACTTGAACCACAAAAAAGCACAGATAGTCCATCGCCAAGCACAGCTAAAATCAAAGCTGAGATGCCCGAAATCACAGAATCCTTTTTATTGTCCAGTGATGATTATAAGGACAAAAAGGCTTCTGATTCCAAAGATCAAGATTCAGCGAAGGAAGAGGATGATGATGATGACGATGATGTAATATTTTGTTCGGAGATTGTGTCATTTAAACAGCCACCCACAGAGAAAAAGGAAGCTGCTCAAAGCCAAATGGCACCCGATAACGAGCAAGTACCAGAAGTTAAAAAAGTTACCCCTGCTGGTCAAGTTCAAATTACCCAGAATTCTTTACCTTCCAGCCAACAACCATCAAAGAACACCACCTCATCCACACCACAAAAACCTACTCCGCCTGTTAACACAAATACAAGTCAGAATCCACCTCCACCTGCAAATGGTTTTCTTAGTCCACCTGCTCAGAAGCAAGCGACACCTAATACTGTTCAGGATCAACATTCCCAAAACGTTACCTCTGGTAATGCTTTATCACAACAAAACACTTTGGTCGATTTAAGCTCACCAAAACCTCAGCAAATCAGTGCTGTACAACCCAAAACAGAAGTAATTGTCCATGGTAATGGCATCTCTCCCCCAAGTTCCTCTGTCACGCCTTTGGCACAGCAACCCATCACACCAAAACACATTTCCTTTGATGGGGTACAGAAAAAGCAAGTTGTGACTTTCACGCAAGGATCTCCATCAAAACCTGGTGAATTTAAAATCAAGATAGCCGACGTGGTTTCAGGAAGCAGCAAAGATTCACATAAAGACTCTGAACCACGGCGCATCATTGATGGCAAAAAAATTATAACATTGGACACTGCCTCTGAAATCGAAGGTCTGTCAACTGGTTGCAAAGTATATGCAAACATTGGCGAAGATACGTATGACATTGTCATTCCCATCAAGGAAGATCCTGAGGAAGGGGAGGCCAAACTGGATTTAGATGGATTACCAAACAGAAAGCGCATGAAGATGAAACATGATGATCACTATGAGCTCATAGTGGATGGTAGAGTATATTACATTTGTATTGTATGCAAGCGTTCGTACGTATGTCTGACCAGCTTACGGAGACATTTTAACGTACATTCCTGGGAAAAAAAGTACCCTTGTCGTTACTGCGAGAGAGTTTTCCCTCTTGCAGAGTATCGTACAAAGCATGAGATTCACCATACCGGTGAGCGAAGATATCAGTGCTTGACTTGTGGAAGTTCTTTTATCAATTATCAGGTTATGGCTTCACATATAAGGTCAGTTCACAGTCTGGATCCATCAGGAGATTCAAAGCTTTACCGACTAAATCCCTGTAAAACTCTGCAAATTAGACAGTACGCATATGTTAACAATTCAAACAATGCCTCAGTTATTCATGATGGAGCCATTAATGTTCCTGTTATTACCGATGGTGGAATTAATGTTCCTGTTATTAACGATGGTGGAATTGTGTATGATATCGACCCGGATAAACCGCAGCAACCTGCGTCCGAAGGAAGCCACGCTAACTCTGCTCCAAAGCCAGTCAACTGGGACGATATCTTCCTCCAGCAGAGTAATCAGAATATGTTTAAACTGAATACATCTGAGGGTGGTACGGAATTTGAGTTTGTAATACCAGAATCGTACTAG
>scaffold_27|ENSXETG00000024432|1936650|1942577
ATGCACTCCTTGGACGAACCCCTGGATCTGAAGCTCAGTATATCCAAGCTGCGGGCAGCAAGGGAGAAAAGAGAGCGAATCGGCTCAAACGCCAGGAAACGATCTGTGCATCATGAGCTGATGATCCGGGATGATGGCACTACTGTTATTGCGCCCATTTGCTCCTCACCCCCACCAGGGTTTCGGTATCGGGATGGAGACAGCCCCCCCTTTTCCTCTCCTCCCATTGTGGATCTCAGCCTCTCCCCACCTTCTGGGAATGACTCCCCCAGCCGATCATCGCTGTCCCCAGAAAGAGCTGCAGGAGGGGACACCCCATTTGACAACCCATCGCTACGCTGCGGAGGGGATTCTGCTTCCAGCCCTTTTCAGTTTTTTCTGCCTCTCGGCTCCGGACTTCAGCTGCCCCCTTCCATGTTCATGTCCCCCCCCAAAGAGAAGCGTCTTTCCCTGGAGTACACCGAGCAGAAACAGCTGGTGTGTCAGTGGGCGAAGTGCAATCGCCTATTTGAGCTCCTGCAGGAACTGGTGGACCATGTCAACGATTTCCATGTCAAGCCAGAGAAGGATGCTGGGTACTGCTGCCACTGGGAGGGCTGTGCTCGGCGGGGGCGAGGATTCAATGCCAGGTATAAGATGCTGATCCACATTCGTACCCACACTAACGAGAGACCGCATTGCTGCCCCACCTGCCACAAAAGCTTCTCCCGGCTGGAAAATCTCAAGATCCACAATCGATCCCACACAGGCGAGAAACCCTACATGTGTCCTTATGAGGGCTGCAACAAGCGT
>scaffold_301|ENSXETG00000005323|11488|36121
ATGGCCACTCAAATGGTCAACCAGCCTACAGGTAACAGCTTGTTCTGTACCAGCACCTATTCCAGTATTTCATTGGACAATGATATGTATGGGCTGCATGACCTTTCAAAAGCTGATATGGCAGCCCCTCGATTGATAATGCTAGCAAATGTGGCCCTGACTGGTGAACTCAGTAGTGGTTGCTGTGATTACACACTGGAAGGAGAAAGACAAATGGCTGAACTAACAACTGTAAATGACAACAGCTTCTCAGATAGTGAGGGGGAGAGGTTGGAAGATTCACCCAGCAATGCTATTCAGTCACCAAATTTCACAATGGAGATGGAGCCAGCTGAACGTTCAAAAGAAGGGACATATGAAAATGATGGAACTTTACTTTCCAGCACGCTTGAGGTGGTGGCTCAAAAGGATAATGAAGCCCCCAGCACAACAGAAGACAAAAATAAATGCATTAAAAGCAAACCTTTTCGGTGCAAACCTTGTCAGTACAAAGCAGAGTCTGAAGAAGAGTTTGTTCATCACATTAAAATTCACAGTGCCAAGATATACACTGATAATGATAATAAAAAAACACAGGGTAAAGAATCAGATTCTAACATACCTGAGGAGTCCGATATATCCAAAGGACCTATTCAGTGTGACAGATGTGGATACAATACAAATCGCTTTGATCACTATCTGGCACATTTAAAACATCACAACAAAGCTGGAGAAAATGAGAGAGTATACAAATGCACAATATGTACTTATACAACGGTTAGTGAATATCACTGGAAGAAACATCTACGTAACCATTATCCAAGGATACTCTATACATGTTCACAATGTTCCTATTTTTCTGACAGGAAAAATAATTATATCCAGCATATAAGAACACATACAGGAGAACGACCGTATCAGTGTATTATATGTCCTTACTCAAGCTCACAGAAAACCCACTTGACAAGGCACATGCGAACTCATTCAGGTGAGAAACCTTTCAAATGTGAGCAGTGTAGTTATGTTGCATCTAATCAGCATGAAGTTACACGTCATGCAAGACAGGTTCACAATGGACCAAAACCATTAACTTGCCCTCATTGTGACTACAAGACTGCAGATCGCAGTAATTTCAAGAAGCATGTAGAGTTACATGTTAATCCACGTCAGTTTCTATGCCCTGTGTGTGACTATGCTGCATCCAAAAAGTGTAACTTGCAATATCATATAAAATCCAGACACTCAGGATGCACAAATATCACAATGGATGTTTCTAAAGTAAAACTGAGGACAAAGAAGGGAGAAGTAGGAGTTGCAGATACTGACACAAATAAGCAAACTGAGAATGGAAACATAATAAAAAAGAAATTGGAAGAGACTGTTAAAGCAGAGAAAAAAGAAAGATGTGTGAAGTCTAAAAAACGTATGATTGATGGGCAGGTTGCAAAAAAAAGTCGCTTGTCATCCACTCAGAAAAAAATAAAAGCTTCTGAAGTAAGGGCTGAGAAGATCGAAAAATTCCGTAAGTCTAGTTGTGTAAAAAGAAAAGCTGACTTATTAGAAAATCCAAGTGATACCCTAACAAGCACTGTA
>scaffold_506|ENSXETG00000017151|68029|74194
TTTCCCTATGGTGAATTGGAAAAATTTGCCCGGCAGTATAGAGAGGCATATGATAAACTTTATCCAATTGCACCTTCTTCTCCAGAAACTCCTCCTCCTCCTCCACCACCACCTCCCCCTCCACCGCCTCCTACTTCTCTACCTGCACAAGCCCTACCTCCTGCTCCACCACCAACTCCACCTCCTCCTCCACCACCTCCACCACCTCCTCCCCCTTCAGCTCCTCCTCAAGTACAGTTGCCTGTTTCCCTAGACCTTCCTCTCTTTCCTCCAATTATGATGCAATCTGTCCAGCATCCTGCTTTACCCCCACAACTTGCACTTCAGTTACCGCCAATGGATGCTTTGTCAGCAGATCTTACTCAAATGTGTCAGCAGCAGCTGGGATTAGATCCCAATTTTTTGCGTCACTCACAGTTTAAGCGTCCAAGAACAAGAATTACAGATGACCAACTGAAGATACTGCGTACCTATTTTGACATCAACAATTCTCCAAATGAAGATCAAATACAAGAAATGGCTGATAAATCTGGTCTATCTCTGAAAGTTATTAAACACTGGTTTCGTAATACACTGTTTAAGGAGCGGCAAAGAAATAAAGACTCACCATATAATTTTAATAATCCTCCTATAACAGTACTAGAAGATGTTAGAATTGAACCACAACCGCCTACTTTAGATATCCATAGGTCAGATTCAGCCTTCAGTAGGAGGTCATCGAGAACAAGATTTACTGATTATCAGTTGAGAGTTTTACAAGATTTTTTTGATACAAATGCATACCCAAAAGACGATGAAATTGAGCAGCTCTCTACAGTACTAAACTTAGCCACTCGTGTCATTGTTGTTTGGTTCCAAAATGCACGCCAAAAAGCCAGGAAAACTTATGAAAATCAGGCTGATGCTAAGGACAGTGAAAAGAGAGAACTTACTAATGAACGTTATATTCGTACTAGTAACATGCAGTATCAATGTAAGAAATGTAGTGTAGTGTTTCCTAGAATATTTGACTTGATTACTCATCAGAAAAAAATATGCTATAAAGATGAAGATGATGATATTCAAGAAGATAGCCAAAATGAGGATTCTTTAGATGCAACTGACCAAATTATGCCAAAGACTTATTTAAGTTTTGGTCAAGCTGATACTCCAAAAGCTGCACCCACGGCTAGCTCTGGCTCTGGATCCAGTACACCATTAATCCCATCACCAAGACCAGAAATAGATAAGATTTCACCTAAACCTGATATACCATCAGAAAAACCAAAGCAAATTGATGCTATCGCAAGCTCTTTAGCATCCAAATTAACACAGTCAGCTTCTGCTGCCTCTTCTGATATACAGCCATCACCATCTCAACAAAGACCACCTCAGCAAATTGGAAGGCCCTCATCTGCATCACAAACTACTTCTGTTCCATCTAGCCCATTACCAATATCTATTACATCCCTGCAGAATAGCCTACCTCCTCAACTATTACAGTACCAATGTGATCAGTGTACAATTGCTTTTCCAACACTAGAACTATGGCAAGAGCACCAGCATATGCATTTCTTGGCTGCCCAAAACCAATTTATCCACACACAGTTTTTAGAAAGGCCAATTGACATGCCATATATGATTTTTGATCCTAACAATCCTCTTATGGCAGGACAGTTACTTGGTGGTTCAGTGGCACATATGCCAACACAAACAGGGATGTCGCATGCTAACACTTCTATTTCTCTTAAAAGAAAGTTGGACGAAAAAGATGAAAATAACTGTAGTGAAAAAGAAGGGGGAAACAGTGGAGAAGATCAACATCGAGATAAAAGATTAAGGACAACTATAACTCCTGAGCAACTAGAAATATTGTATGAAAAATATTTGCTGGATTCAAACCCAACAAGAAAAATGCTTGATCATATTGCTCGTGAAGTAGGCCTGAAAAAGAGAGTGGTACAAGTATGGTTTCAAAACACAAGAGCCAGAGAGAGAAAAGGTCAGTTCCGAGCTTTAGGTCCAGCTCAGTCACATAAAAGATGCCCCTTTTGCAGAGCACTGTTTAAAGCAAAATCTGCTTTAGAAAGTCATATTCGGTCTCGCCATTGGAATGAAGGAAAACAAGCTGGTTACAGCTTACCTCCAAGTCCTCTTATCTCAATGGAGGATGGTGGTGAAAGCCCAAATAAATACACCTATTTTGATTACGTCTCAATTCCAAAACTTGATCCCTCAAGTGAAAATGATTTACCATCCACTGTTTCTACTCCAGTCAGTAAGACTGCAGAGTTATCTCCTAAAAATCTTTTGAGCCCTTCCTCTTTTAGGGCTGAGTGCAGTGATGATATAGACAATATAAATGCACCCCCTGCAGATACTGGGTTTGACCAAAGTAAAAATGACTTTGATGAAACATCTTCGATTAATACAGCAATTAGCGATGCCACAACAGGAGATGAAGGAAACAATGATATGGATAGCACCTCTGTTTGTTCAAGAGATGTTAAAACTTCCAAAGAACCTAAAAACCATGTAAATGATTGCTTGCCAAAAAGGGGAACTACTCCACCAATGGACCATTGTGATGAAAAGTTTTGTTTCTCTTTAACAAACACATCACATAATAACATGGACAGAGAAAATGAATTTGAGGACAATGCTGACCGTAGTGAAACATCAAGCATAGCTGATCCAGATCCAAGCTCACCAAACTCTTTTGGGAGTACCAATCTTTTTAAAGTCAAAAGCAGTGATCGTCTTGGTCATAAGCGCTTCAGGACTCAAATGAGTAACCTTCAGCTTAAGGTTTTAAAAGCTTGCTTTTGTGACTATCGTACTCCAACAATGCAAGAATGTGAAATCCTGGGCAATGAAATTGGCCTTCCCAAACGAGTTGTCCAAGTTTGGTTTCAAAATGCAAGAGCAAAGGAAAAGAAATTCAAAATAAATATTGGTAAACCATTTATGATTAACCAAACTGGTCCAGATGGAACTAAAGCAGAGTGTTCTCTTTGTGGGGTAAAATATTCAGCACGTGTGTCTATTCGAGATCATATATTTTCTAAACAACACATTTTCAAGGTGAGAGAAGCAGTTGGAAGTCAGCTTGATCGAGAAAAAGATTATTTAGCTCCTACGACTGTACGACAGCTAATGGCACAACAAGAATTGGATCGTATTAAAAAGGCCACGGATGTATTAGGTTTACAACAACCAAATATGATGGAGAGTAGTTCTCTTCACAGTCTCAATCTGCCAGCATCTTATCAAGGGCTACCTGGCCTTCCTCCAGTACTTCTACCTGGGATGAACAGCCCATCACCTTTGTCTGGGTTTACACAGAGTTCAAGTGAGTTGTTGTGTTCACACATTTTCTTTCTTTGCCTTACAGCTCTACCATCTCCTGGTGCAGGCATGCTTGGGTTCCCTTCTTCAGCTACTTCGTCTCCTGCCCTGTCTCTCAACAGTGCACCCACCAAATCTTTGCTGCAGACTCCCCCACCACCACATTCTCTTTCCCAAACTTCTTCATCTTCTTCATCAGGAAAGCAGACCGAGCAACAGAACAAAGACCTGGAGAAAAACAATAAACCACAAAAATACAAAAAGGTCAAAGAGGAAGAACACAATGCTTCCAAATCTGAAACCAAACAATCTAAAAGAGAGGAAAAAATCTCATCTGCTCTTTCAATGCTGGGCAAAGCTGTAGGAGAAATGCCTGTGGATCCAGCTCAACTGCAAGCACTTCAAAATGCTGTTTCAGGTGATCCAGCTTCTTTTATTGGTGGGCAGTTCTTGCCATATTTTATTCCTGGTTTTGCTTCCTATTTTACACCCCAGCTTCATGGAACTGTGCAGGGTGGTTATCTCCCTCCAATATGCGGAATGGAGAGCCTATTTCCATATGGTCCGGCAGTGCCTCAAGCTATTGCTGGCCTGTCTCCTGGTGCATTGTTACAACAGTACCAACAATATCAGCAGAACTTACAGGATTCATTACAAAAGCAACATAAACAACAACAACAACAACAAAAACAGGCACAAGCAAATTCACCTAATATAGAAAATGAACAGCAACACAAATCAAGTGAAGAGTCAGAAAAGAAGGATGAAAAGAGTCCTGCCACAGAAAGCACAAAAGAAGAACCCCAGACACATCCAAAAAGTGGAGACCTTTCAGACAATGTCATTGTTCCATTTGTCAAGCATGAGTTTATATGCAGAAAGTGCCAGATGATGTTTACTGATGAAGAGGCAGCAGTAAACCATCAAAAGTCCTTCTGTTACTTTGGTCAGGCATTGTTTGACCCACAAGAAACAGTGCTCCGTGTCCCAGTCAGCAAACATCAGTGTCTTTCCTGTGATGTGGCTATCAGTGGAAATGAAGCACTTAGCCAACACCTTCAGTCAAGCTTGCACAAAGAGAAAACAATCAAACAAGCAATGAGAAATGCCAAAGAGCATGTTAGATTATTACCTCACTCAGTCTGCTCCCCTAGTCCTAACACCACATCTACCTCGCAGTCTGCAGCTTCTACTAATAACACCTATCCTCATCTTTCTCGCTTCTCCATGAAGTCCTGGCCTAATATTCTGTTTCAAGCATCAGCCAGGAAAGCTGCTTCTTCCCCTTCTTCTCCTCCCTCCCTCTCCTTGCCTTCAACGGTTACCTCAAGTTTGTGCAGCACCTCAGGGGTTCAGATCTCACTACCCACAGAAAGTTGTTCAGATGAGTCTGACAGTGAGCTGAGCCAGAAGCTGGAGGACTTAGATAATTCATTGGAAGTGAAAGCAAAACCTGCTTCTGGCCTAGACGGTAATTTCAGTAGTATCAGAGTGGATATGTTCAGTGTGTAG
>scaffold_334|ENSXETG00000021952|93610|104602
ATGACAGCAACAGCTGCCGTGAGTCCAAGCGAGTACCTACAGCCAGCTGCCAGTGCCGGGCAGGATGCACAGCCCTCACCCCTGGCTCTCCTTGCAGCCACATGCAGTAAGATTGGCCCCCCCGCTGTTGAATCTACTGTGACATCTGCAGCGCCACCTCGACCAGCACGCAAGAGATTGGTACCTATTAAGCCAGCCCCTTTACCCCTGAGCCCTGGCAAAACTAGCATTGGGCTGTTTTCCCAAGCCAAAGGAAATATTATTCAGCTCCAAGCCCCTCAATTAAGCACAGTGGGCCCAGGGAGTGGGCAGCTTATCTTCACCATCCAGAACCCAGGGGGCAAGATCGGACGATACCAGACTGTACAGAGCACCAACCAGGGTCTGCAGAACAGCTTTGGTAATCAAATCCAGCTCATAAGTGATGGTGGGACAGCTCTTCTTTCCCCCTCTACTAATACATCAAAACATGTGCCCATCAAGCCTGCACCTCCTCAACCAAGCAGTACCCTGGTTAAAGTGCCAAACAATCCTGGCACTGGCCTCACCCTAACACTGCCCATTAGTAATTTTTCAGATTCCACCACAGATACTGGCACTCAGCTCGTCTCAGGAAAGCAGAACAAAAAAGTACGTAAGAAGCCACCCCCTTCAATACCAGTTCCTGGTTCCCCCAATCAAGATCAGGTGGAGACTGTGGTGATTGAGACAACAGCAGAGAACATTTTGCAAGCAGGGAACAACCTGTTAATTGTACAGAGCCCTAGCACTGGCCAACATGCTGTTCTTCAAGTGATGCAGCCCAAGACGGACACCCAACTGGTGCAGATCCCCCAGCAAGCTCTGAGAGTAGTTCAGGCTGCTTCTGCAACACTACCCACCGTGCCACAGAAGCCAGTACAGACTCCAGAGTGTACTCCCACACAGCTATATATTCGAACAGCGTCAGGGGATGTACAGGCTGTAGTGATGCAGGAAGCTCCAGCTGCCCCCCAGCCTTGTTCTTCTAGTGCAGGACCTATTGTAACACAGACTGGGACTCCTGTAAAGAACCCTTTACGCAAAGAGCGGTCCCTAGCCAAAATTGCTCCAGCAGGGAGTCTGATTAACCTGAATACAACACAACTCACAACTGCAGCCCAGGGCATACAGACCATCAATATCAATGGAGTTTCAATGCAGATGCCTGTCACCATTACCAGCACTCCAGGACAGCCACAGCTCAGTGTGCAAAATGTAAGCAGCGGTAACGTGGCCATCAGTGGTCTTAGTCCCTCCCAGATTCAGCTGCAGATGGAACAGGCCTTATCCGGAGAGCTCCAGCCTGGAGAGAAGCGGAGAAGAGTGGCCTGTACCTGCCCAAACTGCAAAGATGGTGAAAAGGGGTGGGGCCCCCCTGGAAGAAAAAGACACGTGTGTCACATTCCTGAATGTGGGAGAACGTTTCGCAAGACGTCCCTCTTGAGAGCCCATGTCCGCCTGCATACTGGGGAGAGGCCGTTCGTGTGCAATTGGGGATTCTGTACTAAGAGGTTCACCCGCAGCGACGAGCTGCAGCGGCATGCACGCACGCACACAGGTGTGACAGGTGATAAGCGCTTTGAATGTCCTCAATGCCAGAAGAGGTTCACAAGGAGCGACCACGTCTCCAAGCACTTCAAGACACACCTTGCCCTAAAGAAGCTGTGA
>scaffold_82|ENSXETG00000001980|2655743|2660446
TTGCAGGCACTGCTCAGTCTCCCGCCTGGCTTGGCTTTGGGCCCCTCGCTTTCCCAAGGTGAAGGGATGGGACTATGGTGTGTCGGTAAGGTGCTGCAATGTGGGACGCTCCTTCCTCCCCCCCTTAGCTCCGACGCTGATGGGGGATCCTCAGAAATGAAGGAACCCTCATCTCCACATAATGCCACCAGCTGGCCAGCGACTGCTTTAAAATGTGAAAAATCCTCCAATGAGAATCCCAGGTTTGTAAGGAGCAACTTGAAGAAACAGAATGTTAAACTGTGTTCACTGAGTGGGGTGGTACGTCTGCAGGTAATCGCCACCATCCATCCTGGATCAGAGCTTCATATTCACCAGGAAGGGCACAAACTTGAGAATAACGGAATCCCAGGGGAACAGCAGACAGACCTAATGCCAGGGGCACAGATGCCCGAGCCATTAGAATCCCCCCCGGTGCCTGCCGATAGAAAAAAAAGCAAGTTGCTCTCGGATACTAAAGATGCTGAGATGTTAGAGAGCAGCCACCTACCCACTGTGCCATTGCCCTCCGTAATGTCTGTAGTGACACCACAGCCGAATGGGCCGTCTGCAGCTGGAACACCAGAAACAGAAAGAACGGCATCAGCGGAACCCGCCGAAAAAGAAAATCTAAGTCCAGTTATAACAGAACCAGAAGGAGCCAAGCTCTTAATTGGTCTCCATCATATGAACAGCTCAGCAGGCTGTGCCACCCAGGGGCCTGTGCCGAATACGAGTGAGTCTTCTCGTGACCAGGACACCCCTGTGGATGCCAGATGTGAGCCAGGCGCATTGCAAGAAAGCCCTAATGCACTTATAGTGAATTCAGAGAATAAAAAGTGTAAAGTCCAACCTCAAACTGAGCGGCGGTTTCCATGCAAAGATTGTGGCCGAAGCTTTTTCCAGCTGGGCCACCTGAAGAAGCACAGTTTCATTCATAGCGGTCTGAAGCCCTTCCTGTGTACAGACTGCGGTAAGACTTACAGTTCAGAGGAGAGCTTTAAAGGCCATTTGCTTTCCCACATGGGACTGCGGCCGTTTAAGTGCCAGCTCTGTGACAAAGCCTACAGCACCCAGCGGGACCTGCGCGAGCACGCCGTTCTGCACACTGGGCAGCGCCCCTACCGCTGCGAGGACTGTGGCAAAAGCTTTACTCGGCGCCCCACCCTTCGCATCCATCGGAAGAACTATTGCACTTCGGCTGCTACCATCGACTTCAAGCCTTCTTTGGAGTGCCCGGTTTGTAAAAAGATGCTGGCCAACAGCTGCTCACTGCGCAACCACATGCGGATACACTCCGGGGATAAGCCGTTCAGCTGCTCTGACTGTGGGGCTGCTTTCCGCCACAAGAGCAGTTTGAGGGTGCACAAGCGCTTGCACACAGGTGAGAAACCATACAAGTGCCAGTATTGTGGCGATGCCCCACAGCAGCCGGAACTGAGGCGCCACCTGATCATGCACACCGGGGAGATGTACCTGTGCACCGTCTGTGGCAAAGCGCTTAAGGACCCTCACACGCTGAAAGCCCACGAGCGCCTGCACACTGGCGAGCGCCCCTTCACGTGTCAGTACTGCGAGAAATCTTACCCTCTTGCCACCAAGCTCCGTCGCCACCTGAAATCCCACCTTGAGGAGAAGCCATTCCGTTGCCATTTATGCGGCATGGGGTACTCCTTACAGCCGAGCCTAAAGCGCCACTTACGCAGCCATAAAGACGGGCATGAGAAAGCTGAGCCGGGCTATTCCGACGGAATGGCGACTGAGAATTCCGAATCCACGGTGGTTTTTGTACAGAATGCTCCAGCAGTTCTTCTTCCCATGCACTCTGGCATACTAGCAGTACCCTCTGAGCCCAGCCAGGGAAAGGGAATCCTCCTGCAGAAGGATAATGGCTCTGTAGTTCTACTGGTTCCGCAGGCTCTTGGGTTCAGCACTGTAGCAGAAGAAGTCGAGGTGGAATCTGGGACGTGA
>scaffold_8501|ENSXETG00000007126|3964|8091
GAGAGAATCCTGAATCTCACACTGGAGATTATCTATCTGCTGACTGGAGAGGGCTACGTCATCCCTAAGAAGAAGAGCCCAACTGTGGGTTTGGGGGCCCTGCATGCCCCTGGCTCCGTCATACAGAAGGAAAATGACAAGAAGATCCTGGAACTCATCTCCAACATCATCCAGCTGCTGACTGGAGAGGTTGCCATAAGGTGTGAGGATGTTTCCATCTATTTTTCCTTGGAGGAGTGGGAGTATATAGTCACTTCATTGGGGGGAGTGGAGTTTGCCCTGAGTTTAAATGACTTTAATGACTTGAACCTTCCTTCAGCCTGTGAGTATAAAGATGGGAGCGATGTTACAGCACATACGGAAGCAACTTTATGTTGTAATAATGATGGGAATCTCACAAACCCTGATGTTTCTCCAGCGGAACAGCCACCACCGGCCAATGGGATTAAAGAGGAACAGCCCCCACCAACCAATGGGATTAAAGAGGCTTCATGTAAAGGGAGAAACCAATCAGATTGCAGCATTAATCCCCTTACAGAACAGATACAGGGAACAAATACTCCTATCATGGGGAGCAGCCAGAATACCTTACAAATGATGGGTAATAATCATGATAAAAATTCTTCTCCACATAAATCTCACATAACAAAAAGAACATTACGTAGGAAATACAGCTGCAATGAGTGCCGTAAACATTTTAATAATGAGAGAGACTTTCATAAACACCAGACAACCCACAAAAGAGTGAAACTTTTTTCTTGTTCTGAATGTGGGAAATGTTTTTCAAACCGATCTCAACTCAATCGTCATCAAAGGACTCACTCAGTGGAGAAACCATTTTCTTGTTCTGAATGTGGGAAATCTTTTTTATACAAATCACGCCTTAGAATTCATCAAAGAACCCACACAGGGGAGAAACCATTTTCTTGTTCTGAATGTGGGAGATGTTTTACAAACCGATCTGAACTCAATCGTCATCAAAGGACTCATACAGGGGAGACACCATTTTCTTGTTTTCAATGTGGGAGATGTTTTAGAAACCGATTTGAACTCAATCGTCATCAAAGGACTCACACAGGGGAGAAACCATTTTCTTGTACTGAATGTGGGAAATCTTTTTTATATAAATCACTCCTTAGAATTCATCATAGAACCCACACAGGGGAGAAACCATTTTCATGTTGTGAATGTGGGAAATGTTTTTCAAAGCAATGTCACCTTGATCGTCATCAAAGGACCCACACAGGGGAGAAACCATTTTCTTGTAGTGAATGTGGAAAATGTTTCTCAAGCAAATTTAATTGTGATCATCATCATAGGACCCACACAGGGGAGAAACCATTTTCTTGTGTTGAATGTTCGAAATGTTTTTCAGACCAATTCCAGCTTAAAATTCACCATAGATCCCACACAGGGGAGAAACCATTTTCTTGTTCTGAATGTGGGAAATGTTTCTCAAACCAATCCTACCTAAAAATTCACCATAGATCCCACACAGCACATACGGAAGCAACTTTATGTTGTAATAATGATGGGAATCTCACAAACCCTGATGTTTCTCCAGCGGAACAGCCACCACCGGCCAATGGGATTAAAGAGGAACAGCCCCCACCAACCAATGGGATTAAAGAGGCTTCATGTAAAGGGAGAAACCAATCAGATTGCAGCATTAATCCCCTTACAGAACAGATACAGGGAACAAATACTCCTATCATGGGGAGCAGCCAGAATACCTTACAAATGATGGGTAATAATCATGATAAAAATTCTTCTCCACATAAATCTCACATAACAAAAAGAACATTACGTAGGAAATACAGCTGCAATGAGTGCCGTAAACATTTTAATAATGAGAGAGACTTTCATAAACACCAGACAACCCACAAAAGAGTGAAACTTTTTTCTTGTTCTGAATGTGGGAAATGTTTTTCAAACCGATCTCAACTCAATCGTCATCAAAGGACTCACTCAGTGGAGAAACCATTTTCTTGTTCTGAATGTGGGAAATCTTTTTTATACAAATCACGCCTTAGAATTCATCAAAGAACCCACACAGGGGAGAAACCATTTTCTTGTTCTGAATGTGGGAGATGTTTTACAAACCGATCTGAACTCAATCGTCATCAAAGGACTCATACAGGGGAGACACCATTTTCTTGTTTTCAATGTGGGAGATGTTTTAGAAACCGATTTGAACTCAATCGTCATCAAAGGACTCACACAGGGGAGAAACCATTTTCTTGTACTGAATGTGGGAAATCTTTTTTATATAAATCACTCCTTAGATCGTCATCAAAGGACTCA
>scaffold_8|ENSXETG00000008705|2359640|2460644
CCGTTTGCCTGTGTTAAGTGCAAGAGAAGGTTCGGCAGCAATGGGAACCTCCTCATCCATCAGCGCATTCACACAGAGAGACCGTTCTCTTGCACTGATTGTGGGAAATGTTTCTCCCACAGAACCATCCTCCGAGAGCACCGCCGGGCTCATATGGGAAAGGGACCCTTCCCCCACAGCACTGGGGGCAATAAAATCCCATCAGGTAAGGGCAACTTTCAGAGGCACCAAGGGGCGAGTGCTAAAGGGAAACCACTTACCTGCACTGAGTGTGGGAAATCATTCAAACACAAATCTTATTTGCTCATACATGAACGCACACACACCGGGGAGAAACCTTATGTTTGTACCCAATGTGGTAAAGGCTTTTCCCAGAAGGTGCATCTTGAAACACATTCACTTAGTCATTCTACAGAGAAACCTTTTAGCTGCACAGAGTGTGGGAAATGTTTCCGTTTGAAGCAACATCTCAAAATTCACGAGAAGACTCACACTGGGGTTAAAGATTTTGTCTGTACAGAGTGTGGGAAACGGTTCATTCAAAAACACAGCCTCCGCCAACACCAGCGGATTCACACTGGTGAGAAACCATTTGTGTGTAATGTGTGTGGGAAAGGCCACAGTCGAAATGAGCATCTAAAAGCTCATCTGCGAGTTCACACAGAAGATAAACCCTTTGCCTGCACAGAGTGCAATAAAACCTTCCGATCAGATCGTTGGCTCCATGCCCACAAACTGACTCACACTGGTGTGAAGCCTTTTAAGTGCAAAGAGTGTGATCAATCCTTCACAACGAACGGGGATCTTACAAAACATTCACTTATACATTCTACAGAGAAACCTTTTATCTGCCCAGAATGTGGGAAATGTTTCCGCATAAAAAGCAACCTCAAATCTCATGAGAAGACTCACACTGGGATAATAGATTTTGCCTGTACAGAGTGTGGGAAACGGTTCACTGACAAACGCAGCCTCCACCATCACCTGATGATTCACACCGGTGAGAGACCGTTTGTCTGCAGTGAGTGTGGGAAAAGCTACAGGCAGAAGAAGAGCCTAAATATTCATCTGCGAGTTCACACAGGAGAGAAACCCTTTGCCTGCACAGAGTGCAATAAAACCTTCCGATTAAGGAGAGGGCTAGATATCCACAAACAGACTCACACTGGCCTGAAGCGCTTTCAGTGCAATGAATGTGGTAAATCCGTTAGTACAAAGTCAGACCTTAACACTCATCATCGGACACATACAGGAGAGAAACCCTACCCCTGTTCCAAATGTGGGAAGAGTTTTTCCACAAAGAAAAGCTTACACCAACACGGTCACACTCACACTGGGATAAAGCCATACGCCTGTACAGAGTGTGGGAAATGTTTTAGAAATAAGGCTGATCTGAAATGCCACCAATCTGCCCATACTGGGGAGAAACCATTTCAGTGTACAGAGTGTGGGAAAAGCTTTCCATCTCAAACAGTGCTTAATATTCATCAAAAGATTCATACAGGGGGAAAACCATTTCAGTGTACGGAATGTGACAAGTGCTTCTGTTATAGACAGGCTCTTACAGCTCATCAGCGGATTCACACTGGGATTAAAGCTTTTGGATGCACCGAGTGTGGAAAACAGTTCCTGGCCAAGTACAGCCTCCAGCGGCACCTGATGATTCACACCGGTGAGAAGCCGTTTGTCTGTACTGAGTGTGGGAAAAGCTACAGGCACAAGAGGAACCTAAATATTCATATGAATTCTCACACAGGAGTGCACACAGAAAAATCATTCCGACGA
>scaffold_10265|ENSXETG00000006490|4308|5252
CAACTTCTCCAACACCAGGAAATCCACACATTGGAGCGAAAAATCTGTATCCGACTGAGAAAAAGCTTTAGTGCAATGAGCATTCCCAACTCCCAGATGGAACTTCCCTCAGTGGCACAACATGAATGCCCAGAATATGGGAAAAGATTCTCAGAAAAAAACAAACTTACTATTCATTTCAGAGTTCACACCGGGGAGAAACCATTCATGTGCACGGAATGTGGGAAAAGTTTCACGCAAAAACAATTCCTTACACAACACCAATTAATTCACACAGGGGAGAAACCATTCATGTGCACGGAATGTGGGAAAAGTTTCAGGCAAAAGCAATTCCTTACAGAACACCAATTAATTCACACAGGGGAGAAACCATTCATGTGCATGGAATGTGGGAAACGTTTCAGGCAAAAGCATCAGCTTACAGCACACCTATTAATTCATACAGGGGAGAAACCCTATGCATGTACAGAATGTGATAAACATTTCAATAAAAGGAGTAGCCTTCTCAGCCACCAAAGGATTCATACAGAGGTAAAACCATTTGTGTGCATGGAATGTGGGAAAAGCTTCTCCGACAAGACCTACTTTCAGAGGCACCAGAGAATTCAAATGGGGGAGAAACCATTTTCTTGCACAGAATGTGGGAAACGTTTCACCACAAAGACCAAGCTTAGCAGCCATTACACGGTTCACACAGGGGAGAAACCCTTTGCTTGCGCAGATTGTGGGAAAAGTTTTGTTTCAAAGGGAAACCTTACTGTACACCAGAGAACTCATACAGGGGAGAAACCATTCACTTGCACAGAATGGGGTTTCCCCAATAGAAGGTTTCATCTCCTCCCCCAGAACATTCATACAGGGGAAGAG
>scaffold_8741|ENSXETG00000008144|4900|7774
TGGGCCTTGGCTGTTCCCAGCAAGGAGCCTCTTTGCTTGCAGGAGCCCGTGAGCTTTGCGGAGGTGGCCGTGTATTTCAGCAGGGAGGAGTGGGCGCTGCTGGACCCTGCGCAGCGAGCGCTCTACCGGGACGTGATGCTGGAGACGTACCAGTGCGTGGCCTGGCTGGCTCCTCTTCCAGCCCCCAAACCCGGGCTGATCTCCCTGCTTGAAGGAGGGGAAGACCCCTGGATCCCAGATGTGCGTAGCCCTGAGGCCGTGCCAGGAGACCTGAGCCCAGGTGAGTTGCTGGAGGGAGGGCACCGTGTGCAATTTCTGGATTTCCTCTTTCCTCCAGCAGGAACTGGGATTACAGATATACTGGAGGATGTGCAGGAAGGTGGTGTGGCCGAAAGGCGGTGGGGTAGTGCCTGTGTGGGAGAAATGAGAAGGGATGTCCCAGGAGGCCTGGAGCAAGGTCAGGGTGAAAAACAGGCCGAAGGACCCAGGAGCAAGGATGTGTGTCCAATGAAGAAGCAGAATCCATGCACTGAGTGTGGGAAAAGCTTGGAAATAAATTCCAGTGTCATTAACCACCAGTGCATGTACGCAATGAAGCGCCTGTACAAGTGCTCTGAGTGTGGGAAGAGCTTCAAACGGAGTTACCAACTAACCCGCCACCAACACATCCATACAGGATGGAGACCCTTTCAGTGCTCTGACTGTGGGAAGTGCTTCAGCAGAAGTTCCTACCTCACCTGCCACCAACGCATCCACACAGGAGAGAGACCCTACAGGTGCTCAGAGTGTGGGAAGCGCTTCAAAAGCAGTTATGAATTGAAGCAGCACCAGCGCATCCACACAGGGGAGAGACCCTACAAGTGCTCTGAGTGTGAGAAGAGCTTCAAAAGCAGTACAGAATTAAAGGTGCACCAGCGCATCCACACAGAGGAGAGACCCTACACGTGCTCTGAGTGTGGGAAGTGCTTCAGCAGAAGTTCCCACCTCACCTGCCACCTGCACATCCACACAGGAGAAAGACCCTACAAGTGTCCCGTTTGTGAGAAGAGCTTCAAAAGCAGTTCTGCACTGAAGCGCCACCAGCGCATCCACACAGGAGAGAGACCCTTTCAGTGTCGAAGAGCTGGCAAAGGAGATGGCATCGCTGGCACCCTCTGCAGAAGGGCCTTAACCCAGGAGCTTCAGATGGCCTTTCCTTGCTTCCCAAAGCAGTTCTCTCAGCATGCCCACGTT
>scaffold_257|ENSXETG00000026865|67036|69541
ATGAAGGATTCACCAGGCATTCCCAATGAAGAGGATGTAAAGCCTCTGGGTTCCCCTATTCTTTCTCTTGAGCAGACTGCTGTGATCCAAGAAATGGTAAACCAGAATGTCCTTCCAGAGCACGTCTCCATTTCTACCCATGAGGTTAATATTACAGAAGAAGAAAGTGCTTTAACTGAACAGATGGATTTTGATGACTTGCACAAAGACAGTTCTGAGTCAGTGAATCAGGAGGAGGAAAATGGTGAAATGTTCGAAGAAATTAAAAGTACATCTGATGAAACTCCAGAGGGCTCCCCTAAAAAGAAGCTAACTGCTAAAATCTCGAAACCTAAAGTTGATGTCAATGGGGAATTAACAGAAGGTTTTATGTATCCATGCCAACACTGTGAGAGAAAATTCACAACTAAACAAGGTCTTGAGCGTCATATGCATATACATGTTTCGACTGTTAATCATGCGTTTAAATGCAGATACTGTGGGAAAGCATTTGGTACTCAGATAAATCGTAGGAGACATGAGCGGCGCCATGAAGCTGGACCAAAAAGAAAAACTTTAATTGTATCCACATCCAGTGAATTTGGTCAGAAGCACATCATTGATTCCCTTAATGCGACTGAGGAAAATAACAGTCCTAGAATCCATTGTAAAACAAATGAATCTGATAGGGAAATGTCTTTTCTTTCAGACGAAAATTGTGAATCCAGAGAAATGCATCCCTGTAAATACTGTAAGAAAATATTTGGAACACATACAAACATGCGTCGGCATCAGCGCAGGGTTCATGAGCGTCATCTTATTCCTAAGGGTGTAAGGCGAAAAGGAAGTCTGCTAGAAGACCCACAGTTACAGACTGAGCAGACACCACCAGCTGAAAATATATATGTTGCAAATACAGAAATTGAGGAAGATGGGGAAGCTGATGATGTGTACATTATGGATATCTCAAACAATATATCAGAAAACCTTACTTACTATATTGATGGCAGAATACAGTCAAACAGTACCGGTAGCAGTTGTGATGTGATAGAAGTGGAAACTAACTCAGCAGATGTTCTGGGGCTTAATTGTTTACTTACACCTATTAAGGTGGAAGTTTCTCAAAATATCAAACCGCTACAGTCAGTCAGTGTGCCAGATAATGCACTTAATGACTCTCCTTGCTGTGGAAATAAGGAACCAAAAAAGAGAAGA
>scaffold_1546|ENSXETG00000026889|15795|17755
ATGGATTCCTTTGACCTTAAGGATGAAATCACTGAAGTCATCGTTGACCCCGATATGTATGATGATGCTTCAGGCTCCGATGTAGAAACGGACCGGGACGACGAGGAGAATGGGGACGACGAGGAGAATGGGGACGATGAGGAGAATGGGGACGACGACAGCTCCCACGAGGAGCACCAGAGAAGCCGCTCCCCCCCGACCCATGGCAGGAACCTGAGGAAACGCCAGCAGTTTTTTTGCCCCGAGTGCGAGCGCTGTTTCAAGAATAACTCCGAGCTGGAGTCTCACCGCAAGATGCACCGGGGGGATTACCAGTACCACTGCGACATATGCGACCAGAAGTTCAAGTACAGGTCGGAAATGCTGGCGCACCAGAAGGATCATTCCAGCCGGTCGACGGAGGACGTGGATTACGTGGTGCCGCCCTTGAGCCCGCAGTCGAGCAGGAACTACGACAGGAGCCCCGAGCCTAAGAAAAACATCTGCTTACCTGTAGGGGAGAAGCCGCACAAGTGCAACTACTGCGAGAAGAGGTTCAACGACAAATCCATCCTGGAAGCCCACCAGCGGATCCACGTAGGGAAGCTGACGTACCCCTGCACCAAGTGTGAGGAGAGCTTCTCCAAGGCCTCGCTGCTCGCCGCCCACTTCAACACCCACAAGGACGGCAAGCCCTTCGAGTGCGACCAGTGCGACAAGAAGTTCAACGACCACTCGCTCCTCGTCGCCCACAAGAGGACCCACACCGGCGAGAAGCCTCAGAAGTGCAACACGTGCAACAAGTGGTTCCCCAACTCGGCCAGCCTGGCGGCCCACGGGGAGTGCCGCTCCAAGCCCAAACCCTATCAGTGCCGGCACTGCGACAAAAGCTTCAACGACAAGGCGCTGCTGATCACCCACGAGGGCGTGCACACAGACACTAAGCCCTTCAAGTGCACTCAGTGCAGCGAGAGCTTTTACTTGAAGACTCAGCTGGTGGCCCATCAGGCCGTTCACGCCCCGGAAAAGCCCTTCCCTTGCAGCCAATGCGATAAGAGCTTCAACAAGGAAGAGACACTGATGGCTCACATTCGCGTCCATAACCTGCAGCGGATGCAGGTACAGACCACGTTGATTCCGTGA
>scaffold_3|ENSXETG00000007256|7146418|7155936
CGTGGCCCTCTGAGGAACACAGCTTGCCTCGACATGAATGAGCATCCAAAGAAAAGAAAAAGGAAGACTTCTTTCCCATCACGATATGCTGGGCAGGGTTCCGCTGTTCCTCCTCCTGATGTTGCTGGTCCGGTGAAAACTACAGAAAACAATGGAATATTCTTTGACCACTGTTACAGTGTCTGTCCAATAGTACAAGTGGATCCCAAACCTCAAGAGATTGAAGAAGAACTCAGTGTTAATGGAGACATCACAGATGTTTGTGATTCCCCAACAATAATACCTCAGCCAGTTCATGAAGATGTAATTGTAGAGGTTCTCACAGAAGAGGCAGAGAGTGTTCCATCACCTGCCATTGAAGAGGAAATAAAAGATATCCCACTTCAGATGAATGAAAGTCCTGAAAACAGTCCATCTTCCAATCTGACCACTCCACAAAAGTGGCCCTTACTGAGGGCCAACAGTAGCGGCCTATTTCGATGTGAGCAGTGTGATTACAACAGCAAGTATTTCTCTGATTTAAAGCAGCACATGATTTTGAAACACAAGTGCGCAGAGTCTCACATCTGCAAGGTGTGCAAGCAAACCTTCTCGAGTGAGGAGTTACTACTGGAACATGGGAAGCTGCATGAGGAGGAGGAGGAGTTAGTCTGTAAACACTGCGACTACAAGACCAGTTCCTTTGAAAGCCTTAATCAGCATGTGGCAGATGCTCACTTCAATGACTTCCTGTACTGGTGTGAGCAATGTGACTTGCAGTTTTGTACAAGTAGTGAACTTTACCTTCACTTCCAAGAGCATAGCTGTGACGAACAATACTTGTGTCAGTTCTGTGAGCATGAGACCAATGATCCAGAAGATCTGCACAGCCATGTTGTTAATGAACACACGTGCCGGCTAATAGAACTGAGCGACGCCTATAACAACGGAGAACATGGGCAGTTCAGCCTTTTAAACAAAATTAGCTTTGATAAATCCAAAAACTTTTTTGTTTGCCAAGTGTGTGGATTCAGCAGTCGGCTCCATACTAATGTGAATAGGCATGTAGCGATTGAACACACACGATTTTTTCCTCATGTTTGTGATGATTGTGGGAAAGGCTTTTCTGGCATGTTAGAATACAGTCAGCATTTAAATTTGCATTCCTCTGAAGGGGTCTATTTGTGCCAGTATTGTGAGTATTCGACTGGTCAACTTGAAGATCTGAAAACTCACTTAGATTTCAGGCATTCTACAGATATGCCCCATAAATGCAGGAAATGCCTACTGAGGTTTGGATCAGAAGAAAAACTTAATAGTCATCTTCTGTCTCATGAAAAAGATTAA
>scaffold_34|ENSXETG00000016782|2027903|2106138
TTTTCCATTGCAAAATTCAGACAAAGCAGCAGAACAATAAAATCAGCAGATGGAGCGGAGGAGGATGAGAGTGAAGAGGAACCCAAGTTAAAATATGAGCGACTACTGAATGGAGTTAGTGAAATCCTACTAGAAGATGCTGCAAGCTGTATGACAGTGCATGAGAAGTTTCTGGCACTGGGAACTCACAGTGGGAAGATGTTTTTACTTGATATTCAAGGAAATGTTACACAGAAGTTTGATATAAGCTCTGTCAAAATCAATCAGATAAGCCTGGATGAAAGTGGGGAATATGTGGGCATTTGCTCTGAGGATGGCAAGGTGCAGGTGTTTGGCCTTTACTCCAGAGAAGGGCTGCATGAAATATTCGACTGTCCAATTAAAATTGTTGCTGTTCACCCTCAGTTTGGAAAATCCAACTGTAAGCAGTTTGTAACAGGTGGCAATAAGTTGCTGTTGTATGATAGAAATTGGTTAAATCGATGGAAAACCTCTGTTCTACATGAAGGGGAAGGGAACATAACCAACATCAAATGGAGAGGGAATCTTGTTGCTTGGGCCAATAATATGGGAGTCAAAATATTGGACATAACCACAAAGCAAAGAATTACCAATATTCCCAGAGATGACACGAGCCTTCGCCCAGACATGTATCCTTGTAGTCTCTTCTGGAAGGATAACCTCACCCTTGTAATTGGATGGGGCAAATCTGTCAAGGTTTGTTTTGTCAAAGAGAGGCATGCCAGTGAATTAAGGGATTTGCCAAGCTGCTATGTTGAAATAGTTACTCAGTTTGATACTGAATACTACATAAGTGGAATAGCCCCCCTCTGTGACCAGTTTGTCATGCTGTTTTTTGTGAAGGAAACTTTGGATAAGTCGGACAAAATGTTGTGTGCCAGACCACGTCTTGATATTCTACAGGTCCATCCAGACTCAAGTGAGGAGATTTCTTCAGATGCCATAACCGTCAGAGGCTTTCAGGAAAATGAGTGTCGTGATTATCGCTTAGAATACTCAGAAGGAGAATCTTTATTCTATATAATCAGTCCAAGAGATGTTGTTGTGGCAAAAGAACGTGACCAAGATGACCACATTGACTGGCTGTTGGCTAGAAAGAAGTATGAGGAAGCTCTTATGGCAGCTGAAATTAGTCAGAAGAACATAAAGCGGCATGATGTCTTGGATATTGGATTATCGTACATAACTCATTTGGTGGAAAAACGAGATTATGACATGGCAGCAAGAAAATGTCAGAAAATACTTGGCAAAAATATGAAACTCTGGGAAGATGAAGTCTATCGGTTCAAGAAAATAGGGCAACTTAAGGCAATAAGCAAGTATCTGCCCAGGGGAGATTTACGTCTGAGACCTGCAATTTATGAAATGATCTTGGATGAGTTTTTGAAAACAGATTATGAGGGATTTTCAACGCTAATTAGAGAGTGGCCGGGAGAGCTGTACAACAGCAAAACAATTGTTCAAGCTTTAAAAGGTCACTTGAACAAGGACCCTGAGAACAGGACTCTATTGAAGGCTCTAGCAGAATTGCACACCTATGATCAGCGCTACGATGAAGCCCTTAATATTTATCTGAAACTCCGGAACAAAGAAGTATTTGATCTGATACACAAGCACAACCTATTCAGCTCTATTAAAGACAAGATTGTTCTTCTCATGGACTTTGATACGGAGAAAGCTGTGGACATGCTTTTGGACAACGAAGATAAAATTTCAATTGAGAAAGTTGTGAATGAGTTACAGGATAGACCGGAACTGCAGCATGTGTACCTGCACAAACTGTTCAAAAGAGACCATCATAAAGGCCGGAAGTACCACGAGAAGCAAATCAGCCTGTATGCAGAATTTGATCGACCAAACCTTCTGCCTTTTCTTAGAGACAGCACACATTGTCCACTGGAGAAGGCTCTTGAAATCTGTCACCAGAGAAATTTTGTAGAGGAAACTGTATTTCTTCTAAGTAGAATGGGCAACAGCCGGAAGGCTCTGCAAATGATTATGGAAGAACTCAAAGATGTGGACAAAGCCATTGAGTTTGCTAAAGAGCAGGATGATGCGGAATTGTGGGAGGATCTCATCTTGTATTCTATTGATAAACCACCATTTATAACTGGTTTACTGAACAATATCGGGACACACGTCGACCCAATACTTCTGATCCACCGCATAAAAGAAGGAATGGAGATTCCCAATCTAAGAGACTCCCTTGTTAAAATCCTACAGGATTACAACCTCCAGATCTTACTAAGAGAGGGCTGCAAAAAAATCCTAGTATCAGACTCTTTGTCATTGTTAAAGAAGCTGCACAGAACCCAAGCCAAAGCCGTGCTGGTGGATGATGAAAGTATTTGTGAAGCCTGCCTGTCTCCCATACTTCCCTCAGATGCATCCAAGCCGCTTGGTGTAGTGGCATTTCACTGCCGGCATACATTCCACAGAGACTGCTTGCCTGTTGCCAACACTATGTCTACTCTTTATTTCTGTAACATCTGCTGTGCAAAAAACCGGGGACCCGGGAGTGCAATCCTAGAGATGAAGAAGTAA
>scaffold_158|ENSXETG00000019051|1102470|1110092
ATGACAGCTGTCGCTTACAGTGACTTCGTTGCTGCTCAGTGTCTGGTGTCTATTTCTAATCGCAAAGCGGTGCCGCCACAGGAGGAAGTCGAGGGGCCCCTGTACTCGGCGCTGGACAGCCGCCCAACACCTGCACACTCGCCTGCGCTACACCTGAGGAACATGCCTGAGCAAGAGGCAGCGCTGCACCTGCCCGAGCCGGGGCCGAACAAGGAACACCACGACGGGCCGGGGGAAGCGTGGAAGGATTATTGTACTCTGCTAACTATAGCCAAGAGCTTGCTGGAGTTGAACAAGTACCGTCCCTTGCCTTCCCCTGCCTACAGTCACAGTGATGAGGAATTGTGCTCGGACAGCGACGTGACCACAGAGTCCGGCCTCAGCTTCAGCCCCTCACACAGCCCGGGCAGCTGCAGTAGCAGCACTACTCCCAGCCATATGGACTACAGCCCCGAACCCGGCTCCACGCAACCACTCCCACTCACCCAGGACGCGCCCAAATCCCCGACACGCCCACTCGGCAAGGACACCGCCCCGGTCAGGTCAACCAATGAAAAAAGGCACAGGTGTCCTTATGCTGGGTGTGGCAAAGTTTATGGGAAGTCTTCCCACCTTAAAGCCCATTACAGAGTCCATACAGGTGAACGCCCTTTTCCGTGTACGTGGCCTGACTGCCTTAAGAAGTTTTCTCGTTCCGATGAGTTGACTCGCCACTACAGAACCCATACGGGTGAGAAGCAGTTCCGATGTCCACTCTGCGAGAAGAGGTTCATGAGGAGTGATCACTTGACCAAACATGCACGTCGCCACACCGACTTCCATCCTAGCATGATCAAAAGGTCCAAAAGGTCCAATTCATCATTCACCTGA
>scaffold_1134|ENSXETG00000007426|151801|152627
ATGAATGCCCAGAATGTGGGAAAAGATTCTCAGAAAAAAAAACTTATTATTCATTTCAGAGTCCACACAGGGGAGAAACCATTCATGTGCATGGAATGTGGGAAAAGTTTCAGGCGAAAGCAATACCTTACAGAACACCAATTAATTCACACGGGGGAGAAACCATTCATGTGCACGGAATGTGGGAAAAGTTTCAGGCAAAAGCAAAGCCTTACAGCCCACCTATTAATTCACACAAGGGAAAAACCATTCATGTGCACGGAATGTGGGAAAAGTTTTAGACTAAAGCAAATCCTAACACATCACCAGAGACTTCACACAGGGGAGAAACCCTATGCATGTACAGAATGTGATAAACAATTCCATCAAAGTAGTAACCTTCTCAGCCACCAGAGGATTCATACAGGGGTTAAATTTTTGTGCATGGAATGTGGAAAAAGCTTCTTCAACAAGAGCTACTTTCAGAATCACCAAAGAATTCACACTGGGGAGAAACCATTTTCTTGCACAGAATGTGGGAAACGTTTCACCATAAAGAGCCAGCTTAGTGACCATTACACGGTTCACACAGGGGAGAAACCCTTTGCTTGTGCAGATTGTGGGAAAAGCTTCTCCAACAAGAGCTACTTTCAGAATCACCAAAGAATTCACACAGGGGAGAAACCATTTTCTTGCACAGAATGTGGGAAACATTTCACTGTAAAGAGCCAGCTTAGCAGCCATTACACGGTTCACACAGGGGAGAAACCCTTTGCTTGTGCAGATTGTGGGAAAAGTTTTGCTTTAAAGGGAACTCTTACCAGACACCAGAGAATTCATGTGTGA
>scaffold_516|ENSXETG00000008951|76784|101889
ATGGAGGCCAACTGGACCGCTTTCTTGTTTCAGGCTCATGATGCCAGTCATCATCATCATCATCATCACCATCATCAGCAACAGGCAGCCCAAAATAGCCTGCTACCACTTTTGGGTACTCCTGTTGAGCCACCTGATCAGAAACCCATGTTACCTTTACCAGTAACGCACAAACCTCAGACTCAGGCAGAACCTATTAAGGAACCTGTAGTAGTGAAGAAGGAAAAGCCCAAAACTTCATTTATATGCACATACTGCAGCAAAGCTTTCAGGGACAGCTACCATTTGAGGCGCCATGAGTCCTGCCACACAGGAATAAAATTGGTGTCACGGCCAAAGAAAACACAGACGTCACCCGTCGTACCCCTTATTTCAACTATTGCTGGAGACAATAACAGAACATCATTGGTCTCCACAATTGCTGGGATCCTGTCCACAGTTACCACTTCATCATCTACCACAGTTCCTACTGCCAGTCCTAGTATCCCTCCTATGCCTGTTGCACCACCAGTGAAGAAGCCTAGCAAGCCTGTCAAGAAAAATCATGCTTGTGAGATGTGTGGAAAAGCATTCAGGGATGTGTACCATCTCAACAGGCACAAACTGTCTCACTCAGATGAAAAGCCCTTTGAATGTCCAGTATGCAATCAGCGTTTCAAAAGAAAAGATCGCATGACTTACCATGTTCGATCTCATGAAGGTGGAATCACAAAACCATACACATGTAGTGTTTGTGGAAAAGGTTTTTCAAGGCCTGATCATTTAAGTTGTCATGTGAAGCATGTTCACTCCACAGAAAGACCCTTCAAATGCCAAACTTGCACTGCTGCCTTTGCCACGAAAGATAGGCTTCGAACACACATGGTGCGCCATGAAGGAAAGGTGTCTTGTAATATTTGTGGCAAACTTCTCAGTGCAGCATACATCACCAGTCACCTAAAAACACATGGGCAAAGCCAAAGTATCAACTGTAATACCTGTAAGCAAGGTAAAAAGTTTCAAGGACAACTCCATGAACTTCAAACGCCTGTTCACTGTCGCATCAAATATGAAGCTTCAGACTCACTCTTTTGTGCTGTGGATCAGAATCATAGGACCTTTTCAATAGATACAAGCAATTTGTGCCAAACATCTACTACTTCTCAGACGCCTGTTACACTTACATCTCCCTTCAATATCACATCTTCTGTTGCAGCATCTGGAACCCTCACAAACCCTGTAACAGTGGCAGCTGCCATGAGCATGAGAAGCCCAGTGAATGTTTCAAGTCCTGTCAACATAACTTCTCCAATGAATTTGGGTCATCCAGTTACAATTACAACTCCTATTTCCATGACCTCTCCCTTGTCCTTAACTTCACCTGTAAATTTGCAGACACCAGTTACTGCTCCTGTGAATATAGCACATCCAGTCACTATAACGAGCCCTATGAATCTGCCCACACCAATGACGTTAGCGGGCCAGTTAAACATAGCTATGAGACCAGTAGAAAGCATGCCATTTTTGTCTCAAGCTCTGCCGTCTTCACCACCTTGGTAA
>scaffold_1275|ENSXETG00000024973|45500|45916
AGTGAACGCAAAACTGTTTCCTGCCCTGAGTGTGGAAAGTGTTTCATGAGTCGCACCTCCCTCAATGTGCATAAGAGAGTTCACACCGGGCAGACGTGTCCTTGTTCGGAGTGCGGGAAAATTTTCTTAAGCCGATCAAACCTCAAAGTGCACCTACGGACTCACACGGGGGAGAAACCCTATTCCTGCTCCGAATGCGGCAAATGTTTCACCAGTTACGCCATCCTCACCGCGCACATGAGAATTCACACGGGAGAGAGGCCATTTTCTTGTCAGGAATGCGGCAAAAGCTTTTCCTATCGCTCCGTCTTCACCGAGCACCAGAAGATTCACACGGGGGAGAAACCATTCAGCTGCTCCGAGTGCGGGAAGTGCTTCAGGTATCGCTCGCACTTTAAGGCACACAACAGAGCTCAC
>scaffold_7878|ENSXETG00000000727|4623|5774
ATTAAAGAGGAGGCGGCTTCATGGGAAGGGGAAAACCAATCAGATTGCAGCATTAATCCCCTTACAGAACAGATACAGGGAACAGACACGCCTACTCCTATCATGGGGTGCAGCCTGAATACCTTACAAATGAAGGGTAATAATTACAATGAAAATGCCTACCCATCTCTACAGAAATCTGACAAAAAAAATAAATTACTTGGGAAATACAGCTGCAATGAGTGTCATAAACATTTTACTCAGAAGAAAAACTTAAATAAACATCAGAGAACCCACACAGGGGAGAAGCCATTTTCTTGTTCTGAATGTGGAAAATCTTTTTCAACAAAACCTGAACTTGATCTTCATCACAAAACCCACACAGGGGAGAAACCATTTCCTTGTTCTGATTGTGGGAAATGTTTTACAAATATTTCTAATCTTATTCGTCATCAAAGGACTCACACAGGGGAAAAACCATTTTCTTGTTCTGAATGTGGGAAATGTTTCACAAATGTTTCTAATCTTATTCGTCATCAAAGGACTCACACAGGGGAAAAACCATTTTCTTGTTCTGAATGTGGAAAATCTTTTTCAACAAAACCAGAACTTGATATTCATCATAGAACTCACACAGGGGAGAAACCATTTCCTTGTTCTGATTGTGGGAAATGTTTTACAAATATTTCTAATCTTATTCGTCATCGAAGGACTCACTCAGGGGAAAAACCATTTTCTTGTTCTGAATGTGGGAAATGTTTTTCAAATGGATCTAACGTTATACGTCATCGCAGAACCCACACTGGGGAGAAACCATTTTCTTGTTCTGAATGTGGAAATTCTTTTTCAACAAAACCTGAACTTGATCGTCATTACAAAACCCACACAGGGGTGAAACCATTTTCTTGCTCTGAATGTGGGAAATGTTTTATAACAAAACCAGAACTTGATGTTCATCATAGAACCCACACAGGGGAGAAACCATTTTCTTGCTCTGAATGTGGGAAATGTTTTACAAATGTTTCTAATCTTATTCGTCATCAAAGGACTCACACAGGGGAAAAAACATTTTCTTGTTGCGAATGTGGGAAATGTTTTTCAAAGCAATTTGACCTTGATCATCATCATCAAAGGACTCATAAAGGGGAGAAACCATTATCTTGTTCTAAATGA
>scaffold_1417|ENSXETG00000024263|27441|28453
ATGAAACAAGAGAACCCCCAGAGTGGAGCGGCCAGTGGTCTCCCCTATACACAGGATTTAGCCAAAGATCAGTCCCACCCAGAGAACCAGATGCAGTTGATCCACAAGAGCATTAATACAGACTCACTGGAGAATTTGGGTACAGATTCCGAGGAGAAGAATTTCTCTCAAAATAATAGTTTTGCCGTAAACGAAAAAGGCTTGAAACCCTTCCCTTGTACTGAATCTGCTAAAGATCCCTCACACCAGCAACTCCTCACAGGGGATAAACCATTCACTTGTACAGAATGTGGGAAAGAATTCTCTCAAAAAAGCCACCTTCACTCACACCAGAAAATCCACACAGGGGAAAAACCTTTCTCTTGTACAGAATGTGGGAAAGAATTTTCTCATAGGTCCAGCCTTCACTCACACCAGAAAGTCCACACAGGGGAGAAACCTTTCTCTTGTACAGAATGTGGAAAAGAATTTTCTGATAGTTCCAGCCTTCACAGACACCAGAAAATCCACACAGGGGAGAAACCTTTCCAATGTACAGAATGTGGGAAAAAAATTTCTGATAGGTCCAGCTTTCATAGACACCTGAAAATCCACACAGGGGAGAAACCTTTCTCCTGTACAGAATGTGGGAAAGAGTTTTCTGATAGTTCCAACCTTCACTCACACCATAAAATCCACACAGGCGAGAAACCTTTCTCTTGTACAGAATGTGGGAAAGAATTCTCTTATAAAACCCTTCATTCACACCAGAAAATCCACACGGGGGAGAAATCTTTCTCTTGTACAGAATGTGGGAAAATTTTTTCTCATAGGTCCAACCTTCACTCACACCAGAGAATCCACACAGGGGAGAAACCATTCTCTTGTACAGAATGCGGGAAAGAATTCTCTCAAAAAAGCAGCCTTCACTCACACCAGAAAATCCACACAGGG
>scaffold_284|ENSXETG00000015475|1016623|1020163
GCGGCAGCATCTCACCATGGAATGTTTGTTTCAACAACAGGTAGCTACCCTGGGCACCATGGGCACCACACGGAAGCTGGAAACCATCCCTACTTCTCTGGAGCTCCTGAGCAAGCGTCCCATGCCACCCCAGGTGGCCAGCCTCTGAACGGCCAGATAAGACTGGGGCTACCTGGAGATATGTACACCAGGTCTGATCACTTCACTCAGCCAGTGACTAGGACAGATCATTTTGCCTCTCCTTCTCTACACAGCTACTGTGGCATGAACCTCAACATGAACATCACTCCTCACCACCACGGCCCTGGTGCCTTCTTCCGTTACATGAGGCAGGCTATCAAGCAAGAGCTCATCTGCAAGTGGATAGAAGAAGAACATCACCCCAAAAAACTCTGCTCCAAAACTTTCAGCACCATGCATGAGCTGGTCACCCATGTCACAGTGGAGCACGTCGGGGGCCCAGAGCAGTCCAACCACATCTGCTTCTGGGAGGAATGTCCAAGAGAAGGGAAACCTTTCAAGGCTAAATACAAACTGGTCAATCACATCAGAGTGCACACAGGTGAAAAGCCTTTCCCTTGCCCCTTCCCTGGATGTGGCAAAGTGTTTGCAAGATCGGAAAATCTCAAGATCCACAAAAGAACTCACACAGGCGAGAAACCGTTCAAATGTGAGTTTGAAGGCTGCGACAGACGCTTTGCCAACAGCAGCGACAGGAAAAAGCACTCTCACGTCCACACCAGCGACAAACCCTACAACTGCAAAGTGAGAGGCTGCGACAAGTCGTACACGCACCCCAGCTCCTTGAGGAAACATATGAAAGTGCAC
>scaffold_1014|ENSXETG00000026449|16420|17586
GCTGACCTAGGCATTCCCTTCCCCCCGAGTTGTAATGAGAAAACACAAGATGTCTGTGAGCGTCCGGACAGCACCAAGTTCAGTTTGGTGGCAGATCAAATGGACCAGATGGCAGAAAAGTTATATTTGTGTTCCGAGTGCGGCAGTTGCTTTACCAACAACGCCGACCTAGTGGCCCATCAGAGAGTTCACACAGAGGAGAAAGCCTATCTGTGCTACGAATGCGGAACATTTTTCACAAACAGCCCAGATCTTGAAAAGCACAAAAAAGTTCACGCCGGTGAAAATTCATCGTCCGAATCTGAATACGCAAAGTGCCCGGCTCAAGTCCCAGCCGCCTATGAGAAAATACAGACTGGGGAGAAACCATTTGCTTGCGCAGAATGTGGCAAATGTTTCACTTGCAGTTTGGAGCTTGGGGCACATCAGAGAGATCACAAAAAGTTGAAAGAATTCGCCTGCTCTAATTGCGGAGAACGTTTCTCCGTGAAATCGGAACTGGTGAAGCATCACAGGATTCACGTGGAGCAGAAACCCTTTGCTTGTTCTGAGTGTGGGAAGTGTTTTGGCCAGTTAGCGAGTCTTCAGAGGCACCAGGTCAAGCACGCGGGGGAGGAACCAGGCGTCTCTTCTAACCCAGGGGAGCGTCGCAGTGACGGGTCAGATCCGGCTAAACCTGTCCAAATGGAAGCGAACCCCTTTGTCTGCGCTGAATGCGGGGTTGGATTCGCCTCTAGCCCCGAGCTCGTCACGCACGAAATCCTACACATCGCGGAAAAAGAATTCGTTTGCCCCGAGTGCGGAGAATGTTTCGCCAATAATTCTGATCTGACGTCCCATAAAGTCATTCACGCGGGAGCCAACCCGTTCCTCCGTCCCTTGGGCGCAAGAGCCCCGGCCTACAGTTCTGGTTACTTTATAAGCCACGGCGGCGCGGGGGACAAACCGTACGCCTGTTCCGACTGCGGCAAAGGCTTCGCCTATAGGTCGGCCTACCTGAGGCACCAGCGCATTCACACGGGGGAGAAGCCCTTTGTTTGTTCCCAGTGTGGGAAACGCTTTACCCAGAAAATCCATCTTATTACTCATCAGAGGGTTCACAGA
>scaffold_887|ENSXETG00000020564|303679|305355
CTCTTGGCCAAGCCGGTTAGTCCGGTGGTTCAGCCCATTCCCAAGAACCAAGGCTTTGCACCTAAGAATAACGCACGGTTTCCACGCTGCTTGCCTAGCGGCGGCCATGATGGAAGGCTCCCTGAGCAGAACTCTGCCCGGCCTGTGCTAAACAGAAGGCAGTGCCAGTGCAACGTATGTGGAAAGAGCTTCATGTGGCTGTCGGCTCTGAATATACACAAGCGCATACACACCGGCGAGAGGCCGTATCAGTGCAGCACCTGCGGCCGAGGCTTTAGCCAAAAGACAAACCTCACCAGGCACCAAAGGAACCACACGGGGGAGAAACCATATGGGTGCACGGTGTGTGGGAGGCACTTTACCCAGAAACAACACTTGTCCAAACACACAAAGACTCACGAGCGGGTTCAGAGTTACCAATGCACCGACTGCGGGAAAAGCTTCTTTAACCGCCAACAGTTAGTAAAGCACCGGAAAATCCACTTGGACCCAAAGCTTTTCTCGTGCAAAGAATGCGGCATGTCCTTCCCGCTGAAGTCCAATCTGAAAATGCACCAAAAGATGCACGCGAAGGAGCGCGTGGTGGCGGCTTTCGAACGGAAGAAGTCCCTGAAGGAAAAGATGCTGGATAAGTTACAGACCCGAGTGAAGTCGGAGCGGGAAAGTCCCGGGCCACCCAAAAGGTGCGAGACGGCCTTCAGCTGGAGATCAGTAGGGCACCCAAAGATGCACCCGCGGGAGAGGAAGTTTGTCTGTAACGAGTGCGGAAAGAGCTTCAGCTGGTGGTCTGCGCTTCTGATGCACATGAGAATGCACACGGGGGAGAAACCATATAAGTGCAACATGTGCGGGAAGGGCTTCCGAGGCTGCCAGTCGCTCACAATCCACCAAAGGACTCACACAGGCGAGCGCCCCTATAAGTGCATGCAGTGCGGCAAGAGCTTTAGCCAGAGGCCCAACCTGGTGCGGCACCAGCGGAAACACACCGGGGAGAAACCCTACGTCTGCCCTCACTGCGGGAAGGGTTTCACTCAGAAACAACACATGACCAAGCACCTCCATGTCCATTCGGCAGACAGGCAGCACAAGTGCAAGGAGTGCGGTGCGGCCTTTACGGACGCGGTGACGCTTGCCCAGCACAGGGTGGTCCATGTTAAAGAGCAGCTTTGTAACTGTACTGTCTGTGGGAAGAACTTTATCTGGCTGCCCAATAGGATCACCCCGCAGAAACGCCTGGGAAAAGCCAAACCGAAGAAATGTCCGCAGTGTGAGAAGGTAGTGAGAAAGAGGCTTTCGCCGGGGAAAAGTCCGACCTTAGCCATAAAGAAAGAGAAAGGCCGACCTCTACAGAAGCAAAAACTGAAACCCTTTCACTGCGATCAGTGCGGCAAAAGCTTCGGCTGGTGGTCGGCCTTCAACATTCACCAGCGGAGACACACTGGGGAGAAACCCTACGCCTGCACCGAGTGCGGCAAGAACTTTACATGGTGGTCGGCCCTCATTATCCATCAGCGCACCCACACCGGGGAGCGGCCCTTCCAGTGCCCGTCCTGCGGCAAGTGCTTCAGCCAGAAACCCAACCTCGTCCGGCACTTGCGCCGGCACACCGGGGAAAAACCCTATCAGTGCAACGAGTGCGGGAAGAGATTCACCCAGAAGCAACATCTGTCCAAACAC
>scaffold_198|ENSXETG00000011775|1111438|1112733
GGTGAGACCTCCGATTACTTCTTCCTCAGCAGCCAGCCCTCTCCGCCGTTACCGCTGAATTATTCGGGCAGCTTCTTCATCGAGACCAACCCAGAGCATTCCCAAGACCAAGAAGCTCTCTTCAGCATCATGTCTGGAATTCTGGGAATCTCCCAATTCTCGGCCCCTCAGCAGCTCAGCAAGCAAGAGTCCCTTTATTCTGTCCCTGAACCATATGGACCTTTACTCCAACTCCCAAGCCAACCTGAGCATCTCTGTGCAGCAGCCCTACCAGAACCAGCTGTCCCCAGCTCCCCCAGCCTGGGAAGCTCCTGCTCTTCCCAGTGCTTTTTTGACTCCAAAGTGCTCCCAAGCAAACACGAAATGGAGGTTTCCCCAATCTCCCCCTCTATGGATTCCTTCAGTTCCCCCTGCCCTCGGTGGGATGCCCAGACTGGCCAGAGCTTTGCCTCCACCTCATTCCAGATGGACTCTTTCCGCCAGTCCGATAACCCCCAGCCAGTCTTTCACCCCCTGGAATCCAAGGTTGAGCATATCCTGACTGCCTGCTGCCAGCCCCATGCCACGGAAATGTCGGAAGAATCTGCTCATTTTAGCAGCATGGACTTTACCTGCCAGTCGGACAGTTTTCAGACCCCTCATTGCGATTTCAGTGAAACCAAGATGGACTTAAAATCTCAGCTGATGGGAGATCTGAAATACCAGTTTGGCCACCAGGTGGCAGCACCTGGACTACCCAACCAAGAGGAGCTCCTTCATCACTCTTCCCCTCCTCTCATCTCCACTAACTTTCTGGGTCACTCCCCCACTGCGGGGCATATGCTCCCCAACCATGCGGGGGAACCCCCTGTAGAGCCAAGGAAAAAATACAGAAGGAACAAGTTCCCAGCCAAATGCTTTCGGCCAAAACCTCACGAAAAAGCCTTTGCCTGCCCCGTTGAGAGCTGTATTAGGAGCTTTGCCCGCTCGGATGAACTCAACAGGCACTTGAGGATCCACACTGGCCACAAACCCTTCCAGTGCAGGATTTGCCTGAGGAATTTCAGTCGCAGCGACCATCTCACCACCCACATTCGCACTCACACAGGGGAAAAACCCTTCTCCTGCGATCTGTGCGGCAGAAGGTTTGCCAGGAGCGATGAAAAGAAGCGACACGGCAAGGTCCACATGAAGCAGAAGGCCAGGACTGAGGAGAAGCTGAAAGGTCTTGGCTTCTACACGGTGGGCTTATCTTTTGGGACCCTGTGA
>scaffold_1545|ENSXETG00000009643|12456|13859
GATGAAATGGAGGCCGGTTCCGGTGCTTTCCGCGTCGAGTTCCCCAACTTCTCCAGCACCATTTTGGCCAAGTTGAACCAGCAGCGCCAGCTCGGGCAACTGTGCGACATCTCAGTGGTGGTCCAGGGCCACCTCTTCCGAGCACACAAAGCCGTGTTGGCGGCAAGCTCCCCTTACTTCTGTGACCAGGTTCTACTGAAGAACAGCAGGCGAGTGGTTTTGCCCGACGTCATGAACCCCCGAGTGTTCGAGAACATCCTCTTGTCCTCCTACACCGGGAGACTCTCGCTCCCCGCCCACGAGATCGTCAGTTACCTGACAGCGGCAAGCTTCCTTCAGATGTGGCACGTGGTCGACAAGTGTACGGAGCTGTTAGAAGGAAACCCGACTCTCTTATGTCAGAAGGCCAACGCTGGCAGCGACCACCAGTCTCCGAGCAGCAGCAACTACAACAGTCTGAGCGAAGGCTTCGAGCTCGGGGCGGTCGGGCCGGTGGATTTTCGGAAGGGCGAAGAGATGAGAGATGTCGAAAACGAGGTAGAAAGTCCTAAAGACGACGAGCTGTCGTCCCAACTCACCGAACACGAGTACCTGCCGAGCAACTCTTCGACCGAACACGACCAGCTCAGCACGGAGTTGACCAGCCAAGACGGAGAAGAAGTGGCCAGCGACAGTGCCGAATATCACTACACTCGGCCCATCTACATGAAACCGAGCATCATGTCCCACAAGAGATGGATCCACGTCAAACCAGAAAGGTTCGAGCAGGAGTGCGAAGGCATGGAAGCCCACCCTACTTTTGAAGACCACATTTCAGAGTCCATTAACGCCGGCCCCTTAGAACCCCAAATCCAGTCCTCCGGCATCGGCGACACGTTCGACCTTTGCGGCAAAAAGCCAGGGGACTTAGAAGGGCACGGCAAAGTGACACGTTACGACGAGCAAGTCGATTTTTACGGAGCTTCCATGGAAGAGTTCACCGCGGAGCGAGACGACCACCTCGACGCGCACGGAGTGGAAAACCCCTCCGCCCCCTACGGGGAAGGAATCGAGGTAGCCGCTGGGATTAAAGAAGAAACCTCTCCGTCCGGCTTCACCGCCGTCGTATACAAACTGTACCCCTGCCAGTGCGGCAAAAGCTTCACGCACAAAAGCCAACGGGATAGGCACATGAGCATGCATCTCGGCCTACGCCCTTACGGCTGTGGCGTCTGCGGCAAGAAATTTAAGATGAAGCACCACTTAGTCGGCCACATGAAGATCCACACAGGGATCAAGCCGTACGAGTGCAACATCTGTGGCAAACGCTTTATGTGGCGGGACAGCTTTCACCGGCACGTCACCTCGTGTTCCAAATCATATCATGCTTCGAAAGTGGAGCCGCCGGCACCGGCCGACAGCTAG
>scaffold_500|ENSXETG00000014066|9245|12248
ATGGCTGCCAAAGCGGTAGATAAACTCCCAGTGACTTTTGGTAGTTTTGTGCATCAGTTCCCAGAAGGCATCTACCCCGGGGAGGATTCCACCCTGCCTGCCTCTGTGACCATCTTCCCTAATGTGGACCTGGGGGGACCCTTTGATCAGATGAACAGTGTGACAGGAGATGGAATGATCAGTGTGGATATGAATAATGAGAAGCGATCGCTGGATTTCTCCTACTCGTCCAACTACCCCTCTGCCCCCCGCAGCCAGCCCTTAGCCTATATGGGCAAGTTCTCCTTTGACCCCCAGTACCCCGGGGCCGGCTGGAATACAGAGGGAATCTTCAATATAGTGAGTGCTGCTAGCATCCTGGGGGTGCCCCCCTCCTCATCTTCCTCCACCACCTCCTCTAACGCCTCATCGGGGTCCCCCAACCTGAGTTGCAGCATGGCTCACCCCCAGAGTGACATGGACCATATCTACTCACCTCCCCCCTACTCCAGCTGCAATGAGATCTACCAGGACCCCTCGGCTTTCATTGGCACCTCCACAGGGGCACCCTACCCGCCCCCTTCCTACCCTTCTCCTAAGGGGGCGTCGGATGGGAGCGTCTTCCCCATGATCCCGGACTACTCGGCTCTCTTCCCTCCCCAATGCCAAAGAGACTTGCACTCCATGCCCGATAGGAAACCCTTTCCGTGCCCCCTGGACTCAATCCGGGTCCCCCCACCTCTCACCCCCCTCTCCACCATCCGCAATTTCACATTGGGGGGCTCCAGCAATGAGGGGTCCAGGCTGCCCAGCGCTTACAGCCCCCATAACTTACCACTTCGACCCATCCTCAGACCCAGAAAATACCCCAACCGCCCCAGTAAGACCCCTGTCCACGAAAGACCTTATCCCTGCCCGGCAGAGGGCTGCGACAGACGCTTCTCGCGTTCTGACGAACTGACCAGACATATCCGAATTCACACTGGCCACAAACCCTTCCAGTGTCGCATCTGTATGAGAAACTTCAGCCGCAGCGACCACTTGACTACTCACATCCGGACGCACACCGGGGAGAAACCTTTCGCCTGCGACTACTGCGGGAGAAAGTTCGCCCGGAGCGATGAGCGCAAAAGGCACACAAAAATCCATCTGCGGCAGAAGGAGAGGAAAAACTCGGCAACAGCGGCA
>scaffold_471|ENSXETG00000006162|753904|761140
ATGAACGAAATCGTTACGTCATGTCAGGAGTTGATCCACAGCAGGTCCTTAAACCTGTCCATGGCCAATGATATTCTAGAAGCAGAGGACACTAGGAATGATACTCCCACTGTAATGCCACCGCAGTTCTACAGGGAGATCAAGCAGGAGGTGGATGCACCTCCAACTAAAATTTATGCACGGGAAGGGAATGACCCTTACTCGGTCAGAGTAGAGGACAGTGTAACCAAAGGGCATCTTCCCAACACATCGTCACCCAAGCAGTATTTCAAAGATGAGGAGAGGAGTGGACAGAGGGTTTGTAAAATCGAAGGAGGAGACTCTGAAGAGGACATTGAAAGCCAAGAGTCCTTCAACAGGGAGCAGATAATAGTAGAGGTCAATTTGAATAACCAGACACTAAATGTCTCCAAGGGGACAGACGGAAAAGACATGTTGGAGGATGAAGAAGACGAAGGCATGCAGAGCGATGATGACAACGAGGAATCGCGGGAGGAGGACAGGGACAATGATGAGACGGAGGAGATTGCCAAGGATGAAAACTCCGCTGAGGAGGAAAGCCCATCCCCTAGCGACGACAAGGCCACCAAGCTGACGAAAGGTTCCAAAGGAACTCGAAATCAAAGGGGAGCAGGAGGCAGTGGGAGGAGGAAAAAGAAAGGAGGACAGGATGGGGTGGGCCAGAAAGGCAAATTTGAAGAGAAGCAGAACTTCCCGTGTAAGAAGTGCCCTAGGGTGTTCAACAATAGGTGGTACCTGGAGAAGCACATGAACGTCACCCACAGCCGGATGCGGATTTGTGATAAATGTGGCAAACGGTTCCTGCTGGAGAGTGAATTGATGCTGCATCACCAGACGGACTGTGAAAAGAACATTCAGTGCTTAACGTGCGGGAAGACCTTCAAGAAGCTGTGGTCGCTGCACGAGCATAACAAGATAGTGCACGGCTACGCCGAGAAGAAGTTCTCCTGCGACATCTGCGAGAAGAAGTTCTACACCATGGCCCACGTCCGAAAGCATCTGGTCGCGCACACAAAGGATATGCCTTTCACCTGCGAGACCTGCGGCAAGTCGTTCAAGCGCAGCATGTCCCTCAAGGTCCACTCACTCCAGCACTCTGGGGAGAAACCATTCAAGTGTGAGAACTGCCACGAGCGCTTTCAGTACAAGTACCAGCTGCGCTCCCACATGAGCATCCACATCGGGCACAAGCAGTTCATGTGTCAGTGGTGCGGCAAGGACTTTAACATGAAGCAGTATTTTGACGAACACATGAAGACCCATACCGGAGAGAAGCCGTTCATCTGCGAGATCTGCGGCAAGAGCTTCACCAGCCGGCCCAACATGAAGCGGCACCGGCGGACGCACACCGGCGAGAAGCCCTACCCCTGCAACGTGTGCGGCCAGCGCTTCCGTTTCTCCAACATGCTGAAAGCCCACAGGGAAAAGTGCTTCCAGCAGACCAGCCCTGGTCTCTCCCCGACCCTCCAACAGCACTCGATGGGTTTGCCGCTTCTCCACTCGCTCGCCCACAGCATGGCTCCTCCCACTCACCACCTTCCCCCGCCCCCGCCACTGTTTCCTGCCGGACGGGTCAACACCAACAATAATACAACTGATACGGTTGTCTATGACTTTGCCTCCCTTCCCTTTAGATCCCACCCCCACACTATACACCTAGCCGTGACGCCGTACATTCCTAATGCACCACCCCCCCCTGTTTTTTTTAAGGAAAAAATTTATAAT
>scaffold_1128|ENSXETG00000004898|64569|101096
TCTGGGGAGGGGCAGTTTGCTTGTGGGCAGTGCAGTAAAAGCTTTGCTCGTAGCATGGACTTAGCCAAGCACGAAAAGGCTCACAAGGGCGAGAGAACCTTCATGTGTAACATTTGTGGGAAAAACTTCCGCCGGCACACGTCGCTGCTGATCCATGCGCGTATCCACACCGGGGAGCGGCCCTACCAGTGCACCGTGTGCGGCAAGAGCTTCGTGCAGCGGCAGCACCTCACTACTCACCAGAGAACTCACACAGGGGAGAAACCCTTCCAGTGCATCGAGTGTGGCAAAGGCTTCCGCTGGCGCTCGGAGCTCCTCAAGCATCAGAAGAACCACGCGGACAAGGCGGAGAGGCCTCACACTTGCGCAGAGTGCAACAAAGTGTTTTACAGCAAGCGGACGCTCAAGGCCCATTTACGGGCCCACCTGGGGGACAGGTCCTATATCTGCAACGTGTGCGGTAAGTGCTTCCGCCGGCACACCTCCCTGCTCATCCACGAGCGCATCCATACGGGCGAGCGACCCTACCAGTGCCCCCAGTGCGGAAAGAGCTTCGTACAGCGGCAGCACCTCAACACCCACCAGAAAACTCACACCGGGGAGAGACCCTTCCAGTGCGCGGAGTGCGGCAAAGGCTTCCGCTGGCGCTCAGAGCTGGCCAAGCACCACAAGGTCCATGAAGAGGAGAAAGCACACGCGTGTGCCGAGTGCGGAAAGGTCTTCTACAATAAGCGGACGCTGAAGTCGCACCTGAGGGCTCACCTGGGGGAGAGGTCGTACATCTGTAACGTGTGCGGCAAGTGTTTCCGTCGGCATACGGCGCTGCTTATCCACGAGCGCATCCACACCGGCGAGCGACCCTACAAGTGCATCCAGTGCGGCAAGAGATTTGTGCAACAGCAGCACCTCACCACCCACCTCAGGACTCACACCGGCATCAAGCCCTTCCCTTGTGATGTGTGTGGGAACAGCTACCGCTGGCGATCAGAGCTGGCCAAACACCAGAAGGTCCACGAGGAGGAGAGAGCGCCATTAAGAGGAGACCGCAGAGGGAAAGGGGGTCAATGTGACCGCAGGGGCCTCACCACCCACCTAAAGACCCACACGGGGGAGAAACCCTTCCAATGTGCCCAGTGTGGCAAAGGCTTCCGCTGGAGGTCCGAGCTGGCCAAGCATCAGAAGGTGCACGAGGATGAGGAGCGTCTCTTTCAGTGCAGCCAATGCGAGAAGGCCTATCTGCGCAGCTCCGACCTGCTGAAACATCAGAGGAGCCACTTAGGGCACTTAGGGGAGCGGCCGTATGTGTGCAACCAGTGTGGGAAATGCTTCCGCCGGAACACCTCCCTGCTCATCCACGAGCGAATCCACACCGGGGAGCGGCCCTACCAGTGTGCCCAGTGCGGAAAGAGCTTCATACAGAGACAGCACCTCACCACCCACCTGAAGACCCACACGGGGGAGAAGCCCTATCCTTGCAATCTGTGCGGCAAGAGCTACCGGTGGCGCTCGGAGCTGGCGAAACACCAGAGGGTGCATGGAGGAGAGGCTGCGGTCACATTTGACGACATGGTTGCGTGCTTCCCGGAGAACCTGAGCTTCCTGGATCAGCGGCGCCCCCCTCGGGAAAAGCTGTTCTCTTGCGGCGAGTGTGAGAAACGCTTCTCCCGCAGCTCAGACTTGCTCAAGCACCAGAGGAGCCACCAGGCAGGGGAAAAGCCAAATCTGTGCAACGAGTGCGGCAAAGTGTTCCGCCGACGGACGGCGCTCATTATCCACAAGCGAATCCACACGGGGGAACGGCCGTACAAGTGCAAGCAGTGCGGCAAGAGCTTCATCCAAAGGCAGCACCTCACTACCCACGTCAAGACCCACACCGGCGAGAGGCCCTACCCCTGTAACCAGTGTGGGAAAAGCTACCGCTGGAGGTCCGAGCTGCTCAAGCACCAGAAGGTCCAC
>scaffold_165|ENSXETG00000018641|1516883|1528862
ATGGGGCAGACAGCTAACTCCTGCCAAAAAATGCTGGACGGTCGCCCACCAGATGTTTCTGGCATGGTTGTTGATGACCCATGCCTGATGAATATCCCAACCTCCTTTTACCACAGTACTAACCAAGAGCTTGATTTGTCTAACAAAACTTTTAAAAGAGAAGTTGGTGGTCCGTACTCTGTCATGATGGACAATAAGATTGGAAAACCACATCTCATTGATACAGATCAACAAAACTTCTTCCGGGACAGTAAACCACCTAATGAAGTTCATGCTGTGAAGGGTGAGAGAGAAAATTCTGGAGAGTCAGAGGATGAGGATGACGATGATGATGAGGATGACGAAGAAGGAGAAGATGATGATGAGGATGAGGTTAATTACAAGAGAGAACAGATTATTGTGGAGGTGAACCTCAACAACCAAACCTTGAATGTCTCTAAGGGGGACAAAGGTGTACCCAAGGATCCTTCGCACATCAAGACAAGCAGCGATGACGAAGGTGGAGATTCCGGAGAGGATGAGCAGGACAGTCATGAGGATGAAGAAAACAATCCTCTTACGTTGGATGGTCAGACCAATATGCAGCATGGAAACCAGGACCAAAAAACAGAGAACTCAGACATGGTAGGTGGTGATGGAACCATACCTGCCAACTCCACAAAAGAGCAGGGTAAGGGCGGGGAGGCTCCAAAGAGGAAGAAAAAGACACCAAAGGAGCCTAAATCACCCTCTGACAAAGCAAAATCAGAGGAAAAAGAGACCCTAACCTGTGACAAATGTCCCCGGGTCTTTAACACTCGTTGGTATTTGGAGAAGCACATGAATGTCACACATAGGCGCATGCAGATCTGTGACAAATGTGGCAAGAAGTTTGTCCTGGAGAGTGAGTTGTCTCTTCATCTACAGACGGACTGTGAGAAAAACATACAGTGTATCACGTGTAACAAGACATTTAAGAAGCTCTGGTCCCTTCATGAGCACATTAAAATAGTACATGGCTACGCTGAGAAGAAGTTCTCCTGTGAAATCTGTGAGAAGAAATTCTACACTATGGCACATGTCCGGAAGCACCTGGTTGGTAAGGTAAAAGACATGCCATTCACATGTGAGACTTGCGGCAAATCGTTTAAGAGAAGCATGTCCCTGAAAGTCCATTCCCTGCAGCACTCAGGAGAGAAGCCTTTTAGATGTGAGAACTGTGATGAACGGTTTCAGTACAAGTACCAGCTGCGGTCTCACATGAGTATCCACATCGGACATAAGCAGTTCATGTGCCAGTGGTGCGGCAAAGATTTTAACATGAAGCAGTACTTTGATGAGCACATGAAAACACACACTGGAGAGAAACCCTTTATCTGTGAAATCTGTGGGAAGAGCTTCACCAGTCGCCCCAACATGAAGCGCCACCGCCGGACCCACACGGGTGAGAAGCCATACCCTTGTGACGTTTGTGGCATGCGCTTCCGTTTCTCCAACATGCTGAAGGCGCACAAGGAAAAGTGCTTCCGAGTCACCAGCCCAGTCGGTGTACCTCCAGCCTTGCAGATTACACTCAATCCTACACTCTCCAACCCACCACAGGGCATCACAAACCTTCCAACTTCCCATGTACCACCCCCCTGCCCCACGCCACCACTGAACCTAAACACTCTAAATCCTCTGCCCCCACGTCCCATCCCACACCCATTCTCTCATCTGCATTTACACCCACACTCCCACACACATCACCTCGCAGTACCCCCTGTTCCTCACCTACCACCACCCCCTGCCCTCTTCAAGAGTGAGGCGTTGAATCACCGGGGACAGAATGACGACAGTTTCCTACGACACCTGGCAGAGAAGACTAGTGCAGGCCAACACCATTAA
>scaffold_760|ENSXETG00000013804|388254|388757
ACTAGAGAGAAGCCTTTTACATGTATGGAATGTGGCAAAGGATTCTCTGATAAGAGCAACCTTCGGAGCCACCAGAGAACTCACACGAGGGAGAAACCATTCGCCTGTACAGAATGCGGCAAAAGCTTCTCTCAGAAAATCGGCCTTCACAATCACCTGAAATGCCACACGGGGGAGAAACCGTTCATGTGTACAGAATGCGGGAAAAGCTTCTCTAATAAGAGCAACCTTAACACCCACAGGAAGATCCACACCGGCGAGAGGCCGTTCATCTGTACCGAATGTGGCAAAACCTTTCCTCGGAAGAAAAACCTCCAGAGCCACCAAACCGTCCACACGCAAGAGAAACCGTTCACGTGTTCAGAGTGCGGCAAATGCTTCTCTCAGAAGAAAAACCTTCACACTCACCAGAAAATCCACACGGGGGAGAAACCGTTCAAGTGCAACGAGTGCGGGCAGGCCTTCCTCCGCAAGCGCAACCTTTTGTCCCACGAACGGATTCAC
>scaffold_366|ENSXETG00000022935|1148483|1169284
TCCTTTCCAGGTTCCTACGAGTGTGGGATTTGTAGGAAGAAGTACAAATATTACAACTGTTTCCAGACGCATGTTCGGGCGCACATAGACAATGAATCGGCGTCGGGCGAGGGGGCATCGCAGGGCAACAATTTTCGCTACACGTGCGACATCTGTGGCAAAAAATACAAATATTACAGCTGCTTCCAAGAGCACAGGGACTTACATGCAGTGGATGACACCTATATCCATATGATGGTAACGGCAGGGGACAGTAAAGAAGAGGACTCTGAGCCATTCCTCAAACTGGGTCCAAAGACGGGCAACTACACGTGTGAGTATTGTGGCAAACAGTACAAGTACTACACGCCGTACCAGGAGCACGTGGCACTCCATGCGCCAATCAAGCGCGCGTTCAGCCCTGACGTGGAGTCGAGGGAATCGAAGACCGCCAATAACTACGATGAGACAAACAGCAACTCACAGCACTCGAGCGGTTCCAGCAGGACGCACGCGGGCATGGCCGACATGGTGGCAGGAGGGAACGTGACCAGCTGGCAGAAAGACTCCTCCAACCCAATGATTGGCAGCCCCTTCCCGTTGGTGCAAGATAACAGGAAACCCTACCTGTCCCCGACCAAGACTTCCCCCTGTATGAACAGTGGGCGGGGCTCGGCGCCCAAACAGGAAGTAGAGCCCAGGGGAGAGCTGGATATCGGTAAGGGATGGAAGAAGAAAATAAAACGGAAAGAGGAAACAAACAACAAAGCACCGGCGGCGAGGGACGAGAAGGGCGCCAAGACCGAAGAGCCGTACACGTGCGGTGCGTGTGGGATCCAGTTCCAGTTCTACAACAACCTGCTGGAACACATGCAGTCACATGCTGCCGACAATGAAAACAACATCCCGACCAACCAGTCCCGCACGGCGCCCCCGACAGAGGAGCACTGGAAAGCGCAGCCCCCGAGGAACAACGCCAATAACACGGCGCCGCCGGTCCCCAGTAACAACTCGCTGCCGGAGAAGGAGCGCCAACACATTGCGGAGCGGCTGCTGAGGGTGATGTGCGCCGACCTGGGGGCGCTGAGCGTGGTCAACAGCAAAGACTTCCTGAAACTGGCGCAGACCCTGGTCGACACCGGCGCCCGTTACGGCTCCTTCTCGGTGAACGAGATCCTGGGCAACATGAACACCCTGGCGCTCAAGCACCTCCCCCGGATGTACAACCAAGTCAAGGTGAAGGTGACCTGCGCCCTGGGGAGCAACGCCTGCCTGGGCATCGGGGTCACGTGCCACTCCCAGAGCGTCGGGTCCGACTCGTGCTACATCCTGACGGCGTACCAGGTGGAGTGCAAGCAGATCAAGCGCTACGTTCTGGGGATCAAGGACGTGGACAACCGGGACAGCGGCGACTTTATCCACCAATGGGTGCAGAATGTCCTGTCGGAGTTCGTCATGTCGGAGATTCGGACGGTCTACGTTACGGACTGCAAAGTCAACTCCTCCGCCTTCTCCAAGGCCGGGACCTGCCTGCGCTGTTCCGCCTGCTCCTTGAACTCGGTGGTGCAGAGCGTGCTGAGCAAACGCACGCTGCAGGCGCGCAACATGCACGAGGTGGTGGAGCTGCTGAACGTGGCCGAGGAGCTGGCCGGCTCGTCGGGCATCGCCAAGGAGACCTTCGGCTCGCTGGAGGAGAGCTGCCCGCCGCCCTGCTGGAACTCGGTGACAGACTCGCTCCTGCTGGTCCACGAACGCTACGAGCAGATCTGCGAGTTCTACAGCCGGGCCAAGAAGCTCAGCATCATCCAGAATCTCAATAAGCATCTGCTGAGCAACCTGGCCGCCATCTTGGCCCCCGTAAAGCAAGCGGTCATCGACCTCAGCAACGAACGCAAGCCCACCTTGCAGCTGGTCCTGCCCACCTACGTCAAGCTGGAGAAGCTCTTCACCTCCAAAGCCAACGACGCGGGGGTCATCAGCAAACTCTGCCACCTCTTCCTGGAAGCCTTGAAGGAGAACTTCAAGGTGGATTCGGCGCACAAAGTGGCCATGATCTTGGACCCCCAGCAGAAGCTCAGGCCCGTCCCGCCTTACCAGCACGAGGAGATCGTCGGCAAAGTCTGTGAGTTGATCAACGAAGTCCGAGACGTCGTGGAGGAGCAGGAGTTCGAGGCTCCGGCTAAAAAACCCCGGCAAACGTCGGAAAGCTCCAAAGCTTCGGAGGACGACGGTTTGGCCAAAAGTGAAGTGTACGACTATTTGCAGGAGCCGCTGTTCCAGGTGACCCCCGACCTCTTCCAGTATTGGTCGTCCGTCACCCAAAAGCATTCGAAACTGGCCAAACTGGCCTTCTGGCTGCTGGCCGTGCCGGCCGTGGGCGCCCGGAGCGAATGCGTCAATATGTGCGAGCAGACCTTGCTCATCAAACGCAGGAGACTTCTAAGCACAGAGGAGACCAATAAAGTCATGTTCCTCAAGTCCAATATGCTTTAA
>scaffold_3|ENSXETG00000009218|4058324|4066422
ATGGCACTTTCTGATCACTGCAGACACTTATTAGATAAATTAAACAAGCAAAGACAGTCAGGTTTCCTGTGTGACTGCACAATCCTTATTGGCGAGTTCCAGTTCAAAGTTCACAGGAATGTGCTGGCTTCCTTCAGTGAATATTTCAGGGCTTATTTCAAGGACTCATTGGACAGCATTGTGCTCTTGGATCAGATAAAAGTGACCCCATCTGGATTTCAAACGCTTCTGGATTTCATTTACAGTGGGGATTTAAATTATGATAGTTGTAATTTAGAGGAGATAAATCTGGCAGCACAACATCTCAGATTAGAAGATGTAGTTGCAACATGCAGAGCCAAAATCGAATCTCTTGTTGGATTGACCAAACCCAGTGTTACAAATTTGGCTCTTACAGACAGTATTCTCAATGAAAAGGAATATTCCACTTCTTCATATCCTAGAGAGGCTATGAAAATTGATGCAATAAAAATTGCTTGCTCACAGAGCAAAGTCAAGAAAGGTATTGCAGGAAAAAATTCACAGAAAATCAAACGGTGGAAAAGACCATTACGTTCTCATCAAAATGTTAACAAAAAATCATCTAAGTACCAGCTTTCTTCTCCAAAGATCCCGTCTGTTCTCAGTTTGGATGCAAAGGAACTTGAACTGATGGCTGTGGACCATGTTGCCAAAGATAATACTGGCTTGCTGTCCTTTACATCAGAAGGAGACTGTGAGATCTTCCTGTCACAAAACATTTCCTTAGAAACTCTAGCCGTGACACAAAAGCCTGCTAAATCACAACAGGACTGTGCTATGAAAGAACACTGTATATCAAATATTGCTGATATAACCAACATGTGTACCATGGAGAGCTGTGAAAAAGAACTAGATCAGAAATATTCCAAAAATAAACCTGTGTGCAACACTTGCGGCAAAGTGTTCTCTGAAGCCAGCAGCCTAAGGCGGCACATGCGAATTCACAAAGGTGTTAAACCATACGTGTGTCACCTGTGTGCAAAAGCCTTTACCCAATGTAACCAGTTAAAAACACATGTTAGGACCCATACAGGAGAGAAGCCATATCAGTGCAAAAAATGTGACAAAGGCTTTGCTCAGAAGTGCCAGTTGGTGTTCCATAGCCGAATGCATCACGGAGAAGAAAAACCGTATAAATGTGATGTGTGTAATCTACAGTTTGCAACATCCAGCAATCTCAAAATTCATGCAAGAAAACACAGTGGAGAAAAGCCATATGTGTGTGACAGATGTGGCCAACGATTTGCCCAGGCCAGCACTCTAACCTACCATGTTCGCCGCCATACTGGAGAGAAGCCTTATGTCTGTGATACCTGTGGAAAAGCATTTGCTGTTTCAAGTTCTCTAATAACCCATGCAAGGAAACATACAGGGGAGAAGCCATATATATGTGGAGTCTGCAGGAAGAGTTTTATTTCTTCGGGGGAGCTTAATAAGCACTTCAGGTCTCATACAGGAGAAAGGCCATTTGTCTGTGAGGTGTGTGGAAATTCATACACTGATGTTAAAAATCTGAAGAAGCACAAGTTAAAAATGCACAAGGGAAATGAAGATACTGCAGAACCCAAATCAGCGGATAGCTCAAGTAGTAGTGAGGATTCCACAAGGAAAAGCCCAGAGCCAGAAAGCCTGGAGCTGAAGCCTCCTGACTTGTTTTTGCCGCTTACTCTTCATATTAGCCCAGATGATCCTCAAATGTTGCTGCCTGTGTCAGACAATCAGGGTCTTTCTTCAGACACACTATTAAGGGCATCAGTGCCCAGCTACTCAGAGCCCCAGTTTATTTTTTTGCAACAGATGTACTAG
>scaffold_503|ENSXETG00000011655|725919|739802
GTTACCAATTACAACAGTGTGCTCGAAGCAAATTCTGATTCGGATGATGAAGACAAATTGCACATAGTGGAAGAGGAAAGTGTTACAGACGCAGCAGATGGCGAGGGCAGCGTTCCAGAAGATGACTTGCCAACAGACCAAACAGTATTACCAGAAGGCAGCGAGAGCGCAAAGGGGAGCGGCAAAACTTGCTGGGAAGATGAAGTTAAAGATGAAGAATGCGATTCAGACCTAGAAAATGAACAAAACCAAGATCCCAACGTTGAAGAATTCCTACAGCAAAGCGACACTGCTGTAATCTATCCGGAAGCGCCAGAGGATGACCAGAGGCAAGGCACACCGGAGGCGGTTGGTCAAGATGAAAATGGAACGCCAGACGCATTCTCCCAGCTCCTCACCTGCCCGTATTGTGACAGGGGATACAAGCGCTTCACGTCTTTGAAGGAACATATTAAGTACCGCCATGAGAAAAATGAAGACAATTTCAGTTGCTCGATGTGTAGTTATACCTTTGCTTATAGAACCCAGCTTGATCGTCACATGACCTCTCATAAATCAGGAAAAGATCAGAGACATGTGACGCAGTCTGGAGGCAACCGTAAATTCAAATGCCCTGAGTGTGGAAAAGCTTTTAAATACAAACACCATCTGAAAGAACACTTACGGATTCACAGTGGAGAGAAGCCATACGAGTGCCCAAACTGCAAGAAGCGATTTTCTCATTCTGGTTCCTACAGTTCCCACATAAGCAGTAAGAAATGTATCGGTGTGGCGCCTGTGAATGGACGCGTGCGCTCAGGGCTGAAGACTCCCCAGTGCTCCTCCCCGTCCCTTTCTGCTTCTCCGGGAAGTCCAGCTCGACCACAGATCCGCCAGAAGATAGAGAACAAACCTTTGCAAGAGCAGATTCCAGTTAACCAAATCAAAACCGAACCTGTGGATTATGAAATCAAGCCTATCGTGGTGACATCAGGAATCAACTGCTCAGCCCCTTTGCAAAATGGGGTGTTTAGTAGTGGTAGCCGTTTGCAGGCAACTAATTCTCCTCAGGGTGTTGTACAAGCTGTTGTTCTGCCAACTATGGGTCTGGTGTCCCCCATAAGTATTAACCTTAATGACATTCAGAATGTTCTTAAGGTGGCAGTTGATGGGAATGTAATAAGACAAGTATTAGAAAATAACCATGTCAGTCTTGCATCCAAAGAACAAGGGACTCTCACCTCCGCCACAATCCAACAAGCCGGCCATTCTGTTATTTCCGCTATTAGTCTTCCATTGGTTGATCAAGACGGTACAACCAAGATCATCATCAATTACAGCTTAGAGCAACCTAGTCAGCTTCCCCTCGTTGCGCAAAATTTGAAAAAAGAAGCCACAGCTCCTGCAGAAGTCTGCAAAACGGAGAAGTTGCCAGAAGATCTCACTATCAAAACTGAAAAGGATACTAAGTTTACAGAAGAAAGCACTTGTTTACTTGGTGCCGATCACCCAGGAGACAAAAATGCACTTCAAGAACCCAAGCACTATGATCAGAAAAAGAACAGCCTACTTCCAGAGAGTAGCAAAGCCGAACCTATCAAATCCGAGCCAACTTCTGCCGACCCCGAAGATGGCAATCTTACTCCAAGCCAACCACCTTTAAAGAATCTCTTATCTCTTCTGAAAGCATACTATGCTTTAAATGCTCAGCCGAGCTCCGAGGAACTTTCTAAAATTGCAGATTCAGTAAACCTACCACTCGACGTGGTAAAAGACTGGTTTGAAAAAATGCAGAGTGGAGAAATATCTGTGGAGTCATCTCGGCCCTCATCTCCAAAACCTGGACAAGACAGTGTTACAGAAAACAGTGTGGAATCTAAAGATGAAAGTGGATTGCATAACGGCACGAACGTTTCACTGAAATCCCCCAAACAAGAACCTGAGGAACCGTTAGCTGTTAATGGTCCAGAAAGTGGCACAGCTTCTCCTACACCACTAAACCTCTCTTCTTTAAAAAACTCAGAAGGTGCAGCCTGCTCCGATGGAACCCCAGATGGGGAGCAGCAGGCCGAGCCTCTTGATCTATCCTTACCAAAGCCACATGGAAATGTGCCGGAGCGACCTTCCATCACTAGTGTTTACCAGAGCAGTTCATATTCTGTTCAAGAAGAACCCTTGAACTTGTCTTGTGTTAAAAAAGAGCCAATGCAAGTGGACGATGTTACAAAAGCAGAGCCAATGCTAATTATTAACCCAAGTGCCAATCCAATAAATATTGCTATTCCTACAGTCACTGCCCAGTTACCTACAATCGTTGCCATTGCCGATCAAAACGGTGTTCCGTGTTTAAGAGCTCTAGCTGCCAGTAAGCGAACTATCTTGATTCCCCAAGTGACGTACACTTACTCAACCACTGCTAATCCTTCAGTACCGGAACCGCAACTCAAGAACATCCAGCCTAATGGAAATCAGGATGAGCGGCAGGATACAAGCTCGGAAGGAGTGTCAAATGTAGAAGATCAGAATGACTCTGATTCCACCCCACCCAAAAAGAAACTGAAAAAAACAGAGAACGGTCTCTATGCCTGTGACCTCTGTGACAAAATTTTCCAGAAAAGCAGCTCACTGCTGAGACATAAGTATGAACACACAGGTAAGAGGCCACATGAATGTGGAATCTGTGCAAAGGCATTTAAACACAAACACCATTTAATTGAGCATATGCGCCTACATTCTGGAGAAAAGCCCTATCAATGTGACAAATGTGGGAAACGGTTTTCGCACTCCGGATCCTACTCTCAGCACATGAACCACCGCTACTCTTACTGCAAGAAGGAAGCCGAGGAACGAGATGGCATGGAGCAGGAAGAATCCGCTCAGGAGATCCTTGGCAACGAGAACGTGGATTCCCAGGTGTCTCCATCTCAGATAGACTCTGATGAGCGCGAGAGCATAACCCGGGAGGAAGACAGTGAGAAGGAAGAGGAGGATAAGGAAGAAGACGATAAGGAAGAGGAGGATGAGAAAGAGGAGGATAAGGAAGAGGAGGAAAAGGAAGAGGAGGATGAGAAAGAGGAGGATGAGAAAGATATGGATGATGGACAGGAAGAAAAGGAACATGTTGGAGAGGGGGAAATGGAAGAGGGAGAAGCAGAACCATTGGCAGGTACTTTGAAGGATGAAGAATGTGTAGAGGAAGACAAATGTTTGGAAGAAGAGGTCACAGAAGAGAATGTATCGGAGAAAGCCCTCCCTCAGCCGTAG
>scaffold_940|ENSXETG00000002075|157363|160669
ATGGCTCTGAGCGAGACCATTCTCCCTTCTTTTGCTACGTTTGCAAGCCAAGATAGGTGGAAGTGCGATTATGAGTCCAAGTCTCCCCGCAGCAGCTGTGGCATTCCAGATGTAATGCAGAGCCCAGACGCCTTCTCTACTAAGAAGGAAGATGAAGATTTAAACAATGTGCTGGAATTTGTGTTGGCTATGGGTGGTGACAAAAGTGTCCAAATCTGTGGAGAATATTCAATGGCACCTTCAGAGTCCTGCAATTACTACCAAACAAGCCCTTCTCCGGGAAGCTACAGCACAGACCACAGCCCTCCTCCTTACAGTTCAGGTAGCCTCATGACTGAACTGATTAGGTCTGACATGGACAACTACTGCCATCCCAGCAATGTTCAAGGGAGGTTCTTTGTGACTTCAAATTTTGACTTTCCAGATACTATAAAAGCAGAACCTGACATGGATTCATATGGACCAGTAATGGGCATGGTTCCCCAGTCCTGCACAAAGATCAAGCAAGAGGGCAGTACTGCTTGTATGATGGCATATGAACAGCCTAGACTTGCCAATTCTCCTCAGATGGGTGGCCCTGACACCCCTCCTTTGAGCCCTGATGACATAATGTTAAGTGAATGCCAGTCCCAATTGATGTGCCATCCCTCAGTGCCTTATGGTCATAACTATCAGCACACTGGCTTCCATCACCAGTCACCTGTCCAGTACCAAAATACCTCCCAGTATGGCATGTTTGAGGACAATCTGCCCATGCAGCCTTCAATTGCCAGGGGCATGATAACCCCTCCCTGCTCCCCTTTGGAAATTCTGGATACCAAGCCAAAGAGAGGCCGCAGATCTTGGCCCAGGAAAAGGACAGCAACACACACTTGCTCTTATGCTGGTTGTGGGAAGACCTACACAAAGAGTTCCCACTTGAAAGCTCATCTCAGAACACACACAGGTGAGAAGCCATATCACTGCAATTGGGAAGGATGCGGCTGGAAGTTTGCCCGATCTGATGAACTGACTCGCCATTTCCGTAAGCATACTGGCCACCGGCCCTTCCAGTGCCACCTGTGTGACCGTGCCTTCTCTCGATCCGACCACCTTGCACTGCACATGAAGAGGCACATGTAA
>scaffold_6|ENSXETG00000013744|3534873|3536273
AGCCATGACCGCTCTTTCCAATGTACACAATGTTTAAAGATCTTCCACCAGGCCACAGAACTCTTGGAGCACCAGTGTTCACAGGTGGAACAGAAACCCTTTGTATGTGGTGTTTGCAAGATGGGTTTCTCACTCCTTACTTCACTAGCTCAGCATCACAATGTGCATAATGGTGGCTCTCTAAAGTGTTCTATCTGTGAAAAAACCTACAAAGCCACTGAGGCAGAGCGGTCAGCACAGGAATCCCATGACAAACCCTTTTGTTGCACTTTGTGCCAAAAACCTTTTAAGCATCTGTCTGAGTTGTCTCGGCATGAGCGGGTGCACACAGGAGAGAAACCATACAAGTGCACATTGTGTGACAAAAGTTTTAGCCAGTCCTCACATCTTGTACACCACAAGAGAACACACAGCTCAGAGAGGCCCTACAAGTGTACAGTTTGTGATAAAAGTTTCAAACACAGATCACATCTGTTGCGCCACATGTATGCTCATGCAGGCGAGCAACTGTTTCAGTGTCAGACTTGCCAGTTACGTTTCAAAGAATCTTCACAGCTACTCCAGCACCCATGCACACCAGCAGGAGAGAGACCTTTTCGCTGCAGTGCTTGCCAGAAAACCTTCCGCCGGCCATCTGACCTAAGACAACATGAGCGTACACATAGTGAAGAAAGGCCGTTCCACTGCGACCTTTGTCAAATGAGTTTTAAGCAGCAGTATGCACTGATGAGGCATAGGAGGACACACAAAGTAGAGGACCCTTCCAAATGCACCTTATGTGATAAAACTATGGTACAGCCATCACAGCTTTTGTTTCACCAGCATGGGGCTGAAAGCATTTTCAAGTGCAATGCTTGCCAGCGTGGTTTTAGTCAGTCCCAGGAATTACTGCGGCACAAATGTGGGCAAAGCAGTGCTGACCGACCTTTCCAGTGCAGTGTATGCCACAAAGCATACAAGCGTTCTTCTGCCTTACAAAAACACCAGACTACACACTGTGCAGAAAAGCCTTTACGATGCACCGGCTGTGAGCGAAGGTTCTTCTCTTCCTCTGAGTTTGTACAGCATCGTTGTGATCCAGCACGAGAGAAACCGTTAAAGTGTTCAGACTGTGAAAAGCGTTTCAAATATGCATCAGACCTTCAGAGGCATAGGCGGGTACACACGGGTGAAAAACCATACAAATGCTTGTCTTGTGACAAGAGTTTCAAGCAACGGGAACATCTCAATAAACATCAAAGTGTGCACAACAGAGAGCAACAATACAAATGCTTATGGTGTGGAGAGCGATTTCATGAACTGGGACAGTTACAGGAGCATAGTGCTCAACACACTGCAGATGGCACATATCAG
>scaffold_198|ENSXETG00000011776|1162711|1175876
ATGGCCTCTTTGGACCTGCCTTATCGGTGCCCTAGGTGTGGTGAGCACAAACGTTTCCGGAGCTTGTCCTCATTGAGGGCTCACTTGGAATACAACCACACCTATGAGACCCTCTATGTCTTGTCCAAGACCAATAGCATTTGTGATGCCGCCGTCTTCCCCATAACCAGTGAGGCTGCTCTGTTGACCCCAGCACACCGTAGGGACGTCTTTGAGAGCACATCTTTCCAGGGAAAAGAGCAGATATTTACCCGAGACTTGGTCCAAGTTGAAGACTTTAGTCCGTCTTCTTCTCGTTACACTCAAGAAGTGGAGATCCCTCTAGCGGACATATTCACTAAGACAGCCATGGCCTCACACTCCCCACCCCCTGCAGCAGTGGCAGCTGCAGCAGCCGCATCAGCGGCAGTGGACGCTGCTTATGAGGAAGGGCTTGCTAGGTTAAAGGTCCGAGCCTTTGAGAAGCTGGAAGTGGACAAGCGACTAGAGAAACTGACCGAGGAAGTAGAACAAAAGATAGCCACCCAGGTTGGCCGGTTGCAAGTAGAGCTAGAGAGGAAGAGCTCGGAGCTGGATAAAGCAAAGCAGGAGAGTGTGCGGCTGAGCCGAGAGAAGCAAGAGCTGGAGGACAGGGCCTCTGAGCTCACAAGGCAGGTGGACGTCAGTGTGGAAATGCTGGCCTCACTCAAGCAGGACTTGGTGCAGAAAGAACAGGAACTCACCAAGAAACAGCAGGAGGTGTCAGAGATCGACCTTTTCCTGAAGGAGACGGCGAGTCGGGAAGCGAACGCCAAGGTGCGCCTGCAGCAGTTCATCGAGGAGCTCTTAGACCGAGCTGACAGGGCAGAGAAGCAGCTTCAGATCATCAGCAGTTGTGGCTCCACTCCCAATGGCAGCTTGGGGAGATGCAGTGTGACCGGGTACAAGGTGCCACCCAGACAGAGGGAGCGACATGTCGGAGCTGTTTCTGCTTCCCATGGCTCTTACTCGGTTGCTAACAATCAGCGCTCCTCTTCCATTGGGGCCTCTGGCAGAGTAAAGACTGTATCCCAGAGCTCCGGCTGTTACGAAAGTGATGGCGGGGAGCAGGCAGGGGGCGAGGACAGTATGGAGGGCCAACGATATACAGGGAATAACCATGGAGAAGACAGCAGCTTTGAGAGGAACAACAACACTCGCAGCTCAGGCCTGCGCAGACAGGCAATCCAGAACTGGCACCGGCGGCCCTACCGGAACAGCACGGAAGGAGAAGAGGGAGACATCTCTGATGTGGGCTCCAGGACTACTGAGTCGGAGGCAGAAGTCTGGGAAGAGGAGAGCGTTGGGTCGGCAGAGCTGAATTCCAACCGGGCATCAGGAGGCTGCAGGCCCAAAGGGCGCTGTGATGGGCGGATCCAGAGGCCGGAGAAGGGAAGCCCGTCTCGTTCCAACGAGGTGATCAGCCCAGAGATCCTAAAGATGAGAGCGGCACTGTTCTGCATCTTCACCTACCTCGATACCAAGACATTGCTGCGGGCGGCTGAAGTCAGCAGAGACTGGAAATTCGTAGCTCGACATCCAGCCGTATGGACTCGTGTGTTCCTAGAGAATGCCAGGGTGTCTCCAAAGTTCCTGGTAACCCTCTCCCAGTGGTGCACTCAGACCCACTCCCTGACCCTACAGAACCTCAAACCTCGGCAGCGAGGGAAGAAGGAGACCAAGGAGGAGTACATGAAAAGCACACGGGGCTGCCTGGAGGCCGGGCTGGAGACTCTGCTTAAAGCAACAGGAGGGAACCTGCTTATTCTGCGTATATCACACTGTCCCAATGTACTGACTGACCGCTCCCTTTGGCTGGCCAGCTGTTACTGCCGGGCACTGCAAGCTGTTACATACAGAAACAGGAGTTCCACAGACCCAGTTGGCCATGAAGTCATTTGGGCATTAGGGGCTGGCTGCAGAGACATTATCTCCCTCCAGGTGGCGCCATTACACCCCTGCCAGCAGCCCACGAGGTTTAGTAATCGCTGCCTGCAGATGATTGGACGATGTTGGCCCCACCTGAGAGCACTGGGAGTAGGCGGAGCTGGCTGTGGGGTACAGGGACTCTCTTCTCTAGCCCGTAACTGCATGCGTCTGCAAGTTCTGGAACTGGACCACGTGACCGAAATCAACCAGGAGGTGGCAGCGGAGGTTTGCCGGGAGGGTCTGAAAGGCCTGGAGATGCTGGTGTTAACTTCCACGCCAGTCACGCCCAAAGCCCTCCTGCATTTCAACAGTGTCTGCCGGAACCTAAAATCCATTGTGGTCCAAGTGGGCATTGCCGATTACTTCAAGGACCCCAGCAGCCCTGAGGCCAGGAAACTTTTTGAGGAAATGGTTAATAAATTGCAGGCTCTAAAGAAGAGGCCTGGGTTCTCCAAGATTCTACACATTAAAGTAGAAGAAGGCTGCTAA
>scaffold_686|ENSXETG00000023710|255595|262440
ATGAAGAATGTTGGGCAAACTATACCAGGCAAGTTGCAGGCGTTCCGCTGCCCAGCGGCGGGGTGTATGGCCACCTACAGAAAGGAGGGGAAGCTCCGGGACCATATGGCTGGGCACAGTGGACAGAAGCCATGGAAATGTAGCAAAAAAGACTGCGGCAAAGTGTTTGCCCGAAAAAGGCAAATCCAGAAGCACATAAAGTGCCATCTGATACTGAAGAAATACAGGTCGCCGCCTGCTGGTCATGAGTGCCTATGGCACCTTACAAAAAGCCTGAAGAGCCACACTCTGTATAAACACGGGGATGCCCTGCCCCTTAAGTGCTCGGTGTCGGGGTGCAAAAGAAGCTTCCGGAAGAAAAGTGCGCTGAGAATCCACCTGTCGGAGCACAGTAAGGAGTCGCTGTCTGTCTGTGACCTCCCTGGGTGTGGATGGAAGTCGACGTCTGCGACCGAGCTCAAAGCCCACCAGAGGCGACATGGCGGGTACCGTTGTTCTCACGAAGGCTGCCAAACCATTTCCCCGACTTGGACTGCCCTCCAGACGCACCTTGAGAAGCACCCATTGGAGCTCCAGTGTGCCACATGTAAGAAGCCATTCAAGAAGGCCAGTGCCTTGCGTAGGCACAAAGCCACCCATGATAAGAAGCCACTCAAGCTACCGTGTCCACGGCAGGACTGTGATAAAACCTTCAATACGGTGTTCAATCTGACGCACCACGTGCGCAAGGTCCATCTGTGCCTACAGACCCACCGGTGCTACCATGCTGGGTGCAACCGCAGCTTTGCCATGAGGGAGAGCCTGCTTCGCCATCTTGTGGTTCATGATCCTGAAAGGAAGAAGTTAAAGTTGAAACTTGGACGTCGCCCCCCAAAATTCCGTGGGCGGGGAGCCCGTTGCCCTACGCCTGTAGTAGAAGAGGATTTGACCAACCTCTTTAGCCAGAAACTTCTCTTCCATTACAAGACCCGCCTGGAGACCAACCTGTCTGGTCTGTTTAATGAGCGCCAACTCCGGGAGCCCGCGGAACCAGAGGTCAACCTTAGCGGCCTGTTCCAGCTGCCCCAGGGCCGTGCCAGAGCTGAAAAAGCAGCCTAA
>scaffold_1229|ENSXETG00000027735|105110|105784
GAGACTGCAGGCAAAGTGCCCCGGTGCCAAGGAGGGAATCTCCTGCACTCAGACAGTTACACATTTACCAATCCGGCACAGTCAGCGCCCTTACCCTTTTACCCTGTGTTATATGTTATTAACAAGGGTATGGCTGTGCCAGCTCCCGTGGGCAGCGAGGATCCGTTCAGCTGCCCCGAGTGCCAGGCTTGTTTCACCACCGACTCGGATCTCAGCAAACACCAGTTTACCCACAAGCAGGACGAGCTGACGTGCGCCGACTGCGGGAAGCGCTTCTCCAACCGGTCCAGGTTCGTCCGGCACCAGCGGTACCACAAGCCGGAGAAATTTATCATTTGCGTCGAATGCGGGAAGAGTTTTTGGCACAAATCGAACCTGGCGGCGCATCAGCGAATTCACACAGGGGAGAAGCCCTTTACCTGTACGGACTGCGGGAAATCATTTGCCACAAATTCCCAGCTCCGCCGGCACCGGAGGATCCACACCGGGGAGAGGCCGTTTGCGTGTCTGGAGTGCGGCAAGTGTTTCACCACCAGCTCCAATCTGGTCGATCATCAGACCATTCATACGGGGCTGAAACCGTTCGCTTGTTCCGAATGTGGCAAATATTTCAGGTCCAAGCGGTATCTCTGTCGGCACTTACAGGCCCACGCCGAGAAACCGCCCGCGGTGTAA
>scaffold_2062|ENSXETG00000020041|10508|13828
ATGGCGAGCTCTGAGGACGAGCTGATAGGGATCCCCTTCCCAGAGCACAGCAGTGAGCTCCTGAGCAGCCTGAATGAGCAGCGCCACCGGGGGGTCCTGTGCGACATCACCATCAAGACCCGCGGGCTGGAGTACCGCACCCACCGCGCCGTGCTGGCGGCCTGCAGCGACTACTTCCGCAAGATGTTCACGGGCGTGCCAACCCGAGGCAAGTGCCCGGACGTGTGCCAGCTGGATTTCCTCAAGCCCGACGCCCTGAGCGCCCTGCTGGACTTCGCCTACACGGCCACCCTGACCATCAGCAACGCCAACATGCGGGACGTCCTGCGCGCCGCCCGCCTCCTGGAGATCCCCTGCGTGGTGGACGCCTGCGTGGAGATCCTGCAGTGCAACGGGCACCGGGAGGAGATGGGGGGCGACGCTGAGGATCTGGAGTGTTTCCTGCGGGCGCGCCAGTACTTGGAATGTTATATGGCGCAGGAGAATGGCGAGAGTGCCGCCCTGTCCCCCCAAGCAGATAGCCCCCCTCCTCATCCTCACAATATTCCTGTGCCCCCCAAGTCGGTGCAGATCATTCCCCGCCGGGGCAGAAAGAAGTTCCTACAGGTGAACCCCAACCGGCGGAACCACAACGGGAGCCCCTTCCGAGTGGCCGATGACTTGCTGGATAGAGATGGCGGCCACGCAGAAGCCTTGTCGCCCGCGTCCGTGCCCCCCGGGGAGCCCCACCTGAGCTACGAGCGCTATGCGGCTGATAATGGCTTGGGGGGCCAGACCATCTTTGTCCCCCCCTCGCCCCCAGAGGAGATCCTGTCTGACGAGGAGACGTCCGACATGGTGTTCCAGAACCCCTACGACCCAGAGAACCCGGAGCTGGTGGCCTCGGGCCTGGATGGTGCTGACAAGCTGGTGAGGAAGCGGCGCTCCCAGCTGCCCCAGGAATGCCCCGTTTGCCACAAAATAATCCACGGAGCTGGCAAACTGCCCCGGCACATGCGCACCCACACCGGGGAGAAGCCATTTGTGTGCCAGGTGTGCGGAGTGAGGTTCACAAGGAACGACAAGCTGAAGATCCACATGCGCAAGCACACCGGCGAGCGCCCCTATTGCTGCGAGCACTGCAGCGCCCGCTTCCTGCACAGCTACGACCTGAAGAACCAC
>scaffold_79|ENSXETG00000021533|1565719|1570582
ATGTCAATCATGGAAGAAGCTGGCGTCCAGAAACCTGTTTGGGATGGAGATGCCAAAGCTGTTCAGCAATGCCTAACGGATATTTTTACAAGTGTATATACCACCTGCGATATCCCTGAAAATGCCATTTTTGGCCCCTGTGTGCTGAGTCACACTTCCCTGTACGACAGCATAGCTTTCATCGCTCTCAAGTCTACAGACAAGAGGACTGTACCCTACATATTCAGGGTGGACACTTCAGCTGCAAATGGCTCCTCCGAGGGACTAATGTGGCTCCGTCTGGTTCAGTCAGCAAGGAACAAAGAAGAGCAGAATTTGGAAGCCTACATCAAAAACGGGCAGTTGTTTTATAGATCACTGCGTAGGGTTGCTAAAGACGAGGAACTCTTGGTTTGGTATGGAAAGGAACTGACTGACCTTCTACTTCTGAGCCCCACAAGCAGGACCCCTGTAAAAAACACAGTTTCATCCCAGTCAATATGCCTGGAGTGCAACCAGAAGTTTCAGTTTGAATTCCCCTTTGTGGCTCACGTAAGGTTCCGATGCCCCAAAAGACTCCAAGGCTCGGATTCGAATTTAGAACACGCAAGCAAGGACAACAGAGAGTTGGAGCCTCGAAACACCATGTCAGCTTCAGCCAAATACAACAAACTGACCTTCTATCAACCTCAAAAGGAAAACCACAAACCTACAACAGACTTTCACAATCTGGCAAGGGACATGGAAAATGTCAGGGGATCTTCCTCTTCATTCAGTTCCTTGCCTAACAAGGCAAACTTGACACGGCAAGACCCAGATTCCACGCCTGATGGCCTTCACAGAGCCAAGAGGAAATATGATGAAAATCAAGAAGAAAGTAGATCTAAAAAGAGTGATGTCTCTGGTAGGTTCTTGGACAGACCAATACCTTCCTCTAAAGAGGATTTAGTTTGTAGCCCTCAGCCTTTCAGAACCAGCTCCTATTATAATTTGGAAGAAAGTGGACAGTTATTTGCACCACCTAGTCCAGAAACAGGGGAAGCCAAAAGAAGCGCCTTTGTAGAGGTGAAAAAAACCTCTAGAGGAGTTGAAGACCTTAACGCTGAGCATAAATCCATGTCCCCATCCCATTCCAATAGTCCAAGTGAGCCTAAGCGGCTGCAGGTGAGACCAGAGAACCAGGCTGGGGAACGTTCCCCTATAACTAGTGCATTCAGCAGCGTACCCCAGATGACAAACCTGGAGCAGGAGAGAAAAAGCGCATTCTCCCAACCAACTAGAAGTGGCTTCAATCACATTTCACCTCTGCAGGTCATGGGTCAAAAAATAATATCCAGTGGAATTAATTTAGATTGTCCAGGAGAAAACGTGGGTACAGCTAGGCTCTTCCAACCTGATCCTCTGTCAGTGAAGCTTCAGAGCCCGGAAATAAATGGCAACTGCACACTACAGGGCAGCTTGCCCAAACAAAGTCCTTTCCTCTTTGCCACCACGTTCTGGCCCAAAAGTTCAGCAGGTCCTCTCCAGCTGCAGATGCCCTCAACTCTCACCTTGTTACCCCCATCCTTCACTTCCCTCTGCTTGCCAGCGCAAAACTGGTGTGCCAAATGTAATGCGTCCTTCAGAATGACCTCGGATTTGGTATATCACATGAGGTCCCACCACAAAAAGGAATATGCAATGGAGCCTCTAGTAAAGAGGAGGAGGGAAGAGAAGCTAAAGTGCCCCATTTGCAATGAGTCCTTCAGGGAACGCCACCACCTGTCCAGGCATATGACCTCTCATAACTAG
>scaffold_303|ENSXETG00000023509|849857|855841
CTGCCTTTTAAGCAACTGGAGAATTTTGCAAAGCAGTATAGAGATCATTATGATAAATTATATCCTCTAAGACCTCAAACACCAGAGGCTCCTCCACCTCCTCCTCCACCACCCCCTCCACCTCCTCCTGCGACTCCTCAACCAGCTATCACCCCAACTATAGTAAGTTCAGCCCCTCCTGTAACTCCACCCAGCATTTCACCAGCTCAGTCCTCTGTGTCTTTAGCACAGCTCCCCATGCCCATGGAGCTGCCCATCTTTCCACCACTAATGATGCAAACAATGCCTTTACAGTCCATGCCAGCACAACTCCAACCACAGCTGGGGCCAGTGGATACTCTCTCAGCAGACTTAGCTCAGTTGTATCAGCACCAACTTAATCCCAGTCTTTTGCAACAGCAGAACAAAAGGCCACGAACCCGAATTACTGATGACCAATTAAGAGTTTTACGTCAGTATTTTGATATTAATAATTCTCCAAGTGAAGAACAGATTAAAGAAATGGCTGATAAGTCTGGGTTGCCACAAAAAGTAATTAAACATTGGTTTAGAAATACCCTCTTTAAAGAACGTCAACGCAATAAAGATTCCCCTTATAATTTTAATAATCCACCTATTACTAGCTTGGAGGAATTAAAGATGGACTCCAAGCCTCCTTCCCCAGAACCTCAAAAGCCTGAATACTGGGGAAGTAAGAGGTCATCCAGAACTCGCTTTACAGATTACCAGCTCCGTGTTCTTCAGGACTTTTTTGATGCCAATGCTTACCCAAAGGATGATGAATTTGAACAGCTTTCTAATCTACTAAATCTTCCTACACGTGTCATTGTTGTGTGGTTCCAGAATGCCCGTCAGAAAGCACGAAAGAACTATGAAAATCAAGGTGATGGAAAAGAAGGAGAGAGACGAGAGCTCACCAACGATCGATATATTCGAACAAGCAATTTAAACTACCAGTGCAAAAAGTGTAGTTTGGTTTTTCAGCGGATATTTGATCTTATTAAACATCAGAAAAAATTGTGTTATAAGGATGAAGATGAAGATATGAATGATGATAGCCAAAATGAAGACTCCACAGATGCCACTGATTTATTAACACCCTCTAGTTCTACATGTAGCACACCAATGACTTTTCCATCTTTCAGCACTGCAGTCTCATCATCTTCAAACACATCTTGTACTCCTTTCCTTCAACATACAACTGATGCAGAAGATATCATCCTTAGTTCAAAATCAGAGGCTTCTCATGATGATAAACCAAAGCACTTTGAGCCTATAAGGACGCAGCAAAACCAAACACAAGAACAGCCACAGCAGCCAAAGCAAGAATCCCAACAGCCACAGTCAACACAGTCACATCCTCTGCAACATGACCAAGCAGAGGACAAAATGAGTGTGACTCCACAGAAAAATGCACCACTTCCATCTTCATCCGCCCAACCTCCTCAGTGTACAGTGACTCAGACAAGCCCAAATACTACTCAAATCTCCCAGTTTTCTATCAAGCCACTTCACACATCAAGCCCACAACAACTGGCAAACATACCTCCCCCCCTTTTACCTTACCAATGTGATCAGTGTAAACTAGCTTTTCCATCTTTTGAACACTGGCAGGAACATCAACAACTACATTTCCTAAGTGCACAAAACCAGTTCATCCACCCTCAATTCCTAGACAGATCAATGGATATGCCCTTTATGCTTTTTGACCCCAGTAATCCACTTCTTGCCAGTCAGCTTCTTTCTGGAGGACTCTCTCAGATACCTCCTGGGTCAGCAACTTCCCCTTCCACTCCATCGTCAACAATGAATACCCTTAAAAGAAAACTAGAGGAAAAGGCAAATGCAAGTCCTGGGGAAAATGATAGTGGAACTGGTGGAGAAGAACCTCAAAGGGACAAACGCTTAAGAACAACAATCACTCCAGAGCAGCTGGAGATTCTGTATCAAAAATATTTGCTAGATTCAAACCCAACACGTAAAATGTTAGACCACATTGCTCATGAAGTGGGTTTGAAGAAGCGTGTGGTTCAAGTATGGTTTCAAAACACAAGGGCACGGGAAAGAAAAGGGCAGTTTAGAGCAGTTGGTCCAGCTCAAGCCCATAGACGCTGCCCATTTTGCAGAGCACTGTTTAAGGCAAAGACTGCATTAGAAGCTCACATTCGTTCACGCCACTGGCATGAAGCAAAGAGAGCTGGATACAATATGAATCTGTCTGCCATGCTCATTGATTGTGATGGCATCCAATTAAAGGGGGATTTCTTTGATAATACTGGATTTAATAGCCTTCCTCATAGCAGCGGTGATGGGCAATGCATTTCTTTCTCTCCAGGAAGCAAGTCTATGGAACTTTCGCCTCGAACATTGCTCAGCCCATCATCTATCAAAGTTGAAGGGGTAGAAGATTTTGAAAGTCCTTCAATGTCTTCTGTCAATCTGAGCTTTGACCAGACAAAGCTAGACAATGATGACTGCTCCTCTGTAAATACTGCTATAACTGATACAACAACGGGAGATGAAGGAAATGCTGACAATGACAGCACAACGGGTATTATAGCTGAAACCAAATCTATATCCTTAAACAGTGATGGCTTGCCAAAATCTGGCATGATAACAATGTCTGAATATGAGGATCAAATGTCATCTGGTTTAGTCAGCCCAGCCCCAAGTTATTACAGCAAAGAGTTTGAAAATGAAGGTATGGTTGATTACAGTGAAACGTCTAGCCTTGCAGACCCTTGCTCTCCTAGTCCAGGTGCAAGTGGTTCTGCAGGCAAATCCGGCGAAGACCGACCTGGTCAGAAACGTTTTAGGACTCAAATGACTAACCTGCAGCTAAAACTTCTTAAATCATGCTTTAATGACTATAGAACTCCCACCATGCTAGAGTGTGAAGTACTGGGTAATGACATCGGACTGCCAAAGAGAGTTGTCCAGGTCTGGTTTCAAAATGCCCGAGCAAAGGATAAGAAGTCAAAATTAAGTATGGCCAAGCACTTCGGAATAAACCAAACAAATTATGAGGGACCCAAAACAGAGTGCACTTTGTGTGGTATAAAGTACAGTGCTCGGCTCTCTGTGCGGGATCATATTTTTTCCCAGCAGCATATCTCCAAAGTAAAGGATGCCATTGGAAGTCAGCTGGACAAGGAGAAAGAATATTTTGATCCTGCTACAGTTCGTCAGCTGATGGCCCAACAGGAACTGGACAGAATTAAAAAGGCCAATGAGGTTTTGGGTCTGGCATCCCAACCACAAAATGTGTTTGATAACCCATCATTGCAAGCACTCAATCTTCCAGCAGCTTATCCAGCTCTCCAAGGAATCCCTCCAGTTCTGCTGCCAGGCCTTAGCAGCCCATCCCTGCCAGGCTTCACTCCGACTAATACAGCTTTAAGTTCGCCCAAATCCAATATTATGGGAGTGTCTAGCACAAAAATCCCTTCTCCTGGCCTTCCCACTTCTGGACAACCAAATAAGCAAACCCCAAAATCTTTAAGCCCCACTGTTCCTTCGCAGTCTCACTCATTAACTGTTCCCCAGCCACCAGAAATGCATAAAGAAAAAGATGGTGAGAAGGTTAAAGAGAAAGATAAGGGCAAAGGAAAGGGAGAACTACCACCTGCACCCAAGAAAGAGAAAGTAGAAACTCCAGCATCAGCCTCCACATCATCATCAGGCATGGAGTATGTGGTGGATTCAGCACAGCTCCAGGCTTTGCAAGCTGCTCTGACATCAGATCCCACTGCCCTGCTCACTAGCCAGTTCCTTCCTTATTTTGTCCCAGGATTCTCTCCATACTACAGTACACAGATGCCTGGGGCCTTGCCGGGTGGATATCTGCAACCAATGTATGGGATGGAGAGTCTGTTTCCTTACAACCCTGCCCTGTCTCAAGCTTTGATGGGTCTGTCTCCTAGCTCCTTGCTGCAGCAGTACCAGCAGTACCAGCAAAGTTTGCAGGAAGCACTGCAGCAACAACAGCGGCAGCTACAAATGCAACAGAAGCAACATCACCACCATCAAAGACTGCAGCAGCAACAGCCCAAAGTAAGCCAAACCCCTGCACCCCCAGTTTCTTCCCCCACTGACAAAGAGCCTGCCAAAGACTCCCCCAAGCAGGAAGAACAGAATCCTGCAACTGTTGAGGTATCTCTGTCTAAGCCCCCAGATCAACAAGAAGTGGAGAACCAAGGTGCAGACTTTCTCTTGGACCCCTTTATTGTCCCAAAGGTGCAGTACAAGTTGGTCTGTCGGAAGTGTGAGCTGAGCTTCAGCAGCGAGGAGGCGGCTATCAGCCACCTAAAGTCCCTCTGCTTCTTTGGCCAATCTGTGGTGAACCTGCAAGAGCTGGTGACATGCGTCCCCACTGGTGACACTAATGGCTCTTACCGATGCTTGGGCTGTGATGCCACTTTCTGTGGGGGCGATGCTCTACGTCAACATCTGGAGTCGCCCTTGCACAAACACCGAACAATCAAAAGAACAGCAAGAAATGCCAAAGAGCACCCTAGTTTATTACCTCACTCTGCCTGCTTCCCCAACCCTGACACCGCATCTACCTCTCAGTCTGCTGCTGACTCCAAAGCCAGCCACTCACCCACTTATCCCACAGCTTCTACCCCCAACAGCACCGCAAAGTCTTGGTCTCACAATTCTCATAGAAAACCTCCTTCTTTTCCCACACTTTCCTCATCTTCAACAGTTACCTCAAGTTCTTGCAGCACCTCAGGGGTTGCATCCTCCTTTCCAACAGACACTTTCTCTGAGGAATCTGATTCAGACCTCAGCCAAAAGTCTGAAGGGGCAGGGAGTCCATTGGACGCTCCTGAGAATCCAGGCTGTCACGAGGATAGCTCTCGAACTGCTGTGGGAGTGAGTTCTTTACGCCTGTAG
>scaffold_589|ENSXETG00000016560|402882|436798
AAAATGGCTGAATTGTTAATGGAGTGCGAGGAGGAGCTAGAACCATGGCAACAAAGAATAAAAGAAGTTGAAGATGATGACGATGATGAGCTAATATTTGTTCGGGAAATTAGTGGAGCACAGCAACCTCCTGCAAGTAAGAATATGCTTTTAAAATGTCAAAAAATGAACTATTCTTATAGAGTCTGGTCCAAATTTTTTTCCTTTGTAGGAAACACTGCGTCATTTCATCCTTCCAAAAACCACTATAAGACTGCATCTACTGAAAACACTATTGTTCAGCCAGTTAACACCTTATACCAGCCTGTAACTAGACCAGTCACTAGTTCTGCCATTGTCCAGCCACTACCAAGACCTGGTTATATTATGAGTTCATCCCAAGTTTCCTCAAGTAATGCCCCAAATGTGATGTATACTTTACGACCAAGCACAACATTAACACAGTACCAGGGTGTACATCCTTTCACTGCCACAGCAAGTATTGGGTGGAATGACAACACAGCAACAGAGAAACGAGCAGCTCCTATTGAGATTTCTGATATTTCACCAAAAAAAACAAAAAATAGGGAGAATGAATGTGACAGTAGATTTTTTGATTCATCAACATCAGCGAAACCACCCATGTTGTTACAGTCTTCCCCTACAAAAGTAAATGCAGGGACCAGTTCGGGAACAACATCAAAACATGGGCCACCTATTCCTCAAGCATGCCCAAAGTGCAACATACATTTCAATCTTTCGGAACCTATGAGAAAACATATGAAGTTTTGTTGTCCTGACAAAGTGGACCACTTTTTCAGTGGAGTGACAAACAGTGAAGCAGTGAATGCCTCAGGAATTATAGAGGATGCAGAGAAAGGAAAGCTGATTATGTTAGTCAGTGATTTCTATTATGGAAGGTATGGAGGAGACCTTTACTTGGCCCAGCTGGAGCGGAAGACACATACAACTTTCAAATGTTTTAGCTGTCACAAAATTCTTAAGAACAACATAAGGTTTATGAACCACATGAAGCACCATTTGGAGCTTGAGATGCAGAGCAATGAAAGTTGGGAAAACCACACCACCTGCCACCACTGCTATCGGCAGTTTCCCACACCTTTCCAGCTGCAGTGCCATATTGAAAGCTCACATACTCTCTATGAATCATCAACCATTTGCAAGATATGTGAGTTATCTTTTGAATCAGAACAGATATTGCTGCAACATATGAAAGACAACCACAAGCCGGGTGAAATGCCCTATGTTTGTCAGGTCTGCGGTTACAGATCATCAGCTTATGCAGAGGTTGACAGCCATTTTAGGTTTGCTCATGAAAATACAAAAAGTTTGCTTTGCCCATTTTGCCTCAAAGTTATTAAGTCTGGAACACCATATATGCAGCACTACATGAAACACCAGAACAAAGGAGTATATCGTTGTGCAAATTGCAGACTTCAGTTTTTGACTTGTAAGGAAAAAATGGATCATAAAACTCAGCATCACAGGACCTTTCGAAAGCCAAAACAATTAGAGGGCCTTCCTCCTGGTACAAAGGTTACAATTAGAGCATCAGTTGGATCCATCGTGAATAGTGTCCATTCTCCCACCAATACTGCTTGCACAAGCCCCCCATCTACTGCTCTTCAAGCATCTTCAATAAGCAAAATTACAAATGCTAAAATTACTCAAGGACCTTTAGTTAAATCAAATGTGCAAAACACAAAACCAAAAATACCACCTCCTAAGAAGAAGCCAGTAAGCACAACTTCCAAAAAACGAATTAAGATGATCAATACAGCACTGCGAAATCTAAGGTCGGTGGCTGGGTACCATAAATGTATTGAATGCCAGCTGGAGGTAAAAGATTTTGAGGGTCATTTTCACACACATGTGCACTGCACCAAATGCAAATTCAGTACAAGTTGTAATAAGGCCTATACAAATCACATGATTCGTTTTATGAGATTAAATTCTTTTGCATGTGTAGTTGGTCATAATGCTGATTTCTCCAGGCGGATTACTTTAGTGTGCCTCAACTGTGATTTCCTGACTGATGTGTCTTGTTTAGATGACATGGCCAAACATCTGAGTGAAAGCCACTCTCACTCTTGTCAAGTTATCTTAGAGAATGTGGTGCTGTGTCTTTTTAGCAAAGGGGAAACCAACACTCTCAAGACAATTAAAGAAAACAGTACTTCTGAAAGTAGCAAGATGAGTGATGTTCAGAGTAACTTATCCCTACATGACATACATGTTACACCTGTGGAGCCTGTGAAAGATTCTGATCAAACCACTCAGGATGGATGTAACACTAACCCCATTATTGGTATAGCACAAACAGACAGTGATGATAAGGGTTTAATGAGTTCTGTAGAGGAGGAAACATTGAACAGAGATCTTTCTTTAGAAACAGACCATAACCTTGACAATAAATGTATCCGTGACACCGCCAATGAAAGCAAGCCATCTCTGGAAGATGTTATCCCGAACATAGAGAGTCCGAACCCAAACTTTGCATGTGAGGAAAACAGCTTTGTGCAATTTTTGAGAAGAAGGGATGAACCTGAATCCATATGTTCTGATGTTAGTGAGCAAAGCAGTGTACACCTTGAACCATTAACACCTTCTGAAGTTCTAGAGCACGAGGCCACAGAAATACTGCAGAAAGGCACT
>scaffold_677|ENSXETG00000025953|406099|409218
GGGGCCCTGCATGCCCCTGGCTCCGTCATACAGAAGGAAAATGACAAGAAGATCCTGGAACTCATCTCCAACATCATCCAGCTGCTGACTGGAGAGGTTGCCATAAGGTGTGAGGATGTTTCCATCTATTTTTCCTTGGAGGAGTGGGAGTATATAAAAGGAAACAAGGCCCTTTACAGGGAAGGGATAAAGGAGGAGGAGGAGGAGCCCCAGCAGCTCCGCCCACTGGCAGCCTGTGAGTATAAAGATGGGAGCGATGTTACAGCACATACGGAAGCAACTTTATGTTGTAATAATGATGGGAATCTCACAAACCCTGATGTTTCTCCAGCGGAACAGCCCCCACCGGCCAATGGGATTAAAGAGGAACCGGCTTCATGGGAAGGGGGAAACCAATCAGATTGCAGCATTAATCCCCTTACAGAACAGATACAGGGAACAGACACGCCTACTCCTATCATGGGGTGCAGCCTGAATAACAGCTCGGCAGAGGATTATATATCAGTTGGTATTAAAGAGGAAGAATCTTCATGGGATGGGGGAAACCAATCAGATTGCAGCATTAATCCCCTTACAGAACAGATACAGGGAACAGACACGCCTACTCCTATCATGGGGTGCAGCCGGAATAGTATAAAAATGGAGGGTAAAAAATATGATGAAAATTCCCTCCAATCTCCACATAAATCTCACATTACAAAAAATACATTATGTAGGAAATACAGCTGCAACAAATCTGACCTTAAACGCCATCAAATAACCCACAGAGGAGAGAAACCTTTTTCTTGTTCTGAATGCAAGAAATGTTTTTCAAGGCAATCTAACCTTGCTTGTCATCAAAGAACTCACACAGGGGAGAAACCATTTTCTTGTTCTGAATGTGGGAAAAGATTTTTAACCCATTCACACCTTGTTCGTCATGAAAGGACTCACACAGGGGAGAAACCATTCTCTTGTTCTCAATGTGGGAAATGTTTTGCTAACGAATCTGACCTTGATCGTCATCAGAGAATTCACACAGGGGAGAAAACATTCTCTTGTTCTGAATGTGGGAAATGTTTTTCAAAGCAATCTAACCTTGATCGTCATCAAAGGACTCACACAGGGGAGAAACCATTTTCTTGTTCTGAATGTGGGAAATGTTTTTCAAACGAATGGCACCTTAATCGTCATCAGAGAAGCCAC
>scaffold_9|ENSXETG00000007629|3943399|3997780
TTAAAAAAAAAGGAACACATCAACAATTCCCAGTCACTTGAAGCATTACAGTATATGAAAATAGATCATAATGTTCCCGTTCATCAGTGTACCCTGTGCAACAAGGTGATCCTTGGTGGCCATATTTTCAGACATGCTCAGGCTCATCAAAAAAAAGGCTGCTTTTCGTGTGTTTTATGCTCCAGGAAGTTCAGAAATCGCGTTAAAATCCTTAAACATTTAAAGAACCACATAAAGAAAATGCAGGTACAGCCAATGGCTGCACTTGACGCTGCTTCTGTTGGATTAACAGACTCTGCCTCAAGTGGAGATAAAGAAACATCGTGCTTGGAAAATGGAAATTCTAGTAGTTCCACCACTGATGTTTTAACTGTTGCCCCAGCCGTAAATATGACTTATCCAGAATCCATTCATCCCATAATTCCTGTTGAAAATCACTCAGCTGATCATATTAATCAGCCTGACGTAAATGATTCAGAGGACGCAGTTGATGTCACGTCCAGTGCTAACGATGCCTCTGACTGCATTAAAATAAATGGGTCTGTTTGCCCTCTTGCAGCAAAGCAGGCTGTAAAGGAGCAAGGTGTTTATAAATGCCCGGCTCAAGGGTGTATACGTCTTTTTACAAAGATGAGGTCTCTTAACAAGCATGCCAGGATAGCCCACCCAGCGGATGCGAGAGTGCAGCAACACTTAATGAAACACAACAAGGGAAAATGCAGATTCTGTCAGAGAAGGTTTGCCGATTCCAAACACTTTTTTGATCACATGAAGAGGCACATTTATCCCGAGGTCTATTTCTGCCAGCATTTAGATTGCAGTAAAAGGTTCAAGCTAGTGACCCATCTGGCAGAGCACCTGCTAAGCCATGAATCATTCCAAGCTCAGTGTAGCTTTGTTAACTGTTTTGAGATTTTTGATAAACTCTCCTCACTTTATGAGCATGAAGCTGTGCACTATAGTCAGAATCCCTGTGAAGCTGCCACTCCATATCCTGATGTGGAGATCATGGCCGGTGTTGCTGCTTCCAGTGCTTCTGTAGGAAAGAAACCTGAGGACAACACGGAGGTAGCAGACTTACCAGTACCTGTTTGGAAAGCAAGAAAGGACACAGTTGAACCAAAGACCTATACACAGACAGAGAAAAAAGTAAATGGGGACATCCAGAACGTTAATAGAAATTCACAAGAAAGTTCAAATCTGCAAGAGATTGAGCAGCCACAGCCTCCTGAGCAAGGAAACTTGGCACAAAGTGACATTGCCGATGGAAGTAGTCTGAATAAATGTAACGTGCAGGAGCAGACTGTAGTGCAAACACCTTGCTTGTTGGATACCGCACCACCTAATACGGAGACTGTTGCAAAAGAGGGTTTGGTTATGGATGACATGCAGGACGTCTTTGAAGAAAAAGGTGCTGCTGGGTTTGCTTGCTCCAAAAGGCCTCCAGGCTCTCCTCTTACAACATATGGTAGGGCTCCTAAGGCGCCATTTATCAGACCTCAGCCTCCAAGTTACCTAGATGAACAGTATATCAGTATGCCTAAGCGGAGAAAAAATGCTGAGGAACTGACGCATGAAAACGACAAAGTTTCTAAAAAATCATCAGAAAGATTCAGATGTGGGAAGTGCCTAACTAATTACTCTAGCTCAGAAGCACTTAATGAGCACACAGCACAAAACAAATGTCAGCTTTATTTTGGGTTTGACTCCGATGATGAAAGTAAG
>scaffold_135|ENSXETG00000007785|792805|804187
ATGGAAGATGTAGCAGAACTTGAACTTCAGACAACAGAGCCGCATGCATTTTTTCATGCTTCAGGAGCCGGAGATCGACATCTTAATGGGAATGAAATAATTGTGGAAATACAAGAAACTGTCTTTGTGGCCGATGGAGATGGAAATATGGCAGTGCAGGGCTTTGGACCAGATGAGGGTGACTCTGTTGTAATTCAGGATGTCATTGAGGATGTTGTAATTGAAGATGTCCAGTGCTCGGATATCTTGGATGGAGCCAGAGTATCTGAGGCTGTTATTATCCCTGAACAGGTTCTGGAAGATGAGGTGGGCACAGGGGACGAAGAACAAGTGCTGGAAGACGATTCATTAACATCCTGCGATGTACCAGACAATGTCTTGGACTCTGAACTTGTTGATGGTGAATTGACTATTCCTGACTCAGAAACTGGCGTGCATTCTGTTTCAGGACATGTTGTAGGAGAGGAAATAACAGATGATGCACTGGAGGAGGACATGATTTCAGAGGAGGTCTTAGTAGCAGACTGTGTCTCAGAAGCAGTAATTGATGCTAATGGGATCCCAGTGCATGAAAACGACAGTGAGGAGGTGAATTGTGATGATTACCTTATGATCTCCTTGGATGATGCAGAAAAGATTGATGAAGATGGTGCGGAGGAGATAACCATGAGGGGTGCAGTAGAAGGGGACTCCAGCAAGTTGGATGGGTCATGTCCAGAAGTCATCAAGGTGTATATTTTTAAAGCAGACCCTGGTGAAGAAGACTTGGGAGGCACAGTAGATATTGTGGAAAGCGAGTCTGAAAATGATCATGGAGATGGATTTCTTGATTCTCACAATGGAGGACGTATGCCAAGGGAAAAGATGGTGTACATGGCTGTGAATGACTCTCAGAATGACGATGACCTGGATGTTGCTGAGATTGCAGATGAAGTATACATGGAGGTGATTGTTGGAGAGGAGGATGCGGCAGTAGCACATGAACATCAACTGGAGGATGCTGAACTGAGCAAGACTTTCATGCCAGTTGCCTGGGCTGCTGCTTATGGTAATAATACTGATGGTATTGAGCACAGAAATGGAACAGCCAGCGCTCTTTTGCACATAGATGAATCAGATGGCTTGGACAGGCTAACGAAACAAAAACCAAAGAAGAAAAGGAGAGGAGAAAACAGGCAGTACCAAACAGCCATAATTATTGGACCAGACGGCCACCCACTTACTGTTTACCCATGTATGATCTGTGGCAAGAAGTTCAAGTCTCGAGGCTTCCTAAAAAGACACATGAAAAATCACCCTGAGCACCTGGCCCGCAAGAAGTATCGTTGCACAGACTGCGACTACACCACTAACAAGAAGGTGAGCCTACACAACCATCTGGAAAGCCACAAACTGACAGCTGCAGTCATCAAGACCGAAAAGGATCTGGAGTGTGAGGAATGTGGGAAGATATTCCTACATGCAAATGCTTTGTTTGCCCATAAGTTAACACACAAAGAAAAAGCTGGCAACAAGATGCACAGATGTAAGTTCTGCGACTATGAGACAGCAGAGCAGGGTTTGCTAAACCGGCACTTGTTAGCTGTACACAGCAAGAGTTTCCCTCACATATGTGTGGAGTGTGGGAAGGGCTTCCGTCACCCGTCTGAGCTTAAGAAACACATGAGAACACACACAGGAGAGAAACCGTATTTGTGCCAGTATTGTGATTACAGGTCTGCTGATTCATCCAACTTGAAGACCCACGTCAAGACCAAGCACAGTAAAGAGATGCCCTTTAAGTGTGATATTTGCTTGCAGACTTTTGCAGATTCTAAAGACTTGCAGGCACATGCCATTCTACATCAGGAAAGCAAGAGCCACCAATGCCTGCACTGTGACCACAAGAGCTCGAACTCCAGTGATCTGAAGCGACACATTATTTCTGTACATACCAAGGACTATCCACACAAGTGTGAGGTTTGTGAGAAGGGCTTTCATAGGCCCTCGGAACTTAAAAAGCACGAGGCAGCACACAAGGGTAAAAAGATGCACCAGTGCAGGCACTGTGAGTTCCAGATTGCAGATCCATTTGTGCTGAGCCGACATATATTATCTGTACATACTAAGGAGTTGCCATTTAGATGCAAACGATGTAAAAAAGGCTTTAGGCAGCAAATGGAACTGAAAAAGCACATGAAGACTCACAGTGGTAAAAAAGTGTACCAGTGCGAGTACTGTGAGTACAACACCACTGATGCTTCCGGCTTTAAACGACATGTCATTTCCATCCACACCAAAGACTACCCTCATCGTTGTGACTACTGCAAGAAAGGCTTTAGGCGGCCATCTGAAAAGAACCAGCATACCTTGAAACATCATAAAGAGGCTGGCTTAATTTGA
>scaffold_1334|ENSXETG00000011189|39177|58738
ATGGAGCATTACCTGCGCTCCGTGCACGGCAGCCCCACCCTGTCTATGATCTCGGCCGCCCGAGGGCTCAGCCCAGCAGAAGTGGCCCATGAGCACTTAAAAGAAAGGGGCATCTTTGGCTTAGCGCCCCCTGGTACCGCCCCCACAGAATACTGCCACCAAATGGCCATCTTGGCCAGTCACGCCAGTCCGTACGGGGAGCTGCTGGTACAGAGCGCGGCGGCGGGGAACACGGCGCATCTACACGAGTACCTCACCCCCATGGATGTATCCAGATTCTCCAGCCCCCGAGTGACACCGAGACTAAGCCGGAAAAGGGCCCTTTCCATCTCCCCCCTGTCGGACGCCAGCATTGACCTACAGACCATGATCCGCACGTCCCCCAACTCCCTGGTCGCCTACATCAACAACTCCCGGAGCAGCTCGGCCGCCAGCGGATCCTATGGGCACCTCTCTGCGGGGGCAATAAGCCCGGCGTTTAGCTTCCCGCACCCCATAAACCCTGTAGCCTATCAGCAGCTCCTGAGCCAGCAGCGCAGCCTGACTTCCTCGTTTGGACACGCCCCTTTGCTCCACCCATCGCCGACATTTGCGCCCCGCCAGCAGGGGGCACTCACATCAGCCAATCCAGCTCCTCCGAGCAACAACAGCTCCACCCCTGACTCCGTCCTGAACAAGGGGAGCAGCGAGTCGGCGGTGAGCAGTACCGTCAATCAGGTGATTCCCAAGCGCAGCAAAGTCAAGATGGAAGACGAGGGGCTTCAGCGCGACTCCCCCAGCCCTCCGACACATGTTATAATAATAATAGCAGCTCTGGTTCATTTGGTGGATACTGTAACTATTGATGCAATGCCCTCCTCTGCCAGCAGGTGGGGCTGTATATCCTTTGCTACAGTCAATAGGCCAGATTTTCATATCAATAACGACCACATCCACGGGGAGAAGAAGGAGTTTGTGTGTCGCTGGCACGACTGTTCCCGGGAGCAGAAACCCTTCAAGGCGCAGTACATGCTGGTGGTTCATATGAGACGCCACACGGGGGAGAAACCGCACAAATGCACCTTTGAGGGCTGTTACAAGGCCTATTCCCGGCTGGAGAACCTGAAGACGCACTTGCGCTCGCACACGGGGGAGAAGCCGTACGTCTGTGAGCACGAGGGCTGCAATAAGGCCTTTTCCAACGCGTCCGACCGAGCCAAACACCAGAACCGAACCCATTCCAACGAGAAACCCTACATCTGTAAGATCCCGGGGTGCACAAAGCGCTACACGGACCCCAGCTCTCTCAGGAAACACGTTAAAACGGTACATGGACCGGAGGCCCATGTGACCAAGAAGCACCGCAATGACATCATCCAAAAACCTTCCGTAACCAAGGAGAACGGGGACAACGAGGCGAGCGCCAAGCTGAGCGGCAGGGAGCACCCCAACAGCGCCCCCAGGGAGCGGGAGGACTGCCTGCAGGCCAGGAGCATCAAAACCGAAGACAACATGATGCACCAGTCCAGCCCCGGCGGGCAGTCGTCCTGCAGCAGTGAGCCGTCCCCCTATGGCATTGACAGTGGAGTAGACGTGAGCCTGCACGGCGAGGGGGGCCTGGGAGAGCTGTTTGGATTGGAGGAGACCAGCCCGGTTGTAGACTCCACGGTGTCGTCCGGCGGCGCAGGGATCGGCCTGCAACTGCGCAAACATGGCGGAACCGCGGTGCAGAGACTGGAGCAGCTGAAGAAAGAGAAACTGAAAACGGTGAAAGATTCCTGTTCATTCATGAACCCGGCGCCGCCAGTCAGGAACACCCGGCTGCCAACCATCAGCGCAAACGGTCCGTCACTCGATGCCCTCGGTGTCCCCAGCAATGTGCTCCTCGGCGGCCGGGCAGCGGAACTGTCCATGAATGAGGTGACGGTGCTGAACCACCTGAATGAGCGGCGCGACAGCACCGGCAGCACCGTAAGCTCCGCCTACACCAGCCGCCGGTCCTCCGGCATCTCCCCCTACTTCTCCAGTCGCCGCTCGAGCGAAACCTCGCAGTTTGGGGGCCGCCTGAATAATTCCAGCTCGGCGGATTCTTACGACCCCATTTCCACCGATGCGTCGAGGCGCTCCAGCGAGGCTAGCCAGCACAGCGGCCTTCCAAACCTGCTCAACCTCACCCCCGCCCAGCAGTACCGATTAAAGGCCAAGTATGCCGCGGCCACCGGCGGCCCGCCCCCCACTCCTCTTCCCAACATGGACAGGATAAGTCTGAGGAACAAGTTGTCCCTGATGGATGGAACAGACTTTCCGTTGCCTCCGTTCCGGCAGCTCCCCCTCCCGAGACGTTGCAGCGATGGGGATGCAAACCCGGGGCTCGCCGCCTTCCCCCATGAAATTCTGGGGAATAACTCCAGGCGGGCTAGTGACCCGGTCAGAAGGATTGGGGGGCCGGAGGGCCAAGCTCTCCCAAGGGTCCAGCGCTTCCATAGCATGAACAGTATGAACTCGTTGCACCCCCCGGCCCTACTGGAGCGGAGAAACGGGGGCCTGCAGCACTACACCCGCTCCGACGGCAGCCTCCACAGGCACCTCTATTCCCCCCGGCCCCCCAGCATCACTGAAAATGTGGCCATGGAGGCCATGTCCTGTGACGCCGATGTCCCCGCTGGGGACGATGACCTCATGCTCCCTGATGATGTCGTTCAGTACCTCAGAGCTCAGAACCGGGAGGCCCCGGAGCAGAACCTGCCTGAGTACAACGGTCTGGGCCGGAATCTGCAAAGCAACATGAAACCGTTCCATCACAACCCACCGGAACAACACCGGGCCCCCGGGCCCTACTCCGGCAGGAACTTCCCTACATTGGCCCAATGCCTCGGCCAGACGGCTAACCTGCAGGAGAACCACTTGCCAGTCCAGTGGAATGAAGTCAGCTCGGGCACGGTTGATGCCGGGGATCTACCCAAGCAGCCGCTTGCCCCAGGCAACTTAGCGGTTGTCCAGCAGAAGCAGAACTTTGCCCAGTACCAGAACTTCACCCCAGCGCCTGCCCAGGGGCCCCCCAATATTATGGGCCAGGAGTCGGTACAGAGGAATTTCAGTCTTAACGGACAGAGGTTTAATTATATGCAACAAAGACAACCGCAGTTGCGCCAGTGCCAAAATGTCGGTTCTGACTTGGGCCCCCAACAGAGCTACAGCCAGAACCAATCAATGCTGAGCCCGAGAGCAATGCAGGACGGCCAGAGCCAGCATTCTCCATCCTGTAACAACATGGCGGAGAGGCCCGGCGTTCCCACGCATTCGGCGCCAAGCAACACACTGAGTCACCAGCACCTCGCTGCGCGCGCAGCACCCACGCAGGGCTTCGCAAATAACTTCCCCATTAACCAAGACGGACTCCGCCCCCCCAACGCCTACACAGTCCCGACTCAGCAGAATGGGTTGGAGCCACAACAGAACACTCTCGGAATGTCTGGGCAGCCGTTCAACCACGGAATGATCCAGCCAAGACCCCCAGCTGCCCCACACCCCCCTAACCGACCCAGGAACATCCACCCGGGACATCAGCCTTCCTACATGCGGAGTCCGCACCCTGTCGGGGATCTGAGCCCGGCCCAACAAACGGCAGAGGCAACACCAAAAAGACCCAGCGAGGAGGCAGATCCGAGCCCCAAAGACAACGCTTTGCTTTATTATTCCGCGCAGATTCACATGTTCGAGCCAAATGGAACCTTCAGCCCTGGCATAGACTGCACGGCCCGGCAACTGCCCACCCTGCCCTCTCCGGGGGCAAATCAGGTCACGAGCACCGTAGACTCCCAAGGTCTGGAACAACCCCCCGTTATAGATTTTGACGCCATGATGGACGACGGGGATCACTCGAGTCTCATGTCAGGAACCTTGAGCCCCGGCCTCTTGCAGAGCTTCTCCCAGACCTCCTCCCGCCTTACAACTCCCAGGAACTCCCTGACGCTCCCCTCCATCCCCGCCGGGATAGGCAACATGGCCATAGGAGACATGAGCTCCATGCTCACTACCCTGGCGGAGGAGAGCAAGTTTCTCAACCTGATGCCC
>scaffold_18478|ENSXETG00000002087|5|1300
ATTCTGAAGATAAAAATAAAGAAAGAAGAACCGGACTCTGAGGACCATCACATCCCAATGGAAAGCTCAGCAGCGCCACTTACTGATGGGGGGAAATGGGAGAATGAAGAGCCGGACACTGAGGAGCCTCTGCCCACAATAAAGAGGGAAATGGATCCCGTTCCTGGGGCCGGTTCCCCAGAGCCACAACCACAAATGTTACAGATAAAGAAAGAAGAACCGGACCCTGAGGACCATCAGACCCCAATGGAAAGCTCAGCAGCGCCACTTACTGATGGGGATGTTGACTTGACTCATGGGGATGAACGGGATCTTGTTAACTCCAAATCATTGTTACCCCAATGTAATTCTCTAGCACGTGAATCTGGTGATGCTTCTCCGAATACCCCCAAGGTGCCGCTCCAAGGGCCAACCCAGCACAGACTGAGCTTGAACCATAAAGCTGCTGGCCCAGAAACATCGGGGGTTATTTGCTGTAACTATGGGAAATGCTTTGGGTCGGATAGTGGGAACCAATGCGCTGCTGTGTATCAGAGGGAACATGCCCCGCCCATTTGCACCCAGCGGGGGTTTAACCACGATGCACTGCTCGGCCTCCAGATTCCTCGGCTGTTGCACACCGGGGAGAAACCATTCTCCTGCACAGAGTGTGGGAAAAGCTTTTGTCACAAGAGCTCCCTTATAGCCCATGAGAGGGCTCACAAAGGGGAGAAACCATTCACGTGTGCAGAATGTGGGAGGAGTTTCACTATAAAGAACCGACTCACCAAACACCAGAAAATGCACTCGGGGGAGAAACCCTTTGTGTGTTCAGAATGTGCGAAAACATTTTCCATAAAGGAGGAGCTTCAGAAACACATGTGGATGCACTCGGGGGAGAAACCATTTGCCTGTACTGAGTGTGGGAAATGTTTCCCTTTAAAAAACAGACTAACTGCACACCAGAGAACTCACACAGCGGAAAAACCATTCACCTGCACAGAATGCGGC
>scaffold_2249|ENSXETG00000025282|19616|20467
ATGAACATTCCCAACTCCCAGATGGAACTTCCCTCAGTGGCACAAAACTACGAATGCCCAGAATGTGGGATAAGATTCTGGACAAAAAGCTGCCTTAATAACCATCAGGATGTTCATAGCGGGGAGAAACCATTCACATGCACGGAATGTGAGAAAAGTTTCAGGCAAAAACAAGCTCTTAAAAAACACCTGAGAACTCACACAGGGGAGAAACCATTTGCATGTACAGAATGTGGGAAAAAATTCCCTAGGAAGTATCATCTGGTCATCCACCAGCACAGTCACACCGGGGTGAAACCATTCATGTGCACCGAGTGCGGGAAACGCTTCTCCCAGATCAGCAACCTGCACAACCACTTCAAAATTCACAAAGGGGAGAAACCCTTCTCTTGCTCAGAATGCGGGAAGAGCTTTCGGCTAAAGATCGACCTGACCCGCCATCACACGGTTCATACGGGGGAGAAACCATTCACTTGTACTCAGTGCGGGAAAAGCTTCTCTACCAGCAGCAATTTGACTTCACACCGAAGGCTCCACAACGGGGAGAGACTTTTCACGTGTACGGACTGCGGGGAGCAGTTCATCCGGAAGTACCGGCTGGAAGAACACGTTCTGATTCACGCCGAATATAATCCCTTTACGTGTACGGAATGCGGGAAAAGCTTTTTCAGTAAGAGGAGCCTCCGACTCCACCACGCAACTCACACGGCGCTGAGACATTTCCCCTGCGCGGAATGCGGCAAGGTTCTGTGTTCCGAGAAGTACCTCATCAAGCACCAGAGAACCCATATACGGGGACAGAATGTACGGAACCTTAACCTGCCAAGTCCAGTGGGCAACAGCGCCATGTAG
>scaffold_146|ENSXETG00000015615|1478735|1488519
ATGGAAAGTGAAATGGCGGAAGCCGTTGTGGAGGACTCGGAAACCTTCATGAAAAGAAAAGAGACAAAGACATATCAGAGGCGTAGGGAAGGTGGTGTAGATGAAGATAACTGTGTCATAGTCCAAAGCCAGACAGATATAAGTGAAGTACCTCATGATGTCAACAGTAATGTTCAGATGGTGATGATGGAGCAACTTGATCCCACCCTATTACAAATGAAGACTGAAGTTATGGAAGGTGTGGTTTCACAAGAAGGTGATCCTACTGTGGACGATACACAAATAATTACACTACAGGTTGTCAATATGGAAGAGCAGCCAATTAATCTTGGAGAGCTTCAGCTTGTCCAAGTTCCAGTAGCTGTTCCGATGGCCACAACATCGGTAGGTGAACTTCATGCAGCTTTTGAAAATGAGGTATCCAAAGAAGGCCTTCAGGAAGGGGAGCCCATGATATGTCATACCTTACCTCTTCCAGAGGGTTTCCAAGTAGTTAAGGTAGGGGCAAATGGAGAGGTAGAAACTCTAGAACAGGCAGAGTTACAACAACAAGAAGAACCTGGCTGGCAAAAGGATCCTGATTATGTGCCCCCTATCAAAAAAACAAAGAAAACTAAGAAAAGCAAACTGCGCTACACAGAAGAAGGAAAAGATGTTGATGTCTCTGTCTATGATTTTGAAGAAGAGCAACAGGAAGGACTGCTTTCTGATGTGAATGCAGAAAAGGTTGTTGGAAATATGAAGCCTCCAAAGCCAACAAAAATTAAGAAGAAAGGTGTGAAGAAGACGTTCCAGTGTGAGTTATGTAGTTACACCTGTCCAAGACGTTCTAACCTGGATCGCCACATGAAAAGCCACACCGATGAAAGGCCACACAAGTGCCACCTATGCGGAAGGGCTTTCAGGACTGTTACTTTGCTTAGGAACCACCTCAATACTCATACAGGTACTCGGCCTCACAAGTGTCCTGACTGTGACATGGCATTTGTAACTAGTGGTGAATTGGTCAGACATCGTCGTTATAAACACACCCATGAGAAACCATTCAAATGTTCGATGTGTGATTATGCCAGTGTTGAGGTAAGTAAGCTGAAGCGGCATATTCGATCCCATACTGGAGAACGTCCCTTCCAATGCAGCTTGTGCAGCTATGCCAGCAGGGACACATACAAGTTGAAAAGACACATGCGAACCCATTCAGGTGAAAAGCCATACGAATGCTACATTTGCCATGCTCGTTTTACGCAGAGTGGGACCATGAAGATGCATATTTTGCAGAAACACACTGAAAACGTGGCCAAATTTCATTGTCCCCATTGTGACACAGTAATTGCAAGGAAGAGTGACTTGGGTGTCCATTTGCGAAAGCAACATTCCTACATTGAGCAAGGAAAGAAGTGTCGCTACTGTGACACAGTGTTCCATGAGCGTTATGCACTAATCCAGCACCAGAAGTCTCATAAAAATGAAAAACGATTTAAATGTGACCAGTGTGAATATGCTTGCAGACAGGAGCGACACATGATTATGCACAAAAGGACCCATACTGGTGAGAAGCCTTATGCCTGTAGCCATTGTGATAAAACATTTCGACAGAAACAGCTGCTTGATATGCACTTCAAAAGATACCATGACCCAAGTTTTGTTCCTGCAGCATTTGTGTGCTCCAAGTGTGGGAAAACATTTACTCGAAGGAATACAATGTCAAGACATGCAGATAATTGCACTGGGCCTGATGGTACAGATGGTGAAAATGGAGGAGAAAGTGAAGTGGTTCACAAAAAAGGGAAGCGTGGTCGCAAGAGAAAGATGCGCTCCAAGAAAGAAGGTTCTTCTGACAGTGAGGATAATGCTGAACCTGAGCTGGAAGACGATGATGATGAAGATGAAGACGATGAAGATGAGACACCTGTAGAAATAGAAGCTGATCCTGAACCAGAAGAGCCACTGACTCCACTTCCACCCCCTGCAAAGAAGCGTAGAGGAAGACCGCCTGGTAAAGCCAACCAAGCAAAGCAAAATGCAGCTGTTATTCAGGTGGATGATCACAGCAACAGAGCAATTGAGAACATAATTGTTCAGGTGAAGAAAGAATCCGACCTAGAAGCAGAGGGGGGTGTGGAGGCTGCTGTACCAACACCTGCAGTGGAGGCACCAAATGGAGACCTTACTCCAGAAATGATACTGAGCATGATGGACCGGTGA
>scaffold_12|ENSXETG00000004190|5482627|5501022
GACATCCTTGATTTTGCATACACAGCACGAATAGTGATCCGACTAGAGAGTTTTCCTGAACTCATGACTGCTGCCAAATTCTTACTTATGCGCTCAGTCATTGACATATGTCAGGAGGTGATCAAGCAGTCTAATGTGCAGATCCTGGTCCCTCCTGCACGACCAGACATAATGCTGTTCAGATCAGGAGCTTCTGATATTGGCTTTCCATTGGACATGAGTAATGGAACAGTTTTGGGCAGCTCAGGCATTGCTGGTTCTCTTGGAGAAGAAGATGAGGACTCAGTACGCCCAGGACAAGCTGTGCCAAGCCAGGCCTCCCTTTTAGCTCTTGGTGGATCCCCACAGATTTTGCCTCCAACGTACCAGTTGGGAAGTTCAAATCTTGGAGGCAAAAGAGGTCGGGGAAGACCAAGAAAGCCAAGTGTCTTAGATTCAGTGCTGTTGAGTGCTGTGGGTGGACTGCGGGAGGGTGGGGTGCTGCCTTGTGGACTTTGTGACAAGGTTTTCACTGATCCTCTGCGTTTGCGGCACCATGAGGCACAGCATGGAGTTACCAGCCTGCAGTTGGGTTATGGGGATCTGCAGGCTTCTCGTATGAGTGAGAATGGCTTGGGACAGGAAGAACCAGGAATACCAAGAAAGAGGAACCGAGTAAGGAAACAAGTGTCATGTGATCTATGTGGAAAGATTTTCAGGGATGTGTACCACCTGAACCGACACAAGTTATCTCATTCGGGAGAGAAGCCATATTCTTGCCCTGTATGTGGCCTGCGCTTTAAACGCAAAGATAGGATGTCCTACCATGTTCGCTCACATGATGGTTCAGTTGGGAAGCCATATATTTGCCAGAGTTGTGGAAAGGGGTTCTCCAGGCCAGACCACCTTAATGGGCACATTAAGCAGGTTCATACATCAGAGAGACCCCACAAGTGTGAGAAAACTACAGAAGGAATGTCCAATGAAGTGCGCAATGAGCTGGAAAAAGGAGGAGGACAGACATGTAATGCTTCATTCGCCACACGTGACCGGCTTCGCTCACACTTGGCTTGTCACGAGGACAAAGTGCCATGTCAGGTGTGCGGCAAATACCTGCGGGCTGCTTATATGGTTGATCATCTGAAGAAACACAGTGAGGGGCCCAGCAACTTTTGCAGCATCTGTAACCGAGAGGGAGATAAGTGCCATCATGGAGAACAGGAGAGCTCTGATTCTTATGGTGACCTTTCTGAAAGCAGTGATCTCAAATCCACAGAGAAGCAGAATGCGAATGGATCCTACACAGCATGTGACCTGGTGATTCCTAAGAAAACTGAAGCTGAGTCTGAAAAACGATACCCTTGCATAGAGTGTGGCAGCTTTTTCCGGTCCAAAGCCTATCTTAGCAAGCACATCCAGAAAGTGCACACCCGACCACTGGGGGCTGTGCTAGGAGACTTGGGGCCTGCTCTTGGTCCCACACTTGGGCCTACCCTTGGCCCCTCATTGGGTCCTGCTTTAGGTCCCACCCTTGGGCCTGCTTTAGGTGCATCACTTGGGCCAGCTCTAGGGTCTGCTTTGGCTTCTCCTTTCTCCCCTCAACAGAACATGTCACTGCTTGAATCCTTTGGGTTTCAGATTGTTCAGTCTGCTTTTGCATCATCTCTTGTGGATCCTGAAGGGGAACAGCAGGGAATGAGCACAGAGGGAAAGTAA
>scaffold_916|ENSXETG00000010797|63111|96698
CCAACCCCTCTTTGTTCCTCGTTACCAGGTTACCCAGGGGCTGAACCAGATTGCTTCCCAATAAAGATGGAGAAAGAAGAACCCTTTTCTGAAGATGTACCTCCGACAACAGAAAATGCACTTGCTGCTGGGGGTTTCCCTAAGGAAGATCCCAGTGTGTTACAGGTTAAGGTAGAGACAGAAGAGCCAGACGTGGAAGAGCAACTGAACCCGATGGGAAGCTCAGAGATTGCATTTACAGCTGGGGAGAGTTGCTTGGAGCACAAGGCAAGTTGGGACTCTGGGCTGCTTAGGTTTGATTTAGGAAACCAGAACCTACAAGTACCCGAAGCCAAGGCTCCCACACACGCCCCGGAGCCGCCCCAAGCCTCCAGTGATCCTGCAGAATTCTCACGTCAGAAGGAAAAGACTAAACCGGAAATCAACGCGAGCCCAAGAAACGGGCAGCGCTCAATGAGGTGGAAAATGACACATTTCCCTTGTTCCAAGTGCGGAATGACCTTCTCTACGAGGACGGATCTTATAAAGCACCTGTGTGTGGGTAAAAACGACGTTTCTCAGCACTCATCAGAACTCGGTGACCCCCTTGGGGCAAAGGGCGAACGTTCTGGCCACAAGGACGGGAAACCTTACAAGTGCCATGAATGTGGGATGGATTTTGCGGATGAGGCTTCTCTCCAGTCCCATCAGATTCTGCACGCAGAGGACAGACCTTTCCAGTGCAACCAGTGCGGCAGAAAGTTCTCTCTCCGGAGCAGCCTTTCCAATCACGAGAGGAATCAGTCGTGCGAGCAGCCGTTCCGATGTAAGGAATGCGGCAAAATCTTTTCCCGGAAGAGCAGCCTTCACAGCCATCAGAAAATCCACACCGGGGAGAGGCCGTTTATTTGCATGGAATGCGGCAAAAGCTTCTACGAGAACAGCGACCTCCGCAAGCACAAAAAGAGTCACACGGGGGAGAAACCGTTCAGCTGCCCCGAGTGCGGCAGGAAGTTCTCTCTGGTGTGCAACCTTCACAAACACCGGAAGCTCCAC
>scaffold_677|ENSXETG00000024246|338971|364187
TGTGAGTATAAAGATGGGAGCGATGTTACAGCACATACGGAAGCAACTTTATGTTGTAATAATGATGGGAATCTCACAAACCCTGATGTTTCTCCAGCGGAACAGCTCCCACCGGCCAATGGGATTAAAGAGGAGGCGGCTTCATGTGAAGGGGGAAACCAATCAGATTGCAGCATTAATCCCCTTACAGAACAGATACAGGGAACAGACACACCTACTCCTATCATGGGGTGCAGCCTGAATAACAGCTCGGCAGAGGATTATACATCGGTTGTTACTAAAGAGGAGGCGGCTATATGTGAAGGGGGAAACCAATCAGATTGCAGGATTAATCCCCTTACAGAACAGATACAGGGAACAGACACACCTACTCCTATCATGGGGTGCAGCCTGAATAACAGGTCGGCAGAGGATTATACATCGGTTGTTACTAAAGAGGAACCGGCTTCATGGGAAGGAGAGAGAAACCAATCAGATTACAGCATTAATCCCCTTACAGAACAGATACAGGGAACAGACACACCTACTCCTATCATGGGGTGCAGCCTGAATAACCGCTCGGCAGAGGATTATACATTGGTTATTATTAAAGAGGAAGAATCTTCATGTGAAGGGGAAAACCAATCAGATTGCACCATTAATCCCCTTACAGAACAGCGACGAACCCACACAGGGGAGAAACCTTTTTCATGTTCCGAGTGTGGGAAATGTTTTGCCTCTTCATCAAAACTCACTGTCCATCGACGAATCCACACAGGGGAGAAACCTTTTTCTTGTACCGAATGTGGGAAGTGTTTTACTAAATCGTCACACCTTACTTCCCATCACAGAACCCACACACGAGAGAAACCTTTTCCATGTAATGAATGTGGGAAATGTTATACGACTTCATCAAAACTTACTGACCATCGACGAACCCACACAGGGGAGAAACCTTTTTCTTGTTCTGTATGTGGGAAATGTTTTATTAAATCATCATACCTTACTTCCCATCAGAAAACCCACACAGGAGAGAAACCCTTTTCATGTTCTGAATGCGGGAAATGTTTTTCAAATCAATCAAACTGCCTTGTTCATCAAAGAACTCACACAGGGGAGAAACCATTTTCTTGTTCTGAATGTGCAAAAGGTTTCACTCGTCAAAAAGATCTTACTGTCCATCAGAGAATCCAC
>scaffold_448|ENSXETG00000016739|239877|248639
AGAGGAGGAGCTGCGGGCGAAGGCCCGGGGGAGGCCGAGGCTGGCGGATACAGACCGGGTGCGGCGGAGGTTGGAGTCGCGGAAGAAAAGGCCCGGGGGAGGCCGAGGCTGGCGGATACAGACCGGGTGCGGCGGAGGTTGGAGTCGCGGAAGAAGTATGACTGCAGGCGGGTGTACCTGGGGGAGGTGCATGGTGCCTGGGTGCTGCGGAGGGAGAGAGGCGGCGGGATGACAGAGGCAGGCGGGGAGCCGTGGAGCGATGCCAAGCTGGCGGCTTATCTACTGGCCCTGGAGAGGCATGGGAAACCCTGCGAGACGCTCCAGCCTGGGAAGCTGCCCAAAAACAGGCGAAGACGCTGTGTGAACAGTTTGCTGAGCCTAGCGACCTGGTACCATGCCCACAGGACCCACTGCCCCCACGAGCCTGCCCTGTCTGAGCTGGACACAAGTCATGTTCTGTACACTACAGCAGTGTGGCAATGCCAGGAGGGGCACCGATACTTCCAGGACCTGCGCTGCCCCCTCAAAGCAATAAGCCAGAGAGTTCATGTTCTGACGAAAATGGCAGTCTCTTTGGTTGGGATGTTACCTGTCTCTATGCAACATCCCACTAGTAATGAGTTAGTTACCCCCACAGGCTGCGATGATGGTGCCAGTTCTGATGATTCTTCCTCAAGCACGCCCCCTGTGGAGCAGTCGCCCGAAGTCTATCACGTGGAACACCCAGTGCATGCCGGCTTCCCCCACCTCTCTGAGAGCGTCATCGAATCTGGGGCACAGACTTCTGAGAGCTCAGAGACTGTAGTGTGTGTCCCCATAGGATCAGATGAAGGGGCACTATTTGGGGGGGTATCTCAGGAGGAACTGGGGCATGTGGTGGCTGCAAGCTGCCCCTCTCAGGTGATCATTATCGCTGGTCCTGGGTATGAGGCACTGACAGCTGAAGGAATCCATCTAAATGTGGCAGATGGAGATGGGGAAGAACATGAGACTTGCACAGCAATGGAGGCCGTGTCTGCATATACACGAACGCACCCTGAAAATGCTAGGAGCTTAGTGACAGGAAACTATAGGCTTTTGGGATATGGAGGCAGACAGCAAGAAACTGATATGGAGTCATTCCAGAGGAGTGAGCTATGGGACATGGAGTCTGCCCCTCCCACTGCAGGATTATACACCGCACCCCCAAAAGGAGCCTGCAAAGTATGTAGGAGTCCTGTTGTGGGCAAAGATTTAGGTAGGTGCCATTTTAATTGTGGGCATTCTTATGTTTCACACAGGAAGAAAAGCCGCCCTAACCGGGTACGGAAAGACGATGGTGTTCTTGAGATGTACCACTGCCAGTATGAGGGGTGTTCACAGGTGTACAGGGCTCTCAGCAGCTTCCAGAACCATGTCAATCTGGTCCACAAAAAGGGCAGAACGAAAGTGTGTACTGAACCCGGCTGTGGGAAAAGCTTCTACCTGACCAATCACCTGCGCCGACACATGCTCATACACACAGGGGAACGGGATTTTATCTGTGAAACGTGCGGGAAATCCTTCAAAAGGAAAAGTCACCTGCAGGTCCACAAAAGAACCCACACCGGGGAGACCCCCTTGCAGTGTGAGGTGTGCGGGTACCAGTGCAGGCAGCGGGCCTCCCTGAACTGGCACAGGCGGAAGCACCGGGAAGAGATCAGTTACAGCTTCTCCTGTGAGTACTGCGGCAAGCGCTTTGAGAAGAAGGAGAGCGTGAAGTTCCATAAGCTGAAGAGTCACCCCGATGAGAAGCCCACCTGA
>scaffold_267|ENSXETG00000023803|1025010|1026641
ATGGAGGTTCCAAGTCACTCAAGGCAACTTCTTCTCCAGCTCAATAGCCAACGGACTAAGGGCTTCCTGTGCGATGTGATCATTGTGGTACAGAACGCTCTGTTTAGGGCCCACAAGAACATTTTAGCTGCTAGTAGTGTCTACTTGAAGTCACTGGTTGTTCATGACAACCTAATCAATCTGGACCATGATATGGTGAGCCCCAGCATATTCAGAATCATCCTGGATTATATCTACACGGGCAGGCTGGGGGACGGGGAACCAACCAGTGAGCAGCTCTTTGGAGCAGTTCTGGCAGCTGCCAGTTACCTGCAGATCACAGATCTGGTCTCAATGTGCAAGAAGAAGCTGAAGAGGAATGGCAAATACTGCCATAAAAGCCCACCTAGGCCTTCTGCTCAGCACCTTTCAGATGGACTGTCTGCAGGGGGGGACAGTAGGGAGCCCGCAGTACCTGGGAGACCAGACAGCCCGCCTGTAAGTGCCAGCCTTCTTGCCAACCACAGTGACTCCTACAAAGAGCCCCCACACCCTTACCAGAGACTGAACAGCAGTGAGGCGCCGACCCCCCACTCAGAGCCTTACAGAAACAGTGGCCCTCCAGATCACCCCAGCAGGACAGAGACCCAGGAGCTGATGTTCAGGTGGATGAAACATGAACCTCTGGCGAGTTATGTAGATGAGAGTGATAGAGAGAAGGATCTAGACAGGGAAGATAAAGGGGAGAGCTCCCCATTATCCCAGCAGCCCAGGTACCCCAGCATAGAGAGCAATGAACCAGACGATGATAAAAGTACCAGTGAAGACACTGGAAGCAGCGAGGATCCATCGCCTTCCTCCAATCTGGAGAGGTACCATTGCAACCATCTGGGCTACGAACCGGAGAGCTTTGGGGACAACCTGTATGTGTGCATCCCCTGTGGCAAGGGCTTCCCCAGCTCTGAGCAGCTCAACGCCCATGTGGAAGCCCACAACGAGGAGGAACCCTACCGCTGCTCATCCTGCGACAAGTCCTACAAGGATCCTGCCACCCTGCGACAGCATGAGAAAACCCACTGGCTCACACGGCCATATCCATGCAACATCTGTGGGAAGAAGTTCACACAGAGGGGGACCATGACCCGGCACATGAGGAGCCATCTTGGGCTCAAGCCCTTTGCCTGCGACGCATGCGGCATGCGATTTACTCGCCAGTATCGCCTGACTGAGCACATGCGCATCCACTCCGGGGAGAAACCTTATGAGTGCCAAGTGTGTGGGGGCAAGTTCGCCCAGCAGAGGAACCTTATCAGCCACATGAAGATGCACACC
>scaffold_288|ENSXETG00000002339|752357|968318
ATGTCCAGAAGGAAACAGGCCAAGCCACGCTCGGTGAAAGGGGGTCTGGATAGAGAAGCAGAAGAAGAGGGTCAAACTTTGGAAGATGGCAACAGCGTGACCAGCCACGAAGAGAGGATTGAGGAAGAGGAGCTGGAAGATGAATCAATTTACACTTGTGATAACTGCCAGCAGGATTTTGATTCCTTGGCTGAATTGACGGAGCACCGGACCCAGCATTGCCTAATTACAGATGGTGATGACGACCCGCAGTTCTCCTGGGTGCCTTCATCTCCCTCCAGCAAAGACATTGCTTCACCTACTCAGATAATAGGGGATGGATGTGATCTCGGCATAGGAGAGGAAGAAGGGGGATCTGGATTGCCTTATCCATGCCAGTTTTGTGACAAGTCTTTTAGTCGCCTGAGCTACCTGAAAAGACATGAGCAAATCCACAGTGACAAGTTACCTTTCAAGTGTACCTATTGCAGTCGCCTTTTTAAGCACAAGAGAAGTAGGGACCGCCACATAAAACTTCACACAGGAGATAAAAAATACCATTGTCATGAATGTGAGGCTGCATTCTCTCGCAGTGACCACCTGAAAATTCACTTAAAAACACACAGTTCTAGTAAGCCGTTTAAATGCACAGTGTGTAAGCGTGGATTCTCCTCCACTAGTTCACTGCAGAGTCACATGCAAGCTCACAGAAAAAACAAGGAATATATGACAAAATCAGACAGAGAGATGAAGAAGGATGACTTCATGTGTGATTATTGTGAAGAGACATTTAGCCAGACCGAAGATCTGGAGAAGCACGTGATGACACGTCATCCACAACTCTCAGAAAAGGCTGATCTGCAGTGTATCCATTGCCCTGAAGTATTTGCAGATGAAACTTCTTTGCTTACCCATATTGACCACGTCCATGCTAACAAAAAACACAAGTGCCCTATGTGCCCAGAGCAGTTTTCTTCAGTAGAAGAAGTCTATTGTCATCTTGATAGCCACAGACAGCCTGATTCAAGTAACCACAGCATTAGTCCAGATCCAGTTCTAGGTAGTGTGGCATCAATGAGCAGTGCAACCCCAGATTCAAGTGCGTCATTGGAACGAGCTTCCACTCCAGATTCTACTCTCAAGCCTATAAGAGGACATAAAAGAACAGGATCATTTGATAGAGAAGATGAAAGGAACTGGCCTAAAATTACCTACAGCTGCCCTTACTGTTCAAAACGAGACTTTAATAGTTTGGCAGTTCTTGAGATTCATTTGAAAACCATCCATGTGGACAAACCTCAGCAAAACCATACATGTCAGATCTGTCTGGATTCCTTGCCCACTTTGTACAACCTAAATGAGCATGTCAGAAAGGTGCATAAGAACCATGCATACCCAATGGTGCAATTTAGCAACATAACAGCATTTCACTGTAACTATTGCCCAGAAATGTTTGCTGACATAAACAGCCTCCAGGAGCATATAAGAGTTACACATTGTGGCCCAAATGCAACTACACAGGAGGGCAATAATGCTTTTTTTTGTAACCAGTGTTCTATGGGATTTCTTACGGAGTCTTCCTTGACCGAGCATATCCAACAAACACACTGCAATGTAGGAAGCTCAAAACTGGAATCCCCTGTCATTCAGCCAACACAATCTTTCATGGAAGTTTATTCATGCCCTTACTGTACAAACTCCCCCATATTTGGCTCCATACTAAAGCTCACAAAACACATAAAAGAAAACCACAAGAACATTCCACTAGCAAATCATAAGAAGTCAAAATCTGAACAAAGTCCTGTCTCTTCAGATGTTGAAGTCTCCTCCCCAAAAAGGCAACGGTTGTGTGTCAACCTTAATTCTGTGTCTAATGGAGAGTATCCTTGTAATCAGTGTGATCTAAAGTTCTCCAATTTTGAAACATTTCAGACACATTTAAAGTCTCATTTGGAACTGCTTTTAAGAAAACAGTCATGCCCTCAGTGTAAAGAGGACTTTGATTCTCAGGAGTCTCTCTTACAACATCTCACTATACACTACATGACCACATCAACACACTATGTGTGTGAAAGCTGTGACAAACAGTTTTCTTCAGTGGATGATCTGCAAAAGCATTTATTAGACATGCATACTTTTGTGTTATATCATTGCACACTCTGCCAAGAAGTATTTGATTCCAAGGTTTCCATCCAAGTGCATCTGGCAGTAAAACACAGCAATGAGAAGAAAATGTATCGTTGTACAGCATGTAACTGGGATTTCAGAAGAGAGGTGGACTTACAGCTACATGTGAAGCATAGTCACTTGGGAAACCCAGCAAAATCGCACAAGTGCATCTTCTGTGGGGAAACATTCAGCACGGAAGTAGAGCTTCAGTGCCACATCACAACTCACAGTAAGAAATACAATTGCAAATTTTGTAGCAAAGCTTTCCATGCTATTATCTTACTGGAGAAACACCTGCGTGAGAAGCACTGTGTCTTTGACACTAATAATCAAAATGGTACAGCCAATGGAATGGTGCCTGCAAATAAAAAGTCAGAGTCTGCAGAAGCACAGAGTGTGCTGATGAAGAATCCAGATGTTACTAACAGTCATGAAGCCAGTGAAGATGATGTAGATGCTTCTGAGCCTATGTATGGTTGTGATATCTGTGGAGCAGCCTATACAATGGAAGTTCTCTTGCAAAACCATCGCTTAAGAGACCATAATATCAGGCCAGGGGAAGATGATAGTTCAAGAAAAAAGGCAGAATTCATTAAGGGTACTCACAAATGCAACATCTGTTCAAGAACATTCTTTTCAGAAAATGGACTCAGAGAACACATGCAAACACACAGAGGCCCTGCAAAGCATTATATGTGTCCCATTTGTGGGGAACGGTTTCCCTCCCTATTAACGCTAACTGAGCACAAAGTTACTCACAGCAAAAGTTTGGACACAGGGACATGTAGGATCTGCAAAATGCCTCTTCAAAGTGAAGAAGAATTTATTGAGCACTGTCAGATGCATCCGGACCTTAGAAATTCTCTTACTGGATTTCGCTGTGTTGTGTGTATGCAGACTGTTACTTCTACTCTGGAGCTTAAAATTCATGGAACATTCCATATGCAGAAACTGGCTGGGAATTCTGCTGCCTCCTCTCCTAATGGTCAGACATTGCAGAAAATGTACAAATGTGCTCTTTGCTTAAAAGAGTTTAGGAACAAGCAAGATCTGGTAAAGCTAGATGTCAATGGCTTGCCATATGGCTTGTGTGCTGGGTGCTTAAGCAGATCCACTAATGGACAACCATCAAACCCTACACCACAAGAAGCTTGTGATCGACTGTGTACTAGTCTGAGGTGCCCTGAGTGCAGTGTCAAATTTGAAAGTGCAGAAGACCTGGAAAGCCATGTTCAGATGGATCACAGAGACTTGGCACAAGATTCTAGTGGACAAAGAAAAGTAGCTCAATCCTCTCCAGTCCCCAGAGTAAGTCCATATTCCTCTGAGAAAAAGACCTACCAGTGCATCAAATGCCAGATGACCTTTGAGAATGAGAGAGAAATTCAGATACATGTTGCCAACCACATGATTGAGGAAGGAATCAATCATGAATGCAAGCTGTGCAACCAGATGTTTGACTCTCCGGCAAAGCTTTTGTGTCACCTGATTGAGCACAGCTTTGAAGGCATGGGAGGAACGTTCAAATGTCCTGTTTGTTTTACAGTTTTTGTACAGGCAAATAAGTTGCAACAGCACATATTTGCAGTTCATGGCCAAGAAGATAAAATTTATGACTGTTCCCAGTGTCCACAGAAGTTCTTCTTTCAAACTGAGCTTCAGCAACCCACAATGATGGATCACACCTGC
>scaffold_226|ENSXETG00000012660|976636|990504
CTGACAGCAGATCAGGAGCACACGTCCGATGACATGCCTACGATAAAGTCCGAAAACCGGACAGGAGGTGGATACATCCAGAAGGGGCAGGATTCTCAGCCATCTCCTTTGGCCTTGTTGGCTGCCACCTGTAGTAGAATTGAGCCCCCCGAGAATGGAAATGGCAACAGCCAGCAACAGGGTGCTACAGAATTGGATCTGAGTACTGCTCAACTTGCCCAGACAGCAAATGGCTGGCAGATTATTTCTACAGCTGGTTCTGCTTCCAAGGATCAAGCTGGAGGGGACGCTTCTTCTAAAAACCGCCCAATAGCCCCTGGCCAGTTTGTGGTATCTACACCCAGTGTGCAAAATCAGCAGGTTTTGGCCAGTTTGCAGGGTGTGATGCCCAACATTCAGTACCAAGTCATACCACAATTCCAGACTGTTGATGGGCAACAGCTCCAGTTTACCACTGCCCCAGCTCAACAAGATGCTTCAGGCCAGTTTCAGATCATCCCAGCTACTAACCAGCAGATTATCACCACTAATCGCACTGGTACAGGGAACATACTTGCAATGCCAAACTTATTACAGCAAGCTGTCCCTATTCAGGGTATGGGTCTAACCAACAATGTCCTCTCAGGGCAGACTCAGTACTTAACTAATGTCCCTGTTGCTCTTAATGGTAACATTACTCTGCTTCCTGTGAATGCGGCATCCCTCACTCCAACATCTCAGTCAGTGACTCTTAGTGGAACTCAGGAAAACAACTCTCAGCCAGTTACTTCAGGGGTGGCTATCAGCTCCTCACAATTGGCTTCCCAGGCCAACTCTGGCGCTTACTTTACAAATGCAAACAGCTTCTCCACTACTACCACCCCAAGTAATGTGAGCCTTATGAACTGCAGCAGTGCAGGCAGCACACCTGGCAGCAATGTCCAGGTCCAGACATCTCAGAGATCTACTGGCCAGCTCAGCTTGCTTACTGATTCGGTGCAACAAGGCAATGGAAACATGCAGAAGGACGGTGACCAAAACCAGCAGCAGCAAATTCTCATACAGCCTCAAATAGTTCAGAGTGGGCAGACAATCCAGGCTCTGCAGGCAGCTCAGCTGTCAGGTCAAGCCTTTAGCACACAGGCCATATCCCAAGATGCCCTACAGAATCTTCAGATTCAGACAGTGCCAAACACAGGTCCAATTATTATCCGTACACCTGCTGTAGGGCCTAATGGCCAAGTTACGTGGCAGACCATCCAGCTGCAGAACCTGCAAGTTCAGAATCCACAAGCTCAGACCATCACTCTTGCGCCAATGCAGGGGGTTTCTTTGGGGCAGTCTGGCAGTACTAACACTCTTACATCAATGCCTGCTGGTACAGTAACAGTTAATGCTGCTCAGCTGTCATCCATGCCTGGCCTGCAAACCATTAATCTTGGAGCATTGGGAGCCTCCGGCATCCAAGTGCACCAGCTTCAAGGAGTACCTCTAACAATCACCAATGCTACAGGGGATGCAAGTGGCCATCTGAGCATCCATGCAACAGGTGCTGATGGGCTGCACGATGAGAACTCTGCTATGGAAGAGGGTGAAACCAGTCCAGATCCACAGCCACAGCCTGGGCGCAGGATGCGTAGAGAAGCCTGCACCTGTCCATACTGCAAGGAGGGAGAAGGAAGGGGTTCAGGGGATCCAGGGAAAAAGAAGCAGCATATCTGCCACATTCCAGGGTGTGGAAAAGTGTATGGGAAGACCTCTCACTTACGTGCACACTTGCGGTGGCACACAGGAGAACGCCCCTTTGTCTGTACCTGGGTGTTTTGTGGCAAACGTTTCACAAGAAGCGATGAGCTTCAGAGACACAAGCGCACCCATACTGGTGAGAAGAAATTTATTTGCCCCGAGTGTCCAAAGCGCTTCATGAGGAGTGACCATTTGTCCAAGCACATAAAGACACATCAGAACAAGAAGGGCCAGGGTGGCCCCGTCGCCATGACAACCGTAAACCTGGACACTGGGGCGGGTTCTGATGGCAGCGCTGCTTCTACTCCAACACCCCAGACCCTCATCACTACAAACATGGTTGCCATGGAAGCAATATCTCCAGAGGGCATTGCCCGGCTGGCGAGCAGCGGTATAAACGTCATGCAAGTGGCAGATCTTCAGTCAATCAATATTAGCGGCAATGGCTTCTAA
>scaffold_3|ENSXETG00000004120|1189476|1191753
AACATGGCTGACAGGCAGTGCAGTGTGCTCTCCCCCTGGAACACCAGCGCCCCTGAGAAAAAGGATTTCGAAGCAGTGGAGGCCCTCATGTTCATGAGCAGGAACTCCGAGCCGAGGCATTACACCGATCTGAGACCAATGACTCCAGCATCCGATCTGTCGGAGAGTGAGGACAGCATGCTACCAAGCGCACACGATTTCACTAGCATCCCGGCCTTTTGCCTGACACCACCATACAGCCCTTCAGAATGCGAGATGGCCCACTCGCCTGGCTTGCATCGTTTATCACCAGCACCAATCACTCCTGGTTCACAAACTAGTGCTGTGCTGAAGTCCGTGGATGTTAAATACCCTGAAATGCAGCAGAAAGCCCACGTGACAAGTGTAATTCGTCACACAGCCGATGCGCTGCACTTTAAGCAGCATCCAGCCATGCCAAATAAATGCAGTGATGATCCTGGAAACAAATTTGTTCCGCACAGAGAAGAATCCTGGAAGAAAAATGTCCCTAGTGCAGTGGTGCAGCCAATGCCAATTTCAAGCACAGAACAAATCAAAACTGAAATGCAAAGGGTGCATTCATTCCAACCAGCCTTAAACAGTGGCTATACAACAGCAATAGCTTGCAATCCCCAAACCTCGTCTCTGGATACCTGTCCACCAGTACCAGCGCAGAATACTCCACTGCTAGTATCCACCTCAGTACCAGCAAATTGTGTACCACAGATGCCAGTCCTGTGCCAAATGGTGCCATTTGCTCAAAGCAAACCCGTAGTGACAACCATGATTGCAAATTCTCCACCTTCCCAGTCCCCTGCAGTAATGCAACCTCTGTTTTATATGGGAGGTCAAGTTCCCAAAGGAACTGTTATGTTTGTAATGCCGCAGCCTGTTTTGCAGAACACAAAAACTCTCCTTCCCAGTGGCACCAAACTCTCGCTGATCGCACCTGCGCCTGGAATACCATCTTCTGAAACAAAGGCCCCCATGAACACTGACACTTCGCGAATCAGAAGTCATGTCTGCACTCAGCCTGGGTGTGGGAAGACCTACTTCAAGAGCTCCCACTTGAAGGCGCATATGAGAACTCACACAGGCGAAAAACCCTTCAGCTGCAGTTGGGAAGGCTGTGAAAGGAAATTTGCCCGCTCTGATGAACTCTCTCGTCATCGCAGAACGCACACCGGAGAGAAGAAATTTGCCTGTCCTAAGTGTGACAGACGTTTCATGCGCAGTGACCATCTGACCAAGCATGCACGGCGTCATCTCTCAACCAAAAAGCTCCCCACTTGGCAGATGGAAGTAAGCAGGCTGAGCGATATGGCCGTTCCGCAGGCCTCGACTCCTGTCCAGTGA
>scaffold_669|ENSXETG00000010512|123101|125316
TCAGCACAAGGGAATCGGGAAAATGGAGCAAACGACGACACCGTGAAATGGAAACTGCCCAAAATCCTGCTGAGAAAAGCTGCCGACGGCTTCTCCTTTACCGCTGTGGGGGACAGGAAGTGGGTGGAACAGCAGATGGATTGTGGGAGGATACAAGGGAAACTGGTGATGGAAATGCACATTGATCATGAGAAGCTGGATATAAAGAAAGACTATGATGAAGTTCCAGGAGGAGAAGGCGCTCTCCTCGCACAGAGTCCAGTTAAGTTAGAGAACATTCTGGGACACGGCACCGGCAGTTCACGGCAGCGCTCAGAAGCCACAGACAGCGGTGATGGGGGTCGCAGTGGTGCCAAAAGGTTCCCCATGCACCAACGGACACGCGCCGGGGAGAGGCCTTTCATTTGCAGGGGCTGCGGGAAAAGCTTTGGCCACCAATCGTCTCTCGTACGGCACCGGCGGTCCCACTGCAGCCGCGGGTTTGTGGCGGGTAATATGAGTGGGGGCCTGGCCCAGCCTGTGTATAAATGTGGGGTCTGCAGCGCAGCCTTCCCGGATACCGCGCAGCTAAAGAGGCACCTAAGCAGCCACAGCGGGGAGCGGAGATACTGGTGCAAGGACTGCGGGCGCAGGTTTAACTCCAACTACTTCCTGGTCCGGCACCAGCGGATCCACACTGGCGATAAACCCTTCCAGTGCCAGGTTTGCCAGAGAGCCTTCTCCCAGAAGACCACCCTAGTGATTCACCTGCGGTCCCACACGGGGGAGCGCCCCCCTGTGCCAAGTGTGTGGCAAGGGCTTCTGCTCTCGCTCAGCCTTGGTCCGACATCATCACAGCGAGAAGGACAAAGAGAGAGGTGGGCACCAGAGCAAGTCGAAGGCATCGCAGAACAAGCGGAAGGCGCCACCGAGGCCCAGGGGGGGCACGGCTGCTAA
>scaffold_175|ENSXETG00000006534|1969742|1976254
ATGGATTTTCCAGGACATTTTGAACAAACCTTTCAGCAGCTAAATTATCAGAGGCTCCAAGGACAACTCTGTGACTGTGTAATTGTGGTTGGTAGTCGTCACTTCAAAGCTCATCGCTCTGTATTAGCAGCATGCAGTACTCATTTCAGAGCTCTCTTTACAGTGGCAGAGGGCGATCAGAGCATGAACATGATCCAGTTGGACAGTGAAGTTGTGACATCTGAAGCCTTTGCTGCTTTAATTGATATGATGTATACATCCACCCTTATGCTAGGAGAGAGCAATGTCATGGACGTTTTACTTGCAGCATCTCATCTGCATTTGAATTCAGTAGTAAAAGCATGCAAACACTACCTCACCACAAGGACACTTCCTATGTCACCCCCTAACGATAGAGCTCAAGAGCAGAGTGCTCGCATGCAGAGATCTTTCATGCTTCAACAACTTGGTTTAAGTATAGTGAGCTCTGCCTTGAACTCAAATCAGAACACAGAGGACCAGTCTCAGCAACAACAAAGTTCAATAAGCTCTGGCCGAAATAACATGGTTGAACAAAGAGCCACCTTTCCAATAAGACGGCTTCACAAAAGAAAGCAGTCATCAGAGGAAAGAGCAAGGCAACGCATGAGGAACTCTGTAGATGATTGCCTCAATGATGTCACTCCTGAAAGTGTGCAGTCCATGGTTAATTCTCGAGAAGAGTATTTCTCTCCTGATTCAATGAAAATGATGGACAACTTGAAGTCTGATTCTACTCCCGACAACCACGAGGATAGCACAATAATGTTTGATGGTTCATACAGCAACCAAGAAGATACACAAGTGCCAAGTCAGTCTGACAACAGTGCATCAATAGGGTCCCAGGCAGCCCAAGTTGAAACCAGTTACAGTCAAGATTCTGCATGTGATAAAAATATATACTCTTCTGAAACACAAGAAATTATTGTGGGTGATAAAGATCACATGCGAGTTATTGTCAAATCTGAGCCTCTAAGCTCACCAGAGCCTCAAGATGAAGTTAGTGATGTCACTTCCCAAGCAGAGGGTAGTGAGCCAGTTGAGGTAGAAGTTGTTGCAAGTGCAGAAAAGATAGAACTGAGTCCAGAAAGCAGTGATAGAAGTTTCTCTGATCCCCAGTCAAGTACTGACAGAGTAGGGAATCTTCATATATTGGATGTGACGGATAACCTTGAGCACAAGTCTTCCTTTAGTATTTCTAACTTTCTAAGCAAAAGTAGAAATGGCAGCTTAGGCCAAAACAGTGACGACAACATTCCCAATACTACAAGTGACTGCAGAATGGATGGAGAAGTGTCTTATTTAGTGAGCCCAGAGGCAGGAACCAGCAATCATTCTTCTACAGCCATGTCTCATATTGATAATCCATTTAGTGACAGCCAAGACTCTCATTTCACTAGGCCAATGCAAGATGTAATGACTTTATCTTGTGTTCAGTCCTCGAATTATCGAGGAAATGATCCTTTTGGTATGGATTTTCCAAGGTCTGGCTTAGGGCTCCATTCGATGTCAAGATCTATTATGGGGAGTTCTAGGGGCAGAGGTTGTAACTTTCCAAATTATCGGCGTATTGCCCCAAAAATGCCTATTGTAACTTCTGTACGGAGTGCTCAGCTTCAGGATAATGCAAGTAATTCTCAGCTTTTGATGAATGGAGGAAATTCATCATATGAAAATGGTCATACATCACAGCAGGGACCACCCCAGCTGACAAGGGCCTCTGCAGATGTTCTGTCAAAATGCAAGAAGGCTTTATCTGAGCATAATGTGTTGGTGGTCGAAGGTGCCCGTAAATATGCATGCAAAATATGCTGCAAAACCTTTCTCACTTTAACAGACTGCAAAAAGCACATCCGTGTACATACAGGTGAAAAACCGTATGCTTGTCTAAAATGTGGAAAAAGGTTTAGTCAATCTAGCCACCTTTATAAGCATTCCAAAACAACATGCCTTAGGTGGCAAAACAGTAATATTCCAACAGCTTTGCTATAA
>scaffold_232|ENSXETG00000000237|1255930|1368228
ATGAAGCAAGAGATCATGGCGGATGGCCCCAGGTGTAAGAGGCGAAAACAAGCCAATCCGAGGAGGAAAAACGTTTTGACTTATGACAATGTAGTAGAAACGGGTTCAGAGACTGACGAGGAGGACAAACTCCACATCGCTGAAGATGACAGTATTGCAACCACATTGGACCAGGAAACAAGTCCAGCCAGTATGCTCAACCACGAGTCTTCTCCACATGCCAACCAAGCACTATTGCCAAGAGAGGAAGAGGAAGATGAACTGAGGGAAAGTGGAATGGACCATAATTGGCACAACAGCGATATTCTGAAAGCCTCTGTAGATGGTTCTGATGACATGAAGGAGGAGTATGACACTTTGGGGCCAGAAGCCACACATGTAACCACTATGAACAACGGTACAGTGAAGAATCAAAATTGCACTTCAGATTTCGAGGAATATTTTGTGAAAAGGAAAATGGACGATGGCGACAGCAATGGAGTCAGCATAGCCGAGTACTTGCAGCGGACTGATACGGCCATCATTTACCCAGAAGCCCCCGAAGAACTGTGCCGCCTGGGAACGCCAGAGGCCAACGGCCACGAGGAAAACGACCTGCCACCTGGAACTCCAGATGCTTTTGCCCAGCTGCTGACCTGTCCCTACTGCGACCGGGGCTACAAGCGTTTGACATCGCTGAAAGAGCACATCAAATACCGCCACGAGAAGAACGAGGAGAACTTTTCGTGCCCCCTGTGCAGCTACACGTTCGCCTACCGCACCCAGCTTGAACGGCATATGGTGACTCACAAGCCAGGCAGAGATCAGCACCAAATGTTGACCCAAGGTGCTGGCAATCGCAAGTTCAAATGCACAGAGTGTGGTAAAGCTTTCAAGTATAAACACCATCTGAAGGAGCACCTGCGAATTCACAGTGGTGAGAAGCCCTACGAGTGCCCAAACTGCAAGAAACGTTTCTCCCACTCGGGTTCATACAGTTCCCACATAAGCAGCAAAAAATGCATTGGCCTAATCTCAGTAAATGGCAGAATGAGAAACAACATAAAGACAGGTTCGTCCCCCAATTCAGTATCTTCCTCTCCCACCAATTCAGCCATAACACAACTACGGCACAAGCTGGAGAACGGCAAACCACTGGGTATGTCTGAACCATCAGGCTTACTGAAAATCAAAACAGAAACATTAGATTACAATGATTATAAACTTTTTATGGCCGCCACACATGGATTTAATGGGCCGCATCCATTCATGAATGGTGGTCTTGGTGCAACCAGCCCACTGGGAATCCATTCCTCAGCTCCAAGTCCAATGCAGCACTTAGGTGTAGGGATAGAATCATCGCTACTTGGGTACCCTTCCATTGCTAGTAACTTAAGTGAGGTGCAGAAAGTTCTAGAAATTGTGGACAATACGGTTTCTAGGCAGAAAATGGAATACAAGTCTGATGAAATTACAAAGCTGAAGGGCTATCATATGAAGGACGCAGGACCTCAACCAGAGGATCAAGGAGTTACGTCTCCTGGTATCCCACCAGTAGGTCTTCCTGTAGTTAGTCATAATGGTGCCACTAAAAGTATTATTGACTATACTTTAGAGAAGGTTAATGAAGCCAAAGCATGTTTGCAAAGCTTGACGACGGATTCAAGGAGGCAGATTAGTAATATTAAGAAAGAAAAGTTACGTACGTTGATAGACCTTGTAAGTGAAGAGAAGATGTTAGAGAGCCATAATATATCCACTCCATTTTCGTGCCAGTTTTGTAAGGAAAGTTTCCCTGGTCCAATTCCTTTACACCAACATGAAAGATACTTATGTAAGATGAATGAAGAAATTAAAGCAGTTCTCCAGCCCAATGAAAATCTAATTCTCAACAAACAAGCGATGTTCGCTGAGAAACAAGCACTCCTGTTGTCATCGGTACTTTCTGAGAAAGGAATGACAGGCCCCATCAACCCATACAAGGACCACATGTCTGTACTAAAAGCATATTATGCTATGAATATGGAGCCCAACTCTGACGAACTACTGAAAATTTCCATAGCTGTCGGCCTTCCTCAGGAATTTGTGAAGGAATGGTTTGAACAAAGAAAAGTTTATCAATATGCAAACTCCAGGTCACCATCTCTGGAAAGGACCAGTGCAGAGGTGGCTCTGGCTACCACCCTAAATACTCCCACTAAAGACTCAGCCAGATCTCCAATAAAATCTGTGGACTCTATAACTTCACCATCTATAGCAGAACTTCATAACCGGGTATCAAATTGTGATACGCCTCTCAGGCTAACAAAATCGAATCATTTTGCTAGTATGAAACCAGTTGTTGACAAATTGGACCACTCCAGGAGCAACACTCCTTCTCCTTTGAATCTTTCTTCCACATCTTCTAAAAACTCCCACAGCAGTTCTTACACTCCAAACAGTTTCTCGTCGGAGGAACTTCAAGCTGAGCCCTTGGACTTATCTGTACCAAAACTAATGAAGGAATCCAAAACTATTATTGCCACAAAGAACAAATCTAAGCCCAACAACATCACAATTGACCACAATAGTATTTCTTTACCGTCTGAAACTGTAGATGAGCCACTGAATTTAACATACATAAAGAAGGAATTTTGTAATGCTAATATGGACAAAAGCACTAACCCACTATTCGGTATAAACCCATTTAGTGGTAAACCTTTGTACACAGCGCTTCCTCCACAAAGCGCATTCCCACCAGCCACATTTATGCCCCCAGTACAGACCGGAATTCCTGGACTACGACATTACCCAGGACTTGATCAGATGAGCTTCCTACCACACATGGCCTATACTTATCCAACTGGAGCTGCCACGTTTGCAGAAATGCAGCAACGGAGAAAGTATCAGCGCAAACAAGGATTTCAGGGTGACTTGCTCGACGGTACACCGGATTACATGTCAGGTCTCGATGATATGACAGATTCTGACTCCTGTCTGTCCCGGAAAAAGATTAAGAAGACAGAAAGTGGCATGTACGCTTGTGACTTATGTGATAAGACATTCCAGAAAAGCAGCTCTCTTCTTAGACACAAATATGAACATACAGGAAAAAGGCCACACCAATGTCAGATCTGTAAAAAAGCCTTCAAACACAAACACCATTTGATAGAACATTCGCGACTGCACTCTGGCGAGAAGCCGTACCAATGTGACAAATGCGGCAAACGCTTCTCCCATTCTGGGTCTTACTCGCAGCACATGAATCATAGGTATTCCTACTGTAAGAGGGAGGCGGAGGAACGGGAAGCGGCAGAGAGGGAAGCACGTGAGAAGGGTCATTTGGAACCCACGGAGCTACTGATGAATAGAGCGTATTTGCAAAGCATAACTCCTCAGGGCTATTCTGACTCAGAGGAAAGAGAAAGTATGCCAAGAGACAGAGGAAGAGAATTGGAGCATGAAAAGGAAGGGGAAGACGTTTATGACAAATTGAGGAGACAAGTTGGTGACGAAGAGTTTGAGGAAGAGGAAGAGGAGAGTGAAAATAAAAGCATGGACACAGATCCGGACACGATTAGAGATGAGGAAGAGAATGGTGACCATTCAATGGACGATAGTTCGGAAGACGGCAAAATGGAAACCAAATCAGACCATGAAGAAGAGATAATGGAGGATGGCATGTAA
>scaffold_162|ENSXETG00000018036|1469931|1642633
ACCTTCACTTTTCAGTCAGAAGAGGCAGAAGTGGATGTGAGAGAAAGAGACACTCAGAGAGACAGACAGAAGAGGGCAAGAGACCAGGCATTCAGAGACTTGTGTCCTGACAACCCCATGCAGTTCGGAACGAGGACGCCGGCAAGCGAGCCCGGGTACATGGGGGCATGGCAGAACTGTGATGCAAACCTTCTCTTCAGAATGTCCCAACAGGCCATCCGATGTACACTTGTAAATTGCACTTGCGAATGTTTCCAGCCTGGGAAGATTAACTTGAGAACCTGTGACCAGTGTAAACATGGCTGGGTGGCTCATGCTTTGGACAAGCTCAGTACTCAACACCTCTACCACCCCACACAAGTTGAAATTGTACAGTCCAATGTGGTGTTTGACATTAGCAGCCTTATGCTGTACGGTACACAGGCTGTGCCCGTACGACTCAAAATTCTTCTGGACCGGCTTTTCAGTGTCTTGAAACAGGAGGAGGTACTACATATCTTACATGGTCTGGGATGGACATTACGGGACTATGTCCGTGGATACATACTTCAGGATACTGCTGGCAAAGTCCTGGACCGCTGGGCCATTATGTCACGGGAAGAGGAGATTATCACACTTCAGCAGTTCCTCAGGTTTGGAGAGACCAAATCCATTGTGGAGCTCATGGCCATCCAAGAGAAAGAAGGACAGGCTGTTGCTGTGCCCTCTTCAAAAGCAGACTCTGACATAAGAACTTTTATTGAAAACAACAACCGCACCAGGAGTCCAAGTGCTCTCTCACATCTGGAGAACAGCAACCCTTCCAGCATTCACCACTTTGAAAACATGCCCAATAGCCTTGCTTTCTTGCTTCCATTCCAATATATCAATCCAGTATCTGCTCCTATGCTTGGATTGCCTCCAAACGGCCTCATGTTGGAGCATCCAGGACTGAGGTTGCGTGAACCCAGCAATTCAAATCAAAATGAATGTGAAGAGTCGAGTGAGTCTGAAGTTTCCCCAATGCCTTACAGCAGAAACGAACAACCATCAAACAGGAATGCCTTGAGTAGCATCACAAATGTAGAGCCAAAAACAGAGCCAACCAATGCCTCTCCTACTCAGTGTAGTACACCAGTGAGTGAGATAAATAAATCAGAACACACCAAAACGTCCTTCAAGATTCATAGAATGAGAAGGATGGGTTCTTCATCAAGGAAAGGCAGGGTATTTTGCAATGCATGTGGCAAAACTTTCTATGATAAAGGAACTCTCAAGATCCACTATAATGCAGTTCACCTTAAGATTAAACACCGATGTACCATTGAAGGCTGTAACATGGTTTTTAGTTCCCTTAGAAGTCGCAATCGGCACAGTGCAAACCCAAATCCCCGGCTACACATGCCAATGTTAAGGAACAATAGAGATAAAGATTTAATTCGTGCAACATCAGGAGCTGCTACACCTGTAATAGCAAGTACAAAATCCAGTCTAACATTGACCAGCCCTGGTCGACCTCCCCTGGGTTTTTCAACCCCTCCTCTTGACCCTATATTGCAAAACACACTTTCCAATCATCTAGTATTTCCAGCTTTAAAAACTGTACAGCCAGTTCCTCCTTTTTACAGAAGTCTATTAAACTCGGGTGATATGGTAAGCCCCCCAACATCACTACCTACTAGTCCAATAATGCCGTCCTCTTTAGGAGTGGAACAGCCTCTTCCTCTTCCCCCATCTCTACCTCTACCTTCAGAGTTATCAGGGTCTATGATTGGTGTAACAATACATGATTCCAATGCAGACCAAGCACCTAAAAAGAAACCCCGTAAGTCTAGCATGCCTGTTAAAATTGAAAAGGAAGTCATTGATACAGCTGATGAGTTTGATGAAGAAGAAGAAGAAAATATTGACCATGGTCCATCAACAAATGACATGGGCCATGACAGTCATTCCCAAGATGATATGAGTCCTGGATTGTCTGTGAATAGTTTTTCAAAAAACAGTGGAAGCAGGTGTATTAGGAGGACAGACACAAGGGCCAACAGTGTAACTTCTGAAGATCAGGAGCATGATAGAGATTTTGAGAATGAGTCAGTGTCTTCTGAGCCAAAGTATTGTGATGAACCCATGGAAGATGACCACCTTCCTCTTCACAAAGAACACAGTGTAAGGTCTATGATGGACAATGATAAGTCATATGAAAATCACATTGACTGTCATCAACAAGCTGTTATTAAGGTGAAAGAAGAGTTTACAGATCCTGCCTATGACATGTTTTATATGAGCCACTACGGACTATACAATGGGAACAGTGCCAGCATGGCTGCTCTGCATGAAAGTTTAGCTTCTTCATTGAACTATGGAAGCCCTCCAAAATTCTCCCCAGAGGGTGACTTATGCTCAAGCCCAGATCCTAAAATCTGCTATGTGTGTAAAAAGAGTTTTAAAAGCTCATACAGTGTTAAACTGCACTACAAAAATGTCCATTTAAAAGAGATGCACGTCTGCACAGTGGCTGGCTGCAATGCTGCTTTCCCCTCAAGAAGAAGCAGAGACAGACATAGTGCCAACATTAATCTCCATCGCAAATTGTTGACCAAAGAACTGGACGAGATGGGGCTGGACTCCTCTCAGCCTACACTCCGTGATGAGTTCTTGGCAAAGATCTATGGTGGTCAGCATCCCTTGGGTCTAGATGTTAGAGAAGATACCACATCTCCAGTCGGAACAGAGGATTCCCACATCAATGGCTATGGACGGAGCCTAGCAGAAGACTACATGGTCTTAGATTTAAGCACGGCGTCAAGTGTCCAGTCCAGCAGCAGCATCCATTCCTCTAGGGAGTCTGATGTTGGCAGTGATGAGGGCATTCTCTTGGATGACATAGATGGGGCAAGTGACAGTGAGGAGTCATCTTACAAAGCAGATGCTGGTCCCCATATCACTGGACAAGGATGTGATGGAATAGAATCATCCATGTACAACAGCTTTGCTATGAGCAATGGCGGGATAATGTGCAACATTTGTCACAAAATGTACAGCAACAAAGGGACTCTGCGGGTTCATTACAAGACTGTGCACTTACGAGAAATGCACAAGTGCAAAGTTTTGGGGTGCAACATGATGTTCTCCTCTGTACGCAGCCGTAATAGGCACAGTCAGAATCCTAACCTCCATAAAAACATTCCTTTTCATTCTGTGGAATAG
>scaffold_1122|ENSXETG00000020497|11344|13697
ATAGGAATGTGGGAGGAAGCGAGTGACCCAGTTATGGGGAAGAAGGATAAAAATGAGGAGCGGAAGGAGAGAATCCTGAATCTCACACTGGAGATTATCTATCTGCTGACTGGAGAGGGCTACGTCATCCCTAAGAAGAAGAGCCCAACTGTGGGTTTGGGGGCCCTGCATGCCCCTGGCTCCGTCATACAGAAGGAAAATGACAAGAAGATCCTGGAACTCATCTCCAACATCATCCAGCTGCTGACTGGAGAGGTTGCCATAAGGTGTGAGGATGTTTCCATCTATTTTTCCTTGGAGGAGTGGGAGTATATAAAAGGAAACAAGGCCCTTTACAGGGAAGGGATAAAGGAGGAGGAGGAGCCCCAGCAGCTCCGCCCACTGGCAGAACAGATACAGGGAACAGACACACCCACTCCCAACACAGAGACGTATAACTGTTCTGAGTGCCATAAACACTTTAGCACTAAGGCCGGTTTTCTCAAGCACCAGAAAACTCATAGAAGAGCAAAACCATTTGTCTGTTCTGTGTGTGAGAAACGTTTTGTGTGTCGCTCAGATCTTATTGTACATCAGAGAAAACACACAGGGGAGAAACCGTTCTCTTGTTCTGAATGTGGGAAAGGTTTTGCTCGTCGCTCATACCTCACTGATCATTTAAGCGCTCACACAGGGGAGAGGCCGTATTCTTGCGCTGTGTGTGGGGAGAAGTTTTCATATCAATCAACCTTTAACAGACACTTCCGAATACACACAGGGGAGAAACCATTTCCCTGCTCTCAGTGTGGGAAACACTTTACACATCACGCAGCTCTTATTGCGCATCAGAAAAAACACGGAGTGAAAAAGCCGTTCTCTTGTTCCGAATGTGGGAAATGTTACGCTCAGCGCTCGAAACTCACCGAGCATCAAAGAACTCACACAGGGGAGAAACCATTTTCCTGTTCTGAATGTGGGGAAAGGTTTGCCTATCGCTCACTTTTAATTAGACACAACAAAATACACACAGAAGGGGGGGAATCATTTATTTGCCCTGAGTGTGGAAGACATTTTACCTCTCAGGCAGCTCTCACTGGGCATCAGAAAAGTCACGGAGTGGAGAAACCGTTCTCTTGTACTGAATGTGGGAAATGTTTCGCTCAGCGAATGCATCTTGTGGAGCATCAAAGAACTCACACAGGGGAGAAACCATTCTCCTGTTCTGAATGTGGGGAAATGTTTACATATCGGGCACAATTTAATAAACACAAGAAACTCCACACAGAAGGGAAAACATTCACCTGCTCTCACTGTGGGGAACATTTTACGTCTCGCTCAGATCTCACTGTACATCGGAAAAGTCACAAAGTGAAGAGACTGCTCCCTTGTAGTGAATGTGGGAAATGTTTTAAATATCAGTCGCAACTTATTGTACATCAGAGAGTCCATACCGGGGAGAGACCTTATTCATGTACCGAATGTGGGAAAACTTTTAAAGAACTTTCCACCCTCAAAATTCATCAGAGAATTCACTCAAGGGAGAGACCGCTGACAGCTGCCTCGGAGCTGCCTGTACACGGCACGGTTCACGCAGGGGAGAGTCTGTACTCTTGTTCCAAGTGTGGGAAATCCTTTAAAGATCGCTACCATCTTAAAGTGCATCAGAGAATCCACACAGGGGAGAAACCATTCTCCTGTTCTGAATGCGGCAAGTGTTTCGCCTGGCCCTCGGACCTTAAAGTCCATCTCAGAGGTCACACCGGGGAGAGGCCCTACACTTGCACGGAGTGTGACAAATGTTTCACCCGTATCTCAAGCCTCAACGAACATCTCAGGGTTCACACGGGAGGGAAACCATTCACTTGCACTGAATGTGGGAAATGTTTTGCACGACGTTCCCTGCTCACTGCACATTCCCAGTTACACACAGGGGAGGAACCATTGCCCGACAGTAACTGT
>scaffold_456|ENSXETG00000009617|290657|312158
ATGACCCTACAAACCAGCCCAAGCGAGAGCGCTGTGTATTCCCAGTTAAAACCAGTAAACATGTCTGTGGAGGGTGTGGAAGACAGCGGTGTGTTTGAGGATATCAAACCTGCTATAAGGATGCTGGCAAGTCAGCCGGAGCTCAGCGAGCATGAAAGAGCAGAAATGGACAAGTATCTCCTGAGCCAAGTTCCTCTGCATATTCTGTCTGACAAGAAGTATCGGAGGGAAAGTGCCTCTGTTGTGGATGAATTCTTTGAAGCAGAGAAGCCACAGGCCCCGTACAGTGTAAACATCAATGTTATCCTGCCTGATACAGCTCATCTTCGTACAGGTCTCTATCGGCCATCCAAGACTTTCACTGTTCTCCCTCAAGTGAAAACAGAGCCAGGCAGCAACTTTGCACAGCCATGCTCTGCATCCTTGACCCAGACTCTCCCAGATTTCACAAGTGTGTTCAGTATGCCCCACTCTGTTGCAGTTAATAACATTTTCATCAAACAGGAGGCCCCTTCAGAAGTCCCTCTTTCAGCGCCTGCCTCTATCCAACCTCAGGTCTATCCTATGTCCATGGCCAATGAAACGCTGAGCTTGGCCCAGTCTAGTGGAACCACATCTGTAGTAAATTCCATCAGTGGAGTAACTATGGCAACACACAATGGCGGCCCCTCTCCTTTGCCCCAACCTGCAAGGATTCAGCAAGTCAAGCAATACCAGACCCTGGGGCAAGATGTTGTTCCAGTTTCCGGGCAGTTTTATCACTCTCCAGGTGTCTCGCTTCCACCTTCACCCCCAAATTCACAACCAGGAAGCCCTGAAAATCAGCCAGAGTTGATGAACACAATTTCACCCCCTCCATCATATGAGGCCACATTTGGACTGAAACTAGTGCAACCTCAACATATTCACACTGTGCCCAGCTCAATGGTGTCTGTGCTACCACAAGGGCAGGTGATCATGACAGTACCCAAATACAACAGACGGAATAATCCTGAACTCGAAAAGAGAAGAATCCATCACTGTGATTTCCCAGGTTGCTCAAAAGTCTACACCAAGAGTTCACACCTCAAGGCACACCAACGGACACATACAGGAGAGAAGCCATATAAATGTGCCTGGGAGGGCTGTGACTGGCGCTTTGCCCGTTCGGACGAGTTGACGAGGCACTACCGCAAGCATACAGGTGCCAAACCCTTCAAATGTGCCGCCTGTGGGCGCTGCTTTTCTCGCTCCGACCACCTCGCTCTGCACATGAAGAGGCATCAAAACTAG
>scaffold_603|ENSXETG00000011653|428548|641279
ATGCACTCCTGTCGGCTGCATCCTCCCAGTGCCCCAGATGAGCTGAGGGCTGCTACTGGGACAATGCAGTGCAGAAAGAATGTGCCAAATACAAGTCATTTTAGGACCATTGCTCCAAAAATTGCACCTAAGGTCGTAAATGCGTGCACACCATCTTCTTATCGACCGCCCCAACCTGATATAGCAGTATCGGGTATTAGCACGAAGCCTGTAGTAATGCCAACACAAAATTATACTTTGATGAAAGTAGCAGGCCAGGATGGAACATTTTCACTCTTTGCATTACCACAGGTTACCCAACCAATGGGTACACAGGTGATTCAAACCACAAATATTCCACTGCAAGAAAATCTCAAATTGCCAATTCCAAGATACCAGTTTTCTCGAAATAAGACGTTGCTTGGTAAAAAGACAAAGGGGACCTCATTGAATAGATCTACAGAAAAGAAAATCATGCAAGTAGAGCACAACGCTCATTCTGAAATCATTCCTAAATTGTCTGTAGAGGAGGATATTAGGGATGTCGGCAACATCTTGACACCTGGAACTTTACCAGTGAAGCAAGCTGATACTATAATACATCATTCAGTTCCGTATACTGAAAAATGTTTGCCAAAAACATTTTGCTCCAGTAGCCCTATAAAATTCAATGCAGAAGAGAATACTAGCTTGGTGGAGAATGGGTCCTTGTTGAGCTATGAAAGCAAAAAAGTAGCGAATTCCACTAACTCTCTGGCTGTTCTCTCACAAGTGATGTTTGGAAGTCCTGTCCGTGTTGTCCCTTCTGTACCAAAAGGAAAACTGGCTATTTTGCCATACTCCAAAATGAAAAAAACAATTATATCCAAGAGCATCCAATCCATAGAAAAGCCTGCTACAGTGGCAGACTTCAGTACCAAGCCACCCAGTCATGAAACTCTGTCAAGCAAGGTTCCAAATCACATTTCTTCAGTGGTGGATTCTTCCACTCTAGCCAATCCATGCCTTTCAGGTACAGGACCTGATGGCGACCCGTTGAAAAAATCAAATGGGGCAGCAGGAAAAAAACGAGGACGAAAGAGGAAAGCTTCCAGCGAAATTATGGGCAACCAGAAGATGAACCTTGTTGGAAGAAAATTAGTTTTTCATAAAGAGAAGCTAAAGATGCATTCTGTCGAAGCAGAGGACAAAAAAGAGGTATCGTTTAAGAAATACCGATGTATAATGCCAAAGCCGGTGATGGTAGGACAGACCTTAACTACACTTGGTTCTGCTACGCCTGGGTTGCAGTCATTGACAACAGATATTGGTATTAAAAATAAAGTGCATCAGATAAAGCAGCACAGAACAAAGCCGGGTGATGGTTTTGTTTCAAAACAAGTTGGTGATCTTAAAAGCCTGTCTTCAGCAGCAAGGGCGTGCTATAAATGTAACATCTGCGAACACAGTTTTCAGTTCAAGCATCACTTGCAAGACCACCTAAATACTCACACCAACAGAAAGCCCTACCATTGTCGGCTGTGCCGCAAGGCCTATGTGCATTCCGGCAGTCTAAGCACACACATGAAGCTTCATCACGGAGAGAGTCGTCTCAAAAAGCTGATGTGTTGTGAATTCTGTGGCAAGGTGTTTGGACACATAAAGGTTTATTTTGGGCATCTTAAAGAAGTGCATAGGGTTATTATCAGCACCGAAACATTCGCCAAGCAACTGGAGGCAAAAGATACGAATGCCATGGGGAACCAAGAAGCATCCCTCATAGAAAGGGAGAGCTGCTTCTCCAGCGAAGAACAACACTCCATTAATGGACAGGCAGGAGAAATCAAATTACAGATCAAATGTGGTCGCTGCCATGTCTTTATGCCTACATTCTCCGACATGAAAGAGCATCTGTTGTTTGAACACGGGGACAAATTTGAAGATAGATCCCAGGAAGGGGTTTTAGAGAGTCGCCAAGGTGCCCAGGAAGAAGTGGTTAAAAATGCAACACACTACTGGAAGTTACTGAATGAAAGGCGAAACGTTGTCAAGTGTAGCAGTTGTGGCGAAGAGTTCTTGGGAGCAGGCAAACTGAGAAAGCACACGTGTTTCCCACATGTAAACCGAACGGAACTTCTTAAACGCAAGTCATCAAGCCCTAAAGGCAATCTAGAAGACAGCAGCAAAGAACAACTGTGCTTTAGTGCATCAGGCGCAGGGGTGCGGCTTTGGCGTGGCGACCACTTGAACTGCATTTTGTGCCAGCGAGTTTTTGGCGACAAAGAGGAACTACTAACTCACTGGGGGCAAGTACATAAGTGCGAGGACCCCTTGTTGCTATGGGCTGTCTTTACTTCATTG
>scaffold_8764|ENSXETG00000027532|13746|15002
TGTGAGTATAAAGATGGGAGCGATGTTACAGCACATACGGAAGCAACTTTATGTTGTAATAATGATGGGAATCTCACAAACCCTGATGTTTCTCCAGCGGAACAGCCCCCACCGGCCAATGGGATTAAAGAGGAAGAGGCTTCATGTGAAGAGGAAACCCAATCAGATTGCAGCATTAATCCCCTTACAGAACAGATACAGGGAACAGACACACCTACTCCTATCATGGGGAGCAGCCTGAATAGCAGCTTGGCAGTTAATTATGCATCAAATGATGTGAAGGAGGAGTTCATTTCTTTATGGGAAGGGGGAAACCAATCAGATTGCAGCATTAATCCCCTTACAGACCAAATACAGGGAACAAATACTCCTATCATGGGGAGCAGGAAATACAGCTGCAATGAGTGTCAGATACATTTTAGTAATAAGAGAGATTTTCATAAACACCAGAGAACCCACAAAAGAGAGAAACTTTTTCCTTGTTCTGAATGTGGAAAATGTTTCTCAAGAAAATGTTATCGTGATTGTCATCAAAGGACTCACACAGGGGAGAAACCATTTTCATGTTCTGAATGTGGGAAATGTTTTTCAGAGCAATCCCGTCTTAAAATTCATTATAGAACCCACACAGGGGAGAAACCATTTTCTTGTGTAGAATGTGGGAAATGTTTTTTAAGAAAACCTCATCTACATAGTCATCAAATGACTCACAAAGGGGAGAAACCATTTTCATGTTCTGAATGTGGGAAATGTTTTTCAAATCAATCTACTCTGAAAATTCATAATAGAACCCACACAGGGGAGAAACCATTTTCTTGTTCTGAATGTGGGAAATGTTTTTCACGGCAATCCCAACTTAAAATTCATTATAAAACCCACACAGGGGAGAAACCATTTTCTTGTTCCGAATGTGGGAAATGTTTTTCAAGAAAATCTGAGCTTGATCGTCATCAAAGGACTCACACAGGGGAGAAACCATTTTTATGTTCTGAATGTGGGAAATGTTTTTCACAGCAATCCCACCTTAAAATTCATTATAAAACCCACACAGGGGAGAAACCATTTTCTTGTTCTGAATGTGGGAAATGTTTTTTAAGAAAATCTAATCTAGATCGTCATCAAAGGACTCACACAGGGGAGAAGCCATTTTCTTGTTCTGAATGA
>scaffold_1134|ENSXETG00000023997|103304|128736
TGTGTAGAATGTGGGAAAAGTTTCTTTTCAAAGAGTCACCTTACCAGTCATCAACAAACTCACACAGGAGAGAAACTGTTTCCTTGTGCAGAATGTGGGAAACGTTTCTTTTCAAAGAGTGACCTTACCAGGCATCACCAAACTCACACAGGGGAGAAACCATTTCCTTGTGTAGAATGTGGCAAATGTTTCTTTTTAAAGCATCACCAAACCCACACAGGGGAGAAACCATTTCCTTGTGCAGAATGTGGAAAAAGTTTCTTTTCAAAGTTCCAACTTAATAGTCATCACCAAACTCACACAGGGGAGAAACCATTTCCTTGTGCAGAATGTGGAAAAAGTTTCATTTCAAAGATGGCACAACATGAATGCCCAGAATGTGGGAAAAGATTTTCAAAACAGAAGATACTTATTATTCACCAGAAAATTCACACAGGGGAAAACCCCTATGCATGCACAGAATGTGGGAAACACTTCTCTCAAATGAGTAATAGCCACCTTACCAGGCATCAACAAACTCACACAGGGGAGAAACCGTTTCCTTGTGCAGAATGTGGAAAAAGTTTCTTTTCAAAGAGTGACCTTACCAGGCATCACCAAACTCACACAGGGGAGAAACCATTTCCTTGTGGAGAATGTGAGAAAAGTTTCTTTTCAAAGGGCCACCTTACCAGGCATCACCGAACTCATACAGGAGAGAAACCATTTCCTTGTGCAGAATGTGGAAAAAGTTTCATTTCAAATAGTGACCTTTCCAGGCATCACCGAACTCACACAGGGGAGAAACTATTTCCTTGTGCAGAATGTGGGAAAAGTTTCATTACAAAGGGCCACCTTACCAGTCATCAACAAACTCACACAGGGGAGAAACTGTTTCCTTGTGCAGAATGTGGAAAAAGTTTCTTTTCAAAGAGTGACCTTACCAGGCATCACCAAACTCACACAGGGGAGAAACCATTTCCTTGTGGAGAATGTGAGAAAAGTTTCTTTTCAAAGGGCCACCTTACCAGGCATCACCGAACTCATACAGGAGAGAAACCATTTCCTTGTGCAGAATGTGGAAAAAGTTTCATGCAAAAGCAAAACCTTACAGATCACCAGAGACTTCATACAGGGGAGAAACCCTATGCATGTACAGAATGTGATAAACAATTCAATAAAAGGAGTAGCCTTCTCAGCCACCAGAGGGTTCATACAGGGGTAAAACCATTTGTGTGCATGGAATGTGGGAAAAGCTTCTCCGACAAGAGCTCCTTTCAGAGACACCAGAGAATTCACACAGGGGAGAAACCATTTTCCTGCACAGAATGTGGGAAATGTTTCCTCGGGGAAAAAACACTTATTATTCATTACAGAGTCCACACTGGGGAGAAACCATTCATGTGCACAGAATGTGGGAAAAGTTTCAGGCAAAAGCAACACCTTACAGAACACCAATCTATTCACACGGGGGAGAAACCATTCATGTGCACAGAATGTGGGAAATGTTTTGGGCGAAAGCAATGCCTTACAGAACACCAATTAATTCACACAGGAGAGAAACCATTCATGTGCATGGAATGTGGGAAAAGTTTCAGGAAAAAGCGACAACTTTCAGAACACCAATTTATTCACACGAGGGAGAAACCATTCATCTGCATAGAATGTGGGAAAACTTTCAGGCAAAAGCAAATCCTAACAGATCACCAGAGACTTCATACAGGGGAGAAACCCTATGCATGTACAGAATGTGATAAACAATTCAATATAAAGAGTAACCTTCTCAGGCACCAGAGGATTCATACAGGGGTGAAACCATTTGTT
>scaffold_6158|ENSXETG00000018108|1810|3396
AAGAAATACATCTGCTCAGACTGTGGGAAGAGTTGCCCCTGCCATTCTGCCTACATCCGCCACCAGAGGATTCACACAGGGGAGAAGCCATATTCCTGCACCGAATGTGGCAAAAGCTTCATCCAGAGCTCCGATTACAATAACCACGTCAGATCCCACACAGGGGAGAAGCCATATTCCTGCGCCGAGTGTGGCAAGAGCTTCAGCCGTAGCACCTACTTACTGACCCATTCCAGAACCCACACCAAAGAGAAACCCTACAAGTGCAACGTGTGCTCCAAGAGCTTTGGGCAACATTCACACTTGGCTCTACACCTTCGAATCCATAGTGGGGAGAAACCCTATATCTGCATCGAGTGTGGCAACAGCTTCAGCCGCAGCTCCACTTTGGTCAAGCACAAGAAGTCGCACAGGAGGAAAACGCTCCACGTTTGTGTGAACTGTGGGCAGAATGATGGTGGCTTCACCAGTGAGAAAGCGTTGGAGCCCGTAGTCAGGCCACCGAAGGCACCCTCCTATATCTGTACCTACTGTGGGAAGGCTGCTCCGTGCCAGTCGGCTTTTCTGCGGCACCAAAGGATCCATACGGGGGAGAAGCCATATTCCTGCTCGGAATGTGGCAAAAGCTTTATACAGAGCTCTGACTACAACAATCACCTTAGGTCCCACACCGGGGAGAAACCATACACCTGTGCCGAGTGTGGCAAGGGATTCAGCCGCAGCACCTACCTGGTGACGCACTCTAGAACCCACACCAAGGAAAAGCCGTACAGCTGCACCGAGTGCGGCAAGAGCTTTGTCCAACACTCTCATCTCACCATTCACTTGCGCATCCACAGTGGGGAGAAACCGTACCCCTGCCTGGAGTGTGGGAAGCACTTCAGCCGCAGCTCTACCCTCGCTAAACACCAGAAGTCCCACAGGAAAAGGAACGATGCGCCATTTTGTGCGACACGGGGGGAGGCCATATTGTGCCCAAAGCTGAGCTCAGTTCCTGGACTTCAAAATCCA
>scaffold_211|ENSXETG00000025594|479302|489698
ATGTTGGCAATGTGGATTTGTTGGGCACAGCTAAAAGCACACTTGGCCAAACATAAAAAACGTGGGTCTGTCTCATGCCCACTTTGTGAGCAAACATTTACGAGCAACTATCAAATGAACAGACATCAAAAACATGTCCATCACAAACAGAAGACCAGAGAAAGTGTTAAGAAAAAGAAAACAGAAGATCACATAGTTGCTGTTGAGGCCAGTGTTTCTGCCAAGCCACTGAAAATTCCAGTCAGAGAATTCACCTGTAATATTTGCAGCAGGAAGTGTTCTTCTAAGCTGGCATTACAGAGGCACATGGGAGTGCATGCTGGAGACAAACCATTTCAGTGCCAACAATGCGAGTATAAAACTAGACTAAAGGCTTCATTAATACAGCATATGAGGGTTCATACTGGGGAGAAGCCATTTAAATGTAAGTTATGCTCATATGCCTCAATAGATGCCAGTTCTTTGCGCCGACATATCAGAACCCACACCAGTGAGAAGCCTTATAAATGTCAGCAGTGTTCATATAGCTGTATACAGAAGAAAAGTCTTGATCTGCATGTTCGGCGTCACCACACAGGGGAGATGTTTGAGTGCAGCTTTTGCCACTATTCATCCCCTGACAAACAGTTACTGCAGAAGCATACAAAGAAGCATCATGTCACAGAGCACTCCAAAAGCATCATCAGTAGACTTGCCACCAGCTGA
>scaffold_41|ENSXETG00000000992|3776295|3779079
CTAAAAGTCCCAGACTTTTCTGCTGCTTTCCCCCAGGAATTTTCTCCCACATTAGAGGAAATTGAAGAGTTTTTAAAGGACAACATGGATCTCATACGTGAGGAGCTGGGTGAAAATCAGGCAATTCCCTCTGGATGGCTTCAGAGCTGTAAGACAGGTGATCAGACGTCACCCACAAGTGAAATACTCTCGGGAGAGAAGTTGTCCACTCCAGTGACCCCAGAAGCTTCCACAAATTCACCTTCCTCAACTGGAACTATACCTGTTATCCTTCAGATTCAGCCAGTGCCTGGGACTTCCTCCCCAGCCCAAAGCTCATCTGGCACTGTGCGTGTGGCACAGCTGTTAATCAGTGTTCAGGGCCAGAGTCTGGCATTGGCACCCATGCCAGGACCTGCTTCACCTGGGGACCAGAAGTATGTGAGGATTGCTCCACTTCCAGTAGCTGTCCGACCCCTCACACTGGGAGGTGTGTTTGTTAGTGAGGGACAGCAAAGGACACAGAAGGGGGCAGCAGCTGTAATCAGGGTACACAAGTGTAGCCATCCTGGTTGTAACAAGATGTACACCAAGAGTTCACACCTTAAAGCACATTTCAGGAGGCATACAGGAGAAAAACCTTATGTGTGCACATGGCCTGATTGTGGCTGGAGGTTTTCTCGCTCTGATGAGCTGTCCAGACATAAGAGGTCCCATTCTGGAGTGAAGCCCTATCAGTGTGTAGTTTGTGACAAGAAATTTGCTCGCAGTGACCATTTGTCGAAGCACATGAAGATTCATCGCGGCCAGAGGGTTGGTGGAACGCGGATACCCCGT
>scaffold_40|ENSXETG00000024347|1821039|1825089
GGGAAGGGAGCACAAGGGGAATCTCTGCGCCCTGGTCCATCCCTCCTCCAAATGAACTGTTCTCCCCCTGGATCTAGCACAGACACAGAGCGACAGAGCAGCAGCAGCGGCACCCCGGTGGCCCCCCGCCCCACTCTCGCACCCACTCACCCCCTGCGCCAGGCTAATCGGCTGCCCATCAGGCTGCTCAAAATGCTGACGGCACATACCGGACATTTGCTGCACCCGGAGTACCTGCAGCCCCTCTCCTCCACCCCGGTCAGCCCCATAGAGCTGGATGCCAAGAAAAGCCCACTAGCTCTGCTGGCACAGACCTGCTCACAGATAGGGAAGCCGGATCCCCCTCCGTCCTCTAAGCTGAATTCTGTGACCTCCAGTGGACTGAGCGAAAAGGAGAGTGGGCGCAGCTCTTCTTTGAAACTGGGAGAGTCTCCTTTGGAGGATAAGTCTAGCTTCAAGCCGTACTCGAAGGGTGGGGAGTCCAGGAAGGAAAGTGGATCATCTTCTGGCGGCGCTGCAGACAAGGCCGGATTTAGGGTGCCCAGTGGTTCTTGCCAGCCTTTTCCTCATGCCCCATCTCCGTCCTCAAGGGTGAGCTCCCCTGGACAGCACTGTGATTCTAAAAATAATGAGAGCCAGGAGAAGAAAGAGCCTGAGGCAAACAAAGCCAACTCTGAGACCTCTCAAGTCAACCCTACTCTGACAAGGGCCAGTACCAGTAACTCTAGTGCCGAGTCCAGCCAAAGCGGGGATGTTACCCCTATCAGCAAAGCTGACCCTCCGTCTCTTGGATCAGGCCATGTGGCCCCTGTTTCTCCCTACAAACCTGGACATTCTGTCTTTCCTCTTCCACCATCTGGCATTGGATATCACGGATCCATCGTGGGGGCTTATGCAGGATACCCATCCCAGTTTGTCCCTGGGCTGGATCACACCAAAACAAGCCTTGTTGGAAACCAGCTGCCTGGAACTCTAGGTTTACCGGGTAAACCTCCCAGCTCCAGCCCTCTGACTGGTGCTTCGCCTCCTTCATTCATGCAAGGATTGTGCAGGGACCCATACTGCTTGAGCTACCACAATGCTTCCCATCTCGGCTCCAGCAGCTGTTCCACTTGTGTACATGACCCATCTGCCTTGAAATCTGGATACCCTTTAGTCTACCCCAGCCACCCTCTCCATTCAGTGCACACCACCTTGTCTTCCAGTGTCACTCCGTCGCTGCCTGGTCACCCCTTATACACTTACGGCTTTATGCTACCAAATGACCCAGTCCCCCACATATGCAACTGGGTGTCCGCCAGTGGACCTTGTGACAAAAGGTTTTCCACCTCAGAGGAACTTCTTGCTCACCTAAGGACCCACACAGCTTTGCCTGGAGCTGACAAACTTTTGGCTGGGTACCCTACATCCACTTTGGGTTCTGCTGCTTCCTGCCACCTTCACCTTCCTCCCGCCGGGCCTGGAAGCCCTAACACATTGCCAGGGTCTCTATCTTTACGGAGTCCACATTCTTTGGGACTAAGTAGGTACCATCCATATGGAAAGGGTCACCTGACAACACCAAGTGGCCTGCCATTGCCCTCATTACCAGCAGGATCCTACTACTCCCCATACGCATTATATGGACAGAGGCTAACATCAGCTTCAGCGCTAGGATACCAGTAA
>scaffold_418|ENSXETG00000007013|256140|261928
TCTCCACAGGTGGACTTCATGGATATTTGCGAGTCCATCCTTGAAAGGAAGAGACACGACAGCGAGAGGTCCACGTGCAGCACTTTAGAGCAGAATGATTTTGAAGCCGTGGAAGCGCTGGTGTGCATGAGTTCTTGGGGGCAGCGGTCACATAAAGGAGAAGTGCTCAAGATGAGACCTTTAACTCCTGCCTCCGACTCGTCCGACTTCATCATGCATTGCGACTCCGCACAGCAGCTGCCCAAGGATTATCATTCCATCTCTATGCTGTGTATGACTCCACCCCGCAGCCCTGAGTTTGCAGAACCCTGCACTACGCTCCCAGCTGCCTCCCAAGTGACATATTCTAAGCCAGTAACAGTTATGTCAAGCAGTTCTGCCTGTTCAGTTAGTTCTTCAGTTGTGTACAAGCCACTGGTTTCAAGCATCCCCAGGGCACCTTCTCCGGCAGTGGAAGTATGTAAGCCATGCAGGGCAATGGCAACCAGCGTGATACGCCACACAGCCGACAGCTCTCCTTTCCGTCGCATACCCGAGCCACCAGCACAAGCAAAAGCACCAGCACCTAAATGCACTGCCGAAAAGAAACACAAACCTGATCATTCCAAACCCCCTGAAGAAGCACCAGCCCCACAGAACCCTTCCCACACACTGCATCGGCCTCAGCCCAAACACCCCTGTACGGGCAATACAGAAGCAGGCAACCAGCAGCCAGTGGCATTTGAAAATGATCAGCCTAAGGAGGCCAACCAGTTGCTTCCCATTTCTGTTCCTGTGTCCAGCTCGCCGCTGCTCTGTCAGATGATTCCAGTTACTGGGCAGGCAGGCGTTATTTCTGCTTTTATTAAGCCTCCTTCCCAGCCGATTTCTAATACAGTAAAGCCTATTCTCCCCCAGTCTTCCCCCGTCTCCCAGCCAGTGCTCATGGGAGCTCCAGTGTCTCAGGGTGCTTTAATGCTTGTGCTTCCTCAGGCTCCCATCCCCCAGTCCCCCCAACAGTGTCCTCAGACTCTCGTGGCTGTAGGTAACACTAAGCTCCTCCCTCTCGCTCCAGCCCCTGTTTTTATTGCTTCCGGACAGAGCAGCCCCCCACAAATGGACTTCTCTAGAAGGCGCAACTACGTCTGCAACTTCTCTGGGTGCAGGAAGACCTACTTTAAAAGTTCCCACCTAAAGGCGCACCTTCGTACACATACAGGGGAAAAGCCATTCAGCTGTAACTGGGAAGGATGCGATAAGAAATTTGCTCGCTCTGATGAACTTTCCAGGCACCGAAGAACTCACACAGGGGAAAAGAAATTTGCCTGCCCCGTGTGTGACCGCAGATTCATGCGCAGTGATCACCTTACGAAGCACGCCCGGCGACACATGACCACAAAAAAAGTGCCCGCTTGGCAAGCGGAAGTTGGGAAACTGAACAGAATCTCTGGGACAGACAAAGTACAAAGTTCCGGCCCATCACTTGGCATGGTGGTGTCTATGCCCGCACCGATCTAA
>scaffold_396|ENSXETG00000020405|574852|645024
CAAGGTTTGCTATTGACTTGTGAAGGAGAAGAGGAAGAAGATGATGAGCTTGAGGAAGATGAAGAGGAAGAGCAATATGTGGGTGAGGAGGAACAGGATGGAGCTGTGTATGCTGTGCACTTACGGAACACAAATCCACAACAAACTCCAGTTAAAGTGCTAGTACTTCGTGCTGGAACTCTACAAAAGCTTGTCTATCATCTGTTGGACTCCCGCATCCTTGGGGACACTACATACATCCCAGCATTCCTTGCAACATATCGCACTTTTACCTGCACTAATGAAGTGCTCAGGATACTGCTTCATAGGTTAGAGAGTGACAACCGTTGGCACAATTCTGATACCCACGGATGGAATGATGCAGATGTCAGCAGCCTGTTTTGTGCGTGGATGTCTCAGTACCCTGAAGAATTTTCATCTTTGGAAACTGAGAAGAGACAACAACTATCAAGACTTTTGAAAGGCAACATAGGGAAGAAACTAGAGGAACTGAATGTGGAAGAGAAAGATAATCAGGATAGTTCTGCTGCACTGGGACATGAGAGAGGTCCCTCTGACCCTTTAGACATCCTGGCCTTCCAGGCTGGCCATGTGGCTGAGCAACTGACATCTATGGAAGCTTCTCTCTTCTTACGTGTGGTCCCATATGAATGTCTGGGCTCAGTGTGGTCTCGAAGGGACAAGGTTGGAAGTCACTGGAACCGATGCCAGTCAGTCAGAGAGACTGTTCAGCACTTTAATCGTCTTTCTGGGGCAGTGACTTCTTCGTGTGTTCGAGACCCCCAACTAAAACCGCAACAAAGAGCTCGAATCATAGAAAAGTGGGTGAGAGTGGCAGAGGAGTGCCGGTCCCTCAGGAATTTCTCTTCTGTATATGCCATTATCACTGCATTGCAAAGCACTGCTGTACACAGACTGAAGAAAGTATGGGCAGAAACATCCAGGGAAATTCTACGCAGTTACCAGGAAATGAGGGAGGTTTTCTGTGAAAAAGATAATTATGCCCGAATGAGAGAGCTGCTTTTTCAGATCTCATTATCTTATTGTCCAGCATCAGTTCAACTTCAAACATTTCCTTTCCTACAGCAGGGGGTAGTTCCATACCTTGGAGTGTTCCTCACTGACCTGGTCATGTTGGATTCAGCCATAAGGGACCAGCTAGAGAATGGTTACCTGAACTTTGAAAAAAGAAGAAAGGAGTTTGAGGCCTTATCACAAATAAGAATTTTGCAATCAGTCTGCCAAGGATATCGATTCCACTCTGATCCTCAGTTTATCACATGGTTTCAGAGGCTTCAGCCAATTAGTGAGGCTGAAAGTTACCAGCTGTCATGTGACATTGAACCTACTCAAGACACAGTAACAACGTCAAATCCACCTAAACCAAAGGTGGTCATCACACACTGCACAGAGTAA
>scaffold_3|ENSXETG00000007273|7473142|7514002
AACCCACAAAAGGAAACATTTTCTTGTTCTGAATGTGAGAAATGTTTTTCAATCCGATCTCAACTCAAACGTCATCAAAGGACTCACACAGGGGAGAAACCATTTTCTTGTCCTGAATGTGAGAAATGTTTTTCAATCCGATTTCAACTCAAACGTCATCAAAGGATCCACACAGGGGAGAAACCATTTTCTTGTTCTGAATGTGAGAAATGTTTTTCAATCCGATCTCAACTCAAACGTCATCAAAGGACTCACACAGGGGAGAAACCATTTTCTTGTCCTGAATGTGGAAAATGGTTCTCAAGTAAATTTGATCGTGATTGTCATCAAAGGATCCACACAGGGGAGAAACCATTTTCTTGTTCTGAATGTGGGAAATGTTTTTCAACCCGATCTCAACTCAAACGTCATCAAAGGACTCACACAGGGGAGAAACCATATCCTTGTCCTGAATGTGAAAAATGTTTCTCAAGGAAACTTTATCGTGATTGTCATCAAAGGACCCACACAGGGGAGAACCCATTTTTTTGTTCTGAATGTGGGAAATGTTTTTCAGACCAATCTCAGCTTAAAACTCATCAAAGGACTCACACAGGGGAGAAACCATATTCTTGTCCTGAATGTGAAAAATGTTTCTCAAGGAAACTTTATCGTGATTGTCATCAAAGGACTCACTCAGGGGAGAAACCATTTTCTTGTTCTGAATGTGGGAAATGTTTTATAAAACAATCTCATCTACATAGTCATCAAAGAACCCACAAAGGGGAGAAACCATTTTCATGTTCTCAATGTGGGAAATGTTTTTCACAGCGATCCGACCTGAAAATTCATTATAGAATCCACACAGGGGAGAAACAGTTTTCTTGTTCTGAATGTGGGAAATGTTTTTTAAAGCAATCCCACCTTAAAATTCATTATAGAACCCACACAGGGGAGAAACCATTTTCATGTTCTCAATGTGGGAAATGCTTTTCATACAAATCTAACCTTAAAACTCACCATAGAACCCACACAGGAGAGAAACCATTTTCATGTTCTGAATGTGGGAAATGTTTTGTAAGAAAATCTCAACTACATAGTCATCAAAGGACTCACACAGTCATTCCCTTGCAAAGGACCCACACAGGGGAGAAACCATTTTCTTGTTCTGAATGTGGGAAATGTTTTTCATACCAATCTCGACTCAGTCGTCATCAAAGGACTCACACAGGGGAGAAACCATTTTCTTGTCCTGAATGTGGAAAATGTTTCTCAAGCAAATTTTATCGTGATTGTCATCAAAGGACCCACACAGGGGAGAAACCATTTTCATGTTCTGAATGTGGGAAATGTTTTTCACAGCAATCCGACCTGAAAATTCATTATAAAACCCACACAGGGGAGAAACCATTTTCATGTTCTGAATGTGGGAAATGTTTTTTAAACCGATCTGACCTCAATCGTCATCAAAGGACTCACACAGGGGAGAAACCATTTTCTTGTTCTGAATGTGGGAAATGTTTTTCAACCCGATCTCAACTCAATTTTCATCAAAGGACTCACACAGGGGAGAAACCATTTTCTTGCCCTGAATGTGGAAAATGGTTCTCAAGTAAATTTGATCGTGATTGTCATCAAAGGATCCACACAGGGGAGAAACCATTTTCTTGTTCTGAATGTGGGAAATGTTTTTCAACCCGATCTCAACTCAAACGTCATCAAAGGACTCACACAGGGGAGAAACCATATCCTTGTCCTGAATGTGGAAAACGTTTCTCAAAGCAATCCCAACTTAAAATGCACTATACAACTCACACAGGGGAGAACCCATTTTTTTGTGTTGAATGTGTGCAATCCCGCCTTAAAACTCACCAAAGAACCCACACAGGGGAGAAACCATTTTCTTGTTCTGAATGTGGGAAATGTTTTTCAAAGCAATACCACCTTAAAATTCATTATACAAACCACACAGGGGAGAAACCATTTTTATGTTCTCAATGTGGGAAATGTTTTTCACAGCAATCCGACCTGAAAGTTCATTATGGAACCCACACAGGGGAGAAACCATTTTCTTGTTCTGAATGTGGGAAATGTTTTTTAAGAAAATCTAATCTAGATCGTCATCAAAGGACTCACAAAGGGGAGAAACCATTTTTATGTTCTCAATGTGGGAAATGTTTTTCACACCAATTTGAATTGAAAGTTCATTATGGAACCCACACAGGGGAGAAACCATTTTTATGTTCTCAATGTGGGAAATGTTTTTCACAGCGATCCGACTTGAAAGTTCATTATAGAACCCACACAGGGGAGAAACCATTTTCTTGTTCTGAATGTGAATGTGGGAAATGTTTTTCAGTGCAATCCCGCCTTAAAACTCACCAAAGAACCCACACAGGGGAGAAACCATTTTCTTGTTCTGAATGTGGGAAATGTTTTTCAAAGCAATACCACCTTAAAATTCATTATACAAACCACACAGGGGAGAAACCATTTTTATGTTCTCAATGTGGGAAATGTTTTTCACAGCAATCCGACCTGAAAGTTCATTATGGAACCCACACAGATCGTCATCAAAGGACTCACAAAGGGGAGAAACCATTTTTATGTTCTCAATGTGGGAAATGTTTTTCACACCAATTCGAATTGAAAGTTCATTATGGAACCCACACAGGGGAGAAACCATTTTTATGTTCTCAATGTGGGAAATGTTTTTCACAGCGATCCGACCTGAAAGTTCATTATAGAACCCACACAGGGGAGAAACCATTTTCTTGTTCTGAATGTGGGAAGTGTTTTATAAAAAAATCTTATCTAAATAGTCATCAAAAGACTCACAAAGCGGAACAGCCCCCACCGGCCAATGGGATGAAAGAGGAGGCGGCTTCATGGGAAGGGGGAAACCAATCAGATTGCAGCATTAATCCCCTTACAGAACAGATACAGGGAACAGACACACCTGCTCCTATCATGGGGTGCAGCCTGAATAACAGTAATAAGAGAGACTTTCATAAACACCAAAGAACTCACAAAAGAGAGAAACTCTTTCCTTGTTCTGATTGTGAGAGATGTTTTTCAAACCGATCTGACCTCAATCGTCATCAAAGGACTCACACAGGGGAGAAACCATTTTCTTGTTCTGAATGTGAGAAATGTTTTTCAACCCAATCTCAACTCAATTTTCATCAAAGGACTCACACAGGGGAGAAACCATTTTCTTGTCCTGAATGTGGAAAATGGTTCTCAAGTAAATTTGATCGTGATTGTCATCAAAGGATCCACACAGGGGAGAAACCATTTTCTTGTTCTGAATGTGGGAAATGTTTTTCAACCCGATCTCAACTCAAACGTCATCAAAGGACTCACACAGGGGAGAAACCATATCCTTGTCCTGAATGTGAAAAATGTTTCTCAAGGAAACTTTCTCGTGATTGTCATCAAAGGATCCACACAGGGGAGAAACCATTTTCTTGTTCTGAATGTGGAAAATGTTTTTCAGACCAATCCCAGTTTAAAACTCACCTTAGAACCCACACAGGGGGGAAACCATAT
>scaffold_519|ENSXETG00000011434|299257|364448
ATGTCCCGTCGCAAGCAGGGAAACCCGCAGCACTTGTTACAAAGGGAGATTATCGCACATGAGGAAGAGGCTATTGCCATCCCTGAGCCAGGAGCCATCAGCCTCAACAACAGTGGGACTGACCCAGACTTGTTAACATGTGGACAGTGTCAGATGAACTTTCGTCTGGGAGACATCTTGGTTTTTATAGAGCACAAGAAAAAACAGTGCAGTGGCCCAAGTGGGGTCTGCTATGAGAAGAGGATGGATAAAAGTAGCCCCCCTCCTTCAACTCGATCTGAGCTCAGGAAAGTGGCCGAGCCTGTGGAAATCGGCATCCAAGTCACGCCAGATGAGGAAGACCGTCTTCTCACACCTACAAAAGGAATTTGCCCCAAGCAGGAGAACATTGCAGGTAAAGATGAGCCTTCAAGCTATATTTGCACAACATGCAAGCAGCCTTTTAACAGCGCATGGTTCCTGCTTCAGCATGCTCAAAATACACATGGATTTCGTATCTACCTGGAAACAAGCCCATCTAGTAACTCTCTTACTCCACGTATCACTATCCCTCCACCTCTGGGACCGGAGACTGTTGCACCATCCCCTCTGATGAATTTCCTTGGGGACACTAATCCCTTCAACCTTTTAAGAATGACAGGACCTATTCTACGTGATCACCCAGGCTTTGGTGAGGCTCGGCTCCCAAACACACCCCCACTTTTCAGCCCACCCCCACGCCACCATCTGGACCCGCATCGCCTTAGTGCCGAAGAAATGGGGTTAGTTGCCCAGCATCCTAGTGCCTTTGACAGAGTTATGCGCTTAAACCCCATGACAATTGAATCTCCAGCAATGGATTTTTCCCGAAGGCTAAGAGAACTAGCAGGGAACAACTCCACTCCACCACCAGTGTCACCGAACCGCGGCAATCCTATGCATCGCCTGTTAAACCCTTTTCAGCCAAGCCCTAAGTCACCTTTTATTAGTACACCACCATTGCCACCCATGCCCCCCAGCAGTACTACTCCACCACAGACCCAGGCAAAGAGCAAATCCTGTGAATTCTGTGGGAAAACCTTCAAGTTCCAGAGTAATTTAATAGTCCACCGTCGCAGTCACACGGGAGAAAAACCTTATAAGTGTCAGCTGTGTGATCATGCATGTTCCCAAGCAAGCAAGTTAAAACGTCACATGAAAACACATATGCACAAAGCTGGTTCAATGACTGGAAGGTCTGATGATGGACTGTCTGCTACTAGCTCACCAGAGCCAGGCACAAGTGATTTAACAGGAGAGGGTGTAAAATCCAGTGAGACAGATTTTAGAAATGAAAGTGATCCATCTTTAGGCCATGAAAATGAAGAAGAAGAGGAAGAAGAAGAAGAGGAGGAGGAGGAGGAAATAGAGAATGAAAGTAGGCCAGAGTCAAGCTTCAGTATGGACTCTGAAATGAGCCGCAATCGTGAAAATGGAGCAAAGCCAATCCATGATGAGAAGTCCCTTGTTCTTGGAAAAGTTATGGAGAATGTACATTTAGGAGGCATGCAGGCATATAGTGATATGCTGCATGAAAAACAAAAAAGAAGTCATTTCATGAAACGATCTGATCAGCAAATTTTATGTAGGAGAATTCCAGGGCATGAAGATACAGTGGAGAGAGAAATAATCCCCAATGATGAAGGGACAGTTAATGGAAATTTTGGCCCAGGTGAACCATTTCCAGGCTTGCTCCCACGAAAGCCAATGCCTATTTCTAGTTCTGGACTAAACAACTCATCAAAAAGGATAAAAATTGAGAAAGATCTAGATTTACCCCCAACACCAATAATCCCATCAGAAAACGTTTACTCACAGTGGCTAGTAGGATATGCAGCATCAAGGCACTTCATGAAGGATCCATTTCTAGGATTCACAGACTCTCGACAATCTCCTTTTGCAACTTCTTCTGAGCACTCTTCAGAAAATGGAAGTCTGCGGTTCTCTACACCACCAGGTGACATGCTGGATGGAGGTCTCTCAGGGCGAAGTGGGACAGCGAGTGGCGGCAGCACACCACATATCAGTGGACCAGGGCCTGGCCGGCCAAGTTCAAAAGAAGGAAGAAGAAGTGACACA
>scaffold_1356|ENSXETG00000000007|55524|57291
CCACAATGCCCCTCTCTCCCTGCTTTCCAGGACCCAGTCACATTTGAGGACATTGCTGTGCGCTTTTCAGAGGAGGAATGGAAGGGGTTACAGGAGGGGCAGAAGGAGCTGTACCGCGAGGTGATGCAGGACAATTACCAGAACCTGACTGCTCTGGGACTTGTTATCACCAAACCAGAGATTGTGCTAAAGATTGAGAAGGGGGAGGATCCAATCATCGGCGTCTGTCTGGCTCCGGCACACAAACGTCCCACACACATGGACGGAGCCCCAAAAGCAGCTCTAGGGCCCAAACATTCCAAATACCCACTAAGAAGCCACAGAGCCCCCCCTGGTTCCGCAGAGCGAGTCGGGAGCCTTGGGCAGAAGCAGCCGCCAGAGGAACCGAGTGCCAAGCGCTGTCCGGTGAAGAGGAAACCAACCCAACGGTCTCTGAAGCTGTTGAGAAGGTCTCCAAAAGTGGTCATGGACACTGGGCTGGGGAACCACGTTACCCACGGGACACTGAACCAGCCTCAGCCAGAGAAACCCCAACATGGGCCGGCTGGTGCCAGTGTGCCACGTAATACCCGGAGGGGGCAAGGTATTGTGTGCAAGAGAGAGGAGCTCTCTGAGGAGAATGCCCACATTCCAGGCCTTGGCGTTGGGAAGCCCTATAGATGTGCCCGGTGTGGAGAGACTTGGAACAATCTGCTCGACTTCTTGTCCCACGAGGCGGGGAGCTGCCAGTATCGCCCCTACGTCTGTAACATCTGCTCCAAGACCTTCGTGAAGAAGCAGCACCTGAGCTCCCACCGCAAAGTCCACACCGAGGAGAGACCCTTCACCTGCCCCCAGTGCGGCCGCAGCTTCCGCCAGAGCTCCACTCTCACTACCCACCTATGGAGCCACGCCGGCCACAAGCCCTTCCACTGCTCCTGCTGCCCCAAGAGCTTCAGCCGCAAAACCGACCTAGTGGCTCATATGAGGAGGCACACCGGGGAGCGTCCCTACGAGTGCCCCTACTGCTGGGAGAGGTTTATCCGCAAGAAATCCCTGCAGAGACACCTGCGCAAACACGCCGGCGAG
>scaffold_257|ENSXETG00000004737|1541219|1558802
ATGGAGCTTCCAAACTACAGCAGACAGTTACTGCTGCAATTGCACACATTGTGTAAGGAGCAAAAGTTTTGCGACTGCACAATTTTTATTGGTACTTTTCATTTTCGAGCCCAGAAGCTTGTGCTTGCTGCTGCCAGTTTACTCTTTAAGTCGTTGCTGGAAAGTACTGACACTATATCCATAGACGCTTCAGTTGTTACCCCAGATGAATTTTCCTTACTGTTGGAAATTATGTACTCAGGGAAGCTGCCTCCTGGAAAACACAATTTGACAAAAATCATTTCGGTTGCAGATAGCCTGCAAATGTTCGATGTGGCTGTGAGCTGTAAAAACCTCCTGACCGAACTTATGAGTCACTCCACCCAAAGTCACAGCCAGAAGCTAAAAGAGAGTTCTGTCCAGTCATTAACTGTGAATAAAACTGAAATTTTCTCTAAACAGAATACCTTGAACTTAAAAAATGATATTTCTAGTGAAATGACACCTGTCGAGCACAAAGTAACTCCGGTTTCAACAGCAGCTCCTTTTGATTCTCCTGCTGAAAAAACAAATGTAGACAAATGTCCAGACATCCCCCCACCTGCAACGAAGCTAGAGACTGAAGCTGATTTGCACTCAGCCAGCAATTTACTCGCTGAAACATCCACTGAGACAGCAGCAACTTCAGAAAATTTGGAAAAAATTGTTTCCTCACAGATATCAGAGAAAGCAGTGGTAACTCCGGACAATGAAAATGTTCCAGAATTAGCTGAAGGGTCCAATCCAGATGGAGACAGTATTGCAAGTCTTTTGGAAACTGAAATTGTATCGTATAGTGCTGAGGGAAATGATGAAGAAGAACAGACAAAATACGATGAAAATGAAGATGGAGATTCCAGCGATATCTGTGGCAAAGAGTTTGCCCATCCTTCAGGGCTCCAGTATCACAAAAGGACAGAACATTTTGATGAAAAGCCATTCTCCTGTGACGAATGCGGTGCCAAGTTTGCTGCCAACTCCACACTTAAAAACCATCAACGTCTTCATACAGGGGAACGGCCATTTGTCTGCAAACATTGTCACATGACCTTTACCCAGGCAGCTGCACTTTCCTACCATACAAAGAAGAAACATTCTGAAGGAAAGATGTATGCATGCCAGTATTGCGATGCTGTCTTTGCACAATCCATTGAACTAACCCGACATGTTAGGACGCATACAGGAGACAAGCCATATGTCTGTCGAGAATGTGGGAAAGGCTTTAGCCAAGCCAATGGTCTTTCTATACACCTAAGAACATTCCATAATGGTAAAGTATATGAATGTGATAAGTGCAAACAGACATATCCAACTTCCGCAGCACTGCAAGTGCACATCAAGTGCAAACACTCAGGGACACAGCCATTCCAGTGTCTTTATTGTACTGATAGTTTTCAGTTCCCTGGAGCCTTACAGCACCATGTTGCCACTGAACACTTCCATGAGAGTGATAACACGTTTGGCTGTGAAATCTGCGGGGAGCTCTTTACCGTTCATTCTCAGCTAGAAAGACAC
>scaffold_486|ENSXETG00000009686|856318|857643
ATGCCTAAAGGGTTTCTGGTGAAACGCAGCAGGAAGTCCCCGCCGGTGTCCTACCGGGTGCGGGAAGAAGAAGAGCCCCGCGCTACAATGTGCCCGACCGGTGGGGCCCCGCCGCCCTGCAGCCCAGACAGAGCCACCCAGGCCCCATGCTGCAGCAGCCCCCGGCCGCCCCCCGCCGGTCAGTTCGGGAACCCCGACACAGTGCAGCAGGCTCTGTACAGCCCGACCCGCCCGGTGAGCAGGGAGCAGCGGGAAAGGAAATACCTGGGATCCCCGGTGTCTGCGGAGTCCTTTCCGGGCCTGGGCACCTCCAGCGAAGCGCTACTCTACCCTCCCACAGGCACTGCCAATGGGCATCACGGACTGGCACTGCTGCCCCCGGTCTCTTCCTCCTCTTCAGTCAGCCGAAGCCAAGGCAAGAGGCCGGCCCCGGAGCCCGACAGCAAGCCCGCCGCTATGCCCGGCACTGGCCCAGGGGCCACAAGCAGCTCGGCCCCCAGCAAGCCCCCTGCGGCCAAGAAAACCAAAGCCATCCGCAAACTGACCTTTGAAGACGAGGTGACCACATCCCCGGTGCTGGGTCTGAAAATCAAGGAAGGACCGGTGGAGCCCCCCCGCCCCAGGGCAGCCAGCTCCGGGCCCCGACCCCTGGGGGAGTTCATCTGCCAACTGTGCAAGGAGGAGTACAGCGACCCCTTCTCCCTGGCGCAGCACAAATGCTCCAGAATCGTGAGGGTCGAGTACCGCTGCCCAGAGTGCCACAAGGTGTTCAGCTGCCCGGCCAACTTGGCATCGCACCGCCGCTGGCACAAGCCCCGACCCCCAGTCGCCTCCACAGCCCAAGCCAAGGAGGAGCCACTGAGTGACCGGGACACCCCCAGCCCAGGGGCCTCCGAGTCCGGCTCAGAAGATGGGCTGTACGAGTGCCCCCGGTGTGCCCGCAAGTTCCGCCGCCAGGCTTATCTGAGGAAGCACCTGCTGTCGCACCAAGCAGCCAAGGAGCCGGAGGAGCCCGGTGTCATGATGTTCCCGGGGGAGGAGCAGCGAGCCAAGAGCCCCCCCAGCCTGAATGCCCAGGAGTGCCACCCGTGCCCGGTGTGTGGGGAAACATTCCCGGGGAAGAGCAGCCAGGAGCGCCACATCCGCCTCCTCCACTCCTCCCAGCTGTACCCCTGCAAGTACTGCCCCGCCACCTTCTACAGCTCCCCCGGCCTGACCCGCCACATCAACAAGTGCCACCCCTCCGAGAACCGGCAGGTCATCCTGCTCCAAGTGCCGGTGCGCCCGGCCTGCTGA
>scaffold_687|ENSXETG00000027161|387539|393845
ATGAACAAGAAGCAGATAACTGAGAAGATCTTTAATCATGCTCTGGAAATCATTTGTCTACTAACCGGCGAGGAATGTATGGTGGTGAAGAGAAATAATGAGGAAGTGCACAGTATCTTCAGCAATGCCCCAAACCCTATTGTGGAACAAAGTATTCACTCACAGGACAGAAATGATAACCCACTGTTAATAAGAGAGAAGATCTTAGAGCTTGGTTGCAAAATAATTCAGCTTCTGACTGGAGAGTTGTTTCTGAAAGAGTGGAAATATTTTGAAGAACACAGAAATTATTACAGAGATGTCATAACAGAGAACCACCAGCCTTTAAACTCCATGGGTTACAGCAACGTGACGCCAGAGAATTTACAAATCAAGCAAGAAGAGAGCTCTTTACTGAAAAAGTTTAAAGATAGTCAGAATGAAATTCATGAAGTTAGTTCCCAAGCACACTTAAATGTAAATCCAGCAGATGAATTAGATATTAAGCAAGAAGGCGAAAACATGATGGGAGATTCAAGAGACTGTGTGGTGATTCCAGATGATACTGATCAAGCATACTTAAATGTAAATCCAGCAGATGATCTAGATATTAAACAAGAAGGTGAAAATATGATGGGAGAATCAAGAGACTGTGTGGTGATTCCAGATGATACTGATCAAGACTCTGATGTTAAAGAGGTAGATGGTCAAGTTGCTGTGTCTCCTGTAGAAGGAGCTTGGATGGAAGATGACTTTCGCCAGTGTTTGTATAAGGAAAACAGTTTGCCGTCAAGAACTTCCCACGGACGCTGTGATATTGCACAAGGGATTTTTGCAAATAGTATTAAAAATATTATTAAAGAACAGTGTTTAACAGATCATGATACATTTCTTGCTGAAGGAGATATACAAATTGTGCAGTTAAATCATGGTGAAACAGAAGATTCTGGTAGCAATAGTGACCACACAAATTGTCTTCTAAACAAACACTTAAACATAGATATTCATGAAGCAAGTAAAAAAAATGACTACTATGTAAACACTGACATGGGGAAAAGAACAACCCCCTGCAACTTAATTACAAGCAAAACTGCAAAGAACGAAAAACCATTTATTTGTTTAGACTGTGGCAAACACTTTGCATGTAATACCCACCTCACTAACCACATGAAAATCCACTCTGGAGAAAGGCCATATTCATGCAATGAGTGTGGCAAGAGTTTTACCCGAAATGCCCACCTTGGACGACATCAGGCATCCCATACAGGAGAGAGGCCCTTCTCTTGCTCAGAATGTGACAAAAGTTTCACTCGCAGTTCATATCTCATAGTACATCAGAGATCTCACTCAGGGGAGAAACCATTCAGATGTGAAGAATGTGGAAAGAACTTTACTTCCAACACTGATCTTCTGAAACATCAGATCATCCACAAAGGGGACAGGCCATATGTATGTGGTGATTGTGGAAAAAGTTACACTCATGGTTATAAGTTTGTTATCCATCAGAGAACCCACACTGGAGAAAGGCCATTCTCTTGCAATGAATGTGGAAAAAGCTTTATAAGCAGATCAAACTTTGCTGCTCACCAGAAAATACACACAGGACAGGGGACCTATATTTGCAACGACTGTGGAAAAAGTTACCTTAGTAGATTCCATCTTGCCATTCACCAAAGGACACACACAGGAGAGAGACCATATGCCTGCAGCCACTGTGGGAAAGGTTTTATTTCTCGTGCAGATCTTGTTCGCCATGAAGTCATTCACAGACCACAGCGACCGCATGTATGCAACCAGTGTGGGAAAAGGTTTACACAAAACACTCATCTTGTTAGACATCAAAAAATTCACAGGTCCTAG
>scaffold_483|ENSXETG00000006312|189147|216064
ATGGTACAACCAAAAGGATGTAGTGATGAAGAAGACAACACTGAAGAATCGAAAACTTCTCAAAAGTCTGTTTCAAAGGATGCAGCAGAGGCAGCTATTAAACAAACCTCAGGGGCTTCTACAGTACACACAGGAGAAACCTCATCCCTGCGTGATTATGCAGCGAACACTATGAATGAATTTCTTGGAATGTTTGGGTATGTACAGCCTAATGTGCGGGATGAGCTTGCAAAGAAGATCAGCTTTGAAAAACTAAATGCTGCTACCTCAGAGCCCCATACTGCTGAGGATGCACTCAGCAAACGAGCCAGGTTCTCTAAATACGAGGAGTATATCCGTAAATTGAAGGCTGGGGAGAACCTTTCTTGGCCTCCACAAGTGACAAAGTGTGACGAACCGAACTCTAAAACATTGCAGGTCAAAGTACCTGGAGTTGATTCAGGCATAGTGCAAGAGACAAAAACTTCTGTTTTGCCCCTCTCAACTGCTACCACCTCACATATGCAAGGTCTTATGTCTAGAGCTTCCAAATACGACTTCTTCATTCAAAAGCTAAAAACTGGAGAAACTCTGAGGCCACAGAATGGAAATACATATAAGAAGCCCTCCAAATATGACCTGGAGAATGTCAAGTATCTTCACCTTTTCAAACCTGGAGAGGGTAACCAAGACATGGGTGGTTCTATTGCTTTTAAAACAGGGAAAGTGGGACGTCCCTCTAAATATGATGTCCGTAATATACAGAAACTCACCCCACTGAAGGCAGCAGCAGTTGTTCCAAGCCTAGCTCCAGCTTCTCTCACAAGCAATCCTACCACTCCTGCACCAGCAACAGAACAGCCTGTGACATTGCCTTTCAATACTCCAGAGTATCTTAAATCAACCTTCTCAAAAACAGATTCTATAACTACAGGAACAGTGTCCACAGTCAAGAATGGACTACCCCCAGATAAGCCCCCTGAAGATGTAAATATTTACCAGAAATATATTGCCAGATTTTCAGGCAGCCAGCACTGTGGGCATATTCATTGTGCATATCAATACCGCGAACACTACCACTGCTTGGACCCTGAGTGCAACTACCAGAGATTTACAAGTAAACAAGATGTAATTCGACATTACAACATGCACAAGAAACGTGATAACTCTCTTCAGCATGGCTTCATGAGGTTCAGCCCGCTAGATGACTGCAGTGTGTACTACCATGGCTGTCATCTGAACGGGAAAAGCACACACTATCATTGCATGCAGGTGGGTTGTAATAAAGTATACACCAGCACCTCCGATGTGATGACACATGAAAATTTTCACAAGAAAAACACACAGCTGATAAATGATGGCTTCCAACGGTTTCGTGCCACAGAAGACTGTGGCACTGTTGATTGCCAGTTCTACGGACAGAAAACTACCCACTTTCATTGCAGGAGACCTGGCTGTAGCTTTACTTTTAAGAACAAGTGTGATATAGAGAAGCACAAGAGCTACCATATTAAAGATGATGCTTATGCAAAAGATGGCTTTAAGAAGTTCTACAAATATGAGGAATGCAAGTATGAGGGATGTGTATACAGCAAAGCCACCAACCACTTTCACTGTATCCGTGCTGGCTGTGGCTTTACATTCACTTCCACCAGCCAGATGACTTCCCACAAGCGCAAACATGAGAGGAGGCACATACGCAGCTCTGGGGTCCTTGGTCTCCCATCATCCCTAATAGGTGGCAAAGACAATGACGTTGAGGAGTCTAGCAATGATGACTTAATTGATTTCTCTGCTTTAAGTAGCAAGAACTCTAGTTTGAGTGCCTCTCCCACCAGTCAACAGTCTTCCGCACCCTTGATCCCCTCTGCTTCTGAGGTTCCTTCTCCTCAGACAAACAAAGTCACCAGCACTGCTCCCCCCAACACCAAGGTCACTGGCCTCCTTCCCCAGACATTGCCTAGTACTATGCCATTGGCTTTAGCCCTATCTAGTTCTACACTTCCTGCAACTGGGCCATATTTCCCAATTATAAGTGGGCGTGGGAGTGCTTCTCTTCCTGTTAGTGGCACTAACTTAATTCCTGTAGTTGCCCCAGACTCTTCTCCACAGTCTGCTTCAGGAGCAAGTGATCAAAATAGCACTTTGCCAGCTGCCCCATCTATTATGGAAAGGATTTCAGCAAGCAAGGGGTTAATTTCACCAATGATGGCTCGACTGGCAGCAGCAGCCTTGAAGCAGTCTCCATCCCCTGAAGCAGCATCTTCAATTAAGCAACTAAGACCACCAAGCCAACATGAAACAGGGCTCCATACGTTTATATGTATGTCAAACAAAACATTCATCTATATTATAATGGCCCTAAAGTCCAGCTCTATTCCTGGAAATTTGCTCAGCCTTAAAGCAGATGCTGATAGTAATGACTCTGGGACTGTGGATTCAACACATTACCTTGGCAAGGTGATGAAGGCTCTTGCTCAAGAAAAGCACAAAGAGCATTGGAAAACATACCTACGCAGGTTTGGTCCTACAGATGTATGTGACCCACAGTGTGACTTCCTGCACAAGCTTCACTTTCACTGCGTGGTTGAAGAATGTGGAGCCCTCTTCAGCACCTTGGATGGGGCCATAAAACATGCTAACTTCCATTTCCGGACTGATGTAGGAACTGCAAAAGGCAGCTCTGACTTCCCTTTTTCAGGAGACATCATAAGCTCATCGGGCCCCTCAACACCCCCATTGCCTTCTAGTATGCTCCCTGGATGTGATGTACCAGCTTCCTGTGCTGCTGCTGTCCCATCAGCCTCAACTCTACTTGCATGGAAGCAGCTGGCATCCTCTATCCCACAGATCCCCCAAATTCCAGCCTCAGTTCCCAGTCTGGCATCATGTCCCATGACAACAACTTCCTTGGAGAATGCAAAGCCTCAAGTCAAACCTGGATTCCTGCAGTTTCACGAAAAGTGA
>scaffold_3277|ENSXETG00000017171|822|6261
ATGAGCATTCCCAACTCCCAGATGGAACTTCCCTCAGTGGCACAACATGAATGCCCAGAATGTGGGAAAAGATTCTCGAAAAAAAACCCACTTATTATTCATTACAGAATCCACACTGGGGAGAAACCATTCATGTGCACGGAATGTGGGAAAAGTTTCAGGCAAAAGCAACACCTTACAGAACACCAATTATCTCACACAGGGGAGAAACCATTCATGTGCACAGAATGTGGGAAAAGTTTCAGGAGAAAGCAAATCCTAACAGATCACCAGAGACTTCATACAGGGGAGAATCCCTATGCATGTACAGAATGTGATAAACCATTCAATAAAAGGAGTAACCTTATCAAGCACCAGAGGATTCATACAGGGGTGAAACCATATGTGTGCATCGAATGTGGGAAAAGCTTCTCCAACAAGAGCAACTTTCAGGGCCACCAGAGAATTCACACAGGGGAGAAACCATTTTCTTGCACAGAATGTGGGAAACGTTTCACCACAAAGACCAAGCTTAACGGCCATTACAAGATTCACACAGGGGAGAAACCATTTTCTTGCACAGAATGTGGGAAATGTTTCACCACAAAGACCAAGCTTGGCGCCCATTACACGGTTCACACAGGGAAGAAACCCTTTGCTTGTGCAGATTGTGGAAGAAGCTTCGCTTTAAAGGGAAACCTTACCAGACACCAGGGAACTCATATTCACACTGGGGAGAAACCATTCATGTGCAAAGAATGTGGGAAAAGTTTCAGGCAAAAGCAACACTTTACAGAACACCAATCTATTCACACTGGGGAGAAACCATTCATGTGCAAAGAATGTGGGAAAAGTTTCAGGCAAAAGCAGTCTCTTACAGAACACCAATCTATTCACACGGGGGAGAAACCATTCATGTGCACGGAATGTGGGAGAAGTTTCAGGCAAAAGCAACAACTCACGGAACACCAATTAATTCACACAGGGGAGAAACCATTCATGTGCACGGAATGTGGGAAAAGTTTCAGGAAAAAACAACAACTCACGGAACACCAATTAATTCACACAGGGGAGAAACCATTCATGTGCACGGAATGTGGGAAAAGTTTCAGGCAAAAGCAACAACTCACGGAACACCAATTAATTCACACAGGGGAGAAACCATTCATGTGCACGGAATGTGGGAGAAGTTTTAAAGTAAAAAGAATACTAATACAACACCAGAGACTTCACACAGGGGAGAAACCCTATGCATGTACAGAATATTGTGGGAGAAGTTTCGTTTTACAGGGAAACCTTACCAAACACCAGAGAATTCATTTGCAAGAT
>scaffold_57|ENSXETG00000001856|312820|442672
ATGGAAGCCCAGTCCCGTAGCACTACAGCAAGTGAAAAGAAAAAGGTTGAGAACTCCATAATCAAAGGTCACACTCGAACAGAAGTCAGCGAGAAAGCTGTTGCCTCCAGCACAACTTCCAATGAGGATGAAAGTCCTGGACAGACATATCACAGAGAAAGAAGAAACGCCATCACCATGCAGCCTCATGGAGGCCAAGGTCTTGGTAAAATCAATGAGGAACCCTCTACGTCAAGTGAGGAAAGGGCCTCATTAATAAAAAAAGAACTTCATGGATCTATAACACATCTGCCTGAACCCTCAGTTCCCTACCGTGGCACTGTCTTTGCCATGGACCCTAGGAATGGTTATATTGATCCACATTACCATCCGCCTCATCTCTTCCCATCTTTTCATCCTCCTGTGCCAATTGATGCAAGACATCATGAGGGAAGATACCATTATGAGCCAACTCCCATTCCGCCACTGCATGTGCCTTCTGCATTAGCAAGCAGCCCGACATACCCAGATCTTCCATTTATCCGGATATCTCCACACAGAAACCCAGCCAGTGCATCTGATTCCCCATTCAGCCCTCCTCATCCTTACATCAGTCCTTACATGGACTATATCAGATCTCTCCACAGCAGCCCTTCACTGTCTATGATATCAGCTGCCCGTGGACTCAGCCCTACTGATGTCCCACATGCTGGTGTTAGCCCTGCTGAATATTACCATCAAATGGCACTGCTAACTGGACAGAGAAGCCCATATGCTGATATTATTCCATCCCCTGCAACTGCTGGTGCTGGAGCTAATGCCCTCCATATGGAATATCTTCATGCCATGGAGAGCTCACGGTTTTCAAGTCCTAGAGTGCCATTACGACCAAGTCGCAAGAGAACACTGTCCATATCACCTCTTTCTGATCATAGCTTTGATCTCCAGACAATGATTCGCAACTCTCCAAATTCTCTTGTTACTATACTTAACAACTCCCGCAGCAGCTCATCTGCTAGTGGCTCTTATGGGCATCTAGCAGCCAGTGCCATCAGTCCAGCATTGAGTTTTACATACCAGCCTACACCAGTGTCTCTTCAGCAAATGCATCAACAGCTTATGAGTCGACAGCACAGCATAGGCTCAGCTTTTGGACACAGCCCTCCACTTCTTCACCCAGCACCAACATTTCCTTCTCAAAGGACCATTCCCGGCATCCCCAGTGTTTTGAATCCAGTGCAGGTCAGCATTGGGCCATCAGAGGCTGCACAGCAAAACAAGCCCACCAGTGAGTCAGCAGTCAGCAGCACAGGTGACCCCCTGCACAACAAGCGTTCTAAGGTAAAACCTGAAGAAGATCTTCCAAGCCCTGGAGCAGTGTGTATTCAGGATCAGCCAGATGGAATGACTCTGGTGAAAGAGGAGGGGGACAAAGATGAAAGTAAGCAAGAGCCTGAAGTGGTCTACGAGACAAACTGCCATTGGGAAGGCTGCTCGCGAGAGTTTGACACACAGGAACAGCTAGTGCATCATATCAACAATGACCACATACATGGAGAGAAAAAGGAGTTTGTGTGCCGATGGCTAGATTGTTCAAGAGAACAAAAGCCGTTTAAGGCTCAGTACATGCTGGTGGTCCACATGAGAAGACATACAGGAGAAAAGCCACACAAATGCACTTTTGAAGGTTGTTCAAAAGCCTACTCCAGACTAGAAAACTTGAAAACTCACCTGAGATCTCACACTGGAGAGAAACCATATGTCTGTGAGCATGAGGGCTGCAACAAGGCCTTTTCAAATGCATCTGATAGAGCCAAGCACCAAAACCGCACTCATTCAAATGAGAAACCTTATGTTTGCAAGATCCCAGGGTGTACAAAACGTTACACTGACCCTAGCTCACTTAGAAAGCATGTAAAGACAGTGCATGGTCCAGAGGCTCATGTAACTAAGAAGCAGAGAGGGGACATACACCCAAGGCCTCCACCACCACGAGAACCAGGAAGCCATTCGCAGTCAAGATCACCAGGCCAACATATCCAGGGTACACATGGAGAGCACAAGGACCTCAGTAACACTACCTCAAAGCATGAAGAATGCCTGCAAGTAAAATCAGTCAAGACTGAAAAGCCAATGACATCTCAGCCAAGCCCTGGTGGTAAGTCTTCATGCAGCAGCGAGCAGTCCCCCGTCAGCAACTATACCAACAGTGGGATCGAGCTTACTCTAAACAGTGGAGGCAGCATTGGAGACTTCAGTGCCCTAGATGAAACCCCAATCATGGACTCTACCATTTCCACCGCAACCACAGGACTTGGTTTACACGGAAGGAGGATTATGACAGGAACCAAATGGATGGAGCAAATTAAAGTTGAAAAAATTAAACAAGTTAATGGTATTCTTCCAAGACTGAACCCAGTTCCACCTCATAGAGCACCAAATTTACCACCAATCACTGGAAATGGTGTGCAGCTGAACAGCAACATCAGTTTGGGGGGATCAGCACCTGTTCTTCCAAACAAAAATGAGCTTTCTAGCATGGACATTACAGTCTTGAATATGCTTAACAGAAGAGATAGCAATACTAGCACAATAAGTTCAGCATATATGAGCAGCCGCAGGTCCTCTGGAATTTCACCTTGTTTTTCCAGTCGAAGATCCAGTGAGGCATCTCAGTTTGAGGGACGGGTTCAGAATATAAGTGTTGCAGACTCCTATGATCCAATTTCTACTGATGCCTCAAGACGATCAAGTGAAACAAGCCAGTGTGATGGGCTGCCAAGCCTCCTAAGCCTTACTCCAGCACAGCAATACAGGCTGAAAGCTAAATATGCTGCTGCTACAGGTGGGCCCCCACCAACACCACTGCCGAACATGGAAAGAATGAGTCTAAAAACCAGAATAGCTCTCCTGGGTGACTCAAGAGATTGTAGATTGTCACCTCTTCCTTCAGTCAATGTCCCACGAAGATGTAGTGATGGTGGAGTAGGCTCTTATGGAAGAAGGCATTTGTTGTCAAATGAACTTCAAGGTAATGGAATGCGTAGAGCAAGTGATCCTGTAAAAATGGTCTCTGATAACTTTTCTAATGCTAGAGTTCCAAGGTTCAACAGTCTTAACAACATCACCCCTCCTGATGCCCCGCCACTTATGGAAAGGCGCAATTTAAGTCTTCAGAACTATACCCGTAATGTGTATTCACCATGCCCTCCTAGTATAAGTGAAAATGTTGCCCTGGAAGCAATGATAATGGAAGCAGAAGGCAATTTTGATGATGAGGATTTACTGCCAGATGACATGGTTCAGTATCTTAACTCTCGGAACCAAAGACTTTATGACATTTTTGAAACAGATAAATTACAGAATAATGCTGGAGAAAGAAATGGAAACAACTTTGAACCATCTCATGTAACCAGTAATATAATAAATGAACAGTTCCTCAATTCCGAACAAACAGATACCATAGAAAATAAAAATGACCTCCCAATTCAGTGGAATGAAGTAAGCTCTGGCAGTGCAGAATATTCTCCATCGAGATTAAAGTATGGGCAGCGTTTAACCACACAGCAGAATCGACCTTTTGGATTGTATAATAACATGATGGTCCAGCAGCAAAATGTACCAAAGAACGGGTTGCCCCAGCAAAGGAGCTATCAACATCATACACAAAACAACCCACAGGTGCCCCAGCAAAATCTGAACCTTTACAATAACAGCAGTGTGTGGAGTGGTCAGTCAGTCAGGGGCAATCAGTGCATTGACATAGCAAGATCATCACTGGGAACGTCTGCAACAGGAAGTCTTTGCAATACAACTCGAGGACAAAAATTTACAGCCAATGGTTTGCAAATGAATATTGGTCAACAAAACTATGGACCATCCACACATTATAGTGTGCAATCAGCTAGCAGAACTGACCCAGTCCAGAATGAAAACATCATGAATCAGGAATTTATGCACCAGATGACAGCCGAACACCTAATTTATGGTATGCATTTCCTGGGGGTAACTCGATCTAATCAGACAACATCAGGGCAAAATGGAAACACAATTGATGCAACACAAAGTTTCCTGTCAACTACTCAAAATGCTGGAGAGCAGCAGCCATCCCTGGCAAAGAATATCCAGTCTTTTGTAAACTCTAGTGGAAATAGCAGGCAGAATATACATAGAAACAACCTGTCATATCTGCAAGAGCAAATATGTGACACCAACCAACAAGTTTGCAGAGTGAATGGTATTAAAATGGAAATGCAGAATCACCCACAACAGCACTGTGCGAATGCACAAAACTTCTCCGGTCAGTTGTATGACCAAACAGCAGCATATCCTCAGCAAAGTATCAAGTCAGGTTCTGAGCCTGGTATGGAAGCAAACTGTCTTTTACAAGAAAGTAATAATACAAACTCATCCCAGCTTCTTTCGCCTGGGGCAAACCAAGTGACTAGCACAGTCAATAACATTGACAGCAGTTTGGATGAGGTGCAAATCGATTTTGATGCTATAATTGATGATGGGGATCATGCCAGCCTCATTTCTGGAGCTCTAAGTCCAAGTATCATCCAGAATCTCTCCCGTAATTCTTCACGCCTTACCACTCCTCGAACATCTCTGACATTCCCAGCCATACCTGTTAGTACCAGTAACATGGCTATTGGGGACATGAGCTCTTTGCTGACCTCACTTGCAGAAGAAAGCAAGTTTCTTGCTATTATGCAATAA
>scaffold_34|ENSXETG00000016786|2046711|2049786
TTTCAGGCACCAGTTAAGTTTGAAGAAATAGCAGTGTATTTCTCCGAGGAGGAGTGGGGGTGTCTGGCAGAGTGGCAGAAACTGCTTTACGCCAATGTGATGCTGGACAACTACGAGACCCTGTGCTATCTGGCCCACTGGAATTTGCAGTCCAACAACAATCTGGCTACCCAAGGGATTAAGGAAGAACTGCACCATCCTTTGTACCTGGAAGATTTGGCCAATCAGCAGAGCAGTATTCATACACAATACTGGCAGATAGAGGGAGTGACCTGCAGGAAACGTTACTGTTCACCTGAGCAACTGCCTGCATATCCAAGAGAAAACAGAACTCAGGTTGTGTCTTTGCGCAATAAAACATGCAGTGATAGTCGTGCAACAGCCAATCAAGAGGCATGGAATGAAGGGATCAATAAAAAGGCTGAATGCATGGCTGGGCTAAACTCCCACACAACTGAGAAATACTACACATGTACTGAATGTGGAAAGGGCTTTAACCGTAGCTCCCATCTTTTAAGGCACAAAAGGATCCACATAGGAGAGAGACCCTACTTCTGCGGTAAATGCGGAAAGAGTTTCATTGACAGTTCCCAGCTTGTCATACATAAGAGAACCCACACAGGGGAAAAACCATATGCTTGCAGTGACTGCGAGAAAAGCTTTATCTGTAAGTTGCACCTTGTTAGGCACCAGCGGTCCCACACTGGGGAGAGGCCGTACGTCTGCAGTAAATGTGGCAAAGGCTTTGCGCAGAGTTCAAATCTTTTAACTCACTTGAGAACTCATACAGGGGAGAAGCCATATTCCTGTGCTCAGTGTGGGAAGAGCTTTATCCGCAGGTCACATGTGATACGGCATCAGCGCATACACACTGGGGAGGGTCCTTATGGCTGCACTGAATGCGGCAAGAGCTTCACAGAAAGCTCAGCTCTTCTTAAACACCAGAGAACCCATACAGGGGAGAAACCATATGCGTGCACTCAGTGTCCAAAGAGCTTTATGGACAAGTCCGCCCTCGCAAATCACCAGAGAACACACACTGGGGAGAGACCTTATCCATGCAGGGACTGTGGGAAAAGTTTCTCTCACAGTTCAGCCCTTGTGAAGCATCAGAGAATCCACACTGGAGAAAAGCCATACGCCTGCGGCAAATGTGAAAAGAGTTTCTCCCAGACGTCGGCTCTTGTAAACCATCAGAGAACCCATACTGGGGAGAAACCCTTTGCTTGCACGGACTGTGGCAAGTGTTTCACTCAGACTTCCTCTCTTGTGAAGCATCAGAGAACTCACACTGGGGAGAGACCGTATACTTGCAGCGAGTGTGGGAAAAGCTTCACTTACAGCTCAGTACTTGTCAAGCACCAGAGAACCCACAAAAAA
>scaffold_265|ENSXETG00000009866|190324|193203
ACGGTGCCTCCCAGCGATCCCCAGCGGCAGGCCGGAAGGCTCCCTATTAAGGTGCTCAAGATGCTAACAGCCAGAGGCGGACACATCCTGCACCCCGAATATCTTCAACCTCTGCCATCCACCCCAGTTAGCCCTATAGAGCTGGACGCCAAGAAGAGCCCCCTTGCACTGTTGGCTCAGACCTGCTCACAGATCGGGAAGCCGGACCCTGCACCCTCCAAGCTTTCAGCGGTCACAGGCTCCTCAGCAAGTGGCGATAAGGAGTCCAAGTCCGTGCCACTGAAACTTAGCGACATAGGGGCAGAGGACAAGTCTAGCTTCAAACCCTACTCCAAGCACCCAGATAAGAAGGACCAGTCAGCAAGTGACAAATCCGGGTTCCGAGTTCCTAGCGCCGCCTGCCCTCCCTTCACCCCTCGGACTGGCAGTCCCGGATCACCTCGCACTCCACCCCCGCCCTCAGAGCCCAAGGCCTCCTCGGAATGCACAGACAAGAAAGAGATGGAACAGTGCGCTAAGACTGCGCCCCCTGATGGCAGTGCGCATGGCCGGCTAAGCACAGAGCTGACCCATAGCGAGGGTACGGCGGGATGTAAGAGCCTGTCCGCTGCTCCATCACCCACACCAGCCTCGTCCTCTTCCTCTTCCAGCTCTGTGCTGGGCTCCGGGCTTGTGGCACCTGTGTCGCCCTACAAACCAGGTCACACTGTCTTTCCACTGCCTCCTGCTAGCATGTCCTACCCGGCCACACTAGCTGGGGCTTATGCCGGCTACCCTCCGCAGTTTCTGGCACATGGGGTGTCTCTGGATCCCTCCAAGGGGAGTTCCTTAGTGGGGGCTCAGCTCAGCACCCTGGGGTGCACAGGCAAGTCTGCAGCTTCTAGCCCTCTCACCGGGGCCTCTCCTCCCTCAGTGATGACTGCTAGCCTGTGCAGGGACCCGTACTGTCTCAGTTACCACTGTGCCTCCCAGCTGGGCGCAGGCGCAACTTGCGCACACGACCTGAAATCTGGATACCCTCTGGTATACCCTAGTCACGCACTCCACGGGGTATCCCCTCCCTCCCTGCCCGGCCACCCTCTGTATCCTTACGGTTTCATGTTGCCCAACGATCCCCTACCCCATGTATGTAACTGGGTATCGGCCACAGGCCCCTGCGATAAGCGTTTTTCCTCTTCCGAGGAGCTTCTAGGTCACTTGCGGACACATACCGCCTTTCCAGGGGCCACGGACAAGTTGCTGCCGGGATACCCCAGCTCATCTTCTCTGGCAGCCGCTGCCATGGCCTGTCACATGCACATGCCTCCTACCGGAGCTTCCCCCGGCCCACTTACCTTGCGCAGCCCACACCACCACCCCCTGGGACTCAGTAGCAGTCGCTACCATCCATACTCCAAAAGCCCCCTACCCTCAGGGGGTGCGCCAGTGCCAATGCCAGCAGCTACAGGACACTACTACTCACCTTATGCTCTATACGGGCAAAGACTCACTACAGCCTCCGCGCTGGGATACCAGTGA
>scaffold_19|ENSXETG00000009952|4681968|4695229
ATGAGGAAGAGGAGGAAGGTTGGTGCAAAACTTCTGCTTCCCGAACTGCAGAGCCGAAGGGAACCCCCGAAAGATGTTGTCACTGAGCAGCAAGATAAAGAGAATAATGTCAGAGACAGACCCACTGTGGTACCGCCGTCAGATGAAAGGAAACGCTTTCAGTCTCTAACATATAATAAAAACCTGTTGAAATATTTGAACGATGATCGCCAGCGACAAGCTTCTTTCTGTGACCTTGTTGTTACAGTGGAGGGGAGGGAGTTCAGAGTGCACAAAGTGGTAGTGGCTGTGGGCTGCAGTTACTTCCATGCCTGCCTAAGTAAAAACCCTCAGACAGAAGCTGTGGCTTTAGATCATGTGAGCAGTTCTGTGTTTCAGCAGTTGCTGGATTTTCTCTATACTTCAGAGCTGCTGGTGTGGGAACATGAGCTGAGCCTTGTTCTAGAGGCAGCAAAGTTCCTGGACATCATAGATGCTGTGCAGCTGTTGGAAAACGAAAGGGTTAATGTATCTGCTGGGGTCAGAGAAACTCCCGATGTAGCAAATGACACTAATAGTAAACTGGAAACCAGTCATAAATGTCCACTTTGCCGAAAGGTGTTCTGCTATAAAAAGACCCTGGAAAATCATATGGGCAAAGCACATGCGGAAAGAGACCCAGGGGACATTCTTGAGGATTCTGACCATTCAACCAGAAAATCAACTCGAAGAAGGAAGTGTCCTGTAAAATTTGAGAATGGGGGGGAGTTAGAAAGTGACGGCATCTCAAGTAGTGAATCTTCTAAAAGCAGCATGGAAAGAGCAGACTCTGGAGATTCTGGCAATGAGATAAATGAAGAGACAAGTGGATTAGAGGATAATGTGCAGGGAGATGATGGGGAGGAGACACTTGTACCTAATAATGAACAAAGTGAAGGCGAACCAGAGGAAATGGAAGAAAGGAACGAGTTTTCGGGAGCATTGGCCAACTACCCAGATGGACTTAATCCAGTTTTATTGCATAAGGATGGCAAAAAGGTCCTAAGATGTCCTAAATGTGACAAAGTCTTTGATCGAGTAGGAAAGTATGAGAGCCACACACGTGTTCACACAGGAGAGAAGCCCTTTGAATGTGATATATGTCACCAGAGATACTCCACCAAATCTAACCTTACAGTTCACAGGAAGCGGCACAATAACGAGACTGAAATTCATAGGAAAAAAAAGCATAAATGTCCATTTTGCAACAAGCCTCATGCAAGCAGAAAGACTCTTTCTAAACATGTAAAAAGATTTCATCCAGAGAATGCGCAAGAGTTTCTCTCTCTTAAGCGGATCAAAAATGATGGATGGAAATGTGATGTGTGCAATAAATCATTTACTCGAAGGCCACATTTGGAGGAACACATGATTCTGCACTCTCAGGACAAGCCTTTTAAATGCACCTACTGTGAAGAGCACTTTAAATCTCGCTTTACAAGGCTGAAGCACCAAGAGAAATTTCATTTAGGTCCCTTCCCGTGTAATATCTGTGGCCGTCACTTCAATGACACAGGGAATATGAAGCGCCACATAGAGTACACACATGGAGGAAAGAGGAAGTGGACTTGCTTCATCTGTGGAAAATCGGTAAGGGAAAGAACAACACTCAAAGAACACTTGAGGATTCACAGTGGGGAAAAGCCTCATCTTTGCAGTATCTGTGGGCAGAGTTTTCGTCATGGCAGTTCTTACAGGCTCCACCTTCGTGTCCATCATGATGACAAGAGATATGAATGTGAGGAGTGTGGGAAGACTTTCATTCGCCATGATCATCTCACAAAACACAAGAAGATACACTCTGGTGAGAAAGCCCATCAGTGTGAGGAATGTGGGAAATGTTTTGGACGTCGAGACCACTTGACTGTACATTATAAAAGCGTACATCTTGGTGAGAAGGTCTGGCAAAAGTACAAAGCCACATTTCATCAATGTGAAGTATGCAAAAAAGTTTTTAAGGGAAAATCAAGCCTGGAAATGCATTTCCGGACGCATTCTGGGGAAAAGCCATACAAGTGTCATATCTGCAACCAGTCATTCCGCATCAAGAAAACACTCACCAAGCATCTAGTTATTCATTCAGATGCCCGTCCCTTTAACTGCCAGCACTGTAACGCCACCTTTAAACGCAAAGACAAACTCAAATACCACATTGATCATGTTCATGGTTCCAAGGTAGCAGAAGAAGAGATGGGAGCAGATGAAGAGCCAAAAAGTTTTCCGGTAGTCTCAGAGAACACAAGTGCAGATATCTGTGTGCCCCTTACTTTGGTGCCCATTGAAATGGCAGAGAGTGAAGCAGATTTAGGGCGTCATACAGGTTCGTCTGCATTACCATCAGCAGCAGAATATCAACCTTCTGACTTGGCCTTTTTAGAAAAATACACGCTAACGCCACAGCCAGCCACCCTTTTGCATCCAGTGCGGCCAGATCAAATCTTGGAGAGCAGAGAACATTCTTATCTTGGAACACTGCTTGGGCTGGACCCTCAACCCCCTGTACAGAGTGTCACAAGAGAACATCATTAA
>scaffold_1667|ENSXETG00000012675|30745|32147
ACTTCTTTGCTATTAGGGAACTGGCCTGAGAAAGAGCAGCAGAACCTCAGTGCTGGGAGATATTGTTTAGTTCCATATGGATCTGACATGTCCAGGATGAAGAAGATCATAGAAGTTGGAAGGGAAAGTAAAAATGTTCAGGGGAACCTCAGCCGAACCCAAACTCCCAATGAATCTGTCAGAACCCCCAACCAGAATGATAGGTTCCAGGTATCTCAGGAACATTGTGTTGATGGAACCTCTTCTGCTCTACAAATACAAAAGCTCCATAATACTACTAATATACAGAATATCAGAAGGCCCAATATTTCCAAACTTAAAAAGTCGAAGTCCTCTGTAAAATCACACATTGCCAAGATGTGTCACCAAGGCACAAAAATGCATTCCTCTAAAGCCCACAGTGCCGTGAAACCTTTTATCTGCCCAAAATGTGAGAGGAGATTTTGTAACATCCGGAACTTTCTCACCCACCAGAGAATCCACACGGGGAGGAGCTTTGTCTGCTCCAAATGTGGGAAATGTTTCTCTCACAGGAAGATCCTCATTGCTCATAAATGGGTTCATACTGGGAGGAAACCATTCACCTGCACTGAATGTGATAAGGGCTTCTTGTGGAACAGGGACCTTCAGGGACATAAAAAGAGCCATAAAAGAAGAAACAATAGCAGCTATCTCTTGGCTCACAGAGGAAAGAGACTGAAAGAAGTTAGTACTGACTCTTGTAAAAGAGAGAAGGTGTTTTACTGCAGAGAGTGTGGTAAAAGCTTCAGGCAAAAGTCTAGGCTTGAAATCCACATTCAGTGCCACACAGGAGAGAAACCATTTGTCTGCACTGAGTGTGGGAAAGGCTTCAGGAAAAAGTGTGAACTCAAATCTCACCTTCATATTCACACCGGAGTGAACCCATTTGTCTGCACTGAGTGTGGTAAATGTTTCAGGGATAAAAGTGAACTGAACATTCATATTAACGTACACACAGGAAAGACTTTCCCCTGTACGGAGTGTGGCAAATCCTTTGCAGCAAAGAAGAATCTGAAAAGGCACCAAATGGTTCACACTGGGGAGAAACCACACGAGTGCACAGAGTGTGGGAAACAATTCATGGAAAAAAGTAAACTAGAGAGACATTATCTAAATCATACTGGAGTGAAACCATTCAGCTGCTGTGAGTGTGGAGAACAGTTCAAATGGAAACACCAGCTCCAATATCACCAACTGAGTCACACTGGGGAGAGGCCATTTGTCTGTACTGAGTGTGGGAAGAGCTACAAGAGTAAGGATACACTCACTGCGCACTTTCATATTCACACAGGGGAGAAACCATTTGTGTGCCCTGAGTGTGGGAAACCATATAAGAGCTACAGTGCACTGAGGTACCACCTCCAGACTCACATTAGATGA
>scaffold_273|ENSXETG00000011203|72434|73330
TATGTGTGTAGTGCATGTGGTGACAACTTTAGTGATAAAGAGGAGTTTGTAGTTCATGCCTGCAAAGGTCCCAATGGAAAAATGCTGTTTGTCTGTGGCGACTGTGGGAAGAGCTATGCTTACAGGTCCCATTTTATTATACACCAGAGGTCGCATACCGGCGAGAAACCTTTTCCATGCACAGAATGTGACAAGTGCTTCACTTGCACGTCCCACCTTATAGCGCACCAGAGAACTCACACAGGTGAGCGGCCATATGTATGTCCTGAGTGTGGGGAGAGTTTTACACAAAGCTCTACGCTGATTATACACCAGAAAATACACACTGGGGAGAAACCCTATGAGTGCAATGAGTGCCCGAAAAGTTTCTCTCGTCACTCCCACCTTGTATTGCATCAGAGGACTCACACAGGAGAAAAGCCCTATGCATGTACTGAGTGTGGGAAAAGGTTTAGCAGCCTCTCCAATCTCACCGCCCATCACAGGACTCACACGGGAGAGAAGCCATATCTGTGTGTAGAGTGTGGGAAAGGGTTTACCCAAAGCTCAGCTCTGGTTTTGCATAAGAAGATCCACACAGGAGAGAAACCTTACGAATGCAATGAATGTGGGAAAAGCTTCAGCCGCACTTCTCATTTGACTCTGCACCAGAGAACCCACTCTGGGGAACGGCCGTACGTGTGCCTAGAGTGTGGCAAAACCTTCCTTCGGAGCTCACATCTTGTCTTGCACCAGCGAACTCACACAGGAGAGCGGCCGTATTCTTGCAATGAATGTGGAAGAACCTTCACCCAAACCTCTCATCTTGTTAAACACCAAAGATCTCACACT
>scaffold_10223|ENSXETG00000021213|2|10215
ATGGGAATGTGGGAGGAAGCGAGTGACCCAGTGATGGGGAAGAAGGATAAAAATGAGGAGCGGAAGGAGAGAATCCTGAATCTCACACTGGAGATTATCTATCTGCTGACTGGAGAGGGCTACGTCATCCCTAAGAAGAAGAGCCCAACTGTGGGTTTGGGGGCCCTGCATGCCCCTGGCTCCGTCATACAGAAGGAAAATGACAAGAAGATCCTGGAACTCATCTCCAACATCATCCAGCTGCTGACTGGAGAGGTTGCCATAAGGTGTGAGGATGTTTCCATCTATTTTTCCTTGGAGGAGTGGGAGTATATAAAAGGAAACAAGGCCCTTTACAGGGAAGGGATAGAGGAGGAGGAGGAGCCCCAGCAGCTCCGCCCACTGGCCTGTGAATATAAAGATGGGAGCGATGTTACAGCACATACGGAAGCAACTTTATGTTGTAATAATGATGGGAATCTCACAAACCCTGATGTTTCTCCAGCGGAACAGCCCCCACCGGCCAATGGGATTAAAGAGGAGGCGGCTTCATGGGAAGGGGGAAACCAATCAGATTGCAGCATTAATCCCCTTACAGAACAGATACAGGGAACAAATACTCCTATCATGGGGAGCAGCCTGAATACCTTACAAATGATGGATGATACTGATGATGAAAATTCCCACCAATCTCCACATAAATCTCACATAACAGAAAATACATTACGTAGGAAATACAGCTGCAATGAGTGTCAGATACACTTTAGTAATAAGAGAGACTTTGATAAACACCAGAGAACTCACAAAAGAGAGAAACCATTTTCTTGTTCTGAATGTGGGGAATATTTTTCAGCCCAATCCCACCTTAAAACGCATCAAAGAACCCACACAGGGGAGAAACCATTTTCATGTTGTGAATGTGGGGAATGTTTTTCACAGCAATCTGACCTGAAAATTCATTATAGAACCCACACAAGGAAGAAACCATTA
>scaffold_676|ENSXETG00000013719|430972|431559
ACCGGAGAGAAACCATTCACCTGTACAGAGTGTGGGAAATGTTTTACAGAAAAGGGCACTCTTCAAAAACATCAACAGATTCACACTGGAGAGAAACCATTCACCTGTACAGAATGTGGGAAATGTTTTACTAGAAAGAGCACTCTTCAAAAACATCAACAAATTCACACTGAAGAGAAACCATTCACCTGTACTGAATTTGGGAAAGGTTTTCTTGAAAAGCGCACCCTTCGCATGCATGAAAGAATTCACACAGGGGAGAAACCATTCACCTGTACAGAATGTGGGAAAAGTTTTACTACAAATCGCAGCCTTCAAATGCACCAGAAAATTCACACTGGAGAGAAACCATTCACCTGTACAGAATGTGGGAAATGTTTTACTGAAAAGAGCAGCCTTCGTATACATGAAAGGATTCACACTGGGGTGAAACCGTTCACCTGTACAGAATGTGGGAAATGTTTTCCAGAAAAAGGCAGCCTTCGTATACATGAAAGAATTCACACTGGGGTGAAACCATTCACCTGTACAGAATGTGGGAAATGTTTTCCAGAAAAGGCCAGCCTTCGTATACATGAAAGAATTCAC
>scaffold_676|ENSXETG00000026665|372503|373090
ATAGGGGTAAAAGGGTATTCCTGTACAGACTGTGGGAAGGCCTTCTATGCAAAGGGGCATCTTCTAAACCACCAAAAGAATCACGCCGGGGAGAAACCATTCACCTGCACGGAATGTGGGAAAATATTTACTAGAAAGAGCAACCTTCGCAAACACCAGAGAATCCACACGGGGAAGAATCTCTTCACCTGTACAGAATGCGGGAAACCATTCACTGAAAAGAGAAACCTGCTGATACACCAGAGAATTCACACCGGGGAGAAACCCTTCACCTGCACAGAATGTGGGAAGAGTTTCAATTTATGGAGCACACTTCAGAACCACAACAAAATTCACACCGGAGAGAAACCGTTCACCTGTAGTGAATGCGGGAAACGTTTCAGTATAAAGAACAGCCTGAAGAAGCACCAAAGAACTCACAGCAGAGAAAAACGTTACAGCTGCACAGAATGTGGCAAAACTTTCTCGAAAAAGAGTGTCTTCCAAATGCACCAGATGACGCACACCGGGGAGAAACCCTTCACCTGCGCGGAGTGTGGGAAAAGCTTTGCTAAGAACGGAAACCTTCGCATTCACCAGTTGACTCAC
>scaffold_449|ENSXETG00000015106|85852|86984
AATATCCACACAGGGGAGAAACCATTCACTTGTACAGAATGTGGGAAAGAATTTTCTCAAAAAAGCCACCTACACTCACACCAGAATATCCACACAGGGGAGAAACCTTTCTCTTGTACAGAATGTGGGAAAGAGTTTTCTGATAGGTCCAGCCTTCACTCACACCAGAAAATCCACACAGGGGAGAAACCTTTCTCTTGTACAGAATGTGGGAAACAATTCTCTCGAAAAAGCCACCTTCACTTACACCAGAAAATCCACACAGGGGAGAAACCATTCACTTGTACAGAATGTGGGAAAGAATTTTCTCAAAAAAGCCACCTACACTCACACCAGAAAGTCCACACAGAGGAGAAACCTTTCTCTTGTACAGAATGTGGGAAAGAATTTTCTGATAGGTCTAGCCTTCACTCACACCAGAAAATCCACACAGGGGAGAAACCTTTCTCTTGTACAGAATGTGAGAAACAATTCTCTCGAAAAAGCAACCTTCACTCACACCAGAAAATCCACACAGGGGAGAAACTTTTCTATTGTACAGAATGTGGGAAAGAATTTTCTGATAGCTCCAACCTTCACTCACACCAGAAAATCCACACAGGGGAGAAACCATTTACTTGTACAGAATGTGGGAAAGAATTCTCCCGAAAAAGCCACCTTCACTCACACCAGAAAATCCACACAGGGGAGAAATCTTTCTCTTGTACAGAATGTGGGAAAAAAAATTCTGAAAAAAGCTACCTTCACTCACACCATAGAATCCACACAGGGGAGAAACCTTTCTCTTGTACAGAATGTGGGAAAGAATTTTCTGATAGCTCCAACCTTCACTCACACCAGAAAATCCACACAGGGGAGAAACCATTTACTTGTACAGAATGTGGGAAAGAATTCTCCCGAAAAAGCCACCTTCACTCACACCAGAAAATCCACACAGGGGAGAAATCTTTCTCTTGTACAGAATGTGGGAAAAAAAATTCTGATAGGTCCAGCCTTCACTCACACCAGAAAATCCACAACGGAGAGGAACCATTTACTTGTACAGAA
>scaffold_261|ENSXETG00000018872|950755|954604
ATGTTTGGGAAGGATGGTAGAGGGGGAAAAATAACAACAGTGAGTGTGGATGGACTTGATTGTGTGGTGATGGAGCCCCCTTTGAGCAAGAGGAGTCAGACTCTGAGGTTAGCGGACTTGGCAGCGGCTCAAGCCCATCCTCATCAGAGCATGACAGGCTTCCCGGGGTTGGGGAGTCATCAAGCTCACTCACACCCTGCCCACATCCACCCTGGGGAGTTGGGGAGTGACCCTGGAGTTGCCCTGACTCCATTCGGACCTGAGCACATGGCCCAAGCCAGTGCACTGAAACTTAGTCCCTCTCAGCACATGCCCGCTCATCCCGAGGCACAGACAGCCGCTGCGTTTGCGTCGCCGGCCACAGTCAGCTACCCCGTGGCTCACCCCCACACTGGCTACTCTGCCAGCAGGGACTTCATCCTCAGGAGGGAGCTATCCACTTCTGCCATGCTGGGGGAGCAGCACCCGGCCGCCGGCTCCCCCCATCACCACCATCCGCACAGCATGTTCATCAGCTCCACTGGCTCCTATGCTCACCCAGAGGGGGCCGGGCACCCTCTCTTCCCCGCCATCCATGAGCAGGCAGCCGCGGGAGTCCACCACCCCCTCAATGGGCAGATGCGCCTGGGTCTGGCCGGGGAACTTTACGGGAGAGCAGAACCTTTCAGAGCAGAGCACTATGCAGCCTCTTCCATCCACAGCTACAACTCTATGAACTTAAATGTCAACCTCGCCGCTGCTGCTGCCGCTGCCGCCCACCCAGCCGCTGCAGGGGCGTTCTTGAGGTACATGAGGCAGCCCATTAAGCAAGAGCTTATCTGCAAGTGGATCGATCAAGATCAGTCCTCTAAAAAGCCCTGCTCCAAAACTTTCAGCACCATGCACGAACTGGTCAACCATGTCACTGTGGAACATGTCGGGGGCCCTGAGCAGAGCACCCATGTTTGCTTCTGGGAGGAGTGTTCCCGGGAGGGCAAGCCGTTCAAAGCCAAATACAAACTGGTTAACCACATCAGAGTGCACACGGGGGAGAAGCCCTTCCCATGCCCCTTCCCTGGATGCGGCAAGGTCTTTGCTCGCTCTGAAAACTTGAAGATTCATAAACGAACTCATACAGGAGAGAAACCTTTTAAATGCGAGTTTGACGGTTGCGACAGGAAATTTGCGAATAGCAGTGACAGGAAAAAACACTCGCATGTCCATACCAGCGACAAACCTTACTACTGCAAAGTGCGAGGTTGCGATAAGTCTTACACACACCCCAGCTCCCTGAGAAAGCACATGAAGATACACTGCAAGTCGCCCCCTGGCTCCCCCACTAATGGCAGTATGGGCTACCCAGCTGTAGGCACTCCTTTAGATGATTCCTTATCTCCTGCTCAGGAGCAGGTTAGAGGGCGATCTGCTAACCGGTCCCCTCAGGTCACAAACCTTAACGAGTGGTATGTGTGCCAAGCCACAGGGGCAGCCAATAACATGCACACGGCCTCCAGCAACGCAGACTCCTCAGAGTCCGAAGATGATGAGGATACTTATAGGAACTCAGAGAGGACTATACGCTAG
>scaffold_287|ENSXETG00000012506|219078|324050
ATGAAAATATATGAATGTAAATTTTTCAAAAAAAGTATTATGAACTCCAAAAATATAGATAAATTAGCAAGTGCTAGTGATTCCAACCCAGATTGGATAAAAAATGAATATAGCAGTGAACTGAAAAAGAACATTGATCTTCAACAGACAGTCCATAGAACAGAAAATCCATATAAATGCAGTGTCTGTGGGAAGCAGTTTTCTCGGAAGTCAGACTTGACAGTGCACAAAAGGATTCACACGGGTGAAAGGCCTTATAAGTGTTCATATTGTGGAAAGGGCTTCTGCCAGGCCTCCATGGTACGGCGACATGAGAGAACTCATACAGGTGAAAAACCCTATCAGTGCTCTGACTGTGACAAGTCATTTTCTCGCTCCACCTCCCTACTGATCCACAGGAGCAGGCACACTGGGGAGAGGTCCTTAAGATGTGACTGTGGCCGAACTTTTATTAAAAAGGCATTTCTTCAAAGGCATCGGAAGACTCATATGTATCAGCCACATCCTTGCAATATTTGTGGTGAAGTTTTCAAAAACCAACTCGGTCTCAGGGTGCACAAGCGTAGCCAACACTCTGAGAAATCTTATAACTGCTCTGAATGTGGAAAATGCTTTGTACAAATACACCTGTTAAAGAAACACCTAAAGAAGCATGCCGATGAATGCCCTAAAGTGTTCCGCACAAAGACAAGGGAAGACACAGACTGCTCTGCCTCCCCTAGGAACTCTGTTTGCCTCGAGTGTGGCAAGACATGCAGCAACCCTACCTCATTACAGAAACATCAGTTGTTTCATGGCCAGGGATCTCTTATTTGTGCAGAGTGTGGAAAAACCTTTGTTCGGAAGTCTGACTTGACCGTTCATTTACGAATACATTCAGGGGAGAGGCCTTACAGTTGTTCATACTGTGGAAAATGCTTTTGTCAAGCTTCCATGTTAAGACGACATGAGAGAACACACACGGGTGAGAAACCCTACCAGTGCTCAGAGTGTGATAAATCTTTTGCACGTTCTACTTCTTTGCTTATTCACAGGATTGCTCACATTAAAGATAAGCCATTTAAATGCAAGTCTTGTGCCATGACCTTCTCCAACACCACTCAGCTTCGTCAACACACTAAAACACACAGCCTACATGGCTCAGGGCAGTTAAGTGAAGATCCCTTTCTCTGTTCTGACTGTGGAAGGACTTTTAATAGTGATCTAGGATTGCAGAGACACTTACTTACACATGCCCAGCAGCCCTTTCCTTGTAAGATATGTGGTGTTGTTTTAAATAGCCGGTTTGACTTTAGAATCCATCAGCGCAGTCATCCACCTGATAGGCCATTTATCTGCTCTCATTGTGGTAAAAACTTTCCACGCTTAAACCTTTTACGCATTCACCAGAACACCCACACTGGTAGCAGACCCTATGAGTGCTCCTTTTGCAAAAAGACATTTTCAGACCCTTCTACCTTGCGTCAACATCGGCAAAGGCACCAAGGGGTGAAGCCATCTTTATTATGTCCGGAGTGTGGCAAGACTTTCAGCAACCCTTCAGCATTACAAAAACACCAGCAGTCACATGAGAAAGAATCCCTACTTTGTGCTGAATGTGGAAAGAATTTTTCCAGAAAATCAGACCTAACAGTTCACTTGAGAATCCATACAGGTGAGAGGCCTTATAAATGTTCATACTGTGGGAAGGGCTTTTGCCAAGCATCCATGGCACGAAGACACGAAAGGACCCACACAGGAGAGAAGCCATACCAGTGTTCAGACTGTGAAAAATGCTTTTCTCGCTCTTCCTCTCTGCTGATCCACAGGAGCAAACATATTGATGCCAAACCATTTAAATGTGTTTCCTGTGAGCAGACTTTTTCTAATGCAGGCCAACTACACGTTCACTTAAAGACTCATGAAGAAAAT
>scaffold_1448|ENSXETG00000010001|15040|18302
ATGGGGGATATGAAAACGCCAGACTTTGACGACCTCTTGGCTGCGTTTGACATACCTGACGTGGACACAAACGAAGCCATAAACTCGGGGCCCGAGGATGAGGAGGGACAAGTCAAGTCTTCCAGTGGAGAGAGCTCAGACCCAGGGGTTCCCCATGGGGACATCACTGCTGTCAGCGTTATAGTCAAGAACACGGTGTGCCCCGATCAGGCCGACCTCTTGGAAAGCCACGGCAAGGATCCACAAGCCACGGGGCCCCGGCTACTGCAGAACGGCTTCAACAGCCCTGACGTCGGTAGATCTTCAGCCCTGAGGTCCATGGATTCAGCTCCCACAGCTTCCAATGGTGGCGAGGGTTGGCCGGCACGACTGAAAGGGCCAAAACCCATAGAGCTATTCACAGATTTCAGTGCCGTGGACAATCCCATGGACGGCCATGCTGCCGATTTGATAGACAGGCCACGGGATGTGAAGCCCAAAGACAAGGCATTGTTCGAGCCTGCTGACCCAGTGCTTTGTTCTCCATCAGCGAAGCTCTCAGCTGACAGTGCATCATTTGGGCTGGCAGTTGGACCACCTCCCTCAATCAAGCAGGAGCCGGAGGATGATACAACGGGCAATGATTGTGCCCAGGGGGAGGAACTGGCCAGGGAATGCTCATTGGAGCACCTGAAGTCCGTTTCTGTTCTGTACCCTTCCCAAGAACCCCCTCTTCCCACTTGGTCAGGCCCAGAGAAGAAATCAGAAGCCCCTATGAATAGCGTTGCTCCAACAAAAAGCCCCTCTAGCCACCCAATGGATACCTTGCTGCCGAGTTCTCCACCCCCCGAGCCCAATGTAGAAGGTTCGGATCTTCCAAAGGAACCCAAGAGCAGCTCTGCGATTGAGGCGCCGGGATTGAAGGAGGAGCCAGGATGGAGCCCTAAAAGCTTGTCCAGTGATGTAGAGGAAGACGAGAGTATCAGCTCTCCCTCTTCCAATTCGTCCAGGCCCCTGAAGGTCCGCATCAAGACCATCAAAACCCAGTCGGGAAGCATCACTAGGACCGTCACCAGAGTCTCCTCGGATTCCAATGCCGTCTCGGCAAACCCGACGAAGGAAGATTCCCCCCCAGAGGCGGGTTCCGAGCCCTCCTCCGAGAAAAGCGCAGATGCAAAGGAAGAAGTCGTGCCGCCGGCTGAGAAGGACTCGGAACTTTCCAGCCCCACAAAGGCCGAACCATCCCAGGCTGCCAAGGCACAGCCGGGCAATGGCACTCCGCTCAAAGGTTCGGTGTTGCCCGTCTCCACCATCCAGAATGCCAGCAGTGTCATGCTCATGGCGGCCAGCGTGGCGCAGCAGAAAGCCGTGGTTTTGCCTTCAAAGGCCAACAATGTGATGACCAAGAACATCATCCACCTCGTGCAGCAGCAGCCTCTGGCCAACACCGCCACTCTGGCTAATGTTACTGTCGCCAACCAGGTGCCCCCCGGCCCCACCGTCACTACCACCCCCAGCCCGCAGCGCAGTGCCACAGTGGTGATGGTTCAGCCCCAGAAGGCCGCGCCTGCCCTGGTGGAGACCTTCAACAAGATCCTCAACAGTAAAAACCTGCTGCCCACTTACAAGCCCAACCTCAGCCCCCCGGCCGACTCCAGCCTGACCCTTCCGGTCTTTGGCTTCCGCTGCCTGGAATGCGGCGATTCTTTTGCCCTAGAGAAGAGCCTGGCCCGGCATTATGACCGGCGGAGCATGAGAATCGAGGTGACTTGCAATCACTGCACCAAGCGCCTGGTCTTCTTCAACAAGTGCAGCTTGCTCCTGCATGCCCGGAAGCACAAGGACAACGGCTTGGTCATGCAGTGCTCGCATCTGGTAATGCGGCCCATTGCGCTGGAGCAAATGATTGGGCAGCCCGATGTCACTCCTCTGGTCTCTGTGGCAGTTCTGACGCCAGGCAAAACCGCTACCCCAGGCCCGGCTCAAGATGCCGCGGCCACAGCCAGCACAGGGGGGGACTCTGCCATCCTCCCGGGGAATGGGGCTTCCGAACAGTCCGTCTACTCCACCTTCAGGTGTCTCGAGTGCAAGGAACAGTGCAAGAATAAGACCGGCCTGGCACTGCACTTCCAGCAAGCCATTGGTTCCCCCGCCTCAGGCAGTACGATCTGCTCTTTGTGCCCCATGATGATGCCCAATCGCTGCAGTTTTGAGGCGCACCAGCGAATGCACAAACAGGCCCCGCCCCACGTCTGTCCGGAATGTGGAGGGAATTTCCGCATGGAGAACTTCCAGGCCCACCTGAAGGAAACCTGCCTGCACTACTCCCGCAGGATAGGCTACAAGTGTCAGAGCTGCGCCGTTGTCTTCGGAGGAGTGAATTCCATTAAGTCCCACATCCAGACGTCTCACTGCGAAGTCTTTCACAAGTGCCCCATCTGCCCCATGGCATTTAAATCTGCCCCCAGCGCTCATGCTCACATCTACAACCAGCACCCAGGGTTCAGCAACCAGCAGGCCAAGTAA
>scaffold_191|ENSXETG00000006263|201157|209123
ATGCCCCGGTCATTTTTGGTAAAAAGTAAAAAAACACACACATACCACCAGCATCGCTATGTTGAAGAGCAACCAGTTGTTGGACTTGACCTACTGGCAACATCCTACTATGCTCATTGTGCTGAATTCCCAGTGGAACCCCCAGCTTTCAGCACTGACCGTAACGATAAAGTACATACGCCGGAAAATACCACAACAGAAGAGACGGACATCGATCCAGGCGATTCAAGAGAGAAGATCCCATTCATAAGTAGAAGCATCTCCCCAAATGCATTCCAAGGAATAGCACTGTCTTCAATGAGACCTTCAAAACCCTATGACCCCAGCCCCCTGTCTGCCTTCTACGCACAGAACTTCTCTTGGGAAACGCTGCACTCCACTTATGGCTTCAAGCAGATACCATCCCAAATACATCCTTCCATGCTCCAGAACTCCATCAACCTGTATAGTTGTCCCCCAACGCTGGACTCGGACTCTGACCACCCCATCAATTATAGCATGAGCTACTCTCCAAAAATGGATAGCTACCACTGTGTGAAGTGTAGCAAAGTCTTCTCCACATCTCATGGCTTGGAGGTCCATGTCCGAAGATCACACAGCGGAACGCGACCATTTGTGTGTAACATCTGTGGAAAATCCTTTGGGCACGCCGTCAGCTTGGAACAGCATCTCAATGTCCACTCACAGGAGAGAAGTTTTGAGTGCAAGATGTGCGGAAAGACTTTCAAACGCTCCTCAACGTTGTCTACCCACCTCCTCATCCACTCAGACACCCGGCCGTACCCCTGCCAGTTCTGTGGGAAGAGATTCCACCAGAAGTCTGACATGAAGAAGCATACTTATATTCATACAGGTGAGAAACCACACAAATGCCAAGTGTGCGGAAAGGCTTTCAGTCAGAGCTCCAACCTTATCACCCACAGCCGGAAGCACACCGGCTTCAAGCCTTTCAGCTGTGACCTCTGCGGTAAAGGGTTCCAACGCAAAGTGGATCTCCGACGGCATCGGGAGAACCAACATGGATTGAAATGA
>scaffold_1199|ENSXETG00000027339|3261|24841
ATGTGGGAGGAAGCGAGTGACCCAGTGATGGGGAAGAAGGATAAAAATGAGGAGCGGAAGGAGAGAATCCTGAATCTCACACTGGAGATTATCTATCTGCTGACTGGAGAGGGCTACGTCATCCCTAAGAAGAAGAGCCCAACTGTGGGTTTGGGGGCCCTGCATGCCCCTGGCTCCGTCATACAGAAGGAAAATGACAAGAAGATCCTGGAACTCATCTCCAACATCATCCAGCTGCTGACTGGAGAGGAGTGGGAGTATATAAAAGGAAACAAGGCCCTTTACAGGGAAGAGATAGAGGAGGAGGAGGAGCCCCAGCAGCTCCGCCCACTGGCCTGTGAGTATAAAGATGGGAGCGATGTTACAGCACATACGGAAGCAACTTTATGTTGTAATAATGATGGGAATCTCACAAACCCTGATGTTTCTCCAGCGGAACAGCCCCCACCGGCCAATGGGATTAAAGAGGAGGCGGCTTCATGGGAAGGGAGAAACCAATCAGATTGCAGCATTAATCCCCTTACAGAACAGATACAGGGAACAGACACACCTACTCCTATCATGGGGTGCAGCCTGAATAACAGCTCGGCAGAGGATTATATATCCGTTGTTATTAAAGAGGAGGAACCTTCATGGGAAGGGGGAAACCAATCAGATTGCAGCATTAATCTCCTTACAGAACAGATACAGGGAACAGACACACCTACTCCTATCATTCAGGCTCCACCCCATAACAGCTCGGCAGAGGATTATATATCCGTTGTTATTAAAGAGGAAGAACCTTCATGGGAAGGGGGAAACCAATCAGATTGCAGCATTAATCCCCTTACAGAACAGATACAGGGAACAAATACTCCTATCATGGGTTCAGAATGTGGGAAATGTTTTTCAAGCAAATCTAAACTTGATAGTCATCTAAGGACTCACACAGGGGAGAAACCATTTTCTTGTTCTGAATGTCGGAAATGTTTTTCAAACAAATCTCAACTTGATCGGCATCAAAGGACTCACACAGGGGAGAAACCATATTCTTGTTCTGAATGTGGAAAATGTTTTTCAGACCAATCCCAACTTAAAACTCATCAGAGAACCCACACAGGGGAGAAACCATTTTCATGTTCTGTGTGTGGGAAATGTTTTTACTGTCAATCTAACTTTATTCGGCATCAAAGGACTCACACAGGGGAGAAACCATTTTCTTGTTCTGAATGTGGGAAATGTTTTTCAGAGCAATCACTCCTTAAAATTCATCATACAACCCACACAGGGGAGAAACCATTTTCTTGTGTTGAATGTGGGAAATCTTTTTCCTGTCGATCTAGCCTTAATCGGCATCATAGAACTCACACAGGGGAGAAACCATTTTCATGTTCTGAGTGTGGGAAATGTTTTTCACAGCAATATGACCTTGACTGTCATCAAAGGACTCACAGAGGGGAGAAACCATATTCTTGTTCTGAATGTGGGAAATGTTTTTCACATCAATCAGTCCTTAAAAAGCATCATAGAATCCACACAGGGGAGAAACCATTTTCTTGTTCTGAATGTGGGAAATGTTTTTCAAAGCAATCCCACCTTAAACGTCATCAACTAACCCACACAGGGGAGAAACCTTATTCTTGTTCTGAATGTGGGAAATGCTTTTCATGCAAATCTAACCTTAAAACTCATTATAAGACCCACACAGGGGAGAAACCTTATTCTTGTTCTGAATGTGGGAAATGTTTTGTAAGGAAATGTCAACTACATAGTCATCAAATGACTCACACAGGGGTGAAACCATTTTCTTGTTCTGAATGTGGGAAATGTTTTTCAGACCAATCACTCCTTAACAGGCATCATAGAACCCACACTGGGGAGAAACCTTTTTCTTGTTCTGAATGTGGGAAATGTTTTATACAAAAATCTCAACTACATAGTCATCAAAGGATTCAC
>scaffold_222|ENSXETG00000002527|1017795|1034375
TTGAACATGGCATCGGGCGACACGCTCTACATAGCCTCAGATGGCTCCGAGATGCCCGCGGAGATAGTGGAGTTGCATGAAATTGAGGTTGAATCTATCCCAGTGGAAACTATTGAGACCACCGTGGTCGGGGACGACGAGGACGATGATGACGACCCAGTGCACCACCACCATCACCAGCCTATGATAGCTCTGCAGCCCTTGGACTCAGACGATGCGGTCCATCCCCACCACCAAGAGGTGATCCTGGTTCAGACCCGGGAAGAGGTGGTCGGTGGAGATGACTCTGATCTCCGGGCTGACGATGGCTTTGAGGACCAGATCCTTATCCCGGTGCCTGCCCCGGCTGGAGAGGATGAGTACATTGAGCAGACGTTGGTGACAGTGGCGGGCAAGAGTTCCGGCGGCCGCATGAAGAAAGGGGGAGGTGGGAGCGGCAAGAAGAGCAGCAAGAAAAGCTACCTGAGTGGGGCCGAGCCGAGCGGGAGGAAATGGGAGCAGAAACAAGTGCAGATCAAGACCCTGGAGGGGGAGTTCTCTGTCACTATGTGGGCTTCAGATGATAAGAAAGACATAGACCATGAAACAGTAGTGGAAGAACAGATTATTGGAGAGAATTCTCCACCTGATTATTCAGAATACATGACTGGAAAGAAGTTGCCACCAGGAGGAATACCGGGCATCGATTTGTCAGATCCTAAACAGCTGGCAGAGTTTGCAAGAATGAAGCCTAGAAAAATTAAAGAAGACGATGCTCCAAGAACCATTGCCTGTCCTCATAAGGGATGTACAAAGATGTTCAGGGATAACTCTGCAATGAGGAAACATTTACATACACACGGCCCACGAGTACATGTCTGTGCAGAATGTGGAAAAGCTTTTGTTGAAAGTTCCAAACTTAAGAGACATCAGTTGGTCCACACTGGCGAGAAGCCCTTTCAGTGCACGTTTGAAGGCTGTGGAAAGCGATTCTCATTGGACTTCAATTTGCGTACTCATGTGCGGATTCACACCGGTGATAGGCCCTATGTGTGCCCTTTTGATGGCTGTAATAAAAAATTTGCTCAGTCAACCAATCTGAAATCCCACATTTTAACACATGCTAAAGCCAAAAATAACCAGTGA
>scaffold_261|ENSXETG00000018864|934909|939259
ATGCTATTAGACGCCGGCCCCCAGTTCCCGGCCTTGGGTGTGGGCACATTTGCCCGGCATCACCACCATCATCACCATCACCATGCCGCAGTAGCAGCGGCGGCGGCGGCAGCTGCAGAGATGCAGGAAAGGGAGCTGAGTCTGGCGCAGAACAGCTTCGTGGAACCTACTCACATGGGCGCATTTAAGCTGAACCCGGGTGGTGGCTCCGGGGGAGGGAGCGGCGGTGGCAGCGGTGGAGGAGGAGGCGGACCAGTTGGGGGAGCCGGGGCCAGTGGTCCCCACGATTTGTCCCCCCCAGGGCAGACCTCTGCTTTTACCTCACAGGCTGGGTACCCCGCCTCCGCCCTGGCACCGCACGCAGCCTACACCGGAGCTGCCTTCAACAGCCCACGGGACTTCTTATTCCGCGGACGCGGTTTCGCAGAAGGGACAGCAGCTGCAGGCGGGGGGCAGCATGGCTTGTTTGGCCCCCCAGCGGGAAGTCTCCACCACCATCCGCACCACCACCAGCTGTCCCACGGGGAGCACCCGCAAGGCCACATACTTTTCCCCGGCATACACGATCAGCATGCGGCTGCCTCGCAGAATGCATTGGGCGGCCAGATGCGACTTGGATTGCCCGGCGAGATGTTCGGTAGGACGGAGCAGTACCGCCAGGTATCCAGCCCAAGGGGGGACCCATATACAGCCGCCCAGTTGCACAATCAGTACGCACCCATGAACATGGGCATGAACATGGCAGCTCACCATCATCATCATCACCACCACCACCCGGGGGCCTTTTTCAGATACATGAGGCAACAGTGCATCAAACAGGAACTCATCTGTAAGTGGATTGACCCCGAGCAACTTAGCAACCCCAAGAAAAGCTGCAACAAAACATTCAGCACAATGCACGAACTCGTTACCCATGTGTCTGTGGAACATGTAGGGGGCCCTGAGCAGAGCAACCATATTTGCTTCTGGGAGGAGTGTTCCCGGGAGGGCAAGCCGTTCAAAGCCAAATACAAACTGGTTAACCACATCAGAGTGCACACGGGGGAGAAGCCCTTCCCATGCCCCTTCCCTGGATGCGGCAAGGTCTTTGCTAGATCGGAAAATCTTAAAATCCACAAAAGGACTCACACAGGAGAGAAGCCCTTTCAATGTGAATTTGAAGGCTGCGACAGACGATTTGCTAACAGCAGCGACAGAAAAAAGCACATGCACGTGCACACCTCGGACAAGCCCTATCTGTGTAAGATGTGCGACAAATCGTACACCCACCCCAGCTCTCTGAGGAAACATATGAAGGTGCATGAATCTTCGCCCCAAGGCTCAGAGTCTTCTCCGGCTGCCAGTTCTGGCTATGAATCTTCCACCCCACCAGGTCTGGTCTCCCCAAATTCTGAAACACAGAACCCAAACTTGTCACCAGCAGCAGCGGCGGTGTCTGCAGTACACAGTGTGTCCAGCGGGGCTAGCGGAGCCCTTGCCTCAAACTTCAACGAATGGTACGTGTAA
>scaffold_17430|ENSXETG00000027484|2011|3424
CTGCCAGACGGTGAATATGAAGATAAGAGAGAGATTCCAGCTGATCTGGGAGGAACATTTTGTTATATTAATGAGCCAAGCAAGATTGGGGCTGAAGGAGCAGATATTTGTGCCGACAAAAATCTGACAAATGCTGAAATTTCTCCAGCGGAACAGCCCCCACCGGCCAATGAGATTAAAGAGGAGGCGGCTTCATGTGAAGGGGAAAACCAATCAGATTGCAGCATTAATCCACTTACAGAACAGATACAGGGAACAGACACACCTACTGCTATCATGGGGTGCAGTCTGAATAACAGCTCGGCAGAGGATGATACATTGGTTGTTATTAAAGAGGAAGAATCTTCATGCGAAGGGGAAAACCATGTATCAAATGGGATTAAAGAGGAAGCGGCTTCATGGGAAGGGGAAAACCAATCAGATTGCAGCATTAATCCACTTACAGAACAGATACAGGGAACAGACACACCTACTCCCAACACAAAGACGTGTAAGTGTTCTGAGTTACATAAACATTGTAAAACTAAGGCCGATTTTCTCAAGCACCAGAAAACTCACACAGGGGTAAAACCATTTGTCTGTTCTGTGTGTGAGAAACGTTTTTTGTGGGAAACAGACTATATTGTACATAAGAGAAGTCACACAGGAGAGAAACTGTTCTCCTGTTCTGAATGTGGAAAAAGGTTTCGCCAACGTCTACATCTTATTGAGCATCACAGAACCCACACAGGAGAGAAACCCTATTCCTGTTCTGACTGTGGGAAAAGTTTTTCACGCAGTTCAGACTTCAACAGACACTGCAGAATTCACAGACTAGAGAAATTATGTATTTGCTCCCAATGTAACAAACAGTTCTCGTCTCACTCAGAGCTTATTGTGCATCAAAGTAGTCACGTGGGAAAGGGACCATATTCTTGTTCTGAATGTGAGAAACGTTTTAACTGTCCCTCAAAACTTACAATACATCAGAGAAGCCATACCGGAGAGAGGCCTTATTCATGTTCTGAATGTGGGAAGGGCTTTAAAGATCGTATGACTCTCCGAGCCCATCTAAGAAGTCACACAGGGGAGAAACCATTCACTTGTTCTCAGTGTGAGAAATGTTATGCTCGTCGCTCAGATCTTAACAAACACCTGGCCTTTCACAAAGGAGAAAAACCATTCACTTGTTCTCAATGTGAAAAATTGTTTCACTCATCGGATCTTAACAGACACCTGAAATCTCATAATGAAGAAAAACCATTTTCTTGTTCTCAG
>scaffold_353|ENSXETG00000011547|952111|959808
TTCCGCTGCCCAGAGCCAGGCTGTGCCAAGGCCTTTGACCGGAAGCAGCAGCTGAAGGTCCATTTGCTGAGCCACACCGAGGGCCAGCGCCCCTTCAAATGCACCGTGGCCAACTGCGGCTGGTCCTTCACCACCCTGTACAAACTGAAGCGCCACTTGCAGTCCCACGACAAGCAGCGCCCCTTCTCTTGCGACGTGCCCGGCTGCGGCAAGAGCTTCACCACCGTCTACAACCTCAAGGCCCACCTGAAGGCCCACGAACAGGAGAATCTGTTTCGCTGCGACACGTGCGGCGAGTCCTTCCCCACCGCCACCAAGCTCAGTGGCCACCGCAGGATGCACTTTGAGCCCGAGAGACCCTACAAGTGCGAATTCCCTGGCTGCGACAAAACCTTCATTACAGTCACCGCCCTTTTCTCGCACCATAGAGCTCATGTTCGGGAGCAAGAACAGTTCATCTGCTCTTTCCCAGGATGCAACAAGCAATATGATAAAGCGTGTAGGCTGAAGATCCACTTGCGCAGTCATACAGGTGAACGGCCTTTTATTTGTGACTTTGATGGCTGCGGTTGGTCATTCACAAGCATGTCCAAGTTGTTAAGACACAAAAGGAAACATGAAGATGACCGGAGATACCCTTGTCCTGTGGAAGGCTGTGGGAAATCCTTCACAAGAGCAGAGCATTTGAAAGGTCACAGCATAACGCACTTGGGGACAAAGCCATTTGAGTGTCCCATTGATGGCTGTGGAGCCAAGTTCTCTGCGCGTAGCAGTTTGTACATCCACTCCAAAAAGCACCTCCAAGATGTGGAAACATCAAAAACTCGCTGCCTTGTGCCCAGCTGCAACAAGATGTTTACATCCAAGCAGAGCATGAAATCCCACATGGTGAAACAGCACAACTTCAGCCCAGATCTTCTCACCCAGCTGGAAGCAAGCAGCTCTCTCACCCCAAGCAGTGAACTCACAAGCTTAGGCCAGAATGACCTCAGTAACTTGGACCTTTCATCTCTTTTCACCAACGTGTCTTCTAATGGCCCAGGGATCTCCGCTGATCTGACACTTGTCAACTCTGGAATACTAACTATTGATGTTTCATCGGTGGGTTCCACGCTGGGAGGGAACCTTTCTGTGAACAACAGTTCTCTGGTGCATCCGGTGGACCCTTTGGTGTTGGTGTCTAACAGTGAAACGCAACAAAGCTTGGAAAGCTCTCTGCTGCTGGGAGCTGCTGCCTCGATCCTTCAGCAGGGCACCTTACAGTTAGATGATGTGCAGACAGTGAATGCAGAAGCTTTGGGTTCCCTGGCATCTTTATCCATGAGAGGTTCAAGCCAGGATATTCAAGGTCTGACATCCAGTAATAGTCTGACCATTGACTCCACTTTAACGCCCTCAGTGAGCCTTGGAGCTAGCAGTTCCGTGCCAGAATTGCTGACCCCACCAAAAACGGACAGGAGTTTGATTCCAAACCCTGAGGTTGTGGGAGAACAGGAAGGAAGTAAAGTTGTAACACAGTTTGCATTCTCCAACCCCACTGGTAGTTATAGTGCACAGAAAGAGATGGATTACAGTTTGACAGCTGGGAGCTCCAGTTTGGAGAGTGGCGGTTCAGCGAGAACAGATTACAGAGCCATTCAACTAGCCAAGAGCAAAAAGAAGGGGGGTTCTGCCGGTGCAGATAAAGGGACTTCACCTACACAGAGGAAGAGCAAAAGTGCAAAGCAGAGCCCAGTGGCATCCTCCAGTGGCAGCAGATTTGGAAGCAACGCAGTTATGTCTAATGGCGGACTGACGCTACGAGACCCTGCTACTGGGGCCCAGTATGTGCAGATTCAGCTTCTACAGGATGATCCTCCAGGAGATGGAGACCTGCCTTTCCAGCTGAACGCTCAGTCTCCAGCATCACATGCCCAGCTCACTGTTGATCTGCCAGTACATATACTGCAGGAGCCTCACACTTCAACAGAGGAGGACGTGGCTTCAGATAATTCTCAGTTTACAGGAAGTACAATAAATCTGCAAGACCTGGAATAA
>scaffold_4891|ENSXETG00000022855|1803|2741
GCTAAGGGGTACACCTGTACGGATTGTGGCAAACACTTTACAATAGAATCAGACTGTATCTGTCACCAAAGAACACACAGCCCTGAGATGTTCCGCTGCTCCGATTGCCATAACTGTTTCGGCAGTCTCGCCGAGCTCGTCATACACCAAATAACCAACAACGGGGTGAAACCATTCACCTGCTCGGAATGTGGGAAGTCTTTCACTAAACGTTCCAATCTCACTATGCACCTGAAAATCCATTCCGGGGAGAGACCGTTTTCCTGCTCCGAGTGTGGGAAATGCTTCACTCAGAGTTCCAAGCTCCTGATCCATCAGGGGACTCACACAGAGGAGAAACCATTTGCTTGTTCCGAATGCGGGAAGAGCTTTTCTCAGATGGGTTATCTCTTAACTCACAAGCGCATTCACACAGGGGAGAAGCCGTTCTCCTGCCCGCAGTGCGGCAAACTGTTTACACGCAAATCGACTCTCCTGAAGCATCAGAGGATTCACACGGGATCCTTTCCCTGTTCCTATTGTGGGAAATGCTTCAGCCAGAAGTCCAATCTGATGTCCCACCAGCGAATACACACCAGGGAGAAGCCTTTCGCCTGCGCCAGTTGCGACAAATGTTTCACAGACAAGTCGGCCCTCATTAAACACGAGCGAGTCCACACCGGGGAGCGGCCATTTATATGCACTCACTGCGGGAAAGGCTTCACCCAGATAACCCATCTCACCACTCATCTGAGGAGTCACACAGGGGAGAAGCCATTTGCCTGCCCGGATTGTGGGCGGTGTTTCGCGGGCAAACCGGCCCTCGTCAAGCATCGGCGGCTTCACGCTAAGGAG
>scaffold_105|ENSXETG00000008503|899523|923993
CTCGCAGCTCCGGAACAGCCCGTCAAACGAGAGGAAATGGCCGCAATGGAAGTAGATGGGCAGAGCGAATATCTGCAGCAACACGGAGACAGCAGCAGCGCCGGCGATGACAGCGACCAAGGCGGTGGCGGCGGGCAGACTGAGGACTTGGCGGTGCAGATTTCAGGAGGCCCAAATAGATGGGAAGTGTTGACTCCTGCACAGGCTGCTTTAAAAGATGAAGCTGGAAACATTGTGCAGATTCCAGGTGGTGCTACAGTAACATCGAGTGGACAGTATGTGCTGCCAATTCAGACTCTGCAAAACCAACATTTATTTTCTGTAGCACCAGGATCAGACACCGCTAATGGTACTTTGTCCAATGTCCAATATCAAGTAATACCACAGCTCCAGACATCTGATGGACAACAAGTCCAGCTTGGCTTCACCACATCCTCTGATAATGGGGGCCTGGACCAGGATGGTGGTCAAATTCAGATAATTCCTGGAAACCATTCAGGTAGCCTTTTGTCTTCGAGCCCAAACATATTAACACAAGCTGGTCAAATTCAGCATTCAGGTGGGTCAGTGCAGATTCAGGGGGTAACCATTGGGGGTACATCTTATGCTGGCCAAACACAGGTTGTTGCTAATGTCCCAATTGGACTACCTGGTAACATTACCTTTGTTCCCATAAATAGTGTTGACCTCGACTCTTTAGGTCTGACTGGTAGCACTGAAGCCATGACTGCAGGCCTTACTGCTGATGGACATTTGATAAGTGGGCACGGCATGGAAAACTCTGAAAATTCAGAAAGGACTGCAGAACATGAGCATATTTCTCCTGATGGTGTTGATACCAACTCAGATACAGATTTGTTTGTGCCAACGTCGTCTTCATCTCAACTTCCTGTTACTATAGATGGGACGGGAATGCTTCAGCAAAATGCAAACAGTTTGACTGACAGTCCAAGTGGGCATGTGCAAACATCGGATCTCCATGGAAATTACATCCAGACATCAATGACGGATGAGTCACAGAATATTCAGGTTTCCGCCTCACAAACGATGGTACAGCAGATTCACCTTCAAGATAGTCAGCCTACCAGTCAAGCCCAGCTTGTGCAGAGCATTGCACAGCAGGCAATCCAAGCTGTCCAGGGTGGCACTCAAGGTTTATCTTCCCAAGCTTTGCAAAACCTCCAGTTGCAGCTTAACCCAGGAACATTCTTAATTCAGGCTCAAACAGTGACTCCTTCTGGCCAGATTGCCTGGCAGACATTTCAAGTTCAAGGCGTGCAGAACTTGCAAAATTTGCAGATTCCAAATTCTTCTGCGCAACAAATAACCTTGACACCTGTGCAAACTCTCACACTCGGCCAAGTTGCAGGAGGGGGTACTCCTGTTAGTTTGAATGCCGGCCAGTTGCCAAATCTACAGACTGTTACAGTTAACTCTGTTGATGCAGCTGGAATCCATTTGCACCACGGTGACAACTCTGACAGCCCTACAGAAATCGAGACTCATCAGACCAGGCAACATTTTTCCAGTCTTCAACTGTCCAATTTTGGTATAAGGATTAAAGAGGAAGAACCTGATCCAGATGAATGGCAACTTGCTGGTGACTCGACTGTGAACACCAATGATTTAACACATTTGAGAGTCCAGGTTGTTGATGATGAGCTGGACCAACCAAACCAGGAGGGGAAAAGACTGAGAAGAGTAGCTTGCACTTGTCCTAACTGCAAAGACGGTGCTGGAAGGGGCACCAACCTTGGAAAAAAGAAACAGCACATTTGTCATATCCCAGGATGTGGGAAAGTTTATGGCAAAACGTCACATCTGAGAGCCCATCTTCGCTGGCATTCAGGGGAACGTCCTTTTGTTTGTACTTGGATGTTTTGTGGTAAGAGGTTTACTCGAAGCGATGAGTTACAACGGCATAGAAGAACGCATACTGGTGAAAAGAAGTTTGTCTGCCCTGAGTGTTCAAAACGTTTTATGAGAAGTGACCACCTTGCCAAACACATTAAGACACAT
>scaffold_149|ENSXETG00000013026|71022|93871
GAGGAAGAAGAGGAGGAAGAGGGATCAGTTTATACTTGCATAGAGTGCAGTATCTACTTCAAGAAAAAAACTCACTTGTTGGAGCATATGTTTCAGCACTCACAAGATGGGGAGGGTGATGGGTCCCAGGCAGGGGAAGGTTCCCATGCCTGTAGTGAATGTGGTAAGGGTTTTGTGGATGAGGGGAGCCTTGCAGCACATCGACACCTTCATCAAGAATCAAGGCAGAAAATTATAGAAGAGATAAGCAAACTGGAGAATTTTGCAGATGAGGGGAGAGGTGCCCGTCTGCAATGTCCAAAATGTCTCTTTGGCACAAACTCTTCCAAGGTTTTTGTCCAGCATGCCAAAAGCCATGTGAAAAAGGGGACTAATGATGGTCGGGGTGGTCCAACACCCATAAGAACTCAAGTAGACACTGTAGAAGGAGGTGAAAGTTCTGAGCAGATGAATGATGAGACATGGAAGAATTCAGAGGCAGGGTCTGACACTGGCCAAGGGTGGAGTGAGGATATGCCCCAGGGAAGTATGAGTTTTCTGGGACAAGGGTTGGGTAAAGCAAAAAAGAAGACTTCATCCAGTTGGGGTCTTAAAAGTGGGCTATGGCGAGAGGCCGAATGTCATAAACCCTCAAAAAGCTCTAAATTGCCTGAGGCTGCTGTCGTGCTTAAGCGGCAGTATCGCACTGCTTTAAGGGCTGGTGGGGGTGGAAGGGAAGGGGAGAGGCGGCAACTAAGAGAAGAGGTCGCTATTGTAGTATTGGAAAACATAAGTCCCTTCAGGAAAAAAGGTAATGAACATCGGTTGCCTAAAGACTCATGGGCAGAAGATGGAGAAGAAAGTATTCCTTTGGATGTTTTGTTGATGGACCCTAATTATGAGGGCCAGCTTGAGGCACTTGGGCTTAGGAGTGAGGAACGGGAGTGTCCCTATTGCCCTGACCGCTTTCACAACGGTATAGGTCTTGCCAATCATGTTAGAGGCCATCTAAACCGAGTTGGAGTCAGTTACAATGTACGGCACTTTATATCAGCAGAGGAAGTCAAGGCTATAGAGCAGAACTATTCCTTTCAGAAGAAGCGCAAGAAAGTGGCGAACTTTGATCCCAGTACGTTCAGCCTGATGCGGTGTGAATTCTGTGGTGCTGGCTTCGACACCCGTGCTGGCCTTTCCAGTCACGCCCGTGCCCATCTGCGAGACTTTGGTATCACCAACTGGGAGCTCACAGTTTCTCCCATCCATGTCCTCGCACGACTTCTTGCCCGCTCGCCTGGCCGTCCACTGCCCCAATTCTCTTCCTGGCACCAGGACGATGACACAGACGGCAACATCACCAGTAATGCTTCAATCCACATGATAAATTTACCTCTAAGTGTTCCTGCTGTTGGTTCTCCCTGTAATTCAGTTTGTGATTGGTACCCGCCAGGCCCAAGTCAGACCACATGTGAAGTGTGTGGCGCTTGTTTCGAGACCCGGAAGGGCCTGTCCAGCCATGCACGCTCCCACCTACGGCATCTGGGGGTGGCAGAGTCGGAAAGCAGTGGGGCCCCCATTGACCTGCTGTACGAGCTGGCTAAGCAGGGAAAATTACCACAGGATGAATCCTTATTGGGGGCCAAGAAGTCAGGAAGCCCCCGGACAGGATCCCCAAGGGGCCAATGGGGGGACGAGGACGGCCCCCTGAATCTGACTGCACTGAACTCTCTGATCAAAAAAGGTAGTGGCATGATGGCTGCAAATAGTGGTTCCTTAGAGACATCCCCTTTTAAGAGCCCCAGTGGCACTTCAGCTGGTACTCATGCCAACATTAGTAATGCCGGCTCCCCACATTCCATGGCACCTGATGCTGGAGTTCACCAGAAGATGGCAGAGCCCCTACATGCTCAGGCAAGCTCAGAAGCCTTCTGGTCACCCAACAGTTCACCTTTAAATCTGTCCCCGGGTTCAGAGGAAGTCCGCTGCGAGTTCTGCGGCGAGTTCTTTGAGAACCGAAAGGGCCTGTCGAGCCATGCACGATCCCACCTGCGCCAGATGGGGGTCACTGAGTGGCATGTCAACGGCTCGCCCATCGACACCTTGCGGGAAATCTTGGCCAGAGGGACCTTTCCCAGGGCTGGCAACAGAGTTGGAGGGCCCAGCTCAGTGGGTTGTCTCCAGCCATGCATCGCAAGCCGCCACGGCTGCCCACCTATACACACGACTGGTCCTCTGAACTCTCACCTCTCAACCTGTGTAAGTGAGCTGTTGCCGCTGATATGTACTTGCTCATCATGCTCATTGCTTCCAAACGCATCTGCTGCATCCATCATCCTTGGTCTAGCTTCTTCCCCAAAGCTGATTGTAGTTCTAGAGCGTTGGTGGTGCCATTATAGAAACAGTAGGTTAAGCGGAGAGCTTCCCTTCCATTGTGCCCATGTTTCAGGTCCAGTAAAGCAAAAAAAAGAATGCTTGTTGGCTTGGAGTATAATACCCGCTCGAGCAGACCCGTCCCGGGATATCCGCTGTGAGTTTTGCAACGAGTTCTTTGAGAATCGCAAAGGCCTGTCGAGCCACGCGCGGTCTCACCTGCGCCAGATGGGTGTCACCGAGTGGCATGTCAATGGCTCTCCCATTGATACACTACGGGAAATAATTAGAAAGAGGGGCCTACCACCGCTCCCGCATGTCACAAATATTAAGAAAGAGCCACGGACAAATGATGAGCTTACTAGTCCCTCACACACACTGTCACCCCTTAGTCTTGGGCCATCGAGTATGGCGCGGGAGCATCCCGTCTCGCCTCTTACAGGGAGACCCCCCAACACATTTTTATCCCCAATGTCTCCTAAAAGACCAGCATCTCATGAGCCTCGGTTAAGCCACTCTGAGCCAAAAAGCTATGTCCATTTAGAGCCAAAGCCCAGCAACCAGGCTCAAAGCGAAGGAAGGCCTAAAATGTTCCTTCAGAGCGAAGGAAGGGCCAAGGCCTATGTGCAAGGAGAAGGGGAAGCCAAGGCCAGAACCTATAATAAAGCATATCTGCATGGGGAAGTAGAGGCATGCTGTGAGCTGTGTGGCCTGTACTTTGAGAACAGAAAGGCCCTTGCGAGTCATGCACGCGCACATTTGCGGCAGTTTGGCGTCACCGAATGGTGCGTTAATGGCTCTCCTATTGAGACGCTGAGAGAATGGATGAAGCAAAGACCTCAGAAAGCTGGCGCCTATCTCAGTTATATTCAGGGAGGACGCCCTTTCTCCAAGAAATTTAAGCGATCCAATCAAATGCCCAAAGCAGGGGCAATGGAGGGCCCAGTGACGCCATCTGCCAAGATGTCCGAGGCAGAGAGGAACCATGGCACCCCTTCAGTGGCAACAGAAAAACCAGCAGATGGACAAATGCAGACAACTGTCAGTAACCCCCATGGGGATATTCCCTTTAATGAACTAAACAGGCAACATGGAAACAAAGAGACAGAGCGGCGCCAGTCCAAGCCGCCCGAGGTTCCTCCATCACGGGAAGATGCAGTCAGTGAGCACCTGCCCAAGACAGAAGAAACAAGACCACCTCCAAGGCCACGGCCTGTCCCATCCCTGGTTCCCAGGCCACCCCAGACCTCCCTAGTGAAATTTGTGGGGAACATATACACATTGAAGTGCAGGTTCTGTGACATCCAGTTCCAGGGTCCCCTTTCCATCCAGGAACAATGGGTCAGACATCTGCAGCACCACATCCTTGAAATGAATTTCTCCAAGCCTCTGAATTCTCCAGTGGTGACCTCCCCAGCACAGGCAGAGCCAGCCACCGCCGCTCAGTAG
>scaffold_243|ENSXETG00000006697|1002750|1006384
ATGGCAGCTGCCAAAACCGACATGCTCGTCTCACCTCTGCAGATCTCAGATCCGTTCAGCTCGTTTCCCCATTCCCCGACTATGGATAACTACCCCAAATTGGAGGAGATGATGCTGCTCAATCCCGGGGCTCCTCAGTTCCTGGGTGCCGCAGTCCCCGAAGGCAGCGGCTTCAATTCTCCGGTGGAGGGAAGCGAGCAATTCGATCACCTAGCAGCAGATGCCTTCTCAGATATGTCACTGAGTGGTGAGAAAGCTGTGATAGAATCCAGCTATGCCAACCAGAGCGCCAGATTGCCATCTCTAACATATACTGGTCGGTTCTCCTTGGAACCTGCTCCCAACAGCAGTAATACCCTATGGCCAGAGCCTCTCTTCAGCCTTGTCAGTGGACTTGTGGGGATGGCTAATGCATCCCCCTCTTCAGCACCTTCATCTTCACCATCCTCCTCATCATCATCATCACAGAGCCCCCCTCTGAGTTGCTCTGTACAGTCAAATGACAGCAGCCCCATATACTCTGCAGCACCAACATTTCCTAATTCCAGTCCTGAACTCTTTCCTGACCAGTCACCTCAGCCCTTCCAAAATGCTTCTACTGCTTCCATTCCATACCCACCCCCAGCATACCCTGTCTCAAAGACTACCTTCCAGGTGCCAATGATCCCAGACTACCTGTTTCCACAGCAACAGGGAGATGTTAGCCTGGTATCTGCAGATCAGAAACCCTTCCAGGCTATGGAGAGCAGAACCCAACAGCCTTCTCTCACACCCCTGTCTACCATCAAGGCCTTTGCAACCCAAACTTCACAGGACCTCAAGACTATCAACAGTACATATCAATCTCAGATCATCAAGCCAAGCAGAATGAGGAAATACCCAAACCGCCCCAGTAAAACACCTCCTCATGAGAGACCATATGCCTGCCCAGTTGAGTCCTGTGACAGGAGGTTCTCTAGATCTGATGAACTGACAAGACACATCAGGATCCACACTGGGCAGAAGCCATTCCAGTGCCGCATTTGCATGAGGAATTTTAGCAGAAGTGACCATTTAACCACTCACATCCGCACACATACAGGGGAGAAGCCATTTGCCTGTGACATTTGTGGTCGAAAGTTTGCTAGGAGTGATGAGAGGAAGAGGCACACTAAAATTCACTTGAGGCAAAAGGACAAAAAAGCAGATAAAGCAACTCCTGTTTCAGTTGCTTCTCCTGTTTCTTCATACTCTCCCTCAGCGTCAACATCTTACCCTTCTCCTGTGCCAACTTCTTATTCCTCACCCGTTTCTTCAGCTTACCCATCTCCAGTTCACAGTTCCTTCCCATCTCCCACCACAGCAGTCACATATCCCTCAGTTACCTCCACCTTCCAGACCCACGGTATCACCAGCTTTCCCTCTTCAATAGTGACAAACTCCTTCAGTTCGCCTGTGTCCTCAGCACTTTCCGATATGTCGATAACATATTCCCCAAGGACAATTGAGATTTGCTAA
>scaffold_1263|ENSXETG00000024337|81545|82972
ATGAGCATTCCCAACTCCCAGAGGGAACTTCCCTCAGTAATAAAACATTTCAAATGCCCAGAATGTGGGAGAAGATACTCGAGCAAAGGCAGTCTTATTATTCACCAGAGAGTTCACACAGGGGAGAAACCATTCATGTGCACAGAATGTGGGAAAAATTTCTCAAAAAAATACGGACTTGTTGTTCACCAGAGAGTTCACACAGGAGAGAAACCATTCATGTGTACAGAATGTGGGAAAAGATTCACAGAAAAAAACTACCTTATTATTCACCAGACTCTTCACACCGGGGAGAAGCCATTCACATGCACAGAATGTGGGAAAGGATTTTCAGAAAAAAGGAAATGTGTTATTCATCAGAGAGTTCACACTGGGGAGAAACCATTCACATGCACAGAATGTGGAAAATGTTTCTCTGTTAAGTCAGGCCTGAAAAGCCACCAAAGAATTCATACAGGGGAGAAACCTTATACATGCACAGAATGTGGGAAATCCTTCACTTTAAACAGCCATCTAGTTAGACACCAGAGGATTCATACAGGAATTAAACCATTCGCATGCACAGAATGTGGCAAAAGCTTCACTTTAAACAGCCATCTAGTTAGACACCAGAGGATTCATACAGGAATTAAACCATTCGCATGCACAGAATGTGGCAAAAGCTTCTCTGCACATCACAAGCTTTCCTTACACAAAAGAGTCCACACAGGGGAGAAACCATTCACTTGCACAGAATGTGGCAAAAGCTTCTCTGCACATCACAAGCTTTCCTTACACAAAAGAGTCCACACAGGGGAGAAACCATTCACTTGCACAGAATGTGGGAAAAGCTTCAAACAGACACATCTAGTTATACACCAGAAGATTCATACAGGGGAGAAACCTTATACATGCACAGAATGTGGGAAATCCTTCACTGTAAACAGCAATCTAGTTATACACCAGAAGATTCATACAGGGGAGAAACCTTATACATGCACAGAATGTGGGAAATCCTTCACTGTAAACAGCCATCTAGTTAGACACCAGAAGATTCATACAGGGGAGAAACCTTATACATGCACAGAATGTGGGAAATCCTTCACTGTAAACAGCCATCTAGTCAACCACCAGAAGATTCATACAGGAATAAAACCATTCATGCGTATGGAATGTGGGAAAAGCTCTTCGCAACAAAGTTCCCTTAGGGAATCTATTTGA
>scaffold_1976|ENSXETG00000003817|5211|10313
TACTTGTGCATGGAGTGCAACGAAACCTTCAATAGTAAAGTCCAACTGAGCTCCCACCGGCAGAGCCACGTGGCCAAGAAGCCTTTCATGTGTTCCTACTGTGGGAGGGGCTTCCACCACCAGGTCTTCCTACAGGTGCACGAGAGGAGCCACGAGAAAGCCAACAAGATGTACGGCTGCCCAAAGTGTGACAAGTTCTTCAAACTTCCCGTCCTTCTCGCCGGCCACATGAAATGTCACGCCTTGCACCTGTGTGTCACGTGTGGCTCCCCCATTCCGCACAAGTATAAAACCAAAAGGCTGGCCAAAAAGTCCACGGTCCCTAAAGTGTTCAAATGCTTGCAGTGCGGCTTGTCGTTCCTCCAGTCGGCGTCCATAGTGAAGCACATGAAGGAACATTCCGGGGCACAGCCACATGTGTGCGAGGTGTGTGGCAAGTCCTTCCGGCTGCCTCGATACCTCCAGCTCCACATTGTCATGCACACGGGAACGCCATGCGAGTCCTGCGGCTGCCTGTTCCGCTTTAAGCGAAGAGCTGGGCGGCACTCCAAGAAATGTCGCTTGTGCAGGACGAGGGGCAAACCCATCAAATCTGATGAAGTGCCGACCTACCAGATCCTACCCACCATGTCGATAAAGGAGGAGCCCAATGCGTCCGAGATATCAAGTTTCCTCTGCTCCGAGTGTGGGCAGAACTTTCCTTATAAGCATTTACTGGATAGTCACCTGCAGACTCATACGGGGGACCGCCCTTTCGCCTGCCCCGACTGTGACAAGCGCTTTGCCAAGATCAACCATCTCACCATCCACAAGCGCGTGCACACGGGAGTGCGCCCTCATGTCTGTTCCGTGTGCAACAGCAGCTTCAGGCAGAAATCCAGCCTCCTGGCCCATCGCTACACTCACGCCAACCAACCACCCCTCCTGGTCACCTTGTATGAATGTTCCATCTGCCTTAAGGAATTCAAGCAAAGCAGCGACCTGGAGGCTCATGAATGCAGTTTGCCCGTCGAGCCTCCTGTCCAGTGCAAGGACTGCGACCGCGTCTTCACCAACAAGGGCAGACTTGCCGTCCATAGCAGGGTGCACACAGAGCAGACATCATACCCTTGCCCCATATGTGAGAGGAGCTTTATCTACAAGGCCAACTTGGAGCGGCACCAGCAGAAGCACAAAGGCGAAAAGCCATTCTCTTGTGCCAAGTGTGGAGTCAGCTTCGCTCGGCGCAAGACGCTGGAACGCCACAAGCTTGCCCACGGGAAGAAAGGACTCTTCTCCTGTACCCACTGCAAGAAGCACTTCCTTCTCCAGAGCTGGCTCTTCAGGCACATGAAAATCTGCCAAGGAGTGGGCAAA
>scaffold_264|ENSXETG00000016394|1351738|1423190
ATGGATGTTTTGGCTAGTTATAGTATATTCCAGGAGCTCCAGATTGTACATGACACGGGCTACTTCTCAGCAATGCCATCCCTGGAGGAAAATTGGCAGCAGACTTGCCTGGAACTGGAGCGGTATTTGCAGACAGAACCTAAAAAGATGTCAGAAACCTTTGGAGAAGATTTGGACTGTTTTCTGAACACTTCCATTGCTCAGGCTGTTGATGGTACTGCCCGTAAGATTGATTCTATTGTAATTCCAGTGGATATTAGTGCATATGAAAAACGTCCAAGCATGGATGTTTTACTTTCACAAGACAAGCTACTCTCAGAGACGTGCGTCAGCCTACAGCCTGCTAGCTCTGCTACAGAATGCTACACGTCTGTAAACCAAGCGCAGCTGAATGCCGTGACGTCTCTAACACCGCCATCATCCCCAGAACTTAGCAGGCACCTTGTCAAAACACCACAGTCCCTTTCTGCTGTAGATGGAACCGTGACCTTAAAACTAGTTGCAAAAAAGGCCTCGGTTAGCTTGGGGAAGGCTGCAGAGTCAGCATCAACAGCTGTCACGTCAAAGTGTGGCCTGAGCGATAGTGAACAGACTGGGGGCCCAGGAGAAGCTTCCCCTGAAAATAAGAAAAGGGTCCATCGCTGCCAGTTTAATGGCTGCAGGAAAGTCTACACAAAGAGTTCACATTTAAAAGCCCACCAGAGGACACACACAGGTGAGAAGCCATACAAGTGCTCCTGGGAAGGGTGTGAGTGGCGTTTTGCTCGAAGTGATGAGCTAACAAGGCACTACAGGAAGCACACAGGGGCAAAGCCATTCAAATGCAACCATTGCGACAGGTGTTTTTCAAGGTCTGATCACCTTGCCCTTCACATGAAGAGACATATTTAA
>scaffold_13|ENSXETG00000004714|2518707|2687329
AGCCAGCATCAAAAAAACTCAAAAACCATGAAGAGAACTGACTCATTTGAAAGCAGAATGTTAATGCTGGACGGGATGCCAGCAGTAAGAGTTAAAACAGAGCTCTTGGAATCTGAGCAAAGGTCATCTAAGGTCCACACTTACCCTGATATGGAAGCTGTCCCTCTCCTACTCAACAATGTGAAGGCTGAGCCTCCTGAGGACTTGTTATCCACTGACCATTTTCAAACACAGACTGAACCAGTGGACCTTTCGATAAACAAAGCTAGAACGTCGCCGAGAGGTGTTTCTTCATCCCCAGTCTCTATTACAACCTCAGCAGCATCGCCTTCTTCTAACTCTTCCTCTAGCCGTCCAACATCATCTCCAACAGTGATAACACCTGTACCTTCCACGGCATCTGTGCCAACAGTATTAACTCCTGGACCTCTTGTGGCATCAGCATCTGGTGTTGGAGGTCAACAATTTTTGCACATTATTCACCCTGTTCCTCCTACAAGTCCACTGAACTTACAGTCCAACAAACTAAGTCATGTGCACCGTATACCCGTTGTGGTACAGTCAGTCCCTGTAGTTTACACAGCTGTAAGGTCACCGGGGAATATGAATTCTACCATTGTGGTACCTCTACTGGAAGATGGCAGAGGTCACCTTAAAGCACATATGGATTCTCGAGGGCTCTCACCAAGACTTGTAAAAAGTGACAGTGATGATGATGACCTGCCAAATGTGACCTTAGACAGTGTTAATGAAACAGGATCCACAGCTCTATCCATAGCAAGGGCAGTACAAGAAATTCATCACTACAGTGTACAATCATTATGGTTGCACAAAATGCAGTTGTTGCTCTTTTTTAGTTCAGTCTCACCATTCAGTATTGAGAGCACAAGACGTCAGAGAAGGTCAGAATCCCCAGACTCTAGAAGACGGAGAATACACAGGTGTGATTTTGAAGGTTGCAACAAGGTCTACACAAAAAGCTCTCACCTGAAGGCACACAGAAGAACCCATACAGGAGAAAAGCCCTACATGTGTACCTGGGAAGGCTGTACCTGGAAGTTTGCACGCTCAGATGAGCTGACGCGGCACTACCGGAAACATACGGGGGTAAAGCCATTTAAATGCGCAGACTGTGACCGCAGCTTTTCCCGTTCAGATCACCTAGCATTGCACCGCCGAAGACATATGCTCGTTTGA
>scaffold_96|ENSXETG00000017850|169741|173487
ATGGGCAGCAAAGCGCTTCCAGCCCCAATCCCCTTACACCCATCTCTGCAGCTCACCAACTACTCCTTCCTGCAGGCAGTGAACACTTTCCCGGCGGCCGTTGACCACCTGCAGGGACTTTATGGCCTGAGTGCGGTGCAGACCATGCATATGAACCACTGGACCCTGGGATACCCCAATATGCATGGCATCACCCGGTCTACCATCACTGAGATGGCGGCGGCCCAAGGCTTAATGGATGCCAGGTTTTCTTTCCCCGCTTTACCCTTTGCCACTCATCTTTTTCACCCCAAACAAGGAGCCATTGCCCATGTAATACCAGCTTTGCACAAGGACCGGCCCCGCTTTGACTTTGCCAATTTAGCTATTGCCGCGACCCAGGAAGACCCACCTAAAATAGGCGACTTGTCCAAGCTGAGCCCTGGGCTTGGGAGCCCCATCTCCGAGATCAGCAAGCTCTCCCCTGACCGAAAGCCTTCCCGGGGCAGGCTGCCCTCCAAGACTAAAAAAGAATTTATCTGCAAGTTCTGCGGAAGGCATTTTACCAAATCCTACAACTTGCTCATCCATGAGAGAACGCACACGGACGAGAGGCCATACACATGCGACATTTGCCACAAAGCTTTCAGAAGACAGGACCACCTGAGAGACCACAGATACATTCATTCCAAAGAGAAACCATTCAAATGTCAGGAGTGTGGCAAAGGATTCTGTCAGTCCAGAACTCTGGCCGTGCATAAAACCTTACACATGCAGACATCAAGCCCTACAGTTGTGAGCAGTGCGGAAAAGTTTTCCGGAGAAATTGCGATTTGA
>scaffold_8678|ENSXETG00000017336|6534|12883
GAGGAAGCGAGTGACCCAGTGATGGGGAAGAAGGATAAAAATGAGGAGCGGAAGGAGAGAATCCTGAATCTCACACTGGAGATTATCTATCTGCTGACTGGAGAGGGCTACGTCATCCCTAAGAAGAAGAGCCCAACTGTGGGTTTGGGGGCCCTGCATGCCCCTGGCTCCGTCATACAGAAGGAAAATGACAAGAAGATCCTGGAACTCATCTCCAACATCATCCAGCTGCTGACTGGAGAGGAGTGGGAGTATATAAAAGGAAACAAGGCCCTTTACAGGGAAGGGATAAAGGAGGAGGAGCCCCAGCAGCTCCGCCCACTGGCCTGTGAGTATAAAGATGGGAGCGATGTTACAGCACATACGGAAGCAACTTTATGTTGTAATAATGATGGGAATCTCACAAACCCTGATGTTTCTCCAGCGGAACAGCCCCCACCAGCCAATGGGATTAAAGAGGAGGCGGCTTCATGGGAAGGGGGAAACCAATCAGATTGCAGCATTAATCCCCTTACAGAACAGATACAGGGAACAGACACACCTACTCCTATCATGGGGTGCAGCCTGAATAACAGCTCGGCAGAGGATTATACATTGGTTGTTATTAAAGAGGAAGAGGATTCATGGGAAGGGGGAAACCAATCAGATTGCAGCATTAATCCCCTTACAGACCAGATACAGGGAACAAATACTCCTATCATGGGGAGCAGCCAGAATACCTTACAAATGACGGGTAATAATCATGATAAAAATTCCCACCAATCTCCACATAAATCTCACATAACAAAAAATACATTACGTAGGAAATACAGCTGCAATGAGAGTCAGAAACATTTTAGTAATGAGAAAGCCTTTCGTAAACACCAGCGAACCCACAAAAGAGAGAAACTTTTTTCTTGTTTTGATTGTGGGAAATGTTTCTCAAGAAAATGTCATCTTGATCGTCATCATTGGACTCACACAGGGGAGAAACCATATTCTTGCGTTGAATGTGGAAAAACTTTTTCAAACCAATCCCACCTTAAAACTCATCATAGAACCCACACAGGGGAGAAACCATTTTCTTGTGTGAAATGTGGGAAATGTTTTCCAATCCAATCTGAGCTTGATCGTCATCAAAGGACTCACACAGGGGAGAAACCATTTTTATGTTCTGAATGTGGGAAATGTTTTGCACAGCAATCCCACCTTAAAATTCATTATAGAACCCACACAGGGGAGAAACCATTTTCATGTTCTGAATGTGGGAAATGTTTTATAGACCAATCCAACCTGAAAACTCATTATAGAACCCACACAGGGGAGAAGCCATTTTCTTGTTCTGAGTGTGGGAAATGTTTTGTAAGAAAATCTCATCTAGATCGTCATCAAAGGACTCACACAGGGGAGAAGCGATTTTCT
>scaffold_635|ENSXETG00000021294|452627|461909
ACACTGGAGTTTCAACCAGTCATAGAGGTGCAGGTGAATATCAGTTCCAAAGCTCACACTGACAGAGTTCTCACCTGCCTTGAAGAGCAGAGAAAAAAGGATTTCCTCTGTGACATAACATTGATCGTAGAAAATGTACAGTTCAGGGCCCATAAGGCTGTGTTAGCTGCCACTAGTGAATATTTCTCCATGATGTTTGCTGAAGAAGGGGATGTAGGACAGTCCGTATATGTGATGGAAGGGATGGTTGCTGAGATCTTTGAAGCTCTGTTGCAGTTTGTCTACACTGGCAATGTCCAAGTAGGTGAAAAAGCCCTCCAACAAATACTGGCAACTGCACAGATTCTAAAAGTAGAGGATTTGGTTAAAGCATATGGCAATTATCAGGAGGATCAAAACACAGAAAAAATCTCTTCTGGTGCCCCAGTAATTACCACAACTGATAGAATCAATGGTATTCCTCAGAAACGTAAGAGAGGAAGGCCAAAAAAACACTGTTATGAGAAAGAGGGGGAGAATTCTCTTAAAACCAATGTGCAGCAATCCGATAAATTCACTGAACATGGCACAGAGCCTAGCAAAAGTTTTTTTAAAGGAAATACATCAAATGGTCATGAAGCAGCTCTGGCAAGTGATTCAGAGGAGGGCTTTCAGCTAAAGGGAGCCACCAGTCCAAATTTTCAGGAAGGAAATGCTCTCCTGAAGAGGCACAGCAAACGCAGACTGCAGAGATCCATCAAGTTGAGAGATTACAGACTTATGGAAGATAGAGATGAGTGTCACGCAGAGCCAGTAAAATTAACAAGCAAGAAGAGAAAGCAAAGTAGTCTGGAGGCTCAATGCAAGGACTGCGAAAAAAGTTTTAAAAATAATCACTTTTTAGCTATTCACCAAAGAATACACACGGGAGAGCGGCCGTTCCGTTGTGCTGAATGTGGAAAGGGTTTCTCCCAGAAGCATTCCTTGCAAGTTCATGAACGCATACATACTGGAGAGAGGCCCTACACCTGTACTGTCTGCAACAAAGCATTGGCCACCAAGCATTCCCTCATGGAGCACATGAGCCTACATGCAGGAAAGAAATCATTTACATGCGACCAGTGTGGAAAATATTTTAGCCAGAAAAGACAGTTAAAAAGTCATTATCGTGTTCATACAGGATGCCAAGGTCGGACATTACCAGAATGTACTATTTGCCAACGGAAATTTATGGACAGTGCTCAGTTAAAAAAACACCTGCGTTCTCATACAGGTGAAAGACCCTTTACTTGCGAGATTTGTGGAAAGTCTTTCACAGCTAAAAGTTCTCTACAAACGCATATAAGGATACACAGGGGAGAAAAGCCATACAGTTGTAGTATTTGTGGAAAGTCCTTTTCTGACTCCAGTGCCAAAAGAAGACATTGCATTTTACACAGTGGTAAGAAACCTTTCTCATGCCCTGACTGCAGTTTACAGTTTTCCCGAATGGACAACCTGAAGACCCACATGAAAATCCACAGCAAAGAAAAGCATTCTCAGGTACAAGAAGCTATAAGTGGAGGTGCTGATGAGGTGCGCAACATCCTTCAGCTACAGCAGTACCAGCTTGCAACAACAGATGGAGAGGAAATTCAATTACTTGTGACAGACACTGTCCACAACTTGAACTTTATGTCTGGACACGATCAAGGTATCAGTATTGTTACTGCCGATGCTTCCCAAGGGATAGCAGACCAGGCCAACAACCTCACCTTGATTACCCATCAGCCTCCTCCTTTGCACAATTTGTCTGTCACAACCCACCCTCAGCATGTGGAACATATTCACAACATGGACTTATTGGAAAACCAAGTTCAGTCCATGCAACCTAAACAAATGCACGTGATCACCTTCTCAGAGAAAGTCATA
>scaffold_303|ENSXETG00000027082|817601|849244
ATGCGGCTTGGTGGCGGACAGCTGGTGTCAGAAGAGCTCATGAACCTGGGAGAGAGCTTCACACAGACCAATGATCCTTCACTAAAACTGTTCCAGTGTGCAGTATGTAACCGCTTCACCACAGATAACCTGGATATTCTAGGTCTGCACATGGGTGTAGAACGTAGCCTTCCAGAGGAGGAATGGAAAGCAGTGGTGGGAGATTCCTATCAATGCAATCTTTGTCGTTACAACACACAGCTAAAGGCTAACTTCCAGCTGCACTGTAAAACTGACAAACATGTTCAGAAATATCAGCTAGTGGCTCATATCAAAGAGGGAGGAAAAGCCAATGAGTGGAGGCTGAAATGTGTTGCCATTGGAAATCCCATTCATCTAAAGTGTAATGCTTGTGACTACTACACAAACAGTTTGGAGAAACTGCGTCTGCACACCGTAAACTCAAGGCATGAAGCCAGCCTAAAGCTTTACAAGCACTTGCAACAACATGAGAATGGCGCAGAAGGGGAGAACTGGTATTACCACTGTGTGCTGTGCTCCTACTCCACCAAGGCTAAGTTGAATTTAATCCAGCATGTCCGCTCAATGAAGCATCAGCGAAGTGAAAGCCTACGGAAACTGCAGCGCTTACAGAAGGGGCTTCCAGAGGAGGAGGAGGAGTTGGGCCAGATTTTTACTATTAGAACATCGTCGTCACCTGTAGAGACAGAGGAACCCCTAGAAGATGCTGAGGGCTCATGTGATGCTGTCACAGTTGCAGAAGAATTCCTTAAAGACCCCGAACCTGAAACACCGGCACCATCTAATCCCCCTGAGAAAGATCAGCCTGATGTCCCTCCAAAGCATTCATTTACTGGCAGCACTGAGCAATCTTTGCCCCCAAAGCAAACAAAGTCCGTGGAGGAAAAGAAACCCGAGCAGGTTTTTCAGTGTCCATATTGTAAGTACAGCAATGCAGATGTGAATCGTCTCCGTGTTCATGCCATGACCCAACACTCGGTGCAGCCCATGCTACGCTGCCCTCTCTGCCAAGATATGTTAAACAACAAGATTCACCTGCAGTTGCACCTTACCCACCTACACAGTGTGGCGCCTGATTGTGTGGAAAAGCTTATTGTTACAGTGACCTCTCCTGAGATGATCATGCCAAGTACCATGTTTCTCCCAGTGAATTCACCAGAGCGAGAGAGAGCATCTTTAACCTTAACAGGGGATAATACAGAGAAACTGTCTGAATCTGCTGAAGAAATTTTGAAGACTGCAGCTGTTCCAGAGGAAATTGAGCTCCGTATAGAACAGAGTGCTCCTTCAAGTGACCACAGTTCTTCCAGAGAAGACTCTGGTTTCTTGTGCTGGAAAAAAGGATGCAACCAAGTTTTTAAAACCTCTGCTGCCCTACAAACACATTTTAATGAAATTCACAATAAGCGCCCACAACTGCCAGTGTCTGATCGCCATGTTTACAAGTACCGTTGCAACCAGTGCAGCTTGGCATTCAAAACCATTGAAAAGCTTCAACTGCATTCTCAGTATCATGTCATTCGGGCTGCTACTATGTGTTGCCTTTGTCAGAGAAGCTTTCGCACATTTCAGGCCCTAAAAAAGCATCTTGAGACCAGCCATCTAGAGTTGAGTGAGTCTGACATCCAGCAGCTGTACAGTGGGCTTCTAGTAAATGGAGACATGATGACCATGGGAGATGCATCCATGGCTGAAGACCAGAGTATGCTTGTGGATGATGATAAAGAAGATGAAAGTGATCTGGAAGAAAAACAGAGTCCTACAGGGAGTGACTCAGGATCTGTACAAGAAGATTCAGGCTCTGAGCCAAAGAGAGCATTGCCTTTCCGCAAAGGCCCCAACTTCACCATGGAGAAATTTTTGGATCCCTCTCGTCCCTATAAGTGCACGGTGTGCAAAGAATCCTTCACACAAAAAAACATTTTACTGGTTCATTACAACTCTGTGTCCCATCTTCATAAATTAAAAAGAGCCTTGCAAGAGTCAACAGTGGGGCAGCCTGAGCCCACTAGCAGTCCAGATAATAAGCCTTTTAAGTGCAACACATGTAATGTTGCATATAGCCAAAGTTCCACCCTAGAGATTCACATGAGGTCTGTGTTACATCAAACCAAAGCACGTGCAGCAAAACTGGAAGCTGCTAGTGGCAGTAGCAATGGAACAGGCACCAACAGCACCAGCACATCTTCAAATTCCACAATAACGAACCCTACTGTTACAGCTAGTTCAACATGTGGAACTGCGGTTACCAGTACAGTAAATTCCAGTTCTATCAGCCAAATGCCTATGGAGACAATTGGGAACACTGGTGCAAGCAGTGTTTTATGGCCTTCTGAGCACAAAGAAGTTAATCGGAAGAAATTAGCAGATATGATAGCATCACGACAGCAGCAGCAGCTGCAACAACAACAACAACAAGCCCAGTCGCTGGCCCAGGCACAAGCACAGGTGCAAGCCCATCTACAACAAGAACTACAGCAGCAAGCTGCCATCCTTCAGTCCCAGCTGTTAAATCCAACAATTCTTCCTCACTTTCCTATGACAACAGAAACTCTACTTCAGCTTCAACAGCAGCAACACCTGCTTTTCCCATTT
>scaffold_1392|ENSXETG00000023643|10054|59261
TTCATGTGCACAGAATGTGGGAAAAGTTTTAGAGTAAAGCATATCCTAACAGATCACCAGAGAATTCACACAGGTGAGAAACCCTATGCATGTACAGAATGTGATAAACAATTCAATAAAAGGAGCAACCTTCACAGCCACCAGAGGATTCATACAGGGGTGAAACCATTTGTGTGCATGGAATGTGGGAAAAGCTTCTCCGACAAGAGCACCTTTCAAAAGCACCAGAGAATTCACACAGGGGAGAAACCATTTTCCTGCACAGAATGTGGGAAATGTTTCACCACAAAGAGCGAGCTTAGCGGCCATTACAAGGTTCACACAGGGGAGAAACCATTTTCTTGCACAGAATGTGGGAAATGTTTCACCACAAAGAGCCAGCTTAGCAGCCATTACATGGTTCACACAGGGGAGAAACCCTTTGCTTGCACAGAATGTGGGAAATGTTTCACCAAAAAAAGCCATCTCAGCAGCCATTACAAGGTTCACACAGGGGAGAAACCATTCATGTGCACAGAGTGTGGAAAAAGATTCACAGAAAAAAGCAAACTTATTATTCACCAGAGAGTTCACACCGGGGAGAAACCATTCATGTGCACTGAATGTGGGAAAAGTTTCTCAAAAAAATACGGACTTGTTGTTCACCAGAGAGTTCACACAGGAGAGAAACCATTCATGTGCACAGAATGTGGGAAAAGATTTGCAGAAAAAAACTACCTTATTATTCACCAGACTGTTCACACCGGGGAGAAGCCATTCACATGCACAGAATGTGGGAAAGGATTTTCAGAAAAAAGGAAATTTGTTATTCATCAGAGAGTTCACACTGGGGAGAAATCATTCACATGCACAGAATGTGGAAAATGTTTCTCTGTTAAGTCAGGCCTGAAAAGTCACCAAAGAATTCATACAGGGGAGAAACCTTTTACCTGCATAGAATGTGGGGAAAGTTTCAGGCATAAAGCAAGCCTTAAAGAACACAAGATAAAACACACCGGGGAGAAACCTTTTACCTGCCCAGAATGTGGGAAAAGCTGCAGTCGACAGACAGACCTTGAAATACACCAGAGGATTCACACAGGGGAGAAACCTTATCCATGCACAGAATGTGGGAAATCCTTCACTATAAACAGCAATCTAGTTAGACACAAAAGAGTCCACACAGGGGAGAAACCATTCACTTGCACAGAATGTGGGAAAAGCTTTAGCCGTAAGGACAGCCTTCAATACCACTACACAACTCATACAGGGGAGAAACCTTTCACTTGCACAGAGTGTGGTAAATGTTTCTCTAAAAAGTCCAGCCTTCAGTGTCATCGGGTGATCCACACAGGAGAGAAACCATTTGCTTGTGCAGAA
>scaffold_103|ENSXETG00000015294|2034817|2043307
ATGGGGGACATGAAGACTCCAGACTTTGATGATCTTCTGGCTGCATTTGATATCCCTGATGCCACAAGCCTTGATGCAAAGGAAGCAATTCAATCTACAAGTGATGAAGCAGAAAACCATCTTAAAGCAGCAGAAATGTGCATGGATGAAAATTTATCCTTGTCTCAGTCAATGCAAGCTTCTGATGTTCCTGCTGTCAGTGTGATCGTGAAGAACACCAGCCGCCAGGAGTCTTTTGAGGCATCTGAAAAAGAAGGGAACCACATTGGACCAACTCTTCTTCAAAATGGGTTTCGGAGCCCAGAGGTTGGAGCAGAGTCAAATAGTTTGGGGCAAGGGTATGGGAAATTTGAAGCCAGTTTTATCAATGGGGATAGTTGTAGAGGCTACACAGAAAAGCTGGAGACACACAAATCAGAGCCTTTACCTACATTTTCACAATTCAGCCCAATTTCCAGCCCTGAACCGGAGGACTCATGTAAAGATAATGGAATCCCCAGTAAGCAAAAACCAGCAGAGTCTCCATACTTCCCACAACCATCCATGTATGTTCCTTCTGAGGGCTGTATGGTGGATTTTTTGAGAAAGCCACCAGAAACAGAACTCAGTATGTTCGATGAATACTGCAAAAAAGAGCAAAGGACAGACTGCAAGGAAGCAGAGAAGGGAAAAACTGAGGAGCAAACAAAGGACTTAGAGAATGTTAACAGCTTAATTGGAGGGTCACTTCCATTTAAAGATACTGAGAACAATAGTGTTAAAGAGGAGAAAGAATTTTCAGAAGCAATGGGCTCCTCTGCCATACCTCCTCGCCAGCGTATTAAACCTGCTCATTCAAAGCTGTCTTCCTGTGTGGCTGCTCTTGTAGCACTGCAGGCAAAGAAAGTTGCTGTTTCTACTAAAGATGATGTCTCTAATATCACTAAAGATACTGGAGCCCCACTAAAAGACTGTGTTAAGGGAAGTCCTAAAATGCCAAAGTCACCCAAGAGTCCCAAAAGTCCTATGGAGGGGGTTAAAAAGATCACTAAACCCCCAGACAGTCCTATGAGTGTCTGTAGTGATACAAGTAGCAGAGGCTCTCCATCGGTTGGTGCTGGCTCCCCACCTGCTATCCCCAAAGTGAGGATAAAGACGATAAAGATGTCATCTGGAGAGATAAAAAGAACTGTGACCAGAATCTTACCAGATATTGAATCAGATGATCTTGTAAAGTCTACAGAAAGCCTTTTGGCTCAAAGCTCATCACATGATGATATCAAACAGTCTGATCAGCTTGAAAGTGAACCAGATAAAACAAAGAACACTGGCAGGAGCACCCTCCATGGTTCTAGTGTGGTAAATCCCCAGGTAGCTAATGCCAATGGCGAAAAAAAGAAAGGAATGCCTACTTCTAGTTTTCAAAATCCTGGCAATGGTTCTGTAAAGCTCTCTAATTCATCACTGTGCAAAAAACAGTCACAAACTTCCTCTAAGACAACATCTAACCAAACCACATTGCTTCCTAAAGCAGTTCACCTTGCTAATCTCAATTTGGTCCCTAATAGTGTTACAACTTGTGTAGCCACAAAGACGCCTGTCCTAAAATCGACCCATGTGCAAGCCACACCTATGACTGTGCCTTTAGTGCACCAAGTAAAAGTAGCTGCTCCCGTTATTGTGGAGGCATTTAATAAGCTTCTACACAGCACCAACCCAGTTCCAACATATACACCTAATCTGAACCCACCACCTGACTCCAATATCAAGCTTCCAGCTTCTGGCTATAATTGCCTGGAGTGTGGTGACTCATTTGCCCTGGAAAAGAGTCTTTTACAACATCATAACAGACGGAGCATTCATATTGAAGTGATGTGCACCCAGTGCTCAAAAATGGTTCAGTTCTACAATAAATGTAGCTTACTGAGCCATGCCAGAGAACACAAGAGCAAAGGACTGATCATGCAGTGTTCCCAGCTCATGATGAAGCCAATCTCCTCAGATCAGATGATGTCAGCTACATCTTTACTTACCACAGCACTTACCTCTCAAACTTCCTCCTCCAACCAGCGGACATTATCTCAAGGTGCTCCACTGGGAGTGTGGTCTGGGACTTCTTCCTGTGCTCCACCTGCTATGCCTCTTTTTGCAGACCCATATGGACTAATACGCCATGGGTTCAAGTGTCTGGAGTGCTCGAAACAAGTGGAGGATTATACTAGTTTAGCAGGACATTATCAGAGAGTAGCTGAGGAAAAAGATGGACTGACTTGCCAGGTATGCCAGATGATGCTCCCTAATAAGTGCAGTTATGGAGCACACCAACGCATTCACACACACAAATCTCCATACTGTTGCCCAGAGTGCGGGGTGCTCTGTAGATCTGCCTATTTCCAGACTCATGTTAAGGGAAACTGTCTGCACTACACACGCAAGGTGGCATTTCGGTGCATACACTGTGGTGTGGTGTTTATGTCTTTGGGAATGCTGAAAGCTCATATCCAGGAGAAGCACTGTGAAGTGTTCCACAAGTGCTCATTCTGCCCCATGGCTTTTAAGAATGCAGAGAGTACATCTGCCCATATCACAGCCCAGCATCCTACTGCAAACCACAAGAACTCACAGTAA
>scaffold_916|ENSXETG00000010799|80731|190125
ATATTACAGATAAAAATAGAGAAAGAGCTGGACAACGACGACCATTTAGACAAGAGTTCTAGCGCTTCCGTTACGTTTATTGATGAAGGCTATCCAGAGACCGAACCAGAAACTCTGCAGGTAAAGATAGAGAAGGGCGTGCTGGATTCGGAAGACTATCTGAACATCATGAAAAGCCCGGTGGCTCCTTATCCTGCTGCTCCTTCTGAGCTTTCATACTCGGCATCTCCAATGATAAAGCTATTTCTAGCAGGCCCAGTAGGGCACACTGATGGGGGGCAAGCACCTGCCCCCAGACCCACTAACCGCAGTTGGGAGGGCACATGGATCAGGAACAAACAAAGAGTGTGGGAAATCATTCAACCGCAAATAAACATGAACGCACACACACCGGGGAGAAACCTTATGTTTGTACCCAATGTGGTAAAGGCTTTTCCCAGAAGCAATGGGAACCTCCTCATCCATCAGCGCATTCACACAGAGAGACCGTTCTCTTGCACTGATTGTAAGGGCAACTTTCAGAGGCACCAAGGGGCGAGTGCTAAAGGGAAACCACTTACCTGCACTGAGTGTGGGAAATCATTCAAATGCAAGTCTGATTTGCGCGTACATGAACGCACACACACCGGGGAGAAACCTTATGTTTGTACCCAATGTGGTAAAGGCTTTTCCCAGAAGGCGAATCTTAATACACATTCAGTTATTCATTCTACAGAGAGACCTTTTAGCTGCACAGAGTGTGGGAAATGTTTCCGTTTGAAGCAATGTCTCAAATCTCATGAGAAGATTCACACTGGGGTTAAAGATTTTGTCTGTACAGAGTGTGGGAAATCATTTAACCGCAAATTTGAGTTGCAGAAACATGAACGCACACACACCGGGGAGAAACCTTATGTTTGTACCCAATGTGGTAAAGGCTTTTCCCAGAAGTCTGATTTGCGCGTACATGAACGCACACACACCGGGGAGAAACCTTATGTTTGTACCCAATGTGGTAAAGGCTTTTCCCAGAAGGGGAATCTTAATACACATTCAGTTATTCATTCTACAGAGAGACCTTTTAGCTGCACAGAAGAGTGTGGGAAATCATTCAACCGCAAATCTGAGTTGCAGAAACATGAACGCACACACACCGGGGAGAAACCTTATGTTTGTAGCCAATGTGGTAAAGGCTTTTCCCAGAAGGTGCATCTTGAATCACATTCACTTATTCATTCTACAGAGAAACCTTTTAGCTGCGCAGAGTGTGGGAAATGTTTCCGTTTGAAGCAACATCTCAAATCTCATGAGAAGACTCACACTGGGAGAAACCTTTTATCTGCACAGAATGTGGCAAATGTTTCCGTATAA
>scaffold_661|ENSXETG00000001911|76655|78162
ATGACTTCCACCAAGAGCGAGGCCGGCGCGGAGGTGAAGGACGAGCCCGAGGCGCCCAAGTTCGTGCAGGCCGGCCGACGCTATCGCTGCTTAAACTGCCACAAGACTTTCCCCAACCAGCCGCGTGCCCGGCGCCACTGCGAGGCCAATCATGCCGACAGGTCCCCCAGCTCACCCAATACGAAGAAACGGGCGGCGCGGTGCGAGCGGCGGCACCAGTGTGGGCACTGCAACAAGTCGTACAAGTCGGCCTCCCTGCTGCGCAGCCACGCCCGCAGCCATACGGGGGAGAAACCCTTCGCCTGCAAGGAGTGCGGCCGTTCCTTTATGCAGCCGATCTGCCTGAAAGTGCATATGGCCACCCACAGCGGCCAGCTGCCCTTCCCCTGTGAGCACTGTGGGAAAGCCTACGCTACGCCTTCCAAGCTGCGCATTCACCAGAGACTCCATACTGGAGAGCGGCCCTTTTCCTGCCCAGACTGTGGCAAAGGCTTCGCCGACCCCTCTGTGTTCCGCAAGCACATGCGTAGCCACGCCGGATTGCGCCCGTATCAGTGCCAGCAGTGTGACAAGTCCTACAGATCCCCGAACACGAGCGCAGCCCACGGAGAGAAACCCTTCCTGTGCTCCGACTGCGGCAAGGCCTTCTCCCGCGCCTCCTCGCTCACATGCCACCTACGCATCCACGCCGCGGAGAAGCCTTACAAGTGCGCCACCTGTGGCAAAGACTTTACCCAGCTGTCTTCATACCAGAGCCACCAACGCACACACTCCGGGGAGAAGCCTTACTTGTGTCCCCAGTGTGGCAGAATGTTCTCCGACCCATCCAGTTTCCGCCGGCACCAACGGGCCCACCAGGGAGTCAAGCCGTACCAGTGCGACAAATGCGGGAAACCCTTCCGGCAGCCGGCGGACTTGGCGATGCACCAGCGCATCCACACTGGCGAGAGGCCTTTCCGCTGCCCGGACTGCGATAAGACCTTTGTGGCGTCTTGGGATCTGAAGCGCCACCGGCTGTCTCACAGCAGCGAGAGACCCTTCCAGTGCCAAGAATGTGGCAAAGGTTTTGCCGAGAGATCCGGGCTGAGTAAACACCAGCGCTCTCACAGCGGGGAGCGACCGTATAAATGCTCGGAGTGCGGGAAAAGCTTTGTGGTCTCCTCCAGCCTGAGGAAGCACGAGCGCACCCACCAGAAACCCGAGCACGATGCCACCAAAAGGAGAGAAGAGACCACCACGTGCGAGAAATGTTCCCTCAGCTTCCCCAGCATGATGGACCTGCGCAACCACCAGAAAACCCACCCGGAGCTGCGCCCCTTCCGCTGCGATCAGTGCGAGAAGGGATTTGTGGACAGGGCGGGGCTGAAGAAGCACCAGCGGATACATAGCGACGTGCGCCCCTACGTCTGCTCCACCTGCGGGAAGGGCTTTCTG
>scaffold_337|ENSXETG00000002279|692003|693343
ATGTCTGAAACGCTAAAATACAATGATGATGATCATAAAACGGTCTTTTTGAAAACACTAAATGAGCAACGCCTAGAAGGTGAATTTTGTGATATCGCTATTGTTGTCGAAGATGTTAAATTCCGAGCCCACCGATGTGTTCTTGCCGCATGCAGTACTTACTTCAAGAAACTTTTTAAGAAACTGGAAGTTGATAGTTCCTCAGTAATCGAAATTGATTTCCTGCGATCTGATATATTTGAGGAGGTTCTAAACTACATGTACACAGCAAAGATTGCTGTCAAAAAAGAGGATGTAAACCTGATGATGTCCTCAGGCCAGATACTTGGTATTCGTTTTTTAGATAAGCTCTGCTCACAAAAGCGTGATGTTTCTAGCATAGATGAGAATCCAGCCTCCCCAAAAAATAAATACAGTTATGAAACAAGTTTGAAGATAACTCGTCCAGTTGGTGAAGCTAATGACAACCAAGATGATGAGGTGGAGGAGATTGGAGATCAGGATGATAGTCCATCAGATGATACAGTTGAGGGCACTCCTCAAAGCCATGAAGAGGAGAAGTCTCCTACTTCTACACTGCGTGTCCAGGAGGCAATTCTCAAGGAACTTGGAAGTGAAGAAGTGCGGAAGGTTAATTGTTATGGGCAGGAAGTTGAGGCAATGGAGACAACTGAGCCAAAGGACCTGGGATCACAAACACAAACTCTGACATTTAATGACAGTATTAGTGAAGTCAAAGATGAACAAGCCCCAGCTTGGACCACAGCAACAAGTGACATGAAATTCGAGTATTTGCTGTATGGTCACAGAGAACAGTTTGCATGCCAAGCATGTGGCAAAACATTTACAGATGAAGCTCGTCTAAGAAAACATGAAAAGTTACACACAGCAGATAGACCATTTGTCTGTGAAATGTGTGCCAAAGCATTTACAACCCAGGCACATCTCAAGGAGCATTTAAAAATTCACACAGGCTATAAGCCTTACAGTTGTGAGGTTTGTGCAAAGTCTTTTATTCGTGCTCCAGATCTCAAAAAACATGAACGCGTCCACAGTAATGAGAGACCATTTGCGTGCCATCTTTGTGATAAAGCATTCAAGCATAAATCTCATTTGAAAGACCATGAAAGAAGACACAGGGGTGAGAAACCTTTTATTTGTGCATCATGCACCAAAGCATTTGCCAAGGCTTCAGACCTAAAACGCCATGAAAACAACATGCATAGTGAGCAACGCAAACAAGTCACAACCAGTGCCATACAGAGTGAGACTGAGCAATTGCAGGCAGCAGCTATGGCAGCAGAGGCAGAACAGCAACTTGAAAGTATTGCCTGCAGCTAA
>scaffold_77|ENSXETG00000013837|1543491|1569192
[truncated: 211,640 more chars]
