# Supplementary material for: Adaptive Evolution in Zinc Finger Transcription Factors
Source: PLoS Genet. 2009 Jan 2;5(1):e1000325. doi: 10.1371/journal.pgen.1000325 (PMC2604467; doi:10.1371/journal.pgen.1000325)
Supplement: Dataset S1 — Sequence sets used for analysis; ZF amino acid frequencies; Codeml results for poly-ZF expansions; Zinc Finger counts, orthologs and paralogs. (3.77 MB ZIP) [file pgen.1000325.s009.zip › Supporting Information/ZF_Sequences/zebrafish_znf_cds.fa]

>15|ENSDARG00000032285|4029786|4033825
ATGGAGTTTATTAAAGAGGAGAGTGAAGACATCAAGATTGAAGAAACATTCCCTGTCAAACATGAAGAGATTGAAGAATTCATAATCAAATATGAAGATCCTGAGGAACAAACAGAAGACCTGATACCACCTAAAGAGGAGGGTCAAGATCAGAATGAAATGGAAGAGAATGATCAGTTTGAGGAATATTGTGACTTCACACCTGAAGAAGATTCAGAACAGACAAATACCTCTTCAGAAGAAACAGCCCGCAAGGCCAAATCTAATACCTGCCATCAGTGTGGAAGGAGTTTCACCCGTAAACAGTACCTAATAGAACACATGACAATTCACAATGGAGAAAAGCCTTACACTTGCCAACAGTGTGGAAAGAATTTCACTTGGAAACAAAACCTGAAAATCCATATGAGGACTCACACTGACGAGAAGCCTTACACTTGCCACCAGTGTGGGAAGAGTTTCGCTCGAAATCAAAACCTTTCAAAACACATGGGTGTTCACACCGGAGAAAAGCCTTACACGTGTGAGTGCTGTGGAAAGTGTTTTACTCGGCAACAAAACCTTACAGGACACATGAGGGTTCACACCGGAGAAAAGCCTTACACTTGCCAACACTGTGGACAGAATTTCACTTGGAAACAAAACCTTACAGGACATATGAGCATTCACACCGGAGGCAAGGCTCACGCCTGCAATCAGTGTGGAAAAAGTTTCACTCGGAAACAAAACCTTGTCGACCATATGAAGATTCACACTGAAGGAAAGGCTCACACCTGCCATCAGTGTGGAAAGAGTTTCACTCGGAAACAGATCCTTACAGAACATATGAGGACTCACACTGGAGAAAAGCCTTACACTTGCCAACAGTGTGGGAAGAGTTTCGCTACTAAAGCATACCTTAAAAGACACAAGAGAGTTCACACTGGAGAGACAAACCTTACACCTGCCAACAGTGTGGACAGAGTTTCAGATATAAACATTATTTTGATTCCCATGTGA
>23|ENSDARG00000019265|36806802|36811398
CTTTGGTCAACATTGGCAGGCATGCGGATCAGGCTGCAGGGCTCCGGCCACGCGGCCCGTCTCCTCTCCGAGCTCAACCGCTGCCGCCTGTCTCGCCTCCTCTGTGACATCATCCTCCAGGTCGGGGGGCGCTCTTTTCCGGCTCATCGCGCAGTCTTAGCATGTTCCTGCACGCACTTCAACAGCCTCTTCTCCAGATGCTCCAGCAGCCAGGGTGCCGTTCCCACCACCTTCTCTGTGGATTTCGTCTCGGCCTCCAATTTCGAGAAGGTGCTGACGTTTATCTACACGGGGGAGATTTTCACAGACTTGATCGATGTGGGTGTGTTGTATGAGTTGGCGGAAAGGCTCGGCGTGAGGGAGTTGGTGAACGCTTGCCACGCCACCTTTCCTGACCTACAAAGCTCCAGCTCTGGAAACACCACAGGCGATGGAGACTTGGAGAGTGATATGGTGTCTACTAATGCGGTGGCTGCATCCGTTTGCTCGTCTTCCGCAGCGTCCTGCTCTTCCCTGTCGTCTTCAGCCGCTCCAACACCTGTAACTCCATCTCCAGTTTCCCAGGTCAGAAACGGCAGGTTGAATCGATCCCATCTGGCCGCACAATCACCAAAAAACGAAGACTTGCAGGTACATTTGGGTTACAGCCAACAGGAAATAAACAAGCCAAGCCCGTCAGATAGTAACCGTTCTGCAGACACCCTTCCAGGCCTCACTTTGCAGCTCAAGCAAGAGGATGAAGAAGACGATGATGAAGAAAATAGGGGAAGTAACTCAGTAGACCAGGTTGTCATTAATGGTAGCAAACCAACATTTGGGGCTCAGGAAACATGTTCAGTTCCTGATTCTTCAGCTCAGGTTGTTGGAGAAACCTGCGCTCCTTCATCATCCTCCATTGACCCGTTGGATAGTTTGCAACTTAGTGCTGTTGCAGGACCAATCAAAGAGTCCGATTTTTTTGAGGAAGATGATGCTAGGAAGAGGTCAAGTGTTCAGGAGGAGCAGACGGAGAGTGGTGATCAATGGCGAGCTCTTTCTGAGGACATCATTGAGCTGAGTGACGAAGAGGAACACTTTATAGTGGAGGAGGAGGACGACGAGGACTTGATGTGTATTGAGAACGGTGAAAATGGTGCATCTCTTGGGCAGATGTCTCCATCTCTGCCGTGTAAATCATGTGGGATGCTGCTTCCCGCAGAAAATGGCATCATTCGGACTCATGCGGAGACGCACCTTTCGGATTCGGGTTCTTGTCAGGTGTGTGGCGCATCCTTCTCGGACCGTGCCGCTGGTGTTGCACATGCACTCACTCATGTGGGCATCTTGCTCTTCTCGTGTGACGTTTGCGAGCACCAGTTTAGGACTGAGATGGCGCTGATTCACCACAGACCATTGTTTTTACAAAACCCATTCACAGTTTTTTGTTTGCTAATTTCAATTTTATTTTTTTTTTCCCCTCAGGCTGTCAGAGACCACGTCCAGAGCCACGCATGCTTAAGGACATTGCGCTGTGGAGTGTGCCAGCTCTCTCAGCCCTCACGTTGCGCCCTCCTGTGGCACACACTCACACACCTCTTTCCTATTTACACCTGTCCACAATGCTCCAGCCCCTTCCTAGAGAGCTCTCAGCTGGACCGGCACCTGTCTCTACATGCGGAAGAAAAATTATATCGTTGTCGTTATTGCGGTAAACATTTCGCACACTCGGGCGAGTTTACCTATCACCTCCGAATTCATACAGGTGAGAAACCGTATCAGTGCAAAGTATGTCTACGGTTTTTCCGTGGCCGTTCCACCATGATCTGCCACCTGAAGACGCACTCGGGTGCGCTCATGTACCGCTGCACCGTCTGCGGGCTGTTTTTCTCCACACTTAAGATGGTTTCTTCGCACATGGAGGTCCATAAAGACCAGCTGCCAGCCGATTTTAACATTGAGGAGACCTTTATGTATAACGACCACTCT
>15|ENSDARG00000053800|51796903|51797985
CAAGAATTAAATGAAGATGAAGACGATGAAGAGGATGAGGATGAAGATGAAGATGATGATGATGATGATGATGATGATGATGATGAAGATGAAGATGAAGATGAATATTATAAATCAAAGAAAACTCCAAAAACATCCAAAACGCTCGAGAGGCCTTACTCCTGCTCGGTCTGCGGACGGAGCTTCTCCCGCTTGGACAGCTGCAAACAACATCAGAAAACGCACGATAAAGTGCGAGATCACGTGTGCACCGAGTGCGGGAAGAGCTTTACCACGTTCAGCCAGCTCAAACAGCATCAGATCATTCATTCTGGATTAAAACCGTTCAAGTGCTCCTACTGTGACCGGAGTTTCACCCAGGCCGGAAACAGGAAGTCTCACGAGCGGATTCACACCGGAGAAAAGCCGCATCGGTGTACTGAGTGCGGAAGGAGTTATAAAGATCTGACGGGTCTTAAAAATCACATGCGCGTTCACTCCGGGGAAAAGCAGTATGTGTGTGAACACTGCGGGAAAGGGTTTAATTCGGTGTCAAATATGCGGTACCACCTGAGAGTCCATACCAATGAGAAACCGCACGTGTGCTCCGTCTGTGGCAGGGGGTTTTCGCTGCTGGTCAGTTGTACGTTGCACGAAAAAATACACACAGGTGAGAAGGATAAAGTGTGCGATGATTGCGGGAAAAGCTTCGTCACTAATGGTCAGTTGAAACGACACAGAGTCGTTCATTCTGGAAAGAGACCGTACCAGTGCTCGTATTGCGAGAAGAGTTTTTCGGTGTCGGCGCATCTGAAAATACACATGCGACTTCACACTGGCGAGATGCCGTACCGCTGTGCTGACTGCGGAGAGAGTTTTCGACATTCAAACTCGTTAGCCATTCATAGGAGAAAACACGATCAGCCGGAGCAAAGTCCTCCTGTT
>12|ENSDARG00000061827|24980927|24985094
CCAGGACCAAGGGCAGTGCCGAAGCCAGAACTACTGTGTGGGGTGTGTCACCGTCTGTTCAGCACTGCATCGTCCCTCACTGTCCACATGCGTCTCCATCGGGGGGGACGAGTACTCAGCTGCCGACACTGTGGCAAAGCCTTCATCCATAATAAAAGACTGCAATCCCACGAGGCCACCTGCAGGCAAGGACTGCCAGCTTTTCCAGTGCCACCCAAAGAAGAGCCCCTGGAGGAGGGTGAAGTGGAGGGGGAGAGAACAGATGAGGCTGCAGAGCCAGAACAGCTTGGACAAGAAACAAGGCCTGGCCAACCCACAAAATGCGGGGATACCCTGGGGGATGACGATCACTTTGTTAAAGTGGTGGATGGACATATTATTTACTTTTGCTCAGTGTGTGAGCGCTCTTACATGACATTGTCCAGCCTGAAGCGACACTCCAATGTGCATTCCTGGCGCCGGAAGTACCCCTGTCACTTCTGTGACAAGGTTTTTGCTCTGGCTGAATATCGTACTAAACATGAGGTGTGGCACACTGGTGAGCGACGCTACCAATGCATCTTTTGCTGGGAGGCATTTCCTACCTACTACAACCTTAAAACACACCAAAAGGCTTTCCATGGCATAAATCCAGGCTTGATCTCAAGTGAAAAAACAGCTAATGGTGGCTACAAGCAGAAGGTCAATGCCCTTAAACTTTACCGCCTGCTGCCCATGCGATCCCTAAAACGACCTTACAAAACCTATAGTCAGCCAATGGCTGATGGACTACTAACTTCTGACTCAACTGATAACCTGCATTTGTCTGTAGATGGCAGCCTTCCACAACCCTTGGACACAAAGAAATTGGAGTCTTTCCTGAAAGATCTTCAAAACCAAGACATCAAGGCTGAGGCTGAGGGATTCCCCATCAGGATGGACATAGAGCAGGGTACAGAAATAGCATCTCCACAAACAGATATGGCACTAGAAGCAGGACAGGTAGAGGATTCAGATTTGTGGCCATCAGGTAATAACAACGACAAAGGCCAAACTCCAAAGTGCCCAGAAAGAGCTGTGTCTTCAGTCATAGCATTTGCACGCAGTAAACCCTCAGTCATCATGCACAGCACTGCAGTTTCTTCCTCTGTCATTGTTCACAGAAATAAGACAGACTCTGAAGAGAGAAAAAGAAGTCCAGAAAAGCATCAACTGGCAAAGACAGATCAAAAAACAATAAAAAAGCATAGCCAGAAAGAGCACACAGAGGCATACAGGGAGTGGAATGCTGTCGGTTCAGACCCAGAGATCTCAAAAATCAGACATCCAACGGAGAAACTTCACAAGGGACGAAAAGTTCACCATAAAACAGACTCAAGTAAAACAATACCTTTAGCGGTGGGATCAGAAGTCAAAGGGAGTGGTCCACTTTGTCAGATAACTGTGCGCATAGGGGAGGAGGCAATTGTCAAAAGGAGCATTTCAGAAACAGATCTAAGAAGAGACAAAAGCCCTACACGAAGCAAACCTAAAAAAAACAAACAGAGAGAGCAAAGACACACCCATCATCACCAACGTAAACATCGCAACTCCAATCAGGAAGGAAAGGAGAGGGAGCCCAAAAGGAAAAGCTCTAAAGAAGTCAGGGAAGACAGAAATGACCATGATGTAGAGGACAACCTTTGGAGGCCTTATTATTCTTACAAACCTAAGCGAAAGGCTCTTCATATACAAGGAGCTAAAGCCTGGAAACGCAAAATGCACTACAAACGATCCCTGAGGCCTATGAGGAGAGCTGAAAGACTCATGAAAAATCATCTGAATAAAGATGCTGAGGATGAAGATGCAGATGAGAGAGAGGAAAAAAGGCAGAAAGAAAAGACAGAACAGAAGGAGGTTAGTGATCCAGTAAAAACTGAAGTCAAAGAAATGCCACACTCTTTCCCTGTCTCTTTAAGAACAGAACAGAAGGAAAAAGAAAAGGGAACAAATGGAAAGCCTAATCTCCCTCTCCCTTCAACTGTTCCTCAGGCTACACCTAATCCAACACACACAGCATCCTCTATCATCAAGCAACGATGGTCAGAAGATCAAGCCTCTGAGTGTGGAACATGTGGGCGCTGGTTCTCTAGCCCAAGGAAACGAGACAAACATGAAATGACACATCTGTTTGAGTTTGTATGCATGCATTGCAGAGCTCCATTCCCCTCACAGTTTAAGCTAGAGGAACATCAGAGAAGTCAGCATCCCAAAAACAAGCCCTTGTCTGCCCCCACTTTCTACACTTCACAGTCATCAAAAGGTGAGGTGGAAATGAAAGTGGCTGATGATGATGGAGTGAAATACACATGCTCAAAATGTGATAAGGTCTGCAAAACCTCTGCTGCACTTAACTGCCACCTCAAGCGACATGAGTTAGGGAGTTTAACAGAGGTTGAAGATGCACATGAAAAGCAAGACATG
>22|ENSDARG00000058562|10558635|10563497
ATGAGTGATTCAGGAGTCTGCACAATAAAACAGGAAGATGCTGAAGAACAAATAGACTTGTTAAATGAGAACAAGGAGATTGAAGATCTGATTAAAAGGGGAGAGAAACATCACATCAAAACAGAAGAAAACCTTTACAGTATCTCAACGATAAGAAAAGACAATCCATGTTTCACATGCCTTCAGTGTAAAAACACTTTCTCATGCGAGGAAAGTCTAAATCTTCACATGAAGATTCATAGAGAGGTGAAGCCACACACCTCTGATCAATGTGATGAGATTTTCACCGTAAAAGTTACAAATAACGTAAATGTCCACGCTGAGGAAACGGTGTACAATTGTGATCAGTGTGACAGGACTTTCACAGATAAGAGAAATTTAGCCGCACACATGAAATTTCACAGCGGAGAGAAGCCCTTCATGTGTGATCTATGTGGGAGGAGTTTTCTTTATGCAAATACATTAAAAAAACACCGAAATTTACACAGCGCTGTGAAGAATCACGTCTGCTCCAAGTGTGGCAAGAGCTTTTTCACATTCAGTCAATTAAAAATCCACCACACAGCTCACGCTACAGAAAAACCTTTCAAATGTTCACACTGTGGCAAGGCGTTCAAATCATTACAGTGTCAACGAATACATGAGATGATCCACAGCGGAGAAAAGCCACACAAGTGCGATCAGTGCGAGAAGACTTTCAGACAGAGGAAAAGTTTAAACATCCACATCAGAATCCACACTGGAGAGAAGCCGTACACGTGCGATCATTGTGGGAGGAGTTTCAGCAGAAAGGAAACCCTTAACAGTCACTTGAAAACCCACTCTGGGAATATGCTGTACACTTGTGCTGAGTGTGGGGAAGGTTTCAACAATACAGGAGATTTTACAGCACACATGAAAACTCACTTTGGAGAGAACCCTTTCTTATGTGATCAATGTGGGAAGGGTTTTCCTAATAGGACTGCATTAAAAAAACATCAGAATATACACAAAGGTTTGAAGAATCATGTTTGCTCCAAGTGTGGCAAGACTTTTTTGACAAATGCTATTTTAAAAGCGCATGAAAGACTTCACACTACAGAAAGACCTCATAAATGTTCACACTGTGACAAGGCATTTAAATTATCGCAGCATCTTAAAATACACGTGAAGATCCACACTGGAGAAAAGCCGTACTCCTGTGATCCATGTGGGAAGAGTTTCAGACAAAAACGAGATCTAGATGTACACATTGAAAAACACACTGAAGAGAAGCCACACAAATGTGATCAGTGCGGGGCGGGTTTTGCTAGAAAATTAAGTCTTGCTAATCACAAGAACATCCACACCGGAGAGAACACATGTGATCAGTGTGGGATGAGTTTTGCCACAAAATCGAGTCTTGAAAATCACATAAAAATCCACACCGGAGAGAAGCCGTTCACATGTGATCATTGCGAGGCGAGTTTTGCCAGAAGGGACAGCCTTGCTAATCACATAAAACTCCACACCGGAGAGAATCTGCACAAATGTGATCAGTGTGGGAAAAGTTTCAGAAGATACGATGTTTTTAAAGCACATCTGCTGACTCATTCTAGAGAGAGAATCTATAAATGTAACCAGTGCGACAAAAGCTTTTTTAAGCCAAGTTTGCTGAGGGACCACCGAAAAGTTCATACAGATGAGAGGCCATACGTTTGTTATTTGTGTGGGAGGAGTTTTCGTTATAAAACTGCATTAAAAATACACCAGAAAAGGCACGACGGTGTGAAGGATCATGCTTGCTCTGAGTGTGGCAAGACTTTCTATACAGATAGTGCCCTTAAAGATCACCAGTCAGTTCACACTACAGAAACGCCTTACGAATGTTCATACTGCGACAAAAGATTCAAACGGTTACAATATCTGAAAATACACACAAAGATCCACACTGGAGAAAAGCTAAATCAAAGTGATTTATGA
>9|ENSDARG00000062106|26331001|26337194
GAAATGGATGGATACCTGCCACCTCAGTTTCATGCATTGTCAGACCATAAGAAGTATTGTCAAGACAATACTTTTACAATGGACCAAGGCACACCATATAGCATAAACATGAATGTTTTCTTACCTGACGTCACCTACCTACGAACCGGCATGTGTAGAACCGTGAGGTCTGTGGGGCCGCAGATAAAGACTGAACCCATACATTCATCGTTCAACTACTCCAGCTGCCATGGCACCGTTGCACCCACCATGACCCATCAAGAGTACACAAACCTCTACACTCCAGCTCCGGAAACAGGTAGTAATGTTTACATCAAGCACGAGACGCCATCCATTGAATTTCAAGACGTTCCACTGTTTCAGCTGTTGAATTCAGATCTGGAGCCCAATGTGCCTGGAGGGCACTCTTGCACAGATTCCCACAATGCCACATGCCCTCCCATGTCAACGTATAACAGCATTCACCCAGCATCCAGTCATGGTACAGAGAGATCCATTTGTAATATGGCCAGCAATGGATATTCTCTACCTGCCCAGTTTGGTCAGCATCCTCAGAAAAGGGCGGCTTATCTACCACCCTCCCCACCCAACTCAGAACCGGGCAGCCCGGACAGGAGGAAAGAGCTCATACAGAACTTATCGCCACCTCCGTCATATGCTGCTAGCATGGCATCAAAAATGGCCTGTCTTACCCCTGGACCAGCACTTTCTGTCCAAACGCAACAGGTGCCTGCCCAGTATAACCGCAGGAGCAATCCTGATCTGGACAAAAGGAGGATACATCACTGTGATGTGCCAGGATGCAAGAAGGTCTACACCAAGTCCTCACATTTGAAGGCCCACTTACGCACTCACACAGGCGAAAAGCCATACAAGTGCTCATGGGAGGGGTGCGACTGGCGCTTCGCCCGTTCCGACGAGCTGACGCGCCACTTCAGGAAGCACACGGGGGCCAAACCTTTCCAGTGCTCTGTATGTAGCCGTTGCTTCTCCCGATCGGACCACCTGGCCCTCCACATGAAAAGACACCAGAACTAG
>16|ENSDARG00000021891|63439665|63443287
ATGCGGGACGTCCTGAAGGGGGCGCAGCTGCTGGGCATCCAGTGTGTGGCCGACGCCTGTCGGGACATCCTGGGTGAGACTGGCGACGCCCCCACGGATGCAGTGGAGGAGGCGGAGCCACTGCCGTCTCGCCGCAAGCAGGACCGCTGCTCCGTATCCCCCGCCAGACCCGTGTGCCGGCGCTCTGAGGACATACACGGCTACGAGGGACACCCGCCGCCCGCCGCTGGGGTGCTGATGAACGGAGGTGGAACCTGGCTGCAGGAGGCCACGCCCATCCCACGCAGACCTGAAGACACACCCTCAGAGGAGGAGGAGTCTGGCCTGCAGGGGCGGGCCACTCCCCACCACAGCCAATCACAGCTGGCGGACGGAGGGGGAGGCGGAGTCACAGCTGTGAGTGGCAGGAAGAGGAAGTCCCAGACGCCGCAGCAGTGCCCCGTCTGCCAGAAGATCATCCACGGAGCCGGGAAGCTGCCGCGGCACATGCGGACACACACCGGCGAGAAACCGTTCCAGTGCACCGCCTGCGGAGTGCGCTTCACACGGAACGACAAGCTGAAGATCCACATGCGCAAGCACACGGGCGAGCGGCCGTACCCCTGCCCCAGCTGCCCGGCGCGCTTCCTGCACTCCTACGACCTGAAGAACCACCTGTCCCTGCACAGCGGCGACCGGCCCTTCGAGTGCCCGCTGTGCCACAAAGCCTTCGCCCGCGAGGACCACCTGCAGCGCCACCGCAAGGGCCACAGCTGCCTAGAGCTCCGCCCCCGCCGACCCCGTCGCACTCCTGGCCCTGCCCACAGCAGCGACTCCCCGCCCCCGGAGTCCTTCAGCCTCCACCAGCAGCATGCAGAGCACATGGCAGGGCTCCTGGAGGGGCCGGGGCTCCCCCTGCGCATCCCCTACCCGGAGCTTCTGTGGCGGGCAGTGGCGGTGGCGGGACCCATGGGCAAAGATGGAGGATCATCTCCACACGGCGGCAGCACCATCACACGCAACACATACAAGGAGGAGGAGGAGGAGGAGGAAGAGGAGGAGCAAGAGGAGGAGTGA
>5|ENSDARG00000061110|27982625|27999104
ATGGGTGTGAAAACGTTCACACACAACTCCCCCAGCCACAGCCAGGAGCTTCTGGATAAGCTTAACACCCTGCGCAGTGAGGGCCACTTTTGTGACGTCACCATCCGGGTACAGGGCCAGCTGTTCTCAGCCCACAAGGTAGTCCTAGCCTGCTGTAGTGACTTTCTTCGGGCAAAGTTGTCTGGGAAGCCGGCTGAAGAAGACCCTGTAATTGTCGGTGAAGATAACAAACACGTGCTTGATCTCCAACATGTGACGGTTGCTGGTTTCGCTCCTCTTCTGGAATATGCATACACATCTACTCTGTCCATTAGTACGGAGAATATCATCGATGTATTGGCTGCAGCGAGCTACATGCAGATGTTTGCAGTGGCCAACACTTGCTCGGAGTTCATGAAGTCCAGTATCCTGTGGAACGCGGCATCTTCGGGAGCAGGAGCTCCTGGTAGCATCCAACCTCCAGGTTTGCACAGACCCCAAGAACCCCCTGAAGGCCATGCCAGCTGCACCCTTGCCCCTGTAGATGCCCTCTCACCATCTCCGGTTTCATCTGAGTGCAGCGTGCAAGAGCGGCCCATCCCTGTGTGTCGTGAGTCCAGACGCAAACGTAAAGGCTTTGCAAGCCCACAACCAGCATCCTCTACCTCTCCGCAAGTCCCCAACCCCTCGCCCTCTTCTTCTTCCTTCCCAGAGAGCTCAGCACAGGCCCTGGAACCATCCCTAGCCTTCTCCTGGACGTACCCCTTCGGTGTAGACCGCCGGTTTACTCCAGAGAAGTCAAAACTACCTGATGGTCTTCTGGAAACATCTGGAGCGTCAGGTCAAGACTCTAGCGGAAGGGCTCTGGTGGAGTATCTGTCCTGTGAGGGTCCCCGTGGCCTGGGCGTAGGGGGAGCAACGGGTATAGAGGAGGAGGAAGAAGAGGATGTGCAGGTGAAGGTGGAGAGGCTGAGTGATGAAGAAGTTCATGAAGAGGCTTCTCAACCAGTCAGTGCTCCACACAGTTCACTGAGTGACCAGCAGACAGTTCCTGGCAACGAACACAACCAAGAAGATCTACTCATCAGCCCTCAGTCCTCATCGATTGGCTCCATGGATGAGGGGGTGACAGAGGGTCTTCAGTCCATGCAGGGCACTCCAAACACTACTGGTCACATGGAGGAGGATGAGAGGCTAGAGAATGTCCAGTATCCATACCACCTGTACATCAGCCCTTCAACTCGCCCTGGACTCAATGGTCCTGAACGGCCCTTCCAGTGCCCTACATGTGGCGTCCGATTCACTCGAATACAGAATCTAAAACAGCACATGCTCATCCACTCTGGCATTAAGCCATTCCAGTGTGACCGATGTGGGAAAAAGTTTACGCGGGCTTACTCTCTGAAGATGCACCGGCTGAAGCACGAAGGTAAACGATGTTTCCGGTGCCAGATCTGTAGCGCCACTTTCACTTCCTTCGGTGAATATAAGCACCACATGAGGGTGTCTCGCCACATCATCCGCAAGCCTCGGATTTACGAGTGCAAAACGTGCGGCGCCATGTTTACCAACTCCGGCAATTTAATCGTACACCTGAGGAGTCTCAACCATGAGGCGTCAGAACTAGCAAACTACTTCCAGACCAGTGAGTTCCTCCTCCCAGACTACCTGAGTCACATGCAAGAGGAAGAGGGGCTCGGACACTTTGAGATAAGTGAGCAGACCTTTGAAGCTTCTTCCTCCTCATCCTCAGTCCAAACGCCAGTTATCTCTCAAGTTTCCTCTACCATGAACTATGAC
>17|ENSDARG00000013794|35653845|35656165
ATTATTTTTTTTATTTTTTGTGGTTCTCAGGGAGCTCGGATGGAGGTCTGTGAAGATTTTTTAGACGTGAAGAAGAACAGTGAATACTCTTCATGCAGTGCTCTGGAATACAATGATCTTGAGGCTGCTGAAGCCCTGGTTTACATGAGCTTCTGGAGTCAGATGTCTCCAAAACCCAACGTCTTCAAACCTCGTCCTCTCACGCCAGCGTCAGACTCCTGTGATTCCCTCCTGCACCCTGAACCACCAGAAACCCCAAAGGATTTCGTCTCGCTCTCTTCCCTGTGCATGACCCCACCTCACAGTCCCAGCTTTACTGAGACCTCCAACATCACATCAGTGCCAGCTTCTCCCTCCCCACTTACCCGGCCCTGCCCCAGCCTCCCCAGCCCCCAGAGATCTGCATGCCCCACCATGGCCTCCATCACTCAGGTGCCCTCCTCCGGACATCCCACAGAAAGGACCACACCCCCACCCTGCAGAGCCATGGCAACCAGCGTAATCCGCCATACGGCCGACAGCTTCCTTTACCAGAACATTCCACAAGCTGTCCAGCCACAAAAGACTGAGAAAGCTCCCTCATCACCTAGCTTGTGCCACCAGCCCCTCATAGACACCACAACAGCATGTCAAAGCAGCAGATCTCCTTCAAAGGAGGAAAAGCTTTTCATTACATCCTCAACTCCTCATTCGCCACCTCCAACCTCTAGCCCACCAATCATATGCCAGATGTTTCCCATGGCCCAACCTGGAGTCATTTCAGCCACGTTTATTCAGAAGCCCAGCCCTGGGGTGAAGTCTATCCTACCACAGCCGCTCCTGATGAGCTCTCCGGTGCCTCAGGGGACAGTGATGTTTGTGATGCCCCAGTCGCCAGTATCTTCAACTCAACAGTGCCAGCAGACTGTTATGACCCTAGGCAACACCAAGCTCCTGCCTCTGGCTCCCGCTCCTGTTTACGTGCCCTCAGGGCAGAGCAGCGCCACACAGGTCGACTTTTCCCGCAGGCGCAACTATGTCTGCAATTTCCCAGGCTGTCGGAAAACTTATTTTAAAAGTTCTCACCTGAAGGCACATCTCAGAACCCATACAGGAGAGAAACCTTTCAGCTGCAATTGGGAAGGCTGCGATAAGAAATTTGCACGCTCTGATGAGCTCTCTCGGCATCGGCGAACACACACAGGTGAGAAGAAGTTTGTCTGTCCGGTGTGTGAACGACGATTTATGCGCAGCGACCATCTCACCAAGCACGCACGTCGACACATGACCACCAAGAAGATCCCATCTTGGCAAACAGAGGTGCGGAACCTCAACAAGATCACCGCAGCCAAGACTTTGCCTACTGGCACAGCACTGCCAGTCAGCATGTTGCTGCCAGCCTCAAACTGA
>24|ENSDARG00000029072|4169420|4176689
ATGGATGTTCTACCAATGTGCAGCATTTTTCAGGAACTTCAGATCGTCCACGACACTGGCTATTTCTCTGCATTGCCATCGCTTGAAGAATACTGGCAACAGACATGTTTGGAGCTGGAGAGATATTTGCAGAGCGAGCCTTACGTCTCTGCGTCTGACCTCAAGTTTGAGGGCCAGGAGGATCTTTGGAGCAAGCTCATCTTGGCTTGTGGAGATAAGGGCGATGGGAACGGCAGCCTTCCCAGCGTCAAGGAGGACGACAATCAGGACTGCCAAATATTGGAAACCAACAGCATGAATTCGGATGCCAGCAGCGAGGCGTCTGACAGCTCGGAGGAGCTCTCTCCCACTCACATCTTTACCTCCAACCCGCTGGGCTCAGTTCTGACGGAGTCAGCACATCACTTGAGTTCCTCTATCATCAGCACACCTCCGTCCTCCCCAGAAATGCCCCAAGAGCCTGGCGTCCCGCAGGTGTGGGGCTCCACACAGACTGACTTGCACATCCCAGTGAAGATCAGGCAAAACGGGCTGGGGAAGGCCTTGGATAAGACTACCACTGGAGGGGACGCGTCTCCAGACGGCAGGAGGAGAGTGCACAGGTGTCATTTCAACGGCTGCCGGAAGGTTTACACAAAAAGTTCTCACTTAAAAGCACATCAGCGGACTCACACAGGTGAGAAGCCGTACAGGTGTTCATGGGAAGGCTGCGAGTGGCGCTTTGCAAGGAGCGATGAGCTAACCCGACACTTCAGGAAGCACACTGGTGCAAAGCCATTTAAATGCAGTCACTGTGACAGGTGTTTCTCTAGGTCGGACCACCTGGCCCTGCACATGAAGAGGCACCTCTGA
>21|ENSDARG00000044850|187168|209127
TGTTCAGACTGTGGGAAGAGCTTTAGTACGTCAAGCAACCTAAAGAAACACCAGAGGATTCACACTGGAGAGAAACCGTATCACTGCTCTGAATGTGGAAGGAGTTTCATGCATAAAGGAAACTTTAACGTTCACATGAGAGTTCACACTGGAGAAAAACCATACACGTGCGCTCGCTGCGGAAACAGCTTCATTCGTAAAGAGCACTTACACGTGCACATGAGGATTCACACCGGGGAGAAACCGTTCACGTGCACTCAGTGTGGAAAGACCGGTTCCTCCTTAATCTCCATCTTTACTATAGTGTGTCAGTTGTTTCTCCTTCAG
>13|ENSDARG00000057232|16009349|16017694
ATGGCGTTTATTAAAGAGGAGAGTGAAGACGTGAAGATTGAAGAAATATTCAGAATCAAACAGGAAGATCCACAGGAACAAACAGACCTGATAGTGCTGAAAGAAGAGACTCATCACATGAATGAAATGGAAGAGAAACAACAAGAAATAATGAATGATGTAAAACCTACACTGACTAAAAAGACTTCATCACGCAGAAGACCTCGGAAATCCAAGTCTAGGTGTAATTACAGCTGTAAACAGAGTAGAAAGAGTTTCAGTCAAAAGCCAAACCTTGATGTTCACACTAGGGAGAAACCTTACACATGCAAACAGTGTGGAAAAAGCTTCTATAATACAGGAAACTTAAAAGTGCACATGAGAATTCACACTGGAGAAAGGCCGTACACATGCCAACAGTGTGGGAAAAGCTTCTATTCTACAGGAAACTTGGCAGTGCACAGAAGAATTCACACTGGGGAGAGGCTCTACTCTTGCCCTCAGTGTGGAAAGAGTTGTAAGCAAAATGGCAACCTTGAAGTCCACATGAGAACACACACTGGAGAGAGAAGCTTTATTTGCACACAGTGTGGGAAAGGTTTTTCTCAAAAACAAAACCTTACCATCCACATGAGGATTCACACTGGAGAGAAACCTTACACATGCACAGAGTGTGGTAAAAGTTTCCCACATAAAGGCTCACTCAAACACCACATGATAAGTCACACTGGACAGAAGCCGTTTGCATGTGCTCAGTGTGGAAAGAGCTTCACAACCAAAGCTAGCCTCATGAACCACTGTGATCAGTGTGGAAAGAGTCTCCCATGCAAAGACTCCATTAAGCAACACATGAAGATTCACTCAGGCGAGCGTTTTCGATGCAGTGAGTGTGGAAAGGTATTTAAACATAAAAGATGCCTCGTCAATCACATGAAGCTTCACAATCGAGAGCAAAAATGA
>11|ENSDARG00000056995|25995860|26000251
ATGCCTCGGTCTTTCCTGGTAAAGAAGTATTTCACCAGCAAGAGGCCAAACTACAGCGAGCTGGAATGTCAGAACGACACTTCACCAGACAGATACCCGCTAGCAGAGCTTCCAGCAGTCAGCAATGACTTCCCAGTGACGTGTTTGACCACCGGACTGGTCTGGGACGTCAGCTTGCTACCTTCCCTTCACAATTCCCCATCCCCGTCCACCCTCTCCACAAACCAGGGCCCGCTGGACCTCAGCTCCCCATCCAGCATCAGCTGCAGCAGCAGTGGGGAAGAAGATGAAGGACGGACGTCAGACCCACCAAGCCCAGATTCCTCTGACACCTATCACCCCCAGCAAACTAGCAGGCCGCGACGCTCCAACAAGAGCAGGGCTGGACAGAGAGAGGACAAGAGCGAGGCTGCAGTTACTGCCGCCAGTCGACCAGCCTTCTTCTGCAAGCACTGTCCTAAAGAGTACAACAGCCTCGGGGCGCTGAAGATGCACATCCGCTCCCACACACTGCCCTGCGTCTGTCCCACCTGCGGAAAGGCCTTCTCCAGACCCTGGCTGCTGAGGGGACACATTCGCACACATACAGGTGAGCGTCCGTTCTCCTGCCCACACTGTAACCGTGCCTTCGCAGACCGCTCGAACCTCCGCGCGCACCTGCAGACCCACGCAGATGTGAAGAAATACCAGTGCAGCACCTGCTCTCGCACCTTCAGTCGCATGTCACTGCTGCAGAAACACAGCGCGGCCGGTTGCTGTCCCTCCACGGCCAATGTCCAATAG
>16|ENSDARG00000062453|15625122|15626597
CCAGAGCCAGCGGATACTCTACTTATAGATGACCAGGGCATTCCTTACACACTCACCCTTGATGGACAGAAAATGCCACAAATTTTGTCATCTCCTCAGGTGTCTTCAACTCCGGGGCCACGTCGCATTCTTTACTGTCAGTATTGTCCTCGGATCTTCTACTATCTCTCGGACCTTGAGCGCCATTCCATCACACACTCCCAAAGCAAACCCCATGTGTGTCAACTCTGTGGCAAGGCATTCAAAAGATCAAGCCATCTTGAGCGACACAAACACATCCATACAGGACAGAGAAACTTTGTGTGTCAGCTTTGCCCAAGGCGTTTTCGTGAATCAGGGGAGCTAATGAGACACCAGAGAGTACACACCGGTGAAAAACCCTTTCAATGCTTAATATGCCATATGCGTTTTGCAGAGCGCAACACACTGCGACGTCACACAAAGCGCAAGCACCAA
>23|ENSDARG00000058272|11092387|11120684
ATGTTGATGCTGGATGGGATGCCAACCCTGCCAGTTAAAATCAATCCTGCAGAGTCACAGAGACGGTCTCCTGTGATCCATGACTACACAGAGATGGGTGTGCTGGTGTTGAACCGCAGATTTCGGACACAGCCAGATGACAGACGATTCCTGTCTGACCCCTTCCAGACGCAAACAGAGCCCGTGGATCTCTCCACTAACAAAGCCAGAACCTCCCCGTCACTTTCAGCATCTTCATCTTTATCTTCATCTCCCTCGTCTTCTTCGTCATCAATACGATTTTGTCCACGCTCTCCTCCCTCCAGCAAGTCTCTGCCATCTTCATCCCCATCATCATTATCCATGCCTTCGTCCTCCTCCACATCCGTCATAACCCCGGTTCCTCGTTTGAAGATGTCTCCATCCTGCTCTGTCCCGGTGGTGTCATCTCTTCCATCCAGGGGACTCAGGGGACAGTCATTTTTGCACATACCCCAGCTGATGCCTCCGTGTTCCAGTCCGGTTCACATCCATCCACGCCGGGTGCCGGTGGTGGTGCAGCCCATGCCGCTGGTCTACCCTGGGGTGGGTTCGCTGGGCAGCAGCAGGCTCATGATGCCACTTTTGGAGGAAAACAGGATGCACAGAAAAGTGATGCACCGAATGGCAGATGGACTGTCACCGCGACGATCTCTGAGTGACAGCGAGGATGACGACTTGCCCAACGTGACCTTGGAGAGTGTGAATGAAACAGGATCCACCGCCTTGACCATCGCCCGCGCTGTCCAAGATTCCCTGTTGCCGTTCAGTATTGAGAGTCTGCGGAGGCCCAGGCCTTCAGAATCACCAGACTCAAAGAGAAGACGCATTCACAGGTGTGAGTTTGAGGGCTGCAATAAGGTTTACACCAAAAGCTCTCACCTTAAAGCCCACAGACGCACACACACAGGTGAAAAGCCATATAAGTGCACGTGGGATAACTGCACATGGAAGTTCGCTCGCTCTGACGAACTGACGCGACATTACCGCAAACACACCGGCGTCAAACCGTTCAAATGCAGCGACTGTGACCGCAGTTTCTCCCGCTCGGACCACCTTGCCCTCCACCGCCGCAGACACGCTCCACAAACATGCCTAGTGTGA
>10|ENSDARG00000008247|40312448|40323265
GGCTGTGAAATGTGCGGCAAGGCCTTCCGGGACGTTTATCATCTGAACAGGCACAAGCTGTCGCACTCGGACGAAAAGCCCTTCGAGTGTCCGATCTGCCAGCAGCGCTTCAAGAGGAAAGACCGCATGACGTATCACGTACGCTCGCATGATGGAGGTGTCCACAAACCTTACGTATGTTCGGTCTGCGGAAAGGGATTCTCCAGACCCGACCACCTCAGCTGCCACGTGAAGCATGTTCATTCCTCAGAGAGACCTTTCAAATGTCAAGCCTGCACATCAGCCTTTGCCACCAAAGACAGACTTCGGTCACATATGATTCGGCACGAGGGGAAAGTCACTTGCAACGTGTGTGGAAAGATGCTGAGCGCCGCCTACATCACCAGCCACTTAAAAACACACGGCCAGAGCAACTTCAACAACGCCTGTAACAAAGGTAAGGCTAGTGCG
>15|ENSDARG00000003963|16620764|16643611
AGTGAGGGGGTCTTCAAGTGCCCGGAGGACCAGCTCCCATTGGATTACGCCAAGATCTATCCTGACCCTGAGCTGGAGCAGCAGATACTGGCGCTGCCCATCCGCTGTATTCACAGTGAAGAGGGCTGCCGCTGGACCGGCCAGATGAAACAGCTACAGAGCCACTTCTCGACCTGCGCCTTCAATGTGATCCCCTGCCCAAACCGCTGCTCCGTCAAGCTGACGCGCAGAGACCTGCCCGAACACCTGCAACACGACTGTCCCAAACGCAAGGTCAAGTGCGAGTTCTGCGGGAGTGAGTTCACAGGAGAGGCCTATGAGAACCACCAAGGCATCTGTCCGCAGGAGAGCGTTTACTGCGAAAACAAGTGTGGCGCAAGAATGATGCGGCGACTCCTGTCCCAGCACACCATGACGGAGTGTCCCAAACGCACACAGCCCTGCAAATACTGTGGCAAAGAGTTTGTGTACGACACAATCCAGAACCACCAGTATCACTGCCCTCGCTTCCCAGTGCAGTGCCCCAATCAGTGCGGCACCCCGAACATCGCCCGTGAGGACCTGGCCAACCACGTGAAGGAGAGCTGCGGCAGTGCGCTGGTCCTCTGCCCATTCAAAGAGGCCGGCTGCAAACACAGATGCCCAAAGATGGCGATTGGTCGGCATCTGGAAGAAAGCACTAAATCCCACCTGACCATGATGTGCAGTCTCGTGGGACGCCAGAGGCAGGAGATCTTGGAGCTCAGACGCGAAATGGAGGAGCTCTCGGTCAGTCACGATGGCGTCCTTATCTGGAAACTGACTGACTACTCACGCAAACTGCAGGAGGCCAAACTGCGCAACAACCACGAGTTCTTCAGTCCACCTTTCTACACGCACCGCTACGGGTATAAGCTTCAGGTGTCTGCTTTTCTAAATGGCAACGGCAGTGGTGAAGGCTCGCATCTGTCCATATACATCCGCGTGCTGCCCGGAGAATACGACAACCTGCTCGAGTGGCCCTTCTCATACAAGGTGACCTTCTCCATCCTCGACCAGAGCGACCCGTCACTATCCAAACCCCAGCACATCACCGAGACCTTCAACCCGGACCCCAACTGGAAGAACTTCCAGAAGCCCTGCAGCAGCCGCAACTCGCTGGACGAGAGCACGCTGGGCTTCGGCTACCCCAAATTCATCTCGCACGAGGAGATCAAGAAGAGGAACTACATCCGCGACAACTCCATCTTCCTCAAAGCTTCCATAGAGATCCCGCAAAAAATCATGGCCTGA
>11|ENSDARG00000062838|10746045|10769307
AAGGCTTCACGGAGAGTGAATGTCGTCATGAGCGATCAAAAGGACAGTATGGCCACCACTGTCGCAGTCAGTCCCAGTGAATATCTTCAGCCCTCCACCACCACTTCTCAAGACTCACAGCCCTCCCCGTTGGCGCTCTTGGCAGCTACTTGCAGTAAGATTGGGCCACCTGCTGCCCAGGCTCCAGTCAGCACACCACCATCTCAGCCAACCACACGCCGTCTGCACCCGATTAAACCCGCCCCCATTGCTCCAGCTCCACCCAAAAACCTGGGCTTCCTCTCAGCCAAAGGGAATATAATCCAGCTGCCCGCAGGACTTGGCTCATCAGGGGCCAGTCCCATTGTCTTCACTTTTCAGAGCCCTTCACGTCCAGCAGGCACATCCACTGCTAACTTCCAGTACCAAGTGATTCCTCAGTTCCAGGGCTCTCAGACCATTCAGATGATGCCTCAGGGAGGACAGATCCAAATCATCCCAGGAACCAACCAGGCCATAATCACCTCACCCGTCACAGTTCAGCATAAAACGGTGGCGATCAAGCCGTCCACCCAAAAACGGCGGCAGAATAATGCTAGCGTGAATGCTAACATTGTGCGACTCCCCAGCGGACTCACGCTTCCTCTCAATGTGACCACTGGTGATGTCGGAGGAGCGCAGGTTCTAACGGAGACTGCAGCAGCTCCAGTGAAGCCTAAAAGGGGAAGGAAAAGACAGGTGGCTATAGCTGCGCCAGCACCTGCCCCGCAACCAGCTTCACCTCCACCTGTAGCTGAGCAGGTCGAGGCCTTGCTGATAGAGACCACAGCTGACAACATTATTCAGGCAGGAAATAATCTCCTGATCGTGCAGAATCCAGGGGGGAGTCAGCCTGCTGTGGTGCAGCAAGTGCAGTTGCTTCAGCAGAAATCAGACCAGCAGGTCGTTCAGATCCCCCCACAGGCTCTAAAAGTGGTACAGGCTGCATCTGCTACACTTCCCCCTGTCCCACAGAGACAGACAGTCACGCCCAGTGTCCAGGTGTCTCCTCCAGAACCCACACAGGTGCTGATTAAAACAGCCTCGGGGGAATGGCAGGCTGTACAGATACAGGAAACTACTGTTACGACTCCAACAACACCCACCAGCACACCAACACCTGCGGTGGTCACAAAAAAAGTTCAAACAGGAACGCGGAAAGAAAGGACTCTACCTAAAATCGCCCCGGCTGGAGGGGGTTTGATAACACTGAACGCAGCTCAGTTAGCATCTGCTGCTCAGGCTGTGCAGACCATCAACATCAACGGAGTCCAGGTACAGGGGGTTCCTGTGACCATCACCAATGCTGGGGGCCAGCAGCATCTGACAGTGCAGACTGTTCCCAGCGCAGGTCTGCAGCTGGGCAGTGTGCAGACGCAGACACAGACCATGCAGATAGAGCAGACGCAGACACTCGCTCTGGAGCTGCAGACTCAGCCAGGAGAGAAGAAACGGCGCATGGCCTGCACATGCCCTAACTGCAAGGACGCAGAAAAGAAGCCGGGAGAAGTGGGGAAAAGAAAACACATCTGCCACATAGCAGGCTGTGAAAAGACCTTTCGAAAGACTTCCCTGCTGCGAGCGCATGTCCGACTGCACACAGGAGAGAGACCTTTTGTCTGCAACTGGGTGTTCTGTGGAAAACGATTCACGCGCAGTGACGAGCTCCAGCGACACGCCAGGACACACACGGGTGACAAACGTTTTGAGTGCAATAAATGTCAGAAACGTTTCATGCGGAGCGACCACCTCACAAAGCATTACAAAACACACATCAACACAAAGAGCCTGTGA
>13|ENSDARG00000061352|30658749|30661751
GACAACTGTTACAAGACCCAAAGCAGGAGTGTATCACCTCATGCAAAGACGTGTTTTGCAGGTAAAGATGAGCCCAGCAGCTACACTTGCACAACCTGTAAGCAGCCGTTCAGCAGTGCTTGGTTTCTCCTGCAACATGCCCAGAACACTCATGGCTTCCGAATCTACCTTGAGAGTGAACGTGGAAGTCCGCTCACACCCCGAGTGGGAGCTCCTTCGGGAATGGGCGCGGATTGCTCCTCTCAGCCTCCTTTGCATGGCATCCATCTCCCGGAGGGAAGCCCGTTCAACCTTCTACGAATACCGAACTCTGGACGAGATGGGCCCCCTCTCCGAGAAGGGCGGTTTCCTCCTACGCCGCCTCTTTTTAGCCCTCCACCTCGTCACCACTTGGACCCTCATCGCATGGAGCACCTGAGCCCGGAGGAGCTGGCTTTGGCCACCCACCACCCGAGTGCCTTCGACAGGGTGCTACGCCTCAACCCCATACCCATGGATCCCCCAGCTATGGACTTCTCTCGTAGGTTGAGAGAGCTTGCTGGTAACACCTCAGGGTCAACTCCTCCTCTTTCACCTAATCGGCCCAGCCCTATGCAACGGCTACTACAACCATTCCAGTCAGGAACCAAGCCGCCCTTTCTCTCCACCCCTCCCCTACCTTCCATGCAATCTCCCTCTGGCTCCCAGTCTACCCCGACCCCTCTCAACCAACAGTCCAACACGCCCATGAAGACCAAGTCTTGTGAATTCTGTGGGAAGACCTTCAAGTTCCAGAGTAATTTAATAGTGCATCGACGCAGTCACACGGGTGAGAAACCATACAAGTGCCATCTGTGCGACCATGCCTGTACACAGGCCAGCAAGTTGAAAAGGCACATGAAGACGCACATGAACAAGTCATCGCCCACAACGGTCAAATCCGATGATGGCTTGTCCACAGCTAGCTCCCCTGAACCAGGAACCAGCGACTTGGTGGGTAGTGCCAGTAATGCCCTCAAGTCTGTGGTAGCCAAATTCAAGAGTGAAAATGACCGCATGATTCCAGAAAATGGAGAGGAGGAGGAGGAAGAGGAAGAAGAGGAGGAGGAGGAAGAAGAAGAGGAAGAGGAAGAAGAGGAAGGAGAAGAGGAGGAACTGAACTACCACTTCAGTCTCAACCTTCAAGCTGCACGACACCACGAGAACAATGGTGGGCGTCTGGGTGAGGATGGGATCCCGCGCTCACTGCCTGAGGTTATGCAGGGCATGGGCCTGGCTGCCAGCATGCAGCACTACAGTGAGGCATTTCACCAACACAAGCGGGGAGCTCTAAACTCCGACAATGATGCACATAGGGACATGTGTGATGAGGATTCGGCTCTAGAATCAGACAGAGTGGACGAGGGTTGCGGTTCAGCTATCAACGGCCGCGGCTCTTCTCCAAGCGAATCTGCCTCTGTAGGCTTGTCCAAGAAGCTCCTGCTTGGTAGTCCCAGTTCACTTAGCCCTTTCTCCAAACGAATCAAGCTGGAGAAGGACTTTGACCTCTCCACCCCTACAATCCCCAACACTGAGAATGTTTATTCCCAGTGGTTGGCTGGTTATGCTGCTTCTAGGCAGCTCAAGGACCCCTTTCTGAATTTTGGGGATTCCAGACAATCGCCTTTCGCCTCATCTTCAGAGCACTCCTCAGAGAATGGAAGCCTGCGCTTCTCTACGCCACCAGGGGACCTAGACGGCGGGGTCTCGGGCCGCAGCGGGACTGGCAGTGGCGGCAGCACGCCACATCTCGGGGGTCCTGGTCGGCCCAGCTCAAAAGATGGGCGACGTACTGACACCTGCGAGTTCTGTGGCAAAGTATTCAAAAACTGCAGCAATCTGACAGTGCACCGGCGCAGCCACACGGGCGAAAGGCCTTATAAGTGTGAGCTCTGCAATTACGCCTGCGCCCAGAGCAGCAAGCTAACACGGCACATGAAAACGCACGGGCAAGTGGGCAAGGACGTTTACAAATGTGAAATCTGTCAGATGCCTTTTAGTGTGTACAGCACCCTTGAGAAACACATGAAAAAATGGCACAGTGACCGCCCATTGAGCACCGAAATTAAAACTGAGTAG
>3|ENSDARG00000000567|45566780|45578564
ATGGAGCCAGGCTTCGGTGCGAGCATGCTCATGTTCAGCCACTTGCCCCCAGTTACTAGCTTCACCCGGCTGGCCAGTCAAACAGTTATGGCTGAACTGCAGCCCCATGAGATGATCTTGAAGAAGGAGCGGGACTCGCCAGACTGTGGAGCTGGATATGTTCATGCCATGGGTATTAAACAGGAGAAGGTTTCTGAACACGATTACAGACTGCCTCTCTATCCGGGGACTGGAACTGGAGCTGGAGTACGAAGTGGAGGAGAGTTGCTGGAGGTCTCTCTGGGGAACCATCAGAACCTTGTGGTGCACGACCTCAGTTTGGGAAACAATTTTAAGCTGTCAGGGCGGCTGGTAAAGGAATCCTCAGGGAGGAAAGGTCGAAGGTCAAACGGTGAGGGACAGGAGGCCAAAACACGGAGGAAACGAGGAGAATCGAAGTCAATGATGCTGGATCCAGATGGAGGGAGCTTGTCTCCGAACTCCAAACCGCACATCTGTGAGCACTGCAATGCAGCGTTCCGGAGCTCCTATCATTTACGCAGACATGTGCTTATACACACAGGTGAGAGGCCTTTCCGCTGTACGCAGTGTAACATGAGTTTCATTCAAAAATACCTCTTACAGAGACACGAAAAGATCCACAGTGGAGAGAAGCCATTCAGCTGTGACCAGTGCAACATGCGTTTTATTCAGAAGTATCACATGGAAAGACACAAGAGAACACATAGTGGAGAAAAGCCATACAAGTGTGACACCTGCCAACAGTATTTTTCCAGAACAGACCGATTGCTGAAGCACAAGCGGACATGTGGGGATGCCATCAAAAAGGGTCTGGATGGAGCAGATCATGAGTTGGGCTCAGCAGGTGACACAGAACACGGCAGCTACGGTATCTCTCAGGGAAATACGCCTACCCCTGCACGCAAACGGGGCAAGTCAAAAACCCCTGGTGAGGGGGGGGAACGCAAGCGTAAAAAGGCATCAGGGCCTATGGGGATGCAACATAGTCAAGGGGTGGATGGTTATGGGGTTCATGACTTTGGTTCAGCTGTGAACCACGGGGCATCAACAACTTCAGCTTCAGCCCAGCCAGACCCCAACATTCATACCGAACATGGCCAGTCACCCAAGATGGCCCTCAAAAAAGGAAACAGAAAGTCCCTGGAGAAGACCACCCACCCCATGGTTCATTCTAAGCCAGAGGACATGGAGTTGCCTTCTGGAGGAGGCTTGGATAGTCTCGGGCTTCTTCCAGGTCCAGGGGCCAAAGTTGGTCCCAGCAGCAGCGGCAGTAACTACGATGATGCAATGCAGTTCCTGAAGAAGAGGCGATACCTTAATGTGACAAACAGTGGCAGTGCTGGTTCTGGAGCTTCAGACTACGATGTCAGCCATCTGCAGTCACAGCCGACCGTCAATCAGGGTGTCGTTTCTGGGGTTCTAGACAGTGACGGCACACTTAGCCTACTGGACGCTTCCTCTCTGGTAGATATAAAACCAGACAAGTCTGGAATCCCGGATGAGGTTCTACAGAGCTTGTTAGACCACTATGCTCACAAGCCCGATGTTAGCTTTGACATCCCTGATCACCATCATGTTGAGCTTCAGCCGGCTGCCCCAGATGCCACAGACCCATTGGGACCCGAGGACAACCCATCAAGTCCCAACAGTGGCGACAAAGCAGTGATCATGCACGAGTACTCACGGTTTCTCCTACAAGCACTAGAGCGGACCAGTCACAGTGCAAGCTTTGTACTGGGTCCTGGTTCTGGCGTGACCACCACGGGACCTTTTCCTGGGACTAGCCCACTTTTGTCAGACAAGCATGTGTATACTTCCTCACCTCTTGAGTACTCATTCTCACATCCGGTCTCGTCTTCACCCTCACTTTCGTCTGTGCCAAAGTCCCACTTTGGTCTTCTTGAGGGCTCGTCACCTCCCCCGGGCTTCCACTTGAGCAGCCTGGAGCAGTCAGCGCACACACAGCAACTCACACCTTCCCAGGAGCTCACTGAACAGCTGGACAAGCAGCACACCTCCCCTCCGCCCCCTCCACATACCCCCAACACCAATGCCTACCAAATCGCACCTCAGCCTCCCGACCTGGGCGGTCCAAAGGAACCGCAAGGTCCCAAAAATGGCGCTACAGCCACCACCGGTGGATTCTCTCTGGCTGCTTCCCAGGACTTGGCTACCCTGGATTCAGTCAAGGCTCCATATCAGATTGAAAACTTTGCCCAGGCTTTTGGGGCACAGTTTAAAGGGGGCAGAGTGTCCCTGGCCTTCAGCAGTGACTCGGGGGGAGAGGTAAATCACCGCTTACAAACAGCAGGGCTTACTGTCTCCGAATTCTCAGGGTATAGCAGTCTCTTGGCTGATGCCAGCGACCCAGTCAGTAGTGGCTCCAAAACCCCAACAAGCCAAAGCTACAGGTGA
>2|ENSDARG00000059030|1074249|1075274
GTGACTGATCTGGAGCCTGTCAGAGTCAAAAGTGAGGAGGACACCGCAGAACAACCCGAGCTCGTGGAGCTGGAGAGCGTGTCTCAGAGCGAGGAGCTGGAGGAACCGGAGAGCCTCAGCACCGTGGAAAACCCGGACGATAAAAACCCCAGTGACGCCAAGAAGTCTTTCCCGTGCCCACAGTGCGGGCAGCGCTACCGGCGTAAAGGAGACCTGAAGGAGCACATGACGGTGCACAGCGAGCGGCCGTACGTCTGTCTGCAGTGCGGCAAGAGCTACACGCAGAAGATCAACCTCCAGAACCACCTGCTGATCCACAACGGGGAGAAACCCTTCACCTGCCAGCAGTGCGACAAGAGCTTCACGCGCAAAGGAGACCTGAAGAAGCACATCATCGTGCACTTCGGCGAGCGGCCCTTCACCTGCCAGCAGTGCGGGAACAACTTCAGGCACCAGGGGAACCTCACCAGCCACATGAAGATCCACACCAGCGAGAAGCCGCAGCCCAGTCAGCAGAGCGACCAGAAGCTGATCCAGGTCTGCAACTTCAAGAACCCGGTGCTGTACCACGCTGGAGAGATGCCCTTCAGGTGCGAGCAGTGCGGCCAGAGGTTCATCCTCTCAGCACACCTCAAGAGACACCAGAAGTGGCAC
>18|ENSDARG00000005353|31504938|31508174
CCATACCCATGCCAGTTTTGTGCAAAATCCTTCAGTCGCCTGAGTTTCCTAAAGTGCCACGAGCAGAGTCACCGAGATAAACTTCCCTTCAGCTGCACATACTGCAGTCGCCTGTTCAAGCACAAGCGCAGCCGCGACCGACACATAAAACTCCACACCGGCGACAAAAAGTACCACTGTGGAGACTGCGATTCTGCTTTCTCACGCAGCGATCATCTAAAGATCCATATGAAAACGCACTCCGCAAACAAGCCCCATAAATGCCCGGTGTGCCGCAGGGGGTTCTTGTCCACCAATTCACTCCACGGACACATGCAAGTGCACGAACGTTCAAGTGAGTTCATTTGCAACCAATGTGGCGCTAAGTACACCAGCTTAGACCTTTTCCAGACACACCTCAAGACCCATCTTGATGGTGTGGTGCCACAGCTCACATGTCCCCAGTGCAAGAAGGACTTTCCCAACCAAGAGTCTCTGCTGAAGCACGTGGCTGCTCATTTCACCGTAATGTCCACGTATTACATCTGTGAGAGTTGCGACAAACAGTTCACATCCGTGGATGACTTGCAGAATCACCTTCTGGACATGCACACCTTTGTGTTTTTCCGCTGTACCCTCTGCCAGGAGGTGTTCGACTCTAAAGTGTCAACCCAACTCCATCTTGCTGTAAAGCACAGTAATGAGAGGAAGGTGTACCGCTGTACTTCATGCACCTGGGATTTCAAACATGAGGCTGACCTTCAGATGCATGTCAAACATAGTCACCTTGAAAATCAGGGCTGCTCACATCGTTGCATCTTTTGTGGGGAGTCTTTCGGCACAGAAGTTGAGCTGCAGTGTCATATCACTACTCATAGCAAGAAGTATAATTGCCACTTTTGCTGCAAAGCCTTCAATGCGGTTTATCTGCTAGAGCGCCACCTTCGAGCATCACCCTCGATTTCTAAGACCCGCTGTTCCAGCTGCAATGTTAAATTTGAGTCGGAGGCGGAGCTTCAAGCTCACCTGCAGACGGTGCACAGAGACCAAACACCTGAG
>3|ENSDARG00000039716|67560999|67561847
ATGGAGGAGACACATGAGAAAATCAAAGAAAATACTCACTCACTGAAGAGAAAAGACAAAAACTGTGTCACCTGCACTCAGTGTGGAACAAGTCTGTTTAACAAACAGAGTCTCAGAAATCACATGAGGATCCACACTGGAGAGAAACCATTCACATGCTCCCAGTGTGGGATGAGTTTCAGACACTCATCAAACTTTGGTAGACACATGTTGGTCCACACTGGAGAGAAAACACACCAATGTGATCAGTGTGGCAAAACATTTTTGAGGGCTTCAGCACTGAAGAGACACCTTCGAGTTCATACAGAGGGGAAGCCTTATTCATGCACTGTGTGTGGAAAGACTTTCAGACATGAAGACGGTTTTAAAAATCATCAGAAGATCCACACCGGTATGAGAGAGCATATTTGCTTGGTGTGTGAGAAGACCTTTATTACGGCTGTAAAATTGAAAATACATGAGAGGACTCACACTGGAGAGAGACCTTACACGTGTTCACACTGTGACAAGAGATTCAGTCAGTTAGGAAGCCTGATTAAACACAAGAGGATTCACACTGGAGAGAAACCGTACAAGTGTTCATACTGCGACAAGACATTCAATCAGTCAGGAATCTTAAAAAAACACGAGAGGATTCACACCGGAGAGAAACCTTACAAGTGTTCACACTGTGACAAGAGATTCAATCAGTCGGGAATCCTTAAAACACATGAGAGGATTCACACTGGAGAAAAACCTTACATGTGTTCACACTGTGGCATGAGATTCGGTCATTCATTTAGCCTGACATCACATATAAAGATTCACTCTAGAAAGGAACCTTGTAGCCTTGAAGGTGTAAAGCCAGAT
>11|ENSDARG00000014439|27357321|27489743
ATGGCAGAGAAATTGGACGCGACCGTTGACGGTTCGCCACGCGCCGCGCACAGCTCCGCGGACTCGCCGACCACCGTCCTGATTCCGCCTGCCCTGGAGGACGTGGTGGAGGAAGAGGACGTGTTCCTCTCTGAAACCGGGCACAGCGGAGCAACTTCAACACCGCACGAGTGTCCGGGGAACGGGGTTGAGAGACTGGCGGAGGGGAGAGAAGGAGAAGTGCGTCCTGACAACCAGGCGGAGAGCAGCGAGTTCCTGCACCTCACTATCCGGAAACAGGTGTCATACAGGAAGGCTATTGCCAAGTCCGGTCTCCAGCACCTCTCATGCCAGCCCAGTGCTGCAGTGTTAGCCAAAGGGGAAACGGACAGAGAAATACGCAACACAGTAGACTGGAGTGAATCAGCTGTATACGGAGAGCACATCTGGTTTGAGACGAATGTCTCGGGGGACTTCTGTTACGTTGGAGAACAGCACTGTTACGCCAAGTCACTGCAAAAGTCTGTTGCTCGGAAAAAGTGTGCGGCTTGCAAGATCGTAGTTCACTCTATCTGCATTGAACAGCTGGAGAAGATAAACTTCAGATGTAAACCGTCTTTCAGGGAGTCAGGATCACGGAACATCCGAGAGCCTGCAATAGTGCGACACCACTGGGTCCATCGGAGAAGACAAGAGGGCAAATGCAAACAGTGTGGAAAGGGGTTTCAGCAGAAATTTGCCTTTCACAGTAAAGAGATTGTAGCCATCAGCTGCTCCTGGTGCAAACAAGCATATCATAATAAGGTGACATGCTTTATGCTGCAGCAGATAGAAGAACCATGTTCATTAGGAGCTCATGCCGCTGTAATAGTACCTCCTACTTGGATCATACGGGTTCGCCGACCTCAGTCCTCACTAAAGTCAAGCAAAAAGAAAAAACGG
>15|ENSDARG00000015680|12022332|12121548
ATGGATTTGACTAAAATGGGTGCGATCCACCTTCAGAACCCCAGCCACCCTACAACTCTCCTGCAGAAGGCCAACCAGATGCGCCTGTCTGGGACATTGTGTGATGTGGTCATCATGGTCGACAGCCAGGAGTTTCATGCGCACAGAACCGTGCTTGCATGTGCTAGTAAGATGTTCGAGATCCTGTTCCACCGCAACAGCCAACATTACACTCTGGACTTCCTCTCACCAAAGACCTTCCAGCAGATTTTGGAGTACGCCTACACCGCCACGCTCCAAGCCAAGCTGGAAGACCTGGATGACCTGCTGTACGCCGCAGAGATTTTAGAAATCGAGTACTTGGAGGAGCAATGTCTGAAGATTTTGGAAACCATCCAGGCATCTGAAGAGAACGATACAGATGTGAACATGAATGAGAATGGTGCCGAGGATGTTGAAGACCGCAGGATCAAGTACCTTAAGAGTGCATTTATCTCTAAAAAGCATTCCATACAAGATGGCGGTTATGGCACCGCTGCCCGCCATCGCCTGGCTCTGGTCAGCATGGTCGATAAAAGATCTTCAGAGTCTGCCCAACTGGGTCTTTCAACTGTCAGCCCTACTAAAGCTGCAGTAGAGGGCTTGATGAGCATGGGACAGTCCGTCCTCCAAGGCAACATTGGACAGAGTTTCTCGCACAACATTGGTAACTCATCTCCATTGATAGATAAGATAAAAACTGAGATGATGCAAGTAGACGAGGACTATCAACATGAAGGTGGCTTCCCTAGGAACGGGGAGGGTGGCGGTGACTCCAGGCAGCACCGGGACACTCCTGGAACCCCGACCAGAGGCAGCGTCATCACCAGCGCCCGCGAGCTCCACTCCACCGATAGTTCTGTTGACTCCCAAGGGGACAACAACCAAGCCAGTTTGATCAGTATGGCCAGTCTGGCTGATAGACATTTCGCTTCGCTGTGCTCCATCCCGTCCAACCATAAGAGCGAAAGCATGCTGCCCGTGCCTGTGTCCATGGCCTCGTCCCTACATGTGCCGCCATCCCTGGCCATGTCTATGGATTTCAGTGCTTACGGGGGGCTCTTCCACCAGAGCTTGATTCAGAGGGAGTTCTTTAGCAAGCTCGGGGATTTTGCAGTAAATGTGAAACATGAAGTCCATACCCAGAAAGAGCGGTGTGAGGTGTGTGATATGGAGCTGCCCGATAATGAAGCTGCTGAACAACACAGGAAACTTCACGGCGGAGTGAAGACCTTTGGCTGTGAGTTCTGCGGAAAGCAGTTTCTGGACAGTTTACGGCTGAGAATGCACATGCTGTCTCATTCAGCTGGACCAAAAGCACTAGTATGTGATCAGTGTGGAGCTCAGTTTTCCAAGGAAGAGGCTCTGGAAGCTCATCGACAGACTCACACAGGCTCAGACATGGCGGTGTTTTGTCTGCTATGCGGGAAGCGTTTCCAGACCCAGAAGGCTTTGCAGCAGCACATGGAGATTCATGCCGGCATGCGCAGCTACATCTGCAGCGAGTGTGAACGCACTTTCCCGAGCCACACAGCGCTCAAACGCCATCTCCGCTCGCACACAGAGGCGAGTGATCACCCATTTGAGTGTGAGTTCTGCGGGAGCTGTTTTCGTGACGAGAGCACATTGAAGGGTCACAAGCGCATCCACACCGGAGAAAAGCCTTATGAATGTAACGGCTGCGGCAAGAAGTTCAGCCTCAAGCACCAGCTGGAGACTCACTACCGTGTCCACACAGGTGAGAAGCCGTTTGAGTGCAAGCTGTGCCACCAGCGCTCGCGGGACTACTCTGCCATGATCAAACACCTGCGCACCCACAACGGCGCATCGCCCTACCAGTGCACCATCTGCCAGGAGTACTGCCCCAGCCTCTCGTCCATGCAGAAGCACATGAAGGCCCACAAGCCCGAGGACGTGCCTCCAGACTGGAGGATAGAGAAGACCTACCTGTACCTCTGCTACGTGTGA
>25|ENSDARG00000045660|25833141|25834484
ACTCAACTGCTTCTCCAGCTTAATCAACAGCGCTCCAAGGGTTTCCTGTGCGATGTCATCATCATGGTTGAAAATACACTCTTCCGAGCACACAAAAGTGTTCTTGCCGCCACCAGCCACTACCTTAAGTCCCTTGTCCTTCATGACAACCTTATCCACCTTGACCCTGATATGGTGGATCCAGCTGTTTTCCAGCAAATTCTGGATTTCATCTACACTGGAAAATTGTCAGATGAGACATTTGAGGTCTTGAATCTTAGCTCTTTACTTAAAACAGCTAACTATCTCCAGCTCAATGACCTTGCAAACCTGTGTTCTAGTAAGATTAACCAAAATGGATCTGTCAACAGTTTATATTGTTTTGGCACCAGCTCTTCAGTTCTCCTCTATGAAGACCACTCATCAGACACAGAAGCATACACATCTATAACTCCTCCTAAAAAAAGGCAAAACGCTGGACGTAGATATAATTCAAAGAACAAGTTGGACCTGGGTTTGGATTTGTCTAAAAGAAAATCTAATTTAGAGAAAACAGTAACTGATGAGTTGTCTTTGTCTAAAACTATCTCTAACCATAAACAGATTGGCACAAAGGGGGTGTGTTTCCCAAAGGAGGAGAAATTGATAAAACCTTTGGATGGAGCTCAGGAAAGAAAAAGAGAAAGATCCCAAAGAAAATCCAATTTCAATGGATGCATTCCACTGTGCAGGGTTGGAAGTCAACTAAGCCAGAATCAGACCTTCACTTTTCAGATGTCTGTAAAGAAAGAGGAAGATATTGAAGGGAAAACGGATGAAACTGATGGCCAAAATCCAATTGGCTGCACCAATTTTGTTTATCAAAAGGAGACCTTTGTCAAAGACGCTGGCATAGACAACCGTTATGTTTGTATACCTTGTGAAAAAGGTTTTCCCTCTTCTGAGAGTCTTAAGTCCCATGTGGAAAGTCATTTCGATGATGATCTGGATGTCAGAGTTGAAGATGAGGAGGAAGAAGAGAGTGATGGAGTCACAAGAATCTCAAAAGAAGCTCCTGAACACCTAGAACCAAGTCCAAACAAATCCCTCAAAGATGTTGACCTTTTGCGTCCATTTCCTTGTAACATTTGTGGAAAGATGTTCACACAGCGTGGCACTATGACCCGCCACATGCGCAGCCACCTCAGTCTTAAGCCCTTTGCATGTGAGGAGTGTGGTATGCGTTTCACCAGGCAGTACCGTCTCACTGAACACATGCGTGTACATTCAGGAGAGAAACCGTATGCCTGCCAGGTTTGTGGAGGGAAATTTACACAACAAAGAAACCTCATTAGTCATATGCGGATGCATACCTCAGCATCTTAA
>6|ENSDARG00000052180|59949627|59950389
CCCTCATCGGACCGGCCGTACCACTGCCAGGACTGCGGGAAGTACTTCCGCATCAACGACATCAAGCGGCACCAGCGCATCCACAGCGGAGAGCGGCCCTTCCCCTGCTTCCAGGGCGGGAAGAACTTCCCCACGTCCGGGGACCTGAAGAGGCACGAGCGCATCCACACGGGCGAGCGGCCGTACGCCTGCCTGCAGTGCGGCAAGAGCTTCTCTGACTCCGGCCACCTGAAGCAGCACGAGAGGATGCACAGCGGCGAGCGCCCGTACCAGTGCCCGCAGTGCTGCGAGAAGAGCTTCTCCGACTCGGGGCACCTGCGCGGGCACCAGCGCATCCACACCGGCGAGCGCCCGCACCGCTGCACCCTCTGCCAGAAGAGCTTCTTCCGCTCCGGGGACCTGAAGCGGCACCACCGCACGCACACCGGGGAGCGCCCGTACCAGTGCTTCCAGTGCGGGAAGAGCTTCTCGGAGTCCGGACACCTGAAGGAGCACCGGCGCATCCACACCGGGGAGAAGCCGTACCGCTGCAGCCACTGCGACAAGAGCTTCTCCCGGCTGGAGCGGCTGAAGGGCCACCAGAGCATCCACACCGGCGAGCGGCCCTTCCACTGCGCACACTGCGGGAAAAACTTCTTCCGCTCCGGAGAGCTGAAGCGGCACCAGCGCATACACAGCGGC
>19|ENSDARG00000058055|11610762|11613254
AAGAAACCTCTTACATGCAAATACTGTGGCATTTCCTTTCGACATATTACAGCATACACCATTCATCGGCGCATTCATACAGGTGACAAACCGTACAAATGCAAGATCTGCGGAAAAACCTTTGCTCAACTGTCAAAACTGAAGTCACACCATATTGCACATACCCAAGATACCTCTTTTCCTTGTCCTTGCTGTAATCATAGGTTCATGCAGAAAGAAGATTTGCTATGCCATTTTAAAGTCCACCTTAAAGAATCAAAAGCAAACAGTGAACCACAGAAGGACCTCAGGAGCAAGAGAAATGCTTTATCAAATGAGTCTTCAGAGGCTGCAAACAACTACAGATGCCTTATTTGCAAGAAAAACTTTGTAAACCAGGACAAGTTGCAGATTCACATGCAGACACATGAAATGGAAAAGCCCTTGTCTTGTAAAGACTGTGGAAAGAACTTTTGGAATCCATCAAGCCTCACAGCTCATGAAAAAACACATTGGCCTGTCAAACCATATGCTTGCTCGATTTGTGGGAAAGGCTTTAATCAACTTAGAGCCCTGAAAAAGCATTCTCAAAACCATGCCGGTGAGACCCCCTTCTCCTGTTTTCACTGTAGTCATGCATTCAGTGACCTGTCTGCACTTAGAATGCACCAAGCATCCAAAACCTGCATTGCAAGGAAGAATGTTGAGGCAAACAGTAACATCGAGGGTTTTATTGTAAGTCAAGGAGTTGATGGTCAAGTGAACACACCAGTGTTCTTCAAGTGCCAAATATGCAAACAGCTTTTCAGGAAATGGTGCCAATACACTCTTCATCTACAAACACACACCAGCTCCCCCCCATACATTTGCTTCTCTTGTGGACAGTGTTATGAGACGGATTCAGAGATGAATGTTCATTGTGAGTCAAGTGGAGAGGATAAGATTTGTGGTACATCACTCTCAGAAATCACGGAAGGAGTTTCACGGTCACCTCAAAGTTTACCAAGTACAGGAACTCGGCAGAATTCTCAAAAGAATTATAAATGTTCACGTTGTGGACAGCGATTCAAGCAATACAAGTCTTTAAGTGTTCATCTACAAACTCATGCTGCTGGTTTCAGATATACTTGCACACATTGTGGACAGTTCTTTGAAAGCTGGAGTAAACTGTGGTTACATCAGCGACGTCATCGCCTAAAAAGCCGCGGTTTCTCCTGTAGTCAGTGCAATCTGCAGTTCCGCTTCTTTAGTTCATTTAAGGAGCATATGATTGCTCATGCAGGGCACAGCCCGTATGTTTGTACACTCTGTCCTAAAACCTTCACTGAGGAGGCAAGCTTACATGCTCACCAATGTGTGTCTCATAACCTTCGTACAAGTCTCAAATGCGATGTCTGTTCTAAGACTTTCAGTAATTTGAGTAATTTAATCAAGCACAGTCTCTTGCACAATGGTTCTACCTCTCACATTTGTCTTTCTTGCAATCTCCCATTCACTAATTCAAGAGTCCTAAAGGAACATTTGAAGACACACACAACAGGCCCTGGACCTGCCCTCCCTGATATTCCATTGAAGCCACTCAGTTTTCCTCACAAATGCAAGAAGTGCAAAGCTAGTTTCTCAACAGGAGATTTGCTTTATGCTCATCAGATTTGCCATTCCAGAGATGCAAAG
>21|ENSDARG00000035221|14582130|14583070
ACTGAAGAGAGTGAAGATGATGAACTCCTAAAAGCTGGTAAAACACCTCATTTACAGACTGAAAATACTTTAATGCAAAGAGTCAAGAAATGTTTGACCTGCAGTCAGTGTGGAAAGAGTCTGGCAAACAAAAAGAGTCTCAATCAACACATGATGATTCACACTGGAGAGAAACCATTCACATGCACTCAATGCGGGACGAGTTTCAGACACTCATTATCCCTTACTCAACACATGATGATCCACACTGGAGAGAACCCGTTTTCATGCACTCATTGTGGGAAGAGTTTCAGACTCTCATCATCCCTTAAAGAACACATGATGATCCACACTGGAGAGAGAAAACACAGATGTGATCAATGTGGCAGAGCATTTTTTAGGGCATCAACGCTGAAACGTCATCTCAGAACTCATACAAAGGAGAAGCCTTATTCATGCTCTGAGTGTGGAAAGAGATTTACAACATCAAATTTAAAACAACATCAGAAGATCCACACTGGTGTGAAAGAGTATATGTGCTTTGACTGTGAGAAGACTTTCATTAAACCTGAACATTTGAAACTGCACCAGAGGATCCACACTGGAGAGAAACCGTACAAGTGTTCACACTGCGACAAGAGATTCGCTCATTTAGAATATCAGAAATTACATGAGAGGACTCACACTGGAGAGAAACCTTACAAGTGTTCACACTGTGATAAGAGATTCAAATTCAAGTGTTTAGCCTATCGGAATCGACACCATAAGATCCACACTAGAGAGAAACCGTACTCATGTGATCAGTGTCTGGAGAGATTCACACACTCGGTGCAGCTTAAGAAACACCTGAAAGTCCACACTGGAGAAAAGCAGCACACATGA
>19|ENSDARG00000005186|3752374|3767235
GTTGCAGATCAAAAGAAGGAAGCCATGGCCACTGATGGGGGGAAAGCCAGTGGAGGTGATGGGGGTACGAAAGGGAAAACTTCTGGATCACAGGATGCACAGCCGTCTCCTCTTGCATTGCTTGCAGCGACGTGCAGTAAAATCGGAGGTGTTGGCGCTGAGGGTCAGGCGGCTGCACAACAGCAGATAATAATCGACCCGAGCCAAGGTCTGCTTCAGCTGCAGAACCCCACACAGCAGCTGGAGCTGGTCCCGGCACAGCTCACCGGAAACGGCTGGCAGATCATCGCCACCTCCCCTGCAACCGCAACCAAGGACAGCATTCAACAGGCTGGCGCTAATGCAGCGTCCAGCGAAGCCGCAGCCGGCCGGAAAGTCAAGGCCGTCGGCTCTAATAATGCAGCGCAGCAGCAGTTTCAGATCATACAGGTGCAGAACCTGCCCAACTCGTCCGGCGGGATTCAGTATCAGGTCATCCCGCATCTTCAAACCGCTGACGGACAGCAGATCCAAATAAGCCCCAGCAACCCCGCAGCCTTAAGCGTTCAGCCCGAACAGATCCAGCTCATTTCCACCGGAAACAACCAAGCCATTCTGGCCACGCCACAGAGGACGGGATCCGCCAGCATCGTCCAAAACCAGACCATCCCGCTTCAGATCAGGCCGTCATTTCCTCTGCAGCTCCAGACCATTCAGGGTACGCAAGCACCAATGGTGACTACATTACCCATAAACCTCGGCGGCGTGACTTTGGCTCTGCCGGTGATCAATAACGTAGCAGGAGCCGGCGGTTCTGTTCAGCTTCTCCAATCCAGCGATGGCAGCATCTCCAATGGAAACCAGCTGATCACGACGGTCACAACAAGCACAGCAGATTCCACAGGGAGTTCGACCTCCACCACGACCGCCACAGGAAGCGATTCGGTCGTCGTGACTTCAGCTGATGGACTATCTACGACGTCCATGGTGTCCGCCGAGAGCCCAAAGGATAATGAAGCAGATTTAACCCAATCCAACGGCCTCCAATCCACATCTGAGCAGGCCGGACAAATCCAGCAGTTCCAGATCGTGGGCCACCCGGTGCTCCAGCAGATCCAGATCCAGTCTCCGCAGCAGCAGGTGGTGCAGGGCTCCATACAGATCCAGCCCGGGCAGACTTTACAGCCGGTCCAGCAAAACCTCCAGCTGCAGGCCTTCCAGAACCCGGCGCAGGTGCTGATCCGGACGCCCACGCTCACGCCGTCGGGGCAGATCAGCTGGCAGACGGTGCAGGTGCAGAACGCAGGCATGCCCCAGCAGCTGACGCTCGCCCCGGTGGCGTCCAGCGCAGGCGGTGGGACGTTTGCTCAGATTGCTCCGCTGACGCTCGGAGGCTCACCTATCACGCTCAGCGCCGCGCAGCTGCCCGCGGGCTCAGGGGTGCAGACGGTCAACATTGCCGGTCTGGGGGCGGCTGGAGTGCAGGTGCAGGGCGTCCCGCTCACCATCACCGGTGTACAAGGTCAACAGCAGGGTCAGGATGGGGTCAAAGTTCAGTCCGCTCCAGTGACGGTGACCGTTGGGAACATCAGCAACGCTGTGAGTCCTGAGCAGATGGGGCAGGTCCAGAGCCCGTCCGATCAGGAGGGTCAACCCAGCAAGAGGCTGCGCAGGGTGGCCTGTTCCTGCCCCAACTGCAGAGATGGAGAGGGCAGAAACAACAGCGACCCGTCAAAGAAGAAGCAGCATGTGTGTCATATGGAGGGTTGTGGGAAGGTTTATGGGAAAACGTCTCACCTGAGGGCTCACCTGCGCTGGCACACAGGAGAACGACCATTCGTCTGTAACTGGATCTTCTGTGGGAAACGCTTCACGCGGAGCGACGAGCTGCAGCGGCACCGCAGAACACACACAGGTGAGAAGAGGTTCGAGTGTCCCGAATGCTCCAAGAGGTTCATGCGGAGCGACCACCTGTCAAAGCACATCAAAACCCACCAAAACAAGAAAGGTGGAGCAGCTCTTACCATCATCACCACAGACGAGATGGAGGAGGAGGTGGATGAGGTGTTGGGCTCGCCGAGGATCGTTACAGTGGCGACGCTCTCACATGATTCCAACCCGGCCACGCCCACCACTTCAAACAATTTAGAGGAGGAGTTTGAGTAG
>17|ENSDARG00000062510|19263201|19305074
GAAGCTGAGCATGTGGATGCGGGACTGGCCGTGGCTGATCTCCACTCTCACCCTCACCCGCTGCTGGATCCCAGCATGCCTGGGCCTCTGCCGCCAGGCCTGGGCGACCACGACCTCCTCACTTGTGGCCAGTGCCAACTAACCTTCCCACTGGGGGACATTCTGCTCTTCATCGAGCACAAGAAGAAGCAATGCCAGGCTCTGACGTCCGGCCACGGCTGCTACGACAAGATGGCGGACCGCAATAGCCCCTCGCCGCCCCGCGCCGAGCTGAGGAAAGTGGTGGAACCGGTCGAAATCGGAATCCAGGTGACACCTGAAGAGGAGGACGAGAGACTGTTGACGCCCCCAAAAGGAATTTGCCCCAAGCAAGAAAGTGGCCTGGCAGGTAGCTGTAGGGAGAGAAGTCTCCCAGTTATCTTACAAAACAGCGCAGTCATTAATCACAGACCTTTTTTGTTGTGTTTGAGTGTATTTCGATCTCTTCATTTACTTTTGAAATGCCTTCCAAATCCTTGCATTTGGGTCGTGTCCAGCAGCGGCAAGAACAGGAAAAGCCAGGAGGAACGAGAAGCCGAAAGACTATTTAGTTGCGTCTGTCACGTTGCAGGTAGAGATGAACCCTCAAGTTACATATGCACAACGTGCAAACAACCCTTTACCAACGCCTGGTTCCTTCTGCAGCATGCTCAGAATACACATGGGATCCGCATCTACCTAGAGACCAACTCATCGAATACCTCCCTAACACCACGGATCACTATTCCTCCCCCAATTGGTGCTGAATCTATACCACAGTCCCCGTTAACCAACTTTTTGGGGGACAACAACCCCTTCCACCTACTACGGATGACTGGGCCTCTACTGCGAGAGCCCCCACCAGGCTTTGTGGAAAACCGTATCCCCAATACGCCTCCCTTTGTCAGCCCCCCTCCACGCCATCATTTAGATCCCCATCGCCTGGAACGCCTTAGCGCAGAGGAAATGGGTTTAATCTCCCAGCATCCCAGTGCCTTCGAAAGAGTGATGCGCATGACACCCATGGCCATGGAGTCCCAGTCCATGGATTTCTCCCGCCGATTGAGAGAGCTTGCTGGAAACAACAATTCCACTCCACCATTGTCACCGAGCCGTGCTAACCCTATGCATCGCCTTCTCAATCCCAACCCCTTTCAGCCCAGCCCGAAATCACCCTTTCTGAGCACCCCTCCACTGCCTCCCATGCCCCCTAACAGCACCACCCCGCCACAGACACAGGGCAAGTCGAAATCTTGCGAGTTCTGTGGCAAGACCTTCAAGTTTCAGAGTAATCTGGTTGTTCATCGGCGAAGCCACACAGGCGAGAAACCTTACAAGTGCCAATTGTGTGACCACGCTTGTTCTCAAGCGAGCAAATTAAAACGCCACATGAAGACCCACATGCACAAATCTGGTTCCATGACAGGGCGCTCTGACGATGGCCTGTCCACCACCAGCTCACCTGAGCCAGGCACTAGTGACGTCACTGGGGAGGGTATAAAAAATCGGGATGGTGATTTCAAAGGCGAGGGCATGCTCCAAGACAATGAAGAGGAGGAGGAAGAGGAAGAGGAGGAGGAGTTGGAAAATGAAAGCAGGCCTGAGTCAAACTTCAGCATGGACTCTGAGTTCTGTCGGAATAGGGAAAATGGCTCAAAGCCTCCTTCAGATGAGAAGACCCTTTCGTTAGGAAAGATGGTGGAAAATGTAGGGCTCAGCTCCATCCAGCAGTACAATAACTTAATAGTTGACAATCGGAAAAGGCTTCCATTCTCTAAAAGGATCTCGGAAGTGCAGAGGGAAGTGGGTGATGACGATTCAGTAGTGGGGGAAATGGACCAAGTAGAGCGGGCAACTGTGAATGGAAGGAACTGTGGCTCAGGCGACTCTTTCTCAGGCCTGTTTCCCCGCAAACCCACTCCCATAACCAGCCCCAGCCTCTCCAACTCCTCTAACAAGAGGATCAAAATTGAAAAGGATTTGGACATACCCCCAGCCCCCCTAATCCCATCTGAAAATGTCTACTCCCAGTGGCTGGTGGGCTATGCAGCATCCCGCCACTTCATCAAAGATCCTTTCCTTGGCTTCACCGACTCCAGACAATCTCCATTCGCCACCTCCTCGGAACACTCCTCCGAGAACGGAAGCTTGCGATTCTCTACGCCGCCAGGGGACCTGCTGGACGGGGGCCTCTCCGGCCGCAGTGGTACTGCTAGCGGAGGCAGCACCCCGCACCTGGGTGGGGGGCCAGGACCAGGCCGGCCTAGCTCGAAAGAGAGCCGGAGGAGTGACACCTGTGAGTACTGTGGGAAGGTGTTCAAGAACTGTAGCAATCTGACAGTGCACAGACGCAGCCACACAGGCGAGAGGCCCTACAAGTGTGAGCTTTGTAACTACGCCTGCGCCCAGAGCAGCAAGCTCACCCGCCACATGAAGACACACGGCCAGCTCGGTAAGGAAGTGTACCGCTGTGACATTTGCCAAATGCCCTTCAGCGTCTACAGCACGCTTGAGAAACACATGAAAAAGTGGCATGGGGAACATTTGATGACGAATGAGGTCAAAATTGAACAAGCAGAGAGAAGCTAA
>18|ENSDARG00000040545|38002939|38005294
CACATGAGGAGCCACCGCCGTTCTGCTGCTGGACAGGAAACATCTGATCCAAGCCCTGCGAGTGCAGATGAGGACAGAAAGCTTTCTGGACCGGGAGATAATGATATTTCTGGTGGTCACGGAGGAAGCTTGGAGGCTGGGAAGCATCCAGGAGGTGCCAGTCTGATCTTGATGCCCTTGCAGACTAGAGCTGCGGATCGCAATCTTCTGCGCTACTACCAGAGAGAAGTGGAGGAGGAGGTTCAGGGTGAGCCACAGCAGCCATCTCCCTACGGCAGCCCCTCAGAGGGCTCTCTGGAGAGCGGAGATACAGGTGGAAGCGGGGAAAGTGGAATCGCCAGCGGCAACTGCACACCAAAGCGTCCAGAACGGGAAGATCGTCCTCAAGGCGACTGGGAGCAAGAGGTTGAGGCTGTAGAGATTGTTCAGGACTGGCAACGGGAGAACGAAAGGAGGCAGGTCACCAATGGAATGGGCAAAAAGAAAAAAGAAGAAGCTTGCGAGTTTTGTGGAAAGTGTTTCCGCAACAGCAGCAACCTGACGGTCCACCGGCGCAGCCACACAGGGGAACGGCCATACCGCTGCGGCCTCTGCAGCTATGCCTGTGCACAAAGCAGCAAGCTCACACGACACATGAAGACTCATGGCGCCCGTGGGACACGTGCTCCCTTTCAGTGCCAGCTTTGCTCCGTACCGTTCACTGTCTATGCTACACTGGAGAAACACCTCAAGAAGGTTCATGGACTTACTCATGCCAGTGTCGGCACCTACAGCCAGAGCTCACTCACTGAGTATAACAGCCTCGGCATCAAATTAGAGGACGAATCCATCAGTGATCAATCAGGAGCTCCCATCACAATGCTCGCAGATTCCAGTGTGGACCAAACAGAGCAGCTCAAAGAAGAGGACACTGAGATGAGGGTCAGCAGCACAGATGAGCCACCTATCTCTGAGAAAATGGGCACCACTGCGGCACTCAGTCAAACCACAATTTAA
>14|ENSDARG00000037421|23297442|23299683
ATGGCTGCAGCCAAGACAGAGATGCTCCTGCCTGCTCTGCAGATCTCCGACCCCTTGAGCTTCCCTCACTCCCCCACGGATAACTACCCCAAGTTGGAGGAGATGATCATGCTGAACTCTGCAGGGACCCCCTTTCTCAACGCCACAGCACCTGAAGGCGCTGTTTTTGGCTCCGGGGAGCCCGGGGAGCAGTTTGATCACCTTGCTGGAGATACGCTTTCAGAAATTTCCATGGAGAAACCTCTGTCAGATCAGACCTACTCCACCCAACGGCTGCCTCCCATATCCTACACAGGCCGTTTCACCCTTGAACCCGCCACCAACTGCAGTAACAGTCTATGGGCTGAGCCTCTGTTCAGCCTGGTGAGTGGGCTGGTGGGCATCAACCCACCCCCAGCCTCCATCCCGTCCTCAACCTCTCAGGCAACTCACCCCTCTTCCTCTTCCACGTCTTCCATCCCCTCTTCGTCCTCGTCATCCACATCCAGCGCCAGCTTGAGCTGCTCCGTCCACCAGAGTGAGCCCAACCCCATCTATTCGGCAGCTCCCACCTACTCCAGTGCCAGCCCAGACATCTTCCCTGAGTCTGGCCCTAACTTCTCAACCACGGTGGGCACCTCACTGCAGTACTCCTCATCAACATATCCCAGTGCCAAGACCTGTAACCCCAGCTTCTCTGTGCCAATGATCCCTGACTACCTGTTTACACAGCAGCAAAGTGAGATCAGCCTGGTGCCACCAGATCAGAAACCCATCCAGACACAAGCGGGTCAGCAGCCCGCCCTGACGCCGCTGCACACCATCAAGGCCTTTGCAACCCAAACGGGTTCACAGGACCTGAAAAGCGTCTACCAGTCTCAGCTCATCAAGCCCAGTCGCATGCGCAAGTATCCTAACCGGCCAAGCAAGACACCACCTCACGAGCGCCCCTACGCATGCCCTGTGGAGACCTGTGACAGGCGCTTCTCACGCTCAGACGAGCTGACCCGCCACATCCGCATCCACACAGGACAGAAGCCATTCCAGTGCAGGATCTGCATGCGCAACTTCAGCCGCAGTGACCACCTGACGACCCACATTCGCACACACACAGGCGAGAAGCCCTTTGCCTGCGAGATCTGTGGCCGCAAGTTTGCCCGCAGCGACGAGCGCAAGCGCCACACTAAGATCCACATGCGGCAGAAGGACAAGAAAGCAGAGAAAGGTGCCACTGCTGCAGTGCAGAGCTCAGTTTCAAACATTTCCATCTCAGCTTCCTCACCAGTGTCCAGCTACCCCTCTCCCATCACTTCTTACCCCTCTCCGGTCTCCTCTTTCCCGTCTCCAGTCAACTCCTGCTACTCATCTCCGGTCCACACCTCCTACCCCTCCCCGTCCATTGCAACCACGTACCCATCGGCCACCAGCACCTTCCAGACGCAGGTGGCCACTTCCTTCCCGACCTCAGTGGCCAGTAACATCTACAGTTCTCCTGTCACCACCCCACTGCCCGACATGCAGTCTGCGCTTTCCCCTCGGACAGCCGACATCTGCTGA
>19|ENSDARG00000019299|8100568|8104489
ATGGGGGACATGAAAACCCCCGATTTCGATGACCTGTTGGCAGCATTTGACATTCCTGATATTGATGCCAAAGAAGCTATCCAGTCAGCCCCGGATGAGGTGGAGGGGCATCAAGGAGCAGGTGGAGCATCGCTTATAAAATCTGGTGATGCTTCAGTAGGTGAAAGTTCTGCCTTACGGTCACCCAGCCCATCCACAGATTCCCAGAGCGACCCATCTATTGTCAGTGTGATTGTGAAGAACCGCGTTCGTCCTGAGCCATTTGATGGTGGCGAAAATTCAGTACCAGACCCACTCAACCATAATGGATTTGTGTCATCTGGTGGGTCAGTACATATGTCTCAGTCTCGAGGCCAGCCGAATGGTGAACAGTGGCCTGTATGTAGCTCCAAGGCAATTCCAGAGACTGCAGGACAGCATGGATCGTCTGGCGGTTCCAAACAGGGGAGCAACATCTTCAATAAGCTGAAGCCTTTGATGGCACAAGGTGCTGGAGACTCTGTCGGGAGGGCACGGAAAATGCAGCTTCTGCAACAGCAGCATATGCAGCAGGAGATGAACCTTGAAGGTGCAGACAAGGCAAAAGCTCCTGCAAATCCAAGTGGGGCAAGCGGAGCAGCATCTCCTTTCTTTCCTCCACCTAAACCACTTCTTTCCACTCCTTCCACAGCCTCATCCTCCTCGCCGTCATCATCGTCTCCCTCAGTTGGCTCCAGAGTGTCTGGGGCTGTGGCCTCGTCTCCGCTTGCCACTTCTTTAACAGAGCCGTTTAACGGAACACCACGTCTTAGTTCGTCTGCATTTAGACGTGCAGATTCAGAAGAGGAGGACTCAGATCCTGATTCTGGAGGGTCTTTAGTCATTCATGAGAGTCCGGACTCTCCTACCCCTCCGAAACTCTCACGTCGACTTCGGTCATCCCCTGAAAATTCACAGTCTCCTTCTATTCCCCCTTCAACATCCATATCACCAAATGCTTACCCCAAACCAGGTGACGTCCCCTCCGCATCACCTGCTTCTCCTCGTGCGCAACAGAATTGGCTGTCAACAGCCGCCCAAACAGGAAATGGAAAAAGTTTACCTCAAGAAGAGAGAAACCCAGAGCATGTGATTGAAGAACGGGATTCTCCTGAAAGCCCAGAGCCTGAAATGCCCAAGTCCTCCATGCCAACATCTGCAGTTACTAAAAGATCCTGCAGCCCAGCGGCCGCCTCATCCCCTTCTGCAGCCCTTCGTGAACCCAAGGAGGAAGATGAGGAGATGGAAGTAGACAAAGCATCTACAGAGAATGGACAAGATGCGGAGAACACAGATGGTGGTAAAGGGGATACAGATAAAATAGAGGTAGATCCTGCGCAATCCCTTGAAGCGGAGACTGGCTCGTCAACAAACAGTGATGGAAAAGCTGCAACTGGTGGCAAAGCCCCTTCTAGACCTCTTAAAGTCCGCATCAAGACCATTAAGACGTCTACAGGAGGCATCACTCGCACTGTTACTCGAGTAGCAGGTAAGGGAGGTGCTGCTGCCAATGCAGGAAAAGATGCAAATAAAGGCCAAACAGGAGGTCGAGCCGGTCCCGTGAAAGGTGGGAAAAAAAATGACACCACTGCTGGTCAAGGCGTGAAATGCTCAACCCTACCAGTATCCACTTTAGAAGCCAGTAGTGCCATGCTCGCTGCAGCCAGCAAGGTTCAAAACAAAATGACCATGCAGTCAGATAAAACTAAAGTCTCCGCCACTGCAGTGAGCATCACAAAAGCCACCACTCTACCTGTCGCACCAGCTGTCGGCGGGATAAGCGTACGTCCTACAGTCGGTAAAACCACCAATGGAGGGACTATGCCATGTAAACCAGCATCTATCGTCAACAGCACTGGTGCTGTTATTTCTCGAAGCCAGTCCAGCCTAGTCGAGGCCTTCAACAAGATCTTAAATAGCAAGAACTTGCTTCCTAGTTACCGTCCAGATCTCTCAACCCCTCCACCGCCTGAATGGGGTCTTCCTATGCCTGCCGCTGGCTACCGCTGCTTGGAGTGTGGAGATTCGTTCGCTCTGGAGCGCAGCCTGGCTAGACACTACGACCGTCGCTCTTTAAGAATAGAGGTGACCTGCAATCACTGCGCAAAACGGCTGGCTTTCTTCAACAAGTGCAGTCTGCTGCTACATGCTCGCGAGCACAAGGAACGAGGCCTGGTCATGCAGTGCTCA
>24|ENSDARG00000040661|43538968|43545890
ATGGAGATTATTAAAGTAGAGATTGATGACCTGTTTGACCCAGAATCATCCATAATAAAACAAGAAGATCCTGAAGAACAAACAGACTGGGAGGAAGATCAGCAGAGTCTTAAGCTGGATGAAGTGAAGGAGGAACTTTGCGCAATCACAACCTCAGAGGAAGCCGGCAAACAGCTGCACACCTGCTCACAGTGCGGGAAGGGGTTCAAAGACAAGGCGTACCTGAGCATACACGCCCGAATCCACACCGGAGAGAAGCCGCACTCCTGCCATCAGTGCGGGAAGAGCTTCACCGTGGCGTCAAGTCTGAGTTATCATCTGCGCGTTCACTCCGGAGAAAAGCCGTTTGACTGCAGCGAGTGTGGCAAAAAGTTCAACTCGTCGTCAACTCTGAAAAACCACATGAAAGGGCACTCAGGTGAGAAGCCTTATGTGTGTGCGTCATGCGGAAAGAGCTTCTCACGACTCAGCAACTGCAAACTGCATCAGAAAACGCACAGCGATGTGAGAGAACACGTGTGCTGCGATTGTGGGAAGAGTTTTACTAGAGTCGCTCTGCTGAAGCAGCACCAAAGGATTCACACTGGGGAAAGACCCTACAAGTGTTCACACTGCGAGAAGAGTTTCACTCAATCCGGACACCTGAAAGTGCACGAGCGAGCGCACACCGGAGAGAAACCGTACCACTGTATACCATGCGGGAAGAGTTTTAAAGACGCATCCGGTCTCCATTATCACAAACACACTCACTCCGGGGAAAAGCCCTTTAATTGCGAGCACTGCGGTAAAAAGTTCAACTCCTCATCGCATCTGAAATGCCACTTGAACTCTCACTCGGACGCGAGGCCTTATGTGTGTTCAGTGTGTGAAAAGACGTTTTCCTGGCTGAACAGTTATAAGCTGCACATGAAGACGCATAATGAAGAGAGAGAGCATGTGTGCTGCGATTGTGGGAAGAGCTTCATTAGAATTAGCCTGTTGAAACTCCACCAAAGGGTTCACACTGGAGAAAAACCCTACAAGTGCTCGTGCTGCGACAAGAGTTTCGCTCAGTACGCAAACCTGAAAGTGCACATGCGCGTTCACACCGGAGAAATGCCCTATCACTGCACTCAGTGCGGCGAGAGTTTCAGACATTCAACAAGCCTTCATAAACATAAGAAGAAGTTTTTCCATTGA
>8|ENSDARG00000004559|29362329|29399078
CCTTCACAGGTTTCCAAAGTGTCTGAGTTTCCATGTCCCATCTGCAGTCGAGTATACCCCATGCAGAAACGCCTGACACAACACATGAAGACACACAGCACAGAGAAACCTCACATGTGTGACAAGTTTGGGAAATCCTTCAAGAAGCGGTACACTTTCAAAATGCATCTTCTCACACACAAAGAAAACAGTGGCAACAGCCTGTTTAAGTGTGAGTTCTGCGAAAATGACAAGAAGCATTTGCTCAATCATCAGCTGTCCCACACCGACGACAAACCTTTCAAATGTAAAGAGTGCAAGTATTCAACAAGCAAAGAAGACTTCCTGGTGTTTAACATCGCCATTAAACACACTGATTTGAGGCCTCATAAATGCACCAGCTGCAGTTTTGCCTCTAAAAACATGAAGAACCTGCGGCTACATGTGCAGTGTCGCCACCCTGAGACTTTTAAAGAGTGGAGTGGAACACATCCAGATGAGCCGATCCGGCGACAGCAGACACCTGTTTTCACCCTGGAGCAGATTGAGGAGCTGAGGTTACAGCATGAAAACCATGAATTTCAAGGGACCATTTCTGATATGCTGAATGCACAGTTACCTCTGAGACACATTTCTCTTCTTACCATGAGAACACCAACATGTGCTTCACCAGATGCACTGAGCAACACTACCATCATTTACGAGCAAGCAGCAACCCGCTTGCGAAAAATACACACGCAAGTGCGACTCTTTGTTCTTTTGAATCTATCAATCAATCTTTCACTTTCAGGTTTGTCGTTTAAAGTCGATGGTGTTATCTTAACAATTACTGCTTTCAAAAAACTGAGTGGAAAGAAACCTCAAAAGATTGTAACCTTCCATGTGTCAGAAAATGGAGACACTCTGGTGCAGGAGGCATTCGAGATGGCTGTGGAGCAAGAGGAGACTGCTGTGGCACAAGAAGTGGAACAGGAAGTGGCACAGATTGGCATTGGTGCATATGAAGGTACTGATTTCAGTGTGGTGGAGCAGATCTCTGAGGAGACAACACACAGAATAAATAATGCCAACAATCACACAGTGACACAAAGTAATAAGAGATCCATATCTTTAAAAAGTGGATTTTGTTTACACCATGTGACCTGTAGATGCAACAACAGTTTAGAGGAGCCCTCAGCAGAGCCTCAGGTGATGGAAGTGAGTACTGAGCCCTTGTCCATCTCTACACCTCTCAAAGAAAATAAAGAGAAGTTTTACGTGAGCTCAGGCTTGACAGACGGAGTCCTGCAAATAACCAATAGTCCTAATGGAAAGCTCAGCAGTGAAGCTCCAGCATCTCCTCCGCTGTCTCCATCACCCCATTCTCAACAGCTGAACACCAAGCGCTTCTCATGTCGCATCTGCATGGAGGCTTTCCATGGCCGATCGGACATGGAGAACCACAAGAGGGCGCACATCGACCCCAAAACATTCAAATGCCCCGACTGTGATTTCGCAGCAAAAATAATACCCTCTCTGAATACTCACATGGCCTTGCATGCATATTTGAGGCCTCATAAATGCACCAGCTGCAGTTTTGCCTCTAAAAACACGAAAGACCTGCGACGCCACATGATGACACACACCAACGAGAAGCCTTACTCCTGCCAGCTTAAAGGTGCAGTAGTTAAAAGAAATGGCAATTTACACACCCACAGGCTATCTAAGACGCGGGGGATTTTTAAAAAAAAGATTTTTAGTTCAACTGTAACGGCTCGCTTCGTCCCGTCACAGCAGACCATCATCATCAACAACGATGAAAACCCAGAAGCGATAGGACACCCGGATTTACAGGCGGGTCAAACGGTCATCAGCCCAGAGAGATTACAGCAAGCGCTGGGTCAGAAACACATCATTGTGGCTCAGGATCAAAGTCTTTCTGACTTTGAGGAGGCGGCATATATTCAGCAGATCACAACAGTAGATGGACAGACCGTACAGCACTTAATGACCAGAGACAACCAGGTCACTGAGAACCTCCAAAACAATATATACAACAACTTACTCCCTTACAATATAACAACTCTTACTCCCAACCACTTTAAATTGCAGATGGGGGACGGGCAAATCACTCACATTCAGTATGAACATGATGGGACGTTTCTACAGGATGGACAGATTCAGTATGTCCCCATCACCACTGAACAGCAGGTTGTGGCCCCTGAAGATCTAGAAGCAGTCGCTCATTCAACGGTCACTGTGTGTGTGTTTAGCTATTGCAGATGCAGCAATGACCCGGTTTACACTGAAGCCACACCTGAACAACTGGAACAACTGCAAGAGCAGGGCATCCAGTATGATGTCATCACTTTTATTGAGGAGTAG
>6|ENSDARG00000059599|58696708|58706474
GAGAGATGTGATGAAGGCGGCAGCGACGTAGAAACAAACACCTACATGGGTGAAAAATTGGCACGGTTAAAGACAGAGACAAAAACAGGCGAGGAGCTGTCCTTTTTCCCATGTTCAAAGTGCAATGAGACTTTCAAGGAGAAGAGGCATTTGCATAGGCATATGATGTATCATTTAGATAGGAATAATAAGGTGAGACAAGAACACGTTCCCCGACCCTTTATATGTAGAGAGTGTGGGCGTTCATTCCGAGACCTAACCTCTCTGCAAAAGCACATGATAATCCACCAGGTGCGGAGGGAAAGGCTGATGGAAGAGATTAAAGGTTTCAGTAAGATAGATGTCGAGGGAAGAAGAGCTTGCCTTCAGTGTCCCCAGTGCGTCTTTGGAACGAAATGCCCCAAAACTTTCATCCGTTGTGGCAAAACTAATGAGAAGGAGAAGCCTTACTGTTTTGAGGATTGTCATCACATGACTAAATCCGAAGTGGAGGCGCATGAGTGCACAGCTCACCACAACACATGTGCCAAGACTGAAGACTGTTTTGCATGTCAAAATTGCACATTTACGAGTAATAATAGATTTAGTTTCAGAAAGCACGTGGAGCTCATCCACAGACAGCCATATTATGATGATTATGAACCTCAACCACACAGCAATGTGGATGATCAACCCAAAACCAAGGACTTATCCTTGCCTATGCCAAAGATTCAAAGCACAGAGAAATGGTCAGTTAAGGACAGAGGTGAGCTGCCCTTTAGGCCCAATGGCTCAGCTGACCTTAATGTGAGAAGCGAAGAAACGCAAAAAGCCTGTGACGGTTTCAGCCTCTCGCTGATCAAATGGAGCCCTGGCAGCCCAGCAAACAAGCTGTCACCATTCTCACTGAGAAGTGACAAGCCAAGCAAATTATCCCCTCTGCCTACAGAGAAAATAGACGTGACAACAGGTCTCCCGTATGTCGAAGAAGACAATCAAGAATATGAAAGCACTGTCTCCGAAAAGAGGACAAAATATCTTTCCAGCTTTGACGCACATCTTACAGCGAAAACAGAGAACGTGAGTAAAGCAGCCTGTCTGAACCCTGGCACTGAGAGCTGTCCCAAAGATCCTTCAACCAGCAGTACTTTAGCTCTGCAAACGCTAAGGCACAAAATACCCTCCAAAAGAAAAATGTCAATCCCTTATCGCAACACCCATGCCGATATTCCTCATGTGAGTCTTCCAGAATGTGAGTCTGAATCTCCACAATGGGACTCCAGTACACCACAAGAGGGAGATGACTATGAAGGTGCTCAGGATTTCAGCAAATGCACCAAAGAGTCTCCGGATTGGTTTCAAAGCAATACCCCCAGTGATTATTTCATCCCTTTCAACAACAACATTCCTGACTATGCCAGTCATTCTAATCCAGAAGATAGCATAGAAGAGGACAGCGATGAGATTCGTACATTTATAATAAAAGAGGAGTGTATTGAAAGTACAATAAGTGAGGATAACCCTGATGAATCTGTTTATCAGCAAAGTGACCCTTACGGACAGTATGTTGTCAGTCCTTTTTCAGTGGTGGGCAGGAAGTGCTGTCCCTATTGCCCTGCGGTGTTTGAATCTGGGGTGGGTTTGTCAAATCATGTGAGAGGACACCTATACAGGGTGGGGCTGAGTTATGATGCTCGGCACGTGGTGTCACCCGAACAAGTGGCATCTCAGGACCGCCAGCCTCGCATACGCAGAAAAATACCCTCAGTGAATCGCAGAATCAGAAAAGATAAGCCAGAGTCTAAAACCGAGCACACCTGTCCGCTGTGCCTGGGCTGGTTTGACACTAAGACTGGCCTCTCCAATCATGTGCGGGGCCACCTGAAGCGGATTGGCAAGCCTATTTCGGGTGCTAGCAAGTCACCTCTCAGCATTCTGTCTGAACTTCTTCAGGATGAAACGGAGTACAAGAACATTATGAGGGTGTTTGGTTCCAGACCACAATTATCTAAACCTTTTGTCTCCCGAAAGTTTGCCAGCTGCGATGGCCTGTTTCTTACATCCTCCGGCATTCCCATGAAGATCCATCATGGCACTAGCAAACCGGATGAAGGGCACTGGACAATGATCAGACCCCCCCAGGTTGACAGGGAGAGGAAGAAGACCGATAAGGTCCAGTCTAGCACTTTAGAGGATCTGCTGGGAAATAGGGAAGTGGAGCAGGAAATCGAAATGGCCTTAAATACCCAGCAAGTATCACAACCCAATGTCAAGACACGTTTCATCCAACAAGAATACATGCATCCACTGCAACATGACGTTCCACAGTGGCGTAAGCCTGTCCAATCATCTGCGAGCATATGCACGACAGCATATGACTGTAAACAGAAGAGGCCAAGATCAAGGCCTGGGCCAAAAAGGAAGGTGTTTTCATCTTCACACGCCGTCTCTGAAGTGATCTACAGAATGACCTGCAGGTTCTGCGATCTGATCTTCCAGGGTCCTCAGTCAATTCAGGAAGACTGGATCAAGCACTTGCAGAGGCATCTTATGCACACGAGTATCCCCGGCGTGGGTGCAGGTATGGTGGAGGTTTCAGCGCTGTGTAAAGAGCTGTGTTCTCCATCTCCCCCCGAGCGCCTGATCCTGGATACACACCCTCCTCTCAGTCTGCCTGAGGGGGTCTCCTAA
>2|ENSDARG00000020746|8721935|8741755
ATGCCGAGGTCATTTTTGGTGAAGAGCAAACGGGCGCACAGTTATCATCAGCCCCGTTACCTGGATGACAACTGCATCTCAATCGAGAAACTTCTCACTTGCCAAGAAAGTCAAACCGGACAGGCTCCTGAAAGCCCGCTGGATGTGGGCAATCAGTCCCCTAAAGCCAGCATGGTGTGCACGGCAGATCAGTCTTCTCAACAGTCCCCGCTGAGCTGCGAGGGCAGTGTGTGTGACCGCTCATCCGACTATGAGGACTTCTGGAGACCCCTGTCATCAGGAACCTCGCCGGATCTGGATAAATGCCCGGTTCCTTCTCCAGACGACTCTCAGCCTTTCGACATGTCCTTCCGTCCATACGTTTGGTCTCATTCATCATCTGAGCTCAGGCATCTCATTCAGTCCTGCAATCGTGTTTCTGTGGATTCAGACTCGTCAGTGGGGGTTTACGATGCTATGGACAGAAGGCCGAGCGCTCATCTCCTCATCCAACCAACACAATCTAGGCGATTTTACCAGGACTATGGCTCCCTGACCCCTAACCTGCTGGATAATCGAGGCTTTTACACTGACTTCAAGATGTCGACTAAAGTAGCAGAGACTGATTCAGAGTCAGATATGACGTGCACACGACTTCAACTAAGCGGGTCCTACAAATGCATAAAATGCACTAAGGTGTTTTCCACTCCCCATGGCTTGGAAGTTCACGTGCGAAGGTCACACAGCGGCACAAGGCCCTTTGCCTGCGAAATCTGTGGCAAAACCTTCGGCCACGCCGTCAGTCTGGAGCAACATAAAGCCGTCCATTCACAAGAAAGGGTCTTCAGCTGTAAAATCTGTGACAAAAGCTTTAAGAGATCGTCCACTTTGTCCACGCACCTTCTCATCCACTCGGACACCAGACCGTATCCCTGTCAGTACTGCGGAAAACGCTTCCATCAGAAATCTGATATGAAGAAGCACACGTTCATTCATACAGGTGAAAAGCCTCACAAATGTCAAGTGTGTGGCAAAGCTTTCAGTCAGAGTTCAAACCTCATCACGCACAGCAGAAAACACACTGGATTCAAACCTTTCGGATGTGACCTGTGTGGCAAAGGCTTCCAGCGCAAAGTAGATCTCAGGAGACACAAAGAAACACAGCACGGGCTAAAATAA
>5|ENSDARG00000051984|77594582|77595646
ATGGAGGAGACAAAAGAGAAAACTGGCTCACTGAAGGGAAAAGACGAAACATGTTTGACCTGCACTCAGTGTGGAAAGAGTCTGGGCAGCAAACAGAGCCTTAATCAGCATATGTTGATCCACACTGGAGAGAAACCGTTCAAATGTGCTCAGTGTGGGACGAATTTTAGATGTATGTCAGCCCTTAAACAGCACATGAAGATCCACACTGGAGAGAAACCGTTCACATGTGTTCAGTGCGGGAAGAGTTTTAGACAATCAGCAGCCCTTGGTGAACACATGAAGATTCACACTGGAGAGAAACCGTTCACATGTGTTCAGTGCAGGAAGAGTTTCAGACAGTTATCAGCCCTTAATAAACACATGTTGATCCACACTGGAGAGAAACCGTTCACATGTGCTCAGTGTGGGATGAGTTTCAGACAATCATCACACCTTAATCAACACATGTTGATCCACACTGGAGAGAAACCGCTCACATGTGTTCAGTGCGGGACGAGTTTTAGACAATTGTCAGCCCTTAATGACCACATGAAGATCCACACTGGTAAGAAACCGTTCACATGTGTGCAGTGCGGGACTAGTTTCATACAATCATCACACTTTAAAAAACACATGTTGATCCACACTGGAGAGAGAACACACGAATGTGATCAATGCAGCAAAACATTTTTGAGTGTTTCAGATCTGAAGGTCCATCTTAGAGTTCACACAAAGGAGAAACCTTATTCGTGTTCATTATGTGGGAAGATATTTAAATATAAGCAAAGTATAAAAAAACATCAGAAGATCCACACTGGTGTTAGAGAGTATATGTGCTTTGAGTGTGAGAAGACTTTTATTACAGCTGGAGAACTGAAACTGCACCAGAGGATTCACACTGGAGAGAAACCGTACGTGTGTTCACACTGCGGCAAGACATTTAGTCAGTTAGGAACCCTGAAAAAACATCAGAGGATCCACACTGGAGAGAAACCTTAA
>16|ENSDARG00000060009|55115415|55121063
ACGACTCGGACACCCACTATCAGCGTGTACGCCGACTGCAGCATCCCAGCCGGTCTTCGGATAGGACCGGTCCCGGGCATCTTCAAACTGGGAAAGTATGTTTCGGACCGCAAGGAACTTGGAGTAAAAAAGAAGGTAAGTTCGTTTGATTTATTTCTATTTAAAATTCGTCTGGTAAGGGGTGAATTCGTGGATGAGTCTGGAAGCGCAGTTCCAGATTGGATTGGTTTAATACGCGCGGCCAGGAACGGCCAAGAACAGAACCTCGAAGCAGTGTCCGATTTACCTGGAGGGCAGATATTTTACCGTGTGGTGAGGGAAATCCAAGCTGGAGAGGAATTGAGTGTTTGGTATTCCAACTCGTTGGCGCAATGGTTTGACATTCCCACAACGGCAACTCCAACACATGACGAAAAAGGTGAGGAGCGATACATTTGCTGGTATTGTTGGAGAATATTCAAATACCCGAACACCTTGAAAGCTCATGTGCATTTCCACTGCGCCTTGAGCAACGGAAGAAGCTTAGTGAGCAACGAGCAAGTGAGGGGCACAGACAACTTCAACAGATCTCCAAAATCCGGGGACATCCCTAACACGTCGACTTCTCCACGAAACGGCCACAGCACCTTCATGTCAGACGCGGTAAAACGCGTCGCCTCTACCTCGCCGTTCGCTAACAAAGCGAAAAAACCGACCGCGGAGGAGCAGGACAGGGCCCTTGACATGAGCGTGACCTCCGCCAGGAACCCCGGACACATCTTGGGCCTCGGCGGGACACCGTCTGTGCTCAACAGCATGGGCTTCCATCCGGGCGTGCGCTCTGCTTTCAAGCCAATGGGACTTGCGAAGATATCCCCTGCTGAGGTTCCGAGAGATGAGCATAATGTCAAACCAAACAGCATTGGGTTTAGCAAACTGCTGGGGAACATCAAGTCAGTGCGCGGCCTGAATGAAACACTGCCTAGTGTTCACCCCTCAAAGTGCGCACACCCCATGGACAGCACACCTCCAGTGATCCCTTGCGCAAACGCCATTCGTGGTTTTCCTCTGCTGCCACATTTTGAAGAGACCTCAGCTTTTAAACACGTTGACAGCCGCGTGCACCCTGCCCTGTCGCCCTCGCGCTACTCCCAGCTGCCGGCCGGGTTTCACTTCGAGAGGTTTTCCTTGCCACAGTTTGATGGGGGGAAATCATATAATGGAGACTGCAATATACCCATCATGCCATTCACAGTGTACAACGGAGAACTCCTTTATAGTTCCCCATACTATCCCCTAAAATTTCACTTTGGTAACCTGCTAAAATACCCAGACTACTTTGGCGCACCTGCTCTAAATCCAGATCTAAACTCGATCACGAACATCGATAGGGAGATCGCCATGCACACACAACAGCTGTCCGAAATCGCCGTGGAGAAGAACCGCTCACGACTGGACTCTTTGCCCGCTTCAAACCCCAACTCGGGCAAGCCCAAAAAGGGACACTTGTGTTTGTACTGTGGCAAGCTGTACTCTCGAAAATACGGGTTGAAGATTCACATGAGGACTCATACAGGCTACAAACCACTCAAATGCAAAGTGTGCTTCAGGCCTTTTGGCGATCCGAGCAATCTGAACAAACACATCCGCCTGCACGCGGAGGGAAATACGCCCTACAGGTGCGAGTTTTGCGGAAAGGTCCTCGTGCGCAGGCGGGATTTGGAGAGGCACGTCAAATCTAGGCATCCTGGTCAAAGCATAAAAAAATCCGACGTCAAAATGGAAGGCATGTTTGAGGACGGGGAGCAAAAAAGCGACAACGACAGCGACGTCGACGTTTGCTTCACAGATGATCAGAGCGACCAGGAATCGAGAGGCACTCATGAAGTTGATCTC
>17|ENSDARG00000063553|1868966|1882047
GGTTTGCAAGCAACCCTTCAGCAACACGAAGCCGAGCTTCGACAGCAAGACGTTTCTGAGGAATCGTCCACGGGTTATTGCAACAACTTCTGCGAGGCTCTAATGCATTATGCTGGGAGCAGGAATTCGTTGGAACATGGATTGCCTCTATTGGAAGTTTACTGTCTTTCAATCAACTGTTTTGCTGCTGCCAGGCCACATCTCACAGGCGACTCCCCCAGTGTTGCCCTTGTGCTTAAAAGACTTGCATTGAGTTGCCTTGAATTGTTGTTGTCAGTGCCTCAAAATAATATACCTTTGGAAGCCTGGCTGCAGTTCCATGGCTCAGTTCAGGCGGCCCATGAAGCCATGCTGCAGTATGGAAGTACAGATTTGCATGCCCTGCGGAACATCACTGGTGAAGGTGGAGCTTGGAACAATTCTGTCATGGTCTCGCTTCTCACCGGTCAGCCCACAGACCCGGATGAGGTTAATGCCTATCTAGCTCTGGAGGGAGATGATTTCATGGAAATGCGAATCAAACATCTGGAGAAAGTAGGCGAGCTAGAGAAAGCACTGATCCTCATCAAAGCCTGTGCTAACTGTAGCCTTCTGTCTAACCAGTCAACATTTCGCCAAACCTTTGTAACCCAACTTTGCCAGCTGCTGCCCAGTGAAGAAGCTATTTTAGAGATTTCTAGAATAGATGCAAAAGATGTCCTGGATATTATTTGCAACCTAGATGCTGAGGGCGATGAGAGAACAGCCTTCATCTTATGCACAACGTATTTTACACAGCAGCTACAGCAAGACAGCACATACTGTTCCTGGGAGTTAACCCTCCTTTGGAGTAAACTGCAGAGAAGAATTGATGTGTCCCTTGAGTCATTTATCGAACGCTGTCTCCAGTTTGCAGCCATCGCCAGGACTATCTACCATCTTCTTTTCCTTATTCGTGTAATTCAAACTGAGGCAATGCAGCTTGGCCTTGCAGTATCAGTTGAGCTGTGTGTGAAGGCTCTACGCCTTCCAAGGCAAGATGACATTGAAGCAAAAACAATGGTCTGCAAAGCTGTCGTCTGTCTTCTCCCTGATGATCTTGAGGTGATACGGGCTTGCCAGCTTACAGAATTCCTCTTGAGCCCATCCCAGGAAGCATTTGATATCCTTGAGGAGCTCTATCTGCGTCCTGATGAAAAATATGATGAGGAAAACGCCATAATTCCAAATTTCCTGCGCTGTGAGCTGCTACTTTCTCTGAAAGCACATTGGCCCATTGACCCTGAATTCTGGGACTGGAAAACTTTAAAACGCTACTGCATTCAGTTGCTGGGGCTGGAACCTGTGGATGAAATTGAAGATGAAGCAGCACCTGGGGAGCTATGTAATCTTGGAGTGGTTTTGAATGAAGAGGCTGGGAAGGAGGAGGAAGACGAATGTGAGCTTGATGCGCTCAGCAGCGCAGGGGAGCAGCAAACTGTGGAAGAATCAGAAAAGGGACAAAAAGATTCAGAAGATGTCTCTAAGTTAGCTGATAAGCATCAGAGGGATAAATTTCTCTGCCAGATATGCCATAAAGAAGTGGCAGAGACCCGGTTCTGTCACCACGCCAGAAAACATATGGAGGATGGCATGTGGACATGCCCTGTGTGTCTACAAAAGTTTAAAACTAAAAAGGAGTTTGAGCCACACTCCAAAAAACACATTCAGATTTCTGCAAAAGATCACTTTAAAAAGAAAAAAGTGAAGAAGAAGGTGGACCAGACTAAAGATTTCTTCAAGGAGAAAGCTGCCAGTGTGCCTGAAAAGCAAGTAGAAAGTGACTATGTTACATTTGACTACATCAACACGTACTTTAAGTTACAGGATCGTGATGTTTACCAGTGTCCAGCCACTGACTGCTCAAAGAATTTTAAACTTTTCAAGTACCTGGGTGTGCACATCAAAAATGAGCATGATAGTGAAGACCCCAATTTGAAACATTATCTTAAGATGAAAGACTGTCGGGAGAAATGCACTTTCTGCCGGAAGACATTCATGACCGCCTATCACCATCGACTGCACCGTTGGATTCATTATGGGGATGATCCTTACATGTGTGTGGTCACAGGTTGTGGTGCCCGCTTTGACACCACCAATGAACTTTTAGCACATAAGCATGGCCATGGGTTTCGATTGTCCTACTGTTGTGAGTTAAAAGGCTGCAGTTTCTCCTACTGTGACCTTGGGCAGCTTTACCACCATGAGGCGCAGCACTTTCGTGATGCTGCTTACACTTGTACCAGCCCGGGGTGCAAGAACTTTTACTATTCTCGCAAAGAATTTCTGCAACACTTGGCCACTCATGACATCACTTTCACAGAAAAAGACTTTGAGGCTCAGAGAAAAGCAAAAAGGAAACTCTTGCTCGCAGTTGTAGAAAGTGATTCGGCTTTTGGATCAAAGGTTGAAACAGAGAATTGTGTCCAGAAAAGTGGTTCAAGTTCATCTTCACAGACCTTGGCAAAGGGTCGATCATCAGTCTCGCAAACATGTGTTGCTGTCTGCTTTGATGGTAAAAAGTTTACATGTGGCTTAAAAAAGTGTGGAAAAACATACACTACTGCAAGAGAACTTCAGAAGCACTTGAGAATTGCTCATTCAGACACATTTAATGAGAAGGATCAGTTATGCAAAAAGAAAGTACAAGTAAAGCATTCTACGACTCGAAATGAAGATTTACCTAAAAGTGACCCGGATAACACTGTAAAAACGTCATCTACAGAAAAATCTAGTCCCAAAAAGGCTCTCTCACCTGCGTCTGAGTCTGTAGATTGTGAGACAACCAAATCCAATTTGGACCTTGATGCAGCACTAACCAATATCATGCTTGGATTGGGCCAATTAAACCTTAATTCTTCCAACACCAGACATTCTATGTGTAATTCACAGAGCACTTGTACACCTACCTTGAATACAAGGTCTCCTGCCAAAGCAGCACACAGCAAAAATGAGGATGATCAATCACAAAGCGAGTTTCTTGTGCAGGCTACAGTCAAGCCTTATGCCTGTGAAGCGAAGAGTTGCAACTACCAGAGTGTTACTAGTCATGCTTTATTGAAGCACTACATCAAGATTCATGGGTACTCCGAAAAGAAGGTGAAAAATATGGAGGTGTTTCAGTCTCAGATATTCAAGCCTTTTAAGTGCCATTTGTGCTCCAAGAGTTACAGAAACAAAAAAGAACTGAGGCGTCATTATATTCAAATGCATCACATAAAAGAAGACATTGTTGAACAAATGAAGTGCTCTTTTAAAAAGAATGTAGTTGAAAAAGCACCAGTGTTGTCATCACCTAAAAAAAACACTGAGGTAAAGCCACAGTCTTCAAAGAAGGCTGATGTTAAAACCCAAAAAAAAGTAGTTACGAAAAACGTGCATGTTAAAGCTGAAAAAAAAAAGAAAGCCTCTTCGGAAACTCGATCTGATGTAAAAAACACAACGGTTGATGTTCGGGGAAGCCGACGCTTAATTTCAAAAGGGAATCTGAGCTACATCCTCACTAAATACAATAAACCCTTTCACTGCGTGCACAAAAACTGCAATGCAGCCTTCAATAACCAGAATGCCCTTGTTGGCCACCTTCAGATGGTGCATCATTATAACCGATCACAGTTGTGCTTTCCATGTGAACACAAAGGATGCGAGAAGCAGTATAGCACCTTATCTAGTCTTACTAAACACTACAGAAGAGACCACAACTTCACCAAAAAAGAGAAAGAAAGACAGATGGCCTCAACAGAGGAGCCCATACCAAGGTTCAAGTGTACCTACGCTAATTGCAATGAGTCCTACCATCTCAACAGCAGCCTCTTGCGTCACACAAGTCAGTTTCACCAAAACCAGACCCCCCAGAATTCGGCTAATACTTCAGGGAACAACGAGTTTAAAACTAGTTATAAGAAGCACGTGTTCTATAGGCACTGTGATCCGTCTGATTCCCTTGTGGTGCGTCTCCAGAGTACACCCAAGAAAGAAGAGTCAAAAAATGGATGCCAAACGAAGAATTTTGAGGGTGTTGAAGAAACACCAGAAGAGGAGCTGGACGAAGTACTTAAGCCGCAAAGAATCAACCTAAAAAATAGATTTGACCTGATTGTCTACCGAACACATGAGGAGGCTTTGCAGATGTGCCAAGACCGCTGCCTTCCCGTGGCCTTTCCTTGCATGATACAAAACTGTGACTCTGTTGTCGTAAGCATGCATAGTTTGAATCGACATTACATTAATGTTCACAGGTTTAAACGCAAACAGCTGACGGAAAATAAGGACAAATTATGTTTCACTGCTGAACAGTTGGAGGAGATCATACAAAAGAAGTCTGCTGTGTCTGCTATACCTGATTTAACAAGGATTCCAAATGGCGTTCTCAAGATGGAGTATCAGTCTGAGCCTGCCACTCCAGGTGGCCCGTCTCAACCAATGAGCCTCCATTCGATCAAAACAGATTCAAAGGAGAAAGAAGGGATTGAGTTTTCAGAAGAGCCGCTCCCTGACAGAAGTTTGCTCATTGAAGAGAGTCTCAACCACAAAGATGAGCCAGAATCTGAATTAACAGCACCTCCCCTCATACGCCCCCCACCACTTGACCTCTCTCCACCTGCTACACTTAGAATCACAGTTGATGAAAGTTCATTTGAAGCTTCTGGTAAAGACAGTAAATCTATTAATATTCCTTCTAGTGTTTCCATATCGGTCCCCACCCCAACTCGGCAGCCCCTCAGACGAAAGAATGAGCTCTCTGAACCACCACTACCACCAGTCCCTCTTTCTCCAGTCCCAATGGATCCTGTAGAGCACAGTCTATCCCCAAGGGCTTTTGACATTGCAGCATACAAACCTATGGGCTTCGAGTCATCATTCTTGAAGTTCATTAAAGACAAGGATGAGGAGATCAAACTTGAAAAACCATGGACTGCAGTAGTTTCTAATCCTTGCCTCAAGCCTGATCCAAATCGCCGGCGAGATTGTTTCAGACGAAATTGCTCAGTCAAGGAGAACACTGAAAGTGGAGCCCCCATTTCTCGAAGCCGCAGGTTTCGGTCATCCCCTTTGAGGCATCTGATTTCTAAAGGAGAGTGTACCTCTATTCAGAATCTCCGTATGATTTTAGAGAGAGCTTTAGGGGGGTGTGGCGACCAAGCTATAAAACAGCTACAGTTCCTGAAGCCTGTGGTGGTTCTAGAGAGGCCAAAGTCCTTTGCCTCCATTTTCGATCTCTTGCCCTCTGAA
>9|ENSDARG00000063697|1013336|1014394
TGTGGTGTGTGTGGGACGGGCTTTGAGCGGGCAGACCTGCTGCTGCTGCACCTGCACACACACACCAGCGCACGTCCGTTCATCTGCGGCGTCTGCGGGAAGGGCTACGGCCACCGGGGGCAGCTGCGCACACACCGGCGGCTGCACACGGGCGAGCGTCCGTACGGCTGCAGCGTCTGCGGGAAACGCTTCAACGAGCAGAGCCAGCTGAAGGTGCACCAGCGCACACACACCGGGGAGCGGCCGTACACCTGCAGCACCTGCGGGAAGAGCTTCACCAACGGCGGGAACCTGCGCAGCCACCAGCGCACACACACCGGCGAGCGGCCGTACGGCTGCAGCAGCTGCGGGAAACGCTTCAGCGGCGCGGGAGACCTGCGCACGCACCAGCGCACACACACCGGCGAGCGGCCGTACCACTGCCAGCTCTGCAACAAGAGATTCAGCCAGGCCGGACACCTGACCATCCACCGCCGCATGCACACCGGCGAGCGGCCGTACGGCTGCAGCAGCTGCGGGAAGCGCTTCACCGTGGCCAGCAGCCTGAAGCTGCACCTGCTGACACACACGGGCGAGCGGCGGCACACCTGCAGCCACTGCAGCAAGAGCTTCAGCCGCGCCGGACACCTCAAGAGGCACGAGCTGGTGCACAGCCGACAGGAGCCGCACCGCTGCACACACTGCGACCGCATCTACAGCGACCCGTCCTCCCTGAGGAAACACCAGAGGACACACAGCGCAGCGGACGGGGGTCAGGGCCTCATCATGTGTAATTAA
>17|ENSDARG00000040142|58495008|58496901
ATGAGTGATCCAGAACCCTGCAGAATTAAACTGGAAGAGACTGAAGAACAAACAGACCTTAAAGAGAATGAGAAGAGGGAAGAGCAGACACTTGTAAAGGCGGGGAAAACATCTCATTTACTGACTGAAGGTTTTTTATCAAGGAAAAGTGGAGACCGAAATGATTTTACCTGCAGTCACTGTGGAAAGAGTTTCAGAGCCAAACAGAGTCTTAAGATTCACATGAGGATCCACACTGGAGAGAAGCCATTTACCTGTACTCAATGTGGGAAGCGTTTCAGAGTTTTATCAAACCTTAATCTACACATGCTGATTCACACTGGAGAGAAAACTCACAAATGTGATCAATGCGGCAAAACATTTTTGAGGGCTTCAGAGCTGAAGAAACATCTCAGAGTTCACACAAAGGAGAAACCGTATTCCTGTTCTGAGTGTGGAAAGAGTTTTACTCAGCAGACAAATTTAAGAACACATCAGAAGATCCACACTGGTGTGAAAGAGTATCTGTGCTTTGAGTGTGAGAAGACTTTTATTACGGCTATAAAATTGAAACTGCATCAGATGAATCACACTGGAGAGAAACCTTACAAGTGTTCACACTGCAATAAGAAATTCAGTCAGACAGGACACCTGAAAACACATGAGAGGATTCACACTGGAGAGAAACCGTATAAGTGTTCACACTGCGACAAGAGATTCAGTCAGCCAGAAAACCTGAAAACACATGAGAAGATTCACACTGGAGAGAAACCGTACACATGTGATCAGTGTCTGAAGAGTTTCTCACATTTGAGTACTCTTAAGAAACACATGAAAATCCACACTGGAGAAAAGCAGCACACTTGA
>1|ENSDARG00000015506|41010565|41019735
CTCCAGGCTAAACTAGAGATGGATAAATATCTGTCACCACAACCTGTGGTTCTCCCTGACCTAAAGAAATCAAGACGAGAAAGTGTCTCCACAATGGACCAGTATTTTGGGGATGACCACGGATCCCCCTACAGCATCAATATGAATGTCTACCTTCCTGACATTGCTTATCTAAGAACGGGTCTGTGCCGGGCGGCACGGCATTCTGTTTCCAACCAGGTCAAAACTGAGCCTGTAACGGCACCATTCTCTCATCCTGAGTGTCCCGTGAGCTCAAGCGGCCCTGCTCCGTCCGCACTGCCAGATTTCACCAGCATCTTTAACTCCAATTCCACTTCAGGCTCCGGAATGGACGTTGTGGATGATAGCGCCGGGGTTTTTGTTAAGCAGGAGATGCAAGGCTTTGACATCCCGCAGGATGGGCCGCTCTTCCAGCTCCTCAACTCAGAGCTGGACGTCCCTGATCCAACTGACCCTCATGCTCACTCACAGATGCCTACTTTCCACAACCTGCACTTAGCTGCCCAACAGACTGCTGCTAAATCATACTGTGGCATGGCGGCCCATGGGTACCCTCTCAGCCACGGTCACTTTGTTCATCCTCAGGATCAGGCTCACTCGCAGCTCAAAATGACATATCTGCCCCCTTCACCTCCCACTTCAGAACCGGGCAGTCCTGACAGACAGAAGGAACTGCTTCACAATCTGACACCGCCACCATCTTACGCTGCCACTATCGCCTCTAAAATGGCTGGCCACGCACCCAGTCATCCCACACCCGCTTCCACACGACCCCCCACAACCACTGGGTCCATGCCTGTCCGATACAACCGCAGGACAAATCCAGACCTCGAGAAAAGACGGATACATCACTGTGATTTTCCAGGTTGCAAGAAAGTTTACACCAAGTCGTCCCACCTGAAAGCTCACTTGAGGACACACACTGGTGAGAAGCCGTATCGCTGCACGTGGGAAGGCTGCGACTGGCGGTTCGCTCGATCCGATGAGTTGACACGTCATTTCAGGAAACACACCGGAGCCAAACCCTTCCAGTGCGCCGTGTGCAGCCGCAGCTTCTCTCGCTCCGATCATCTCGCCCTACATATGAAGAGGCATCAGAATTAG
>6|ENSDARG00000056969|18028704|18034757
ATGGCTTGTGCAGCCGACAGCTGCATCCAATTCACGCGTCATGCAAGTGATGTTCTGCTCAATCTGAACCGACTGCGTAGCAGAGATATCCTCACAGATGTCACGATTCTGGTCAACAGACAGCAGTTTCGAGCACACAAAACAGTCCTTATGGCATGCAGTGGACTCTTCTACTCTATCTTTACCGATTCACACAAATGTAACCTGAACGCCATCAGTCTGGACCCGAAGGTCGACCCAGAGGGTTTCGCAATCCTTTTGGAGTTCATGTACACTTCACGTCTCGCACTGAAGGAGAGCCTCATCATGGCCATCATGAACACGGCCATCTACTTGCAGATGGACCACGTTGTTGACACGTGCCACAGATTCATAAAGTCCAGCGATTCCTCCATCAAACTTCCCAGAGAGGACTTTCTGGTCAGCCCCCTGCTTTTACCTCAAGACATTCACAGTTACAGACCCCATGAGGTTATGGATAATGTGTCAGGACGATCAGCAACTTTCAGAGACGGGAGACCCTATGGTGTCTGCATGTTTAATGGGGTCAATGCTCCTAACAACTCGTACCTTTATGGCCAGTTTCCCATGCAAGGCTTCCCCTTTCCTCTTTGCAAGCTGACAGACACTAAAAACACTTTCTCAGACTTCTCAAAGGGAGGCATCATTCATCACAAACACTGCTCGCCGAGTGACGGTAACAACCCAGTGCTGAATGACTTCACCCGCAGTGCTACCAGTGGGAGCTCAGCTGTTTGCCACACCGGGTCATACTCCTCCAGGGAGCTGGGAAGAGATGAAGATATGAAGAGGGAGACGTTGGAGGGCGTTGTCCATTCGATCGGGATGAGCTCCAGGAAGCACGGCTTCATTAGCCTGGCTCAGGAGCAGCAGAGGGAGAGTGGGAAAGAGCAGAGTTCCCTAGCAGAGGAACATTTGAGCCACCAACACTACTCCATGGGTATATCCTCTAATGGGCGCAAAACCTTGATGAGCAGTCCCCAGAGCCCCCTCAAATCAGACTGCCAGCCCAACTCTCCAACGGAATCAAGCAGCAGCAAAAATGCTGCTCTCGCACAGGCCTTGCAACCTCCAACTTCTCAAGGTACATCAGATCCTAAAGCTCGCAACTGGAAGAAATACAAGTTCATTGTGCTCAATCAGAGCTCCAAGGAGGAGGAGACCAATCCTCCTGACCCTGGAATGCACTCCCCACAGAGGCCGGGATTGTCTGCTTTCCTTCACCATGTTGACTCAGAACATCCTGACTCAAAAGTGACAACAAAGATTAGCGAGCAGGGCGAAGACTTCCCTGCGCCTCAGGCCAGTCGTCTCAACAACATCATCAACAGAAGTCTGGAGGGATCTCAGAGGAACGTCGACAGCCACTCTTCTCTCTATATGAACCATTTGAAATGCTCATCCTGTGGCTCCCAGTCTCCACAGCACTCTGACGTCTGTCCCAACACATCCGCCTCGCGTCTGGCTGAGGAGATGTCCGAGATGCACTCCGAGTATTCTGATTCCAGTTGTGAAAATGGAACATACTTCTGTAATGAATGCGACTCCAAGTTTGCAGAGGAGGAAGCCTTGAAACGCCACACGCTTCAGGTCCACAGCGACAAGCCATACAAATGTGACCGTTGCCAAGCAGCATTCCGCTACAAGGGAAACCTTGCCAGTCACAAAACAGTTCACACCGGAGAGAAACCGTATAGATGCAATATCTGCGGGGCCCAGTTCAACAGACCCGCTAACCTCAAAACCCACACGCGAATTCACTCAGGAGAAAAGCCATACAAGTGCGAGACATGCGGCGCTAGATTCGTGCAGGTTGCTCACCTTCGGGCTCATGTTCTGATTCATACCGGAGAGAAGCCATATCCATGCGAGATCTGTGGTACTCGTTTCCGCCATTTGCAGACGCTGAAAAGTCACCTGCGGATACACACAGGAGAAAAGCCCTATCATTGCGAGAAATGCAACTTGCATTTTCGCCACAAGAGTCAGCTGCGGTTACACCTCCGACAGAAACATGGTGCCATCACCAATACCAAGATCCAATATCGCATGTCCTCGACAGAACTACCAACCGACCTGACAAAGGCATGCTGA
>5|ENSDARG00000030267|75460383|75473269
ATGACAATGGATGAAACTAATGCCAATGTTGATCAACTGGGCGAAATATTTATCTGTTCCTATCCGGAATGTCACGCGTATTACAACCGAGAGTGGAAGCTACAAGCGCATCTCTGCAAACACACCGGAGAGAGGCCGTATAAATGCAAGTATAAGAAGTGCAGCAAATCTTTCTGTACGAAACATCACCTCACTCGTCATGTTCTGACGCACACCGGTGAAAAACCATACAGATGCATGGAGGACGGCTGTAAAGAAGGTTTCACCACAAATAGCAACTTACAGAAACACATTTCCCGGATTCACAGACAAGAGACAAAACAGTACATATGTACATTTGAAGGCTGCGGCAAAGCATTCAAGAAAAATAATCAGCTGAAAACCCATGAGTGCACACACACTCAGCTTCTACCTTTCTTGTGCACTCAGGAAGGCTGCGGGAGGCGCTTTTCTCAGCGTGGTAAACTGAAGCGCCATGAAAAAGTACATAAAGGCTACTCTTGTGAGACCGAGGGCTGTTCGTTTGTTGCCAAAAACTGGACCGAGATGACAAACCACAAAAAAGTACATATAGTGCGAGTTCAGTGCGATCAGTGCCAGAAAACCTTCAGGGACAGCTGGTTCCTGAAGCAGCATCAGCACGTTCACAGTGAAGAGCGTCTGGTGTTTCACTGTCCCCGAGACGGGTGCACTCGCTCCTACACCACCGCATTTAACCTGCAAAGCCACATTCTGTCCTTCCACGAACAGCAGCGCTCCTTCATCTGTGCTCATCCTGGCTGCGGAAAAGCCTTCTCCATGAAGCAAAGTTTACAGCGCCATGGTGTGGTTCATGATCCTGAAAAGAAGCAGATGAAACCCCGTCCAAAACGTTCCCTGGCATCCCGTCTGAGTGGCTACAAATCAAAGAAGACCCGTCAAACTAAAACTGAAACATCAGCGCCTCAGATCAGCCAATCAGAGAATCCTACACATCCTCAATCAGATAACCAGCTGCACTGTTTGAGCTCTGAAACGTTACCAAGTTCTCATTTAGAGCCTGTAAAGTCCATTTGTTCTCCTGCAAATCCAGTTATGCACCTATTAGAGCCCTTCTTAGTGTAG
>1|ENSDARG00000034301|48225497|48316773
CCTAGGAAAAAAAAAACGATTGAAAAAAGAATAGAAAACAAAGATGTGGACACAGTAGAGGATGGAGGGCCAGAGAGTGGCTCAGTAGAGGAGGACAGCTGGTTTGGGAATACCTCCGACAGCCCCTCGGAATCGTCCTACGGTGATGTGCAAGATGAGCTTCGGGTTTCTCCAGACAACGTTCCCCGACCGGACCACGACACCTCAGCTGAGAGCTCCCTGGGCTGCCCGACGCCAGTTCAGCGGGCCTCTCTGGAGCTTCTGGGCCTGGACAGTGGGGTCCTTTCGACCCAGGACACGCTTTCCTCTGTGGTGTCCTCTCTTTATGGAGACTCTAGCCAGGCTCTGGGTAAGCCACTCAGCAGTAATCTGCGCCGCCTCCTGGAGGCTGGCTCACTGAAGCTTGAGGGAGGGGAGCTGGCTGGACGTGGAACGGGTAGAGGACAAGAGTCACCCCCGGTCAGCCTGGTACTATCTCCGTCTTCACATCACGCACAGCAGCTGAGTGCCCTGGCGAGGAGGTTGGCAAATAGCAGCAACAACAGCGGAAATTCAAACTGCAGCAGTGGCTTTGTATGGGTAGGCGTCGCAGATAAATGGCCATCGACAAGTTGCTCAGCACCCAGTGGCAGTAGCCTCTCACCAGACTCAGCAATTCAGAAGTTAAAGGCAGCCGCCAACGCCGTGCTCCAAGACAAGACCCTGGGCACTCGCTCTGATGACGCAGTGCGCTTTGAACCATTCGCTTCACCCTTTAGCCCGCAGTCAGCCAGCTCTACGCTTGCTGCCCTCTCAAAGAAAGTGTCTGAAAGAAGTCAGCAGCAGGTGGGCTCATCTGAGCATCAACCCTCAGCTGGCTCCTTTCTCTCTCTGGTTTCCATGACCTCCTCAGCAGCTCTGCTAAAGGAGGTGGCCGCACGAGCAGCAGGGAATCTTCTTGCTGATAAGAAAGAGCCGGCGTTAGTACTGGGAGCCTCCGAAGATGTCAAGCCCCTGTTAGACAGGAACCAGAAGGTGCCCACCCCAACCCAGGCAATGGATCTTCTGCTGCCAACAGTCCCCAAGGGAAGGGCCAAGCCCAGCAGTCAAGCAGGTTCTCCTGAGGATGGAGGAAAGCCCTTTCAGTGTCCGGTATGCGGTCTGGTCATCAAGAGAAAGAGCTACTGGAAGAGACATATGGTGATCCATACAGGCTTAAAAAGCCACCAGTGTCCCCTCTGTCCCTTTCGCTGTGCTCGTAAAGACAATCTCAAGTCCCACATGAAGGTCCATCAGCACCAAGACCGAGGGGAGACGTTCCAGTGTGAGCTCTGCCCCTTCACATCCTCCCGCCACTTTAGCCTCAAGCTGCACATGCGTTGCCATCAGCACTTCCCTCGTCCCGACCTCAAAGTCAAAGAAGAACCCGGCACAGACACCGAGGAGGGCGAGGGCTTGCTCATGGGGGACGGTGGAGCGGCTGGTGATCAGGCCATGAACACAGATGCTTCTACGTCTCCCACTGTGAGCCAACCCGACGCTCGTTTGCTGGCCTCTCCTGCAGAACCCTCAAACCACGTCCAGATCAAGGAGGAACCACAGGAGAGGGATGTGTCTGTGATGTCTCCCTTTGCCCTGTGTAGGGAGAGGCCGAGCAGCAGCAGCAGTTCTCTGGATCTGTCCGGGCTTAAATCTAGTCCACCGGGGCCCGGGCCTACAGCTGCTTCACTCTTCAGCCCAGATATCACCACCAAGACGGCTACAGACCTCCTCATAAAGCTCTCGGCAGCGAACCAGAAGGAGGCCCTAAAGGGTCCATACTGTGTCAAGGAAGAGCCCCAGGCGGAGGAGCCCCTGAACTCTCAGAGGGGACCCAGCTACAGCTTCTGCCAAGAAGGACCTCCAGGAGCCACCAAACCAAGAGAGGAGGGGAGCCCGATGTTGGGCAAGAGCAGCCTTCTCAGCCAGGACATCAACGTCAAAGTGGCCTCTGAATTGCTTATGAAGCTCTCAGTTAAATATTACAGAAAAGATCAGAATGTTATTGTGAAGGCGGAGCCTATGGAAGTGGATCCACCCCTTGATCTGGCCTCACCCTCCTCCCATCTACTGGGCTTTAGCACTTCAGGACCATGTGAAAAGAAGGAACCAATGGTCAACCTCCCAGATCATTTGCCCCGCCCCCAGAATGACCTCTTCTCGCAGGACATATCGGTCAAAATGGCCTCCGAGCTGCTTTTCAAACTCTCTGAAAAAGTAAGTAAAGCTAATGAAAACAAAGACAATGCATCATTCGGTATACACAGCCCTTTCCTTGATGACCGCTTTAGACAATCACCTTTCAGCACTCGCTCCAAGAGCTCTTCCCCAGCTGAAAGCAAATTACATCAAATGTTTATGTCACCAGATCCAGAGAAGGTGAGTAGTGAGCCAGGAAATGGACTTTCCCAATGGAGACTCAACGAACAGCTCTTTCCCTGCCCTGTGTGTGGCAAAGTGTTTGGTCGCCAACAGACTCTCTCCAGGCATCTCTCCTTACACACAGAAGAGAGGAAATACAAGTGTCATTTGTGTCCATATGCAGCTAAGTGCCGAGCCAACCTCAACCAGCACCTCACCATCCACTCAGTCAAACTGGTGAACACAGATGTCGAGCAGATTGTTACCGCTGTTACCAACGATGGCCCAGAGCTCAAAAACTGCCCCTACTACTACAGCTGCCATGTCTGCGGCTTCCAGACAGAGTTCAATGCTCAGTTTGTCAGTCATATGTCTCTTCATGTGGACAAAGAGCAGTGGATGTTTTCTCTCTGCTGTAGCACCTGTGAGTATGTGGGTGTGGACGAGGCCGAGATGAAAGCTCACATCAGTGCAGGGCACGCAGGTCTCAATTCTAGAAGCCCTCTCAGTGAGACCAAGAGCACTTCCTCCTCTCTGTCAGCCCTCAGCGACTCCCTCAACAGCTCTGAAGGTGGAGATGTTGCCCAAGGTAACGAAGAACTAAAAAGCCTTTTGGCTCCGCCTTCATCTGTGGGAAGCCAATCAAGCTTAGGCCCAGGAGCAGAGGAAAAAGCAGAGAAAGGCTTTGAATGCGTCTTCTGCAACTTTGTGTGTAAAACCCGACCCATGTACGAGCGGCACCTACAGATCCACCTGATCACGCGCATGTTTGAGTGTGACGTCTGCCACAAGTTCATGAAGACGCCCGAGCAGCTCCTGGAGCACAAGAAGTGCCACACCGTCCCCGCTGGAGGGCTCAAGGTAAAAAAATGG
>13|ENSDARG00000058804|2814827|2815708
TACAACTGCCACTTTTGTGGGAAGAGCTACAGCCATTCCTCCAGTCTCGCCCGCCATCTGCACACACACACGGACAGACCGTCGCTCGCTTCCTCGAAAGATGTCAGCAAGTTATGCGACGGCAAGAAAGCTCTACAGTGCAACCTCTGCGGGGTCAGATGCAACGGCAAGCGGCTTCTGGCGATACACAAGAAATGCCACAAAACCAAAAGACTGCACACGTGCAACACGTGCGGCAAAACCTTCAATCACAGCTCCAGTTTGTCGCGGCATCGACTAATCCATAAAAAAGCTCCCATCATGACCCAGCACAGTTTCCCATCGGCCGCAAATAAACGAATGGCTGAACGAGAGAAGCAATACCAGTGTGCGCAGTGCGACAGGGTCTTCAGCCACTCCGCCAGCCTCTCCAAGCACCAAGTCGCGCATGTGCGTCAGCTGCTGAACTCCTACACGCATGGAAAAGACAAGTCCTCGGATCTGAAGATCCGTCTGAAGCTGTGCTCCCGCGACAAGCCCAACTACTACACCCTGTGCAAGAAGAACAAGCACAGCAAACGGGGCAAGAAGAGGCTGTACTTACCCAATGAGGAGAGGCCGTACCCCTGTCGCATGTGCGACAAGCGCTTCAGCCACACCACCAGCCTGTCTCGGCACGAGCACATGCATGCTAGCGATAAGCGATACGCCTGCGACGTCTGCAAGAAGACCTTCGTCCGGCAGTCCAACCTCAAGCAGCACCAGCAGACGCACGCTTCCGGCAAGCTCTATCATTGCCAACAGTGCGGGAAGACTTTCGTTCACTCCTCCAGCTTCTCGCGCCATAAGAAGGTGCAC
>17|ENSDARG00000018773|6436454|6443206
CACAAAAAGGAGCAGAAGTCTGTTAAAACTGGGAAATATGTCTGCCAGTATTGTGGAAGAGCTTGTGCCAAACCAAGTGTACTAAAGAAGCACATCCGCTCTCATACTGGCGAACGACCGTATCCATGTATTCCTTGCGGATTCTCATTTAAAACTAAGAGCAACTTATACAAACACAGAAAATCTCACACCCATGCTGTGAAAGCAGGATTGGTTTCAGTTTCAGAGCAAGACTGCAAGAATACGGATGAGGTGGCGGAGGGTGAAATGCATTCGGATGCAGAACAAAGCAGCGATACCGATGAAGAGGTTGCGGAGGACTTGTCCTTGGATACAACAAGCCATATTAAAGAAACAGAGGGTTATGTGCAAGAAAAGGTCGGGAAATTGGCCAAAAAGGAAGCCCTTTTTCCATCGCAGACGCCACTCAAAAAGGAAACTGGACCATCAGGAAAAGTTTCTTTATGGCAGTTTCGGGAAATGACGGCACCTGTGGCTATTGCTCAGATAGACCAAATGGTTGAGTTTTCCACCATCAAGCAAAAACTAGCACTACGGCTATCAGAGAAGAAAAGTCAAGAATCCGATCAGTCCCTGTCCTTGCCCAGTTCATACAGTAAAGGCAGCACCGATTCCGGATACTTCTCTCGTTCTGAGAGTGCAGAGCAACAGATCAATCAGTCGAGTGCAAGTGCCAAATCATATCAAGAAATTATGTTTGGCAAATGTTATAGACCAGCGACCAGGCCAAAGCAATCAATCACTGTACAAACCTGCATGACAGACATAAATGAAGCCACATCTAGCTTCATGATTACACTGAACAAAGGCATGATGCCTGGTGACACGGACTCCTCCATTCACAGAAGCAAAAAAGACCTAGTCCGATCAATAAAAATTGATTCAGAGTCGTTCCAAGAGGAAGATTACCAAGAATGTCAAATTCCCAGCTCTGACCTTCTGGAAACAGCATTGGAGAGTAGTGTATTCTTGCGCAGTAACTCTCTTCCAACCTCATCTAAGTCTAATCTGAATACACCACAAGGACTAAGAAGCAGTAATTCATTTGATGAGAGAATGACAGGTGCTGATGTCACCTACCGGGGTGCAATGGGTATGAGGAGGCTCATGCGGCAATCTGCGTTTGAACACTCTGCTAATGAAGGTCACGCAGAATCAGACTGCTATACTCATTTGGCTTGTAGCTTAAAATCCGACTTGAAAATTCACAGCATAGATGATTCCAAAATGGCTGCTGAAAACTTTCAAGAAACAGAGACATGTTCAGTTTGTCCAGGCCACTCGTCAGAATCTTCTACAAGGAAACGAAGAAAAGACAAAACTGTCACGGAGGAGGAAGACTTTCATATTCAGGACAAGCCATCAAATGTGACTGGACTCTCAGAGGATCTTGAGACAAAGCAAATTTCTTCAGATAGTGTTGTTTCTGACACTGAGAGGAAGGCTGGCAGCAATGTTATTTCTGTCATTCAGCACACAAATTCACTAAACAGACTGAACTCTGCAGAGAAGTTGAGTGAGGTTAGATCCCATCAGTTAGACAAAATTGGCAAATTCATGGAAAAGGGGCATAGCATGGAATGTCACAGAACAGGATCAGAGTGTCAATGGGGACCCTGTGGTTTTCTGCACCAGAAACTTCACATGCATAAACAGCCAACGTCTCAGCCTAATATCCAGGTCCCGGAGATTAGAGTAACTGTGGAGCCTGACAGGCCTGAAAAAGTTCCAGATGTCGGTGTTAAGCAAAGGGAAAAGCACACTGAGGAGTTCCAGTGGCCTCAGAGGAGTGAGACCCTGTCACAGTTTCCAATGGAAAAACTACCACCCAAAAAGAAACGCTTGAGATTGGCTGAGATGGAATGTTCCTCTGGAGAATCTAGTTTTGAATCCGCTTGCACAAGTCTCTCAAGAAGTCCAAGTCAAGATAGCAATTTATCTCACAGCTCAAGTTTTTCCCAGTCCCTTGACAGAGAGGAGACCCTTAACCTTGTGTCCCAAATTAACCCAGATGAGTCTAGTAAACCATTAGAGTTCTTATCAGTGCCTGGGAGTTCACAGAGTCATCATCGAGAGATGAGGCGCTCCGCTTCAGAGCAGGCACCCTATAAGTTACCCTCAGAGATTGCAGAATTCCGAAGCAAGTCATTTGATTATGGCAGTCTTTCTCCATCATCTACATATAGGCTGGAGGAGGTTAAAGAACGTAGAAGGGCCTTTTTGGTTAGACAGGCCTCATTAAGTGGTGAACCTGAGACACAAGGTGGCAATTTCTCAGATGAAATTAGCAAGAGAACAACTTTGCCGTTCACTCCTGAGGGATCCATTGAGAAAATGAGATACTCTTTGATTTCTGGTAGTTCTTTTCCACATCACAGACAATATAGCCCAGTGCAATCCTCTTCCCAGCATGTTAAACCAACTGTTTGCAATGTCCATGACATGGAAAATGTAATGCTTGTAATTAAGAAAGAACCCGAAGAGTCTAAATCACCTGAAACTTATGTTAACTTGAGAGAACCCCAAGAGGATTGTTCTCAGAGTTTGGGCAATGTTTTGTCAACAATAGCAGTGCTTTCACAAGCTCAGCAAGCATTAGCCAGTCAATGCTCATCTGGGTTGCTTGTTCCTGTCAGAATTCAGATGCAAGTACCATCTTACGGAAACATAACATATACTAGTATATCTCATATTCTGGATTCTCATATCCAGAAACCCATTTCTTGCCTAGAACACAAAAAATCCTCCTCTCAAAGTCAACAACTGCACAGCCTACAAGCATCACCAGCAAAGCTTAAAACAGGTATACCTCTATCATTAACCTCCAAAACCATTTCAACTACTGAAGCCCCAAGTGGTGGTGCAAACAAGCGTATGCTCTCACCTGCAAGTAGCATTGAACTCTTTATTGAGGCAAAGCAGCAAAAACGAGTCAAAGACGAGAACATTTATGGTCAGATTGTTGAAGAGCTTAGTGCTGTAGAGTTAGGAAATCTTGAAGTTGAAAAAGAAAGTCCCAAGTCAGAATTCACCTCCGAGCCCATTGATAAGATGGATATGGATGAGGCAACCCAAGAGTTTTACAGCAATGCAGAGTTGCAGTCTTCAGCCAGAATTTCTCAAGATGCTGCTATTATGGAGCAAAAGCCAACACCTGAAAGCATGATGGCTAGTCATCATTCTGCTTCTTGTATCAGTTTAATGCCCTCTGCAATAACTGGTACTTTACTGTTCTCAAAATTTCCTGGTCTTCACACTACTACTTGCATGAGCTGGTGCTATCTCAATACCACCAAACCAAATAGCACCCACACAGTCGCACCATTCTCAGAATATGCCTCATGGTTTGTGAGATGCCATAACCCCAACCCACCAGATATTAGCACTGGGATGGTTCTTGCCCTTCTCCGATCTAAACAGCAAAGACAGAATGCTATTTATACAATTGCTACCATCTATCAACCTGGACTACTTGTGACTTCTACCCCCTGGACACCGAAGCAAGAACAAATTGCACTGGACTACAGAGAGGAAGATACAAAACAAGACATCAGGCTAAGAGAAATTAGCCACCGGGGCAAATCTTTACGAGAGGATGTTTCATCCATCATTCGGCAAACAGAACCAATGCGTGTAAAGATATTTGAAGGAGGGTATAAGTCCAATGAGGAATATGTGTATGTAAGGGGCCGTGGTCGGGGAAAGTATATATGTGAAGAGTGTGGTATTCGTTGTAAGAAGCCAAGCATGCTTAGGAAACACATACGGACGCACACTGATGTGAGACCCTACATCTGCAAGTGCTGCAATTTTGCATTTAAAACTAAAGGGAATCTTACCAAGCATATGAAGTCAAAAGCTCACATGAAAAAATGCCTTGAACTTGGAGTTTCACCGACAGCTATGGACAATACAGAAGATGCTGGTAGGAGCCTGTTCTATGACACCCAGAAATCCTTGGGCATCATGCCAGCGGAACAAACCATTAAACATCAATTCTCAGATGTGGAGGATTCTGATGGTGCCGATGAGGATGAACCAGACGAGGATGAAGATGATGAATGTGATGGTGATTCTACACCAAAAACGTTGTCTAGAAGCACAAGTCCTCAGTCCTATGCTGTCAACAAGCCATGTATGTCTGGCTGCCTCCCTAAACACTTTGACTCAGGCTGCAATCTACCAAAGGAGCAGCTTGAAGCGTCCTCTTTGACTATTGAGGATGACCTGAATTCTGATCAGTCAAGCTGCTCCTTTGAGCTCTGCCCACCTCAGCTGCTGTCACCTTGTTGGGACTCACCTCGACAGAGGTACATGTCCCCAAGAGGAGATCTCTCACCCCAACGTCACCTACTGTCAAGCCGAGATTCATCTCCATTAAGGGCCGTTTCTCCCAGGAGAGATTTGAGCATCAGAGGGGATTTTTCACCCATTCGCCAGCTGTCACCTGTAAGACCTACAGGTTTGGACACATCAGGACAGCGAGCACAGTCTCCACTGGGTCGACATAAAGTAGCGCTCAGGGCTGTGTCTCCACGAAGGGGGTCTTATCAGCACAGGACCCACATGGATCTGGGAAGGAGTACAGCTGCTGTACCGACCAGGCCGATCACTCCTAAATTAAAGTGGACCTCAAATGCCCAAGTTGAGAACCACTGCTTAATTGGCCTATGCAGCAGTAAAGATCTGCCAAAAACCCGGCAGCCAGACATCTTCAGCCATTTGCCTTTGCACTCTCAAGGACAGGTGTCAACACCTGTTCCAATGGTCCCTATCGGAGTGTTAAGAATGCCATCAATATCGACCTCTGGTGCTGTTGCGGAGAGAAATTCGCTCCCATCAATTCCACAGGGGAACATTTTAGAAACGGCTGCGCCGGGCCAGACATCAGCCTCTGTCCCAGATCCAGCAGTGGCCTACAGTGGAGAAATAGCAACCTATTCCACTGGCCTTCCTAACAAAGATGATAAGAAGGAGGAGAGTGTCTACACCTGTGCAAAAGCTATTGCTTCCCTCAGAATCACATCTGAAGATGCCTCCGATAATCCACCT
>22|ENSDARG00000022905|2362861|2366884
ATGAGTGATCCAGAACCCTGCAGAATTAAACAGGAAGACACTGAAGAACTAATAGATGTGCTGGTGAAGGAGGAGAGTGAAGAACTGAGTGAAGATGAGGAGAAACATCATGTCAAGAGTGAAGAAGAAACTCAATCAGACACTGAACATAGCATTTTAATGGAAAGAACAGCCGTAAATGATTTCTGCTCTACGAAAGCACAGAAAAAAATATCACGTAAACGACAATTAGATATATATATATTTGAAAATTTTGGTGAAGTCTTGAAGGGAAACAACTGCGGATACTCACATAGCATCATTTTTGTGACACTGACTGAACAAACAGTAACTGACATTTTTAAATTACATTACTGTGACATTACATTTGAGGAGAGTGAAGTGCTGAGTGAAGATCAGAAACATCATAAAACCACAGCTGTAAAAGGTTTGACCTGCGCTCACTGTGGAAAGACTTTCAGGTGTAAATACTATCTCAGGCATCACATGAGGATCCACACTGGAGAGAAAGCAAACAAGTGTGATCAGTGCAGCAAAACATTTTTGAGGCCTTCAGATCTGAAGAACCATCTTAGAGTTCACACAAACGAGAAGCCGTACTCGTGTTCAGAGTGTTCGTGGAGTTTTACACAAAAGCAGTATTTAAGAGACCATCAGAAGATCCACACTGGTGTGAGAGAGCATGTGTGCGATAAGTGTGAGAAGACTTTTATTAGAGCGGGACAACTGAAAAGACACCAGAGTACTCACACTAGAGAGAAGCCGTATAAGTGTTCACACTGCAACAAGAGATACAGTCATATACAAAGCCTGAAGACGCATGAGATGATGCACACT
>7|ENSDARG00000051926|70799710|70837649
ATGGCAACAGTATCTCCAAAAGACTGCCCCACTGTGGCAGATCACTGTCGGGTGAGGAAAAGGAGAGAGGAGGGGAAAGTGAGGAAGAACTTCTCCTGTCAGTTGTGCGAGAAGGCCTTCAACAGCTTGGAGAAGTTGAAGGTGCATTCATACTCTCACACAGGGGAAAGACCGTATCACTGCACACACACTGACTGCACCAAGGCCTTCGTCTCTAAGTATAAACTCCTACGGCACATGGCCACACACTCACCAGAAAAGACACACAAGTGCAGCTACTGCGAGAAGATGTTCCACCGCAAAGATCACCTAAAGAACCATCTCCATACACACGACCCCAACAAGGAGGCTTTCAGCTGCACTGAATGCGACAAGAGTTACAACACGAAACTGGGTTTTCGAAGACACCAAGCCCTTCATGCTGCGCAGCGTGGAGACCTCACCTGCCAAGTGTGCCTGCAGTCATATCCAAGCACTCCCCTGTTGCTGGAGCACCTACGTGGGCATGCCGGGAAAAGTGCTACTGCAACTAAGGAGAAGCGACATCAGTGTGATCAGTGTGAAAGGCGTTTTTACACCCGTAAGGATGTGCGACGCCACTTAGTTGTGCATACTGGACGCAAAGACTTCCTTTGCCAGTACTGCGCCCAACGATTCGGTCGAAAGGATCATCTAACCCGTCATGTTAAGAAAAGCCATGCTCACGAGCTGCTGAGGGTCAAGGCAGAGCCTGTAGATTTGATGGAATCCCAATCCTTGCCAACATCTGGGCCACTCACTCTAAGGTATCCACTCGCTCATGCCTCCTACTCACCACCGCCACCCTTGAGAGCAGAGCTTGAAAGTTATCTTCTAGAGCTACAGGCTGAAGATACACCCAAGCTGAGTTCTTCCACCACGGTGACCGGAGAGACAACATCATCCCTGGATTTTCTGTCTCCACTGTTTAATTTTCTGCCTTACAACCAAGGGGCGGGGTCTAATTTGGGAGTGACTTACAGCCAGGAGGATGGGATTTTGACCGCTCCCATTCAAGACAGCCCAGAGCCTCTCAACCTCCTTCACACAATCACACACTCACACTCGCTGTCACAATCCAACACACTCTCTCCCAGTTATACACATTCACCGTCTCTGAATACAACCACCACCCTGCCTCGCTTCCACCAAGCCTTCCAGTAA
>25|ENSDARG00000008218|28719024|28727991
ATGCTTTCTGATGAGCTGGACTCCAAACCTGAGCTGTTGGTTGAGTTTGTCCAGAACGCCTGCATCCCGCTGGGTGAGAGTCTGGAGGAGGCCGAGCTCAAGCCCTCCTGTGTGCCGCTGGAGCTGCCAGGTGCCCACACTCAACACTGGACTGATCAGGGCTCTGAAGAGGAGCATCCTCATCAAACACTACCGTTCCTAAATATATTAAATTTGTCTGGGCAGTCCAGCAGTGTCCAGCGACAGAAATTGAATAATCACAATGCAAAACTGCTTGTCCTATTATTCTGTGTCTCATGTCTTGCTGCGTCTGCCGAGCCGCTGGTGTTTGTGCAGGATGAGGTGGACGAGGCTCAGGAGGAGGTTTCGGTTTCGGGGGACATCAGCACCCCATGGTACCTGCGGGTTCAGGAGCTGGCCCACGACAGCCTGATCGCTGCCACACGCGCACAACTGGCCAGAGACGCCCGCGCCACAGCCAACAGTGAGCACCTTCTCAGCTGTGCGTCAGACGGGCAGAAGAGAGAGTCGTCTCCTCGGGTCAGCAGCCGCTCAGAGAAGATCCACCGCTGCCCATACGAGAGCTGCTGCAGGACCTTCACCTACCCCGCACACCTCAAATACCACCTCAAAACACACCGGTACACACACACACACACACACACACATCCAGTCACGCACATACATGCGCAGGTCCATTCATGGGTGCACATGCATGTAAACACACACACATGCACACAGGCCCACTTACACACATATATAGGTATCACAACTAGACACACACACACACACACACACACACACACACATACAAGAAAATGTGAGAAGCCCTTCCTGTGTGAAGTGAACAACTGTGGACGCTCCTTCGCTGAATACTCCAGTCTGCGCAAACACATGCTGGTGCACTCTGGTGAGAAGCCTCATGTGTGTTCTGTCTGTGGGAAGACGTTTTCTCAGAGCGGCAGCAGAAACGTCCACATGAAGAAGAGACACAGCGGAGACGACAGCAGCACAGACACTGGTTACTCCAACATTGATAACAATGGCAGAGAGATCGCCACCTGCACATGTAGGAAAGCATTTAGTCCTCCCTTTAAAATATAA
>5|ENSDARG00000052236|68088378|68136484
ATGAACATTGATGACAAGCTGGAGGGCATGCTTTTGAAATATAGCCCTGTGGGGCTTCAACACCCTTCCAGAGGTTTGGGACCCTCGAGGGTGGATGGAAGAGGAAGAAGAGGCAGTTTGGATATGACTCTTGGGGAGCGCAGCTTGGCGAATCATCCACTTTTGGCAGAGGATGATGATGACGAGGGTGAAGGCCTGACCTCACATGACCTGATATCTCAGGATGACCTGATGGTGCATGAGGAGACGGTCAAAAATGATGGACAGGATGAAGCAGCTTTCTCACATCGAATCTCCAATAAATTACACTATACACTCAGTATGCCGGTAAATATAAAGCAGGAGATGAAAGTGCCAGACTCATTGATTCTAAATAAAAAGGAGAAGAAACCAGGGAGGGACCCATCTGACTGTCACAAAAAGAAGAAGAGAAAGCAGCGCTCGCCTGCAAAGATTCTCACTATAAACGAAGATGGCTCACTTGGACACCAGAACCCAAAATCTCATATCTGTGAGCACTGCAATGCAGCTTTTCGGACAAACTACCATTTGCAGAGACATGTCTTCATTCACACGGGTGAAAAGCCTTTCCAGTGCAATCAATGCGACATGCGCTTTATTCAGAAGTACCTGCTTCAGAGACATGAGAAGATCCATACAGGAGAAAAACCCTTTCGCTGTGATGAGTGTGGAATGAAATTTATACAGAAGTACCACATGGAGAGACATAAGAGGACACACAGTGGAGAAAAGCCTTATCAGTGTGACTATTGCCATCAGTTCTTCTCCAGAACTGACAGAGTACTGAAGCACAGAAGAATGTGCCATGAGAATAAAGACAGGAAGGTGCAGAAAACAGCTGTCAAAGATAGTCCTCTTCGCACTCCAGAGAACTTGGGCTTCTCTTTTCCTGCTAAGGATTGCACCCTTCCCAAGAAGAAACGTCAGAAGACCTCTGATAAAAGTCGGGCCTCAATCACAAACCCTGCTGTTGATAAAGTGGTTGAAGCTGATATGGATGAAAAGACGGAAGATCGACTTGCCAAAAGTGAGTGTCTTCCTCTTTATGCTGTAGCCACCAAGGTGAAGGATGAATATGTTGTGACCGATTATTCTGTGGAGCTCCCTGATTCCCCACCTGGCAGCAGGCATCTTGCAGGAGAGGAATCCAACGATGAAATTATCAGTCCTCCAAAACTAGTCTTAAAGAAAATTGCTAGCAGAAGAGGTTTCAAACAGCAGGCTCTAGAGCAGTCCCAGAGTCTCTCTCCATTGTCCTCATTCGAAGAGAGCAAAGTAACAAGATACACATTTGAGATTGTGGATAACAAAGGTTTGTTGGATGTAGAGACCAATCCTGACATGGAGTCAGTTGAAGCCCTACAAGTAGGACAAGCGAAACCTACAGGGAGCAGCACAAACTATGACGACGCCATGCAGTTTGTCAAGAAAAGGCGATATCTTCAGGCAGCTACGGCGAACACTAGTCGAGACTATGCGCTCAACGTGAGCAGCATCGTATCACAGTCATCTGTCACTCAAGCATCTGTAGCGACTGTCATCGATGAGACCGTTCCTGCCACAATCCTCTCTGAGACTCAGACGCTAAACGTGGAAATAAAGTCCAGTAATGAGAAAAACGTGCTTCCAGATGAAGTCCTGCAGACGCTTCTTGATCACTACTCCAATAAGGCCAATGGGCAGGCAGAGATTTCCTTTAGTGTGGCAGACACTGAGGTCACATCCAGCATCTCCATCAACTCTTCTGATGAGAGTAGCCCCGCGGAAGCTTTGGTAACCAGTTCACAAGCACCTCCGACTGAGAAGGCCAGCCTTTTGCAGGAGTACTCCAAGTTTCTCCAGCAGGCACTGGAAAGGACCAGTCAGAACGACACCTACCTTAACAACCAGAGTCTTACTTTTGTAAATGACAGTGCCAGTCTCGCTGGTCAGCCTTTGTTCTCCACAGAGAAGCAGTTCACCTCCCCACCCCGGTTCAGACCGACCATGAACTCTCCATTAAGATCCACCTTGGAGAAACCTAACTTTAACCTTTTAGTAGATACCCAACACTCCTTCTCCTTTTCAGGTGATGAGACAAACCCTTCCTCAGTTTCACCAACCGAGGACTTCCTCGACCAAGTGACCTCTCCCAAAAAGACTGACCCTCAAAGCATCAGCCAGACATTTCAGATCACTACTTTCGATCAGAACTTTCGATCTCAATTCCCAAGCTCTCGATCTGGAATATCCCCACAGTTTAGCATTGCCAGTGGACAAGTTACCCTGAGAGGTCATGGAGGGGCGGACTTCCCAGAGTTCTCTCTGGTTAATGAAACAAGAACTCAACTAACTTCATCACCAGATGCTACAAGCAGCCAAACCTTTGGCTGA
>23|ENSDARG00000039263|27386277|27396804
GCAGAAGGCTCCTCTCATGCTCAGCGGGTGCTGTCTTTGCTCAACAAGCAGAGAGCTTTTGGCCATTTCTGTGATGCCATGCTGTGCACAGCGAGCGGACAGGTGCATCTGGCCCATCGCAATGTCCTGGCCTGCTTCAGCCAGTTGTTCCAGGAACCCACCTCAAAAACACCATCTATAAAGTTTGACCTCCCTTTAGAGTGTCCCGATGATGGACTCGAGCTACTGCTGAATTTCTTCTACACTGGTGATCTCCAGCTAGACGACAGCAATCTGGAAAAAGTCCAAAATGCAGCCAGCGGATTATCGGTGCCTGTTTTTCTTATACCCTGCCAGGGTATAAAAACTCCTGACCTGAATGAAGGTGATCCATCAAAACCACTGCTTTCAGAGCCTCAGCCTGATCAGACTCCGAATAAAAAGACTAGATCTGGACAGAGGACCAAAAATAAAGCTGATGCATTTAAGAAGACAAAGAGCAGGAGACTGGAGCTACTGAAGATGGAGATCATCCCAGACATGAGGATGCAAGTGAGACTACCCAGACTACTGAGGTTGTCTGCAAGAAATGGCCGTTTCACTCTCTGTTTTCAGGTGGATATATCTGTTGATGACCAAAATGATGACGATGATGATGTTGAGGATGCTGCCAATAATGACGATGACAGTGACAGAGGTGGAAGTGTGGATATTATTATTGAGGGAACTGATGAAGAGTATGTGCCTCATGATTCACCTTGCTCAAGCACAAAGACTCCACGGGGAAAACGAAAAGAGAAAAGTAGCAATAAAAAGAATGGGGAAGGAACGTCAAAAGACAGCAAGAAAGGGGCCGTCCAGTGTCCAACGTGTCACAAAACGTTTCTCAGCAAATATTACCTCAAAGTACACAACAGGAGACACACTGGAGAAAAGCCGTTTAAATGTGGCAAATGTGGGAAGTGCTACTTTAGAAAGGAAAACCTGCTGGAGCACGAAGCCAGAAACTGTCTGACCAGAACAGAACTGGTGTTTTCATGTTCAAAATGTAGCATGACCTTTAAAAAGCGGCAAGAGCTGCGTCATCACACAGTCATGCACACAGGAGTGATGCCCAATAAGTGCACGTCGTGCCCTGAGCAGTTCATGCAGAAGAGAGACCTCAAGATCCACATGATTAAAGTCCATGGAGCTCCCAAACCACATGCATGTCCGCTGTGCCCCAAGTGTTTCCTGTCCCGCACTGAGCTGCGTCTGCATGAAGCTTCTAAACATCGCGGAGAGAAACTGTTTGTGTGTGAGGAGTGCGGCCACCGAGCCTCCAGCCGCAACGGCCTGCAGATGCACATCAAAGCCATTCACAGAAATGAACGCCCTTTTGTGTGTCAGCTCTGCAATCATGCTTTTACACAGAAAGCCAATCTGAGCATGCACCTAAGAACACATACAGGAGAGAAACCTTTCCAGTGCCACCTCTGCGGGAAGACATTTCGCACTCAAGCCAGTCTGGACAAACATCACCGCACACACACAGGAGAGCGGCCGTTCAGCTGTGAGTTCTGTGAGCAGCGCTTTACTGAGAAAGGTCCTCTCTTACGCCACATAGCCAGCAAACACCAAGAAGGTCGACCACACTTTTGCCAGATCTGCAACAAAACATTTAAAGCCATTGAGCAGCTCCGGGTTCATGTACGGCGTCACAAGGGCATGAGGAAATTTGAGTGCACACTTTGTGGTTACAAGTTCACCAGACAGGCACATTTGCGGAGACACACTCAGATCCACAACCGCATGGAAAACTACAGTCCCAGACAGAGGAGATTACGTAACCTGGTTGTGGAGGACGCGAGCGCAGCAGCTGCTTCATCCGGTCTTCCGGTCCAGACAGAG
>24|ENSDARG00000059091|14394147|14404941
TCATTTAACAGAGAGCAGATTATTGTGGAGGTCAATCTCAACAACCAGACTTTGAATGTTTCCAAAGGGTCTGACGGTAAAGATGAAGAAGAGGAGTATGAACACAGAAATGAAGAGATGGAAAACTGCAGTGATGATGAAGATGATGAGGATGAGGATGAAGAAGAGAACAACCTTGACATTCCAGATTCAGGACGCAGCAGCCAGGAAAGACTACGTGCCCCAAGAATAACTACAAACACCGCTATGAGACAAACGTTAATCGATGCCACATTAGAAGAAGGCAGGAAGAGAAGGAAAGAGCAGGAGGGTCTGGGTCAGAAGGTGAAGCTTGAAGAAAAGCAGCACTTTTCTTGCAAAAAGTGCCCTCGTGTTTTTAACAACCGCTGGTATTTGGAGAAGCACATGAACGTCACTCACAACCGCATGCAGATCTGCAACAAATGTGGCAAGCGCTTTTTACTGGAGAGCGAGTTGCTGCTGCATCATCAGACTAACTGTGAGAAAAACATACAGTGCGTGACTTGTGGAAAAGCTTTTAAAAAGCTGTGGTCTTTACACGAACACAACAAGATTGTCCATGGATACGCCGAGAAGAAGTTCTCTTGTGAAATCTGTGAAAAGAAGTTTTACACCATGGCACATGTCCGGAAACACATGGTTGCTCACACTAAGGACATGCCGTTTACCTGTGAGACATGTGGGAAGTCCTTCAAACGCAGCATGTCTCTTAAAGTGCACTCGCTTCAGCACTCTGGAGAAAAGCCCTTCAAGTGTGAGAACTGCAGTGAACGATTCCAGTACAAATACCAGCTGAGGTCACATATGAGCATCCATATCGGACATAAGCAGTTCATGTGCCAGTGGTGTGGGAAAGACTTCAACATGAAGCAGTACTTTGATGAACACATGAAGACACACACTGGAGAGAAACCATACATCTGTGAGATCTGTGGAAAGAGTTTCACGAGCCGGCCCAATATGAAACGTCACCGCCGCACACACACTGGCGAGAAGCCGTACCCCTGTGACGTGTGTGGACAGCGTTTCCGCTTCTCCAACATGCTCAAAGCCCACAAGGAGAAGTGTTTCCAGGTTAGCAACCCCATGGCATCTGATACCACCACCAATCTGCTGGGCTTTGACCCCGCGTCGGCTGACATGGACACAGCAGCCAATCAGATTCCCAGCCACCCCGTGACTCCTCCCACCGAGGCTTCCAGTCTTCACCAGGTCAAGCCGCTC
>20|ENSDARG00000005579|53370985|53373415
ATGCCCAGAGGATTTTTAGTCAAGCGAAATAAGAAAGCGACACCTGTTTCGTACCGGGTCCGCTCGGAGGAGGACGAGCAGGGCGCGTTTGTCGCGCAGGATGTTCCGTGCGCGCGCCGCCCGGTGTCACCCGTGCAGTTCGGGAACCCCGAGACAGTCTACCGGGCTATGTACAGCCCGACGCGTCCCGTCAGCAGAGAGCACGAGAGGGCGTGTTTGGAGCGGCGCTTTAATCTCGGCTCGCCCATCTCAGCGGAGTCTTTCCCGGCGGCGCCAAACTGCTCCGACCAAGCGCCGGTGGATCTTAAAATCGGCACCAGCAACAGCAACCGAACCGGCACCACAGTAACCACCAAAAGACCCGCGTCCGACACAGAGCGCAAAGGCAAACCGGCATCCAAGAAAGCCAAAGCCATGCGGAAGCTGCAGTTCGAGGATGAGATGACCACCTCTCCAGTGCTCGGACTGAAGATCAAAGAAGGTCCGGTGGAGCAGAAGCCCAGATCGCAGTGCGCAAGCGGAGACAAGCCGCTCGGAGAGTTCGTCTGTCAGCTGTGCAGAGAGGCATACGCGGACCCCTTCTCTCTAGCCCAGCACAAATGCTCCAGGATCGTCAGGATCGAGTACAGATGTCCCGAATGCGACAAGCTCTTCAGCTGCCCGGCGAACCTCGCCTCGCACCGGCGGTGGCACAAACCCAAGCAGAGCGCGGAAAGCAATAAAACACCCGCGCCCGAGAAAGAGGAGACTTCCAGCGACAGGGACACTCCTAGTCCCGGACTTTCCGAAAGCGGCTCTGAGGACGGCCTGTACGACTGCCAGCACTGCGGGAAGAAGTTCAAGCGTCAGGCGTACCTGAAGAAGCATGTGACTGCGCACCACGACGCGCCAGAAAAACCCCAAAGCCACGCGCCTCTGAATCTCAGCGCCTCCGAGTGTCACCTGTGCCCGGTGTGCGGGGAGAACTTCCCGAGCAGGATGAGCCAGGAGCGCCACATCCGCCTGCAGCACTCGGCGCAGGTCTACCCGTGCAAATACTGTCCGGCCATGTTTTATAGCTCGCCGGGACTTACGAGACACATCAACAAATGCCACCCGTCGGAAAACAGGCAGGTGATCCTGCTTCAGATGCCGGTGCGTCCAGCCTGCTGA
>23|ENSDARG00000054047|45184958|45199012
ATGGCGTTTATTAAAGAGGAGAGTGAAGATGTGAAGATTGAAGAAACATTCACAGTCAAACAGGAAGATCTGCAGGAACAAACAGACCTAATTGAAGAAAACGAGGGGAGTAAACAGGAGAAACATCATGTCAAAATTGAGGAAAAAACTTTTTTACAGACAGGTATTTTAAAAAGGAGAGACAAGAATTGTTTCACCTGCACTCAGTGTGGAAAAAGTTTTGGAAGAAAATACATTCTTAAGATTCACATGAGGATCCACACTGGAGAGAAACCATTCACATGCACCCAGTGTGGGAAGAGTTTCAGCTTATCGTGGTCCCGTAATCTACACATGAGGATCCACACTGGAGAGAAACTATTCACATGCACTCAGTGTGGGAAGAGTTTCACCTGCTCATCATCCCTTAATCAACACATGAGGATCCACACTGGAGAGAAACCATTCACATGCACCCACTGTGGGAAGAGTTTCAGCTTATCCTCATCACACTTTAATTACCACATGAGGGTCCACACTGGAGAGAAACTATTCACATGCACTCAGTGTGGGAAGAGTTTGAGCTGCTCATCATCCCTTAATCAACACATGAGGATCCACACTGGAGAGAAACCATTCACATGCCTTCAGTGTGGGAAGAGTTTCAGCAAATCATCAAACTTTATTCTACACATGATGATCCACACTGGAGAGAAACCATTCAAATGCACTCAGTGTGGAAAGAGTTTCAGCCAATCATCACACCTTAAACACCACACGAGAATCCACTCTGGAGAGAAACCATTCACATGCACTCAGTGTTGGAAGAGTTTCAGCCGCTCATCATACCTTAATCAACACATGAGGATCCACACTGGAGAGAAACCATTCACATGCACTCAGTGTGGGAAGAGTTTCAGCCGCTCATCATACCTTAATCAACACATGAGGATCCACACTGGAAAGAAACCATTCACATGCACTTAA
>17|ENSDARG00000040141|58503893|58505379
ATGAGTGATCCAGAACCCTGCAGAATTAAACAGGAAGAGACTGAAGAACAAACAGACCTTAAAGAGAATGAGGAGAGGGAAGAGCAGACACTCGTAAAAGCTGGGAAAACATCTCATTTACTGACTGGAGGTATTTTTTCAATGGAAAGTGGAGACCGAAATGATTTTACCTGCAGTCAGTGTGGAAAGAGTTTGAGAGGCAAACAGAGTCTTAAGATTCACATGAGGATCCACACTGGAGAGAAGCCATTTACCTGTACTCAATGTGGGAAGAGTTGCAGAGATTTATCAAACCATAATAAACACATGCGTATCCACACTGGAGAGAAAACACACAAATGTGATCAATGTGGCAAAACATTTTTGAGGGCTTCAGAGCTGAAGAACCATCTTAGAGTTCACACAAAGGAGAAACCTTATTCCTGTTCTGAGTGTGGAAAGAGTTTTACTCAGCAGACAAATTTAAGAACACATCAGAAGATCCACACTGGTGTGAAAGAGTATCTGTGCTTTGAGTGTGAGAAGACTTTTATTACGGCTGTAGAATTGAAACGGCATCAGATGAATCACACTGGAGAGAAACCGTACAATTGTTCACACTGCGACAAGAGATTCAGTCAGCCAGAAAACCTGAAAAGACATGAGAGGATTCACACCGGAGAGAAACCGTACAAGTGTTCACACTGCGACAAGAGATTCAGTGTGTCAGGAGACATGAAAAGACATGAGAGGATTCACACTGGAGAGAAACCGTACATGTGTTCACACTGCGACAAGAGATTCAGTCACACAGGACACCTGAAAACACATGAGAGGATTCACACTGGAGAGAAACCGTACACATGTGATCAGTGTCTGAAGAGTTTCACAAGGTTGATTACTCTTAAGAAACACATGAAAATCCACACTGGAGAAAAGCAGCACACTTGA
>25|ENSDARG00000061368|33513207|33535839
CTCGGACTCCTCAACAGAATGGATCACTTCGCAGCAGAGTGCCTTGTGTCAATGTCCAGCCAGGCAATTGTCCACGGTCCAAAAGGGAATAGAGAAACCAAGCCCGAAACTGCGGCTGCACAGAGGAACGGAGAAGAAGCCAAGGAGCCTTTGAAAGACAACTCCTCTTTATTTGTGGTGGCGAGAATTCTGGCGGATTTTAATCAGCAGACGCCCGCCAATTTTGCCGAGCAGGCAAAAATAAAGGAGGAGAGCACGCCGCCAACTGCAACCCCGAGCGGGGATGATGGGAACTCTGCCACACCTACCGCCATCCCCGGCGACTCTGCTCTTAAACAAAGGGGCAAGCGATTTAGGGGTCGAGTTGAGCACGACGCCCCTCAGAAAAAGCACAAATGCCACTATTCAGGTTGTGAAAAAGTTTATGGCAAATCGTCCCATCTCAAAGCCCACCTAAGGACGCACACAGGAGAGCGCCCCTTTCCCTGCACCTGGCCCGACTGCAGTAAGAAGTTTGCTCGCTCTGATGAGCTGGCACGGCACTATCGCACCCATACGGGTGAGAAGAAGTTTGGCTGCCCCCTGTGCGACAAGCGATTCATGCGGAGCGACCACCTGATGAAACATGCACGCCGTCACTCCGACTTCCAGCCAGCCATGCTGAAGAGGCAGCACGGTGGAGGAAACGCCGCAGTCTCGAGCAGCATGCGTCCTGGCTCCCTCAGCGATTACAGTCGATCCGACGCCTCGAGCCCCACCCTTAGCCCTGCCCTCAGCCCA
>1|ENSDARG00000060255|53189392|53254129
ATGGCCTCTTTGGACCTGCCATACCGTTGTCCTCGCTGTGGGGAACACAAGCGCTTTCGAAGCCTGTCCTCTCTACGCGCCCATCTGGAGTACAATCATACCTACGAGACCCTGTATGTGCTGTCCAAGTCCAACAGCGTATGCGATGCCGCAGCGCTGCTCCCCCTAGTGGCTGACGGAGCCCTCACTGCAGAATCTCGTTTTCCGTACCGCGAGCTGCCCTGCTCTGGTGAAGAGCTTGGCCTTGCACCCTCGTCAACTGCTTGCTACCTGCCCAATGTGGAGTTTCCCCTGGGGGAGATTCTGGTGAAGACAGCCATGAGCTCCAGCGACGCCTTGTCCTCTGCAGGGAACAATGCCGTGGCAGTGGCCGCTAATGTGGCCGCTAGTGCGGTGGAGGCAGCTTACGAGGAAGGGCTGGCTCGGTTGAAAGCCCGAGCTTTTGAAAGACTTGAGCTGGACGAGAGGCTGGAGAAGCTGTCAGAAGAGGTGGAGCAAAAGATTTCAGCAAGAGTCAGTCGTCTGCAGGCCGAGTTGGAGAGGAAAAGCTCAGAGCTGGAAAAGGCAAAGTTGGAGAGCGAGAGGCTCAGTCAGGAGAAGCAAGACCTGGAGGACAAAGCCACAGAGCTTTCACGGCAAGTGGACGTGTCCGTGGAGATGCTGGCCAGCCTTAAGCAGGATCTGGTTAACAAAGAGCAGGAGCTTTCACACAAACAACAAGAAGTGTCTCAGATCGACCAGTTCCTGCAGGAAACAGCTGCTCGTGAAGCCAACGCTAAACTGCGTCTTCAGCAGTTCATCGAGGAACTGTTGGACCGGGCCGACCGGGCTGAGAAACAGCTCCAGATCATCAGCAACTGCGGCACAACCCCAAATGGCAGCCTGGGACACTGCAGTCTGGGCTCCAAATCTAATGGACGACAGAGAAACTCCAGTCTGTCCGGTGTGTCCAGAGGAATGTACCAAGTGTCAGATCGACGTTCCTCGCCCAGTACTGCTGCATCGGTGCGAGGAAAGTCTGTGTCGCAGGGCTCCGGAGGTTATGACAGTGACAGTGTGGATCTCCACGCTCTGGAGGACTGTCCCGATGCCCAATACTACCACGTGCAGTGCAGACTCGGGGAAGGAGGAGGCGCAGGCTATGAAAGAGCGGCTGCCTCACGGAGCTGGGGTCTCCGCAAACAGGCCATCCAGAACTGGCAGCGCCGGCCGTACCGCAACAGCATGGAGGGAGAGGAAGGGGATGTGTCTGACGTAGGGTCCCGCACAACAGAGTCTGAGGCCGAGATGTGGGAGCAGGACAGGAGAGCAGATAGCAGTCAGCACGCTGGACACCGTGGAGGATACAGGCTGCCTACAGGTCGCTCTGAAGGAGGATACAAGGCGTGCCGTCATGAGAAAAGCCCATCTAAAGGCAGCGAGGTCATCAGTCCAGAGGTGCTGAAGATGCGTGCCGCTCTTTTCTGTATCTTCACCTATCTGGACACAAAGACGCTCCTGCGAGCAGCAGAGGTGTGCAGAGATTGGAGGTCTGTAGCTCGACACCCGGCCGTCTGGACCAGAGTCCTGCTGGAGAATGCGCGCATCTGCTCCAAGTTTTTGTGCACTCTGTCTCAGTGGTGCACACAGACACATTCCCTCATCCTCCAGAACCTCAAACCTCGGCAGAGGGGCAAGAAAGAGACGAAAGAGGAGTACCTGAAGAGCACACGCGGGTGTCTGGAGGAGGGTCTGGAGGCTTTATTGAAAGGCACCGGCAGTAATCTGCTCATCCTGAAGGTGTCACATTGTCCAAATCTACTGACAGATCGCTCTCTGTGGTTGGCCAGCTGTTACTGCAGGGCACTACAAGCTGTCACATACAGGAGTGCGACAGACCCGGTTGGACAGGAGGTTATCTGGGCTCTCGGAGCTGGTTGCAGAGACATCATTTCACTACAGGTGGCACCTTTACATCCATGTCAGCAGCCAGCGCGCTTCAGTAACAGGTGCCTGCAGACTATTGGCCGATGCTGGCCACACCTACGCGCACTGGGTGTGGGTGGAGCTGGCTGTGGCATACAGGGATTGGCTTCTCTGGCGAGGAACTGCATGCGGCTGCAGGTGCTGGAGTTGGATCATGTCAGTGAGATCAATCAGGAAGTGGCTGCTGAAATGTGCCGAGAGGGACTGAAGGGCCTGGAGATGCTGGTGCTCACATCCACTCCTGTTACTCCTAAAGCCCTGCTTCACTTCAATAGTGTGTGTCGCAACCTGAAGTCTATTGTAGTCCAGATCGGTATAGAAGACTACTTTGAAGACCCCAACAGTCCCGAGGCCAGAAAACTCTTTGACGAAATGGTGAACAAGCTGCAGGCACTAAAGAAAAGACCTGGTTTCTCTAAAATTCTCCATGTGAAGGCCGATGGCTTGTGCTAA
>7|ENSDARG00000027933|32365976|32373109
ACTTCAAGTGTTGACCACTTTGTATGTAAATATTTTGAAGGGTGTAACAAAGCCTTCTCGAGGCTGGAGAATCTGAAGATTCACTTGAGGAGTCACACAGGAGAGAAGCCATATCTGTGCCAGCACCCTGGCTGTCAGAAAGCCTTCAGCAACTCCAGCGATAGGGCAAAGCACCAGCGCACACATCTGGACACTAAAATGTATTTATGTTTTCAGTGTTTTGAGAGATATTTAGTGTATTCTGACTTACAGTGCCATCTGAGAACGAGGGAAGGTAGGAAAGGAGAGAAACCATATGCGTGTCAGATCCCAGGCTGCACTAAGCGCTACACAGACCCCAGTTCCCTCCGCAAGCACGTGAAGATCCACTCTGCCAAAGAGCAGCAGGGTCAGTTGTGTCTT
>7|ENSDARG00000059633|65661736|65692873
GTGGGTTTAAACCCAGGCTTTGATGTGATTTGTGGGTATGGGATGTCTGAGTTGTTTATGGAGTGTGAAGAGGAGGAGTTGGAGCCATGGCAGAAAGCAATTCCTGAAATAAATCTAATCGATCTGGATGATGATGATGAGGATGATGATGAACCAATATTCGTTGGTGAAATCTGCAGCTCCAAGCCTGCAGCCCAAACAAAATCAGTGCAAAATACACCGCAAGCCCCGCTGAACCCTCCTAGGGTGGCTGCAGGTCCTACAATCATGGTCAGAAGTACAGCTCCATCAGGAGGAAACCCTATCCTCATCCCTCTCAACACAACTCTAGGACCACAAACAGCCCCACAACCCATTATTATTAACAATCAGCCTACTAAGAAACCTGGTACCATTACAGCATACAACAAATATGTGCCACAGAATTATTCCCAACAATTACAATCAATTGTTATAATTAGTGTTATAACAATGTATTGTCCTAATTCCACTGTGTCAGATTGCTTTCTTGATTTGTCTCAATTTTTGTCTCATTCACCCCATCGAGGCGATCTCAGAAACTTGAATGGAGACATACCTAGGCACAATCAAAACACAAACATTTCTCAAAACACACCAGGGATCATCCCAACAACACTACTAAAACCGAAAACCTCATCCATGCAGATTATGAACAGTAGAGATAATGGAAAAGTGATAAATGAAGCAAACAACAGTGTTTCCAAAGGAGGCACAAGGAAATGCCCCAGATGTCAGAATGTGTTTCCTTTGGAGCCTTTAAAGATTCATATGAAGTTGTGCTGCCCTGAATTGTGGGACTCTGTGTTTCCCTCAACATCGAGGCCTGACAAGCAAATCATCACACCAAAAGTCGTTGAGTCCGATAAGGGCAAGCTCATCATGCTGGTTTCAGACTTCTACTATGGAAAAAGCGATGGGGATCCATCTCTGATGCCCAAAATCAAGTCCAACACTACCTTCAAGTGCAACAGCTGTTTAAAAATGCTCAAGAACAATATCAGGTTCATGAACCACATGAAGCATCACCTGGAGTTAGAGAAGCAGAACAGCGAGAGCTGGGAGAGTCACACTACATGCCAGCACTGTTACAGACAGTATTCAACTCCTTTTCAACTGCAGTGTCACATAGAAAGTGCCCACAGTCCTTTCGAGTCCAGTACCAACTGTAAAATATGTGAACTGGCTTTTGAGACTGAACAAGTGCTTCTGGAGCATATGAGGGACAATCACAAACCTGGAGAAATGCCCTATGGCTGTCAGGTTTGCAACTACAGGTCGTCCTTCTTCTGCGATGTGGATAACCACTTTCGCACAGTCCATGAAAACACTAAAGACCTGCTTTGTCCCTTTTGTCTGAAAGTTCTTCGCAGCGGCCATATGTACATGCAACACTACATGAGACATCAAAAAAAGGGGATTCAGAGGTGTGGTAAATGTCGATTAAACTTCCTCACCTACAAGGAAAAAGTGGAACACAAAATACACTTTCACAGAACCTACAGGAAGCCGAGAAACCTTGAAGGATTACCTCCAGGAACCAAGGTGACAATCCGAGCCTCGATTTCTGGTGCACCTATGAGCACTGAATCTTCAAGCAAATCCTACATCATACCCACAAGTCCTGAATCCACAAAACAACCTTTTAGAACATCACCAAACTCAACCAAACCAAACGTAAATGGAGGAAAAGCAAAGACCGCAAACCAGTTCAACTGGAACCGATGCCTCTACAACACTGAGCTTAAACGTCTAAATCTTTCGTGCAATTCCTTGCATTTTAATAAACAATTGTTAATAATAATATCTCTAAAAAACACATCATACAAACTTCCAAAGGGAGATAATAAGTGTATGGAGTGTCTCCATGATGTTGTGGACCCCTACATACATTATCCGTTATCGCTGAAGTGCAATAAATGCAAGTACAGATCAAGCTGCCAGAAAGCCTTCAGACAGCATATGATCAGGTTTCACCAGAATTCTACTAAAGTGCGGGTTGGCAAAGTGAAAAATCCTCCACGTGGTGTGCGGAGTCTAACACTTGTGTGTCTCAAGTGTGACTTTCTGGCAGACGCTTCTGGTGCAGATAAGATGACTGAACATTTGCTCAGCAGGTCGAACCACTCCTGCCAGGTCATCATGGAG
>Zv6_scaffold3750|ENSDARG00000058507|115392|155799
ATGAGTGATCAAGAACCCTGCAGAATTAAAGATGAAGATACTGAACAACAAATAGGCCTGATGGAGGAGACACACAGTCCTGTCAAAGAGGGAGAAGAAACTGACTCACTGAAGAGAAAAGACAAAAACTGTTTCACCTGCACTCAGTGTGGAAAGAGTCTATTACACAAAAAGAGTCTCCGGCATCACATGATGATCCACACTGGAGAGAAACCATTCACATGCACCCAGTGCGGGAAGAGTCTGGCAAACAAAAAGAGTCTCCGGTATCACATGATGATCCACACTGAAGAGAAACCATTCACATGCTCTGAGTGTGGGACCAGTTTCAGACAGCCCTCAGCCGTTATTAGTCACATGATGATCCACACTGGAGAGAAAACACACAAATGTGATCAGTGCGGCAAAACATTTTTGAGAGCTTCACAGCTAAAGAAACACCTTAGAGTTCATATAAAGGAGAGGCCTTATCCATGCACTGTGTGTGGAAAGAGTTTCAGAGATCAATATGGTTTAAGAAATCATCAGAAGATCCACACTGGTGTGAGGGAGTACATGTGCTTCGAGTGTGAGAAGACCTTTCATACGGCTGTAAAATTGAAAATACATGAGAGGGTTCACACTGGAGAGAAACCTTACATTTGTTCAGTGTGCAGTAAGGGATTCAGTCAATTTGAAACGATGAAAATGCATGAGAGGATTCACACAGGAGAGAAACCTTACAAGTGTTCACACTGCGACATGAGATGCAGTAAATCAGGAGATCTGAGAAAACATGAGAGGACTCACACTGGAGAGAAACCTTACAAGTGTTCACACTGCGAAAAGAGATGCAGGGATTTAGGACATCTGAAAATACATGAGAGGATTCACACTGGAGAGAAACCTTACACGTGTTCACTCTGCAACAAGAGGTTCGGTTATTCAGGAAGCCTAAAAAAACACGAGAGGATTCACACTGGAGAGAGACCTTACAAGTGTTCACACTGTGAAAAGAGATTCAATAGTTCAGGACATCTAAAATCCCATGAGAGGACTCACACTGGAGAGAAACCTTACACGTGTTCACACTGCGACAAGAGATTTAGTGCATTAGAAAGCCTGAAAAAACATGTGAGGATTCACACTGGAGAGAAACCTTACACGTGTTCACACTGCGACAAGAGATTTAGTACATTAGACAGCCTGAAAACACATGAGAGGACTCACACTGGAGAGACACCTTACACGTGTTCACACTGCGACAAGCAATTCAGACACTTAGGACAGCTGAAAAAACATGAGAGGATTCACACTGGAGAGAAACCTTAA
>19|ENSDARG00000059109|5142387|5143898
ATGGCGGAGTTGGAGACAGAATGCATCACTTTAGGACTAAATAATTTAGTGTCTGAATGCGGCACTCCTCCACATGACCCTTTACACTCGGATTGTGGCACGCCGACCCTGACCATGCTGTCGTCAGAATGTAGCACCCCCACGCTCAGCTCACTGGCCTCGGAGATTGTGGAGCCCATGGCCATGCTGCCGTGCATCAAAAGCGAGCCGGACCTGGACCCCATACGCACCGTGGATCTGTCAGTGATCCAGCCCCTGAGCACGGCCGAGCTGGGCTCCGATCAGATCAAAATGGAAATCAGCGGCCTCGACTACATTAAATCCGAGCACCACAGCGACCTCAATTCCTTTCACAGCACGGAGCTGGACTCCTATAAGTCACACTATGAACCCAGTCTGGTGTTCGATTACATTAGCCACGTCTCGGACAGCCTGGAGTACATCAAGTCGGAGCATCACTCGGATCTGCACAGCTACTACGCCAGCGAGCTGGGCACCATCAAGACCGAGTACGAGCCCATCTTCATGACCAGCCACATCAAGACCGAAATGAACGGCTTGGAGTCCATCCACATGGCGGAGCTCCGCACGGAGCTCAACAAACTCCGGCCGGAAACCCTCATCGACGGCATCGGGAAGCTGGACTCTGATTTCTCCTCCAACACTCTTTACGAACTTACATCAGTCCATGCGAACAAAGCGCAGGCAGCGCACCACCCAACCAGCACAAAAGGCCACGGGCCGACGCCACGCAAACCTCGTAACCCCACAGGGGAGAAACCATTCTCTTGCACTCAATGTGGGAAGAACTTCAGCACCCTGGGGAACCTGAAAACTCACAAGCGCATCCACACCGGCGAGAGGCCTTACACTTGCTCCCAGTGCGGGAAGAGCTTCGGTCAGGCCGGCAACTTAAAAAGGCACCAGCTCATCCACACGGGGCAAAAACCTTACACCTGCGCGCACTGCCCGAAGGGTTTCACCAAAGCGGACGACCTCCGCTCGCACCAGCGGCTGCACACAGGCGAAAAGCCTTTCAGCTGCGCTGAGTGCGGCAAGAGCTTCAGTCAAACCAAGGAACTCAAAGCCCACCAGTTGAGCCACACGGGAGAGCGGCCCTTCTGCTGTTCGCTCTGCGGCAAGAGCTTCAGCAAAGAGACGAGTTACCGCAATCACCAGCAAATCCACATGGGCGAGAAGCCGTACAGCTGCTCCCAGTGTGGCAAATCTTTCAGCAATTCAGGGGTCCTCAAAACGCACGAGAAGATTCACTCCGGGGAGCGACCGTTCGGCTGCACCCAGTGCGGCAAGCATTTCGGTCGCTTGGGACATCTAAAAGCACACCAGCAGATCCACACGGGCGAGCGGCCGTACACCTGCCAGCAGTGCGGCAAGAATTTCAGCCAATCAGGTCATCTCAAAGCACACGAGCAGATCCACAAACGGGAACGGCCCGATCTTAGCAGTGGCAGCAGTCTCAGTAATGATAGTAGCTAA
>15|ENSDARG00000053418|56347619|56385395
ATGTCAGTTTCTGTCTTTTCTTCTCTTCTCAGGCAATCAAGTGGAACCGTCATAAAGAACAGCCTTGGTGAGGAGTTTTATCGTGAGGCGATTGAGCACTGCCGAAGTTATAATGCTCGACTTTGTGCCGAACGCTCCATGCGCCTGCCCTTCCTCGACTCCCAGACAGGTGTAGCACAGAGTAACTGCTACATATGGATGGAGAAGACTCACCGTGGGCCAGGTGTGGCTCCAGGGCAGCTCTATACCTATCCTGCACGCTGCTGGAGGAAGAAGAGACGGTTGAACATCTTAGAGGATCCACGTCTTGGACCCATCGAGTTTAAAATCGACTATGAAGCAGCGCTAAAGAAAGAAGGGGGTGTTCCTGATGGTCCTGTCCTGGAGTCACTCCTCAGCGGTGAACTGCTGGATAAAAAGGTGGAAACAAAGGAAGAGGAACCCATGAGCGAATGCCAGAAGCTGCTGATGGGAGAGTTTCCTCATGAGCTGGACATGGAGGAAATGGAGGAGGACGTTCCCAAACGCAAGAATCGCACCAAAGGACGGGCATGTGGTATTGGTGGGATGAGAAAGAGACAGGATCCAGCATCTCTGGAGGATCGAGACAAGCCATATGTGTGTGACATTTGTGGAAAGCGATACAAGAACCGTCCAGGTTTGAGTTACCATTACACTCACACACACCTGGCGGACGAGGAGGGTGAGGAAGACTCTGAACGCCACACACTGCCCTTCCAGCGCAAGAACAACCACAAACGTGAGCGCAGCATCAGCCTCAACAACGGATTACACACTCATACCACAACCCATAGAGTACCACTATTCTAA
>5|ENSDARG00000051985|77585588|77600463
ATGGAGGAGACAAAAGAGAAAACTGGCTCACTGAAGAGAAAAAACAAAACATGTTTGACCTGCACTCAGTGTGGAAAGAGTCTGAGCTGCAAAAAGAGTCTCAGGATTCACATGTTGATCCACACTGGAGAGAAACCATTCACATGTGCTCAGTGCGGGACGAGTTTCAGACATACATCAGCCCTTAATCAGCATATGAAGATTCACACTGGAGAGAAACCGTTCACATGTGTTCAGTGTGGGACGGGTTTTAGACAGTCGTCAACCCTTAATGAACACATGAATATTCACACTGGAGAAAAACCGTTCACATGTGTTCAGTGCGGAAAGAGTTTCAGACATTTATCAGCCCTTAATAAACACATGTTGATCCACACTGGAGAGAAACCGTTCACATGTGCTCAGTGCGGGACGAGTTTCAGACGTTCATCACACCTTAATCAACACATGTTGATCCACACTGGAGAGAAACCGTTCTCATGTGCTCAGTGCGGGACGAGTTTTAGACAATCATCAGCCCTTAATGACCACATGAAGATCCACACTGGCGAGAAACCGTTCACATGTGTTCAGTGTGGGACGACTTTCAGACAATCATCAAACCTTAATAAACACATGTTGATCCACACTGGAGAGAAAACACACGAATGTGATCAATGCAGCAAAACATTTTTGAGTGTTTCAGATCTGAAGAGCCATCTTAGAGTTCACACAAAGGAGAGACCTTATTCATGTTCTTTGTGTGGGAAGAGATTTAAATATCAGCAAAGTTTAAAAGCACATCAGAAGATCCACACTGGTGTGAGAGAGTATGTGTGCTTTGCATGTGAGAAGACTTTTATTACAGCTGGAGAACTGAAACTGCACCAGAGGATTCACACTGGAGAGAAACCGTACGCGTGTTCACACTGCGGCAAGACATTCAGTCTGTTAGGAACCCTGAAAACACATGAGAGGATTCACACTGGAGAGAAACCATACGTGTGTTCACACTGCGACAAGAGATTTAGTCTGTTAGGAACGCTAAAAAAACATCAGAGGATTCACACTGGAGAGAAACCCTAA
>7|ENSDARG00000059448|83118389|83121849
AGGTTCCCTTGTCATGTGTGTGGAAAGAGATTCCGCTTTCAAAGTATTCTTTCTCTTCACGCTCGAGCGCACAGTTTGGACAGAGAGCGACGGGCTTCAGCTCCCTACCGAACCACACACTCCAAACTCCAGCAAAACCATGAGAGCAACAGCATGATCCAGAATCCATTATCTGGGTCATTTCAGAAGAGAACCACAGCCCTGACTCCACCTTTAACTGAGGAAGCACCAATCTCAACCTCCTTCTCTCCACTTGGCCATGCGCAGTTGGAAGACAACACCCCCTCCCCTGCTGCTCCTGCCTTTCGGTGTCACGCTTGCAAGGGAAAGTTCCGTACCGCTTCAGAGTTGGCTCGTCATGTTCGGATTCTCCACAACCCTTATAAATGTACCATGTGTCCCTTCTCTGCCAGTCAGGAGGAAAGACTGGCTGCCCATCTGCAGGAGAGCCACCCACCTGAGGATCCTCCTGCTGAAGCAGTTTTCCCCTCTGGCGCTATAAAAGCACCACCAGAAACTCCCGTCCCACAAATGTCTGTAATTCCAGCTTTCCGATGCGAGACATGCGGGCAGCGTTTTACACAGTCCTGGTTTTTAAAAGGGCACATGAGGAAGCACAAGGACTCATTGGATCACAAGTGCCAGGTGTGTGGCCGTGGCTTCAAGGAACCATGGTTCCTCAAAAACCATATGAAGGTGCATCTCAACAAGCTGGGCCTCAAGGCTGGATTGGGAAATCTGGGTCCACCTGGAGCTGATCAATCCAAAGGTCCTGCAAGCTCACAAGTGCTTGGGGCTCTTTACTCTAACTTGCTCCTGGCTCGCAGCATGGCAGGTGGTGGTGGTTCGGGAAGTCGCACAGAGAGCAAATCCTCTATATTGGGCTATCTGGGCTTACCTAAAGATAGCAGCAACAAAACACAGAAAGGTCAAAGTGCCAGAGGGGGCATGTCCAGGGAAGAGGACATCATAAACAGAGTCAGTGGAACTCAGGCAACAGGCGGAGCAGGACAGAGAACTGGTGAAAATGAGAGCAGGCAGGAGGGAAAGCAGCTCCCATCAGGAGTCGGGGCATCCGGGAGCTTCCATTCTGTCATATCACATCTTTCTGGTAAGGATCAACTTAATAATCAAAAACAGATGACATTATCAGTATGCATTATCTTACTTCAAGGTCAGAACGGTCTGAGGGGATCATCCCCTTCCTCTTCATCTCCAAGAGAGCGTGTTCGTGGAACAGGGATGAAAGATTGCCCCTACTGTGGAAAAGCCTTCCGGTCTTCCCATCACCTTAAAGTGCACCTTCGAGTACACACAGGCGAGAGGCCATACAAATGCCCCCACTGTGATTATGCTGGCACCCAGTCTGGCTCTCTCAAGTACCACCTTCAACGTCATCATCGTGAGCAAAGGAATGCTATGGCAACCTCCCCAAACTCTCCATCGCCTAGCCTACCGTCTCTGACCGGGTCTCCTCGTGAAGGTGCCAAAAAACGCCGTCTCCCTCAAAGCTGGATTGGGGAGGTAACACTTCCTAAAGTGCCCAAAGTATCTAGACGAAAACCTCAAATTACGAGCCGTATGGTGTCAGCGAATGGCTTTCAGGACAAGATGACATCCCAGGAAGGAGGCTTTGAACCTCTGGACCTTTCCCGTCGCCCTTTACAAGATGAAGGAGGAGTGAGCCAGTCTGGAAGTGGACCTTCAAGTGGCTCTAAAGGGGGGAATGACATCCTCAATCAATGCGTGTTCTGTCCCTTCCGAACCTCTTCTGTTGAACTGATGGCCATGCACCTGCAAGTTAATCACACCAGCAAGTCTCGGCGCAAGAGG
>17|ENSDARG00000016763|60418861|60438287
AGCTGTCTGAATCTTCTGTTGTCATTCTCCGAGCAAATCCCTGGTGCCTTATGGGAAAAATTTCAAACTTCTGTCAAGATGGCTCATGGCATTCTTCAGGCACATGGAAACTCGCAGCTTCAGGCCCTGTTGACTCTAGCAGAGGACAATGGCATATGGTCCAATGCCACGCTGTGTAGCATTCTGTCAAATGACCTCCCTAATGTGGAGAGAGTACATGAGTTTTTATCTCGAGAAGGAGCTGAACTCCTTCATATGCGTATAAAGCATCTCATCAAAGAGAAGGATATGGAAAAGGCTGCAAGACTGGCAAAGACGTGTGCAGAGTTTCCTGAATTTGGAGGAAAGAAGAACTTCAGACAAATCTACCTCGTGTGTCTGTGCGAAATAACACCACAACAAGAACTCATGCATGAGATAAAGGAGGTAGACTGCAAAGAGGCCCTGGACATGATTTGTAATTTGGAGTCTGAGGAAGATGAGAAAGGAGCTCTCAGTCTTTGTACTGCATTTTTCAAGCGTCAGCTTCTCAGTGGGGATGCTTATTGTGCCTGGGAGCTGACACTGTTTTGGAGTAAGCTTCTAATAAGGCTGGAATCAAAACAGGCCTTTTTGGAGCAATGCAGACTGTTAGCACGCCTCTCTGAGAGCGTGTACCATATTCTGCTCCTCATCAAAGTCATCCAGGCTGAGGTTGACACCGATGGGCTTTCAGTGTGCATCGAAATGTGCATTCAAGCGCTGAAAATGGGAGTTCATGACAACGAGGACTGCAATATCACTATTTGCAAAACAATATCTTGTTTGCTGCCTTTAGACTTGGAAGTAAAACAGGCTTGCCAACTTACGGAGTTCCTGATAAAGCCATCTTTGGAATCTTATTATGCTGTTGAGACTCTTTTTAATGAGCCTGACCAAAAGCTTGACCAGGAGGATCCACCAATTCTAAATTCACTACGCTGTGACTTGTTGCTGGCCTTAAAGATAAAGTGGCCTTTTGATCCGGAGTTTTGGGACTGGAAAACTCTAAAACGTCAATGCCTTGCTTTGATGGGTCAGGAGGCAACCGCTATATTGTCTTCTGACAAATTCACTGACAGTGATGACAATGAGTTCCATGACCTGGATGAGAAATATTTCCAGCATTTTACTGATAACCCTTCTTACGAACTCTTTGAAGTTGGAACAGAAAGAAAGAAGAAGAAGAACGAATTTAAGAAGGTGAAGGAGAAGGGATTTGTTTCTGCTCGATTCCGCAATTGGCAGGCTTATATGCAGTATTGTGTTTTGTGTGATAAAGAGTTCCTTGGACACCGAATCGTCAAGCATGCATTGAAGCATGTGCAAGACGGGGTTTTCCGTTGCCCGATATGTGCTAAAACCTTCGACAGCAGGACAGTGCTGGAGCCCCATGTGGCTTCACATGTAAAGCAGTCATGCAGTGAGCGCCTTGCTGCAATGGGTGTAAGCAAGAAACGCACTGACCCAAAGTTGACACCAGCTAGCAGCACCTTGAAAAATTCAATTGGTAGTACCAGCACAGATGTGAAAAGCAAAACGAAATCCTCATCATCATCGACGTCATCATCATCATCACCAAAGCAGGGCAACCCTATCCGGGATGTTAACAACACTAAAGATTGTTGCTGTCCTGTTACAAGCTGTCAAAAGGTTTTTAAATACTTTAGGAATTTGGTTGCTCATGTTAAGGCCCATAAAAACGAGCAGGAAGCAACAGACTTCCTTCAACTACAGAGCCGGAAGGCAATGTGCCAATATTGTCACCGCCAGTTTGTTAACTTGACCCATCTTAACGATCACGTACAAATGCATAGTGGCGATAAGCCATACTTTTGCGTTCAGCTTGGATGTAATTGCCGCTTTTCCTCTCACGCTGAGCTTCTGATGCACAGAAAATTACATGCTGAATTTCAGGCGCAGTGCGCATATCCAAACTGTGAGCGAATCTTCAATGAGACCTACTTGCTGTATGATCATGAAGCACAGCACTACTTGACGTTCCCCTGCAAAAGTCATAACTGTGACAAGGTGTTCTACACATTGGCTGAGCTAGATTTGCATCAGAGAGGGCATGCAAAGCAGGTGGACCACTCTGCCATCGATAGGCGCTCACATTTACACTTGGAAGTAGCGCCTCAGGCTTGTCCTGCTTCCGAGCTGCCTCAGAACCAGATTAAAGATTTTACCCCAGTAGAAATTAAATGCTCAGTTCAAAACATTGCAGGCACAACTCAAGATTCCACAGTGCAGCCTGAGCATCTTGTACTACACACAGCCCAATTGAAAGAAACGGAAAACAATTCTGAAACCTCTGCAGTTGAGCCTGAGTCTACGACATCTCACTGTCCTCAGAAGTCAAAGCGTCTTGAGTCTTGCTATGTAAAATTGAAGCCCATTCCTATTAAGTTCAATGACGCCGTATATTTGAATACACTAAAGAACGCCGACACTGAAACTCAAGCTCTACTGAAAGATAAGAAGTTGTTTTCTTTCATAAAGATTCCGCTTAAGCCTCCCACACCGAAGTCTTCTCTTGCTGTGACAAAAGAAAACCGAGAAGAACACCTGACTCACATTTGTCCATTTGAAACCTGCACGCGGAAATACAGCACCTCAAAAAGTTTATCAAGACATGTCAAAAATGTTCACGCAGAGGCCTTTGAGGAGTGGAAGTTGTCAAAGAAGTATAAAAGGATTGCGCAAGTTGCGTCAAAAAAGTCTTCGTCTAAGCACATGACCACTAATATGCCAACTCCGTTACTGGTAAAAAAATGGAAAGGCTGTTCTCAAAAAACAGAGCGAGTAAACTTGCAGGAATCAGCGATTCAGAGTCCTTCCTCCATTTTCACTAATCACGTTAACATGCAGTCCATAGGTACTAAGTTTTGTTCTCAATTTGAAAACCCTCCAAGTGCGGCATCAACAAACCAGAGCGGTCTGATGCAATTACCTGATGCTCAGGCATGGGCATTGCCTTCAATGGAGAGTTTGAGTTCAGGTTTTTCCGAGCATGGTTCTTACAGCTCTACCATTTTATCTGAGAACCAGCACACAAACCCATCATATCATTCTGATACAATTTTAGATTACCCATCTGCCTCGTCTTACGATGACATCATTCCACTTCCGGGTAATGCCCACGCACCCTCAGGCGTGATGAATGAAGCCTCAAAGGTGCTGCATGCTCTTAATGGCGATCAGACTTGTGACCTGTCACAGGTTGAGTCGAGCGTTAATCTCGAAGATATTTCCATCAGCAATGATTTGCATGCAGGAGCTCTGTCCGGACAGAACGTCAGCCTGTATTTTCCTTCAGAGGCAAGTTCTGTTTCAATGCAGTCAATGGAAAATTCGAACAAAGAAATGAGCTCGGAGTGTACCGATGCAGCGTTCGCATCAGAAATCAAATGCATGTCAGATATTTTAAACCCTAACTTTAAGGAATCATCAGAAGATTTCTTTGGTGCTACCCCTGTGAACGATGATAAAACTCCAGATTCTGGTGAAAATAGGAAATGCAAAAAAATTAAATCATCAAAAAGAACCAAATGGCCTGCCATAATACAGGATGGGAAGGTCATTTGCTGCAGGTGCTACAGAGAGTTTTCAAGCACAAAGTCTCTAGGAGGTCATTTGTCAAAACGTTCCCAGTGCAAACCTGTAGACGAAATAGATCTTACTGCTGATTTACCAGTATCGTTTCTCGATTTTCTAAATGATCCTGACATTTCAACAGTACAAATGCCTCTACCAGCTAATGATATACTTGAGGACAATCACAAATCCTTCATCTATGCACCATCAGAATCAAGTACCTTTAACGATAACACCTTAACAAGTGTGCATGGCACAGAGAGCATCCCCAACATTAATGCTAATGAGCCCTCTCAAGACCACTCTGAGATAGCTACAAATCCCAATTTGTTTAATTCCCCTGTATCTAACACAGCCACAGAAATGATAGCTGATACTGAAATTATCCCTGAAAATGCTGGTGAGGATGGAATTATCTTAGAAATTGAAAGGGCATTACAACGCCTTGATTTAGTAGATGTACTCAGTGATAAATCTGTACCTGAGAGCACTAACTTGCAAGAGCTGAGCTCTAAAAGTGACACCAGAAATGATCAGCAAAACACAATTAAAGATCCTGTCCAAACTGAGCAGAAAAGTGTTTTGAAGCCGTTTAAGTGTAAAGAAGACGCATGTACGTATGGAGCCATGACAAAAGAAGCTTTGTTTAAACATTTCAGCCGTGTACATGATTACAGCGATGAGAGGATAAACGAAATAAAGAAAAACCCTGACAGATTAGCACCTTACGGCTGTCATCTATGTTCAAAGACATTTACCAGAACCACAGGCCTTAAAATCCACTACAAAAACGTCCACCATTTTTCGAAAGATGAAATTTCTGTCTTAAAAATTGGTCTTGGTTTTAGAAAGCCGAAAAAACCTGCCCCTGAGTCAGAAACCGTGCATTCCGCCCTCATTGACAAACAGGCAAATAAATCGGAGAAGATTCAACACCAAGTCGATCCCAAATTGACTGTTTCAACAGTTAAATCAAATGTTGATGGCAAACCTAAGATTGTTAGCAAAAAAAAGAAACAAGCCACAAAAAGCTCCCTTACAGTCGGCACCACTAAGTCTTGCAAAACTACGGAAGAGACGCAGAAAAATGTTGGAAACCTTGATCGACTTTCGACCACATGTATAAAACTAGAAGCCCCAGCTCAAAATGCTGAGAGTCATGCTAGTGATTTAAACCATCCAGGTATATTTGGAGCACAGGAGTTGAGTGGTCTTAGTAGTCCCCATCTTTTTAACAAAGTAAATGCCACGAACGAAGAATATGCAACTCCACAATTTTTCGGACAAATTGGGACAAAATCAAGTGTGACTGAAGATACTCAGGAGAAAACGATGGCAGTTGGTAACACTGATTGTGGTGATTCGGTTGATGTGTATCGGCCATATCGATGCATTCATGAGGGATGTGTGGCTGCCTTTTCAATCCAACAAAATCTCATCCTCCATTATAGGGCTATGCATCAGTCAGAATGTGATGAAAAGAACAGCGCTAAAGCTACCGATGGAGTGTTCCCGGTGCAGGAATACAGATGCCAAGTCAAACAATGCTCAAAAGTTGTGTCGAAAGTTACCAGCTTGCTGAAACACTATCTTTTGCTCCACAGATGCACATTGGAAAAGGCAAGTGCGTTGCTCTCTGGTGTTGAGGTAGGCACGTTTCAGTGTGACCAGTCCAAATGTTCTGCTCACTTCACGTGCCATTTGAAGTACATTGATCATATCAAAAACGATCACAAAGCAATAAAGGTTTCAGTCGATGGGGACTTTGAGAGCGTGAACCTCACATTCGGATGTCAATTCAAAGGTTGCGACCGGGTATATACGACAAAGTCGAACCTTCTTCGACATCTCATGAAGAAGCATGATGCTACTTTCGAAACCATGAAAGCGAAACAAGAACATGTGGGGGACAGTGTTCAAACCAAGAAGTCAAGTGCAAATCCTAATTCCAACAATGGGAAGGAAAATATTGCGAAAGACAAAACTAAAACGAAGAAGAAAAGTTCCAAAAAGAAAGAGGACAAGGCTCAAAGCCAACGGGTAACCTTAGAGAAGCCTGCGCTTAAATCCAACGAGGAAGCATCTGCTTTGTGCACTCAAACATTTCCTCTACAGTACCCATGCATGATCAAGAACTGTGATTCAGTAATGAATGATGAACGGAATATATTGCATCATTACACCACTCATGGCCTCACGGAACAATACATTGAGGATCAGAGAAGCCAGTTCATATTTTGCATTAAAAGCAGTGAGATCCCCGCAGCAGATAGTACCTCACAAAATGTTGAGGTGAAGGAAGCTCAAATCTCTGATGAAGCTCAAAACCCGAATTCCGACGTCAGTTCTCAAGATGTAGGCCCAGAGCCTGCAAAAGAGGTTGAAGTCAATGAAGCTGTTACCGCAGTTCCACCAGTAGTCAAGAGGAAAAGGGGTCGTCCGCGCAAGTCAGATTGTAGAAACAAGGTTTCTGTAGAACGAAAACAAAGTCTTCGCAACTGCTCCGATGAGCACGTTAAGTGTATGCTGAAAGTCTCAGGATCCATATTGAGAGCATCCAACTCCCAAGGAAACCACAGAAAGAATAAAGTCGCACTAAAACTTTACAAGTCCTCGAAGTTTCAGACTACCGTCCTGAAGTTCAGCCAAAATCCTCTGTCCAATCCATCGAAACGACTGCGAAAACTCAAACCGATCATCCGAACGAAAGATCAAGTCAAGCGCGTCGTTAATTTCCGAAATCCTCTAAAGATCGAGAGAGTGAACAATGTTAAAATTGTCATGTATAAAAACCAGTCCCCTGGTTCTAGACTTCTGCTGAAGCAACTTCAAGATATGCAGCCTAGGGTCATCCTGGAAAAGAGGCTG
>23|ENSDARG00000061174|35981931|35984504
AAACCCCAGGCATGCATTGAAGTGGAGATTCCTGACGATCATGATGATCACTCGCTCGGCTCTCAAGTGCAGAAGAATTTCATATGCGAGCACTGCTATAGTGCTTTCCGCAGTAGTTACCATCTCAAACGTCACATTCTCACTCATACGGGGGAAAAGCCATTTGGTTGTGATATGTGTGATATGAGGTTTATCCAGCGCTACCACCTGGAGAGACACAAGCGTGTTCACAGCGGTGAGAAGCCTTATCAGTGTGACCGGTGCCAACAGAACTTTTCCAGAACCGACCGGTTACTGCGGCATCGACGTTTGTGT
>9|ENSDARG00000016022|28317372|28321312
ATGGAGCCCCCTTTAAGCAAGAGGAATTCGGCGATAAGATTAGCGGATTTGGCATCGACTCAAGCCCTTCCTCATCAGAATATGACAGGCTTCCCGGGGATAGGGGGGCATCACCCGCACTCCCACCATGCCCACCTCCACCCTGGGGAGATGGGCAACGACCCCGGAGTGGCTCTCACTCCATTTGGACCCGAGCACATGGCACAGACCAATGCTCTCAAACTTAGTCCATCTCAGCCTGTTCAAAGCCATCCCGAAGCCCAGACCGCGGCATCTTTCACGTCTTCTCAGACTACAGTTGGTTTCCCCGTGGCTCACCCCCACACAGGCTACACCACCAGCAGGGACTTCATCCTCAGGAGAGAGCTCTCAGCCTCTGCTATGCATGCACTTGGCGACCAGCATAGTTCCGCCTCCTCCCCTCATCACCATGGCATGTTCATTTCCCCAACAGGTGCTTATGGGCACGCGGAAGGTGGTGCCCATCCACTTTTCTCTGGACTGCACGAGCAAGCGGCCCCAGGTGCCCACCACCACCACCATGCCCTCAACGGGCAGATGCGCCTGGGTCTACCGGGGGACATCTACGGCAGGCCAGAGCACTTCGGCCACAGGCCCGAGCACTATGGATCTTCTTCTCTGCACAGCTACAACTCCATGAACTTAAATGTGAACCTCGCCACGGCTCCTCACGGAGCCACGGGGGCGTTTTTGCGATACATGCGGCAGCCCATCAAGCAGGAGCTCATCTGCAAGTGGATAGACCAGGAACAGACTGCCAAGAAGCCCTGCTCGAAAACTTTCAGCACCATGCATGAGCTCGTCAACCATGTCACAGTGGAGCACGTTGGCGGACCGGAGCAGAGCACTCACGTTTGCTTCTGGGAAGAGTGTCCGCGCGAGGGAAAAGCGTTTAAAGCCAAGTACAAACTGATCAATCACATCCGCGTGCACACTGGCGAGAAGCCGTTCCCGTGTCCTTTTCCAGGTTGTGGCAAGGTATTCGCGCGTTCGGAAAATCTCAAGATTCACAAGAGGACGCACACAGGTGAGAAGCCATTCAAATGCGAGTTTGATGGCTGCGACAGGAAATTCGCCAACAGCAGTGACAGGAAGAAGCACTCGCACGTCCACACAAGTGATAAGCCTTACTTCTGTAAAGTGAGGGGCTGTGACAAGTCGTACACACACCCGAGCTCTCTGCGCAAACACATGAAGGTTCACTGCAAGTCTCCTCCGCCCCCTTCCGCCAACACGGGCTCTTCTTACCATCCCTCATCTACTACGATCGGTGATGCCCTTTCACCAAACCTAGATCCCCACAGGAACCGTTCGTCGAACCTTTCTCCTCAGGTGACCAACCTAAACGAATGGTACGTGTGCCAAGGGAGTGCTGGACCAAATAATCTACACACCCCCTCCAGTGATGTGCCAACGTCGGAATCCGACGACGAGGACTCTTTCAGACACACAGATCCAAGGGCAATGCTCTGA
>22|ENSDARG00000053695|47667723|47670302
TGCCAGGAGTGTGCAATGAGCTTCAGTAGAAAAACAGACTTCGACGCTCACATCGCAGATCATGCCAAAGTAAGACCCTACACCTGCTCTCAGTGTGGGAAGGGGTTCAGGCTGAGAAATGGATCATCAAATGATGATAGGACCGATCACGATGATCAGAAATCGTTCCCCTGTGGTCAATGTGGGAAGAGTTTCCCTAAAGAAAGCGATCTTCAGTGTCATGTGAAAGATCACGCTGTGGAGAAGCCAGTTGATCAGAGTCTCTTAAGAAATGGATCATTAAATGATGATAGGACCGATCACGATGAGACCGATCACGATGATCAGAAATCGTTCCCCTGTGTTCAATGTGGGAAGAGTTTCTCAGAGAAACTGAGCCTTAACGCCCACAAGAAGATCCACTTTAGAGGAGTTATCTTCAAGTGTAAGCGATGCGGAAAGAGATTCTCTAATAAAGCGGGCATCAAGGCCCACAGGAAAACTCACGCTACACCGCGGCCTTACGTCTGTGGTACGTGCGGGAAAATATTCAACAACAAACAGACGCTGAGTCACCATGAGATGCGTCACGTGAAGGAGGTTCCATGCGAG
>21|ENSDARG00000057238|17894926|17897736
GAGCCTTTCGTTTGCAAGTCCTGTGGAGTGTCTTTCAGTGATGGGGCTCTTTTGAACATTCACAATGCTTTACACAAAGAAAGACCTTTCAATTGTTTAATATGTGGGAATACTTTTAAAATGATGAAATGCTTGATGAAACACCAGAGATTTCACACTACTTCAGGTTTGTTTCGATGCAAAACATGCGGGAAGTGCTTTGAACTGAGATGGAAGTTCATTAATCATGTTCGGGCTCACGTTAAACATTACAAATGCTCCCACTGCGATAAACGCTTCACCATGAGAAGCTGCCTCATCAGACACGCAGCGACACACACTGGAGCTCAGCTCTTCAAATGTGACATATGCTCCAAGTCTTTTGTATTTCAGGCCTCCCTAGAAAAGCACAAGCATCTGCACACTGCAGAAAAGACTGTTACATGCCCAAACTGCCAGAAGGTTTTTCCAGGCACGCGTTCGTTCGGTAGACACCGATGCAGAGCAGTCGAAACGCTCTACAATTGTCCCGTCTGTGACAAACAGTTTAAGATCAAACAGAACATGCTGGATCACCAAACGCTGCACACCGGAGAAAAGCCCTATTGCTGCGAGATTTGTGGTGAGTTTTACAGCTGCGAAAGATATCTGAAAAATCACCAGAAGAGTCACATCGAGAAAACGTACGAATTTTCCTGTGAAATATGCGAGAAGCGGTTTAGCGCTCGCAAACACCTGCAGGCGCATATGCTTGTGCACACGAGGGAAAAGCGATACACATGCGACGTATGCGACAAGAAGTTCGCAACGTCTGGAAATCTCAACAGACACAAAGCCGGTCACACAGGAGTAAAACTTTACGGTTGTCCGATATGCTTAAAGAGGTACACGACTGCGTACGCTCTAAAAATGCACACACACAAACATACTTCAAGCAAACCTTTTCTTTGTGATGTTTGCGGTAAGGGATTTACCAGTTCGGACTACATGAAAAGGCACAAGCGAATCATTCACGCCGGAAGGAGGGATTGTGTGTGTTCCATCTGTAATAAGGCCTTCATATTCCCCAGTTCTCTTAATCAGCACATGCTTGTACATACAGGAGAGAAGCATCATTTCGGCTGTGATGTTTGCGGCAAGACGTTCAATCAAGCTGTTCATCTGAGGACTCATCAGCGAGTGCACACTGGCCTCAAGTCTTTCAGCTGTGAGAGCTGCGGGAAGAAGTTTGTGGACCATAGAAATCTCAAGCAACAT
>19|ENSDARG00000010147|3338878|3347659
CCACAGAGCCAGCCCCCTGTTGTTCAAACATGCCAGTCTTTGTCAGCCACAGTACCCAACTCAATTCAAGTCCCCGTTACACCAGGTTACAACCCTGTTCAAATGACAACGGTAGTCAACTTTGGTGCAAGTCAGGTATCTGATATCTCCGCAAAAGATCAAAAACCAAAAAAGCAAGGGAAGTATGTCTGTGAATATTGTAAAAGAGCTTGTGCCAAGCCAAGTGTGCTTCTAAAACACATACGTTCTCACACGGGAGAGAGACCTTATCCCTGTGTGACATGTGGCTTTTCGTTTAAGACCAAGAGCAACTTATACAAGCATAAGAAGTCTCATGCGCATGCTATCAAGCTAGGTCTGGTGAAAGACTCTGGAAGTGGTTCCCTCTCCCAAGAGTCTGACAAAGGCCTGGCCACACATTCAGATGTTGATGAAAGTGGGGACAGTGATGAAGAAAGTAGTGCAGCTGACTTGGATGCAGATTCTTCACAGAGCAGCCTAACAGCATTATCTGAGAGCAGTTTGCAGAGTGCCAGCATGATACAAGGAAGCCAAGCAGAATCTGAGCATTCACTGGTGTTTGAAAATCTTAAACCATCAGCTACTCAGAGAGGATGTGAGCCAAAGGTCACTGCCGCTCTCCCCAAAGTGGTAGTCCACCCTGTAAATGTTTCACCTCTGCGTGCGGACAGCCCTCGAGTTACAGATTCAGCACCTGAACAAGCCACAGCCCAGAGGCAGAGAGATTTCCAACCAACAAATCTAAGGTCAAATGTAACGGTTCTATCTTCGCTAAAAGAAGTGGATTGCACAAGTCCTCCACAAGATTCAGTCAGTGACGATGAAGATCAGCATTGTAAATCACCACTAGGAGGCAGCCATGCCCAGCTACAAAGGCAACAAGCAACTGATTACTCTCAACAGGCACAAGTCAAGTGCCTCCTTAGCCCTCGGAGTCTTGGGAGCACTGACTCTGGCTACTTTTCACGTTCTGAGAGTGCAGATCAAGCAATGAGTCCTCCAAGTCCTTTTGTTAAGATAACTCCACCAGGAGACACGGACATTACAAAAACCCCACACATTCCTCCTTGCCCAGTTGTGGCAGCTGTCATGCATGTAGCAACTATTGAAAAGCCTCGAGTTCCTTCAGGACAAATGCGTCCTCCATTGGAAACCAAAGCTCTATCTCTCGAGGAGCGCATTTCAAAACTGATTTCAGACAATGAGGCTGTTGTGGATGATAAACAACTAGACAGTGTCAAACCTAGACGGACTTCCCTTTCTCGGAGAGGTAGCATTGATTCCCCCAAATCCTACATATTTAAAGACTCTTTTCAGTTTGATCTCAAACCACCGGTAAGAAGATCTAGTTCTAACTCAGACATACCGAAATCTCCTTTCACTCCTACAGACAAATCCAAGCAAGTATTTCTCCTTTCTGTACCATCTCAGTATCCAGCCATGGAATGTTTACCAATAACAAGAAGTAATTCCATGCCTACCACACCTGGTCAGTCGGCTCTCTTCCCCAATGTAACAACTCAGCCACACCAACTAAGGATCTGTCAATCGTTCGATGACAAGATCAGCTCACTAAATGATGATGTATTCTCTTCTGCTCCCTCTACTCCCAACCCTGCTGTTCACCCTCGCACACTAGTGAGGCAGATTGCAGTTGAGGATTTGTCCACAAATGATGGTCATGTCCTTATTCAAGTTCATTCCATGGATGAGAGTCATCACGGACCAAGTATTACACATGAGCTGCGAAGTAAGTCTTTTGAGCATGCAACAGAAAGGAATCGAAAACCACAGCAAAACAAAGGGACAATGTATGAATGCGAGACTTGCCGTAACCGTTACAGGAAATTAGAAAATTTTGAAAATCACAAGAAGTTTTATTGTTCGGAACTGCATGGCCCAAAAAACAAGCCTATGCATGCTAGAGAGACTGAACATGAAGTGTTTGGACGTGGAATTCAGCAGCCTCTTTTAAACAGAAATGCAGTAATTACTGGCAATGTAGAGCAACCACTAATGTTAAGAAAAAGAAGAAAAATTAAAAGTGTTGGGGATGATGATGACCAATCTCCCACTGAGACCACACCCCCATGTTCAAGAAGTTTTGACTCCAGCCAGTCTTCTACAGGATCGATAGGGCGGACTAATTCTCACCATACCCAATCTTTAGGTAACTCTGCTATTTTAGGGCAAATACAAATCATTGCAAGGGCTGGAGAACTGCAAGAGTCAAGACTATCTCCAATACGAGAGGCTCAGATAAGCACACCATGTAAAGAACGAGGGGACCTCCAGAGACAAGGAAGTGGAACTTCAGTCATTCGACATACCAATTCCCTAAGCCGACCAAATTCTTTTGAAACATCTGAGTCTATTGACAGGTCATCTCCAGTTGATCCTGTGGAAAAGGAAACAAAGATTTCTGTAAAAAGCCATACAGAGACCGCAGTGAGTTCTTCGCAAAGTTACCATGACAGAATGTCTACACCCAAATGTCCCAGCCAAACTCATGAAAAGCAATCCTTTGCAATTGTAGGTGATGTACCTCCAGTCCAGCAATCTCGGCTTGTTCGCCAGAGCAACATTCAAGTCCCTGAAATATTAGTAACAGAGGAACCAGACAGAGATCATGAAACCCAAGTTGTTGAATCAACAGAAAAACCTGCAGAGACATTCAGCTGGCCTCAGAGGAGTGAGAGCTTGTCCAAACTGCCAACAGAAAAACTCCCCCCAAAGAAAAAGCGCATAAGACTTGCTCAAATGGAACACTCTTCAGGTGAATCCAGCTTTGAGTCAAGTCTCTCTCGTAGCCTCAGTAGAGACAGTAGCTTGTCAAGGTGCTCAAGTATTTCAGCCTCCTTTGACAGAGATGATCCACCAAGATCTGACAGCCCATCAAGAGCTGATAGTGTTGGGAAGCCACCAGAAACTCAAGGGGTTCCTGTAGCAAACAACACTCTTGGAGTGCCAGGCATAATGAGACGTTCTACTTCAGAACAAATCAGCTACACTCAGTCATCAGTGGAAATTTCTTGTGACTATCGTAGCAAATCATTTGACTGCAGCAGTATGTCACCCAGCAGGCCTTTGTCACCAATGCAGACTGCCCTTCCAAAAACTACACAGTGTCCTCCCTCTACCCTGGTACCTCTAATTGAAAGAAGAAGGGGGCCTCTGGTACGTCAAATGTCCTTGAAGATTGCACCAGAGCCTCAAATAGCAGTGAAACAGACTACCCCCATCCAAAGGGTCCCCTTCACCAATGAATGCTCTGGGTCCCAACCTAGATCAGTAAATCTGAACACATCCGCTCTTGCTCAGTGCTTTGCTGTGCACTCAGGAGAGGTCTCGCTACCAAAAAATGAGCAAGTGGTCCAAAGCATTAACCTTGGAGGGAAAACTGAACAACCACAAGTGCATGGCCTTCCACACCCATGGCATCAGACCTCAAGGGTTGTGGCAGGTCATGTGCAACCTCTTGTTCATATGGTAGGGGGTCAGACAGACATTAAAAAGAGTTCTGATGAGAAAAATAAAATCTTTATACCTAAATACCAAATGAACTGCCCAGTACTGAAAACAGGCCAGACATATTCTTTGGCAGGTGTGCAAGGCACACAAATCCCATTGCCAGTGATAACAATACCAATAGCTAATGAAATTAAAGGGTCACATTCAAATGATGGAATGCAAAATGTCTATGTTGCACAATCAAGTTATCAGGCTGTACTCAATAAGCCTTCGATTGTACAGCCTTCTAATGCACAAGTTGATACAGCTTCCCATAAAGTGCCAGTATCTGCACCTGTACCACAGATTCTAATCACCCATGAGCACACCCTAGCATCTGCTTCTGCAGTTTCTAAGGTCAGCTTCCCCATTGCACCTTCTGTGAACAGAGATTCGAAGATTGGACCAGAAATTCAAGCTCAAAAGCAACCAGGCTCTGTTGCTGTACAGATGAAAAACAACATGAAAACAACTGACCAAATCCAAAACACAGAGCAAAGCATCCTTTCCCTCGGATCACTGCATTGTATGCAAAAATTGGCATCTGCAAATTTATGCCCCCAAGAATCCACTGCTTCAAGCAAGCGTATGCTCTCACCTGCTAATAGCCTAGACATTGCTATGGAAAAGACTCAGAAGCGAGCTAAAGATGAGCATGGAGCTGCATGTCTTACTGATGGTAGATCTCTGAACTACTTGAACTCAAAGATGTCAGAAATTACCAGACAGAGAAAGTTAATGCTGGTTAGACAGGTCTGCACCACAGAGCCAGTGGATAGCCCAATTGAGACTGATGCCCCAGAACAATTGCCTGAGACATTAGACACTGAAAAGAATACTCAGAAACCAATACCTCAGGTGACAACAACTGAGGTCAGTGAACAGGAGATGGAGAGTAGAACCCCTACAACAACACCTCCTGCACGTTCTTTACCTGGAGTTCAAGGCTACCCCATGCTAGAGAATTCCACTTTAAAGCCACAAGAGAAACCTGAGGAGCAGCGCTGGTCTCCATCAAAATCACCTCTGAGGCCTCCATCATTTCAGGGACAAGTGAAGTTAGCTTCTTCTGTGTCTGTGGTCAACACTAGAGACAGCCATCGTCTGTCTTTCCCCAGTTTGAAAACAGCTACAACTTTCACCTGGTGTTTTCTCATGAAAAGGAAACCCCTCCACGTTCAGCAGATGGATCAGAGGATCTCTGCCTATTCTGCATGGGTAGTAAACCCAAACAATCCCAATCCATTGGGGCTTCCCACGAAAGTGGTAATGTCCTTGTTTGATTCCAAACAAACATCCAAGAAAATACACTACACCCAAGCAAAAACAACTACTTTGAAATCTGACATCTTGACCTACTCTGGCAAGCTGAAGGACGTCTTGCCAAAACTTCAGGTTTTGATACAGCAAAGATCTGTGCCAAGTGAGAATAGTGGAAAAACAAAACCAGATACTCAACCTGTTAATCAGAAAGAGTCAGACAGAGACACTTCCAAATCGGAACCCCAGCGAGTGAAGATCTTTGATGGAGGATACAAATCAAACGAGGAGTATGTGTATGTACGGGGCCGCGGAAGAGGAAAATACATCTGTGAGGAATGTGGAATTCGCTGCAAGAAACCTAGCATGCTGCGGAAGCACATCCGTACACATTCAGATATCCGTCCATTTCACTGCACGCACTGCAACTTCTCTTTCAAAACTAAAGGGAACCTTACCAAGCACATGAAGTCCAAAGCCCACAGCAAGAAGTGCATGGAAATGGGAGTCGCTGTGGGTATTATTGAGGACCAGGACGCAGAAGACTCAGGTGATCGTGGAAGAGCAGGAAGTGCTGACAGACAGGACTCCGATGGGGATGACTCTGATGGCCCAGATGATGAAGATAATGAGGGAGAGGAGGAAGATGAGGAGGACAGCCAGGCAGAGTCTGGCCTTTCTGCTACACCTTCCGTTTCTGCAAGCCCACAGCACTTCCCAAATCCATCCCCAGCTCTGCAATCTCAGCCTCCTCCTACTTCGGACTCCCAGACATCAGATACAGAATCTGTGGCTATGACAAGCCCAGTTTCTTTGGTCAGACAGATGTCAATTTCTGCATCCTGTTCCAGCCCCGGCCCTAATCCAACCTCTTTTACATCCCACCCGACCCCTGCCTCAGAATCCCACACCTCTGATACTGACTCCGTACACATGATGAGCCCAGTGTCACCATGCAGGCAGATGTCTATCGACTACCCAGACTTTGATGTTCCCCCTAGTCCCCCAGTGTCAGGCAAGGGTGCCAAGCTCGGCCAGGATGGAGTGTCAAGTACGATATCCCAGCCTGCAAGTGAGTGCAATGCCAATGTCGACCGTGGTACTCAGACCTCGTCTGACCCTCTTCAGGGATCCTTACACTTTCCACACGCAGGTCCGCTCCATGAACCCAGAATAGGAGCCACTACTCATCTCTTCAGCCACCTGCCCTTGCACTCCCAACAACCTCCTCGTTCCCCGTACAGCATGGTACCTGTGGGTGGCATCCAGCTTGTCCCTGCCGGTTTGGCTGCTTACTCGACATTTGTACCAATTCAAGCTGGACCAGTTCAGCTGACCATCCCAGCACTTAGTGTGATCCACAGGCAGACCGGCAGCCCCCTCTCAGCACCCAACACCTCACCCCGGCCAGATTGTTCCCCAACCCAGCCACTGGTAGTCCAGGAGCCAGTCAGCAGTGTACTGCCTTGTTTCCCCCTTGGCCAAGTGGCAGGGCTTCAGACACTTGGTGCTCACCAGACCGCCCTGCAGCCTGTGGGTTTGGAGACCTTGAGTGTTGTAGGTTTAGCCAACTCCACCCAGCTGGTGCCTCAACAGAGTCTGCCATTAAATGCCACCCTAGGCGTGCAGGTATTGGCAGCTAGCCCTGCCCCTCAGTGCAGCACTGCCTCCCCAGCACAAATCCCTGGTCTGCAGATCCTCAACATTGCCTTACCAGCCCTCATACCGTCCCTCAGCCCACTTTCTGCCCTCAGCCCACTCCCTGCAACCCAGGACAAGCCACGTAGCCCTGAGGGTGTAGCATCTGTAACTCTACCAGCACAGGTTGCTGGATCACCACCAGCACCTCTTCCCTCAGCCAGTCCTCCAACAGCCAATCCAGGAGATGCTGCTGTCAATGCAAAGCCATGCATGGAGGTTAGGAAGGTCTCTCAAAACAACCCTAGCGTTGGATCTAGGGACACAGGGGGTGCAGAGAAGACTACAGGCATGGTGGAAAAATCAAAAGCCCCACCACAACCACCTTCGCCCTGCTCACCCTCGCTCTCTAATGAGAGAGGCTGCAATGTTGCACACAAAGGATCAGCAGGTGAGGCTTGTGAAGTGAAACCACGGCAGCCTGTTTCCAGACAACCAGTGACTGATGACTACAATGAAGCCTCCAGTGATGATGAGGACAGACTTGTCATAGCTACCTGA
>7|ENSDARG00000056254|22595700|22604155
GTTTATAAAGCTGCACAGAACTATATTGAGTTCACTCGCCATTCCAATGACGTGTTGCTGAACTTAAACGAACTGCGGCATCGGGACATCCTTACAGATGCCACCCTGCTGGTGGGCACCACCAAGCTGCGCGCTCACTGTGCCGTGCTCATCGCATGCAGCGGGTTCTTCTACACTCTGTTTTCTCGCCGCGTGGCTGGTATTTGCGGTGAGCAGGGGTTTTCTCTGACTCTGCCAGAGGGTCTGGATGCAGGCAGTGTGTCACTGCTGCTGGACTTCATGTACACCTCCTGCCTCCCCCTGACGCCAAGCACTGTACCTGGCGTGCTCACCGCTGCCACCTATCTGCAGATGGAGCATGTGGCAGACACTTGCAGAGCCTTCATCCAGCACAGAGGTTCTAGCATTGAGAGTCCAGATACTTTCAATTTTTATCTTCATCACTTTGTTTCTTTGTTTTTGGAACTACACTACGCATACTTTTCAAACTACAGTATTTATTTAATCATGATTATCCCTAATTGTCAGAGATTTGTCCAATTTTGTGTGCCATATACATCAAAAGTTCAGCAAGCGGTCCTGAATGTCTGCAGTGAAGGGATCTCTGCAAGTCCCTCTCTGATGGAGCCAGTCTTCAGAACAGCCCTCGGTGGACGTTCTCCACCTGCTCATCCCACTGTCTTCTCCCCCTCCAGGCCTACAGCTGAGGCTGAAGATCCCATCCCAGACCGAGCCAGTTATGCTGTATCCCATGTAAATATACATAATATAAAAAAATCCTTTAACTGTTTGTTCAGGATTCCAGATGAGAGCTTTGCGTCGCTAGATCCAGGAACTTGCCTAACTCCTATTCCCAAGTCTCAGACTAAATTAGAGGACTCTTCACCATGTACACCAGACAGTCCGTCCCAGTCCAGCGGACAGCCAAACTCACCAGCAGAGTCCAGCGGGTGCAGTCTGTCTCCGCAATTAAAGAAGCGATCTGAGTCGAAACTCACTCCTGACCCAAAGGCCTGTAACTGGAAGAAGTACAAGTATATTGTCCTCAACCCTCTGTGTGCCACGCCTATAAAAGAGGAGGGGCCCGAAGAGGATCGGCATTCACAAAACCACACCCCCTTCACCAGTGATAGGATGGAAGCCACATCTAAAACAACAAATAACATCTGGAACGGAGAAGAGGCGGGACTGAATGACAGGAAAATCTTGTCCCTTCCATACAACACATCACAGCAAAAGATATCTTTCGCTCCCCGTCATGTTGTGGAGCACACTTTGCAGCCTCTGTCCCTTTCCATCAGTGGAGATCAAGAAATAAATATGCTAAAAACACACAAACTGATCTCATTTTTTTCAACCTCTTCTTTTATAAAAGGTCTCTGCAGTCCTTATGTTTGTAGCCAAATAGCCAATCAGGGTCATTTATTGGGCCAACATCCAATCAAGTTTGAGAACCTCTCTACACAGCTCAGTTACATTGGAAACCAAGGCACACACACCAAACCTTCCAGCTCAGGGGACAAGCCTTACCGCTGTAATATATGTGGCGCACAGTTCAACCGGCCTGCGAATTTAAAGACTCATTCCCGCATTCACTCTGGAGAAAAGCCGTACCGCTGTGACACATGCGGAGCCAGATTTGTCCAGGTAGCTCACCTGCGTGCCCATGTTCTGATCCACACTGGAGAGAAGCCGTACCCGTGTAACACCTGCGGGACCCGCTTCCGGCACCTGCAGACGCTGAAGAGCCACCTGCGCATACACACCGGCGAGAAGCCCTACAGCTGTGAGAAATGTCACCTGCACTTCCGTCATAAGAGCCAGCTGAGGCTTCACCTGAGACAGAAACACGGCGCCATCACCAACACCAAGATCCGCTACAAGGTTCTGGCAGATCCGTACCAACCTGCACCCGCTCTGCTTCAAGCCTGCTAA
>14|ENSDARG00000053536|65716207|65720352
ATGACTATGCTCCTTGATAGCGCTCCTCAGTTCCCGTCACTAGGAGTAGGGGGCTTCGGAACGCCTAGACACCATGAGTTAGGAAACAGAGACCCTGGGCTGGGACTCAGTCCCTTCGCAGATTCATCTCACTCGGCTGCCTTCAAGATTAGTCCCGTTACTCACGACATCGCCTCCAGCCAGACATCAGCGTTCACACCGCAAGCAACTGGATACGCAGCAGCGCTCGGACACCACCACGGAGGACAAGTTGGTTCTTACGCCGGTGGAGCATTCAATTCGACCAGGGACTTTCTCTTCAGAAACAGGGGCGCAGGCATCGGAGAGACCGCACCGCCGAGTGCCCAGCATGGAATCTTTGCCGCTTCTGCTGGGAGTCTACACGGGCCCCCCGGAATTTCGGACAACCCGGGACATCTGTTGTTTCCTGGACTTCACGATCAGAGCGTGAGCCACACATCACCAGGAGGACATGTTGTAAACAGTCAAATGCACCTGGGTTTACGCGGGGACATTTTTGGCCGTCCAGATCCATATCGACCTGTGGCGAGCCCTCGTACGGAACCTTATGGCGCCGCTCCGCTGCATAACTATAACCATCCCATTAATATGAACATGGGAATGAACGTACCCACACACCATGGTCCGGGGGCCTTCTTCAGATACATGCGGCAGCCTATAAAGCAAGAATTGTCTTGTAAGTGGATAGATGAGAATCAGATGAACAGACCTAAAAAGACTTGTGACAGAACTTTCAGCACAATGCATGAAATGGTGACACATGTTTCGATGGAACACGTTGGCGGCCCAGAGCAGAGTAATCATGTTTGCTACTGGGAGGATTGCCCGAGAGAGGGGAAATCCTTTAAGGCCAAATACAAACTCGTGAACCACATCCGAGTACACACTGGAGAGAAACCGTTCCCTTGTCCGTTTCCTGGTTGTGGTAAAATTTTCGCAAGATCAGAAAATCTTAAAATTCACAAAAGAACTCACACAGGTGAGAAGCCATTTAAATGCGAGTTCGATGGCTGCGACAGGCGATTTGCAAACAGCAGCGACAGGAAAAAGCACATGCACGTGCACACATCTGACAAGCCATATATCTGCAAAGTGTGTGACAAGTCCTACACACATCCCAGCTCTCTCAGGAAACATATGAAGGTACACGAATCACAAGGCTCAGAGTCGTCTCCGGCTGCGAGCTCTGGATACGAGTCGTCCACGCCGCCAGTGCTGGTTTCTGCGAACACTGAAGACCCGACAAAAACACCCACGTCCGCGGTGCAAAATTCATCAGCACACAGCGATGGACTACCACCTAATTTTAACGAATGGTACGTTTGA
>20|ENSDARG00000028086|29493044|29643016
GCGTTTGAGAGGAACAGAGCAGCTGCGAGCCCAACGGACAAGTCCTCCGGTAACAGACAGCAACTCGCCGAACTCCACACGCCCGAGCGGAGGAAAGGTGGAAGTATGGAGCTGGCCAATCATGGTCTTATCCTTCTGCAGCAGCTCAACGCGCAGAGGGAGTTCGGCTTCCTGTGTGACTGCACGGTCGCAATCGGCGATGTCTTTTTCAAAGCACACAAGGCCGTTCTGGCAGCATTCTCCAACTACTTCAGAATGCTATTCATACACCAGGACAGTGACTGTGTTCGCTTAAAGCCTGCTGACATTCAGCCGGACATCTTCAGCTACCTCCTCAACCTGATGTACACCGGCAAATTGGCGACACAGCTCATTGACCCAGCCCGCCTGGAGCAGGGGGTCAAGTTCCTTCACGCGTACCCTCTCATCCAGGAGGCAACACTGGCTAGCCATGCGCCTCAAGCACACCCTGAGGTCAATCTCCCTCTGTCATCCTCTCTTTATGGCATTCAGATATCAGACCAACAGGCCACGCTCACAAACCGGCTCTCAGCGAGAACACCTCTATCCTCACCATTCGACTTAGAAGGAACCGGTTTGCTGGATGGGAAGTGCTCTGCGGCAAGCAAAGCTACCTCACTGACACGGTCTGGAACCAAACACAGGCACGCTCCATCAGAACCAGAGGTAGAAGCATCTGCGAGTATCAGCCAGTTTCTGAGGGAAAGTGCCGAGCCGGAAACATCTGCAACTGAAGCGCCGTCTTGTTCTCTGAGCGCTAACACAATTCTACACGTGAAGCCCAGCATCATGAGAAGAACTTCCTCTCTGAGAAAGCATTACACGTGTCATGTTTGTGGAGGCCGCTTCACTCAGCGCGGAGCCTTACGAGAGCATCTGCTCCTGCACACTCAGGCTATGCTTCCCCTGGTGTTGGAGTCTGTCGGCACCACTTCCCCTATGCTAAGCGGTGGTGCCGCTACGCCCGAGGTGGAGGAAGTTCTCCGAGGCAGTGAAGCTGCTGCTGCCACTCCAATAATCGTGGATGTCCCAAGTGACAGTGAACAGCATTCATACTCAAAAGACTCACCGCATCCTGAAACTGCCATACCAGTCCCGACAACAACTGCGGTCAGTCTGTGCACTGCACAGCCTCAAGCAGACACACCGCCTCCATCTGATATCGCTGATATTGACAACCTAGAGGGTGCGGCCGACATGGAGCGGGAAGTGAAGCGGAGGAAATATGAGTGCTCGACTTGTGGCCGCAAGTTCATCCAGAAGAGCCACTGGAGGGAGCACATGTACATTCATACGGGCAAGCCGTACCGCTGCAGCGCCTGTGGCAAGAGCTTCTGCCGAGCCAATCAGGCGGCGCGGCACGTCTGCATGAATCTGGGCTCAGAGCCAGCCTACACCATGGTGGACCGGCAGAGCATGGAGCTGTGCGCGGCGGATGACTCCAGCCAGATGGAAGCGATGTTCCTCGGCTCGTCGGGGAGACCGTACAAATGCAATGTGTGTGAAATGACCTTCTCCAGCCCTAATGAGGTGATCAAGCACCTGTGCTTCAACCAGGGGGCGCTCTCTGGTGGAGCGGCTGGAGAATTGGGCGTCAGTGGGATGAACAGTGATAGCCTGGCCAAAGATGAAGGCTCGGATTCATCCAATGGTGGGCCGCTGATGACACCCATCAAAACTGAGGAGGTGTTTGTGGAATAG
>16|ENSDARG00000042989|35247487|35250089
GGCTTGCGCTTCTTTTGGTTGTCTGACTTACAAAGCCACCTCAACAGTCATTCTCGTGTCAATAAGTCGCCCAATGAGGTTATGCAAGATCAAGCACTTGGAGAAGAAAACAGGAAAATTGATGATAATTCAGTTATCTCTCAATTCAATGAACCATGTTGTGGACTGTGTGGCCAAAATTTTCTCAACACTTCAGATTTAAGAGAGCATCATAAAGTCGAACATCCAGATGAGATTGAAGTAAAGGATTCTTCAGTTTTACCAGCTAAGGCAAAACAACAATACCATGGTGTAATGCGACACATGGTTGCAAAGCAGCACAAGCAGTTGCTAAGGGTGAACATAAAAGGAAAACCTAAGAGAATCAACAGGGCCACCTATACTGGTAAATTATTCTCCTGCAAGCACTGCCATCGTGTCTTTGTACACTCAAGCAGTCTCTCGCGTCATATGCGATACCATAAAGGTACTCTGCATGCCTGTGTTTATTGTGGAAGGCACTTTCCACAAAGATGTGATGTCACAAGGCATGTGGCCATGTACCACGCTTCAGAGCTTCAATCCAAATCTCAGGAAGAGTCAACGATGGAACATGAGACTGGAAATGGTGAACAGGAACCTATGAAAGAATCAACACAAACAACAAGCGATGGTGAACAGGAAGATCTTGAAGAAGAAAATCAACCCTCATCCAAGTCAGAAGACCTGTTTGGTTCTCGATTTAAGAAAACTTTCAAGCCAAAGATGAAGTATAAATGCAAAGAATGTTGCAGAGTCTTTGGACTACTTAGTGTTTTTCAGCGGCATATGGTTCACCACAAGAGAAACCCCTACAGATTATTGCTAAGTTGCCCTCTCTGTCCAAGTCGCTTCTCATTCACCTCTGCTTTAAATCGCCATCTTGAGTGTCATCATAAAAGAGACCCGGGGACGGATGTCACAAAACCTCCCGAAACTAATGACATTAATTCCCAAGTTCAACAAGAAGATTCTCCTACCGAATATCCGGATTCAAATGCAAATATTGACATGTCATCAGAAATACTGAATGAATCTTCTGAATGTTCTCAGATCTAG
>3|ENSDARG00000058176|9570321|9570617
TACAAGTGTAACAAATGTGGCAGGCATCTGAAGGACTTGGCCAAGCTGCAGCTGCATAAGAAACTGCACGAGAGGTCCTTCATCTGTCACTGGTGCGGCAGGAACTTCTCCAAGTTTGATTACCTTCGGATGCACATGCGCACGCACACCGGAGAACGGCCGTACCGCTGCAACTGGTGCTCAAAGACCTTCAGCCAGAGCGGGAACATGAGGAGACATGAGCGCACATGCCAGAGATCCAACGAAGAACCCACAGCGCACATGCTAGATGATGAGCAGCAGCTGTCTGCAGAGTGA
>15|ENSDARG00000061030|42447418|42453835
GCGCAGTCTTCTCTCTCTTTCTCCATCCAGCAGGCCAATGAAGCCCTCCACCACCAGCATCAGGTCAATCAGAACAGCCTGCTGCCTCTGCTCAACTCTGAGCCGCAGGATCAAAAGCCTGTTCTCCCCATCCCGCTGGACCAGAAGCCCCCAATCATTTCATCCGACCTCCTCAAAGACAACTTGGGTGGCGGAACGGGTGGAGGAGGAGGCGGCGGAGGTGGGGGTCCGGTGGTCATAAAAAAAGAGCCCAAATCAAAAACACCCTTCATATGCAGCTACTGCAGCAAGGCCTTTCGGGACAGTTACCACCTCCGACGGCACGAGTCTTGTCATACAGGCATTAAGATGGTGTCCCGGCCCAAAAAGACCACCACAGCGCCCACCATGGTGCCTCTCATTTCCACTGTGCCACGCGACAACAACGGAAACCCATCTTATGTGTCAACAGTGGCGGGCATCCTCACCACAGCAACCACCTCAGCATCCACAGCCGCAGGCATCATGTCAGTTCTGCCCCAACAGCAGCCAACCGTGCCCAAAAAACCCCCCAAACCGGTAAAGAAGAACCACGGCTGTGAGATGTGCGGCAAGGCCTTCCGGGATGTCTACCACCTCAACCGGCACAAGCTCTCGCACTCGGACGAGAAGCCCTTTGAGTGCCCTATATGCCACCAGCGCTTCAAGAGGAAGGACCGCATGACGTACCATGTGCGCTCGCATGATGGCGGCGTGCACAAGCCCTACATCTGCTCCGTTTGTGGGAAGGGCTTCTCTAGGCCGGATCATCTTAGCTGTCATGTCAAACATGTACACTCCACAGAACGACCCTTTAAATGCCAAGCCTGCACATCTGCCTTCGCCACCAAAGACCGTCTGCGTTCACACATGATACGACATGAAGGCAAAGTCACCTGCAACATCTGTGGGAAGATGCTGAGCGCCGCCTACATCACCAGCCACCTCAAGACCCATGGCCAGACCGGCTTCACCTCGACCTGTAACAAAACTTGTAAATATTCACTTGTTATTTCTTGTAAATACAGAAATACGTTGTTAAAGAAAATGCTTTTAAACCAAAATGCTCAAAAATCACCCCAGTATTTTATTCACAAACTTCCATTTCCCTTTTTTTCCCGGCCAGACTCTAACAACGTGTGCAACTCTGCCTCAGCCACACCGGTCACTGCCTCAACCGCGTCCAACACTACGGCCATGATCCGCGGCAGCGCCAGCAACCCCGTCACCATCGCCGCCCAGATGAACATCACCACCAACACAGTCAACATCACGTCCCCTGTCAGCCTTCAACACCCGGTCACCATCACTGCCCCCGTCAACATCGCCTCAGTCAACATCCCGGCCTCGGCACCCATGAACATCGCCCATCCTGTCGCCATCACCTCGCCCATGTCAATGAACATCACCGGGCCGCTCAACATCGCCATGAGGCCCATGGAAAGCATGCCTTTCCTCTCGCAGGTCTTGCCTTCCACTCCTCCCTGGTAG
>2|ENSDARG00000015482|1077637|1081974
ATGAAGATTATTAATGAGGAGGAAGGAAACGCAGGAGACGCTGAAGAACACAGAGACTTCATTGTAGTCAAAGTGGAAAATGAAGACGAGAGAGTAATAATAGAGGAGGAGCAGGAGGAATCTCAGTATGGTGCAGTTGGAGAAACACAAGCTCATCCTGCAGACCCTGACAAGCCTTTCACCTGTCCTCAATGTGGAAAGAGCTTCAGAAGTAAAGGACTTCTCAGAAGCCACATTAAGATCCACACTGGAGCGAAACCCTTCACCTGCCCTGAATGTGGGAAGAGCTTCACAAATAGAGGAAGTCTTCGAGTTCACACCCGACTGCACACCGGAGAGAAGCCCTTCACATGCTCTCAGTGCGGGAGGAGTTTCACACAGTTAGGAACGCTTCATAAACACCAGCGAATCCACTCCGAGGAGAAGCCGTTCGCCTGTGACGAGTGTGGAAAGAGCTTCAAGTGGGAGAACGGCTTCCAGATCCACAAGCTCATTCACTCTGGAGCAAAGCCGTTTGACTGTGATCAGTGCGGGAAGAAGTTTGTGAAGGAGTCCCACCTGAAGGACCACATGATGTCCCACACTAACGAGAAGCCCTACTTGTGTTCGGTGTGTGGGAAGGGCTTCGCCAGGCTGTCCACGTTTAAAACCCATCAGAACATACACGCGGGTGTGAAGGAGTTCGTGTGCGCAGACTGTGGGAAAGCCTTCACCACGTCAGCTGAGCTGAAACAGCACCACAGGATCCACACGGGAGAGAGACCCTACAAGTGCTCACACTGCGAGAAGAGCTTCAGACAGCTAGGCCCTTTACAGCAACACCAGAGACTCCACACCGGAGAGAAACCCTTCCAGTGCCATCGCTGTGGGAAGAGATTCACTTATCACAAGTCTTCAGTCATTCACAGGGAGAAATACTGCCCCAAACTAACAGAACTATCAGTGTGA
>6|ENSDARG00000060376|32071184|32083307
ATGGAGAGGACAGAGCAGCCGTGGAATTCCTCCTACACGTACCAGGTGAGCAAACACAGCGCCGAGATGCTACACAACCTCAACGGCCAGAGAAAAGATGGAGGCAGGTTTTGTGATGTTATCTTGCGCGTCGGAGAGGAGAGCTTCCCCGCGCACAAGGCGGTGCTGGCGGCGTGCAGCGAGTATTTCGAGTCGGTGTTCAGCTGTCAGACGGAAGACGACGGCCAGGGCAAGGAGCTGGAGATGCACACGATCAGTCCTAAAGTTTTCCGAGACATCCTGGACTTCGCGTACACCTCCAAGATCGTGGTGCGCCTGGAGTGCTTCCCGGAGCTGATGACCGCGGCGAAGTTTCTACTCATGCGGTCCGTCATCGAGATCTGCCAGGAGGTCATCAAACAGTCCAACGTGCAGATCCTCGTGCCCCCTTCCCGCGGAGGCGAGCACAGCCTGTTCAGGGCCGCGGAGCAGCTGTCATACCCCCTACCCGTGGACATGTCAAACGGGAGCGTGTCCAACGGCGCTGTGTTTACCGACAACAATGACAGCGACAGTGCCGATCCAAGCAACATCTCTCAGCCAGCCGCTCCCGGGGCTCCAACGGCCGATCGCTTAGCGGTTTCACCGTTGGAGTTTTCCAGCGGCCACCTAAACATCGACGGCTTTAAACGAGGAAAACCCAGACCCAAAAAGGAGCCCATAGCGCAGCCGGTCACTTACAACAATAGCACTGGTCAAAACGAAGAAGGGGCCCTTTTCTCCTGTGGGATATGCGGGAAGATGTTTCCAGACGAAGTCCAGTTGAGAAACCACGAGGCGCAGCACGGGACTTTCACCGGTGTCATGAGCAGTGGAATAGAGCTGGTCGTTGTTGACGGCCCGACGATGATCTCTCATCCTGGCCAACAGAGATTTCAGGGAAACGGACTACCTACGGACACCCGTAAACGCGAGAGGACGAGACGACACGTCGCGTGCGACTTGTGCGGCAAGGTTTTCCGAGACGTCTACCACCTCAACCGGCACAAGCTGTCGCACTCCGGCGAGAAACCGTACGCGTGTCCGGTGTGCGGGCTGCGCTTTAAACGCAAAGATAGGATGTCTTACCATGTGAGGTCTCACGACGGCTCCGTGGGTAAGCCCTATGTCTGTCAAAGCTGCGGGAAAGGTTTCTCCAGGCCAGACCATCTGAATGGACATATAAAACAGGTGCACACCACAGAGAGACCTCACAAGTGTCAGATTTGCAACGCGTCCTTCGCAACACGAGATCGCCTGAGGTCGCACCTGGCGTGTCATGAAGATAAGATACCCTGTCAAGTGTGTGGGAAATATCTCCGGGCTGCCTACATGACTGACCACTTGAAAAAACACAGCGAAGGACCTCATAACTACTGTGGAATATGCAACAAAGGTTTTTCTACTGCATCCTACTTAAAGGTGCACGTAAAAACGCACCACAGCTCGTCCATGCTCCCTTCCTCTGCAGCACATCAGTTCCCTGAACCACGCACCAACAGACCACAGACGCACAACGGCGCCCCCTACCACTCAGGACGCCAGTGCGCAGTGGAAGACGGGCAGGAGAATGCTGGGAAATGTCCTCATCAGGATTCTGACGGTTCAGATGCAGTTTTCGGTGACCTTTCCAACGGAATGGATCTCAAGGCTGAACATAAAGTTGACTTCAACGGCCAACCTGATGACGCAGTGACCTCACCAGAGGGCTCCAAAAACATCCCAACAACAGACCAGGAAAAGAAGTTCGCCTGTGGCGAATGCGGTCAGGCTTTCCGCACAAAGTCTTACCTCAACAAGCACCATCACCGTGTCCATAAGAAACGTGCTGCGGCTGCCTCCAGTCTTGGAGACCTCGCCTCACCCTTTTCCCCCCAACAGAATATGTCACTTCTTGAATCCTTTGGCTTTCAGATCGTCCAGTCGGCCTTTGCCTCCTCACTTGTGGACTCTGAGATTGGCAGCAGTGGAATGGGTTTAGGGGAGAAATGA
>1|ENSDARG00000037001|48218113|48218943
ATGGAGGGCCACCTGAAGACACACTACAAGATGGAGTATCGCTGCCGCATCTGCCAAGCTGTGTGGGCCAATCAGGCAGAGCTGGAAAGGCACACGCGCGCTCACCGCCTGGGCAACCACTATAAGTGTGAGCAGTGCGGCTACCTCTCCAAAACAGCCAACAAGCTCATCGAGCATGTGCGCGTGCACACCGGCGAGCGGCCTTTCCACTGCGACCGCTGCAGCTACAGCTGCAAACGCAAGGACAATCTCAACCTCCACAAGCGGCTCAAGCACGCACCGAGACAGACCTTCGGTTGCGCCCAGTGCCCATTCACCACCACTCATCCGTTCGTCTACAGCCGCCATGTCAAAAAGCACCAAGGCGGGGAGGGAAGCGCCGAGGAAGGCGAGGCTCGGCCAGGTACGCCCCATCCGGGCCTTCTGGAGCGAGGTGGGAGCAGCAGCGGGAGCGGGGACAGTGGGAGCACCAGTCCGCTCATGAACCTGTCGGCCTCTCAAGCCTTGCAGTCCGTCGCCCTGTCAATCACCAGCAAGCAGCAAGATGGCACGCCAACCGCGCGCTACCTCTCAGCCAATGGCACGTTGTCCACACTGGCGGCTCGCTACTTTGACCAGTACAGGAACTGTGACCTGGCTCACCTCGTCCCCCTCACCACGCTCTTTACCACCCGACGCTTCACATTCCACAGCCCCTCGCCCTCAAACTCACCACCCTCTCCCACATCACTCAAACACTCCTTCCTGGCATATCTGGGACTGACAGAGAGAGCGAAGACCATTTGA
>9|ENSDARG00000062338|21258867|21274335
TCAGTGCTGAGCTATGAAAACGTGGTGGATGCCGGTTCAGGGTCCGACGATGAGGACAGACTGCTGGGATCTGAGGGTGAAGGCAGTCCAGCAGGTGTCCCGAGTCTGGAGGCTTCACCCCGGGTAGCCCATGCCCTGCTCTCCTGCCGGGGTGACGAAGAAAATGAAAGCCAGGATGGGGCAGGAGCCCATGTTTGGCGCCACGGGGAGCTGAATGGTTCAGAGAGTGTCACAGTCGCAGGGTCTTCAGAAGAGAGAAAAGCTGAGTACAACTCCATGAGCCCTGACATCTCTCTTCATGGAATTGGAAATGGTACAGTTAAGGGGATTGATGCCTCTTCAGAGCTGGAAAGCTTCTTTGCCAAAAGGAAACTGGATGACGGTGAGGGACACGCAGCAAGCATTGCTGAGTACCTGCAGGACACCGTTATCATTTACCCAGAGGATCCAGAGGAAGGTACACGACTGGGCACACCAGAGGCCAACGGACAAGATGAAAATGAAAACGATCTGGCACTGAGGACGCCAGATGCCTTTGCCCAACTGTTGACCTGCCCCTACTGTGACCGGGGCTACAAGCGACTGACCTCCCTGAAGGAGCACATCAAGTACCGACATGAGAAAAACGATGAGAGCTTCCCCTGTCCCCTGTGCAGTGACACCTTCGCCTACCGCACCCAGCTAGAGCGCCATATGGCCACACATAAACCTGCCAGAGATCAGCCTCAACTGCTAAATGAAGGGGCTGGCAATCGCAAATTTAAATGCACAGAGTGCGGCAAAGCCTTTAAATACAAGCATCATTTGAAGGAGCACCTCCGGATTCACAGTGGTGAGAAGCCATATGAGTGCTCCAACTGCAAGAAGCGTTTCTCCCACTCTGGCTCCTACAGCTCCCACATAAGTAGCAAGAAGTGCATTGGCCTTATCTCCATTAATGGACGGGTGCGCCATGGAGTCAACAACAAGCCTGGCTCATCACCAAACTCTGCTGCATCCTCTCCTGGCAGTCCTGCCTTAGCTCAGCTCCGTCACAAACTGGAGAACGGCAGGTCCATGAGCCTCCAAGACCCATCCGCTCACACAGACATCAAGTCTGAACCCATGGACTTCAATGAGTACCGTCTCATGATTGCATCTCAACAAGAATATGGTGCGTCGGGAGCCTTTCTCAATGGAGGTGGCCGTGGAGGTAGTCCTCCGGGGATGCACAGCTCATCTCAGAACCCATTGCAACATCTGGGTATCGGGTCAGATTCTCATCCACTGGGCTATACAGGGTTCATCAACAACATGAGTGAGGTTCAGAAGGTGCTTCAGATTGTGGACAACACAGTTTGCAGGCAAAAAATGGATGGCAACCCTGAAGAGATCTCTAAGCTTCGAGCATACATGAAGGAATTAGGCTCCCAGATGGAGGAGCAGAATCGGGTACTGGCCTCACAGCAAAGCTTCCTTGGCGTTGGTCACAACAGTCCCACCAAGACCATCATTGACTACACACTGGAAAAAGTCAATGAAGCCAAAGCATGTCTCCAGAGCTTAACAGAAGATTCCAAGAGGCGGCTCATGGATATCAAGAAAGAAAGACCAAGCCACGCCATGGATCTTCTATCTGAAGACAAAGCACTGGAGAGGGATGCACAGTACGCACCTTTCTCTTGTCAGTATTGCAAAGAGACATTTTCTGGCCCTATTCCATTACATCAACACGAGCGCTATCTCTGCAAGATGAACGAGGAGATCAAGGCTGTCCTCAAACCTAATGATACTGTACCAACTGGTCGCAGGGGGCTTTTCGGCTCAGAGCAGCAGGCTGGTGTGATCTCCTCATCCCTCGAGAGGAATGCCACCAGCCCAGTCAACCCCTACAAGGATCACATGTCATTACTGAACGTCTACTTTTCCATGAACACTGAACCCAACTCAGAGGAACTGAGGAAGATCTCTATGGCAGTGGGTCTTCCTCAGGAGTTTGTGAAGGATGCATTTGTTCAATGGAAAGCCCAATCTCACCATAGCTTCTCTAGGAAAAGATCTCCTCCTCCTGAGCGAAGTGGAGAGACCAACCATGTCAGGGATTCAGCATTTGCCCGGTCACCGGTTTCTTTGGGGCAATATGGCGACTCAACAGCAGAGATCCAAGCCATCACCAATGGGGATTCAGGGCACAAGTTGTCCAGAACACATCAGATTACAGGCACCAGGCAGACCAATGAAAAGCCACTTGACTCTGTGGACCACTTGAGAGGGGAGACACCCTCACCTTTGAACCTCTCATCATCATCATCCAAACACTCACATAGCAGTTCATACACGCCTAACAGCCTCACCTCTGAGGATGCCCACGGGGAACCACTAGACTTGTCTTTGCCAAAACAAGTTTCCAAGGCAGAACGGAGGGCCAAACCGAATGGTTTTTCTATTGAACACACTAGTAATTCCACTGCACGTGAACCAGGAACAGAGCCTTTAAATTTGGCCCACATCAAGAAGGAGTTCAATGGACCCAACAGTTTGGGCAATGAAAATCAGATGGATAAAAGCTCAAGTCCCATCTTTAGCATAAACCCCTTTGGTGGAGGCCACATGTACACCTCTCTTCCACCACATGGCGCATTCCCTCCACCCACTTTCATGTCAACGACTCAAGCCAGCATACCGGGTCTAAGGCCTTACCCAGGGCTGGATCCCATGAGTTTTCTACCACCTATGGCTTATACTTACGCAGCAGGAGCAGCCACCTTTGCTGAGATGCAGCAACGTCGGAAATACCAGCGGAAACAAGGCTTCCAGGGGGATCTACTGGACAGTGCTGGGGACTATCTGTCAGGGCTAGAGGACCTGACAGACAGCGAGTCGCTTCTCGCCCGGAAGAAGATTAAGAAGACTGAAAGTGGTATGTACGCGTGTGACTTGTGCGACAAAACATTCCAGAAGACCAGTTCCCTCCTAAGACACAAATATGAGCACACAGGAAAGCGGCCTCACCAGTGCCAGATTTGCAAGAAGGCCTTCAAACACAAGCACCACCTCATCGAGCACTCGCGCCTACACTCGGGCGAGAAACCTTACCAGTGCGACAAATGTGGCAAGCGCTTCTCCCACTCCGGCTCTTACTCGCAGCACATGAACCACCGATATTCCTACTGCAAGCGGGAAGCGGAGGAGCGTGAGGCGGCCAAGCAAGAAAACCACAACAATGGTGGACCCCTGGAGCCCACAGAGCTCCTGATGCGGCGGGCTTACCTGCAAGGCCTTGGGCCTCTGGGCTTTTCAGATCCAGAGGATCAGGCTGAGGACATCACACGAGAAAACACCATCTTAAGAGACGGCACTGAGAGCGGGGCAAGGGAGACGGAAGAGACGTATGCGGAAGTGACTGACAGACAAGAGACAGGTTTGATGGGGGAAGAGGAAATGGAGGGGCAGAGGTTTGACACTCGTAGCCCTGATGGGACAGCAAAAGATGAGAAAGAGAGTGAAGTGACTGGAGGGACAGAGGACGAAAGCTCGGAGGAGGGGAAAAGAAACCATGACGGCGAGAACGAGGAT
>16|ENSDARG00000060370|44968303|44983781
AACATGGATTCGGATTTGTTTATGGAGTGTGAAGAGGAGGAGCTGGAGCCATGGCAACAGCAGTCTATGGATGAACCAGCCGGAAATGCTGAAAGCAGTACTCCCTCCGCCCCGGTGGTTGATGTTCCAGCTCCGCCTAAGACCATGGTGATCCCAAGCCTAACGTCTGTAGTAAATACGGCGAACACGGTTCCGCTGATCACAAATACAAAGAAGCAAACTGGGGATAGAGGTGATCAGTCATTTATTTTTTCAGTAACTCAACGTGCGGTTGTGCCGACTGAGATCCCTAAAGCAGTGCAAGGGCAGCCGGTCATCTTGGCACCAGGAGGAGGTGGACTGGGCACTGTGGCTCTGTCACAGGTTCTCCTGCCTGGAACATCTATTGCCAATGTTACCAACAGTCAGCCGATCTACTTTACCACACAGGGTCTTCCTGTCCAGAATATCCAGCCTGGCCAGGGTCCAATGAGTTTAGTGCTGAATGTCCAACAAGGCCAAACTGTTCGACCGATTACTCTACTCCAGGCACCTGGCACACAAATTTTCAAACCAGCCATCGGAGCAACCCAAATAATTACCCAGCCTGCTCAAATAAGGGCTGGAGCTCCGGTTGTAAACAGAGCCCAAACGCCTAGTACTTTCAGCACAGTGCAGATCCCTGCTACTCTCACTTTTCGAACTACAAACGCGGTCACCCCAACAGCTGCCAGTTCTCTACCCATCGTATCTTCTACAACCATTACTCAGCCTACCAGGACCACTACTAAAATAGGTAAGAATAAGAATTTAATTGAACTTTTTAAAGTTAGATTTTTAATGCCTGATTCAAACTATATTGTTTTCTATCTATTGACAATAAAGCAAGGAAATGGACCCCTAGACATGCAAAACCTAATGAATCTTGTGAAGTCTGTGAACCTTCCTGGTGGGGCTCAGGCTCAGACATTTGTAGTCATGAGCAATCAAAATACCAAAAATGGTCCTGTTGTTTCTTCTGCTGTTCCGATCATCTCACAAAATGTCATTCAAACGATCCCACTTCCAAATGCAACCTCATCAACAACCACCACTCATTTGTGTCCTCGTTGTGGAGCTCAGTTCAGAATGATTGAGGCTCTACGCGGTCATATGTGTTTTTGCTGCCCAGATCTGGTCCACATGACTGAAACAAGCAGTACCCCAACAGCTGTGAAACCCCCAGCAACACCACCTAAGAGTGCCTCTGTTGTGCCTAGTCCCAAGCTGGATAGCCCACCTAGCAAAACAGGAGATAGCCATCCCAGACTCGTCATGCTGGTTGATGATTTCTACTACGGCACATTTGAGGGAAATCGAGTCTATGTACCAATGGACAACTCAAAAGAACCATTATCATTCAGATGCCTGACCTGTAGCAAGAAACTAAAGAATAATATTAGACTTATGAACCATATGAGGTACCATGTTGAACTGGATCAGCAAAATGGGGAAATGGACAACCACACATCCTGTCAGCATTGTTTCCGTCGTTTTCCTACACCGTTTCGTCTGCAGTGCCACCTTGAGAGTGTCCATACCTCCATTGAATCATCTACCAAGTGTAAGATATGTGAGTGGTCCTTTGAGAATGAGCCAGTGTTCCTGCAGCACATGAAGAACTCCCACAAACCCGGAGAGATGCCTTATGTATGCCAGGTGTGTGAATACCGTTCCTCCTTCTACTCTGATGTGTTTAACCACTTTCGAACCTGGCATGAGGATACCCGCCACCTTCTGTGCCAGTATTGCCTGAAGGTTTTCAAGCATTCCACCAGTTACCAGCAACACTATGTTCGTCATCAGAAATCAACAGTTTACCATTGTAACAAATGCCGTCTTCAGTTCCTATTCACAAAGGACAAAGTTGAGCATAAAATAAATCACCACAGGACTTTCCGAAAGCCCCGTGAATTGGACGGACTGCAGCCTGGAACAAAAGTGACCATTAGGGCATATGTTGGGAAAAAAACACCAGGTCAGTCAGCTTCAAAAGCATCCACTAATACTCAGAAGAATAGTATTAGCAGTTCACAATCGACAACTCTAAGTGGCGACCAGCAATCAGAACAACAGCAATCTGGGAAGAAACAGGTCAGTTCTCTTCTTTCCAGGGCTCAACTGGGCAGACATAAGTGTGTGGAGTGCACTTTTGACATTCCAGACTTTGCGAATCACTACCCCACTTATGTTCACTGTTCACTCTGCTTCTATAGCACATGCTGTTCTCGTGCTTATGCAAATCACATGATCAACAATCATGTTCCTGGAAGGGCTCCAAAACCTTCTAAAAAGGGGCCTCCAAGCGTTGTGAAGCTGACTTGTGCAGGTTGTGAATACTCCACTCCTCACGGAAATTTGATGGCCAAACATCTCATCAAGTTCCCTGATCACTCCTACTGTTTATTCATGCGCAAAGGTGGGTGTTCTCTAGATCAGCACTTACATCCGAATGAGCACTCACTTGCCTCTGTGCAACTCATGAAGGATCTCTATTATGAGTTCCCCCCACTTCTTGCCACTAGATGGAAAGATACCAAAGAATTGGGTGCCACTGCTGGCCAGGACGAAGACGTGGATCAAGAAATGGCTCCTCTGGAAGACGAAGACACAGAAACAGACACTGATACGGTTGAAAGCAGCGAGGAAGTCCCACTTCGAACAGTGGCTAGTGAGAAGGAAAAGCGATCACTAACCAAACCAACACAGCCTGTGAGAAACAGAGAGGAGTCTTTGACTATTCACCAGCGGCGAATACTTCTTCTTGCACTATGTGCCGGGATCCAAAAAGCAGCAAAAGAGATGGACACCAAACCGCAGCTCATCAAGACCTGGATTCAAGACAAGGAGGATCAGTTAAATGAATGCTGCAGCAGTATCTGTGGAGAGGCTGTTGATCGTCTAGTACAGTGGGTTCTGACACAACGGGAACAGCAGCGTCCTATCAATGAGGCGAGATTGTTTGAAAAAGCTTCAGAGCTCCAAAGTCAAACCAATGAAACAAGTTCATTCCGTATTTCATACGAGTGGGCTGTGAACTTCATGATGCAGCACAAACTGGGCTTGGATACCTGTTTCACAGTACAAAGGGAACTCCCTAGTGCCATGGAAGAGAACTGTCGTTGCTTCAAAGAATTGGTGCACGGTCAAATTAAGACCAACAGCGTTCCACAGTGTGTCATTGGGGTTATGGACCAGCTTTCCGTGTTTGTGGACATCAATATGTTGAATGAGAAAAACAAAGTAAGACGAGACACAGCTATTCAGTTTACCGGGTCTGGGAAGCCTTTTGTAAAGATTTACCTTGCAATGCTTGCAAATGGTACGATGCTTCCTGCAGCACTCTTCACCAGTCACACTACGAGCACACTGAGCAGCACACCAGACACAGTCTTGATTATGGCCAAAGAGGAAGGTTACAAGGCAACGGAAGAGCTAGAAATTTGGGCCACCAAAGTGTGGAAGCAGCATCTCGACTCGCAGAAAGAGAAGGAAGCGCTGCTGGTTTTGGATAGCCATCATTGCCTGACGTCTGAGTCCATTATTTCTACAGTCAGTAGCACCAAAACCTTCCTTCCAACCATTCCGGCAGGTTGTACATGCCGACATCAACCTTTAGAGATGTGCGTACGCCCTGTGCTCCAAAGGTTATTTTTATCTCGTTGGGCACAACAGCCTAAAGATTCAGTTCAGCCTGAAGACCTGATGCAGCTTCTAGTATCCTGGTTAGACAAGGCCATGTCATGCTTCTCAAGTAGGCCTGAATTTATTCAACATTCATTCTGCTTGGCTCATCTGCTTCCGGATCAGGAGACACATACAGATTTGCCTGAGGAGCAAGAGGATACGGAAAATGAACTGAACGATGACAAAGCGAAAAACACAGAACAGCAAAAGGAAACAAATGATGAATGTTTGGAAATTGCAAGCGAGTCCACCGATTTCTCACATTCGTCGCCTGAG
>16|ENSDARG00000011592|9581905|9588196
ATGACAGGTAAACTAGCGGACAAGATCCCTATTACCATGAGCAGTTTAATCAACACCATACCTGACAGTCTCTACCCAGAAGAAGACATCCCAACTTCTATGAACATTTTCGCAAACCCGGACTCCATTTCGCACTACTCGCAGATGAATACAGATAATATCATGGACTTGGGGATGGGCGGCGAGAAGGGCAGCGGAGAAATTCAGTACGGCTCCGGCAGCTTCCAGTCTGGGCGAAGTGGGCAGACCGTCACCTACCTGGGCAAGTTTGCATTCGACACCCCTCCTTCAGGCAGCATCGGCGGCTCCGGCTGGTGTCCCGACAACAACATCATAAGCCTGGTGAGTGCAGGCATCCTAGGGGTGTCCCCTTCACCTGGAAACATCACCACCCAGACGTCTTCATCCAGCGGCAGCATGGGTGGCCAGTCTTCAGACATGGAGCAAGTATACGCACCACCCCTACCTGCCTACTCCACCTGTGGAGAAATATACCCAGAGCAGGTGACGTTCCACCACAGTCCGGCCACGTCCTCATCCTTGCCCTACCCGAGCTCTGACTACCACACCACCTCTAAACCAGGCATGGACGGCAGTCTCTTCTCCATGATCCCAGACTACAACCTCTTCCATCATCAGGGAGACGTAGGGGTGATGGAGCATAAACCCTTTCAAACCATGGACCCTATCAGGGTGAACCCGCCTCCCATAACTCCCCTCGAGACCATTCGAGCTTTTAAGGATAAGCAGCAGATTCATCCCGGCTTCCTCGGTGGGCAACAGCACGTTTCGCAACATCATCAACCCTCTCAGACACTAGCTCTCAAACCTATCCGTCCAAGAAAGTATCCCAACAGGCCGAGCAAAACTCCAGTGCACGAGAGACCACATGCCTGTCCGGCCGAGAACTGTGACCGGCGTTTTTCGCGATCCGATGAGTTGACGCGGCACCTGCGCATCCACACAGGACACAAACCCTTCCAGTGCCGCATCTGCATGCGGTCCTTCAGTCGCAGTGACCATCTCACCACACACATCCGCACACACACCGGCGAGAAGCCGTTCTCTTGCGAATTCTGTGGACGCAAGTTTGCGCGGAGCGACGAGCGAAAGCGGCACGCCAAGGTGCACCTCAAACAGAAGGACAAGAAACCCACGGACAAGGGCAGCAGTGCTGGGGCAGGGGGGAACCACACTTCTCCTCCCAGCTCCTGTGGGAGCGCAGGACCCAGCAGTACTAACATCATGACCGTCACCACTTGTGCATGA
>9|ENSDARG00000062331|21503855|21518959
TCAGTGCTGAGCTATGAAAACGTGGTGGATGCCGGTTCAGGGTCCGACGATGAGGACAGACTGCTGGGATCTGAGGGTGAAGGCAGTCCAGCAGGTGTCCCGAGTCTGGAGGCTTCACCCCGGGTAGCCCATGCCCTGCTCTCCTGCCGGGGTGACGAAGAAAATGAAAGCCAGGATGGGGCAGGAGCCCATGTTTGGCGCCACGGGGAGCTGAATGGTTCAGAGAGTGTCACAGTCGCAGGGTCTTCAGAAGAGAGAAAAGCTGAGTACAACTCCATGAGCCCTGACATCTCTCTTCATGGAATTGGAAATGGTACAGTTAAGGGGATTGATGCCTCTTCAGAGCTGGAAAGCTTCTTTGCCAAAAGGAAACTGGATGACGGTGAGGGACACGCAGCAAGCATTGCTGAGTACCTGCAGGACACCGTTATCATTTACCCAGAGGATCCAGAGGAAGGTACACGACTGGGCACACCAGAGGCCAACGGACAAGATGAAAATGAAAACGATCTGGCACTGAGGACGCCAGATGCCTTTGCCCAACTGTTGACCTGCCCCTACTGTGACCGGGGCTACAAGCGACTGACCTCCCTGAAGGAGCACATCAAGTACCGACATGAGAAAAACGATGAGAGCTTCCCCTGTCCCCTGTGCAGTGACACCTTCGCCTACCGCACCCAGCTAGAGCGCCATATGGCCACACATAAACCTGCCAGAGATCAGCCTCAACTGCTAAATGAAGGGGCTGGCAATCGCAAATTTAAATGCACAGAGTGCGGCAAAGCCTTTAAATACAAGCATCATTTGAAGGAGCACCTCCGGATTCACAGTGGTGAGAAGCCATATGAGTGCTCCAACTGCAAGAAGCGTTTCTCCCACTCTGGCTCCTACAGCTCCCACATAAGTAGCAAGAAGTGCATTGGCCTTATCTCCATTAATGGACGGGTGCGCCATGGAGTCAACAACAAGCCTGGCTCATCACCAAACTCTGCTGCATCCTCTCCTGGCAGTCCTGCCTTAGCTCAGCTCCGTCACAAACTGGAGAACGGCAGGTCCATGAGCCTCCAAGACCCATCCGCTCACACAGACATCAAGTCTGAACCCATGGACTTCAATGAGTACCGTCTCATGATTGCATCTCAACAAGAATATGGTGCGTCGGGAGCCTTTCTCAATGGAGGTGGCCGTGGAGGTAGTCCTCCGGGGATGCACAGCTCATCTCAGAACCCATTGCAACATCTGGGTATCGGGTCAGATTCTCATCCACTGGGCTATACAGGGTTCATCAACAACATGAGTGAGGTTCAGAAGGTGCTTCAGATTGTGGACAACACAGTTTGCAGGCAAAAAATGGATGGCAACCCTGAAGAGATCTCTAAGCTTCGAGCATACATGAAGGAATTAGGCTCCCAGATGGAGGAGCAGAATCGGGTACTGGCCTCACAGCAAAGCTTCCTTGGCGTTGGTCACAACAGTCCCACCAAGACCATCATTGACTACACACTGGAAAAAGTCAATGAAGCCAAAGCATGTCTCCAGAGCTTAACAGAAGATTCCAAGAGGCGGCTCATGGATATCAAGAAAGAAAGACCAAGCCACGCCATGGATCTTCTATCTGAAGACAAAGCACTGGAGAGGGATGCACAGTACGCACCTTTCTCTTGTCAGTATTGCAAAGAGACATTTTCTGGCCCTATTCCATTACATCAACACGAGCGCTATCTCTGCAAGATGAACGAGGAGATCAAGGCTGTCCTCAAACCTAATGATACTGTACCAACTGGTCGCAGGGGGCTTTTCGGCTCAGAGCAGCAGGCTGGTGTGATCTCCTCATCCCTCGAGAGGAATGCCACCAGCCCAGTCAACCCCTACAAGGATCACATGTCATTACTGAACGTCTACTTTTCCATGAACACTGAACCCAACTCAGAGGAACTGAGGAAGATCTCTATGGCAGTGGGTCTTCCTCAGGAGTTTGTGAAGGATGCATTTGTTCAATGGAAAGCCCAATCTCACCATAGCTTCTCTAGGAAAAGATCTCCTCCTCCTGAGCGAAGTGGAGAGACCAACCATGTCAGGGATTCAGCATTTGCCCGGTCACCGGTTTCTTTGGGGCAATATGGCGACTCAACAGCAGAGATCCAAGCCATCACCAATGGGGATTCAGGGCACAAGTTGTCCAGAACACATCAGATTACAGGCACCAGGCAGACCAATGAAAAGCCACTTGACTCTGTGGACCACTTGAGAGGGGAGACACCCTCACCTTTGAACCTCTCATCATCATCATCCAAACACTCACATAGCAGTTCATACACGCCTAACAGCCTCACCTCTGAGGATGCCCACGGGGAACCACTAGACTTGTCTTTGCCAAAACAAGTTTCCAAGGCAGAACGGAGGGCCAAACCGAATGGTTTTTCTATTGAACACACTAGTAATTCCACTGCACGTGAACCAGGAACAGAGCCTTTAAATTTGGCCCACATCAAGAAGGAGTTCAATGGACCCAACAGTTTGGGCAATGAAAATCAGATGGATAAAAGCTCAAGTCCCATCTTTAGCATAAACCCCTTTGGTGGAGGCCACATGTACACCTCTCTTCCACCACATGGCGCATTCCCTCCACCCACTTTCATGTCAACGACTCAAGCCAGCATACCGGGTCTAAGGCCTTACCCAGGGCTGGATCCCATGAGTTTTCTACCACCTATGGCTTATACTTACGCAGCAGGAGCAGCCACCTTTGCTGAGATGCAGCAACGTCGGAAATACCAGCGGAAACAAGGCTTCCAGGGGGATCTACTGGACAGTGCTGGGGACTATCTGTCAGGGCTAGAGGACCTGACAGACAGCGAGTCGCTTCTCGCCCGGAAGAAGATTAAGAAGACTGAAAGTGGTATGTACGCGTGTGACTTGTGCGACAAAACATTCCAGAAGACCAGTTCCCTCCTAAGACACAAATATGAGCACACAGGAAAGCGGCCTCACCAGTGCCAGATTTGCAAGAAGGCCTTCAAACACAAGCACCACCTCATCGAGCACTCGCGCCTACACTCGGGCGAGAAACCTTACCAGTGCGACAAATGTGGCAAGCGCTTCTCCCACTCCGGCTCTTACTCGCAGCACATGAACCACCGATATTCCTACTGCAAGCGGGAAGCGGAGGAGCGTGAGGCGGCCAAGCAAGAAAACCACAACAATGGTGGACCCCTGGAGCCCACAGAGCTCCTGATGCGGCGGGCTTACCTGCAAGGCCTTGGGCCTCTGGGCTTTTCAGATCCAGAGGATCAGGCTGAGGACATCACACGAGAAAACACCATCTTAAGAGACGGCACTGAGAGCGGGGCAAGGGAGACGGAAGAGACGTATGCGGAAGTGACTGACAGACAAGAGACAGGTTTGATGGGGGAAGAGGAAATGGAGGGGCAGAGGTTTGACACTCGTAGCCCTGATGGGACAGCAAAAGATGAGAAAGAGAGTGAAGTGACTGGAGGGACAGAGGACGAAAGCTCGGAGGAGGGGAAAAGAAACCATGACGGCGAGAACGAGGAT
>19|ENSDARG00000011870|398223|401344
ATGGCAACTTCACTTCTTGGGGAGGAACCAAGGGTTGGATCCACTCCATTGGCCATGTTAGCAGCAACCTGTAACAAAATAGGGAGTTCGAGTCCCCCCTCGGACAGCGGCTCGTTTGGGAAAGGCGGCTTTCACCCTTGGAAACGCGCAGCGCCCAGCAGCTGCTCTCTCTCCCCGTTCGGCGCGCAGAGGAACGACTCTTTCAGCGCCAACAGCTCGTTCTCCTTAACGGGCACCACCACCTCCACCAGCCCGTTTGGAAACGACTATCCGGTGTTTCAAACTTCAGTCGCCAACAGTTCTCAGGACCCGAGCGCGCAGTCCGTGTTCATCTCGAAAGTGGACTCTCTCCAGGGGATTTACCCGAGGATGAGCGTCGCGCACCCGTACGAGACGTGGTTCAAATCCGCGCATGCTGGCATCTCCTCCGGGGATGGGAGCGGATCCTCCTGGTGGGATGTTGGCACAGGTTGGATTGATGTTCAAAGCGCGAATGGTGCCGCGCTTCAGACCTCTTTGCATTCGCCCCTGAGCGGCTATAACTCAGACTATCCCTCCCTCACTCACTCCGCGTTCAGTGCCAGCCCGTCTCCACATCTCCTAAGCAGTGGGCAGCACCTGATGGACGGGTTCAAACCAGTTCTCTCCGCCACCTACACAGACAGCAGCACTGGTGCCAACAGCGCGGTTTTAGGAGGGTCTCCTGTGGTGCCGTTGGCCGGGTCTCCGCGTTCCTCCACCAGGCGCTACTCGGGCAGAGCGACCTGTGACTGTCCGAACTGTCAGGAGGCGGAGAGACTGGGGCCTGCGGGGGCCAGTCTACGCAGAAAGGGGCTCCACAGCTGCCACATCCCGGGCTGCGGGAAAGTATACGGAAAGACCTCTCACCTCAAAGCGCATTTGCGCTGGCACACCGGCGAGAGGCCGTTCGTGTGTAACTGGCTCTTCTGTGGGAAGCGCTTCACCAGATCCGACGAGCTCCAGCGACATTTACGCACACACACCGGGGAAAAGAGATTCTCCTGTCCAGTGTGTAACAAGCGCTTCATGCGCAGCGATCATCTCAGTAAACACGTAAAAACGCACAGCGCCGGGGAACCCGGGTCTAACGGGCTTAAAAAGAGCAGCGATACCGACAGCGAACAGAGTGTACCGGGCAGCCCAGCCTGCCAATCACCGGAAATGATCCACAACACAGAACCCGTCCAGAACGGACTCTGA
>20|ENSDARG00000043821|5414730|5467569
ATGGACGTGTTGGCGAATTACAGTATTTTTCAGGAACTTCAGCTGGTGCACGACACGGGCTACTTCTCAGCGATGCCGTCGCTGGAGGAGAACTGGCAGCAGACATGTCTGGAATTGGAGAGGTACCTGCAGACAGAGCCCAAAAGGCTTTCAGAACTCTTTGATGAGGAGCTCGACTGCCTTCTTACGCCAGCATTCATGAAGGGAGACAGCGACGAGGACTTGATGGACCCTTTGCTGCCCAGTTTATCCGACGAGCCTAGCCCCCCACCTCTGCTTGTGTCCCTTCCCAAAACCCTCCACACCCCAGCCAACACTAAGAGTACTGATGCAGGGCTCAAAGAAGCCAGTGGAGGGGTTAATCCAGCCCAGTTAAATGCAGTCACGTCCCTCACGCCACCTTCTTCCCCAGAGTTGGGTCGCCATCTTGTTAAGCCCACACAGACTCTTACCGCCACAGCTGATGGCACACTCACACTAAAACTGGTGGCCAAGAAAGTCGGCCTTGGAGCGGCAAAGCTGGTTGCAACGCATTCGATACCTTCACCACCAAATCGTGGCACACAGAGTGATGGCGAAGGAGGACTTGGTACAGTAGGTGGAGGGGACATCCCAGAGAACAAAAAGAGGGTCCATCGCTGCCAGTTTAATGGCTGTCGGAAGGTTTACACAAAAAGCTCCCACCTGAAGGCACACCAGAGGACACATACAGGTGAGAAGCCTTACAAATGCTCCTGGGAAGGCTGTGAATGGCGTTTCGCACGAAGCGACGAACTGACGAGGCACTACCGCAAACACACTGGTGCCAAACCTTTCAAGTGCAACCACTGCGACAGATGTTTTTCCAGGTCTGATCACTTGGCTTTGCACATGAAGCGACATATCTAA
>5|ENSDARG00000004851|28449643|28459969
ATGCCCCCGTCAGCCAAACGAGGCCTGCGCAGAGAGGAGCTGCAGATGGAGCTCGTCTGTGAATGGGGCTCGTGTCAGGAGACGTTTGACAGGATGCAGGACTTCTGCCAGCATGTGGAGAAACACTATAAAGTCACCGTGGACAACAAGACAGACTTTCCAGAAGAGGAGCATAACTGTCTGTGGCGAGACTGTGGCTTCTGCTCAGTGGAAGGAGATGAAGAGTTTCTCAGACACATATTCTTCCATTGCTACCACACCAAGTTGAAGCAATGGGGTCTTGCTATACTCAAGAGCCACAGCGACATGGGTGCCTGCTCCGTCGGCCTCCACAACCGCAACATCGTTCCTGAGGTCCAAGAGAACTTCCTCTGCCTATGGGAGCACTGTGAGATGTCAATGGATAATCCCGAGTGGTTCTACAGGCATGTGGAGATGCACGCCCAATGTCTAGAGGCCAACGAAGAGAATGTGTTATTTTGTGGCTGGAAAGACTGCGAGGCCTCTTTCAAGGGCAGGTTTAAGCTGCGGGAGCACATGCGCAGTCACACACAGGAAAAGCTGGTTGCGTGTCCCACCTGCGGAGGAATGTTCGCCAACAACACAAAATTCTTTGATCACATTCGACGGCAAACCTCCATAGAAGGTCAAAGATTTCAATGTTCGCACTGCTCTAAACGTTTCGCCACTGAGAGGCTGCTGCGAGACCACATGAGGAATCATGTCAACCATTATAAATGTCCACTATGCGAAATGACCTGTCCATCGCCGTCCTCGTTGAGAAACCACATCAAGTTTCGTCATTCCAACGAGAAGCCTTACAGCTGTGACTACTGCGAGTACAGCTGTAAAAACCTGATAGACTTGAGGAAGCATTTAGACACACATAGCAGTGAGCCAGCATATCGTTGTGATTTCCCTGATTGTGACTACTCCACCCGCTCCTTTTACTCCATCAAGAACCACTACAAACGTGCTCATGAGGGAGACTACACTCCCCGCTATAAGTGTCATGTTTGTGAGCAGTGTTTCACCCGAGGGAATAACCTCACAGCCCACTTACGCAAGAGACATCAGTTCAAATGGCCTTCAGGACATCCCAGGTTCAGGTATAAAGAGCATGAAGATGGGTTCATGCGTCTGCAGCTGATCCGCTATGAGAGTGTGGAGCTCACGGAGCAGCTGATTCGGGAGCGTCAGGGGGATGGGGACGGCAGCGAGTCCAGCCAGCAGAATGTCCATCCTGGTGAGGAGCTAGAGGAGACCCCAGAGCCCTTCAGTGCCATTACAGAAGCAAAATCAAGGAAGGATGAAACGGAGGTCTGTAGGACACAGGATAATTCAGAAAGTGTGTTTTTGGTTTTAACTGCTGGCACCTCTTCACAAGCAGACTCTATAAGAGAGGGCTCAGTGATGCTGCAGCTGCAGGACACTGCCCAACAGCTGGGCATGGAGGTGGTTTAA
>14|ENSDARG00000037291|27426066|27435530
ATGGCGACTGCCGTGGAGAATATCGTTAAAGTGCTCGGAGAGCAGTATTACAAAGATGCTTTGGAGCAGTGTCATAATTATAATGCCCGGCTGTGTGCGGAGAGAAGCATCCTCATGCCCTTCTTGGACTCCCAGACTGGGGTCGCTCAAAGCAACTGCTATATTTGGATGGAGAAGAGGCACAGGAGTGCAGGCACGGCACCAGGACAGCTGTACTCATACCCCGCCCGGCGCTGGAGGAAGAAAAGAAGAGCTCATCCACCAGAAGACCCAGCATTGGTTTTTCCTCCTCTTAAAACGGCTGAGCTGGAACTAGGACTTAAAAAAGATGTGTTGGGCCCACTGGATGGGAGTAGTCTAGAAGCCCTGCTAAAAGGAGAGCCGCTGGATAAAAGAGTCACCACAGAGCTCAGACCACCTGAAGAAGAAACCAGTCTTGCTGAAATTACTGGAACCAGTACAGCCAGCAGCCACAGCGGCTCCACGCGCATCAGAAAGAGAATCCTTGAGCCAGAAGACTACTTGGATGATCTGGATGATGAAGATTTTGAGGAGGAAACTCCAAAAAGAAGAAGCAAAGGAAAGTCTAAGGGTCGAGGTGTTGGAAATGGTAAAAAGAAATTGGAAGCTGCAGCAGCTGCCCAGGAAGATCGAGACAAACCGTATGCTTGTGACATCTGTGGGAAGCGCTACAAGAACAGGCCAGGTTTGAGTTACCATTACACTCACTCTCATCTGGCCGATGAGGAGGGAGAGGACAAAGAAGAGCCTGAGATTCACACGCCTGCACCCCCAGAGGAACCCAAGACCCCTAAGAAAGGACCAAATGGCCTGGCTTTGCCTAATGACTACTGTGACTTTTGCCTGGGCGACTCCAGCATGAACCAGAAAACAGGGCAGTCTGAGGAGCTGGTGTCCTGCTCTGATTGTGGACGGTCAGGGCATCCTTCATGCCTGCAGTTCACCGCTGTGATGATGGCTGCTGTAAAGACTTACCGCTGGCAGTGCATTGAGTGCAAGTGCTGCAATGTTTGTGGCACATCTGAGAATGACGACCAGCTTCTGTTCTGTGATGACTGTGACAGAGGATACCACATGTACTGCCTCAGCCCTCCCATGTCAGACCCTCCAGAAGGAAGCTGGAGTTGTCACCTGTGTCTGGCTCTTCTGAAGGACAAGGCTTCCATTTATCAGAGCCAGAATCCTGCAATGGAGTGA
>Zv6_NA1073|ENSDARG00000040432|4603|10099
ATGGCTTTACCTTGCCTTTTGCCTTCGATTTCAACGTTTGCAAACCAGAAGGAAAGCTCTGGGGGAGGTAAATGGAAGATTGAGGAGCACAAACCACTGAACGCCAGCTGCCCTCCGCTCAACGTGGCACTGAACACAGACACTTGTCGAGGCCGTAAGGATGACGAGGATCTCAGCAATTATTTAGACCTGGAGTTTATCCTGGCCAACACCACGGGCCCTCTGGAGGCCGGAGCCGAGTTCATCTCCCACTCCGAGCCATGCGGCATGTACTCCACTGCAGTTTACTCATCTCCAGAAGCACCTCCACCATACGGCCTCATGGCAGAGCTCCTGCGATCTGATGTAGACTCCACGTATGACACCACAGTGCAGGGGAGATTCCTGCTCAACTCCAGCGGCTTCCCCAGACAGGAGTTTCCTGAAATCAAAGTGGAGCCGCCGATGGATGGCTACGGTCCGGTGATAGGCATGGTGCCACAAACCTGCCAAAAAATCAAGCAGGAAGGCAACGTTTCATGCATGATGTCTTTCGAGCAGCCCAGACTAGCAGTTTCTCCGCAGGCCACCGGGAATATGACTCCTCCGCTGAGTCCTGACGACTCCCACCTCCGTCAAACGACATATACACAGAGCTACCATCACTCTCCTCCGGCGTATCCGCAGGTGCCAATGCAGTTCACCGCGCCACACCAGTTTGCCATGTATGAGGAGGCAATGGGGATGCAACCCAGCATGCAGCGGGCTCTTCTCACTCCTCCGTCCTCTCCGTTAGAGCTAATGGAGTCTAAACCCAAGCGAGGGCGACGCACCTGGCCGAGGAAGCGCATGGCGACACATACATGCACATACGCCGGCTGCGGGAAGACGTACACCAAAAGCTCCCATTTAAAAGCGCATCACCGCACTCACACCGGTGAAAAACCATACCACTGCAACTGGGAGGGATGCGGATGGAAGTTCGCCCGTTCTGACGAGCTGACGCGTCACTTCCGTAAACACACGGGCCACCGGCCGTTCCAGTGCCACCTGTGTGAACGTGCCTTCTCCCGCTCCGACCACCTGGCGCTGCACATGAAGAGACACCTGTGA
>5|ENSDARG00000051961|77885180|77886244
ATGGAGGAGACAAAAGAGAAAACTGGCTCACTGAAGAGAAAAAACAAAACATGTTTGACCTGCACTCAGTGTGGAAAGAGTCTGAGCTGCAAAAAGAGTCTCAGGATTCACATGTTGATCCACACTGGAGAGAAACCATTCACATGTGCTCAGTGCGGGACGAGTTTCAGACATACATCAGCCCTTAATCAGCATATGAAGATTCACACTGGAGAGAAACCGTTCACATGTGTTCAGTGTGGGACGGGTTTTAGACAGTCGTCAACCCTTAATGAACACATGAATATTCACACTGGAGAAAAACCGTTCACATGTGTTCAGTGCGGAAAGAGTTTCAGACATTTATCAGCCCTTAATAAACACATGTTGATCCACACTGGAGAGAAACCGTTCACATGTGCTCAGTGCGGGACGAGTTTCAGACGTTCATCACACCTTAATCAACACATGTTGATCCACACTGGAGAGAAACCGTTCTCATGTGCTCAGTGCGGGACGAGTTTTAGACAATCATCAGCCCTTAATGACCACATGAAGATCCACACTGGCGAGAAACCGTTCACATGTGTTCAGTGTGGGACGACTTTCAGACAATCATCAAACCTTAATAAACACATGTTGATCCACACTGGAGAGAAAACACACGAATGTGATCAATGCAGCAAAACATTTTTGAGTGTTTCAGATCTGAAGAGCCATCTTAGAGTTCACACAAAGGAGAGACCTTATTCATGTTCTTTGTGTGGGAAGAGATTTAAATATCAGCAAAGTTTAAAAGCACATCAGAAGATCCACACTGGTGTGAGAGAGTATGTGTGCTTTGCATGTGAGAAGACTTTTATTACAGCTGGAGAACTGAAACTGCACCAGAGGATTCACACTGGAGAGAAACCGTACGCGTGTTCACACTGCGGCAAGACATTCAGTCTGTTAGGAACCCTGAAAACACATGAGAGGATTCACACTGGAGAGAAACCATACGTGTGTTCACACTGCGACAAGAGATTTAGTCTGTTAGGAACGCTAAAAAAACATCAGAGGATTCACACTGGAGAGAAACCCTAA
>13|ENSDARG00000062595|15439398|15440543
TGCAGCGAGTGTGGCGAGATATTTGGCTGTATGTCAGATCTGCACGAACACTTTGAAATTCACAAAGCCACTCACCCTTACATTTGCGTCCACTGTGGGGAGAGCTTTGCTATTGAAGCCAGCCTAAGAAGTCACATGAGAATTCACATGAAAGAGAAAAGTTATACCACTGGTCTTGAGATGGTTGGCAAAGGAGTAATTGATGCATTCAGTTTGAAACCGCACCAGATGATGCATTCTCCTGAGAAGCCACATAGATGTTCAGAGTGTGGCAAAAGCTTTGCCGCTGCCATCACTTTGCGGGAGCACATGAAAATGCATTCAGATGACAAACCCTACAAGTGCACCCAATGCCGAAAAAGCTTTATGCGCAGACGTCATCTCAAAAAACACCAAGAGCTGCATGCCCGTGACAAGCCGTTCACCTGTCTTCAGTGTGGTAAAGGCTTTACGACTGCTTCCAATCTTAAACAGCACCAGAAGACCCATGCTGGGGATAAGCCACACCGATGCACCCAGTGTGGAAAGTGTTTTGCGGCAGCTGCCACGCTGAGAGAGCACCAGAGAATCCACTCGGGGGAGAAGCCCTACAAGTGCACCCAGTGTCGGAAGAGCTTTGTGAGAAAACGCCACCTCAAGAAGCATCAGCTGGTTCATCAGGGTGGAAAGCCGTACCGTTGTTCTCAGTGTGACAAGGGTTTTAACCATTCCTCTTCCTTGTCAAGACACCACAAGGTCCACTTGGAGGCCAAGATGTACGCCCAGGCTGATAAAGATTTCCCTTTTGCCTCCTCGCTCGCAAGGCACCAACGGGTTCATTTGGAGGATAAGTCAACTTATAGTGCTATTGCAACAGGAAAGGGTTTCCCCCACACTACCATCTTGAAACAGAGAATCCTTCAGAGTGAGAAACCATACAGATGCGCTCAGTGTGGAAAGGGATTCAATCATTCGTCTTCTCTGTCTAGGCATCACAGAATTCAT
>16|ENSDARG00000056793|21287532|21349280
ATGACAGGTATCGCCGCCGCCTCCTTCTTCTCCAACATTTGCCAGTTCGGGGGCTGTGGACTGCACTTCGAGTCGCTGGCCGAGCTCATCGTGCACATCGAGGATAATCACATCGATACAGATCCTCGTGTGTTGGAGAAACAGGAACTGCAGCAGCCCACATATGTCGCCCTCAGCTACATTAACAGGTTTATGACAGATGCAGCGCGACGCGAGCATGAATCATTGAAGAAGAAAGTTCAGCCAAAGCTGTCACTCTCACTGATGGGCAGCCTGTCACGCAGCAGTGTGGCCACACCCCCTCGACACAACAGCGGCAACCTCACCCCGCCTGTGACTCCGCCCATTACACCATCATCTTCATTCAGGAGCAGCACCCCGACAGGCAGCGAGTATGACGAGGAGGAGGCTGAATATGAAGAGTCGGACAGTGATGAGTCGTGGACCACCGAAAGTGCCATTAGTTCCGAATACATTCTCAGTTCCATGTGCATGAATGGCGGTGACGAGAAGCCCTTTGCATGTCCTGTGCCTGGATGCAAAAAGAGATACAAGAATGTGAATGGTATCAAATACCATGCCAAGAACGGTCACCGCACTCAGATCCGCGTTCGCAAGCCCTTCAAGTGCCGGTGTGGTAAAAGCTACAAAAGCTCTCAGGGGCTCAGACACCACACCATCAACTTCCACCCGCCGGTCTCTGCAGAGATCATCCGCAAGTTGCAGCAGTAG
>23|ENSDARG00000044485|37459039|37465860
ATGTCGCGGCGCAAGCAGTCCAAACCACAGCATATCAATTCGGACGACCCCGCTTCGACAGAAAATGAATTAATTATTTTTCCAAAATGGTTTCTCAAATTGAGTGCTTTTTATGCCCTGGCTCCCAGAAACAATTATTCAAATTGTATAAATAGTCAAAGTGAAGAGGATGGCAGTGATGCTAAGAGGCGACGATCGGAGGAGACAAGGGTTTGCGAAAAATGTTGCGCAGAGTTCTTCGATGAGGCAGAGTTTCTTGAACATGAGAGAAATTGCACTAAAAGTCAGCAGGTAGTGATCATGAAAGATGGCGATGGGAGCGAAGTGCCCCCTGAGTTCTCGCAGCGTTCTCCGGGAGATGTCTTGAGTGATCCTTGTGATCAGTCTACCAATTCATATTCAAAGCACGGTGCAGAGTCAGATGAAATGATGGAAGGAGAGTTCATGTTGAACCAGGATAACCCCTCAAATCACGATCAAGAGGTGTCTGGCAGTCCAGGGTACGTGGCATCCAGCAAATTGCAAGACTCTAATGTGACACTCGAGTCCATGGCTGCTACCAAAGTTGCTGTAACACAACACTCATCCAATTCGTCTAGTCAAAAATCTCCACCCCCACAACCACACCAAGACACTCTTCTTGCAATCCCTATGATCCTGGAACAGCTGGTCAGTCTCCAGCAACAGCAACTGCAGCAGATCCAGCTAACTGAGCAGATACGCATCCAAGTGGCCATGATGGCACCTCCGAGTCTGCATGCAGCAGTGGGTGCTGTAATGGATCCACTCAAAGCGCTGGGTGCACATTTATCGCAGCAGCTCTCTGCTGCAGCCGCCCTCATTGGCAAACGGACAGGCTCCCAGTCTTTGTCCTTGGAAGCATTGAAACAAGCAAAACTACCTCAATCCGCTACTATCCCCACATCCCTTCCTGGAGGTTTGGGATCAATTCCCTTAAAACCGGACTTGAAAGGACTCCCTGATTTAGCCAGCCGACTTCCAGCGCTGCTTCCACAATCTCCAGGGGTCATAGGATTACAGAGTCCCTTTAATAACCTTGCAACAAGCATGGACCCCTCCAAAAAGGCAAAAACTAAGGGCCCTGTAGTCTCGGAGCCTCCAAAAAATGTCTCTGTTGAACACTCGTTCAAGCACAAATGCAAGTTCTGTGGTAAAACATTTGGAAATGACAGCGCTCTACAAATCCACTTGCGCTTACATTTTCAGAGACACAAAGAAAAATATCCACACATCAAGATGAATCCACATCCGGTACCTGAACACCTGGACAACATGCCTTCAAACAATGGTATCCCTTATGGCATGTCTGTGCCCATGGAGGAAAATGGTTTTAGTGAAACCAAACCTGTTTTGGGAGTTCCCACAACAGGTCCCCCGGCAGGTCCCCATCCGCCAGTGCTCCAGGCATTCAAGCCCTCATTTGATATTCCAGCTGCTGGAGACCCCTACTCCCAGAGACCTTCTTCATCAGGATCGGATCAAAGCAAAGATTCCCCTGATGCAATGGTTGGATTGCACCATATAAACGGTAACAGCCTAACTGGAGAAAATGGCTCTGGTACCGCAAAGCTTCAGCAAATGGTGGACTGCTTGGAGAAGAGGACAAATGACCCCAATGAATGTGTTATATGCCACAGAGTGCTGAGCTGCCAAAGTTCCCTCAAAATGCATTACCGCACACACACTGGCGAGCGACCGTACAAATGCAAAATCTGTGGCAGGGCCTTCTCCACCAAAGGCAACCTTAAAGCTCATTATGGTGTTCACAGGGCCAACACTCCTCTGAAGATGCAACACTCTTGCCCAATTTGCCATAAGAAGTTCACCAACGCAGTTGTTCTCCAGCAGCATATTCGTATGCACATGGGCGGCCAGATTCCAAACACCCCACTTCCAGAAAATCAGTTCGAAAGTCCTGAGGCACTGGATTCTAGCATGACCGAGGATAAGACCATTGACTCCAATGGGCATGAGGAGAGTATGGAGGAACAAGACTTTGAATTGGACAATCAGGAGAAGCTGAACTATTCTACAGAGCCCCAGCCTGTCACTAAAGACGATCAGACATTCCCAGGTCAACCATCAATGTTTACAGGCATCACTGCCCTGGAGAACCACATGAAGAACCTTACCTCTGCACTGAACCTGCAACGACAAAGCAGCACTGCTTCTGAGAGTGACAGTGGGCTGAAAGATTCCCCTTTGGGGTCTGGAGAAGTGGACTACAAGAATGACCGCAGTCCAGTTGTGTCCGATTCGGTGTCCTTCCACTCTTTGTCCCCTATAGATGGTCCCCCGAGTAATGGTCCGTCAAAATCACCAGAATCCACAAACCTAGATGATTCTGTTAAATCCAGACCAGACACTGATGCACCTCAAGATTTACCTTTCATGAGGGTGCCTCCGAGTTTGGTCAAGCTGGAGATGCAGATTCCTCCGGAGACTCCTATGGGTGCCCACGGCCTGTACAGCTCCCAGCTGCCTCAAGGTGCTGCCACTCCTCCTGCTTCTTCTAGTGCTCCTCGTAGGTCCACCAAGCAACATCTCTGCAACATGTGTGGGAAGAACTTTTCATCTGCCAGTGCCCTGCAGATACATGAACGTATAAATCTTACAGATCCTTGTTTTATTTTACAGGTACATGTTGGGACTCATATGTGGAATAATACAGCAAGGAGAGGTCAACGCCTGTCATTGGATAACCCAATGGCTTTGATGGCCATGGGCAACGAGTCGAAGATGATGCCAGACATGCTGCCGCCCCCAAAGGATTTGATTCCCCCACCCATTAATTTTGACCCATCAATGTGGAACCAGTATGCTGCTGCTTTCACAAACGGGCTGACCATGAAGACCAATGAAATTTCAGTCATCCAAAATGGTGGCATCCCTCTCCCAGGAAGTCTGGGAGGTCCTTTAGTGGGCTCTACTGGGGGAATAACCAAGATGGAGTCATCTCAGATGGGCATCCCTGGCACAGTTGCAGAAATGGAAAAGAATGGCTCTGAAAGCATAGCAAAGTTTCCACATTTCATGGAGGAGGGTAAAAAGTTGAATGTAAGT
>1|ENSDARG00000015312|40914428|40969550
ATGTTGATGCTGGATGGGATGCCAACCCTGCCAGTTAAAATCAATCCTGCAGAGTCACAGAGACGGTCTCCTGTGATCCATGACTACACAGAGATGGGTGTGCTGGTGTTGAACCGCAGATTTCGGACACAGCCGGATGACAGACGATTCCTGTCCGACCCCTTCCAGACGCAAACAGAGCCTGTGGATCTCTCCACTAACAAAGCCAGAACCTCCCCGTCACTTTCAGCATCTTCATCTTTATCTTCATCTCCCTCGTCTTCTTCGTCATCAATACGATTTTGTCCACGCTCTCCCCCCTCCAGCAAGTCTCTGCCATCTTCATCCCCATCATCATTATCCATGCCTTCGTCCTCCTCCACATCCGTCATAACCCCGGTTCCTCGTTTGAAGATGTCTCCATCCTGCTCTGTCCCGGTAGTGTCATCTCTTCCATCCAGGGGACTCAGGGGACAGTCATTTTTGCACATACCCCAGCTGATGCCTCCGTGTTCCAGTCCGGTTCACATCCATCCACGCCGGGTGCCGGTGGTGGTGCAGCCCATGCCGCTGGTCTACCCTGGGGTGGGTTCGCTGGGCAGCAGCAGGCTCATGATGCCACTTTTGGAGGAAAACAGGATGCACAGAAAAGTGATGCACCGAATGGCAGATGGACTGTCACCGCGACGATCTCTGAGTGACAGCGAGGATGACGACTTGCCCAACGTGACCTTGGAGAGTGTGAATGAAACAGGATCCACCGCCTTGACCATTGCCCGCGCTGTCCAAGATTCCCTGTTGCCGTTCAGTATTGAGAGTCTGCGGAGGCCCAGGCCTTCAGAATCACCAGACTCAAAGAGGAGACGCATTCACAGGTGTGAGTTTGAGGGCTGCAATAAGGTTTACACCAAAAGCTCTCACCTTAAAGCCCACAGACGCACACACACAGGTGAAAAGCCATATAAGTGCACGTGGGATAACTGCACATGGAAGTTCGCTCGCTCTGACGAACTGACGCGACATTACCGCAAACACACCGGCGTCAAACCGTTCAAATGCAGCGACTGTGACCGCAGTTTCTCCCGCTCGGACCACCTTGCCCTCCACCGCCGCAGACACGCTCCACAAACATGCCTAGTGTGA
>24|ENSDARG00000063188|17813943|17823225
CAGGTACAAGAGGATCCAGACACCTGCGGAGACTATCTGATGATCTCCTTGGATGAAGCTGGAAAGGTGGTGTCTGATGAAGATGCTAAGGTCACCATTGAGGGCACTTTAGAGGATTCAGAAGATGTGGAGAAGGATGATGATGGTCAAGAGGTCATCAAAGTGTACATCATCAAGGCTCACCCAGGGGAGGATGACTTGGGAGGCACAGTCGACATAGGAGACGCTGAGCTAGATGTGGATGAAACCGTGGAGCTGGTGGATTCTTCTGGACTGCCCATACGAGAGAAAATGGTGTACATGTCAATGGATGAAGCCAATCAAAGTCAGGATGACATCAATGTGGCTAAAATCACAGATGAGGTCTACATGGAAGTGGTGGTTGGGGGTGAAGACCCTGGAAATGTTCAGAGGACACTTGAAAACGCATCACTTAGCAAAGACTTCATGCCTGTGGCTTGGGCAGCTGCTTACGGTGGGGAAGAGAGCGAAAGCTGTGAGAACCGGAATGGAGCAGCTAGTGCTCTGCTGCATGTTGATGAATCTGACATGATTGAAAGGCTCAGTCGGCAACGAAACAAGAACAGGGGCAAAAAACGCTCTGAATTTCGGCACATTCAGACAGCAATCATCATCGGGCCTTACGGCCAGCCTCTTACAGTGTACCCTTGTATGCTCTGCGGCAAGAAATTCAAGTCACGTGGTTTCCTCAAGCGCCACACCAAGAACCACCACCAGGATGTCGTCAACCGAAAGAAATACCAGTGCACAGACTGTGACTTTACCACTAACAAAAAAGTCAGTCTCCACAACCACATGGAGATCCACACTCTCAGTAGTAAAGCCCCATTTGAGTGTGAAGTGTGTGGGAAAGAGTTTCACCAGCAGGCTGCGCTGTTCTCCCATCGTCTGCAGCACCACCACAGAGAAGCCAAGCTTCAGATCTCACCACCAACCACCAAAATGCACAAGTGCAAGTTCTGCGAATACGAGACTGCAGAACAAGGACTCCTCAACCGGCACCTGCTCGCCGTTCACAGCAAGAACTTCCCGCATATTTGCGTAGAGTGTGGGAAAGGTTTTCGGCATCCTTCAGAGCTGAAGAAACACATGAGAACACACACCGGTGAAAAACCGTACTCATGCCTTTACTGCGACTACAAATCAGCCGATTCGTCCAATTTAAAGACGCACGTTAAAACCAAACATAGCAAAGAAATGCCCTACAAGTGTGACCGATGTTTCCAGACATTCGCTGAACCAGAGGAGCTTCTACAGCACAGCTTAACGCACGAGGAAGCCAAAACGCACCAGTGCACCCACTGTGACCATAAAAGCTCGAACTCCAGTGACCTGAAGCGCCACATTATTTCAGTTCACACCAAAGACTATCCACATAAATGTGAAGTCTGCGGCAAAGGCTTCCACCGGCCGTCCGAGCTCAAGAAACACTCGGCCGCCCATAAGGCTAAGAAGTTGCACCAATGCAGGCATTGCAATTTCAAGATCGCAGATCCATTTGTTCTCAGTCGGCACATTTTGTCGGTGCACACCAAGGAGCAACAGGCATTTCCTGATAAAAAGGGTCTTAAGAAGACGTTTGGACTCGGAGCTCATTCGAAGGGTCACCGGGAGCGAAGGGTGTACCAATGCCAGTATTGTGACTACAGCACAGGCGACGCGTCTGGTTTCAAAAGGCACGTGATCTCCATTCACACCAAAGACTATCCTCACCGTTGTGACTTCTGCTCGAAAGGTTTCAGAAGACCATCCGAGAAGAATCAGCACATCATGAGGCATCATAAAGACCTAATGCCT
>15|ENSDARG00000055528|36439730|36448953
ATGCTGGATGCCATGGAAGTTCCAAGTCATGCTAGGCACCTCCTCTTGCAATTGAACACACAACGAACCAAAGGCTTCTTGTGTGATGTTATTATCGTGGTGCAGAATGCACTGTTCCGTGCTCATAAGAACATCCTGGCAGCCAGTAGCCTCTACCTTAAGTCTCTTGTTGTTCATGACAACCTTATCAATCTGGACCATGAGATGGTCAGTCCAGGTGTGTTTCGAGTCATTCTTGACTATATCTACACAGGACGTTTAAGTGAATGTGACCCCACCTCTCCAAATGAGCCAAATATAGGGGCAGTGTTGGCAGCTGCAAGTTACCTGCAACTTCTGGATCTGGTCACCCTATGCAAAAAGAAGCTGAAAAAGAATAGGAAGTACCATTTAAGTCATAACCCTACATTTTTATCGTACAAATTAAGCCTCAGTGGTGTGGGGGGAGGACCGTTTCCAATATCTACCCCTGTCATCCACCCTTGCCACACTGTAGTGACCACCCCACGACCTACAACATTAGAGGACCTGCCCTCCATCCCACTGCCCCCCCATGCGGGAGAAATTTATGCACCAGCTCCCATCAAGGGTCCACCACCTTACCCCCCAACAAAGGCATCCCTGTCACCACAGTCCAGTCTTTGCTTGCCTCCCAATGAAAGGAATTGTTCATCGGTTTATGGCCTTGACCTGTCTAAGAAAAGCCCAAATTCCCAGTCTCAGCTTTCTTCTGGCAATCCCCACTTGATCTCTTCACTCCACCCAGATGAGGAGCCTGAAGGCGAGCTTGACCAAAGTACCAGTCCCATGCTCAGTCCCAACGATGGTTCTAGAAAAATGGACACAGGCCATCATATGGGGTCTCTCACCCCACACCCCTTCCCACTACCCAACCATCCACTTGCACCCAATCTTCCCCATCTGCATCGTTCTCAGGGACAGGAACAGTACCCCTGCCCTCCAAGCCCAGAACCCATAGAGGACACCAGAGATCAGCGACGCGATGCTTCCAACATCTATCGGTGGGTGAAGAATGAGCCTTCCAACCCAGAGGATGAAGATGAGGACGATGAAGAGGATGACAGTGGGGGAATGGGTGAGCAGGATAAAGAGAGACATCACCAGCACATGAACCACCATAAAAGCAATGAGGAAAAACTGAACACAAATGAGCGGGGCTATGACAGAGGGACCTGCGATGATGGCGAGGATGAGAATGGAACTGGCAGCGAGGAAACCGGAAGCAGTGAGGGTCGTCCATCTCCTCCTGTACCAGGTGGAAGGTATCACATGCCATATGAGCCAGAGAGTTTCGGAGATAACTTGTATGTGTGCATCCCCTGTGACAAAGGCTTTCCCAGCTCAGAGCAACTCAATGCACATGTAGAAACCCATACAGAGGAAGAGTTAAACAATGGAAGTGAGATGGACAGCAGCAATAACAGCAACAGTAAACCTACTACTGTCCGTGCACCTACAAGCTTGAACAGCTCTAGTGGCCTCCACAGCCCTTACCACGATGGCAAGTTGGCACAAAACCTCCATTCCATTGGTCTCGGGGAGATCATTCGACCATATCGATGTTCTTCCTGCGACAAGTCTTATAAAGATCCTGCCACCCTGCGGCAACATGAGAAAACCCACTGGCTGACACGTCCATACCCCTGTAGCATCTGTGGGAAGAAGTTCACCCAACGTGGTACCATGACACGTCACATGCGCAGTCACTTGGGCCTTAAACCCTTCGCCTGTGATGCCTGTGGCATGCGCTTCACTCGGCAGTATCGTCTGACGGAACATATGCGCATCCACTCCGGAGAGAAGCCCTATGAGTGCCAGGTGTGTGGAGGCAAGTTTGCTCAGCAGCGCAACCTCATCAGTCACATGAAGATGCACAGCAGTGGAGCTGCTGGCGGAGGACTAACTCCTGACGGGAAGCTGAAGATAGACTTCTCTGAGGGGATTTATCCTCTGAGCAAGTACACAGCTGAGCATCTGGGTCTGAAGCAGGAGAAAACCTCAGACCTTCTTGCAGCTTCTCAACACCTCCTTGCTGATGCCAAGGCCATGGAGAGCCTCTACCCGCTGTCAAAACTGGCTGTAGATCAACTCGGCCTTGCCCACAAAATGGACATCCTGAACTCGTCACTTCCACCCACTTCCCAGCAGCTCTCAGCAGAGTCCCGCACCATTGATCGCTACTCTCCCAGCTAG
>8|ENSDARG00000062813|9449688|9469910
ACAGAAGCACTGGCGCGTCAGGACTCTCTGCAGGCGTTCAGCAAGAGCCCGAAGGCCTCGTCTGTGGTTCTGCCGCGCTCCATGGTGTTCCCGCAGTCGCCCTGCAGCCGGAGCTTCTCTCTGCTGGACCGCAGCCTCCACAGCGACTCCAGCCTGACCTCCAGCAGCTCCAAGCAGCAGCGCGTGCTGGCCAGCCCCACCTCCACCAGCCAGCTCAGCTCCGAGTTCAGCGACTGGCACCTGTGGAAGTGCGGCCAGTGCTTCAAGACCTTCACGCAGAGGATCCTGCTGCAGATGCATGTGTGCACGCAGAACCCCGACAGGCCGTATCAGTGTGGTCACTGCTCTCAGTCGTTCTCCCAGCCGTCGGAGCTGCGGAATCACGTGGTCACACACTCCAGCGATCGGCCGTTCAAATGTGGATACTGCGGCCGTGCTTTCGCCGGTGCCACCACACTCAACAACCACATCCGCACACACACCGGGGAGAAGCCTTTCAAGTGTGAGCGGTGCGAGCGCAGCTTCACTCAGGCAACTCAGCTCAGTCGACACCAGCGGATGCCCAACGAGTGTAAACCCATCAGCGAGAGCAGCGAGTCAATCGAGGTGGATTAA
>24|ENSDARG00000063701|2909880|2939145
GAAGCAGACGGAGAGATGGAGGCAGTAGATGGAGTGGACTTGACCTCCATAAACTCCATGATGAACACAGTGATGAAAGCCGCTCAGCTGAACGGTGGCGTAGACTCCGCCCACAGCACACCCAATAAGGTGCCCGCCAAAAGCCCCGGCACCAACCGCAGCGGAAGAAAGAGCCAGGAAGCCAAAGATGAGAGCGGGTGTATCGCCTGTCCTCTGTGCGATAAGGGCTTTCAGAACCAGCACCAGCTCACCATGCACATCCGCCAGCACAACACTGACAGCGGGACTTCAGACCACTCGTGCAGTATCTGCGGGAAGTCTCTGAGCTCGGCCAGCTCTCTGGACCGTCACATGCTAGTGCACAGCGGAGAGAGACCCTACAAATGCACCGTGTGCCATCAGACCTTCACCACCAACGGCAACATGCACAGACACATGAAGATCCATGAGAAGGACTCTGCCAGCTCCATCCCCAACAGTCCGACTCTCTCCCCAACTAAGCGACGGCGTTCCTCCACAGCCAAACGCAAACTAAGTCAAGATGAAGACTGCGAGAAGACAGAGGAGCCGTCCAGCAAAAAGGTGCTGGAGGACAGTGGAGCAGATGAGCAGGGATCGAACAAAGGACAGGACGAGCTCTTGACCTGCTCGATCTGCTTCAAGAACTTCACCTGCAAAAATGACTACGACACCCACATGGAAATCCATCCCGACACTACATTAAGATGTGATTTATGCTGCGTCTCCTTCCGGACACCTCGAAGTTTGCTTCGCCACAATGCAGCTACCCATAAGCAGCTACCCACAGACCCCAGTGGACGACCCTTTATTCAGAACAATCCATCCATCCCTCTCGGCTTTAATGATCTGGCTTTCATTGACTTTTCATGCCTCAAGTTCCCTCGTATTGCCCAGATTTGGTGTGAAACAAACCTTCGTCGGTGTACTGGCAAATTCCATCGTTTTGTATGCGACTCGTGCGATAAGGCATTCCCTCTTAGCTCAGCTCTGGACTTACACAAAGCCTCACATGAGGAGTCCAGTGGCACCCAAGAAACAACTTCACCCTTAGTTGAGAAAGACGAGCTTCCCAATGACAAAAGCAGCTTCATGGACTTTCTGGGCTTGCAGCACATCTCTCAGGTCAAGCCTGCCCCTTCTGAAGAGGATGCCCTGCAGGCTAAGCTAGATAGTATCCGGGTTATTCACGTAGAGCCGAATCAGTCCACCGTACCTCAAGAGCCTGGTCTTGTTGGAAGTGTCAACCTATCTCTTGTAGACCCTACGACTCTTCATGGTTTGTCCCACCAAGAGGCTCTCAAACTACTGTCCCTTCAGCCATTCCAGACTGGCTTTCTGGTGCAGCCAGATGGTGGTATGGTGGTGAAGCCTGTTTGTGGTGATACCAGCACAGAACTTGCAGATATACAGCAAATACTCAAAGTAGCTTCTGCTGCTCCAAACCAGATTGCTCTTCCACCTTTATCCAAGGCCCCATGTAGTACTGGACAGTCAGGCTACAAGCAGATGCCTCCACTCAAGCCAAAACCATTGGTGGCCCCCAGAACCAGCATGGTAGCTTCAACTCCACCGCCTCTATTGAACACCCAACAAGCTTCACTGGGCTGTATCAGCCCAAGCCTTCCACCTCCTGCCAGCCATCCCATCAAGGTGGCTAGGGAGAACTCTTCATCTTCCTCGTCCTCTTCTGCCAGTAACCAGGCTTCTGCAGAGAGGATTCAAATGGAGGCGGAGTGCATGGGAGATGCACATACTCCGATGGACATGGATGAAAGACATATCAAGCAGGAGAATAGCAAATTAGAAGAGACCACTGGAAAAAAGGGAACATCTCAAAAAGGCTCATACCCCTGTCGATTTTGTGACCAGGTCTTTGCATTCTCAGGTGTGCTCCAGGCACACATGCGTTATCATTTGGGCGTCCTTCCCCACCAATGTAATATATGTGATTATGTTGCACCAGACAAGGCAACACTGATCCGTCATTTGAGAACACACAGTGGTGAGCGACCCTATGTCTGCCGGCTCTGCCTTTACCCGTTTACAGTCAAGGCTAACTGTGAGCGTCACCTTCGCAAAAAGCACATGAAAAGCAGTCGCAAGGAGATTGAGAAAAACATTAAGTATGTTACCTCGTCCACGTCAACATCAGATGTCGTAGAGCAGGCTGGGACCAGTGAAACTACCTGCCGCTTCTGTGGTGAAGACCTAAAGACCTTTCGGGCCCTGCAGATTCACCTGCGCACACACAATGGCTGCCAGCGAAAGCCATTTGAGTGCAAGCGTTGTGGAGCAGCCTTCCTGGCCAAACGTAACTGCATCCATCATCTTCTGAAGCAACATCCGGAGGTCCAAGAGCAGGATATTGAAGACCACATAATCACTCTTCTAGCTCCATCATCCCAAAATAGCCCAAGCCCATCTCCTCTCAATGGCGTTCCTACTAACAACGTGGTGCAGCCCATCAAGGTGGAGGACCTTAGCTTCTACACTGTAGATATGGATCAACCACTAGACTTTTCTAACAAAAGTCGAGGGGCCAACAACAACAATGCTGGAAGTGTAAGTGGATCGCCTGCGATCAAAATTGAACCTGTCTCTTTTGACTCTTCCATGGAGCCCATTGACCTCTCTATTCCTAAGAATCCTATGAAGAAGCTTAAACAAGACATCGAGGCTGCTTTACCAAGAGCGGTTAAGAAAGAACCTTCATCTGTTAGCATTCTTGCAAAGGCACTTCAGGCTGATAAGTCTATTGATGAAAAGTGCCAACCGCTTGGGTGCTACCAAGTTCCTGTAGCTTTGACGTCTCTTACTGGTAGCACTAGCGCTGCAGGAAGACCCTTGCGTCTAAAACCCCTGCTTCCTAAACCTTCCTCTGCTGGTGTGAAGGAGCTTCCACCCCTAGCATCCATTGCTCAGATCATCTCCTCTGTGTCCGGTGCCCCTGACCTTCTAAAACGTGACAACACTAATAGTCTTAAGACTGATATTGATACACCTGCCAAGCAGGAATCACCAGAGACCCTAAAAGAGGAGCTTTCGGTAGAGATCTCCAAAAAGAGGACTAGGAAAAGGCCTTCCAACGGCATAGCAAAAGAGAAAACCGTGATGAATGCTCCAGACCTGAGTATTGACTTGGAGTCTAGTGGGGAGTTTGCTAGTGTTGAAAGGATGTTGGCAAACACTGATGCTAACAAGTTCAGCGCCTATCTTCAGACCAACACAATCGAGTTGGCAAGAAAAGGCAGGCAGCAGCCAGGTGCTGGTGACGAGAAAGAGATGAAAGTCCAGCAGACTGTTCAACAGTCTAAAGGGAAGAAAAATGCGTACTCAAATTCTGTGCAGAAGATGATTTGCCCATTTTGTCCCAGAGTTTTCCCATGGGCCAGCTCGCTTCAGCGCCACATGCTAACACACACAGGTCAGAAGCCATATCCTTGCCCCCAATGTGATGCCTTCTTCTCAACCAAATCCAACTGTGAAAGACATCTTTTGCGCAAGCATGGCATTTCCAACCGAGTGCTTAGACGCAATGGTGTAATACCCAAACCTAAGGATGCAGAGGATGGCTCGCCAGAGAGCGCAGATAGCACATCTGAGGCAGAGCTTCCTATGGGTGAGGCAATGGATCTAACAAGTTCAGACCCTGAGAAGTCTGTAGCATCTGATGCTGAGAAACCATCACCAGCTAAACCTACAGAGGCAGCCGTGGTAGAGCCTCTTCCTCAAAAAGAGGATGACAAAACATCCCTCGAGTCTTTGAAGCATAATGACACCGAAATAGAGGATGACCATTTAAATAGCAATAAGACCCTTGACTTGACCTTTGTCTCCAAAGCAAAGGACGTCAATATTACTGAGAAGGAGCAGCCACAGTCCTCCCCCGTAGCAGATGAAGAAATATCTGACAAAGCAAAAGCTCACGAGGAGTCTAAATTAACCTGCAAAATATGCAAGAAGAGTTTCCGCTACGTTAAAACCCTCACCAGACATGAGAAAGCTCACCAGCTGGACATGACACAAGACGCTGGTGTTACTAATGGACAAAACCTCACAAAATCAGATGATCCCATTGTGCCTTGTGAAAAGAAAGAGGTTACAGAAGAAGAAGTGGAGAGCGTAAGGAAGGGTAAAGCTGAAACGGAAGGAAATGGCAGCGTGGTGGAAAGCGGGCCTGATGAGGATAAAGAGGAGAGAAGTGATGAAGAGGAACCTGCAACTGAACCAAAGAGTGCTGGGAGAGAACCTGGTAGCAAACCGGACAAAAGGAAAAAGGTGTGCAGTATATGCAACAAACGCTTCTGGAGCCTTCAGGACCTGACTAGACATATGCGCTCGCACACAGGTAAA
>22|ENSDARG00000058555|10570229|10581337
TGTGATCAGTGCGGGAAGGGTTTCACAAGAAAAAGTGTCCTTAATGTGCACAAAAACATCCACACCGGAGAGAATCTGCACACGTGCGATCAGTGCGGGAAGAAATTCACACTGAAAACCACCCTCGAATCTCACAAAGCAATCCACTCTGAAGAGAAACCGCACACTTGTGATCAGTGCGGGAAGAATTTTGCTTCTCTTAAAAAGCTCAAATCGCATCTGCTTAGTCATTCTACTGAAAAACCGTTTGTGTGTGATGAGTGCGGTAGTGCGTTTAGTACAATAAGTAATCTGAATGAGCACAAGAAAATTCATTTAAAAGTGAAGCCTTACACGTGTTCCCTGTGCGGAATGAGTTTTCGCCATCGCTATAATTTCAATGTGCACCAGATAAGACACAGCGGCGTGAAGAATCAAGTGTGCTTTGTTTGCGGGAAGACTTTTGTTACAGATAGCGAAGTAAAACTGCATCAGAGGCTCCACACCGGAGAGAAGCCGTACAAGTGTTCGCACTGCGACAAGAACTTCAGTCGATCGTCTACTTTGAAAAAACATGAGCGGATCCACACTGGAGAAAAACCTTTCAATTGTTCATACTGTGAAAAGGCATTTAAATTGTCACAATATCTGAAAACACATGAGAAGATTCACAAAGGAGAACATCCGTACACGTGTGATCAGTGCGGGAAGAGTTTCAGAAATAAAGAAGGTCTAGACACACACAGCACGATCCATACCGGAGAGAAGCCGTTCACATGTGATCGCTGCGAGGCCAGTTTTGCCAGAAGGGAAAGCCTTGCTAATCACAAGAAGATCCACACCGGAGAGAATCTGCACAAATGTGATCAGTGTGGGAAAAGTTTCAGAAGATTGAGTGTTTTAAAGGATCATCTGCTGACTCATACTAGAGAGAGAATCTATAAATGTAAACAGTGTGATAAAAGCTTTTTCAGGCCAAGTTTTCTGAGGGAACACCGAAAAGTTCACACAGATGAGAGGCCATACGTGTGTTATTTGTGTGGGAAGAGTTTTCGTTATACGAGTGGATTAAAATCACACCAGAAAAGGCACAGCGGTGTGAAGGATCATGCTTGCTCTGAGTGTGGGAAGTCTTTCTATTCTGCTAGTGCACTAAAAGGTCACCAGTCAGTTCACACTACAGAAACGCCTTATAAATGTTCACACTGTAACAAAAGATTCAAGCGGTTACAATATCTGAAAATACATGAGAAGGTCCAC
>18|ENSDARG00000061423|43044699|43048045
ATGACTGTGGTGAACCCAAGCACTCTTGGTCTGGTGGACAGTTCCCATCCCCAAGCTGTCCTCGGTCATCTTAGTGAACAGCGATCACAAGGTCTGTTCTGTGATGTAATAATTGTTGTGGAGGATGTCAAATTCCGTGCTCACCGCAACATACTGGCTGCCACAAGTGGATACTTTCGTAATGCATTCAAAACGCCTGAGGTCTACACGTCCAGCCAGGTGCTGGAGCTAACAGATCTGAGATCTGAGGTCTTTGCTAGCATTCTAAACTTTATATACAATGCCAGAGTGGAGTCAAGCAGTACAGAAGACAAAAACTCACTGGTGGCAGCTGGAAAGCGTTTAGGAATTCCCTTTCTGGAGAAATTGCTAGACTCTGAAAGCTGCAAAATATCAAACAGTCAGTCAAAATTGGCAGAATCATGCACACTGAAAAAAGAGATCCTAAAACCGGAGGAGTTAGAATGCTCAAAGGGCCCAAGGATCACCAATGCTTTTTCCATTACTGAGGGAGGGACAGTACACAACCCATTTTCTACACTGAATCAGCGTAACAAAGTTATTGAGAATTTTGAAGAAGGACATCCTCCTTCCAGTCCCCAAGATACAAGCATATCAGCAGTAGAGAGTGAGCCTGCCCATGCGCTAAATGAGCACTCATATGCAGTCAGTCAGGGGCAAGAATCTAAAGAGGTTATCCAGGGGAATGATAACGGAACCATCATACCTGCCGTGCCTCCAGCAAATCAAACAGGTGCAACTGGGTCCACAATCGCTGGCACGTCTGCAGCGGAAAATGCCACTGCTGCTCCGATATCTTCCCCTCAGTTGTCTTCAGATGCAGCACCAGAGATAGATTCCAGCCTTGATCTTTTGCCACCGCTAGATGTTACACCCTCTCAGGACGCTGAGCCACCCTGCCTCAGTCCTCAGAATACAGATTATGTCCCCACCTTCAGCTGCAAGCAATGCCCCGAGACGTTTAATGACTCGACGCTTCTCACCATCCACATGCAAATACACAAGAGATTTGTCAGTCATTTGTTTTGCAAGTACTGCCGTAAAAAGTTTATGCATCTGAAAAGATTGCGTAATCACGAGCAGGTTTGTGTGAAATCTCTAAAAGGTCCATCAGAGTTAGAGACAAATAATAAAGACTCTTTGAGAGTCCCTGACACCAATAGTACGTATAATGCAAATACAACACAACAGTCTTTACCTCCACCAGATCTTAATATCCCTTTAAGTTTAGACCCCACATCAACTTGTCCTCTTGAGATGTCCCAGGATCAAGTTAATGGCACCTTAAAAACAAATGGCACTTCAAGAACATATAAATGTTCTGTATGCAAACGGGCTTATGTGACCCTTTCCAGCCTCAAAAGACATGAGAATGTACATTCATGGCATAGAGCCTATCCCTGCCATTACTGCAACAAAGTCTTTGCTTTGGCTGAATACCGAACCAAGCATGAGATTTGGCATACTGGGGAACGCAGGTACCAGTGCATTTTCTGCTTAGAGACCTTCTTGACTTATTACATCCTCAAGAATCACCAAAAGTCCTTTCATGGCATTGACCCACAGCTGGCAGTCAATAAAAAGTCTGCAAATGGTGGACTGAAGAGTAGTGTCTACCCTATAAAGCTCTACAGGCTTCTCCCAATGACTTTTAGAAAGAAACGTTATAAGTCATACAGTCGGACGTACTCTGAGGGGACTGAGGACAATGATGAGTCCTACAGTGCACCACTGGGCAGCTGTTCCCCCCACCCTCCCTTTGACAATACTGTACCTACAACTAATTCAGATGTTGTCAGTGGTCAGTCGTTATTTTCAATGCCAGTCACATTCATGGCCACTCCAAAAATGATGGCATCAGAAACTCCTCGCATCAGCTTTGACAAACCATGTGAACCAAACGTAGGATTTCCTATGCCATCAGAGATAGACCAACCCCTGAAACACCTCTCTACTGATTTCAAGAAGAAGTCTGGTTTTAATGGCAAAGGGTCACCTCTCTTCAGCTACAAATTTAGAGATTCTTCAAAACCAGTACCTAAAAGCACAGGGTCCTCTGAGACCACATGCGACAGAGATCCTTCAGCAGAGAAAAGCAAAGATAACAGCACAGACATTCTTCCATTCCTTAATATACCATCTGTCTGTTCCTTTGAAGGGTTAAGCAAGTTGAGTGAACTGTCAGCAGCAGCGCAGACCATTGAAGACATGGCTAATCAGCTGCTGCAAGCAAGACCGGAAAGCATAACACCAGATCAGCCGCCTGGTGGAAAGACAGAAACATACATTGCTAAACCTGCCTGTCCAGGGCCATCAGTTGACAACCAAGTTCTTCCCCTCTGCCAAATAACAGTGAAGATTGGCAACGAGGCGGTTGTTCGTCGAATAAAAGGCTCTAACCTGTTTCCAAAGAAGAGGAAAAGGAAAAGCTGGAGACCAGAGGGCATAGGTCAAAGTAACCGTCCAGAGGAGAGTATTGGAAGTCCAAGTTTGCGGTTGAGGGCAGAAGTCACAACCTCAGTTAGAGAAAAAGAAACATATGATGACGCAAACGATCCCGAAACTGATGAACTATGGCGTCCCTATTACACATATAAGCCTAAAAAGAGGAGTAAGAAGCTGAAAAGCAAACGAATAAAAATGAAACACATGAGAGGCTACACTATGCCTTTATCACCTGAAGCCAGTGATGAATTCAGAGAGACACCATTCTGTCCAACTGAGAGGATTTCAACAGACAACTATGGGGTTAGAAGGGAGCCAAGGCATGGCAGCCAAAAAGAAGCTTTCCCCTGCCACAGCTGTGAGAGTTCTTTCTCTAGCCAGACCTCCCTCAGCATGCACATCATCAGCTGCCATCAGCCACGCTGCAGAATATGTGGTAAACAATGTCCCCCTGAAGACACATCCAGCACAGCTGGGCCCACTGCAGAGGATAGTAGTGACTTTATCTGCAAGAGCTGCAACGAGGACGGCTCCTGTTTCAACTCAGATGCGGCGTCCCACAGCCTAAGCATGGAAAAGCGTTACAGATGTTCTTACTGCCCACAGCGGTTCCTTTACCTTGCCACCAAAAAAAGTCACGAGAAAAAACACATCGAAAAGTCAGGCAAAGGACACAATTGCAGGTATTGCTCTAAGGTATGTAAATCAGACTTGCTGTTGAGTGTACATGAGAGCAAGCAC
>15|ENSDARG00000044239|30918212|30921873
ACATCAACCAAACAACCCGAGGTTTCACACGGGAAGGACTCTTTTGAATGTGAGCAGTGCGGAAAAGCCTTTCCGAAGATGTTTTCTCTCGTCCAGCACAAACGTGTGCACTCAATCGTGAGGCCGCACGGCTGTGAAAAGTGCGGCAAGAAATTCACACTGCTGAGAGCACTAGAAACTCACCTCCGCAAACACTCGCAGAAGTTTGAGAAGAAGAAATTCCCCTGTGCCACCTGCGGAAAGAGCTTCAGAGATCTGGCAGCACACGAGCTAGTCCATGCGGAAGTCAAACCATTTACCTGTGAAACATGTGGACAGGGATTCACCATCAAAAGAAGTTTGTATATGCACCAAAGAGTCCACACGGGCGAAAAACCATATAGATGTGACACCTGCGGAAAGTGTTTCTCCCTGATCGGCACGTTAAACTATCACAAGAGGATTCATTCCAACGAAAGGCCCATAAAATGCAGCCATTGCAATAAGAGCTTCAAATACCATAAACTTTTGAAACACCACCTCCGCGTTCACACAGGCGAAAGACCGCACACGTGCGACATCTGCGGGAAAAGTTTCGCACTTTCTGGTACATTAAAGCGCCACATTCTTATTCACACCGGCGACAAGCCTTACGTCTGCGAGGTTTGCGGCAGAAGATTCAATCAGAGAAGCACTCTTAAAGGCCACATGCGTGTTCACGGTGAAAAACGGTTTATGTGTGAAATGTGTGGCAAAACCTTCCAGTATAATTACGTTCTGAGGAACCATATTTTAACACACAATCAAATCAATCCGGGTGAAAAGAGCAACGCTCAGCGCTGTGAGGTGTGCGGAAAGTTCCTCAGCTCCGCTTACGCATTGAAAGCTCACCTTCAGCTGCATTCGGACAACAGCAAACCGTTTGCCTGCACGTCATGTGACAGGAAGTACAGCAGCATTCATTCCCTCCGAATGCACGAACAGCTTCATACCGGTGAAAAACCGTTCAAGTGCGAGATCTGCGGTAAGGACTTTTCTCTGAGGGCTTCATATAAAACCCACATGTTTCTGCATTCAGGAGAAAGACCTCATAAATGCTTGCTGTGCGGTAAGAGATTCAAACTGTCGAGTTCGCTGAATATCAGAGAAATTATAAAGAGCACAAATGCGTTCCAGTTT
>17|ENSDARG00000042796|40210372|40216615
ATGGCGTCGGGCGAGACACTGTACATCGAGGCCGACGGCTCGGAAATGCCGGCCGAGATCGTCGAGCTGCACGAAATCGAAGTTGAGACTATCGAGACCACAGTGGTCGGCGGAGACGACGACGAGCACCAGCCCATGATCGCCCTGCAGCCGCTGGTCACGGACGACCCGAACCACGTTAACCACCAGGAGGTGATTTTAGTGCAAACTCGTGAAGAGGTGGTGGGTTGCGATGACTCGGACCTCCATGCAGACGACAGTTTCGAGGACCAGATCCTCATTCCCGTGCCCGTTCCGGTGGCAGAGGAGGAATATATCGAGCAGACTTTAGTGACCGTGTCTGGCAAGAATCCGTCTGGTAGGATGAAGAAAGGAGGAGGCAGTGGGAAAAGAGTGGTCAAAAAGAGCTTCCTAAACTCCGCTGAAGCGAGCGGACGCAAATGGGAGCAGAAACAAGTGCAGATCAAAACACTGGAGGGGGAGTTTTCCGTCACTATGTGGGCATCGGATGATAAGAAAGATGTTGATCATGAGACAGTGGTGGAGGAGCAGATCATTGGAGAAAACTCTCCTCCAGATTATTCAGAATACATGACAGGCAAGAAACTGCCACCTGGTGGCATACCCGGCATTGACCTGTCAGACCCCAAACAGCTGGCAGAGTTTGCCAGAATGAAGCCTAGGAAAATAAAAGAAGATGATTCTCCAAGGACGATAGCTTGCCCACACAAAGGTTGCACAAAAATGTTTCGGGATAACTCCGCTATGAGGAAGCACTTGCACACCCACGGGCCGCGGGTTCACGTCTGCGCTGAATGTGGGAAGGCGTTTGTGGAAAGTTCCAAGCTAAAACGGCATCAGTTGGTTCATACTGGTGAAAAACCTTTCCAGTGCACATTTGAGGGATGTGGAAAGCGCTTCTCATTGGACTTTAACTTGCGCACACATGTGCGGATTCACACTGGAGACAGACCGTACGTTTGCCCGTTCGATGGCTGTAACAAGAAATTTGCTCAGTCCACCAACCTGAAGTCTCACATTTTGACACACGCGAAAGCTAAGAACAATCAGTGA
>23|ENSDARG00000037068|31915576|31921665
GGTCCCATTCGGCTGCCCAACGGGAAGCTTAAATGTGATATATGCGGGATGATCTGCATCGGACCCAATGTTCTTATGGTGCACAAACGCAGCCATACAGGGCCGGTGGGAAAACTGGTAGTCTTGGTCTCGGTAGGTGAGCGGCCATTCCAATGTAACCAGTGCGGGGCCTCCTTCACTCAGAAGGGCAACTTGCTGCGTCACATCAAGCTCCATTCTGGCGAAAAGCCCTTCAAATGTCCCTTTTGCAACTACGCCTGTCGCCGCCGTGATGCTCTGACAGGACACCTCCGCACCCACTCTGTAGGAAAGCCCTACAAGTGCAGTTACTGTGGCCGCAGCTACAAGCAGCAGAGCACCCTGGAAGAGCACCGTGAGCGCTGTCACAGCTACCTGCAAAGTCTGGACCACCAGCCGGCTCACAACACCCAGCCTACTCACGGTGAAGAGTCCCATAACGTGGAGATGATATCTGAACCCCTGATCCAGTCCTCATCAGAAAAAATGACCTTCATTGATCGTCTGGCAAATAGCATCACTAAGAGGAAGAGATCTACACCCCAGAAATTCCTGGGTAGGCTCATTTCTTTGAAAAGCAAGATGGGAGGGCGTTTCATGCGGGGACCAAGAGGAGGCAGCAATGACGTGGATCCTTCCCGCTCGCTGCGGATGCCGCCTCACTCCGCCTGCCTCTCAGAATTCACCCCAGTCATTAGCTCCGTCTACCCTCATATAACCCCTCTAGGTCAGCGCTTAAACTGTGCGGGGGGCATCTCCATGGGCTTGGCCGGGAGGGAGGCCGGCGAGGGTCATGAAGATTTGCCCTCCACCCGCAGCCGCGCTGCTTCGCCGAGTAACGGTTACCAAGATTCGACAGACACTGAGAGCATGGCGGAGGAGCAGTGCGTTATTACCTCGGCGCCACCGGGAAATTTGAACCACCGTGGGCGCGATCGGCACAGTCCTAGTCACGCCAAAGAAATGGACATAGAGGGGGACAGGGAGAAAGGGGTCCCTGGGGGTTTACCGACCAAGGCGAGTCCGCGCTCACCGTTGACAAGAGAAGCCATGCAGGTGGTAGACGGGGAAGGGCGGCCGGTGCGTTCCTTCCGCTGCGAGCACTGTCGCATTTTCTTCCTGGACCATGTCATGTTCACCATCCACATGGGCTGCCACGGCTTCCGCCAGCCATTCGAGTGCAACATCTGTGGTCACCGCAGCCAGGACCGCTACGAGTTCTCCTCACACATTGTTCGTGGGGAGCACCAGGTG
>13|ENSDARG00000013539|18550936|18587173
ATGGAGACTGAGGAGGCACAGGAAATGTCCCAGATAACAGGAAGAGACAGCCCGATGAATGCTAATGAAGGCGGAGAGGATCAAGATGAGGCCATGCCTGTTCCTGAAGACTTGTCAGCAAGCACTGGCCTCCAACACAACAATCGCACAGATAAACCACTGGCCTGTAATATAAAAGTTGAGGCTCGGAGTGACGAGGAAAACGGTCTGTCCTGTGAGATGAATGGAGAGGCAGAGGAATGTGCAGCTGAGGACTTGCGCATACTCGATGGCTCTGGGGCCAAAGTGAACGGCTCCCACGCAGGCCCCGACAGCAAGCCGGCCGCCTACCCCACAGCCGGGGGCATCCGCCTCCCCAACGGGAAGCTGAAGTGCGATATCTGTGGGATAGTTTGCATTGGGCCCAATGTGTTGATGGTTCACAAGCGAAGTCACACTGAAGAAAGAAAGTCAGTTTTGGAACAACAAAAAGGTGAAAGGCCATTCCAGTGCAATCAATGTGGTGCTTCATTCACTCAGAAGGGTAACCTGCTCCGACACATCAAACTTCACTCTGGCGAGAAACCTTTCAAATGTCACCTGTGCAACTATGCTTGCCGCCGCAGAGACGCTCTCACTGGACATCTGCGCACTCATTCGGTTGGAAAGCCCCATAAGTGTGCATATTGCGGACGCAGTTACAAGCAGCGGAGCTCACTGGAGGAACATAAGGAGAGATGTCACAACTACTTGCAGTGCATGGGCCTTCAGAACAGCATTTATACAGTGAAGGAAGAGAACAGCCAGAATGAGCAGAGGGAGGACATGCCTGCATCTGAGAGGGCCTTGGTGCTAGACAGGATAGCTAACAATGTAGCTAAGCGTAAGAGCTCTATGCCACAGAGGTTTGTGGGAGAGAATCGTCTGTCAGAGCTATCTTTCGAGAGTGGCTCAGGTGAGCTGATGCAGCCCCATGTGATTGATCAGGCCATCAACAGTGCAATTAGCTATCTGGGTGCAGAGTCCTTGCGGCCTCTGGTTCAGACCTCTCCTGGGTCCGCCGACATGGTGGTCAGCCCTCTATACAACCTGCACAAGTCACAAACAGCTGAAGGCAATGGTGTTTCTGCTAAAGACAGCGCCGCAGAGCACCTTCTCCTACTCTCTAAGTCCAAATCCGCCTCTGTTGACAAAGACGGTTCCCCCAGTCCCAGCGGGCAGGATTCCACTGACACTGAGAGCAACAACGAGGAGCGTTCGGCCGGGGTAAGCGGAACAGCAGCCACAGGTGGTCTCATCTACCTGACCAACCACATGGCTCCAGGTATGAGAAATGGAGGCCTGCCAGGGGTAAAGGAAGAACAACACCGGCAGTTTGAGGCTTTGCGAGCAGCAGGAATGGATTTGAGTATAGCGTCATCAGAAGGATTTAAGGTGCTAAGTGGAGATGGAGAAGAATTGAGGGCGTACCGCTGTATCCACTGCAGAGTTTTGTTCCTGGATCATGTCATGTACACCATCCACATGGGCTGTCATGGCTTCCGAGACCCCTTTGAGTGCAACCTATGCGGGTACCGCAGTCAGGACCGTTATGAGTTCTCATCGCACATCACACGTGGAGAGCACCGCATCTGA
>16|ENSDARG00000042969|35290689|35295296
ATTCGTATTCACACTGGTGAAAGGCCTTTTCAGTGTACAACTTGTGGCAGACACTTCAGCAGAAAGGAATATCTTAAAAGACATCTTTCTCTTCATTCAAAGGCAATGCCATATTCATGCATGCGTTGTGGGCAGAAATTTGGAAGCCAGCATCGATACTTGCAGCACGAAGCTTTTTGTAATGAAGTCAAGCCATACCAATGCAAGAACTGTAAAAGTGGTTTCTCTCGTCCAAGTGATCTACGACGTCATATGGCGATGCTCCACATTACTGATAAACCTTTTCCCTGCAAACGATGTGGCAAAACTTACAGTTCTGAAAAAACTTTGAAAAGGCATAACGACACCATCAAATGCAAAAGGATTCCAAAGTGTGACTATTGTCCTCGACGCTTTAAAATGTCAGGACAACTGAAAGTCCATGAACGTCTTCACACCGGGGAAAAACCATATGGCTGCGCCAACTGTGGAGAGCATTTCATCAGAACAGACTATTTGAAACGACACTTGGCCAAATGTAACGGAAGGGAAAAAGTGGATTACACATGTAATATTTGTTCCAAGAAATATCGTTTTCCTTCAGACTTGGATATCCATAAAACTTACCATGACCCTAGTCGCCCCCTTGTTTGTACTACCTGTCAGGTTTGTGGCAAAACATTCTTAACATCGGAAAAACTTGAGGATCATCAAAGATGTCATCTTGGTGAAAAACCCTTTGAGTGTGAAGAATGTGGGAAGTGCTTTGTTCAGCTAACAAACTTGCAGCAACATCAGCGATCCCACAAGTCTGAGTTTCAGTGTCAAATGTGTGGTAAAGGCTTTACCTCTCTCTTTAGTCTGCGCAAACACAAGCAGATGCATGTCAAGAAGAGTGCTCATCGCTGTACCAAGTGCCACCTGAGCTTTACACGTTCAACTGAACTAGCTGAGCACATGATTACCCACCCTAAAGAGCGTCCATACTCATGTCCGGAATGTAACAAGCATTTCTTACATGGTTCCCACCTAAAAAAGCATCAGCTCAGTCATCAGCTGTCAGGACCACGTTGTTATCGGTGTAACCATTGCAACATGAGCTTCACACAACACCACCTTTTTCTCACTCATTTAAGAAGCCATGGAAATGAGAAGGCTTCCAAGAACAGCAACTTTCAAAAAACCTTTACGAAAAAACGGTACCTTACACAGCACCAGCAGACACACAGTGAACGGCCTTACCAATGTGAAGTTTGCTCCGAATCTTTTAAATCCGAAACGACTCTAGCAAGTCATTGTAAAATACATGATGCAAAACGGCAGTATCAGTGCCACATATGCAGCAAAACCTATCTTACGTCAAAAGATCTCGCAAAACATCAACAGAAACATTCTGAAAACCTCAGATTCACAGCTCAGGACAGCAGAGAATACCGGTGCGATATGTGCAATAAGTCTTTCACTATGTTCGCTCATTTGCAAAAGCACCAGGAAACCCATGTAGGTCAAGTGGTCTATGAGTGTACGGAGTGTGACAAAGCTTTTGCTTTTCTA
>19|ENSDARG00000057586|17005742|17010177
AATCCACTGGCCAGTATTGCAGCCACTGCCAGTGCACTAGACCCACTGGCTGCTATGATGAAGCACCGCAAGGGCAAACTGCCCAGTGTCTCCATATTTGACAGCAAGCCTAGTTCTGAGGATCCGTTCTTTAAGCACAAGTGTAGGTTCTGCGCTAAAGTGTTCGGCAGCGACAGTGCCTTGCAGATACACTTGCGCTCGCACACAGGCGAGAGGCCATTCAAATGCAACATTTGTGGCAACCGTTTCTCAACAAAAGGAAATCTCAAAGTCCACTTCCAAAGGCACAAGGAGAAGTACCCTCATGTTCAGATGAACCCGTACCCAGTCCCAGAATATCTTGACAATATCCCCACTAGCTCTGGGATCCCCTATGGGATGTCTTTCCCCCCAGAGAAGGCTGGACCTACTTGGTTAGACAGCAAACCTGTCCTTCCAACAGTGCCGTCTTCGGTTGGTCTGCAGTTGCCTCCCACAGTACCAATTATTGAAAGCCTAAGTGATTCATTTACAAGCACACCCTCAGAAAGGTCTCCACACAGGCCATCACCAGCAAGAGGTGAACTTGCACCGTCGTCGCCAAATCCCACTGGCACTGAGACAGATGTGTCAACCATTGCAGCCTCCCCTAAATCAAACAGAGAGGCAGAGATCACACAGAGTTTCAATACAGAGGAAGTGCACCTACCGTCAAACAGTTTAATCAGAAATGGTAGCAATTCCAACATCCTGCTTTCGCAGTCCATGTTGACAGAAACACCTGTAAAAGGGAATGTACCCGAGTCCACTGATGTTCCTTCAGCCATTATTAAACCGTCCTCTCCACCACTCATCTCAGATCAGTTCAGGAGCAAGTTCCCATTTGGTGGTCTCCAGGATTCTATGCAAACATCTGAGACATCGAAGCTCCAACAGCTTGTGGAAAACATTGACAAAAAGATGATGGAGCCCAATCAGTGTGTGATCTGCCACCGTGTGCTAAGCTGTCAGAGTGCGCTGAAGATGCATTACCGCATCCATACAGGAGAGAGGCCATTTAAATGCAAGGTTTGTGGGAGAGCATTCACAACAAAAGGTAACTTGAAGACTCATTTTGGTGTCCACCGTGCAAAGCCTCCTCTTCGGATTCAGCATTCATGCCCGATCTGTCAGAAAAAGTTTACAAATGCTGTTGTATTACAGCAGCACATACGCATGCACATGGGTGGGCAAATTCCAAACACACCACTGGCAGAAACCATCTACGAGAAAGACACAGATATGGAGAGTTTTGACAGCATGAGCACTTATGACGACGACTGTCTTGATGATATTTCATTTGAAGAAGAAGGGGATGTTGTGGAGAACAGTGAAAACACCCTGAGCTCCTTTTCAGATAGTCCACCACCTATCTCATCTCTTCCATCCAGTATCTCAGAATCTCAGAATGTAGGGGGCGACTTATCCATCAATCTCAGTCAATCAAATGGAAAAAAGATGGTTAGGTGCGACCCTATGGACAATGATCTTCATGCTCCTCATACGTCCACTGGTGAGATGGAAAACCACAGCATGGGAAATAGTTTAATGCCACATTCATCTAGCTCTATTCACATTCCAACCTATTCCAACAGTCAACCTGAGGGACAGCATGAGCATTCGGTCTCTCTGAACCTCTCTTCTAAAACCCCAGAGGCAGCAGCTATAGTAAAATCTGAATCAACAGACTGTCCTGCAGCAAATGCAGTCAACGGGGTGACTCTTAATCAAACAGGAATCCAGCCTATCAAGTCTTCAGTAAAGAAAGAAAACCCTTTCAACGTGCAATGTTTCAGTAAGGAACATGGTAAGGATACTAAAAATCTGCCAACTGCAGTGAAACTGGAGATGAGCATTTGCAGTAGACCATACATGCTAAAAGAAGGTCCTTTCCCTGCATTTGGCCTGCAGTCTCCCACCTCACGCTCTGAGGTGATGATACCGGGCGTCACCTCACTCACTGGACCACCTCCACCACGACGGACCCCTAAGCAACACAACTGCAGCGCATGCGGAAAGAACTTCTCTTCTGCCAGTGCTTTGCAGATCCATGAGCGCACACACACTGGCGAAAAACCCTTCGGCTGCTCTGTCTGTGGTCGAGCATTCACAACCAAGGGTAATCTTAAGGTGCATATGGGCACTCACATGTGGAATAACACTCCTGCCCGTAGAGGTAGACGTCTGTCTGTGGAAAACCCAATTGCCCTTCTGGGCGGTGATGCCTTGAAATTCAGCGAAGCATTTCAGAAGGATTTAGCCGCACGGGCCATGAATGTGGATCAGAACTTCTGGAGCCGATACGCAGCAGCTATTACAAACGGCTTAGCAATGAGGAACAATGAAATATCCGTCATTCAGAGTGGAGGAGTGCCCCAGCTTCCTGCTATCACTGTGGCTACGGACAAGGCTAGCACTGGAAACAGCCCACCAATCACAGCCATGGAAAAAACAGGCTTAGAAAGGGGACCCGGACAACACTTCTCCATGATGATCGATGATAAAAAAGACATTGGGATCAATTAA
>7|ENSDARG00000029876|47026107|47027003
TGTGGCAACCGCTTTTCCACTCGTGGTAACTTAAAGGTTCATTTTCAGCGTCATAAAGAGAAGTATCCACACATTCAGATGAACCCATACCCTGTCCCAGAGCATCTAGACAATATTCCAACAAGTACTGGCATTCCCTATGGTATGTCTATGCCCCCTGAAAAACCAGTGACCAGCTGGTTGGATAGTAAACCTGTTCTGTCCACTCTGACATCCTCTGTTGGCATGTTACTTCCACCAACTATACCAAGTCTGCCTCCATTCATAAAAAAGGAAGAGAATAACTCACTGGCTATAAGCAGCCCTTCTCATTCTGCTAAAAGCGACTCAGGTCCTGCTGACACACCCATGAAGAATACAGATAGTGTGTTGGAGGAAGGTGAGAGCACAACCCTGCCTACCTCAAACGGAAAAGCTGAAGAAAACAACCAGTCCTCCAATTTATTATCTAACATGAGCTCTGCGGTGGAGGGTACAATAGAGTACACCACCTCCAACAGTCCTCCGATGGCCACTAACCCACTCATGCCTCTGATGTCAGAACAGTTCAAAGCTAAATTTCCTTTTGGGGGTCTTCTCGATCCTCTCCAAGGCTCAGAAACATCAAAACTTCAGCAACTTGTTGAGAACATAGACAGGAAGGTGGCAGATCCCAATGAGTGTGTTATCTGTCATCGTATTCTTAGTTGCCAGAGTGCACTGAAAATGCACTACCGCACGCACACAGGGGAGAGGCCTTTCAAATGTAAAGTGTGTGGTCGTGCCTTCACCACCAAGGGCAACCTCAAGACTCATTACAGTGTCCATCGAGCTATGCCGCCACTGAGAGTCCAGCATTCATGTCCTATTTGCCAGAAGAAGTTCACAAATGCTGTGGTGTTGCAGCAGCACATTCGC
>7|ENSDARG00000062155|22268550|22272061
CCCTTTGCCTACCGAGAGGAGACTGAAGCCAGTCCGGCAGAGGTGCCGCTGTGCCTGTCCAAACGCAAAGACCGAAACATGTACACCCACAGCCAGATGTACACCAATGACCCTGGAGCCGTGGTTCCTGTGGCTGAACTCCCATCATGCACCGCTCTAGGCCAGAGTCCAGAGACCGAGCACATCCGAAGCACACAAAACAATACCTATGTGCGCACTAAAATAAAGGTGAGGCTTCTGGAAAATTCGAGTGGTGCGACGTACGTTTGCCAAGTGTGTCAGAAAGTGTTCCAGTTCCAGCGCATGCTAAACCGACACCTGAAATGTCACAGCGAGCAGAAGAGGCACTTGTGTGATTTCTGCGGTAAGGGCTTCAACGACACCTTCGATCTCAAGAGGCACGTGCGCACACACACCGGTGTTCGTCCGTATAAGTGTGAGCTGTGTGACAAAGCCTTCACCCAGCGCTGCTCTCTGGAGTCTCACATGAAGAAGATTCATGGTGTTACGCAGCAGTACGCTTACAAAGAGCGACGCAGCAAACTCTACGTCTGTGAAGAGTGTGGCCACACTGCGTCTACCCAGGATGCACTGCTGCGCCACCTGCACACCGAACACCCAAACAGTGCCTTCCTGCGAGCCAAAGGGGCACGCAGACACTCGCCATCCTTGAACGGCACCAAAGACGATACGTCCCAACCCGGCTCTCCTCTCTCT
>14|ENSDARG00000053537|65706844|65710550
ATGACAAGCCTGTCGCGGTTTAGTGGCTGCCCTCTTTCTTGCGTCAACCCTGGGGAGAGCAATACTGAACCCAGCGTGATGCTGCCACCTTTGGCAGAGGAGCACATGGGGCACCCCACTGGCAGTTCCTTAAAACTCTGCCCCTCGCAAAATTTGCGAGACTACCACGAGACGAGGGCCAGTGCATATGTTGACCACTCGGTTACCCATTTTCCAGACACTGGATACACCAGTCATCGCTTAGAACCCAGTCCTAGGGGCATTATCATTGGGACAAATCTGTCAGCAGCAGGCATGCCACCAGTAACTGATCAGCTGGCTTCGAGACCAACCCAACATGGCAATATTGGAAGGTACCGTGACCTCCACAGCTATAGAGATGGCAGGAGCCACGCGTTCTTCACCGCCTATCAAGAGCAGGCCCATGGCTCGTCAGACGCAACCCGAGATCTCAGCAGCCAAATGATGTTGGGTCTACCAGGAGATCTTCTCTCACGAACGCACCCGTACGGGCAGCCGGTCAGTGGCCCCAGGGCCAACAGCCAGCAGCTTGTCACCCAGTTCTTGGAGTTCTATAAGCCTCTGAATATGGCCATGCAGCGAGGAGGGGGTGACGCCTTCCTCAGGTGCTCCAGGCAGAATCCAAAACACGAGCTCGTGTGCAAGTGGAGTGACGGCCAGGAGGGCACTGGCAAGCCGCCCTGCGCCAGGAGTTTTGGGACCATGTATGAACTCGTCACCCATGTGACGGTTGAGCATGTCGGAGGACCGGAGCACTCTGACTACGTTTGTCACTGGGAGAACTGCCCAAGAGACAGAAAGCCTTTCAAAGCCAAATACAAGCTCGTCAACCACGTCAGAGTGCACACAGGAGAAAAGCCCTTTCCCTGCCCTTTTCATGGATGTGAAAAAGTTTTTGCCAGATCCGAAAACCTCAAGATTCACAAGAGAACGCATACAGGTGAGAAACCGTTTAAATGTGAGTTTGAGGGCTGCAATCGAAGATTCGCAAACAGCAGTGACCGGAAGAAGCATTCTCACGTTCACTCCAGCGATAAACCCTACACGTGCAAGGTCAGAGGCTGTGAAAAATGTTACACACATCCCAGCTCCTTGCGCAAACACATGAAACTCCATTGCAAGGCCTACATTGCCAAAATCGGCGAGGACGACGAGCACCTTGTAGAGGCCAGGTCTCCTGAGGTGACAGAACATCAAGACACACCCGCTTCAACCACAGTGACGCGAACGATGACGACCCCCTCTCACGAGACTCTGTCTCCCGAGACGCGAAACGAGTCTGCTGTGAGGTCACGTTTCCATCACACCTTTGAAAACACGTTGGACTATACGGCGCACAGGCCACAGTCCCTTTTGGACCCTCTGTTGCTACAACGGGGCAGTTACAGACCCGAGTCAGCTCAGTACTCATGCAACCAACCAAGCCATACGTTCGCACCCAGCCATAGAACTTTTGCGCCAAACTCACCTTTCCAAAAAAGTCTGGTAAATGGCTGGTACACCTGCCATAGCGCCGTGGACACTTTTTCACCCAAACACTGTAACAGTGATTTGTAA
>11|ENSDARG00000061906|27143010|27144779
AAAAGTTTTGTGTGCAACGTCTGTAAAGAGCCATTCCGCTCCATCAAAGACCTTAGTGGTCATATAATAGAGCATGCATCAGAGTGGCCTTTTAAGTGTGAGTTTTGCGTGCAGTTATTTGGTAACGCCACTGCTCTTCTCGAACACCGCTCGTCTCTCCACGGGGTGGGAAGAATTTATGTTTGCTCTATTTGCTCAAAGGAGTTTGCCTTCCTCTGCAATCTTCAGCAACATCAAAGTGACCTACATCCAAGTCAGAGTTGCACTCACACTGCCGTTGAAAATGGAAAGCTCAGACCTCAGAACTACACAAATCCAGCTTGTGCAAATATAGAGAAAGATGCTGTTCTTGACTCAACTGCTGGGGCTCCCTCTGAGAATTCTTCTGAGGAGCATAACAATGACACTAACAAGGTGGAAGAAGAGGAAGGTGGACATGAAGACCCTACAGAAGAGCTATACACTACAATAAAGATTATGGCATCTGAGGCTGGCAAGCCAAAAGGTCCAGATGTCCGGCTTGGCATTAATCAGCACTACCCAAGTTTCAAGCCTCCACCTTTTCCTTACCACAACCGATCCCCGGATGGCTCAGTTGCCTCTGCCACTAATTTTACCACACACAATATCCCCCAAACATTTAGCACTGCAATCCGCTGTACCAAATGTGGAAACAGCTTTGACAACATGCCTGAGCTACACAAACACATATTAGTTTGTGCTAATGCTAGTGATAAGAGACGTTATACCCCTAAGAAGAATCCCATTCCTCTCAAGCAGGTTGTGAAACAATCTCCTAATGGTATTTCTCCAACAGGACCTTCAACTGGGCAGAATGCCTTCCGCAGAATGGGTCAACCAAAAAGGCTTAACTTTAACCAAGATTTAACATCCAAAGTCAAGTTATCAGCCCTAAATAAGAAGAAAAACCAGCTTGTCCAGAAAGCTATATCACAGAAGAACAAATTTGCAGCTTCTGCAAAGAAACCGACAGCCCGGGTAAAGGAAGAGGAGACTCGTGAGGTCCATGCATGTCCATACTGTAGTCGAGAGTTCACATACCCAGCCAGTCTTACGAAACATATTGCTTGCAGCTGCCCGCAAAGACCTGTTGCCAAGAAGTTGAAAAAAGGTGCTCTGACACCTCAAGACAAAAACAGGAGTCTCAGAAGTCGAGCTACTGACTCTGAAGTCAAACAAGAAGCAGTTTCTGGATCAAGCACACCGTCCTTGGGAAAAACCAGAGCTCGAACCTCTGAACCAGTTGAGAATGAAGCTCCAGCAGCAAATAAAGGCAAAGAACCTCAGGTACGTACTAAGAGGCCATCCTCAAATGTAGTCAACGCTGCCCCACAAATTAAAAAGGAAGTTGTCAACAAGGAGGTTGGTGATAAAAAAGAGGCAGCAGTCAAGAAGGAGGTTGTTGATAAAAAAGAGGCAGCAGTCAAGAAGGAGGTTGTTGACAAAAAAGAGGCAGCTGTCAAGAAGGAGGTTGTTGTGAAAACGGCACAATCTAAGAAGGAGGAACGTTTTTCAGCTAGGATGCGGGAGAGGAAAGGTGGGCCGGTGACACGAAGTGTACAGATGACAAGTGCTCCTTCAGAAGTAAAGAACGAAGAC
>14|ENSDARG00000007222|88308392|88314306
ATGTCTCAGCCGGTGTTTCCCACTGCCTCTGGGATCTTCCTGCCGGATCTGCACCATGACGAGGTGTCTGCTCCTCAGCTGGTGATGCTGGCGAATGTGGTGGTGTCCGCGGAGGCGTCTGCATCAGAATACAGCACTGAGGGGAAGCAGATGATGGAGCTCCAGACCGTGGCCTGCAGCAGCTACTCCGACAGCGAAGAAGACAACGACGCCGTCGTGAGATACAGCATGGACACCTCTGAAGATCTCTACACACAACAAGCATCACATATACAGCCAGAGCCAGTGCTGGAGGAGATAGAGATCGTGCGAGTTGGACGTCCACCAAACCAGACGGAAAGCACCGAAAATGCTGCATCGGCAGAACAAAAGCGAACGACGCTCGCCATCCTGGAATCCAGCAAAAAGAAGAAAAAACCTTTCTTCTGCAAACCCTGCCAGTATCAGGGTGAGAACGAGCAGGAGTTTATAGTGCACATACGCACGCACGGAGCCAAGAAGATGCTGGTGGTGAACGGTGGAGATTCTGATGAGGATCTGAGCGCTGATGCAGGACCGCAGACCTCCGTACCCAACGCTGAGAGCGCAGAGAGCAACTCTAAAGGCGTGATCCGCTGCGAGCGCTGCGGCTACAACACAAACCGCTTCGACCACTACATGGCGCACCTCAAACACCACACTAAAGAGGGCGAGGACCAGCGGGTGTTCAAGTGCACCATCTGCGCGTACACCACCATCAGTCAGTACCACTGGAAGAAACACCTGAGGAACCACTTTCCCAGCAAGCTCTTCACCTGCAGCCAGTGCTCATACTTTTCTGACCGCAAAAACAACTACATTCAGCACATCCGGACTCACACTGGTGAGCGTCCATTCCAGTGCATTTACTGCGAGTACTCCAGTTCCCAAAAAACCCATCTGACCAGACACATGCGAACGCATTCAGGTGAAAGGCCTTTCAAATGCGATAACTGCAGCTACCTGGCAGCCAATCAGCATGAGGTGACCCGCCACGCCCGCCAGGTGCACAACGGACCCAAACCGCTCAGCTGCCCCTACTGCCAGTACAAGACTGCCGACCGCAGCAACTTCAAGAAGCACGTGGAGCTGCACGTCAACCCGCGCCAGTTCCTCTGCCCCGTCTGCAAGTACGCCGCATCCAAGAAGTGCAACCTGCAGTATCACATCAAGTCCAGACACCCGGGGTGCAAAGATATCTCCATGGACGTGTCGAAGGTGAGACTGCGGGTCAAACGGAGCGACGGAGACGACGCTTCACCCAATAAGCTGACCGCAGAACAGGCCAAAATAATGGAGGAACTGGAGGACGCTGGCCCGATCAACCTGTCCATTAAAAAACCCAGTAAGCTCAATGCAGTAGTGGAGACTGAGAAGAGCTCGAAGAAAAACATGGATGGGAAGGCAAACCAGCCGCAACCCAATGAGAAGAAGAGCCTGTCGAAAAACGACCCAAAGGAGAAAACCGCTAAGAAGCTGAAAGGAAAGACTGCTGTGAAAGACACTGAAGAGTCACAAACCGAAGATACACGGGTTAATAATAAAAAGGAGACCAAGAAGGTGGAGAAATCTGCGGAGAAAGCCTTGAAAAGCCGTCAGAAGAAGGAGAAGCCTGTGAAGGACTCCAGCGTTCAGCAGCAGAGCGATGACTGTGAGCAAACGCAACACACACCACAGCAGAACGAGACACAGGAAAACAGGCCTGAGAAGGAAAACAGATCATTGACTGAGATCGCTAATGCAAAGGATTGTGGGAAAGTGCAAACCAAGAAACCATGCAAGAAGCAAACGAAGACTTTAAAGGTCTGCGGTGAAACCCAGAACGTGGAAGAGGAGGAGATAATGATGCAGAAAGCAGGCAAAAGAAAAGCAGACAATCCAGCAGAACCAAAGCAGCGGATCAAGCGGACCAAGAAGAAGGATTCGGGAAAACCAACAACAAGTGAAGCAAATCAAACCAATCCTGAAGTCATGGAGAGCGAAAGCTCTGAAGCAAATAATGCAAGCAAACCTGACGACAGTATTGATGAATCTCAAAATCCTCCCGTAGCTGAATCACGGCCTGATGTGGAACCACAGAGCGTTCCTGACTGTCCGATTGAGAAAGCTCCAGCTGTAGAGGAAGTCCAGCGCCCTCTGGAGGTGGAGATCAGCACTGCAGCGCCAGATGCTCCAGAAGTGGACAGTGGAAATGAAATGCCATCTCCGACCGACAGCGACGGTGCTCCGGGATTCACCCCGACTCTACCACTGCAGCACAAGCCTGCAGATGCTGAAGATGACGAGGGCATCCACAGTAATGATGGAGGAAGTGACATCAGCGACAGCGCCTCTGAAGGAAGCTACGACTCTGGGCTGATGGCGGGCGCAGAGAAACTGCCAGAGACTCCGACTGAGGAGAGAGACGCTTCTGCAGCCCGACTGCTCAGCCACACCTGCATCTTCTGCGACCGCAGCTTCGCTCTGGAGATGGACTACCGGAAACACCTGAACCGACATTTAGTCAATGTGTACTACCTAGAAGGGGCGGCACAGGGGGGCAAATGA
>3|ENSDARG00000057751|13819800|13834455
TGTGTGTCGTGTAATAAGTCCTTTAAGAAGCTGTGGTCCCTCCACGAGCATATCAAGATTGTCCATGGATTCGCAGAGAAGAAGTTTGCCTGTGAGATTTGTGAGAAGAAATTCTACACTATGGCCCATGTCCGAAAGCACATGGTCGCTCACACAAAGGACATGCCGTTTACCTGTGAAACCTGTGGAAAGTCTTTCAAGCGCAGCATGTCCCTCAAAGTGCACTCGCTGCAGCATTCAGGAGAGAAACCCTTCCGCTGTGAGAACTGCGACGAGAGGTTCCAGTACAAATACCAGCTGCGCTCTCACATGAGCATCCACATCGGACACAAGCAGTTCATGTGCCAGTGGTGTGGCAAAGACTTCAACATGAAGCAGTATTTCGACGAGCACATGAAGACACACACAGCCGTACAGGTGTGTGAGAACTGCGACGAGAGGTTCCAGTACAAATACCAGCTGCGCTCTCACATGAGCATCCACATCGGACACAAGCAGTTCATGTGCCAGTGGTGTGGCAAAGACTTCAACATGAAGCAGTATTTCGACGAGCACATGAAGACACACACAGGTGCAAGGCCAAATAATAATAATAACAAACAAGTCGTGTGCTGCAGACCTCTAGGCCTGGTCACCTTTTTAAATGAGCATTCTAGGGTTCTCCATTCAGGTGAGAAGCCGTTCATCTGTGAGATCTGTGGGAAGAGCTTCACCAGTCGGCCCAATATGAAGCGGCACCGGCGAACACACACCGGGGAAAAACCATACCCATGTGAAATCTGCGGCCAGCGTTTCCGCTTTTCCAACATGCTCAAAGCACACCGAGAGAAGTGTTTCCGGGTCACCAGCCCAGTG
>7|ENSDARG00000022251|53094948|53168961
ATGGAGGACTCTAGTTTGTGCCTTGGTGTATCCTCGGTGGTCTCAGATGCTGACACCCATCTTAGCAACGCAGTACTTAACGGCCGCTATCCAATCAGTCAGAAACTGCATCAGCTGACTGCTCAGCTGGGTCATGCCTTTCCTGAACTACAGAGTCGCCAGCAGATCCCAGAGGAAAAGGCAGCAACCCCACTGGATGAGAAAACCCATGCTGCCTTAGCTAGTCAGCCAATCAGCAGCCAGATGGCCTTACTGGCCAACCAGCTCAATCGTGACATGGATGTGGGCGCCTTGAGTGGTCTCAATGGCCGTGTTGATTTGCAACAATTTCTCAATGGACAGAATTTAGGAATCATGTCTCAGATGAATGATATTGAAGATGATGCACGCAAGAACCGCAAATATCCCTGTCCTCTTTGTGGCAAGCGATTCCGCTTCAACAGCATTCTGTCACTTCATATGCGTACACACACTGGAGAGAAGCCTTTCAAATGTCCATATTGTGACCACCGAGCTGCTCAGAAGGGTAATCTGAAAATCCACCTCCGCACCCATAAGCTGGGAAATCTTGGTAAGGGCCGTGGTCGTGTACGTGAGGAAAATAGGCTTCTTCATGAACTTGAAGAGAGAGCCATTCTACGTGATAAGCAAATGAGGAACAGCTTGCTGCAGCCACCTCAACCTCTTCCACCCCACTTGGGTATCCAGACTCATAGCCAACAACAGCCTGGCTCTGCCTGTGGCCTGCTCACTCCAACCAGTATTGGTAACTCACCTGAGGGACTGACCCAGCCGTCTGCCTCACCTAAGCCTGCTTCTAACAACCTACAAGATGAGCAAGCCCTCAATCCAGCCCAAGGATACCGGTGCACTTTTTGCAAGGGTAAATTTAAGAAGCGCGAGGAGCTAGACCGCCACATTCGCATTCTCCACAAACCCTACAAATGTACCCTGTGTGAATTTGCTGCTTCACAGGAGGAGGACCTGATCAGCCATGTGGAGAAAACACATATCACCGCTGAATCAGCCCAGGGACAGGGCACAGGAGCTGGCAATGGAGAGAAACCCAGCAATGAATTCCGCTGTGAGGTTTGTGGCCAGGTTTTTAGTCAAGCTTGGTTTCTGAAAGGCCACATGCGGAAACACAAGGACTCCTTTGAACATTGCTGCCAGATCTGTGGACGTCGTTTCAAGGAGCCCTGGTTCCTGAAGAATCACATGAAGGTGCATCTCAACAAGCTGGCCATCAAGAGCAAGCCTCCTGTTGGTGGAGGAGCTGATGATGAAGGACACGCCGTGAACAGCATGAGCAGCCTTGCTCAAGAAGCTCATGCAAACCTGTATTCACGTTATATTTCTTGTTTGCAAAGTGGTTTCCTCACACCCGACAAACAAGGCCTGGCTGAACAGCAGCACCAGATGCTGGCCAAAGCCGGTATTGCTATGAAGGAGAAGGAGATGCTTGGAAAGCTCCTAAGTCCAATGGCCAGCATGGGCCATGGCTTAGGGGAAAATGAAAAGCGATCACTTTTAGGTTGCCTGAACCTAGTGCCCCCTCTGAAGTCTAGCTGTATGGAGCGCTTGCAAGCTGCAGCTAAGGTAGCAGAAATGGACCCCCTAAACAGTTATCAAGCCTGGCAAATCATGGCACGTGGAATGGCAATGGAGCGCTCCTTCATGCCAAAAGAGCAGCACCATGGTGTGCATGGACAAGAAGATGAACTTGCCAATGCAGCTGGGATTGTTCCCTTTGGTAAAGACAAGCCTGACCACCCAACCTTAGGCTCTAATGATGGTTCCAAGCTGAAGCAACATCCTGATGTGCTTCATGGAGTGAAGACAAGTGGAGGCATGATGCCCTTGAAAGATGAAGGTTTAACCTTTGATAGTCACCGTGAGTTCTTGCCTCACCATGGTGGTCTAGGCCTGGGCCAAGGGCTTGAGTACAGCCTAGCCAGCCTAAAGGAGAAAGCAACTGAGTGTCCTGACTGTGGCAGAGTCTTCAGAACCTACCATCAAATGGTGGTCCACTCTCGAGTGCACAACAAGGATCGCCGAACCCTAGAAGACAGCTCCCAGCACATTCTAGATGAACGGCGTGGCTCAGCTAGCGACCCTGAATCTCAGTCCATTAGCCGATCGACTACCCCAGGCTCCTCCAATGTGACAGAGGAAAGTGGTGCTGGAGGCGGACACTCCCAGACAGGCAGTGTGCAGGATGACAGTCCCCACCCTTCCTCTCCATCCTCAGATGTCGGTGATGAGATGGCGAAACCTGTGAGTGCTGTCCAGCCCCCCACTACTCAGCACCGGGACAGGAGTGTGGGTTCAAGCATGAAGGACTGCCCCTACTGTGGCAAATCTTTCCGCACCTCACACCATCTGAAGGTCCACTTAAGAATACACACAGGTGAAAAGCCCTACAGGTGCCCTCACTGTGACTATGCAGGCACTCAATCAGCTTCCCTGAAGTACCACCTGGAGCGCCATCACCGTGAGCGGCAGAACGGAAGTGGGCCCTCGGCCAACCATCCTCCATCATCTGAACACAAGGATGACCACAACAAGAACAGCGGTGGGACAGGGGTTTTTGCTCGTCCTGATGTCCTTCGCGGGGTCTTCAAAGGCATGATGCCCTCTGGTCTTGACTTCAGAGGAGGTCAAATGCTTCCACACCAGTGGGCTCCACCAGGAATGCTCTCACCTAGAGACAGAGATCGTGAAAGGGAGCGCCATGGACCGGGGCCAGAGCCCACCACGGAGAACATGAAGAGTCCCGAGGGACCTGGTTCTGCAGCGGACAGTCCTGCTAGCTTCTCTGACCTCGGTCGGGCCTACCAGAGTATGGTGGGAAATGGAGTCAACTTCCAGGGCTCCCTTCAGGCCTTCATGGACAGCTTTGTGCTCAGCTCTATGAAGAAGGAGAAGGAAATGAGAGAGAGTCAGCTGCACGGTCAGCACTTTAGCCAGGAGAATGCAGAGATCAAGACCAAAAGATCCAGCGAGGCCAACCAGGAAGAAAATCCCACCAGTGACATTAAACCAGCTGAGGGTGGCCGTTCACAGTATGAGCCCCTGGATTTGTCTGTTAGGCCTGAAGCGGGGTCCCTTCCTGGAACCTCTATCACCATCCAGGATAATGTCGCCTGGCATGGTTGCCTCTTCTGCTCCTTCACAACTGCCTCTGTAGAGTTGATGGCCCTCCACCTGCAAGCCAACCACCTGGGTAAAAGCAAATGTGGCCCAGGCAAAGATACTAAGGAGCACCTCATGGGAGAGCCTTCCCATGTGGGCAAAGCTACTGGCTTGGCTCCTCCACCACCAGGCCTTCTTCATCACCATGAGGGAGCCCCGTCCAGGGACAGAGAGACTGAGTCTGGGGATCCAAAGGGACAAGCAGGCTGGTCCAACCATCTGGATCAGCCCCCGCACGGAGCCTCCATGGGAGCATTCTCCAGTGACTTCTACAAGCCCTTTGGTCCTGTGTATGATGGCTCTGCTAGAGGGCCTGTTGGATTTCTGGACCAGCAGCAAATTCAGCCTAACGACATGGGTGGTCAGGGCCCTTTGGATGACCTATCCGACAAGGCTTCCTGCAGTGAGATAGAGGCATCTGAGGAACACGGTGGCCAGTCTGAGGAGGATGAAGTGAGTCGTGACAAATCCTTACCCAACCCCACTGCGACAGAGAGACACATGCATTCAGATGACGAAGAGGAAGCAGATGAAGAAGAGGAGATGGAGATGGGTGATGCTGAGGAGGAGGATCGTAGATCCATGCAAATGCTTCCTGAATCTCCATTGTCAGGAAAGGACATCCAAAGATGCAAGCTAACTGTAGGCCCTCAAAGCTCAGGGCTTTCTCCTCCTCAAGCTCCCACCCCTGAGAAGCAGTGGCAGCAGCAAGCAGGCCTGGGTCTTCTATCTTCAAGCGGTGGTCCCCCTGGCCTGGTTAAGCCTGATCAACCCCACCTCGATCACCAGATGAACATGCTATCTGTCCTGCGGGCCTACAGTTCAGAGAACCTCGCAGCCTTCAACGGAGGTCTTGGTGGAAGCTCCAACGGAGGAAGCGGTGGCACCAGCAACATGAAAAGAAACGACCCCTCTGGTGAGTATGACAACATAAACCCCTGTTTTTGTATCATAAATCAATAA
>2|ENSDARG00000026972|35594818|35596413
TGTTTAAAATGTGGCAAGAGCTTTGAAAGAAAGTCTGACCTTAGAGCCCATGAGAAGGTTCACTCCCTGCAGAAGCCACACCAATGCTCTACCTGCGGAAAGAGTTATGTTGATAGACATGAGCTGTCCATGCACGAGCGACTGCACACCGGTGAGAAGCTGTTTGACTGCTCTTACTGCAAGAAGAAGTTTGTCAGAAGAAGTACTCTGAACACTCACTTGCGGTTACACATGGGCCCCCTTCCCCATCAGTGTGATCATTGTGGGAAGCTTTTCAACACTGCGGCAGCCATGAGAGCCCACAGGGCGACCCATACCGGAGAGAGGCCTTTCCCTTGCCCGCAGTGTGACAAGAAGTTCATCTTCAAGGCTGAGCTGGAAGTTCACCTGGATGGCCATGCAGGCAACAAGCCGTTCAAATGCTCTGTGTGTGGGAAGGGATTCCTGAGGAAGCAAGAATGCAATGTTCACCAGACTATTCACCAAGACAAACGTTCCTTTCATTGCACCTACTGCGATAATAGCTTCAAAAGGCTGAGCCACCTCACGTCACACCTGAAGATCCATTACCCGGAATCCCCGCACAAATGCACATACTGCGAAAAGTCCTTCAAGCATCCCAACAGCCTCAAATTGCATGAGCGAACTAGACACCTTGCTGTACACTCTGAAGTCAAGTCCTACAAGTGTCCTAAGTGTGACAGGAGGTTTCGCTTTAAGAACAGTTTGCAGTCCCACCAGGTCATGCACACTGGAGAAAGGCCCTTCCACTGCAAGAAGTGTGATAGGGACTTTGCTAGGCTCGCAAATCTCAAGGCGCATTCAGTGGTGCACACTGAAGAAAGAAGCTACAGCTGTTCTCAGTGCGGCCAAGCATTCAAGTGCTCCTCTACTCTCAAGAGCCACATGATAATCCATTCCAGCAAGACCCTGTTAGACTGCACCACCTGTGGCAAAACCTTCACTCGCCATGACACCTTGAAAAGGCATCAAGACATTCATGCAGGGATCAAAGTCTACAAGTGCACGGACTGCGGGAAATGCCTGAGCTCAGCAAGTTGCCTGAAGCTACACATGGAGGGTCACTCTGGGAATAAGAAAATGTACTACTGCGATGAATGTGAGAAGAGTTTCAGTTCCATGTCCTACCTGCAGAAGCACCGTCAGATGGCACACTCTGACGAGAAGCCGTTTGTGTGCTTCGAGTGCGGGGAGAGCTTTAACTCGGATGGGAAATTGGTTACTCACCAACTCCAACATTCAGGACGGATGGACCATGCTTGCACTGAGTGTGGGAAGAAGTTTGCAAGGAAAGAGACGTTAAGACGACATGTGAAGGCGCACTCCGAGGAAAGGCCTTACCAGTGTTCAGACTGTGGGAAAGGATTCAAAAGGAGCGATCAACTAAAACAGCATAAATTGATTCATTCTGAGAGAGTTTAA
>16|ENSDARG00000029202|25450508|25468676
ATGGAGGACTCGCATTTCAGCTCTTCATACTTCTGGTCTCCTGTGCAGGGGCAGATCGAGAATGCTGTATTTCTCAATAAAGTAAAGGAGCAGCTTGGTCATGACAAAAGCCCCACCTACTCACATGGCCCTGCCCACTATCCCCCTACAGCAGTGGTGGCTGTCGCTGGGGGTCCCATGGAAGCACCGACATCAAGAACACTAAAACAAGAGCATGTGCAACCGTCCCATTCCTCACACAGTATAACAGTGGTGCCGGTACCACCTTCTGGCATCATGACGGCAGCGGGTTTGGTCACCCTGGTGTCTCCGGTGTCTTCGGCTCAGTCTCTTATTCCTGGACACCCCTCAATGATAACAGTCCAGACAGGTAATGCACCTGGTTTTACATTAACTTATACACTACCGGTCAAAAGTTTGACATTTAAAATCATATGTTCAACAAAAACCAAGGCAAACTACATGTGCACAAGGTTTGTCCACCTGCTCGAAAGTGTATTCTCCATTTTAATCTATAGGTGCCGGATGTGTGGTTTGACGTTCTGCAGTAAGTCAGACATGCAGCTGCACTCCAAGTCACACACGGAGGTGAAAGCTCACCAGTGTCCGCACTGCTCCAAATCCTTCGCTAACACCAGCTACCTGGCCCAGCACATCCGCATCCACAGCGGTGCCAAGCCCTACACCTGCTCCTACTGCCAGAAGGCTTTCAGACAGCTCAGTCACTTACAGCAGCACACACGAAACCACACAGAATCCAAACCTCATAAGTGTCCTCACTGCACGAAATCATTTGCCAACTCAAGCTACCTTGCTCAGCATGTGCGAATACACACTGGAGTTAAACCGTACACCTGTAACTACTGCGAGAAGACCTTCAGACAGCTCAGTCACTTACAGCAACACCACAGGATCCACACAGGAGACAGGCCATACAAATGTACACACATGGGCTGTGAAAAGTCTTTCACTCAGCTCTCTAATTTGCAGTCCCATCGGCGTCAGCACAACAAGGACAAACCATACAAGTGTCACCACTGTAATCGAGGATATGTAGACGCAGCCGGCCTGGATATTCATCTGTCCACGCACACGGTTAAGCATGCTAAGCTGTACTCCTGTGGTTTATGCCACCGCACATATACCTCGGAGACGTATCTAATGAAGCACATGCAAAAACACGCTCCGGATATGCTTCCATCTCCACCTGGATCAAACCAGCATAGTCACAGTCCCGGACGCGCTGGAGGAAGCGGTTCAGAAGGAGACGGGCAGAGCAGAATTGAAAGGAGTGATGTTTTCGTCCAACCGATCAGTGTGCCGTGTGTGTATGACATGAACCAGTACAAACCAGTACCTGCAGCAGACGTGCAGTACAAAACCGTCAGCGTGTCTGACATCTCGCCTCACAAAGACCTCTGCATCACCGTGGAGGCTTCAGCCATACAGGCGAACCACCTGAACTCCTGA
>23|ENSDARG00000046019|1859768|1865553
ATGCCACGCTCATTTCTTGTCAAGAAGTATTTCACCAACAAGAAGCCAAACTACAGTGAACTGGAGAGTCAGACTGACCGGCGATATGCAGTCGTCCCGCAGTGCTTCCCCCTGGATGACCCCCTGGTGCCCAAATATCCCTCCATGCTTGTGTGGAGCTCCAGTGCTCTGCCATTCCCTGGGGTCTCCTCCAGCGTGTCCTGCCCCCCCGCACCCCTGGACCTGAGCTCTCCGTCCAGCAGCAGCAGCAGTGGAGAGGAGGATGACTGCCGCACATCTGACCCGCCCAGTCCAGACCCCAGTGACCGCTTCCAGTGCGCGCACTGTGGGAAGAGCTGCAGCAGCCCCGCTGCTTTGTCCCGCCACCAGCTCGCACACTGCAGCCCACAAGACGGCATCAGCGGAGCTACCAGCTCCCTCACCAGCTCCAGGGCCGCCTTCCACTGCAAACACTGTCCCAAAGAGTACAACAGCCTGGGTGCGCTGAAGATGCACATCCGCTCGCACACACTGCCCTGCGTCTGCAGCACCTGCGGGAAGGCCTTCTCCAGACCATGGCTGCTGCGGGGACACATCCGCACACACACCGGCGAGCGTCCGTTCTCCTGCCCTCACTGCAACCGTGCATTCGCTGACCGCTCGAACCTGCGGGCTCATCTGCAGACCCACTCCGAGGTGAAGAAGTACCAGTGCGGGTCGTGCTCTCGGACCTTCAGCCGCATGTCTCTCCTGCACAAGCACACACTGTCCGGCTGCTGTCCGGCGCTCTAG
>21|ENSDARG00000062638|13616365|13626957
GAACCTCAGCTGGCAGAGTTTCCTCCATACTACAAGAGCTCTTTTGGCTGGGATCATGGTCCTGCCTCATATCAGGAGTTCAGACATATGGGCTTTTCTCCGTCTCTCCTCCATCATGCCAGCAGTCTGTACGGAGCTCATCTGAAGCAGAGCGCAGAGCCACAGCCGCTGGACTGCAGCACTCACTACTCGCCCTCCTCCAACACATACCACTGCATCACCTGCGACAAGGTGTTTTCCACGCCTCATGGGTTGGAGGTTCATGTCCGCCGCTCTCACAGTGGTACAAGACCTTTTGAATGCAGCATCTGCAGAAAGAGCTTCGGCCATGCAGTCAGTCTAGAGCAACACATGAACGTCCACTCACAGGAAAGAAGCTTTGAGTGCAAAATGTGCGGTAAAACCTTCAAGCGCTCCTCAACTTTGTCCACTCACCTGCTGATCCACTCAGACACACGGCCATATCCCTGTCAATATTGCGGGAAACGCTTCCATCAGAAATCCGACATGAAGAAACACACCTACATTCACACAGGTGAAAAACCTCACAAATGCCAGGTGTGCGGTAAAGCCTTCAGCCAGAGCTCCAATCTCATCACACACAGCCGCAAACACACTGGATTCAAGCCGTTTGGCTGCGAGATCTGCTCCAAAGGCTTTCAGAGGAAGGTGGATCTTCGCAGACACCACGAGAGCCAGCACAGCCTTAAATAA
>5|ENSDARG00000028949|70970225|70971522
ATGGCTCAGGACGGGGTGATACTGCAGTTCAACTTTGCCACATTCGGGGACTCCATGCTCCAAAAGATGGATGCTCTTCGTCGAGACAGGCGTTTTTGTGATGTGGTGGTCCGCATCAATGACTTGGAGGTGCCTGGACACAAAGTGGTGTTCGCTGCCGGCTCCCCTTTCCTCAGAGACCAGTTTGTCCTTCAGGACTCGAATGAAGTCCAAATAGCTACACAGCAGGATGCTGAGGTAGGTCAGAAGCTTCTTCTGTCCTGCTACACCGGGACGCTTCAGTTCCCAGAACTTGAATTAGTACACTATTTAACCGTAGCCAGCTTTCTGCAGATGGGTCATATTGTGGAGCAGTGCACCGAAGCGCTAAATAAATTCATAAAACCACATGAGGTCAAAGATGAGCGTGCATCATCGCGACAGCCTTCAGACTTTACCCCTCAGCGCAATCAAGCGGCTGTGAAGAAAGTGTGTGATGAAGAGGATGAGGTGGACAATGAAGAAGATGAGTTTGATGATGATGATGACGATGATGATGTGATCATACAGCCCAAATCTCCACCAGCGGTGTTTAGAAACAACAACAGTAGAGAAGACAGTCCGATTAGCATCGTTAAAGTGGAGTCATTAGATGAGCGCGTGCCTGACAACTTCCAGAGTCGCTCCAGTCGCAGTCGCTCCCCAACACTACGCTCACCTGAGCCACAACACTCCCTGATAAACTCCACCGTGGAAACCCGGCCTGCTGAAATCACCGTTAATCCCACAGCTGAATATTCAATGTCTACACCCGGACCTAGCGGATCTGGGAAGGGGAATCTATGGGGGGGATGCTCCAGGAACGGGGAGAAGAGCATGCAGTGGTACCACCAGTGCCCAAAATGCGCACGTGTATTTCGTCAGCTGGAGAACTACGCCAACCATCTGAAGATGCACAAGCTGTTTATGTGCCTCCTGTGTGGAAAGACGTTTACCCAGAAAGGAAACCTGCACCGGCACATGCGGGTCCACGCCGGCATCAAACCCTTCCAGTGTAAGATCTGCGGGAAGACGTTTACTCAGAAGTGCTCGCTGCTGGACCACCTGAACCTTCACAGCGGGGACAAACCACACCGCTGTAACTACTGCGACATGGTGTTTGCGCACAAACCAGTTCTCCGTAAACACCTGAAGCAGATCCATGGGAAAAACAGCTTTGATAATGCCAACGAAGGCAGTTTGCTGGAAGGATTATGCGACATGGACTTTGTCTCAACA
>17|ENSDARG00000044038|9318996|9325049
ATGGACTTGGCCCATCATGGTCTTGTTCTTCTGAAGCGCCTCAATGCTCAGAGAGAGTTTGGTTTTCTCTGTGATTGTACCGTGGCCATCGGAGATGTTCTTTTCAAAGCCCATAAAGCTGTTCTTGCTGCGTTCTCAAACTACTTCCGCATGCTCTTCATCCATCAGGAAAGTGACTGTGTTCGCCTGAAGCCTTCAGACATACAGGCCGACATCTTTAGCTACCTGCTTAATTTAATGTACACTGGAAAATTTACCGCACAACCCATCGACCCCATTCGTCTTGAGCAGGGGGTAAAATTTCTGCATGCCTACCCCTTACTACAGGAGGCAAGTCTTCTTATAAACCCTGAATCCCACTGTACACCTTTGACGAACTCACTTTACGGCATACAGATCCCTGATCAGACGTGCAGCCAGCCTGAAAGAAACTCAACGTGCAAGGATGAGGTTTATGCTAAAAGCTCTGATGTTTTTGGTCGTGAATTTTTGGAAAACTCTGATATGGATTATAGATCTCCACAACCTGTTGGCGTAGAATCACCCACCCAGAACCCTGCAGCCACGATGGTCCAACACCTCACATATGGCATAATGAGCAGAAGTGCTTCTTCCAGAAAGCATTACACATGCAATTATTGTGGAGTTCGATTTAACCAGAGATGCAAGTTAAAGGAACATCTACAGGTCCACACAAACCAAGCAACCGAGCCACAGGTATCAGCCACGCCAAATGGTCACAATATTGATCTTGAATGTCAGGATATGGAGGAAGACCATTTGCATGCTGACAGTGATGTTATTAGTGATACCGATCAACATGCGTGGATGGAAGACACCCCACCATCTTCTGAAATCGCAGATATAGATAACCTGGATGGCACTGAGATGGGTCGTGAAATGAAACGGCGAAAATTTGAGTGTCCGACCTGCGCTCGCAAGTTTATTCAGAAGAGCCACTGGCGGGAGCACATGTACATTCACACAGGAAAACCGTACAAGTGCAGTGCTTGTGGAAAGAACTTCTGCAGAGCGAACCAGGCTGCTCGACATGTTTGTTTGAGCCAGGATGCAGATTCTTATATCATGGTCAATAAGCAAAGCTTGGTTCTGTGTGGCGGAGAAGACAACAGTCAGGTGGAAGCTCTCTTTCAGACTTCAGAAAGACCCTATAAATGCAGCATGTGTGCAACACCATTTGCAAGTCCGTCAGAAGTTCCCAAACATCAGTGTTTGACTGAAAATAAAGCTGCGGCATCAGCAGAATATTCAATGGCGGATCATGAAAATCAGGATTTGGCAGCTCCTCCTGAAGTAACCACTCCATCTTTAAATCTCATCTCTTTCAGTGGCAATATTTAA
>21|ENSDARG00000052894|56146729|56168242
GAGACCATGGGCGACATGAAAACCCCAGACTTTGATGATCTGCTTGCGGCCTTTGATATTCCTGATATGGTTGACCCCAAGGCTGCCATTGAGTCTGGCCATGATGATCATGAGGGACAGCTCAAACACAATGCCCACCATGAAGAGGACTCCCATGCCACCTCTGGTCCAGATGTCGGGGTTAGTGTTATTGTTAAGAACGTTCGAAATTTTGATGCCTCTGAACATCTTTCAGAGAAGGATGTTCATCCAACTGTCGGAAATGGATTGCGCAATGGATTCTTGCCTGTGTCGCCCAACAACAGATACAGAAAAGAAAGTGACAAGCTTCAAAAAGGTGAAATCCATGGGATGGCAGGAAATATCTCCACATTCAACCAGTTTAGTCCAATCTCTAGTGCAGAGGAGTTTGATGATGATGACAAGATTGAAGTAGATGACCCTGCAGACAAACAAAGTCATTTATCATTTAGGCCAAACCCTTTAACTGGTTCTGGTGCAAAGATGGAAGAGCCTCGTTCTCAACACATAAAAGCAGATTGTGCATCTAGGCCGAGAACAAATGGCAACTGCCATAAGTTGAAAGTTGAGAATGGCAGCACCAATGGAAAAGTGGGACATGCAAAACTGCATGACTCTCAAAAACCAAGAAAAAACCAAGAGGAACACTCAAAAGAAACCTCCACATCTCAAGAAGCAAAAGAACCTGCAGAACCAGTTATTGAGTTGAGTGTGACCAACTTTTCCCAAGCAAAGGCCAAATCGTCTGCAAAGCTCTCATCCTGCATTGCTGCAATTGCAGCACTGAGTGCAAAGAAAGCTAGCACAGAAACAGTGCCTCCAGAATCTATTGCTACCACTCGAGATTCACCCAGAGAGGCTAAAGAGATTCCAAAAGTTACAGAAAAATCATTAGACCAGGAATCTGCTCTGGAGCTTAGCAGGAAGGTGCTCACAAAACAACCTGATAGTCCTAGCAGTGTCACAAGTGAAAGCAGCAGCAAAGAGTCTCCTGCTTCTCCAGCAGGATCCATACCAGTCATTCCCAAAGTTCGCATTAAAACGATCAAGACATCTTCAGGGCAGATCAAGAGGACAGTTACTAGAGTCCTGCCTGAGTTTGATCCTGATGGCTTGAAGAAGGGTGTTGATTCTTCATCCAATGTTGTGTCTTCTCTCCTGTCCTCTTCAACCTCGCCTTCTGTTTTCTCTTCTCCCACCAGAACAACTTTGCCAACCACAGTAGTAGCAACTTCCGGAGGCTCTGCCATTGAGGTAACTAAACAAATGACCATCAAACCTGTGGCCACTGCCTTCTTACCTGTCTCAGCTGTTAAAACGGCAGGGTCACAAGTGATAAACCTGAAACTTGCCAACAATACCACTGTAAAGGCCACTGTCATACCAGCGGCATCTGTTCAGAGTGCCAGCAGTGCCATCCTTAAAGCTGCTAATGCCATTCAGCAACAAACTGTCATGGTGCCTGCTTCCAGTCTAACAAACACCAAACTTGTGCCAAAGACTGTCCACTTAACCAACTTAAATCTCTTGCCTCAGAATCCATCATCGGCTGAGCTACACCAGGCCCTGACCAAGCCTCAACAGCCCATCAAGCAAGCCCTGTTGGCCCAACAGCAACAAAAGAAGGTGTCTCGGGTCCAGGTCCTAACCAGTTCCCAGAGCTCAGTGGTGGAGGCCTTCAATAAAGTTTTGAGTAGCATTAATCCTGTCCCAGTTTATGTACCAAATCTAAGCCCTCCAACTTCAGCCTGTATATCGTTACCATCCCGTGGATATAAGTGCTTGGAATGTGGTGATTCCTTTGCCCTGGAAAAAAGCCTCACTCAGCATTATGACCGTAGAAGTGTCCGCATTGAGGTCACGTGCAACCACTGCACCAAAAATCTAGTCTTCTACAACAAGTGCAGCCTTCTATCACATGCTAGGGGCCACAAAGACAAAGGTGTTGTAATGCAGTGTTCACATCTCATACTAAAGCCAATTCCAGCTGACCAGATGATTCTGGTCCCCTCTGTAACTTCCAGTGCTCCCACCTCTTCAGCTAACCTTGGATCCTTGATAGCAGGGAGCCAAGGGAAGGGAAACTCAACCACAGTGATCTCCGCGCCCTCTTCTGCCCCAGTTGTTGCTGCCATGCCTCTTGATAAGGATGCCTCCAGGGTCTGCAGATCGAATCTGAAGTGCTTGGAATGTAATGAGACGTTTCAGGAGGAGTCAGCTCTTGTAATGCACTACCAGCAGGCTCCCGAGTCAAGTGGACAGAAAACCTGCACCATTTGCCAAATGCTGCTGCCAAACCAGTGTAGCTTTGCCTCCCATCAGCGCATCCATCAGCACAAGTCTCCGTATATCTGCCCTGAATGTGGAGCTATCTGTCGATCTGTCCATTTTCAATCCCATGTGACCAAAAACTGCCTGCACTACACACGCCGTGTGGGCTATCGCTGTGTTCACTGTAGTGTCATCTTCGCCGATGTTGCCGCTCTCAAGTCACACATTCAGGGATCTCACTGTGAAATCTTCTACAAATGCCCCATCTGCCCCATGGCTTTTAAATCCGCCCCTGGTGCACATTCCCATGCCTACACCCAGCATCCAGGAGTCAAAATCGGAGAGCCTAAGCTGATCTACAAGTGTTCTATGTGTGACACAGTTTTTACCCAGCAGACTTTGCTCTACACGCACTTTGACCAGCACATATCCAGTCAGAAAGTGTCTGTCTTCAAGTGTCCAGACTGTTCGGTGCACTACGCCCAAAAGCAGCTCATGTTGGATCATATTAAATCGATGCATGGCACCTTAAAGACCATCGAGGGCCCTCCAAACCTGGGCATTAATCTTCCTCTCAGCTCCAAACCTACTAATTCCCTGAGTCCCAATAACAACAGCAACAACAAGGAGAGCAGCTCCATCAGCAACCTGGAGAAGGGAGAGAAGAAACCAGTGTCACCGACAAAGAAGAGCAGTAATGGGACAGACATTCCCAAAAAACCACCTCCTTCAACCTCCTGCCCTGGCTGGAACTGCAGAGACTGTGACCGCTTGTTCACACAGAGAGAAGTCTACATCTCGCACATGAAAAGAGAGCATGGGAAGCAACTGAAAAAGCATCCATGTCGGCAGTGTGAAAAGTCCTTCAGTTCCTCTCACAGCTTATGCAGACACAACCGAATCAAACACAAGGGCCTACGGAAGGTCTACTCATGTCCACACTGTCCAGATCCAAGTCGAACCTTCACAAAAAGACTGCTGTTAGAGAAACACATTCATTTAATGCACACCGTTAAAGAGACCGAAGACAAGCTTCCAGCTGATTCCAGCAGCAACGAAGCCACGGCGGAAAAAGAGCAGTTAAAGGTTCCCAGTCCTAAAAGAAAGCTCCACTCTGAAGATGAAGACGCTGATGGCCAAGAGGATGTGGAAGAACCCAAAGGAGACGTGACTTCCTGTCAGCGGCCGAAGGGCTCGTCCCTACAACCTCTAAAGAAACTTAAGATCAACGTCTTCAAAACGCACAAATGCGCCGTGTGCAGCTTCACCACTGAAGACATTGTGCGTTTTCATGAGCACATTCCCCAGCACAAGACTGACGTCTCGTCCTTCCAGTGCCGCGAATGTGGCCTGTGCTACACCTCGCACCATTCGCTCTCACGACACCTGTTCATCGTGCACAAGCTGAAAGAGCCGCAGGGATTCGGGCGGCACAACGGGCAGCAGGAGAACACTCCAAACCCTGAGGACAATGGTGGCATCCCGGACACTCAATGTAAAGTATGTTCAAAGACGTTCGATACAGAGGGAGCCTTAAACACACACATGCGGACACACGGAATGGCCTTCATTAAGTCCAAGCGGCTGAGCGCAGCTGAGAAGTGA
>13|ENSDARG00000028228|21637170|21638783
ATGGAGTTTCCAGACCACAGCAGACATTTGCTACAGTGTCTGAGTGAGCAGAGGCATCAGGGATTCCTTTGTGACTCCACTGTGCTGGTCGGTGATGCCCAGTTCCGAGCCCATCGTGCAGTGCTGGCTTCATGCAGCATGTACTTCCACCTCTTTTACAAGGACCAGCTAGACAAAAGGGACATTGTTCATCTGAACAGCGACATTGTCACAGCCCCGGCCTTCGCTCTCCTGCTTGAGTTCATGTACGAAGGAAAGCTGCAGTTTAAATCACTTCCAGTGGAAGATGTGCTGGCTGCTGCCAGCTACCTCCACATGTATGATATCGTCAAGGTGTGCAAGAAGAAGCTCAAGCAGAAGGCCACGGCTGAGGCTGACAGCACCAAGCGGGAAGAGGACACGTCCAGCTGCTCGGACAAGGTGGAGAGTTTCTCAGAAGGTGGAAGCACGGGCCGGCCCGCAACTGCTGACCTGCTGCAGAGCGATGATGAGGACATGGAGAACAAGCGGGACAGCCCTCAGGAGCCAGGGAGCATGTGGATGCGACTGCCTTCCGACCGGACCACGTCTCCCACCACCAGCCCCAGGGAGGCAGAAACGCATGGTCCTGATGCTGGCAAATCCCCTGCCGGCAGCCCCAGCAGCTCTTCTGGCTCTCTGTCCCGTCGCTCTGCAGCATCTCGGAGAGTCTCTGCTGACACTGATTGTGTGCTTGACCTCTCTGTGAAATCGAGCCTTGGTGGAGGTCCTGGGGAGAACATTGCTGGCAACCCTTACTTCTGCAGCTCTGTGACCCCTGACAGCCTCCAGAGTGCCCTGGTTCAAGTGAAGGTGGAAAAGGACACCGGCTCCGACGATGATGAACTGGTGAGCGGTGACTATGAGATGGAGCACAGTGGTGTGAAGGAGCCACCCAGCACCAACGGGACCCACCTCAGCCTTGTTGCGCAGCGGAGGCTGGGCCTGGAAGCTCATCTCTCGGCTCTGCGCGAGGCCTCGCTGGCCAGTGAGCTTGAGCGGGACGACAAAGGAGGCGATGATGACACAGATGTCCTCGGCGGAGACAGTGATCGAGTGCAGGAGGCTGCGGGAGTCGAGAGCTCCCTGTTGCCTTATGTCTCCAGCATGCTGGGGGCACCACATACCCAGATCTTCATGTGCCCCTTATGCAACAAGGTCTTTCCCAGCCCCCATATCCTGCAAATCCACCTCAGCACACATTTTCGTGAACAGGAAGGCGTACGGGCCAAGCCGGCAGGCGACGTCAACGTCCCCACATGCTCCATCTGTGGCAAAACCTTCTCCTGCATGTACACGTTAAAACGCCACGAGAGGACACACTCAGGCGAGAAGCCCTACACTTGCACTACTTGCGGCAAGAGCTTCCAGTACTCACACAACCTGAGCCGGCATGCCGTCGTGCACACACGCGAGAAGCCGCATGCTTGCAAGTGGTGCGAGCGGCGCTTCACACAGTCAGGGGACTTGTATCGACACATCCGCAAGTTCCACTGCGAACTGGTCAACTCGCTCTCGGTTAAGAGCGAGGCGCTCAATCTACCCACGGTCAGAGACTGGGCACTGGAAGATAGTTCTCAAGAACTGTGGAAATGA
>22|ENSDARG00000058559|10565291|10567641
ATGAGTGATTCAGGAACCTGCACAATAAAACAGGAAGATACTGAAGAACAAATAGACTTGTTAAATGAGAACAAGGAGATTGAAGATCTGATTAAAAGGGGAGAGAAACATCACATCAAAACAGAAGAACACCTTCACAGTATTTCATCGATAAGGGAAGACAATCCATGTTTCACATGCCTTCAGTGCACAAATACTTTCTCATGCGAGGAAAGTCTAAATCTTCACATGAAGATTCATACAGAGGTGAAGCCACACACATCTGATCAATGTGATGAAATTTTCACTGTCGAAATTACAGATAACATGAAAGTCCACGCTGAGGAAACGGTGTACAATTGTGATCAGTGTGACAGGACTTTCACAGATAAGAGAAATTTAGCCGCACACTTGAAATTTCACAGCGGAGAGAAGCCCTTCATGTGTGATTTATGTGGGAGGAGTTTTCTTTATGCAAATACTTTGAAAAAACACCGGAAATTACACAGCGCTGTGAAGAATCACGTCTGCTCCAAGTGTGGCAAGAGCTTTTTTACATATAGTCAATTAAAAATCCACCACACAGCTCACGCTACAGAAAAACCTTTCAAATGTTCACACTGTGGCAAGGGGTTCAAATCATTACAGTGTCAACGAATACATGAGATGATCCACAGTGGAGAAAAGCCACACAAGTGTGATCAGTGCGAGAAGACTTTCAGACAGAGAAAAAGTTTAAACATCCACATGAGAATCCACACTGGAGAGAAGCCGTACACGTGCGATCATTGTGGGAGGAGTTTCAGCAGAAAGGAAACCCTTAACAGTCACTTGCAAACCCACTCTGGGAATATGCTGTACATTCATCCTCAGTATGCAGAGGGTTTCAACAGTACAGGAGATTTTACTGCGCAAATGCAAACTCACTTTGGAGAGAACCCTTTCTTATGTGATCAATGTGGGAAGGGGTTTAATAATAAAACTGCGTTAAAAAAACACAAAAACATACACAAAGGTGTGAAGGATCATGTTTGCTCCACGTGTGGCAAGAGTTTTTTAATAAATGCGTATTTAAAAATACATGAAAAAGCTCACTCTACAGAAAGACCTCATAAATGTTCACACTGTGACAAGGCATTTAAGTTACCGCAGACTCTGAAAAGACATGAGAAGACCCACACTGGAGAAAAGCCGTACTCCTGTGATCCATATGGGAAGAGACAAAACAGAGATCTAGATGTACACATTGAAAAACAATCTAAAGAGAAGCCACACAAATGTGATCAGTGCGGGGCGGGTTTTGCCACAAAATGGAGTCTTACTTATCACATGAAAATCCACACCGGAGAGAAGCCGTTCACATGTGATCAGTGTGGGATCGGTTTTGTCACAAAACTAAATCTTGCTAATCACTTGAAAATCCACACCGGAGAGAAGCCGTTCACATGTGATCATTGCGAGGCGAGGTTTGCCAGAAGGGACAGCCTTGCTAATCACATAAAACTCCACACCGGAGAGAATCTGCACAAATGTGATCAGTGTGGGAAAAGTTTCAGAAGATACGATGTTTTTAAAGGTCATCTTCTGAGTCATTCTAGAGAGAGAATCTATAAATGTAACCAGTGCGACAAAAGCTTTTTTAAGCCAAGTATGCTGAGGGACCACCGAAAAGTTCATACGGATGAGAGGCCATACGTGTGTTATTTGTGTGGGAAGAGTTATCGATATAAAACTGCATTAAAAATACACCAGAAAAGGCACAGCGGTGTGAAGGATCATGCTTGCTCTGAGTGTGGCAAGACTTTCTATACAGATAGTGCCCTTAAAGATCACCAGTCAGTTCACACTACAGAAACGCCTTATGAATGTTCACTCTGTGACAAAAGATTCAAGCGGTTACAATATCTGAAAATACATGCAAAGATTCAC
>1|ENSDARG00000039561|66968028|66969171
ATGGCCCACCCGTACGACCCCTGGCTGCGTGCCGGCCCTCCGCATGATGATGTGAGCGTGTCGGGCTGGTGGGATGTTCACACTGGAGCGCCGGCAGGATGGATGGACTTGCAGGGGGCGGGGCTGGGGGCGGGGCCGGGGCAGAGCGGCTCTATGAGCTCCTATACGGCCGAGCCTCAGATGTGCTGCCTATCCCCGCCTGGCTCCGGCATGCACTTCCCACCCGAGGGTTTCAAGATGGAGCCTCTGCCGCAGGACCTGCTGCCGCTCCCGCAGGCCTCAGCCTCATTCTCCTCGGAGGAGCAGCAGGACGCCGTGGCCGCTGCGGGCCGACCTAAACCACAGCGGCGGGCCAGCAGTCGAGCCCCCGGTCAGGCTTCCTGCCGCTGCCCGAACTGCCTGAGCGCAGAGTCTCTGGGGAACTCCGGGGACGCCAGCAAACGCAAACACCTGCACAACTGCCACATCCCCGGCTGCGGGAAAGCCTACGTCAAGACGTCACACCTGAAGGCACACCTGCGCTGGCACAGCGGCGACAGGCCCTTCGTCTGCAACTGGCTGTTCTGTGGCAAACGCTTCACTCGCTCGGATGAGCTGCAGCGCCACCTGCAGACACACACCGGCGCTAAACGCTTCGGCTGCAGCTCGTGCCCGCGGGTGTTCCTGCGCGCCGATCACCTGGCCAAACACATGCGCGTGCACGAGTCCCCGAGCCAATCCACTGAAGAGACTCACGCCGCCGCCGCGGGAACCAGCACAGGAACCAGCAGCGCACTGCTGCGAGTGAAGACAGAGACCGACAACGGAGACGACGACGCCACGCTAGCTAACAGCTAA
>6|ENSDARG00000056172|24066436|24075429
GATCCCAACAAGAGATACCTAAGAAAACGATCTGTGAGGGAAGGAGGTTATGTTCGTCTGCATATGGGACTTGAGACTGAAGAAGAGGAGAAAATCACTTCTCCTGCTGCAAAGATACCTCAGAAAGGCCTTGCCAAGAGAGGGCGACCAGTTCAGTCTGCGAAGAAGAATCACCCTGAAGGAGCGGTGGAGGGAGAACATGCGTGTAATGAGTGCGGCATGGTGTTTCAAAGGAGATACACACTCATCATGCATGCTCTGAAACATGAGAAGGCTCGCATCTTCAAGTGCAGCATATGCAATAAGGAGTTCCAGTACGCGGCCTCGCTCCGTGCGCATTTGGCCCGTCACAAGCATCAAAAGAGCCAGAGAGCAAGTTTGACCCGAGCCATGGCCACAGAAGATTCTCAGGGCTCAGATGATCAGGCCAGATTTCGCACCAGACGAGAGTTCGTGTGCGACATCTGTGGCAAGACTATGCCCAAGCTGTACTCGTTGCGTATTCATATGTTGAACCACACGGGGGTGAGGCCGCACTCCTGCAAAGTCTGCGGGAAGAGCTTTGCCACCAAGCACAGCCTGAAGATGCACAGGGCACTGCACGACTCCCTCAAGAGGTTCCACTGCACGGTCTGTGAGAAGTCTTTCGTCACCAAAAGAAGCCTGGAGGAACATACAAGCATTCATACAGGGGAATCAAAGTACTTGTGCACGACGTGTGGAGCATCCTTTCATCGTGCGTCTGGACTGAGCAAACACCTCAAGAAGCATCAACCCAAACCTGAGGTCCGCTCATTCCACTGTTCTCACTGCGATAAGAGTTTCTTTGAAGCGAAAGACCTTCAGCAGCACATGAACAAGCACTTAGGCCTAAAACCCTTCCAGTGCCAGGTCTGTGGGAAATGCTACAGCTGGAAAAAAGACTGGTACTCGCATGTCAAATCGCACAGTGTTGCAGAGCCCTTCAGGTGTAATGTGTGTGGGAAGGAGTTCTTTGAGAAGGCCCTGTTCAGACGGCATGTCAAGAAAGCCACACATGGAAAGAAGGGCAGAGTGAAGCAGAACTTGGAGAGAGAGTGTGAACACTGTGGGAGGAAGTTCACACAGCTCAGAGAGTACCGCCGCCACATGAATAATCACCAGGGAGTGAAGCCCTTTGAGTGTCTGACCTGTGGCGTTGCATGGGCTGATGCTCGTTCGCTGAAGCGCCATGTTCGCACTCACACAGGCGAGCGCCCCTACGTTTGCCCATTATGCCAGGAGGCTCACATAGACGCCAGAACCCTGCGCAAACACATAACCAAGTTTCACGGAGATCAACTGCCTGGCAAGATCATGTTGGAGAAGGACACTCTTCAGTTCCACAACCAAGGCACTCAGGTGGAGCACGCCGTCAGCATCTTGAGCTCCGAGCTTCCTCCTGAACTTCAGCCTCCACAGCCTCCAGCAACAGAGGAGATCGAGACCGTGCTCATCACCGAAGAGACGGTGGAGGCCGTGCAGGCCATGAACGATGGCGCCGCGGTCACCACTCTCTCTGATCAGAGCATCATGCAGGTGGTCAATTACGTCCTGGCACAGCAGGCTGCAGTTAAAGTGGAAGAGGCTCCAGAGATCATCCAGACCATGGAGGTGGAGGTGGCGCATGTGGCCGAGGTGGAATGA
>Zv6_scaffold3729|ENSDARG00000056687|9201|27747
ATGTTTTACCGCAAAGACGTCATGCAGGACCACCAGAGGCGACATGTCGTTGGCCCGAAGAACTTGAAACGGGAGGAGCTTGAAGTCAACGGTGAGGAGGGAAGCAAATACAGAAAGGAGCCTTCAGCGTGTCCTATTTGTGGAAAGGTGTTTTCCTGTCGGAGTAATATGAACAAACATTTACTGACCCACGGGGACAAGAAATACACCTGTGAGATCTGTGGTCGCAAGTTCTTCCGTGTGGACGTCCTGAGAGATCACATCCACGTGCACTTTAAGGACATCGCCCTAATGGATGAGCAGGAGCGAGAGGACTTCATTAAGAAGATTGGCATCTCTATGGAGGAGAGCGACGACAGCTCTGATGAGGAAGATGAGAAGAACGATCCCGAACATCACAAATACAGCTGCAAGAAATGTCAGGTGACATTCGCCAAGGGCCGTGATTACTTGAAACACATAATGGAAATGCATAAGGAAAAAGGTTACAACTGCACGATGTGTAATCGCCGCTTTGCTCTGAAAGCCACATACAACGCTCATCTAGTTATTCACCGAGACCACCTGCCTGATCCTGCAGTGCAGAAATATATTCATCCTTGTGAAATGTGTGGACGGATCTTTAACAGCATCGGGAACCTGGACAGGCACAAAATCATCCACACAGGTGTGAAGAGCCATTGCTGTGAACAGTGTGGAAAGTCATTTGCCAGGAAAGACATGCTGAAGGAGCATCTGAGAGTCCATGATAACGTCAGAGACTTTCTGTGTGCAGAATGTGGAAAAGGTATGAAGACAAAACATGCTCTACGGCATCATATGAAGCTGCACAAGGGAATCAAAGAATACGAATGTAAAGAGTGTAACCGCAAATTCGCCCAAAAGGTCAACATGCTGAAGCATTATAAAAGACACACAGGCACAAAGGACTTCATGTGTGAACTGTGCGGGAAGACGTTTAGCGAGAGAAACACAATGGAGACGCACAAGCTTATTCATACAGTGGGAAAGACGTTTTCATGCTCCGTGTGTGACAAGAAGTACGTGACGCAGTACATGCTTCAGAAACACACACAGTTGACCCATGAGAAGGTGGAAGCTCAGAGCTGCCATCTGTGCGGCACCAAAGTCTCCACACGGGCCTCCATGAACCGCCACATGCGCCGAAAACATCCCGAGATCGTGGCGGTACGATTGAGTGAATTTGATATTTCAGAACCATCAACAGTCGACGCCTCCACCATCAGTATTGCACAGCCTCCTCTGACTCTGGAGAAAAGCTCTCTTACTGAAAAAGTCTCCAGGAACTCCAAGAAGAGGGCAAAACTCCTTCCTCATGAGCCCGAGCTGTCAGATTCAGACGAGTACAGCGACTTCACCAGCAAAAACACTGAGTTTCCTGCTGCTGTGGGAGATGAAACCAACTCTGCCGTACAGAGCATTCAGCAGGTGGTGGTAGTGTTGACCGACCCCAGCGCCCCTCCGGTGTCTTCCAGTTCAGTCAATTTAACCAACATCACCGTGACCCCCATCACAGCCCCTGCTCCTGCCCAGTTTAGTAACCTGCAGCCGGTGGCTGTCAGTCACCTAACTCCATCTGACCGGCCGCTCACCCTGGACAGCTCCATCCTCACTGTGACCTTTGACACTGTCAGCGGCTCAGCCATGCTGCACAACCGGCCGCCAGATCTCCAGTCCGAGGCTGTGGGCACGGTGGGGGCCACGGCTCCACAATCGGTTGCACATTTTATCAACCTCACCACCTTCGTCAACCCCCTTCCCCATCAGCTGGAGCAGCCTGCTTTAACCTGGCGGCCCGTGGCAGCCGATGGAGCTCACACCGCCAGCATAGATGACCCTCAGACGGACACAGCGGCCCCTCAGGAGCCTTCGGATCAGCCACAAACACTCCCAGAACAAAGACATCAGATTCAGACGCAAGTCACAGGACCTGCTCAACAGCAGACCACCGCTGCGCCACAGATGTTCAGCTACTGA
>3|ENSDARG00000005629|75247856|75264170
ATGATGAAGGCAGAAGGCATCCCGGGCATCGAGCAGTTCGCCAGCCCGGGCAAGGGCAGAGGTCTGCGGGTGAGCAGAGCATATGGAGTCGGTGAACTACTGTTCTCGTGTCCCGCATATTCATACGTGCTGTCTGTGGGAGAGAGAGGACTCATCTGTGAACAGTGCTTTACGAGGAAAAAGGGTCTTGCCAAATGCGGAAAGTGCAAAAAAGCGTTCTACTGCAATGCGAACTGTCAGAAAAAGAACTGGCCCATGCACAAGCTGGAGTGTCAGGCCATGTGTGCATTCGGAGAGAACTGGCGCCCCTCAGAGACGGTGCGACTGGTGGCCAGAATCATCGCCAGGCTGAAAGCCCAGAAAGAAAGAAGCCCGTCAGAGATTCTGCTCTTACTGGGGGAAATGGAAGCCCACCTGGAGGATATGGATAATGAGAAAAGAGAGATGACTGAAGCACATATAGCCGGTCTACATCAGTTCTACTCCAAACACCTGGACTTCCCTGACCATCAGGCCCTGCTCACACTATTCTCACAGGTTCACTGTAACGGCTTCACTGTGGAGGATGAGGAACTCTCAAACTTGGGTTTAGCCATTTTTCCAGACATTGCCCTCTTGAACCACAGTTGCTCTCCCAATGTCATAGTCACATACAGAGGCATCAACGCTGAAGTACGGGCCGTGAAGGACATCAGTCCAGGGCAGGAGATTTACACCAGCTACATAGACCTGCTGTACCCTACAGCGGACCGATTGGAGAGACTCAGAGACATGTACTACTTCAGCTGTGACTGCAAAGAGTGCACCACCAAATCTATGGATGTGGTGAAGATGAGTGTGCGGAAGCGGAGTGATGAAATCGGGGAAAAGGAGATTAAGGATATGGTGCGTTACGCTCGGAACTCCATGGAAAACTTCCGCAGGGCCAAACAAGACAAAAATATCCTTTGTGGTTCTTTTATACTGCTGGAGATGTGCGAGCTCAGCATTGACAAGATGAGCACCGTGTTTGATGACTCCAACGTCTACATCCTTCATATGATGTACCAGGCTATGGGCATCTGCCTCTTCACAGAGGATTATGAAGGAGCAGTGCGCTATGGGGAAAAAGTCATCAAGCCATTCACTGTCCTCTACCCAGCATACTCTATGAATGTTGCATCTATGTTTCTGAAGTTGGGCAGACTCTACATTGCTCTGGACAGGAAGTTGGCTGGCATCGATGCCTTTCAGAAGGCGTTGACCATCATGGAGGTTGTTCATGGAAAGGACCACACATATGTAACGGAGCTCAAACAGGAGATGAGAGATTTCTGA
>6|ENSDARG00000052249|59362738|59378826
TTCTCTGGGACCATTATGATTAACAATCAGAACATCATAGTGACCATTGAAAATGGGATATTAACTCTAGCCACCCCACCAGACAGCTACGCATACAAGGATGATGGTGTGATGAGCTTAAAAGAACATTTGGGAATGAAAGACAATGAAGATCTTGTGCTGCTCAACTACGACGGTGGAAGTAAATCCATTGAAGATGACAGCAGTATTTGCCAAAATTTAAAACGCAAACCATTAACTTGTGAAGAATTACAGCCAATGAACCTTTTAACTGTGTCTGGAATGACCAAGAAAGTTTCGCTAGCGAAGTATAGGTGTCCCCAGCCTGGCTGTTCCAGTACCTTTGATACTCGTCAAAATCTCAAAATCCATTTGGTTGTACACACAGAAGACCAGCGTCCCTTTAAATGCACAGTAGAGGGTTGTGATTGGTCTTTCACAACATCATACAAATTGAAACGCCACCTTCAGTCTCATGACAAAGTGCGCCCTTATAAATGTGAATGGGAAAACTGTGGTCGCCGTTTCACCACTGTCTACAATCTGAAAGCTCATGTCCGAACTCATGACCAAGAAAATGCATTTGTCTGTGAAGTATGTAGTGAGAGGTTTCGCACTGCCACAAGACTCAGTAATCATCAAAGAACACACTTTGAACCTGAGAGACCACATAAGTGTGAGTTCCCAGGATGTGAGAAGACCTTCATTACTTTCAGCGCCCTGTTCTCCCACAACAGAACCCACTTCAGAGAAATGGCTCAGTTCACCTGCACCTATCCCGGCTGTGATAAGCGATATGACAAAGCCTGTCGGCTCAAAATACATCTCCGCAGCCACACAGGTGAAAGACCTTTTGTTTGTGATTCTGATTCCTGCGGCTGGACTTTCACTAGCATGTCAAAATTACTGAGGCACAAACGGAAACACGATGATGACAGACGTTTTGCATGTCTAGAGGAAGGCTGTGGGAAATCCTTCACACGGGCTGAGCACTTGAAAGGCCATAGCATCACACACCTGGGTACAAAGCCATTTGAATGCCCTGTTGAAGGTTGTAATGCCAAGTTTTCAGCTCGCAGTAGCCTCTACATCCATTCTAAGAAGCACAAGCAAGATGGAGTCAGCCTGAGGAGTCGCTGTCCTGTTGCAGGTTGCACCAAACACTTCTCATCACGAAGCAGCCTCAAGACACACATGCTTAAACATCACAACCTCAGCCCAGATGTGTTGAGTCAGTTGGATGACGCAGCCACTCTCACACCCAGCAGTGAGCTGACCAGCACTTCACAGGCCGTCAGTGTCCCCTCAGGACCTGCAGGAGCAGAACTCAGCAGTCTGGACCTGTCCTCCCTCTTCTCCAGCATCCCTGCATGTACAGGATCCTTTTCCATGGACATACCTTTGGTTAACACAGGAATCCTCACAATAGATCCAGCATCAGTTGGATCAGCCCTTACTGGAACAAAAACTGTGGATCCTCTTATTTTAGCAGCTGGACAAGATATTGGCGTGCATGTACTAGACACTGGATTGGGCACTGGAGGAGGTGGAGGGGTTTTGCCTCATGCCGCATTGCATTTAGATGATGTGCAAACAGTCAACCCAGAAGAATTGGGAACGCTAACTGCTTTAAGCATTCAAAGAACTCCATCTTCAGAACAACTCCACACTATGAATTCCTGTAATCCCTTGACTGTAGAATCACCATCTGCTCTGACCCCATCTCTCTCCTGCAGTGAGACATCGGTGGGACCCTTGCTAAGCAGGGTGGAGGTCATGCCTCAGTCAGATGGCAGTAAGGGGATGTGCCAGTTTGTGTTCCCCAGTCACAGTGGATCCTACAGTGGGCCAAAAATAACTGAAATACCCTCAGTCACCCCCTGCCCCGTAATGGTT
>Zv6_NA272|ENSDARG00000057369|43761|48948
ATGCAAAGCAGCCGTAAGATTCACAAGATGGTCCGCACTGGAGAGAAACCAATCACATGTACCCAGTGTGGGAAGAGTTTCTCACAATCATCAAACCTTAATAGACACATGATGATCCACACTGGAGAGAAACCATTCACTTGTACACAATGTGGAAAGAGTTTCACACAGTCATCATCGCTTAATAAACACATGATGATCCACACTGGAGAGAGACCATTTATATGCACTCAGTGTGGTAAGAGTTTCACACGATCCTCAAACCTTATTGAACACATGTTGATTCACACTGGAGAGAAGCCATTCACATGCACCCAGTGTGGGAGGAACTTCAGACAAGCAGCACACCTTAATCAACACATCGTGATCCACACTGGAGAGAAGCCACACAGATGTGATCAATGCGGTCAAACATTTGCAAGGCGTTCATTTCTGAAGTTTCATCTAAGAGTTCACACAAATGAGAGACCGTATTCATGTTCTGTGTGTGGAAAGAGCTGTACACGGCAGTCGAGTTTAATAAAACATCAGAAGATCCACACTGGTGTGAGAGAGCATGTCTGCTTTGAGTGTGAGAAGACTTTCGTTACAGCTGATGATTTGAAACGGCACCAAAGGATTCACACTGGAGAGAAACCGTACATGTGTTCACACTGCGACAAGAGATTCAGTCAGAGTGGAAGCCTGAAAGCACATGAGAGGACTCACTCAGTAATCTGCTAG
>7|ENSDARG00000005549|35108580|35112753
CAGGAGGAGAAGACACAGCGGCTGGTCAGATGTTATTCTGAGGCCATGCACCAACAGATGGACGCAGGGACACAGACAGACCCTGTGGTGGTCCTGTCGCTGGCCCAAGCTGCTGTGTTGGGACTCATCTCCCAGAACGAGGTCTTTGGTGCCACAATCGCCCCCAACGGCTTCTACACGGGAGACCCCAAAGAGTCCCCTGCTCCGCCGGGTGAGAGAATGGACTACGAATACGCAGACCAACTTATAGGTGCCAACGGTGACTACCTTGGGGAAAATTTGGGCGAGGATGGCCACATGCACTCCAGCTGTGCTGAGAGAAGGTGGCAGGGGCAACCTGAAAACACCAAGCCTCCTGTAGGGCACCAAGACATGGCATTGCATGTTAAAGGAGAGTCTGTTACCCCAGGTTTGCCCTCCTGCACTCACATGATGAATAACATGGTGCCCAGAGAAGGCATGCAGATGGTGGACCCCACCAGCTACAGGGTCCTGCCCAAATCCCAGTCCAGCAACTGCAGCACCACCTGCGTTCGAGATCCCAAGAGTACGCTCTCTCCACCTGACCCACATTTACATTCGCATTCCCACGGACATAATCATGCACCTCATGAGGTGCCAACACGCAACAGGGGCCATACACATGAGAAAGGAGTAGATGAAGTGGCAGAGGACAGAGACAATGGAAGAAACGGCATGGTGAAAGCCGGAAATGGAGAAGAGCAAATTAGCAGCTATTTTCAGGCAAATGAGGTCGGTTACGAGGGTGGCGAGATGGAAGGGGTCGGGGACTTTGATGAAAACAACGATGGGATGTTTTGGACAGAGCCAGTGGAAGGGGAGGCACCCCGAGGCCGCAGAATCGACAGACTGGACATCAACATCCAGATCAACGAGTCTTACTGTGTGGATGTTGGCGAAGGCCTGAAACGATGGAAGTGCCGCATGTGTGAGAAGTCTTACACCTCTAAGTACAATCTAGTCACCCACATCCTTGGCCACAATGGCATTAAGCCACACGCTTGTCCACACTGCGGCAAACTCTTTAAGCAGCCCAGCCACCTACAGACGCACCTGCTGACACATCAAGGCACAAGGCCACACAAGTGCACTGTGTGCAAGAAGGGCTTCACCCAGACCAGTCACCTGAAGCGGCACATGCTGCAGCACACCGACGTCAAGCCCTACAGTTGCCGCTTTTGCCGCCGTGGTTTTGCTTACCCCAGTGAACTCCGTGCTCATGAAGTAAAGCATGAACGAGGTCGATGCCACGTCTGCTCGCAGTGTGGCATGGAGTTTCCCACCTATGCCCACCTAAAGCGTCACCAGGTGAGCCACCAAGGACCTTCCACCTTCCAGTGTAGCCAGTGCAACAAGTCGTTCGCTTACCGCAGCCAGCTGCAGAATCACCTGCTGAAGCACCAGACGCAACGCTCCTTCTCCTGCAGTCAGTGTGGCCTGCAGTTTCTTCAGCTGCATCAGCTACGCCAGCACTCCCTCACGCACAAGACAAACAAACCTCAGACCCGCGCTACCAAGGGAACAAAGGGGTTTAAGTGTGATGTATGTGCCAGAGAGTTTACATTGTCTGCAAACCTAAAGAGGCACATGCTGATCCACGCCAGTGTTCGGCCATTTCAGTGTCACGTGTGCTTCAAATCTTTCGTCCAGAAACAGACCCTCAAAACTCACATGATCGTACACCTGCCCGTGAAACCCTTCAAGTGCAAGGTGTGTGGAAAGTCATTTAACCGAATGTACAACCTTCTGGGCCACATGCACCTCCATGCAGGCAGTAAACCCTTCAAGTGTGCGTACTGCTCGAGTAAATTTAACCTGAAGGGAAATCTCAGCAGACACATGAAGGTCAAACATGGAATGGATGTCTCTCCAGATGGACAAGATGGCCCAACAGACATGGAGCCCCATGAGGACTATGAAGACGAAAACTTTAATTTCACAGCACCAGAGAATATGGAAAATAATGATGCCCCAAATCTAACGAAGCTATCCGAAGTGGCCATCCAAGAACTTGACTATTACAACTTCGGGAAGGATGTGGGAAACTACAGTACAGCATAA
>13|ENSDARG00000005010|49272811|49284320
TGTAAGCTGTGTGGCTCAGAGTTTGGTAGTAACACAAATATGGTGCGTCACATGCGAATACACACAGGAGAGACGCCGTACATCTGTGAAGTCTGTGGGAAAGGGTTCAAACGTCAAGGTTCGCTTAAAGAACACTTTAGTGTCCATACTGGCGTCAAACGCAAGCGGGAAAAGAGATTGAGCTGTGATCAGTGTGAGATGAAGTTTAATAGTTCCACTGCTCTCCGAAGCCATTTAAATAAGCACAGAGGCGAGAGGCCGTTCGCCTGCGTTCAGTGTGACAAAACCTACTTCAATCAACATGATCTTAATCAACACCTCAGAGACTGTCATTCAGATAAAAAGCACGGCTGCTATTTGTGTGGATATGAATTCACACGCCAGTCTTCACTGCAGAACTTCATCATGCGAATACACACAGGAGAAGCGCCCTATGTCTGTGAACTCTGTGGTAAAGCGTTCAAACGTAAACACTGGCTTAAAGAACACTTTTACATCCATACTGGTGTCAAACGCAAGCGCAAGAAGAGATTGAGCTGTGATCAGTGTGAAATGAAGTTTGAGTGCTCCTCTGTTCTTCAAGGTCATTTAAATAAGCACAGAGGCGAGAGGCCGTTCGCCTGCGTTCAGTGCGACAAAACCTACTTCAATACACGCCACTTTTCGTTGCAGAAACACATGCGGATCCACACAGGAGAGAGACCTTACTCCTGTCCACACTGTGAGAAGACTTTCTCCTATAAATACAGCTTTGACATGCATGTTAAAAGTGCTGTATGTAGGAGAGACTTAATCTGTAAGCTGTGTGGCTCTGAGTTTGGTAGTAACATAAGTATGGTGCGTCACATGCGAATACACACAGGAGAGACGCCGTACATCTGTGAAGTCTGTGGGAAAGGGTTCAAACGTCAAGGTTGGCTTAAAGAACACTTTCGTGTCCATACTGGCAACAAACGCAAGCGGGAAAAGAGATTGAGCTGTGATCAGTGTGAGATGAAGTTTAATAGCTCCACTGCTCTCCGAAGCCATTTAAATAAGCACAGAGGCGAGAGGCCGTTCGCCTGCGTTCAGTGTGACAAAACCTACTTCAATCAACATGATCTTAATCAACACCTCAGAGACTGTCATTCAGATAAAAAGCACGGCTGCTATTTGTGTGGAAATGAATTCACA
>17|ENSDARG00000063533|2209082|2217657
ATGCGAATCAAACATCTGGAGAAAGTAGGCGAGCTAGAGAAAGCACTGATCCTCATCAAAGCCTGTGCTAACTGTAGCCTTCTGTCTAACCAGTCAACATTTCGCCAAACCTTTGTAACCCAACTTTGCCAGCTGCTGCCCAGTGAAGAAGCTATTTTAGAGATTTCTAGAATAGATGCAAAAGATGTCCTGGATATTATTTGCAACCTAGATGCTGAGGGCGATGAGAGAACAGCCTTCATCTTATGCACAACGTATTTTACACAGCAGCTACAGCAAGACAGCACATACTGTTCCTGGGAGTTAACCCTCCTTTGGAGTAAACTGCAGAGAAGAATTGATGTGTCCCTTGAGTCATTTATCGAACGCTGTCTCCAGTTTGCAGCCATCGCCAGGACTATCTACCATCTTCTTTTCCTTATTCGTGTAATTCAAACTGAGGCAATGCAGCTTGGCCTTGCAGTATCAGTTGAGCTGTGTGTGAAGGCTCTACGCCTTCCAAGGCAAGATGACATTGAAGCAAAAACAATGGTCTGCAAAGCTGTTGTCTGTCTTCTCCCTGATGATCTTGAGGTGATACGGGCTTGCCAGCTTACAGAATTCCTCTTGAGCCCATCCCAGGAAGCATTTGATATCCTTGAGGAGCTCTATCTGCGTCCTGATGAAAAATATGATGAGGAAAACGCCATAATTCCAAATTTCCTGCGCTGTGAGCTGCTACTTTCTCTGAAAGCACATTGGCCCATTGACCCTGAATTCTGGGACTGGAAAACTTTAAAACGCTACTGCATTCAGTTGCTGGGGCTGGAACCTGTGGATGAAATTGAAGATGAAGCAGCACCTGGGGAGCTATGTAATCTTGGAGTGGTTTTGAATGAAGAGGCTGGGAAGGAGGAGGAAGACGAATGTGAGCTTGATGCGCTCAGCAGCGCAGGGGAGCAGCAAACTGTGGAAGAATCAGAAAAGGGACAAAAAGATTCAGAAGATGTCTCTAAGTTAGCTGATAAGCATCAGAGGGATAAATTTCTCTGCCAGATATGCCATAAAGAAGTGGCAGAGACCCGGTTCTGTCACCACGCCAGAAAACATATGGAGGATGGCATGTGGACATGCCCTGTGTGTCTACAAAAGTTTAAAACTAAAAAGGAGTTTGAGCCACACTCCAAAAAACACATTCAGATTTCTGCAAAAGATCACTTTAAAAAGAAAAAAGTGAAGAAGAAGGTGGACCAGACTAAAGATTTCTTCAAGGAGGATAGTTCTGTATTGGAACATATATTAGAGAAAGCTGCCAGTGTGCCTGAAAAGCAAGTAGAAAGTGACTATGTTACATTTGACTACATCAACACGTACTTTAAGTTACAGGATCGTGATGTTTACCAGTGTCCAGCCACTGACTGCTCAAAGAATTTTAAACTTTTCAAGTACCTGGGTGTGCACATCAAAAATGAGCATGATAGTGAAGACCCCAATTTGAAACATTATCTTAAGATGAAAGACTGTCGGGAGAAATGCACTTTCTGCCGGAAGACATTCATGACCGCCTATCACCATCGACTGCACCGTTGGATTCATTATGGGGATGATCCTTACATGTGTGTGGTCACAGGTTGTGGTGCCCGCTTTGACACCACCAATGAACTTTTAGCACATAAGCATGGCCATGGGTTTCGATTGTCCTACTGTTGTGAGTTAAAAGGCTGCAGTTTCTCCTACTGTGACCTTGGGCAGCTTTACCACCATGAGGCGCAGCACTTTCGTGATGCTGCTTACACTTGTACCAGCCCGGGGTGCAAGAACTTTTACTATTCTCGCAAAGAATTTCTGCAACACTTGGCCACTCATGACATC
>13|ENSDARG00000052863|49085282|49096278
ATGTCTGCCCTTCCTCCATCATCATCATCATCATCATCACCAGCAGTCCTCGCTCTGCACTCAGCAACACACAAGGACACAATCCTGCACAAGTTTGACACGCTCAGGAGAAGTGAACTGCTCTGCGACATTACCCTGATCGTGGAAGATGTGCACTTCAAGGCGCACAAGGCTCTCCTAGCAGCGAGCAGTGAATATTTCTCAGCATTGTTCACCGCTGAACAGGTCAGCCAGTCGCTCTACAAGCTGGACGGCATGACGGCGAACACCTTCTCCTCCGTGCTGGAGTTCATGTACAGCGCAGTCGTGTTGGTGGACGAGAGCAGCTCTGAGCAGCTGATGGAAATGGCCAGATTTCTGGTCATCCCAGATCTGATCAAAGCCCATGAGGACCTGCAAGCTGTTGATGAACACATGCAGGTGAAGCGGAAAAGAGGGCGTCCTAAAAAGAACCAGGATTTAAGCCAAAAAGAAAATCCAGAAAGTGAATTACAGGCACAATCCAGCTCGGAGATTCAGGAAGTCAATGAGGAGCCTGCATCTCCTGCAACAGATGGGAGTGATGGAGAGTTTAACCCCAGAGAGGAGAGAAGACGAGAGGGAAAACGCAAAATCAAACAGCCAATCAGACTGAAGGGCTTCAGAATGGATGATCTAATGGAGGGGAAGGAGCCGGGGAAAAGAGGACGCAGGAGGAAATATCCAGACACAGAGGCCAGATGTGAGGAGTGTGGAAAAGTCTTTAAAAGCCACCTGTTCTTGAAGATACATCAGCGAACACATACAGGTGAGAAGCCGTTCAGATGCAGTGTGTGTGGGAAGGAGTTCACGCAGAAACACACTCTTCTGGTTCATCAGCGGATGCACACTGGAGAAAAGCCCTACATCTGCACCGTATGCTCTAAAGCCCTGTCCACCAAACACTCTCTGCTGGAGCACATGAACCTGCACACAGAGAATAAATTGTTCACCTGTGAGGAGTGTGGGAAGAGCTTCAGTCAGCAGCGGCAGCTAAAGAGCCATAACCGCGTCCACACTGGAAAAGGCTTGCCTGAATGTGCTGAGTGTCATCATAAATTTATGGATGCGGCTCAACTGAAGAAGCACCTGAGAACTCATACTGGTGAGAAGCCGTTTACATGCGAGATCTGCGGAAAGTGTTTCACCGCCAAGAGCACATTACAGACACACATCAGGATACACAGAGGAGAGAAGCCATACGTCTGCAAAGTCTGCGATAAGACCTTCTCTGACCCCAGTGCCCGACGGCGTCACGAGGTGTCTCACACAGGCAAAAAAACATTCTCCTGTTCGATCTGCAAGGTTTCATTCGCCCGGAAGGACAACCTCAAAGCTCACATCAAAACTCACAACAAAGAGAATCCACCGGCACAAGCAGAAAGCACAGATAAACCCCCACACTCAGCACCAGAACAACAACAACAACAACAAGAACAAGAACAACAGCAGCAGCAAACATCAGGAGATAAAGAACTGCACAGCATCCTCCAGCTCCAACCCTTTCAGCTTCCAGCCCATGGCGAGCAGGAGATCCAGCTGCTGGTGACCGGAGAAAACCTCAGCCTGGACCAGGAGCAGAGCATCAGCATCATCACATCTGAAGACACAGAGCAGAGCCTCGCACTTCTCACACAGCCGTCCGGACACGTTCAAAACCTGGCCGTGGTCACTCCAGATGGAAACGCCCAAATCCAGACCATCAGCGTTTTGGGTGGTGAAGTGAACGGCGGAGATCCAGAGCAGATGCATGTGATCACGCTGAGCAAAGAGGCTATGGAGCAGCTGCAGGTTCATCACGGAGCTCCGCAGCAGCTGCAGGTCATTCATCAGCTTTCTGAAGAGCAGACGGGGCCCGTGGCGGGCATTCATATCAGTGGACAGAGCGGACAGGCCATTTCTATTAGCCAGACCACTGAGCAGATCCCTAGTGATCAGATCCAGGGACAGACCTTCCAGATACAAGCTGGAACAGTCTCGTATCTGTACACCACCAGCATGAACCCGCAGAACTGA
>Zv6_NA1485|ENSDARG00000059656|163123|190755
ATGGCGCAGGCAATATTTGAGGTTCTAGAAGGTATGGACAATCAGACGGTGCTCAATGTCCAGTCACTGTTAGATGGTCAGGGGGGAGTTTTGGATCCAAACACACAAAACGTTTCAGGAACAACAATCCAACCAATGGATGATGATGACGTGTTTCTCTGTGGGAAATGTAAGAAGCAGTTCAACTCTCTGCCGGCGTTCATGACCCACAAGCGTGAGCAGTGTCAGTCCAATACCCCTTCTCTGGCCACGGTTTCCCTGGCCTCCAACAACACCTACACCTCCGTGCCCTCCATCAGCGCCGGATGTAACGTGTGTGTTTGTGCGCTCCTCCAGGTGTCCACATACATCACGGTGCCGCCGTCTCCGCTCACACACACTCTGGTGCAGGGGAACGTGCTGGTCAGCGATGAGGTGTTGATGTCCGCCATTTCTGCCTTCAGCTCTCTGGATCAGCCAATGACAGCCATGCAGGGTTCCATACAGAGTAATCTGAGCATGCATGCAGGATCCTCGTACCTGCAGCCTCCTCAGCCCCTCCCCCAAGTGCAGGCCACGCCCCTCTCACAGGTATCATCTAGCAACAGCAGTTCAGTGGTGCAGGTGTACAGCGCACTGCCCCCGCTGACCGGAGCAGGAACTGCAGAGGTGCCCGCGCTCGGACTGCAGTCCTTTCAGTCCATACAGTCCATCCAGGTACACACACACACACACACACTCATACACACGTCGTGCACTAATTTCACCAGTATTTATAGACTTAAATTAAACTGTGGCACATGCGCTCAGGGAAACACACAACAGTTTAAATCTAAGGCCCAGAAACTCAAGTGCAATTACTGTGAAAAAGTGTTTACCAAGAACTTTGACCTCCAGCAGCACATCAGAAGTCACACCGGTGAGAAGCCGTTTCAGTGCATTGTTTGCGGTCGTGCGTTTGCGCAGAAGTCTAATGTGAAGAAACACATGCAGACGCACAAGGTTTGGCCTGCTGGAGTTCACAGCAGCGCTTCTCGGATGCCTATCACCGTCCGACTGCTTCCTCTGAACGCCGAGCAAAACACAGCGCAGGACGAGCAGACAGCGTCTGAAGAGCATGATGGAGATGTGCAGGAGGCCCAGGTTCAGCCGGAAGACAAGCAGAGCAACTCAAATAGCCTCAATAAGCAGATGATCCTCATCGACAGCTCATACCAGTGCCAGTTCTGCTCTGACAAATTCAGCTCTTACTTCCAGCTCAAGTCCCACATGACGCAGCACAAGGGCGAGCAGGTCTACCGCTGTGTGCTGAAGAGCTGCTCGCAGACGTTTCAGAAGCTGGATCAGTTCCTGGAGCACATCCACACACACCAGGAGCAGCTGACATACCGCTGCCACCAGTGCAGCAAAGTCTTCCCATCGCTGTTTGAGCTCGGCCTGCACCAGTACACACACAGCTTCTGTCCACAGCAGAGCCAGCGCAAGGAGACCAGCTACTACAGGTGTATGAAGTGTCAGAGTAAATACTCCACACAGGAGGCTCTGGAGCAACATCTGCTGAACGCCACACACAACTACCCCTGTCCACACTGCCAGAAGGTGTTTCCGTGCGAGCGTTATTTCCGCAGGCATCTCTCCACTCACGGTGTCGGGGGGAAATTCAAGTGTCAGATCTGTAAGAAGTTCTTCAAGACTGAGCACTACCTCAAACTGCACACGCAGATCCACTCAGGAGAAAAGCCGTTCAAATGCTCCGTCTGCGAGGCCACGTTTAACAGGAAGGATAAAGTGAAGCGACACATGCTGATCCACGAGCCCTTCAAGAAGTACAAGTGTCCGTTCAGGACTCATGTGGGCTGCACCAAAGAGTTCAACCGACCAGACAAACTCAAAGCTCACATCCTCTCACATTCAGGTATAAAGCCGTTCAAGTGTCAGGTGTGTCAGAAGTCGTTCAGTCGGCGTGCTCATATGCTGGAGCACCAGCGCTCTCATACGGACAACTACCGCTTCCGCTGCAGCACCTGCAGGAGAGGATTCAGCCGACACCGATACTACAGAGAGCACCGCTGCCCGCTGGCCACACAGGAGGAGGAT
>3|ENSDARG00000052346|64706348|64709840
ATGAGTGATCCAGAACCCTGCAGAATTAAACATGAAGACACTGAACAACAAATAGACCTCATTGAAGAGTATGAGGAGATTAAAGAGGAGGAACATCATGTCAAGATTGAGGACAATCATTTACAGACTGATGGTATTTTGAAAAAGAAAAATAAGAATTGTTTTACCTGCACTCAGTGTGGACAGTGTTGTGAAGGAAAGGCCAATCTTAAGATTCACATGAGAATCCACACTGGAGAGAAACCATTCACCTGCACTCAGTGTGGCAAGAGTTTCAGCCAATCATCATCCCTTAATAAACACATGATGATTCACACTGGAGACAGACCATACACATGCACTCAGTGTGGGAAGAGTTTTGGCCAATCATCAAATCTTAGTAAACACATGCTGATCCACACTGGAGAGAAACCACCATACACATGCACTCAATGCGGGAAAAGCTTTAGCCAATCATCAAACCTTAATCTACACATGCTGATCCACACTGGAGAGAAACTTTTCACATGCACTCAGTGTGGGAAGAGTTTCAACCACTCATCATCCCTTAATAAACACATGCTGACCCACACTGGAGAGAAACCATTCACATGTACTCACTGTGGGAAGAGCTTTAGCCAATTATCCAACCTTAATCAACACATGAAGATCCACACTGGAATACGAGAGCATATGTGCTTTGAGTGTGAGAAGACTTTTATTACAGCTAGAGAATTGAAACGGCACCAGAGGAGTCACACTGCTCGCGTGTACCGCTAA
>3|ENSDARG00000057450|15192955|15213554
ATGACCAAACTCCAGCTCCTGCACCGCGCGCTGAACGAGCGGCTGATGGCGGCGGTGGAGCAGATCATGGAGATGGTCGGCGGCACCGTGCTGGAGTACGAGGAGGAGACCATCAGGGTGCGCAAAGAAAACGAGGTGCTCAGGCGGAGGCTTCGCTGGTTGGAGGGAGCAACCTCAGCCGATTGGCCAGGCCCGTCGGAACCTGTTATGACCTCCATCCCGGAGGACTCCAATCCATCCCAACAAGACGAGAACACTGTCAACTGTGGATTTGAAGAGAATTCAGGCCCTGTTGTGATCAAAACTGAATTGACGGATCACCCGCTGCATGTTAGACCTGAAAGCGCCGATCAGGGTTCTGAGAATGCTGGGACGAGCACTGGTATTGCCTTTGGTCTGACAGGCAGTATGACGTGGGACTCTGCTCAAAATTACATGGCTCCTCTGGACTTTGATCCATCTTCGGGCATCTCTAGGTTCAGGGACTGGAGAGAGAGGAACAGAAGGCAGAGGATGTCCTTTGCTTGTCTAGACTGTGGTAAAGTCTTCGGAAGGGAACAAGGGCTGATATTTCACATGCGGATCCATTCCAAAGATAGGCCGTATATGTACCGTCAGCGCAAGGCCTGCTTCTATGGTGACAAAAGAAAAAAGAGGAAACTGCACAGGCTCTCTCAGTTAACAAGAGAAGTAGGGCTATCGAGAGAAGCTGAGGATGATCTGTCGGATGGCTCTGAGCAGACAAACAGGAGTAGCGCATCACCTGATAGGCTAGCACCAGGTCAAGAAGACGAAGGCCTGTCTGAGAGTGACTGCTCCAGCAGTGGTAAAGAAGCCAAAAAATTACCTCTGCGCCGCCGGAGACCGGGAAGAACAAAGCGGACACAGCCCTGCGTTCCATGTTATTGTCCTCATTGCCCTGGAAGGGTATTTTCTGGACCTGGTCAGTTAGGCATGCACATGAAGTCCCACAGAGCTCCTCAGAACCAGGGGAGCCCTACACAATCAAGCACTAACAAGACTGAGGAGGCCACAAGGACAAATATACCCCAGAAGCAAAGCAAAAGTGATGCAGGGAAGAAGAACAAATGTGCAGGCAGAAAAAAGTGCCCTTGTCCAAGGTGTGGCAAAGTATTCTTTAAGTCATCTGCATTGCGTTTGCACATAAAGGACCATGAAAATGACAGACCCTCATCCCAAGAAAATCTTGACTTGGCAGTCCAGACTGAGCCTCCCAAAGAAGAAGCAATAGAGCGTAAAAGAACAGCAATGCAGAATTCGAAAAGGCCACAGAAAACTTTTTCCTGCCCTGTTTGCAATAAAGTATTTACTCGTGAAGGATGGTTGGAGCCGCACATTCGAAGTCAGCACGGGGCAGTAAACATCAAGAAGCGTAAATATAACAAAGTGCTTGTCAAGGGAAAGAAGCGAAGGTCAATGCGGATTTCAAAGCAATCGCGTCAGGTAGCAATTGAAGAATCAAAAAAGGTCACGAGTGAGACACAGCGAGACACCGAGGAGGTGAAACGGGAAACGATGGAATCACAAAAGGTCTTAACCAAGGCACAGGCAATCACTGAAGAGTCAAAAGGTGAAACAGAAGCATCAAAGGTCAACGCTAAACCATGTCAGTCAAGAAAAAACTCCAGCCCAGTTGTGGTAATGTCCAAACTCAATGCAGATCTTATTAAAAAAGTTACAGATGACGCAAACGGTCCTCATAAAGACACACCAGGATCTGACGAAGGAACGTCAGATATTCAAAATCAGACAAGCTTTACATGCCTATATTGTGGCGAGTCATTTTTTCAGAAACGGAAGTTCAAGCATCACAGAATGAAACACATCGCAGCTAACTTGCAGATTTTAAGGAAAAGGAAAAGGGAAGCAAGAAGATTGGAAGAAGAGCAAGAAGAAAAGAGATTGAAGGAGGAGAAAGACAAAGTGAGGCTTAACAAGACGTCGACAAGCAATCACAAAACTAATACTACGACACCTCAAGGATCCCCAAACAAAGATTCATTACCAAAAAGCAGAAACAAAAGTCAAGAGCAGCTTTCCTGCCCATTTTGTGGCAAAATCTTTGCTTATGAAATGCGGCTGTTGGTGCATATGCAGATTCACTCTGGTGAAAAACCATACCCGTATCGGCAGCGCAAGAAACGTTTTTATGGTGACGTGAAAAAGGGCAAACTCCAGAAAAGCTATAATGAGGAGCCTCTGGGGAAGAACTGGGACGAGTCTGGACAGTCCGTTGGTGAAGAAAAGGGGAAGGGGGACCCTTCTACAAATCTGAGCAGCCATGAAGCTTATGGAGACACTGCACTGGAAGACAATCCTGGCAGCCTTCTACCTCAGTCACCTATTGAGCAGCCTGCCATCTGCAACAACAGTGATGAACAAAACAAATCTGAGCTTGCCAAGGATCTCATGGGCCACTTCACTTTGCAACCCAGGATTGTTCTGCGACCAATTACAACGGGTTCCAAATATTCCACCTTGAATCCTGGGGATGTAAAATCAGGGCACATTGATCATGAAGAAACCTCATACTCAGTATTGGTAGATGATACACTAGAAGTTGGTAGTACGGATGGAGATAGTGATGTAATGGAGGTGGAAGATACACCAGAGGGCGCCAATCTTTGCACGATACCAGTGGAAAGCACAAGTGATGGCAATCCTGAAATACGTTGCAGTGTTAGTCCTGGGAACGTAGAGGTCTCTGTGCTGGCTAGTTCTCAATCGAAAGTAGAGCTTGACAACTCTGGGGGCTCAGCGGCCATTCAAGAGTCTGAGGCAAAAAACTCAGTCGGTCGACAAGAAGAGGACCGAAACCGTAATTTTCCTTGTGTAATTGCTGGTGAAAATGGCCAATCAGAATGTGGTAAAAAGAATTGTGATTGGACGTGTGATTGTGATAGCATTGAGTCAATGAAATTAACTGTAATGCCAGAGGCCAGTAATTTAGATTCTTTGTTCAAGGAAACTAGTTCCGGAGCCATGCAGGATGCTGACTCTGAATTAAGTTGTGTTGTCATCTCGGATGGTGAAGATACCGATGATATGCCTAGCATTTAA
>15|ENSDARG00000060808|45699775|45738404
ATGAAGGCTGAGGAGTTTTCATATGAAACCATGGCTCCTGACATACACGAGGAGCGCCAGTACCGCTGTGAGGACTGTGACCTGAACTTTGAGTCTGGTTCGGAGCTGTTGGACCATCAGAAACACGCGTGCGGGACTCCTCCATCCTCTGGCTTCAAGTTGTCTAAGCAGGGTTTGCCCAGCGCAGACGATGACACTGATCTAGAGCCACTTCACCTGCACACTCTTCCTCCAAACTTGCCACGCTCACCACAGGAGTGCAAAGAGTGCGAGCAGGTCTTTCCTGATGCCCAGAGTTTGGACACTCACTCTCTGTCTCACTCGGACGAGCGGGAGTACAAGTGCGATCAGTGCCCGAAGGCCTTCAACTGGAAATCCAACCTGATTCGCCACCAGATGTCACATGACAGCGGCAAGCACTATGAATGTGAAAACTGCTCAAAGGTGTTCACAGACCCCAGTAACTTGCAGAGGCATATCCGCTCTCAGCACGTAGGGGCGCGAGCTCACGCCTGCCCCGACTGCGGAAAGACCTTCGCCACCTCTTCAGGCCTTAAACAACACAAACACATCCACTCTTCCGTCAAGCCCTTCATATGTAAGTCACTCAGACCCTTCATATCATTTTGCTTCCATTATGATTTGTATGCCAATATGACACTAGTTTGCCAAAAAAAAAAACTAGTGTATTCATCCAGGAATTCATTGAATTTGAAAAGTTCCTGTCAGAATACCGAGCATACATACATCGGAGGGCTTTCTGGTTCCCTTTTGTGGCCTGGAGGTCTAACAATGGAGGCAATAGCCTTAATCGAGTCATTAACAGCACCAGAAACGGCTGTTTGCTCATCTAGAGATGGCGGTAGGAGCCCTGGCGCAGGTCCTTTTCCGTTCTCCCGCACTCGCACCCGTTCCCGGTCACTTTCCACTTCACTGTCCAGCTCTGAACCTGAAGTGCTCTCCAACTCACTCCCGCTGGGAGTGCTGACATCATCCAGATCGCTACTCTCCGATTGGTCGCTCATCTTCCCGCCATGCCTTGGCTTAGAGAATAGTCTGCTAAACCAGGACTCCCATGGCTCATTCCAGCCAGTGCGGACTTGTCCAGGCCAGGGTTGCCAGGGAGGGCCATGCCCTGCGCAAACAACCCTCCAGCGGCAGCAGCGAAATGATTTTTACCCTCACAGAAGCGCCGATGCTTGTTTAGTCTTTGCATTTGATCTGAGTACGACAGTCCGCGTGCATGCGCTTGTGGCGGCAGAGATTGGAGAACTGCGTAGTCCAACTCTTGTTAGCTCCAGTAGTAGTAGCAACACTAATAATGTCAAAGACTTCCCTGCGCCAGGGCTCCTACCGCCATCTCTAGATGAGCAAACAGCCGTTTCTGGTGCTGTTAATGACTCGATTAAGGCTATTGCCTCCATTGCTGAGAAATATTTTGGTTCTACTGGACTTGCAGGCCTGCAAGATAAAAAAGTTGGGGCATTGCCCTACCCTTCCATGTTCCCACTGTCTTTTTTTCCAGCCTTTTCTCCATCCGTCTATCCATTCCCTGAAAGGGAGCAACTTAGACCTCCAGGCCACAAAGGGGAACCAGAAAGCCCTCCGGTTGAGAGTAAAAAGCCTCAGGGCAGAAATGCTGAATCACCTTTTGACCTCACCACAAAGCGGAAAGAAGAGCGACTTGCTGCCACCTGCGCCCCTGTAAAACCAGAAGCCTCACACGTACAATCAACCAACCAGGATCAGCCGCTGGACCTAAGTCTTGGCAGACGAAACCGAGGAAAGAGTGAACGAGGGGAGGAGATAAAAAAGAGCTCCGCCTTTAGTGAGGAGAGGGTGGAACCTGAGCCACCCAAGACTGACCCATCCCTTCAACATGCAAGACCTATGCCGTTCTTCATGGACCCCATTTACAGCAGGGTTGAGAAGAGAAAGATGAATGATCCTTTCGAAGTCCTCAAGGACAAATACATGCGGCCGGCTCCTGGATTTCTCTTCCATCCACAGTTTCGCATGCCTGATCAAAGAACATGGATGTCGGCGATTGAAAACATGGCTGAAAAGCTGGAATCCTTCAGCTCTTTGAAGCCAGACGGCGGTGACATCATGCGTTCTGTTCCCTCCATGTTCGACTTCCGGGCTCCACCCACTACACTTCCCGAAACACTGTTACGCAAAGGCAAAGAGCGCTACACCTGCAGATACTGTGGTAAGATATTCCCACGCTCGGCCAACCTTACAAGACATCTACGGACACACACAGGGGAGCAGCCTTACAGATGTAAGTATTGCGATCGCTCGTTCAGCATTTCGTCGAATCTTCAGCGCCACATCAGGAACATCCACAACAAAGAGAAACCCTTCAAATGCCACCTGTGCGACCGCTGCTTCGGGCAACAGACCAACCTGGATCGGCATCTCAAAAAACACGAGAATGGTAATTTAGCAGGCACAGCAATGTCATCACCTCGTTCAGAGCTGGACAGCAGCAGTGCCATCTTGGAGGACAAGGAAGACTCGTATTTTAATGAAATACGAAATTTCATCAGTAATACGGCTCGAAATGCCACGTCTCCATCCCAGTCTGAGGAAGGGCTGAACGGGAGTCATTTTGATGGAGATAAAGCTCTGTCCGGTCAGGGGTCACGTGACCTTGATGAAGAGGAGGGGGAGGAGCTTGGAGCAGAGGAAGAGGAGGCGGAGCATAACGACGGTGCTAGGAAAGCGGGCGATGACGGAGTGCCAAGCAATCTGGATCAAGACATCATAAATGACGACATGGATTTTGAGGGACAGGAGGATCTAGAGATGAACAGTAAATCTTCACCGCAAAGGTTTGATGAGGATGACGAAGATCAGAGCAGCTTCTCCACGCTGGATCACATCCGTCACTTTAGTATGGAGGATGGGGATCTCAGCGACGGGGATGTCAGCAGCTTTGGTCCCGCCCACCTGCAAGAGGGCATCAAGCAGCCTCTCTACAGGAAGTCAAAGTCGCAGGCATATGCTATGATGCTGTCTCTAGCCGATAAGGATCCACTTCATTCGTCTACCCATAATGCCCCAATGTGGCACAGTTTGGCCCGTGCTGCAGAACCCAGCGCCATTCAATCTCTCAGTCACGTATGA
>13|ENSDARG00000014091|38339478|38345685
ATGGGTAGTAAGACGCTCCCAGCACCTGTGCCTCTTCACCCTTCTTTGCAGCTGGCGAACTATTCTTTCCTTCAGACCTCCAACGGGCTGCATTTGCCTGCCGACCACATGCCCAGCATCTATAGTTTCAGTGCCTTGCATGCCGTCCATCTGCACCAGTGGACTCTGGGTTACCCCCCATTCACTTTGCCACGCTGCACCTTTTCCAAACTGCCTGGCCTGGTGGATGCCCGCTTCCCTCTTCCCTCAATCCCACTGTTCCCCCATCTTGTCCAACCTGCCAAGCAGGAATCCTCCGGGCCTGGTTCTGGAGCATCCAGCAAAAGTAAACCCCGTTTTGACTTTGCCAACCTGGCAGCGGCCGCAACACAGGACGACGCCCTGAAGGCAGAAGATCTGAGCACCAACAACGGGCACGTGCGCTCACCCTCGTTAGGTTGCCTGCTGGATGTGGCCAAGCTCTCCTCGCCAGAAAGAAAACCCAGCCGTGGACGACTCCCATCCAAGACGAAAAAGGAGTTTGTGTGCAAGTTCTGCGGCCGACACTTCACCAAGTCTTACAACCTGTTGATCCACGAGCGCACACACACAGACGAGCGGCCGTACACTTGTGATATCTGTCATAAGGCCTTTAGGAGGCAGGACCACCTGAGAGACCACAGGTACATCCATTCCAAAGAGAAGCCATTTAAATGCCAAGAGTGCGGAAAGGGTTTCTGTCAGTCCAGAACTCTTGCCGTCCACAAAACATTACACATGCAGGTCAAGGAGCTCAAGCCAGCCAAGATAAAGTAA
>21|ENSDARG00000056341|23295650|23302346
ATGCCTCGAGCATTCCTGGTCAAAAAAGTGAACTTCTCTGCTGGAAGAAGAAGCTGGAGTGAGGTTCCGGATTCGGCTCGCGGGGACGTGTATATACCTGAGATTCTTAAATTATGTCAGTGCCTTTTTCCACCATATGTACATGATGTCTCTGAGGGAAGCATTGCAGAATCCTCCTGCCTCACAGCTGCACAGAAAAACAGCACATTTCTACATGTTCAGTCACATGTCCCATCAGCACAGCTGCCATCCTTTGCTGCACAGGGTCAACCTGGTAATCACGATCCAGAATGTTGCATTAGGACCCAAAGTGTGCCTTACATGCGCTCAAAGATAAAGGTAACTACAGGTAATATGCCATCTCATCAACGATTATCCTGTCAAGTGTGCCAGAAGACGTTCACCACAGCACGCATGCTGAAACGCCATCTAAAATGCCACAGCGAAACAAAAAAATACTCTTGTGAGCACTGTGGAAAAGGATTTAATGATACTTTTGATCTGAAGAGGCATGTTCGCACTCATACAGGTGTGAGGCCTTATAAGTGCACCATGTGTGCTAAAGCCTTCACTCAGCGCTGCTCTTTAGAGGCTCACCTGAAGAAGATCCACGCCGTCACTCAACAGTACGCCTTCAAAGAGCGAAGAGACAAACTCTATGTGTGTGAGGAGTGTGGTTTGACTGCGCAGACGCGGGAGAGTCTGCAGAATCACCTTCAAGCTCAACATCCACACAGACTAATAACCACAAAAACTAACCAAAAACTGTCTTATGCTGCTTTGACAAATTTGATTATTGATAAACTGAAATCAAGCTCCCATATA
>24|ENSDARG00000040316|11610140|11680619
CCTCCTGCACTGGCAGCAAGCCCGACATTTTCTGATATCTCCCTCATCCGGATCTCACCGCACCGGAACCCTTCAATGGGGACAGACTCACCCTTTAACCCTTCACATCCTTACATTAACCCCTACATGGACTACATACGCTCCTTGCACAGCAGTCCCTCTTTGTCCATGGTTTCTGCAGCCAGAGGCCTTAGTCCTGCAGATACACATCACACTGGTTTAACCACAGCAGAGTACTACCACCAAATGGCCCTGCTTGCTGGTCACCGCAGTCCCTACGCTGACCTCATTCCCTCAGTGGGGTCCACAACAGGGCCTGCAAGCAGTGCCCTGCATATGGAGTACCTGCAGGCTATGGAAAGTTCGAGATTTCCTAGTCCTAGGCTGATAAACCGGCCCAGCAGGAAAAGACCCATCCCCAACTCCCCTTCCTTGTCTGACCCCAGTTTTGACTTACAGGCCATGATTCGCACCTCTCCCAACTCTTTAGTCACTATCCTTAATAATTCTCGCTCTAGCTCATCTAACAGTGGATCTTATGGGCACCTATCTGCTGGAACTATCAGTCCTGCTTTGAGTTTTGCATATCCTCCAACACCTGTAGCACTGCAGATGCATCAGCAGCTAATCAGTCGACAACCAGGCATCGTAGGATCTGCATTTGGACACAGTCCACCACTCATGCACTCAGCACCTGCTTTTTCAACCCAGAGACCTGTTCCTGCCATCCAAACCTCCAGCCTGGCACCAACAGAACGTTCAATAGTCTCCAATGACTCACAGGAACAGAATAAACCCACAAGTGAGTCGGCTGTGAGCAGCACAGGGGACCCCATGAACCATAAAAGGTCCAAACTCAAACCTGAAGAAGAACCACCCAGCCCCAGAGCCGTTAGCATGCAGGAGCAAATGAATGGAATGACTCTGGTGAAGGAAGAGGGCGATAAAGAGGAGGGCAAGCAGGAGCCAGAGGTTGTGTATGAGACTAATTGTCACTGGGATGGTTGCTGCAGAGAGTTTGACACCCAAGAGCAGCTTGTGCATCACATAAATAATGACCATATTCATGGAGAAAAAAAGGAATTTGTGTGTCGCTGGGAGGAATGTTCAAGAGAACAGAAACCCTTTAAGGCCCAGTATATGCTGGTGGTGCACATGCGCAGACACACAGGAGAGAAGCCTCATAAATGCACGTTTGAAGGCTGTTCAAAGGCATATTCCAGATTAGAGAACCTGAAAACACATTTGCGTTCACACACAGGAGAGAAGCCATATGTGTGTGAACATGAAGGCTGCAACAAAGCCTTTTCGAATGCATCAGACCGAGCCAAACACCAGAATCGGACACACTCTAATGAGAAACCCTATGTGTGTAAAATTCCTGGCTGCACTAAGCGGTACACTGACCCAAGCTCCTTAAGGAAACATGTTAAAACTGTACATGGTCCTGAAGCCCATGTCACCAAAAAACAACGTGGGGAGACATACCCACGACCCCCACCTCAGCCACGAGAACCTGGAGCAACCACTGACCAAAAGGAGTATACCCATGCTACCTCAAAACAGGATGAATGTCTGCAAGTCAAGTCAATCAAAACAGAAAAGCCCATGGTAAGC
>8|ENSDARG00000054982|37987065|37997744
ATGTCTGTTGATGGAGATGTTGACTATGGGCATGAGTTTCCAGCTCATTATAAAGTGATGCTTGACAAACTGAATGAGCAACGTCAGCTGGATCAGTTCACTGACATCACTCTCATTGTGGATGGCCATCAGTTTAGAGCCCACAAAGCTGTTCTGGCTGCCTGCAGTCAGTTTTTCCACAAATTCTTTCAGGACTTCACTCAAGAGCCTCTAGTGGAGATTGAAGGTGTTAGCAACTCTGCCTTTCGCCATCTAATGGAGTTCACTTATACAGCTACATTAGCTGTGAATGGTGAGGAGGAAGTCAGTGATGTCTGGCGAGCTGCAGAATACCTTCAAATGCAGGAGGCAATCAAAGCCTTAAACAACAGAAGGAATGGTACTACCTCCCCCCAGCCCGGAAAGAGCAAGGCTAAGAAGAGGAAGATATCAGAGACCTCCAATGTAATCACTGAATCTCTTCCTTCAGCGGACACAGAAGCTGTTGAAATTGAGGTGGAAGTTGGCGAGGAGCACATCGAGGTTGAGGAAAGCGGTCTGGTGGAGGTGGTGGACGTGGCCCGGGGCACCACTGTACCCTCTTCAGATGACTCTGCTTTGGCTTTGCTGGCTGACATCACTAGCAAGTACCAGCAGGGAGAGCAGACACTTCACGTCATAAAAAAGGTTGATGAGACTGTAGTTGTGCAGGAGGAGGCAGTGGTGGCCTCCAAGACACTGGAGAACATTGAAGTGGTGGAGGTTCAGATCTCTCAGCTCGACAACCTTTTCCGGTGCGATAAGTGTGACCGCTGCTTCAAACTCTACTATCACCTCAAACAGCACATGAAGACTCATATCGCCTCCCCAGAAAGAGGCTTTGTTTGCAGACACTGTGGCAAAGCGTACGCCCGGGAAGGAGCCCTTAAACAGCACTTGAATAATTATCATTTTGATGCGGAGGAACAGTCCCGACGGCAGAAAAAGAAAGTGCATGTTTGCGAGTACTGTGAAAAGCAGTTTGATCATTTTGGACATTTCAAAGAGCATTTAAGGAAGCACACAGGTGAGAAACCCTTTGAGTGTCCCGAGTGCCATGAACGTTTTGCAAGAAACAGTACGCTGAAGTGCCACATGTCAGCATGTCAAAATGGCTCTGGAGCCAAAAAAGGACGAAAGAAGCTCTATGAATGCCAGGTTTGTAGCAGTGTTTTTAATAGTTGGGAGCAGTTCAAGGATCATTTGGTGACCCACACGGGTGAGAAACCCAACCACTGCACCCTCTGCGACCTGTGGTTCACATCACCCAGAGACCTCCACACTCACCTGCAGGAGCACCACAGCTTACAGGAGAAGGTAATCGTGGCAGAGGACATCTTGATTTCAGACCCTGCTAATGTCTTGTCTATGGAGGAGGGCGAGGAGCGGGTGATTCTGGAGGATGGTATACGGGTGGAGCACGTCACTGTGGAACCGGTGGACGTTGTAGCTGTTGAGGAGACTCTCGTGGTGGAGGAAGAGACGCAGATACAGCCCTCTCAACCCGAGGGTGGAGTAGCAGAGACAGTGGTTTTACAGGTAGACAGTGAAAAATTGAAAGAACAGGTGATGGGGATTCAAGTCGAACGGGAGACTGTTGCAGAACCAGCAGAAGCCAAACAAGAGCCTGCTAGCTGTGAAAAGACCGAGAATGTATGA
>5|ENSDARG00000054683|33288051|33290349
ATGGAGGAATCCTGTTCGCAGAGACTGGCCTGGGATGGCGACGCAAAGGCGATGCAGCAGTGTTTAACGGATATATTTACCAGCGTCTACACCACCTGTGACATTCCGGAAAATGCCATTTTTGGTCCATGTGTTCTGAGTCACACTTCACTGTACGACAGCATCGCCTTCATTGCGCTGAAGTCCACAGACAAACGAACTGCGCCTTACATTTTCAGGGTGGACACATCCGCTGCCAACAACTCCTCAGAAGGCCTGATGTGGCTCAGGCTGGTCCAGTCGGCCAGAGACAGAGATGAACAGAACCTGGAGGCCTATGTGAAGAACGGCCAGCTATTCTACAGATCGCTGAGGAGAATAGAGAAAGATGAAGAGCTGTTGGTGTGGTATGGAAAGGATCTCATTGAGCTGCTTCTCTTGAGCTCCAGCAGAAATCAAGTTAAAAGAACTTCACCCTTTTTGTGCCCAGACTGTAGCCAGCGTTTCCAGTTCGAATTTCCCTTTTTGGCTCATCTCAGATTCCGCTGCACTAAAAGACTACAAGGCATGTCCAGCCCAGAGGAGGAGGCCAAGGACGCCAGTGACCAGGACGGAAAGCCATCCACAGACTTCCATAATCTGGCCAGGGATTTGGAGAATAACCGAACCAGTCCTCCGAGTGACAAAGAGGCAGAGATCCTGAGCGAAAGCTCTGGAAAGCGCAAGTTCTCTGACATGGAGGACAGCAGGAACAGTGGATTATCTCAGCCTACCAAGTCCAAAGAGGAGTTGGCCAACTCGGCACAGCAGTACCGTGGAGTGTACGGTCTGGACGAGAGCAGGCGGGCTTTCTCTCCCTCTGTCTCAGAGACAACGGAAACCAAGAGGAGCGCCTTTACCGAGGTTCTCAGTGAGACTCAGCCCCCGCAGTCACGAATGGAGACCTCGTCAATTGGCAGCGCTTTCACATCGGTACCCCAGCATAGTGGCGGAGGCTCGGAGAGAAAGAGTGCCTTTAGCCAGCCGTCTCGCACCTTCTCGCAGCTATCACCTCTTGTCATGGCACCCAAGCTATTGCCGGCAGTAGACTGCCATCCCACAGTGGGCGACACTGTCTCTTCCAGTAGACTCTATCAGGCAGACCACCTCGCCGCAAAGCTTCAAGGCTCAGAACTCGGCAGCAACTGCCCCGTGCCGAGCGGCATTGCAAAACAGAGCCCTTTCCTTTACACCACAGCCTTCTGGCCCAAGACCTCAGGCCCAATCCAGCTGCAGATGCCCTCTGCTCTCACGCTCTTGCCCCCTTCGTTCACGTCCCTTTGTCTGCCCGCTCAGAACTGGTGTGCCAAATGCAATGCCTCCTTCCGCATGACCTCTGACCTGGTCTACCACATGCGCTCGCACCACAAAAAGGAGTTTGCCATGGAACCTCTAGTTAAAAGAAGGAGAGAGGAAAAATTAAAGTGTCCAATCTGTAATGAGTCTTTCAGGGAGCGACATCACCTTTCCCGACACATGACCTCTCACAACTGA
>17|ENSDARG00000044847|56848211|56851653
ATGAGTGATCCAGAACTGTGCAGAGTTAAACAGGAAGAGACCGATGACAGAGAGAACATGAGTGACTCAGAACCCTGCAGAATTGATCGGGAAGGCACCAAGGACAGAGAGAACATGAATGATCCAGAACCCTGCAGAATTAATGAGGAAGAGACCGAAGAACAAACAGATGTTAAAGAGAGTGAGGAGAGCGAAGATGATGAACGAAGTGATTTAAAGAAAAGAAGACGGAAGAAATGTTTGACCTGCAGTCAAACGTTTGTTACAGCTGGACAACTGAAACAGCACCAGGTGATTCACACTGGAGAGAAACCGTACACGTGTTCACACTGCGACAAGAGATTCACTCAAGTACAAAACCTGAAAAGACATGAGGTAATTCACAGTGGAGAGAAACCGTACAAGTGTTCACACTGCGACAAGAGCTTCACTCAGTTACCAAACCTAAAATGTCATGAGAGGATTCACACTGGAGAGAAACCCTACCGATGTCAGCAGTGTCTGAAGCGTTTCACACAGCTGTCACAACTTCAGAAACACACAAACATGCACAGAAAAGCAGGACACTTGCCTTAA
>21|ENSDARG00000031455|311942|323151
AAGGAAGAACCCTGCAGAATAAAGGAGGAAGAGACAGAGGAGGCAATAGGTTTATTAAATATTATAATTGAATTACATGAAGATGGAAATGCAGTCGGCTCACAGACTGAACAAACCTTCAGACAAACTGAAAAGACTGAAGTCGAAGAATCGTTCAGCTGCTCTGAGTGTGGGAAGACTTACTCAGATGAATACACGTTCAGCGATCATCAGCTCTCTCACTCTGAAATAAAGACGTTCAGCTGTGATCAGTGCGGTAAAACATTTGTGTTGGAAAAACACTTGAGACAGCATCTTCAAGATCATGCTCCTGTGAAGCCTCACGTGTGTTTCTGCGGGAAAAGTTACACAACGATATACAAGTTAAGAGAGCATCAGGTTATTCATACTGAACCTCATGTGTGCTCCGACTGCACTGAATGTGGGAAGACTTACAAACATAAAGACAGCCTTTACAAACACAAAAGGGTTCACGGTGAAAAAGTTTTATTCATATGCACCGAGTGTGGGAAGAGCTACTCGGATAAATACACGTTCAGAGATCATCAGCTCTCTCACGCTGCAGTAAAGCCGTTCAGCTGTGATCAGTGCGATAAAACATTTGTGTTGGAAAAACACTTGAGACAACATCTTCAAGTTCATTCTGCTGTGAAGCCTCACGCGTGTTTCTGCGGGAAACGTTACACAACGATATACAAGTTAAGAGAGCATCAGGTTATTCATACTGAACCTCATGTGTGCTCC
>18|ENSDARG00000014680|56341475|56347340
GAAGAGCAGGAAGTTCCTCTGGTCCGTTGCTATTCTAAAGTGATGGAGCATGCGGTAGATGTTAGCACTCAAACTGACCCGGTGGTGGTCCTGTCCTTGGCCCAGGCTGCTGTGCTGGGCCTCATATCGCAGAATGAAATCTTTGGCGCCACAATTGCCCCTAACGGTTTCTTCACAGGAGAAGGACGTGAAGGTGCTGCTCCCCATGGAGAATCCATGGAGTATGAATATGCAGATCAGCTAATTGGAGCTAATGGAGATTATCTATCTGAGCCTCATGGGGAGAACCGGAAACCTGAAGGGGTCTATGGGGAAGAGCGCAGACGACCGGGTCCCCGAGGGAGGACCAAGAGGCCCTTGACTGAAGGAGAACCAGAGGAGTCTTCAGAGAGGTCTCTGGAGGCACAGAGTCACGTGAAAGGGGAGAGGCCTGACTTCTCTATCCCCTGTTATCTCTCAAATCCCCAGCAAACTGACAACGAGCCAGAAGTGTTGGATCTTGCACCTCAGAGACAGCCAAAGAAAGAAGAGCAGTGCAACAAAGGGTACCCTGAACCCTCAAGAGAGCCATGCAGCCAACAGGTTGACTCTGACACTAAAGTATCTCAAACCCATCAAATTCAAGTGGGGCATGGAAAGGTGCTGGTGGAATCATCTGAGGAACTGCGGGGAAAAGAGGAGGAACGAGAAGAAGAGGATGAGGAAGTGGAGGAGAGAGCACTGAACCTGAAAACCACAGACGAGGATGTGAACCCAGCTATAAGGCGGTACTATGAATCCAGCATGACAGCATATGAAGCTGCTGAGATTGGTCTGCCGGGAGATTATGAAGAGGGTGGCCAGCCCATGGTTTGGGCTGAGAGTGAAAACTCCCTCGGTAGACGGATGCAGATCGACCGGCTAGATATCAACGTGCAAATTGACGAATCGTACTGTGTGGATGTGGGTGAAGGTTTGAAGAGATGGAAGTGTCGCATGTGTGAGAAGTCCTACACTTCAAAGTACAACTTGGTTACGCACATTCTAGGTCACAATGGCATTAAACCACATGAGTGTATGCACTGTGGGAAACTCTTCAAGCAGCCCAGCCACCTTCAGACACATTTGCTTACTCACCAGGGCACACGGCCACACAAGTGCACTGTCTGCAAGAAGGCCTTTACCCAGACTAGTCACCTTAAACGCCATATGTTGCAGCATAGCGACATCAAGCCTTACAGTTGCCGTTTCTGTGGCCGAGGCTTTGCCTATCCTAGTGAGCTGCGCACCCACGAAACCAAGCACGAGAGTGGACACTGTCATGTCTGCACACAGTGTGGAATGGAGTTCCCCACACATGCTCACCTCAAGCGCCACCAGGTCAGCCACCAGGGCCCAACAACCTTTCAGTGCACTGAATGTCATAAGTCCTTTGCCTACCGTAGCCAGCTTCAGAACCATCTGATGAAGCACCAGAATGTGCGGCCCTATGTCTGCTCAGAGTGCGGCATGGAGTTTGTGCAGATCCACCACCTGAAGCAGCACATGCTTACACACAAGGTACTGACACAGCAGGCCCCCGAACACAAGGGTATGAAGGAATACAAATGTGACGTCTGTTCTCGTGAGTTCACCCTCTCTGCCAACCTGAAGCGACACATGCTGATTCACACCAGTGTGCGCCCTTTCCAGTGCCATGTCTGCTTCAAGACCTTTGTTCAGAAACAGACACTTAAAACGCACATGATTGTCCACTTGCCTGTGAAACCTTTTAAGTGCAAGGTGTGTGGGAAGTCCTTCAACAGAATGTATAACCTGCTGGGTCACATGCACCTTCATGCCGGTAGCAAACCCTTCAAGTGCCCTTACTGCACCAGCAAGTTCAATTTGAAGGGTAACTTGAGTCGACACATGAAGGTGAAACATGGAATCCTGGACACCTCAAATGAAGGACAAGACACCCAGCCTGATGCGGAGAGTCAGGAAGATTACGAGGAAGAGAGCTTTGATTACAGCGAGAGGGAAAATCTAGCGAGCAACAACGCACAAGATATGGCCAAACTAGCCAAAATTAGCTACTACAACTACACCAAGGTTCCTGCTCGCTACAACACATCGTAA
>13|ENSDARG00000052780|51855070|51858671
ATGGCGTTTATTAAACAGGAGAGCGAAGACATCAGGATTGCAGATGTGTTCACCCTGAAACAGGAAGATCCTGAGAGGACTGAAGAAACATTCAGAGTCAAACATGAAGATCCTGAGCAGCTAACAGAGCTGATTGAACCCAAACAGGAGACTGAAGTACCGAATAAATTAGAAGAGAATGACCAATATACGAGCCATCTTGATTTCAATACTGAAGAACAATCTTTAAGTAGCTCAGAAACTGAAAAGACTTCCTCACAGAAAAGAGCTCAGAAAAACAAAGGTGCGAATTCGTTTACCTGCCAAGAGTGCGGCAGGAGTTTCAGTCAATCTGGAACACTTAAAGTCCACATGAGGATTCACACCGGAGAGAAACCGTACTCCTGCCAGCAGTGTGGAAAGACTTTCAGACAATCGACAACACTAAATGTCCACATGAGGACTCACACCGGAGGGAAACCTTATTCCTGCCAGCAGTGTGGAAAGAGTTTCAGTCATAGATTAAGCTTTACGATGCACATGAGAGTCCACACGGGTGAGAAGCCTTACCCTTGCTCTCAGTGTGAAAAGAGTTTCAATAGGAATAGCGACCTTCAGCTCCACATGAGAGTTCACACTGGAGAAAAGCCCTTCACCTGCCAACAGTGTGGTAAGGGTTTCACCCGAAAAGGAACCCTTAAAGACCACATGACAACTCACACTCAAGAGAAGCTGTTCACCTGCAAGACATGTGGAATAACTTTCACCCAAAAAGAAATCTTCAAGATCCACATTGTAATTCACAACAGCGAGAAGCCGTTCACCTGTAACCAGTGTGGAAAGAGTTTTGATCAAGAAGAGAAGTTTAAACTTCACAAGAGGTTCCACTCTGCAGAGAAACATTTCCCGTGCTCTCACTGTGGGAAGACTTTCAGACAGAAGCAACACTTTGAAGACCACATGAGGACTCACACTGGAGAGGAGGTCTACGCCTGCCCTCACTGTGAGAGGAGTTTCAGTTTCAAATATCGCCTCGATGACCACATAAGAATTCACAACAGAGAGAAGCGGGAATTCCCCTGCGACCAATGTGGGAAGAGCTTCAGCCAGAAATCAGAACTTAACAGGCACATGAGGGTTCACACCGGAGAGAAGCCCTTTTCATGTGGTCATTGTGGAAAGAGCTTCAAACATAACTCGGGGCTTAAATACCACATGAATTCCCACAAATGCACGCATTAG
>16|ENSDARG00000060412|43892808|43908263
AACATGGATTCGGATTTGTTTATGGAGTGTGAGGAGGAGGAGCTGGAGCCATGGCAACAGCAGTCTATGGATGAACCAGCCGGAAATGCTGAAAGCAGTACTCCCTCCGCCCCGGTGGTTGATGTTCCAGCTCCGCCTAAGACCATGGTGATCCCAAGCCTAACGTCTGTAGTAAATGCGGCGAACACGGTTCCGCTGATCACAAATACAAAGAAGCAAACTGGGGATAGAGGTGATCAGTCATTTATTTTTTCAGTAACTCAACGTGCGGTTGTGCCGACTGAGATCCCTAAAGCAGTGCAAGGGCAGCCGGTCATCTTGGCACCAGGAGGAGGTGGACTGGGCACTGTGGCTCTGTCACAGGTTCTCCTGCCTGGAACATCTATTGCCAATGTTACCAACAGTCAGCCGATCTACTTTACCACACAGGGTCTTCCTGTCCAGAATATCCAGCCTGGCCAGGGTCCAATGAGTTTAGTGCTGAATGTCCAACAAGGCCAAACTGTTCGACCGATTACTCTACTCCAGGCACCTGGCACACAAATTTTCAAACCAGCCATCGGAGCAACCCAAATAATTACCCAGCCTGCTCAAATAAGGGCTGGAGCTCCGGTTGTAAACAGAGCCCAAACGCCTAGTACTTTCAGCACAGTGCAGATCCCTGCTACTCTCACTTTTCGAACCACAAACGCGGTCACCCCAACAGCTGCCAGTTCTCTACCCATCGTATCTTCTACAACCATTACTCAGCCTACCAGGACCACTACTAAAATAGGTAAGATATGTTGTAAAGCATCTCAGATGTTGTCCAAAAGGTTGCACATGATGAAGTCTGAACCAGATATAAGAGACATATCCGTTACAGTGACAATAAAGCAAGGAAATGGACCCCTAGACATGCAAAACCTAATGAATCTTGTGAAGTCTGTGAACCTTCCTGGTGGGGCTCAGGCGCAGACATTTGTAGTCATGAGCAATCAAAATACCAAAAATGGTCCTGTTGTTTCTTCTGCTGTTCCTATCATCTCACAAAATGTCATCCAAACGATCCCACTTCCAAATGCAACCTCATCAACAACCACCACTCATTTGTGTCCTCGTTGTGGAGCTCAGTTCAGAATGATTGAGGCTCTACGCGGTCATATGTGTTTTTGCTGCCCTGATCTGGTCCACATGACTGAAACAAGCAGTACCCCAACAGCTGTGAAACCCCCAGCAACACCACCTAAGAGTGCCTCTGTTGTGCCTAGTGCCAAGGTGGATAGCCCACCTAGCAAAACAGGAGATAGCCATCCCAGACTCGTCATGCTGGTTGATGATTTCTACTACGGCACATTTGAGGGAAATCGAGTCTATGTACCAATGGACAACTCAAAAGAACCATTATCATTCAGATGCCTGACCTGTAGCAAGAAACTAAAGAATAATATTAGACTTATGAACCATATGAGGTACCATGTTGAACTGGATCAACAAAATGGGGAAATGGACAACCACACATCCTGTCAGCATTGTTTCCGTCGCTTTCCTACACCGTTTCGTCTGCAGTGCCACCTTGAGAGTGTCCATACCTCCATTGAATCATCTACCAAGTGTAAGATATGTGAGTGGTCCTTTGAGAATGAGCCAGTGTTCCTGCAGCACATGAAGAACTCCCACAAACCCGGAGAGATGCCTTATGTATGCCAGGTGTGTGAATACCGTTCCTCCTTCTACTCTGATGTGTTTAACCACTTTCGTACCTGGCATGAGGATACCCGCCACCTTCTGTGCCAGTATTGCCTGAAGGTTTTCAAGCATTCCACCAGTTACCAGCAACATTATGTTCGTCATCAGAAATCAACAGTTTACCATTGTAACAAATGCCGTCTTCAGTTCCTTTTCACAAAGGACAAAGTTGAGCATAAAATAAATCACCACAGGACTTTCCGAAAGCCCCGTGAATTGGATGGACTGCAGCCTGGAACAAAAGTGACCATTAGGGCATATGTTGGGAAAAAAACACCAGGTCAGTCAGCTTCAAAAGCATCCACTAATATTCAGAAGAATAGTATTAGCAGTTCACAATCGACAACTCTAAGTGGCGACCAGCAATCAGAACAACAGCAATCTGGGAAGAAACAGGTCAGTTCTCTTCTTTCCAGGGCTCAACTGGGCAGACATAAGTGTGTGGAGTGCACTTTTGACATTCCAGACTTTGTGAATCACTACCCCACTTATGTTCACTGTTCACTCTGCTTCTATAGCACGTGCTGTTCTCGTGTTTATTTTTTTAATTTCAGCAATCATGTTCCTGGAAGGGCTCCAAAACCTTCTAAAAAGGGGCCTCCAAGCGTTGTGAAGCTGACTTGTGCAGGTTGTGAATACTCCACTCCTCACGGAAATTTGATGGCCAAACATCTCATCAAGTTCCCTGATCACTCCTACTGTTTATTCATGCGCAAAGAATATGTGATGCTCAGCAATCACAGGTGTGGGAAATCTACCGCACACCGCCTGAACTGGAGAATGTCAGAAGAATATGAGTTCCCCCCACTTCTTGCCACTAGATGGAAAGATACCAAAGAATTGGGTGCCACTGCTGGCCAGGACGAAGACGTGGACCAAGAAATGGCTCCTCTGGAAGACGAAGACACAGAAACAGACACTGATACGGTTGAAAGCAGCGAGGAAGTCCCACTTCGAACAGTGGCTAGTGAGAAAGAAAAGCGATCACTAACCAAACCAACACAGCCTGTGAGAAACAGAGAGGAGTCTTTGACTATTCACCAGCGGCGAATACTTCTTCTTGCACTATGTGCCGGGATCCAAAAAGCAGCAAAAGAGATGGACACCAAACCGCAGCTCATCAAGACCTGGATTCAAGACAAGGAGGATCAGTTAAATGAATGCTGCAGCAGTATCTGTGGAGAGGCTGTTGATCGTCTAGTACAGTGGGTTCTGACACAACGAGAACAGCAGCGTCCTATCAATGAGGCGAGATTGTTTGAAAAAGCTTCAGAGCTCCAAAGCCAGACCAATGAAACAAGTTCATTCCGTATTTCATACGAGTGGGCTGTGAACTTCATGATGCAGCACAAACTGGGCTTGGATACCTGTTTCACAGTACAAAGGGAACTCCCTAGTGCCATGGAAGAGAACTGTCGTTGCTTCAAAGAATTGGTGCATGGTCAAGTTAAGACCAACAACGTTCCACAGTGTGTCATTGGGGTTATGGACCAGCTTTCCGTGTTTGTGGACATCAATATGTTGAATGAGAAAAACAAGGTAAGACGAGACACAGCTATTCAGTTTACCGGGTCTGGGAAGCCTTTCGTAAAGATTTACCTTGCAATGCTTGCAAATGGTACGATGCTTCCTGCAGCACTCTTCACCAGTCACACTACGAGCACACTGAGCAGCACACCAGACACAGTCTTGATTATGGCCAAAGAGGAAGGTTACAAGGCAACAGAAGAGCTAGAAATTTGGGCCACCAAAGTGTGGAAGCAGCATCTCGACTCGCAGAATGAGAAGGAAGCGCTGCTGGTTTTGGATAGCCATCATTGCCTGACGTCTGAGTCCATTATTTCTACAGTCAGTAGCACCAAAACCTTCCTTCCAACCATTCCGGCAGGTTGTACATGCCGACATCAACCTTTAGAGATGTGCGTACGCCCTGTGCTCCAAAGGTTGTTTTTATCTCGTTGGGCACAACAGCCTAAAGAATCAGTTCAGCCTGAAGACCTGATGCAGCTTCTAGTATCCTGGTTAGACAAGGCCATGTCATGCTTCTCAAGTAGGCCTGAATTTATTCAACATTCATTCTGCTTGGCTCATCTGCTTCCGGATCAGGAGACACATACAGATTTGCCTGAGGAGCAAGAGGATACGGAAAATGAACTAAACGATGACAAAGCGAAAAACACAGAACAGCAAAAGGAAACAAATGATGAATGTTTGGAAATCGCAAGCGAGTCCACCGATTTCTCACATTCGTCGCCTGAG
>19|ENSDARG00000056787|22065483|22071076
AAGATCATGGATGTGGAAGTGGTGAGTTTCCGTTTGCCTGGACATGGAGACACCACCCTAAATAACATGAATTCCCTGCGGTCGCAGCAGCACTTCTGTGATGTCACCATTATGGCGGGGGGCAGACGCATGTTTAGGGGTCACAAGGTTGTGTTGGCGGCTTGCTCTGCATTTCTCAGGGACCAGTTTCTCCTGAACCCCTCTTCAGAGCTACAGCAGGTTTCAATGTTGCACAGCTCAACAGTGGTATTTGAACTCCTCCAGTCCTGTTATACAGGGATACTGCAGTTCAGCGCCAAAGAGATTGTGAACTACTTGACTGCTGCCAGCTACCTGCAGATGGAGCATGTGGTGGAGAAATGCAGAGGAGCACTGAGCCAGTACATGCAGCCCCGGAGTCGCAGTCCCATTCTACTGTTCTATAAGCATGAGTACAATGTAAGCATGGCAAACCAGGTTAGAGAATCAAATGCATCTGGCCACTTAGAGGGAGACGATCTGCAGGACAGCGACATCTTTCAGGTGCACATCGACGATGATCATCAAGACCCAGAAAAGATTACTGGTGGTGAGGAGGAAGACAGACATGCAGTTGTTGTGTTAGACGACCACTGTCAGCTAGACATGGGGAGGCTTGGCGCTTTCCAACCCCGGATGAGATCATGGGTAGCTTCGGGGCTGACTTTGGGGCTGATTACTTGTCCAATCAGCATCTCGCAGATGGCTCTGTCCGCGTTGAGTACAGAGCTGGAGAAGAACAAGGAGGAGAGATTGGCCCTGATGGAGGTCCAGCACACTTTGGTGGCTTCTGCTGGGGCTGAGGGAATGGGAGTAGGAGCACCTTCGAATCAACGTGGAGCTGCTGACGAGTCGGTGGCAGTGGTGGGATCCACGTCCTGCGTAACAGGACCAGTAGTGTGTGAGCAGTGTGGACTAGCATTTTCCACAACGCAGGACTTAGCGATGCATTCCCTGTCGACGCATAGGCTGTACGTGTGTCCATGCTGCGGGAAGCACTTCAGCCACTCCAGTAACCTCAACCGCCACATGATTGTCCACCGCGGGGTGTCCAAACTTCACTCCTGCCCCCTGTGCCACAAGACCTTCACTCAGAAGTCAACACTGTGCGACCACATGAACCTGCACAGCGGGGAGCGCCCACACGTTTGTGCATACTGCCATGTCAGCTTTGCCCACAAGCCTGCTCTGCGGCGCCACCTGAAGGAGCAGCACGGAAGGACCACTGCCCAAAAC
>12|ENSDARG00000063555|3101434|3112456
ATGGATGCCGCGTGGAGCAATTTTCTCTTCCAGACCACACCTTCTCACACCCAAGTGGAGGGGACCCTCCAATCAGAACTTCTGCCTGTCCACACGACCTCTCCTCAAGCCCCGCCCACAGACCACATGGCCCCGCCTCCGTCGACAGTGGACACTGCAGCTCTGAATGAGGACCCTGTACCTGGTGGAAATGGGCATGTGGTCATTAACCAGTTAAACTCTGCAGACCCTCATATGTTCTTGTTTGTTGTTGGTTTTCCCTTTCATCCCTTTTTAATGAAGCCAGTGTCCCGACCAGCCCGTGCGGCTCACATCTGCTCCATCTGCAGCAAGCAGTTCAAGAACAGCTACAACCTGCGGCGCCATCAGTCCGTCCACACCGGCATCCGCATGAAGACAGGCGCCCAGAACCAAGAGGCCCAGGCCAAGGACAGCTCGGAAAAACACACAGTGCTCCTCTCTCTCCTGCACCTGCAGCAGCAGAGCCAAACGCTGCCCCCGCCCACCGTCATGCCCGCTCAACACACACAAATCCTGGCTCCTAGACCGGTAAACCAGAACCCTAACCCTGTACGCAAGAACCACGCATGCGAGACCTGCGGTAAAGCCTTCAGGGATGTGTACCACCTGAACAGACACCGGCTCTCCCACTCGGACGAGAAGCCGTTCTCCTGCCCGATCTGCCAGCAGCGCTTTAAGAGGAAGGACCGCATGAGCCATCATGTCAGATCCCACCAGGGAGGCGTGGAGAAACCCTACGTGTGCCCGCACTGTGCGAAAGCTTTCTCACGGCCCGATCATCTCAATAGTCACGTCAGACAGGTCCATTCTTCAGAACGCCCCTTCAAATGTCCGACGTGTGAATCCAGCTTCGCCACGCGGGACCGTCTGCGCGCTCACATGATCAGACACGAAGAGAAGGTTCCCTGTCACATCTGTGGCAAACTGCTGTCAGCTGCTTACATCACAGATCACATGAGAGTACACAACCAATCACAGCATCACTCCTGCCACCTCTGCAATCGCAGTAAGTGCAGTCTA
>19|ENSDARG00000036243|13679286|13711482
ATGACGGGCGTCGCTGCTGCCTCCTTTTTCTCTAACGTTTGCCGGTTTGGCGGTTGCGGGCTGCACTTCGAGTCCCTCGGCGAGCTCATCGTTCACATCGAAGATAACCACATCGATACAGACCCTAGAGTTCTGGAGCGGCAGGAGCTGCAGCAGCCCACATACGTCGCACTGAGCTACATCAATCGATTCATGACTGAAGCAGCTCGCAGAGAGCAGGAAACGCAGAAGAAGAAGGTCCAACCCAAAATTGCTATATCAGTCACCGGCGGTGTATCGCGTAATAGTACAGCTACACCTCCACGCCACAGCAACGGCAGCCTAACTCCACCTGTCACGCCTCCCATCACACCCTCATCATCCTTCCGCAGCAGCACACCTACAGGCAGCGAGTGTGATGAGGAGGAGGTGGAGTACGAAGACTCTGACAGTGACGAGTCCTGGACCACAGAAAGTGCCATCAGCTCAGAGTCCATCCTCAGCTCCATGTGCATGAATGGAGGCGACGAGAAACCCTTCGCATGCCCTGTTCCAGGATGTAAGAAGAGATACAAGAATGTGAACGGTATTAAGTACCATGCTAAAAACGGCCACAGGACGCAGATCCGTGTGAGAAAGCCCTTCAAGTGTCGCTGTGGGAAAAGCTATAAAACCTCTCAAGGCCTTAGACATCACACCATCAACTTTCACCCACCCCTGTGA
>9|ENSDARG00000025641|35075433|35199286
ATGGAGACCACAAGTCCCACCTCCACAGAGAAGAAGGAATTGAAGCCATCAGTCCTGGATGGCAGTAGCTTCACAGACCTTCCCAAAAAGCCCTCACCCACCACAGCATCCAGAGCTCCTCATCTGTTCTCCACCTTCCACACACCAATCCCGATCGACATGCGGCATCATGAAGGAAGGTACCACTACGAGCCGCACCCTCTGCACCCCATGCATGGACCTCATGGATTAGCTGGCAGTCCAGTTATCTCTGATATCTCTCTGATCCGACTGTCGCCTCACGCCGCAGCCACTGGAGAATCCCCCTTCAACCCTCCACACCCGTATGTCAATCCACACATGGAGCATTACCTGCGCTCTGTCCACAGCAGCCCCACGCTCTCCATGATCTCTGCGGCCCGAGGACTGAGCCCTGCAGAATTGACCCATGAGCATCTGAAGGAGCGCAGTTTGTTTGGCCTCCCTCCTCCGCCTCCTGGAGCAAACCCTTCAGAGTACTATCACCTCATCGCCAGCCACCGTAGCCCTTATGGAGACCTGCTCATGCAGACGGGAGCTGCGGCCGCTCATCTTCCTGACTACATGAGCCCAGTGGACATGTCTCGTTTCCCGAGTCCCAGACTGACGCCGAGGGTGAGCAGGAAGCGAGCATTGTCCATCTCTCCAGTCTCGGATGCCAGCATCGACCTGCAGACCATGATACGCACCTCACCCAACTCTCTGGTGGCCTACATCAATAACTCACGCTCCAGCTCGGCAGCCAGCAGCTCTTACGGCCACCTCTCCGTCGGGGCCATCAGTCCATCCTTCACGTTCCCACACCCCATCACACCGGTTGCATACCACCAGCTGTTGTCCCAGCAGAGGGGTCTGAATGCATTTGGACACACTCCTCCTCTGCTGCAGCCTTCACCTGCCCTCAGCAGCAGACAGCAGACACTCGTGGCTGCAGCCGCTCTCAACAACACCACCAGCAGCAGCACCAGCAGCAGCACTGCAGACACCAGCACCGAGTCCAGCCAGAACGCTGGGGGAGACCCGGCCGTGAGCAGCACCGTCAACCCCATGATCTTCAAGCGGTCCAAGGTGAAGACCGAAGCAGAGGGGCCTCATCCCATCTCTCCTGGTTCTCAGGATCACTTGGAGTTACGAGAGGAGCTTGATAAAGATGAATGCAAGCAGGAGCCCGAGGCCGTGTATGAAACCAACTGCCACTGGGAAGGATGTGCCAAAGAGTACGACACGCAGGACCAGCTCGTTCATCACATCAGTAATGACCACATCCATGGAGAGAAGAAGGAGTTTGTGTGTCGATGGGTGGAGTGCTCTCGAGAACAGAAGCCTTTCAAGGCCCAGTACATGCTTGTGGTCCACATGCGTCGACACACTGGGGAGAAGCCCCATAAGTGCACATTTGAAGGTTGCTCGAAGGCTTATTCTCGACTGGAAAATCTCAAAACTCACTTGAGGTCCCACACAGGGGAGAAACCTTACGTATGCGAGCACGAGGGCTGCAACAAGGCTTTTTCCAACGCTTCAGACCGGGCCAAGCACCAGAACCGCACGCACTCCAATGAGAAACCATATGTGTGTAAGATCCCAGGTTGCACAAAACGTTATACAGACCCCAGTTCACTCAGGAAGCATGTGAAGACTGTTCACGGGCCAGAAGCACATGTCACTAAGAAGCAGCGCGGCGATGCACCGCCGAAACCTCACCCCCCTAAAGGGAATGGAGAAAATGAGGCCCACACAAAGCATGTGAGGGGGAGAACAGATGGGTCAGGAGAGGCCAACAGCACCACCAGAGGCGTGGAGGACTGCCAACATGTCAAGACGATCAAGACTGAAAACACAGTGATGTATCAGTCCAGCCCTGGTGGTCAGTCGTCATGTAGCAGTGAGCCATCGCCACTTGGCAGTGCCACCAACAATGACAGTGGAGTAGAGATGGCCATGCACAGTGGAGGCAGTTTGGGGGACCTAAGTGCTTTAGATGACACACCTGTAGTCGATTCTACCGGTTCTCCAGGTACTTCTGCTGGAGTTGGTCTCCAGCTGCGTAAAAACAGGGCGGGACTACTACAGCTTGAGCACATCAAGAAGGAAAAACTAAAAACTGTACGAGACTCCTGCTCCTGGGCAAATGCACCACCTCAAGTCCGAAATACCAAGCTGCCTCCAATACCCTCTATTGACTCACTGCTGGACGCTCCAAATATAGGGACTCAAATGTCTGTACCTCCAACCCAGCATTTAGGAGACTTGTCTTCATATGAGATGACAATGCTTAATCAGCTACATGAGCGCAGAGATAGCTCCACCAGCACAATGAGCTCAGCATATATAAGCCGTCGGTCCTCTGGCATTTCACCTTGCTACTCCAGTCGTCGCTCAAGTGAGGCTTCGCAATTTGGAGTCCGCAACAACAATGTCAGCTCAGCAGACTCCTATGACCCGATCTCCACAGATCTGTCACGTCGTTCCAGTGAAGCAAGCCAATGTGGTGGTACAGGTGGGCTCCCAAGTTTACTAAATCTCACACCAGCTCAACACTACAGTCTTAAGGCGAAATATGCTGCAGCCACTGGGGGTGCACCACCAACACCTCTGCCCAACATGGATCGCATGAGCCTTAAAACTAGAATGGCCATGTACAATGACTCGCAGGACAGTTCAGCACATTTGCACCATGCCCAAGGTGTAGTCAACTCAAGACGCTGCAGCGACACTGGGTACGGTGCCCCTGGCATAATGCCTCATGAAGTTCCGGCCAATCTTCCACGACGAGCAAGCGATCCTGTTCGTCGTACAACTCTTGACCCACTCTCCTTGCCAAGAGTTCAGCGGTTCAACAGCATCAGCAACATGAACCTATCACGTCTGCCTGCATATGATCGACGTGCTTTCAACATGCAGAACAACACTTGGTCTGATGGAAGCTTGCACCGTCATCCCTTCAGCCAAAGGCCACCTAGCATATCAGAGAACATTTTAATGGAAAATATGGCCACTGATGGAGGAGATCAACAAGGGGATGATTTGGTGCTTCCCGATGACATGGTACAGTACCTCAGGTCCCAGAATGGTAACTCAAATCACGATTCTGGGATTTCTGTCAATGGCGGTCATGCTCTAGAGTTCCATGGTAATATGACCTCCCAACAACAACAGTTCTATGGGCAACGCAGAATGGGCATGGCAAGCATCAATGGAAGTCACGTAGAGCCTGTTCCAGAACAAATAGCTGATCCGCAGGGCATGAACAAAAACAACATGCCTGTGCAGTGGAATGAGGTCAGTTCTGGTTCTGCAGATGCAGTTTCAAGGGTTCCAAAGCAACAGCAACAACAACTCAGAGGGAACTTGACAGTTGTTCAGCAGAAGCAGAACTTTGGCTCTTATCAAGGATTTGGATCAAACCAGCAGATTGTACCAATGAGCCAGAATCTGGCTAGTCTACAGCAGGCTTATCCACAGAGAAACATCCAGAGGATGAACACTGTCCAGCAGTATCGCCAGTCCATTTCCAATCCATGTCAGAATATCGGTGAGCAAGTAAACCGGCAGGACCTTAGTTACAATTCCAATCAACGCCTAATATGCAATAGCATGGGCCCACCCAATGGGAGAGTGGTGCAAAACCAGGAGCTCCAGAATTATAGATCAAACTTGATGCATATGAATAACATCAATCAGCAAAATTACGTTCCTCTAACTCAGACAGCTATTCAGAATGCAGGCAGAGGACTGATACAGCCCAGACCTCCGTCCGAACCCAAACCATTGAATAGGCAACACTCAGGTTCAGGTATGGTTCAGCCAAACGGTTGCTCCCTGTCCAATGTCAACTCCTCAGAAGCTAGCCCAAAGAGACCAGGTGAAGTCGGTCAACACAGCAATGGGAATGGCACTATGTACTATTCAGGAGAGATCCATATGTTGGACAACGGCATTGATTATGGTTCTCCCATGTCTCCGTGCACAAACCAAGCCCCTGTTGCTTCTGTGTCTACAATGGCATCTCCTGGTGTCAACCAGGTCACCAGCACAGTGGACTCCACTCAGTCCCTTGACCACACTCAAATAGACTTTGATGCCATGTTGGATGACGGAGACCATTCGAGTCTAATGTCTGGCACTTTAAGTCCAGGCCTTCTGCAGAGTATTTCGCAGAATTCCTCAAGGCTCACCACCCCGCGTAACTCTGTTACCCTGGCCTCAGTACCGGCAGGTATTGGCAACATGGCTATTGGTGACATGAGCTCAATGTTAACGGCCCTTGCGGAAGAAAGCAAATTCTTAAACATGATGGCTTGA
>14|ENSDARG00000058150|11880088|11880624
GACCACATGTTCAAGAAGAAGTACCAGTGCACCGATTGTGAATTCACCACCAACAAGAAGGTGAGTTTCCACAACCATCTGGAAAGCCACAAGCTCATCATCAAGAATGAAAAGATCCCTGAGTACACGGAGTACACTCGCCGATATCATGAGGCCAGCCCGCTCAGCTCCAACAAGCTCATTCTGCGAGACAAAGAGCCCAAGCTGCACAAATGCAAGTATTGCGAGTATGAGACTGCCGAGCAGGGTCTTTTGAACCGCCATCTTCTGGCCGTGCACAGTAAAAACTTTGCACATGTCTGCGTAGAGTGCGCTAAGGGTTTCCGCCACCCCTCTGAGCTTAAGAAGCACATGCGGACTCACACGGGAGAGAAACCTTTCCATTGCCAGCACTGCGAGTTCTCTTGTGCCGACCAGTCCAATTTAAAGACTCATATAAAGAGCAAACATGGGACAGACCTGCCCTTTAAGTGTGGCCATTGCCCACAGGCGTTTGCGGATGACAAGGAGCTCCAAAGGCATGCTGAGATATTCCAG
>24|ENSDARG00000031307|5839403|5842306
TCAGCCTCTCACCACGGAATGTTTGTCTCAACAACAGGTAGCTATCCGGGACACTATGGTCATCACCCCGACCCTGGGAACCACACGCTCTTCCCTGGACTTCATCACGACCAGCCATCTACCGGAGCACCAGGTGGCCAAGCCTTGAACGGACAAATAAGGTTAGGAATACCTGCCGAAATGTACGTTCGGTCTGATCATTTGAGTCAAGTAGCGAGCTCCAGGGCAGACCCGTTTGCTGCTTCTCCTCTGCACGGATACGGCGGGCTCAATCTGAACATGAATCTCAGCGCACACCACCACCACGGAGCAGGCGCTTTTTTCCGTTACATGAGGCAACCGATCAAGCAAGAGCTCATCTGCAAGTGGCTGGAGCCAGAGCACTCCGCAAAGAAACTTTGCTCCAAAACTTACAGCACCATGCACGAACTGGTGACACATGTGACTGTGGAGCACGTTGGAGGACCCGAGCAAGCGAACCATATCTGTTTTTGGGAAGAATGTCCGCGAGAAGGAAAGCCATTTAAAGCAAAGTACAAACTTGTGAATCACATCAGAGTGCACACCGGGGAGAAACCGTTTCCTTGTCCATTCCCCGGCTGTGGAAAAGTATTTGCTCGATCGGAAAACTTGAAAATCCACAAAAGGACACACACAGGTGAAAAGCCTTTCAAATGTGAGTTTGACGGCTGTGACAGACGGTTCGCCAATAGCAGTGACCGGAAAAAACATTCCCACGTACACACTAGCGACAAGCCGTACAACTGCAAAGTCAGAGGTTGTGACAAATCTTACACGCATCCCAGCTCTTTGAGAAAACACATGAAGGTGCACTGCAAGTCTCCACCTCCGAGTTCTGGTTACGAATCATCGACTCCATCTCTTGTTTCTCCTTCATCGGAC
>20|ENSDARG00000030844|43600477|43603654
ATGCTGAATTTTGCTTCTGACTCCGGCCGGTCCAGTCTTGTGGACATCTGTGAGGTGATGATGGAGAGAAACAGGCATGACAGTGAGAAGTCTTGCTCCTCCACTCCAGAGTACAATGACCTGGAAGCTGCGGAGGCTTTGGTGTGCATGAGCTTCTGGGTCCAGAGGACCCACAAGCCTCGCCCACTTACGCCCACCTCGGACTCCTGTGATTCTCTCGCCTTGCAGCCTGAACTCATCGAGTCTCCTAAAGACCTGGTCTCCCTCTCATCACTGTGTATGACCCCTCCTCACAGCCCGAGCTTTGCGGAAACTTCAGGCACAGCGGTTCTCAGTACCTCAGTGGCCTGCTCAGGTCTAAAACCACATCCCAGACTATGTTCAGCCTTGACCAACAGAGCTGCATGTCATGTCAGCTTGCATCCCAGTACCACAGTCCTGCTCAACCCAGCTCCGCCGCAGACAGCAGAACAGCCTTCTCTGCGCAGAGCCACCAGCGTTATTCGGCACACCGCCGACAGATCCATGGACCACAACATTCCATCAACAACCACAGGGCAGGAGAAGCCATGCTCCTCAGAAATTCCTCCAGAGCACACGGAATCCAATACCAGCCTCAAAGGAGAAGTGCAAATCTGCAGTAGCCCATGTGACTCTGCAGAACCAGAGAGAACTGCCCCTTCCCCTGACTCTACAGGCATTGCTATCCCCACTTCTCAGTCCACCATTCCTCAGTCGCCTATGTCCAGCCCACCTGTGCTCTGTCAGGTGTTTCCTGTTAACGGGCAGACAGGAATCATCTCTGCGTTCGTTCAGACTCCAGTTCAGATGCAAACTTCAGGGTCAAAGCCCATTCTTCCACATTCTCAACCTCTTCTGGTGGGCTCACCTGTGGCTCAGGGCACTGTGATGTTTGTAGTCCCGCAGTCTCAGGTATCCCAATCCTCAACCTGTCAGCAGAGCGTCGTTACACTTGGGAACACAAAGCTTCTACCCTTGGCGCCTGCTCCAGTCTATGTGCCCTCAGGTCAGAGCAGTGGAGTGACACAGTCTGACTTTTCGCGCAGGCGGAACTACGTCTGCAACTTTCAAGGATGCAAGAAGACTTATTTCAAAAGTTCCCATTTAAAGGCTCATTTAAGAACACATACAGGTGAGAAGCCTTTCAGTTGCCATTGGGAAGGGTGCGACAAAAAATTTGCTCGTTCAGATGAACTTTCCAGGCATCGTCGAACACACACAGGCGAAAAGAAGTTTGTCTGTCCTGTCTGTGAGCGCCGTTTCATGCGAAGCGACCACCTGACCAAGCATGCACGGCGTCATATGACAACCAAGAGGTCAACAGCGTGGCCTAATGAAGTTCGTGATGTAAACAAAATGGCCACTTCCCAAGCACCATCTTCCATACCCCTCAGTGTGCTTCTTCCTGCCTCAAACTAG
>Zv6_NA1577|ENSDARG00000035226|231303|232432
AGGACCGTACACCGCTGTCAACAGTGCACTAAATACTTCATCTACCGCTCTGACCTCGTGAAGCACCAGGAGACGCACACCAAGCCAGGGGCGCACGAGTGTCTGCAGTGTGGGCAGGATTTTGAGGATTCGACTCAGCTGGCGGCGCACAGGATCTCCAGCTGCAACACCAGAGTGTTCAAGTGCGTCAAATGCAGAGCTCACTTCCGATCCCTCAGGACCCTGTACAAACACAACCGAATGCACAAAGAGAAGACCACACACAAATGCCCTGAGTGCGGGCGCACGTTCACAAGCCTCTCCCAGTTAGTCAGCCACCGGCGCGGACACCGAACTCCTTCCATCAAACGGAACTACACCTGCAAACAATGCAACGAGACGTTCGGCTCGTACAGCGAGTTAAGAAGCCACCTGAAGACGCACGCCGAGTTCAGACCGTATATCTGCGACCAGTGTGGGAAGTGCTTCTCTGCGAACAGCAGTCTGCTAGCTCACCTCTCCAACCACCGGAGAAAACCCCTCCTCTGCTCGCAGTGCGGCAAACGCTTCTACAGCAAGATCCAGCTCAAGTCCCACATGAGGTGTCATTCTGGAGAGCGTCCGCACATCTGCCCCTACTGCGAGAAGCAGTTTTCACTGTCAGGGAACTTGAAGATCCACATCCGCATCCACACCGGCGAGAAGCCGTACGTGTGCCATCAGTGCGGGAAGGGTTTCGTGTCCGCCGGCTGTCTGCAGGTGCACCTGCGCTCGCACACCGGAGAGAAGCCGTACCAGTGTAAAATCTGCGGGAAGAAGTTCGTTGTTTCCAGCCACCTGACGGCGCACATGTGCTTTCACACCGGCGAGCGTCCGCATTGCTGCATGCAGTGCGGGAAACGCTTCATCCGCCGCTACGACTTGAGCAAGCACATGTACACTCACATCGGGAAGAGGCCGTTCCCCTGCCCCATGTGCCCCAAGGCGTATACCTGCCGCACGCACTTGAACAGGCACATGAAGAGCCACAGCGTTTGA
>15|ENSDARG00000016788|28434906|28456061
TTGAAAGAGGAGTGCGTCAGTGATGAGGAAGATGGTGCTCAAGATGAAGCAACCAGTGAGGAAAAGCAGACCAAAACCGAGCCTGTTTACCCAGATGCAGCAGAGGAGCATCAGAGAACGCCGGAGCGAGGAGTCCACGATGAGAACGGCACCCCTGATGCGTTTTCACACCTGCACAACTGTCCGCACTGCTCTCGCGGCTACAAGCGGCACACGTCTCTGAAGGAGCACATCAAACTACGCCATGAGAAGAACGACGACAACTACTGCTGCTCCCTCTGCAGCTACACCTTCACCTACCGCACGCAGCTCGTCCGTCACATGACAGCACACAGACAGCTCCGAGAGAAGCGGACTGTTACGCAGTCGGGAAGCAGGAAGTTTAAGTGCACAGAATGCTCCAAGGCCTTCAAATACAAGCATCACCTGAAGGAGCACCTGCGCATCCACAGCGGTGAGAAGCCATATGAGTGCCCCAATTGTCGAAAACGATTCTCTCACTCGGGATCCTACAGTTCTCACATCAGCAGTAAGAAGTGTTCAAGCATAATCGGCGTCACTCGTACACCTGGAGTGAAAACGACTATAACTATTCCCCGCCCAACTCACATCCTTCTGAGAGAGAAGGTGGTGAACATTACCAACAAGCCTCCGCAAAAGCAGCTCACCCTCAAACAGATCAAACAGGAGCCAGTCGAACACCAACCCAAACCTGCCTCAGCCACTCCTGCCATGGCTGCCACCACAACCAATGGAGTCGTGGCTCCGCAGAGCGTCCTCCAAACATTAGTCCTGCCTACAGTCGGGCTGGTCCAGCCAATCAGCATCAACCTTAGTGACTTACAGAACGCGCTGAATGTGGCAATGGATAGCAATGTCATGAGGCAAATGGTCACTAGCACCAATGCTAACGGAACAAGTGCTAAAATCGTAGGACAAGTTCCAGCGCAGACTCAAGCTGTTGTGTTGCAACCACAGCAGACGCAGTCACAGACGCAGCCGCAGGTGATCTCCGCTATCTCTTTGCCAGTTGTGGGACAAGACGGAAACCCCAAAATAATCATCAACTACAATCCACAGTTAGACCGACAACTCAAGGCTGTAAAAGTAAACACAACGCAGCCCGCTGTGGGGCAAACTAACGTGACGCAGACGAATTCCACAACGTCTAATGTCCCACAGCCGAAAGTGTTGCAGGTTCATTCGCTTCAGTCCAGCTCGTCTGAAAACCAAGCATCAGGAACTGCTAAACCCACACAGGATAAGGATAAGAGTGGCGCAGCAGAACGACTCCTTCCTCTTCTGAAGGCCTACAGTCAGAACCCGGAGCCCACAGAGGAGCAGCTGGCTCAGGTCGCCAAGACAGTCAAACTCCCCCTGGCGGCGGTCACCAAGTGGTACGAGAAGATGCGCTCCAAAAGGATACTGCTGCAGGCTACTGGCAACTCGAAAAACAAGAAAGAGCTTAATCCCATCAGCTTGATTCAAGTAACCAAGAAAACACCACCATCTCCTGAGTCTCAAGAACCAACCTCAACTCAAGACACCCGCACTCCCAGTCCCACTCCTCCCCCTGACTCCAGCCCCTCAGAGGAGGAGCAGAACAGAAGCACTGCCTCCCCCGCGTCTCCACCAGCCAGTGTCTCCACTGATGATCTGGTCATTGTGAAGACAGAAGAAGTGGAAGAGGAGCTGCAGTGTGAACCGCTGGACCTCTCGCTTCCCAAATCCAGCTCCACTCTACCCGGAACCATCACTAAGCTACCTGTATCGTCCCAAAAGGAGCCACTCAACCTGAGCAGCCTCAATAAGCAAACTCTGGCAGGCAACACCATCTATGTGGCACAGGGCAGTACGGGGCCATTAAACATTATGTCCGCCTCATTGCCAACGCTGGTGGCCATAGCAGAGCCAGGCGGCGTTCCATGCATCAGCTCTGCAATATCCGGAAACAAGCGCACAATACTCATACCGCAGCTCACCTACACCTACAACAGTACCGAGGCACCCAACAATGCCTTGACTGAGAAAAAGTCCATGGTGATACTCAACAACAGTCCGCAGAAGATGGCCGACGTCACTTCTGACTGCACATCAGAAGAGCAGAACGATGAAGAAATGCAAATCATAAAGAGGAGGAAGACTTTCACTGGCATGTACGCCTGCGATCTGTGTGACAAAATCTTCCAGAAGAGCAGTTCGCTGCTGCGACACAAGTATGAACACACAGGCAAGCGTCCGCACGAGTGCTCCATCTGTAATAAAGCCTTCAAACACAAGCACCACCTGATCGAGCACACGCGCCTTCACTCCGGAGAGAAACCCTACCAGTGTGACAAATGCGGGAAGCGCTTCTCCCACTCGGGCTCTTACTCCCAACACATGAACCACAGATACTCCTACTGCAAGAGGGAAACACAGGAGCTGCCCGAACACATAAGCACCTCCACCACTCCTCCATCACAGCCTGACTCAGACGAGAGAGAGAGCGATGAAGAAGAAGAGGAGGAGGAAGAGGAAGACGACTTATCAGCCGTGGACATGAGCGACATCAGAGTGGTGCAGATAGGAGACGAATACGATGATGAGGAGGAGAGCGGAGTGGAAGAAGAGACTGAGGATGGAGGAATGATAATGGAGCTGGAGCTCGGGGAAAATGTGGAGACGGAGGAAACGAGGGAGGACACGGTTTTCACTAGTAATGAGGAAAACATGGAGATGGAAACT
>6|ENSDARG00000007430|66511205|66511877
CAGACAATACCTCCAGATCAAGAACTGCTTGTGTGGTATGGGAATTCCCACAACACCTTCGGCATTCCTGGAGTCCCTGGCACAGAGGAAGAACAGCAGAAGAAAACGAAAACTGATGAGTTCCACCTGTGCGACACTGTCACCGCTGCCGCCCTGTCCACAGCCAGCCGCATGCGCTGCGTTATCTGCCACCGTGGCTTCAACTCCCGCAGCAACCTGCGCTCCCACATGCGCATACACACCCTGGACAAGCCATTTGTCTGCCGCTTCTGCAACCGCCGCTTCAGCCAGTCCTCCACCCTCCGTAACCATGTGCGTCTCCACACAGGCGAGCGCCCCTATAAATGCCACGTCTGCCAAAGCGCTTATTCACAGTTGGCAGGGCTGCGGGCGCACCAGAAGAGTGCCAGGCACCGGCCGGCCAACACAGGGGCTGTAGTGGGGCTTCAGGCTCATTCGCCTCCACCTCCTCAGCTGGCACAGGTTCCACACCCAGCCTCCCTGGTGCATCACATACCCACCATGGTGCTATGA
>16|ENSDARG00000061034|34353153|34377044
CAAAAGAATATGATGAGAGATGTTGTCTTTACGTGCTATGTATGTGATCAGTCTTTCACCTGCTCCACAGAGCTTATGGCCCATCAGCGCACACACACAGATAATGGGCGGTTCAAGTGCCCTTTCTGTAGTGAGGCCTTTTACACATCCTCCGAGCTAACAAGTCACAAAAAGAAGATGCACTACAGCAAGCATGGATATTCTTGCACAGAGTGCGGCAAGCCTTTTAAAACATTTACTTTGCTCAGATACCACCAGCGGGTACACACAGCAGAAAAGCCTTATGTTTGCCCACGCGAAGCTTGTGATAAAATGTTTTCTACGTCTAAATCTCTTCGGAACCATTTACAAAAACATCAAAAAGAAGAGGGCAAGGGGGACCAGACAAATGCTTCAACAACCATTCGTTATTCTGCAGAAACTAGTGAAAGGAAATTTCCATGCCCGCACTGTGAAGCAGTTTTCAAGGCCTCTAAAGCTCGACTTCTTCACATAAAAACACACCAAAAGAAAAAAAAGTCAGGGTGCCAAGATTGTGGGAAGACTTTTTCAGAAGTGTCTGCATTGCAGCAACACATGGCATCCTGGCACTCTGCTGTACAATATGCATGCACTGACTGCGCACGCACCTTTTCTCTGAACACAATGGTCTTGGAAAAAGAAGAGATTCATCAGGGTAGCATAGATTTGAGATGTTATGTGTGTGATCGAACCTTCCCCTCGTCTGAGGAACTGACACAACATCAGTCGACCCACAACAAGGAGGACAAGCCCTTTAAATGTGTTCACTGCCAAGAATGTTTTCGTACATTCTCAGAGTTAACAACGCATCGACGACAGGTGTGTCCGGAGCGTCAGTTTGTGTGTAAAGAATGCAACGAGACATTTCGAAGCCCCGGACTTTTGCGTAGCCATCGTTTGATGCAGCACCCCGTGCCCCAGGATGAAGAGGATGTGGAGGATCCCTCCAAGACCTACCGCTGTGGTAAATGCGGACGAGGATTTGAGGAAGAGGCAGAGCTCCTTCAGCATCAGGAGAACCACGCAGGAGACCGGCATTGCAACGGTGGCGCTGCTGTCAAACGCAGAGGGAGGCCCCCCAAATATGAGGCCGCAGCTCCCAGTGAAAAGAAGCCAGAACGGCAGATCCCTTGCACTGAATGTGATCTCACTTTCCCCACCCTGACGCTGCTGCGAATGCACAAGAAAGAGAAGCACACGCAGAAGAAGCCTCACCCCTGTAAAGAGTGTGAGGAGAGTTTTAACCGACCTGCGCAACTGCAGGCCCACATGGCCAGAGCACACAGCGTCGGACGGCACACCTGCCCCACATGCGGGAAAAGCTTTGGCAGAGAGAGCAACCTGAAGGCTCATCAGCAGAGCCACGAGAAA
>21|ENSDARG00000033391|21060657|21070315
NNAGGGGAGGGGCTGGGCGTGGCGGGGGGAGGGGCCATGCTGAAGCCCAGCAGCTGCTCGCAGGAGATCTACATGCTGAGCGCGGAGCGCGGCGGACAGAACATCGCCGCTAACGAACGCGGAGGCGTGGAGTACGGCAGCGTAGGGGCGGACCTGGGGGCGGAGCTCGGGGGCGGAGTCGAACGCTTCAGCGAAGAGGAGGAAAGAGAGATGCAGGAGGCGGAGCGAGAGGCGGAGCGTGACCGGCAGACTGCACACACACGCAAACAGAGACAGCCGCTGCGCCTGCAGGTGCTGGGCGGAGCCGAGGTGGTGGTGAAGAACGAAGGTGTGCAGGAAGGGGAGGGGCTATTCGAGATGGACGAGCGAGGAAACACCTCACACCAGCACAGCTACACACAGAGTGTGACTGGGTTCTACGAGGACTCGTCTGTCTTCTCAGGGGGGTTCTGGTCTCAGTCGGACCCTCAGTCTATGGGCTCTAACCCTCGAGATGGAGTCAGCAAACCTCCGTCTCCACCCGCAGCGCAGATGCTTTTCCAGTTTCCCGCCAGCGAATCACAGTCCTCCTCCTTCTTTGTGGGCGGACCCATGGTGATCGACAACTTAGCTGATTCGTGCCAGCAGGCCCCGCCCCCTGCACCCCTGACCCCAGCTCCGCCCCCCTCCACCCCATCATGCATTGCGGGTCCGAGCTTCACACCGACGGGCTCCGAGACGTCCTTCGACTGCAGCCACTGCGGGAAATCACTGCGCTCCCGCAAGAACTACAGCAAACACATGTTCATCCACTCCGGTAAAAAGCCTCATCAGTGCAGCATCTGCTGGCGCTCCTTCTCTCTGCGGGATTACCTGCTGAAGCACATGGTGGTGCACACGGGCGTGCGGGCGTTCCAGTGCTCCGTCTGCAGCAAGCGCTTCACGCAGAAGAGCTCGCTCAACGTGCACATGCGCACACACCGCGTGGAGCGCACGACCTGCGCCGTCTGCCACCGCGCCTTCACACACCGCACGCTGCTGGAGAGACACGCCCTGCAGCACCAGCACGCCCCGCCCATCAAACCAGCCGCCACTCACATGGAGCAGGGCGGGGCCAGTGGACCGGGCTCCGCCTCCTAG
>16|ENSDARG00000037154|52559564|52578794
AGACAAGAGCGCAAACCCCAAAAACCAGGGAAATATGTGTGCACATACTGCGGCCGACCTTGTGCAAAACCTAGCGTCCTGCAAAAACATATCCGATCCCACACAGGAGAGAGGCCCTATCCATGTGTCCCATGTGGCTTTTCCTTCAAGACCAAAAGCAACCTGTACAAACATCGCAAATCTCATGCACACCGAATAAAAGCAGGCATGGCTTCAAGTCGTGAGGAAACAAGTTTTATTGGGCCAGAAGGTGCAGTCTTGGGTGAAGAACAAGAAGAGGGTACGGAGGGAGAGAGTACAGGTTCTGAGGATGAGACAGGGCAGCACCAACCATCTACCTCACAAGGCAGACCAACTCTGAAAAAAAGCTGCAAAGTGGAATTGTCATTCATAGAGGAGGGACCCCAAACTGAGGATTCACAGGCAGTCAAGCAAAGGTTAGCAATGAGGCTAAGTGAGAGAAAACGTGCGCCCAGAACATCTTCAGATGATACACGATCCTCATTGGGTCCTGGCAGTAAGGGGAGCACAGAATCCGGATATTTTTCCAGTTCTGGGAGTGCTGAGCTCTCCCAAGTGAGCCCACCAAATGCCAGTGCTAAAACATATGCTGAGATAATTCTAGGAAAGTATGGACGACTAGGACAACAGCAACGAATTCCACATCAACAACTGCAGTTATCATCATCATCTTCAGCCAAAGAACATTGTGTTTTTGAACCAAAAGCAGAAGCCCCTGGCTCTTGTGGCTCTGCTGTTCAACTTATTTCTGGTAGTTTTGCTGGCGAATTAACTGGTTCGTATTTGACAGAAGCAGAAAAATTGGCTGGTCAGAGCTCTAGTGCTTTTCTCTACAGGAGTCAATCAGTGCCATCTTCTGGTAAATCTTCAGATACGACATCACACAGCTTTCGTCTCAGTCATTCCTTTGATGATCAGCAGGCCATAGCAGCTGAAATGAGAATTGGGCCCCATCAACGAATGTTGCGACGCCAGCCTGCTATTGAGATGCCGGTTGGAGCGGAGCTCATTATAGAGGATGCAGGCCCTTCATCTTCAAGTTTAAAAAAAACTGAACCAGGAATAAAGCGAGAAAGTTTTCAAAGTGAAGAAGGAAGTGCTTTAATTGAAAACCAGCCACAGATCATGAGCTACAAGTTCAAAGCTATGGCCATGGCTGTTCGCAAGCGTAAAAAGAAAGAGGAGAGTCTTGAGGAAGACCCCCCCAGTCCAGGTCCAACCGCTGTGTCATTCTGCTCTAAGCCTCTGTCTATGCCAGGTTGTAGTGATAATCAGGGTGCATCTTGTGGCCTTTCACCAAGTGAGCTAGAAAGAAGGGGTTCCTGTAAAGAAATTTCTGTCATCCAACATACCAGATCATTTGAAAAACAGGAAAGCATCCCTATGACAAACCAGGAAGAAGAGCCAGAACATGAGCCATCACAGGAGCCAAAACCAACCTCTACTTCCCGGTTAATTCGTCAATCCAACATTCAAGTTCCAGAAATTCTTGTTACAGAGGAGCCAGATTCAGAGATGTTATCTCAACCAGTAAGCACCTCTCTAGAATCTGAGAAAGTGGAGGAATTCCAGTGGCCTCAGCGTAGCCAAAGTCTGTCTCAGCTCCCTGCAGAGAAGCTACCGCCAAAGAAAAAGCGTCTCCGTTTGGCTGAGGCAACCCAATCATCAGGAGAATCTAGCTTTGAGTCAGTATCGCTGCCACACAGCCCAAGCCAAGAGAGCAATGTTTCCCATGCCTCCAGCCGATCTGCATCCTTTGAGGAAATGGGAAGGCCAGACTCTGAAATGCAAAGTGCTACTAGGAGCTCCCAAGTTTCTCACATGCTCACCGTCCCATCAAGTGTCTATCAATACCATCAGTCTCAAAGAGAGATGCGGCGCTCAACCTCTGAACAGGCATCTGCAAGTCCGGCTTACCCAGCACATGTAGAAGAAACAAGAAGCAAGTCATTTGACTATGGCTCCCTATCTCTAGAGCGTACTTCTGTTACTTGGAAGGAGAGGAGGAAATGTCTCTTGGTGAAACACGGAACTCTTGGTGAACCTGACCATGAGGAGCCATCTTCTAAACATGGCTTCTTAGCTGTTTGCCAGTCCTACCCAGCTCATCCTCCTTTCACAATCACAGAGAACAGAGAGGGAAACAGGACCTCTAGGTTTAGCTCAGAGAATATAGGCAAGACCTTGCAACTGTTCCACTCCCCTCTTGGCCTCCCACCAGCAGTTTTCCCTATACATCAAGCAAATCCTGATTTTTATTCCTCAAGTCAGCTAACTAGATTCGTCCCAGTCACTACAGGAATCTCAGCAGTCATTTCACCGCAAATGTTTCACCAAGGCTACCTTCACAGTGAGACACCTCCGGTAAATCAAAGACCCACAGAGTATGTAGAACGCCTGCCCCTTCAGCCACTCGCAACTTTATTCCCGCTACAATCAAGTGATGTTGCTCAGGCGGTTTGCTTTCCCATGCCAGGAGGTCTGACTATTCAGGTCCCCTCTGGGCCTCTTTTCAGGGAGTTTAGGTCATCACCATCCTCTTTGCCTAGTCCTGTTCATTCACAACAGCAGCTAGTAGTTCGCCACAGTCCCCATCCTGTGATTGCTCCTTGCCTTCAACAGCTTGTGCCAGTGGTGTCCCTTGTAGTGCCTGTGCGCTTACAGACTCACATTCCTACCTATGCTAGTGCCATGTATACAACCATCTCACAAATTTTAGCCACAACACAACATCCAATCTGTTGTACAGCTATGGTCATCATGGGTAAACTGGAGGAAGACAAGATTCAGAGATCTTACCTTAGGCTGCCCTCGCCAAGCCCTAAGAGCTATATTCCCTTGCCGCTGCCTCTCGAACATGGAGCAGGAACTTCATCTGATGACAGCTATGGACAACTTGGTGCCGGAGGAAGTAAACGAATGCTGTCCCCCGCAGGTAGCCTAGAACTCAGTTTAGAGGCACATCGACACCAAAAGCGGGTAAAAGAAGAGGAGGAGAAAGAAGAGGATGACAAGGAAAATGCTGATAACAAATGTGATGAAAAATCTCAGGAGTTAAGTCAGGGTAAAAATAAGTATAGGCTAACAGTGGAGAATGTCGGCAGGGAAAAAGATCCAAGAGAAGTAATAGAAACGGAAGAGTCAAGCAAGCAGAACTTACATCAACACAAAACTGAAACCTTAAAGGAGGAGGAAAGGGAAGAGGCAGAACACCGGTATGCTCCAAGGGTAGCTAGTCCAGTGAGAATCGTGGATCCTTCATATCCTAGTTTGCATACAACAACATCTGTCAGTTGGTGCTACCTAAATTATACAAAGCCCAACCCATCTACACATAGAGATTCAACATCAGTCTATTCCTCATGGAGTGTTAGCATGCATAACCCCAATATACCTGGTTTGTCCACCAAAATATTACTATCTCTGTTGCGCTCAAAACAAAAACATAGTGCTGAAACATACACAATGGCTACAGCTCCACCACCAACCATTGACAAGCTGGTTTCTACAGACAGCAAGGAGACCAGTGCATCAGAGCATGTATCTATCATTGTTGGTAAATTAGCCTCTCTGTCTGGAGTTGAAAGTAGGGACAAAGATAAGGAGAGTGCTGATGACATGCCAGCTACCTCGACTCAAAATGAGGCAGTACGTGTTTGCATTTTTGAGGGCGGGTATAAGTCAAACGAGGATTATGTGTATGTTCGTGGAAGGGGAAGAGGCAAGTACGTGTGTGGTGAATGTGGGATTCGCTGTAAGAAGCCCAGCATGTTAAAAAAGCACATTCGCACTCATACAGATCTGCGTCCGTATGTCTGCAAGTACTGCAACTTCGCCTTTAAAACCAAAGGGAACCTTACCAAACACATGAAGTCTAAGGCTCATGGTAAGAAATGCCTGGAGATGGGAGCATCCGAGTCCTCTGAGCTGGACCCTGAGGAAGCAGGAGGCAGTGATGAGCGAGTGTGTGAGTCAGAAGACCAGGAGGGCCACCAGTTCTCTGATGTTGACGATTCTGAAGTAGAAGATGATGAAGATGAGGAAGAGGACTTCTCCTCCCATGATGAGCCATCTTCAGCCTGCTCTACTGACACCCGTCAGTCTACAGGTGACCTTTCTGAAAGTGGCCACGGCTCACAGACTGAGCCCTCTGACCCTACAGCAAGGGAGGAATACTCTTCACCTCATAGGCCTTGGCCTGGCATACGAGCCATGTCTCCAGGAGGCAAGAGGGCGTCTTTCTCTCGGAAGGGCTGGGAGGTTTCCCCGAGGAACTTCTCCCCAAGCAGCGAGGGCTCTCCTCTCAGAAGCCTGTCTCCAAGGGTTGAATTGTCCTCACCCAGTCGTCATCTCTCTCCATCTCCAGAGAGAGGCCCGTCACCCATCAGAGCTTTGTCTCCTCTCAGACCTCTCTCTCCTCTGAGACCCGTGTCACCCGCTAGATACAGGAGTGCCAGAGCTCTATCCTCCCCTACGCCTTTAAAGCCTCAGCATCGCCCGCACAGCTCTCCCGCAGGCCTCCACTGGGAGCCCAGCAAACCAGCTACTAACACTCAAAAGAGAAGAACTCCTTTTAAAATGGACGTTTCTGTAGCTCCAGATCTTCCTCAATGCACATTTCATGACAAACCTGGTACTCAAGCAGCTCCAGATCCCTGCCTGCTTTCCCCATCCCAGCGCTTTCCTCCCTGCGAGCCTTTCCCTCCAGCTCCAGTGACTCCATGGACAGTGGACCGCATGTTTAGCCACCTTCCTTTGCACTCCCAAGATCAAGCCCGCATGCCCTATCACATGATTCCCATTGGGGGCATCCAAATGGTGCAGCTCCGACCCCCATCA
>1|ENSDARG00000037178|24561466|24564339
ATGTTACTGGACGCCGGCCACCAGATTTCTGGTTTAGGGGTTGGCACGTTCACAAGGCATCACTCGGCTGTGAGCGAGACCCAGGACAGAGATATGAGTTTTATGGAATCGGCGCACATGGGCGCGTTCAAACTGAACCACCCCGATTTGTCCCCAGGCCAGAGCGCAGCTTTTGCGCCACAAGCAAGCAGCTATTCTGCGGCCGCTCTTGGAGCGCATGCGGCGGCGCACGCTGCCTCTTTCGCCAGCTCCACTTTTAACTCCACCAGGGAGTTCCTCTTGCGCAGCCGAGGATTTGGGGATTCGACTCCGGCCAGTGGACAACACCCCATCTTCAGCTCCACATCAGGGTCTCTCCATCACTCTCACCCAGAAGGTCAGGGTCACCTACTTTTCCCCGGAATCCACGAGCAGCACGGGTCCCATCACGGCTCTCCAAACATCCTGAATGGACGCCTTGGATTACCCGGTGAGGTTTTCGGGCGGACGGAGCAGTATCACCAGGTGCCCAATACGCGGGCCGATCCATACAGCCAATATGGCCTAAACATGAGTATGAACATGGCGCACCATCCAGGCGCGTTCTTCCGCTACATGCGACAACAGTGCATCAAACAAGAGCTTATTTGTAAGTGGATCGACCCCGAGCAGCTCGGTGACCCCAAAAAATGCTGCAGCAAAACTTTCAGCACCATGCACGAACTGGTCACGCATGTGTCCACTGAGCACGTTGGCGGGCCAGAACAGTGTAACCACATCTGCTTTTGGGAAGAATGTCCACGGGAGAGCAAACCATTCAAAGCAAAGTACAAATTAGTGAATCATATCCGAGTGCACACGGGAGAGAAACCCTTCGCGTGCCCATTCCCGGGATGTGGCAAGGTGTTCGCGCGTTCGGAGAATTTGAAAATACACAAACGGACACACACTGGAGAAAAACCGTTCCTGTGTGAATTCGAAGGCTGCGACAGACGCTTCGCCAACAGCAGTGACCGGAAGAAGCACATGCACGTTCACACGTCTGACAAGCCATATCTGTGCAAACTCTGCGACAAGTCCTACACACACCCCAGCTCCTTGAGAAAACACATGAAGGTTCACGAGGATCAGGCTCCAATAGCGGACTCCTCTCCTGCTGGAAGCTCCGGGTACGAGTCCTCCACTCCGTCCAGTCTGATCTCTCCATGCTCGGAGACGCACAGCACCTTGTCGCCTGATTCTGCCGCGCTCAACAGCAGCGGGCACAATAGCTTAACGTCCAATTTTAACGAGTGGTACGTTTAA
>10|ENSDARG00000038298|4897504|4907756
ATGGAATTGCCAAATCATGCCAAACAATTGCTGCTGCAGCTAAACCAACAAAGAGCCAAAGGTTATCTGTGTGATGTGATCATAGTTGTAGAAAATGCCCTTTTTCGAGCACACAAGAACATTCTTGCAGCCAGCAGTATCTACTTCAAGTCCCTTATCCTTCATGACAACTTGATTAACCTCGATACGGACATGGTCAACCCGTCGGTATTCCGGCAGGTTCTGGATTTCATTTACACTGGCAAGCTTTTGTCATCTGATCAGTTCAGTGACCACAATTTCAACGCTCTTCTAACAGCAGCAAGCTACCTCCAACTTCACGACTTGGCTGCTCTCTGCAGGAAGAAACTCAAGCGCAATGGGAGATCCCTCCTTAATAAACCAACCACCCCTACCAATGGAAGAACTTCTAGGAACCAAAGGCTGTCCTCTACACCTGTAACTCCAAACCAAATGTCAGGGTTAAAAGACAGTGAGAAGACAAAGAGGCACGAGGAGCTTATCAAAGATGACTTGTCAGAGGACGAGATGTTTGCGAGAAACACCCACTGTACAACTTCAAATTCGCTCAGTCCCTCTACGAGTAAGAACGGAAGCAACGGCAGTTGTGGCATGCAGGAACTTGGTTTAGACCTTTCCAAGAAAAGCCCCTCAGGGAGCACAGCCACTGAAGAAGTAAGTCCCAGCAGCATCCCACAAGAATCACCTCAGTCTGCCTCAGAATCCACAGCCAACAGTGCCTCATTTGATGAGAACCCCAACACGCAGAACCTCACCGCTGGAGAGCCCATGGAGCTGGGCGTAGGAGAATGTGAAGAGAGCCAACCACCTCCAGACGTCGACCAGCATAAAAGCTCCCGGCAGGTTACCCGGCAGAGGCGGCAGCCCAAGAGCGAAGGCAAAAAGGGTGAAGACATGGAACGAGTAACTTTACCAAACGGAGTCTCCAAAAGATTGAAAGTGGCTGGAGAGAGGCTCCCTGCTGGTGGGAACGGCAACTCCGAAGTATCCTTCCAGTGTAAAGATGAAGAGGAAGGCTTGGAGAATGGACAGGAGCAGAGTGAAGAGAGTGGACAGAGCGAGAACGAAGGTGGGCGGAATAGCGCCAATTACGTGTACCGCCAGGAAGGTTTTGAGCCCGCCCTTGGCGACAACCTTTACGTTTGCATCCCCTGTGGTAAAGGCTTCCCGAGCTCCGAGGAGCTGAATGCCCACGTGGAGACCCACACAGAGGAGGAGTTGTATATCAAAGAGGAGGATGATGATTCTTATCCAAAGGAAGATGAAGTAGAAGCGGAAGACTTGTCTTCACAAATAACCCAAGTCCATGGCACCGAGACGCGTCGCTTCAGCTGCTCGGTCTGCAACAAGAGCTACAAAGATCCGGCCACTCTTCGTCAACATGAGAAGACGCACTGGCTCACCCGTCCCTTCCCCTGTAACATCTGCGGCAAGATGTTCACCCAACGTGGCACCATGACACGCCACATGCGCAGCCACCTGGGGCTGAAGCCCTTTGCCTGCGAGGAATGCGGCATGCGCTTTACTCGCCAATACCGGCTCACAGAGCACATGCGGGTTCACTCAGGTGAGAAGCCGTACGAATGTCAGCTTTGTGGGGGCAAATTTACCCAGCAGCGTAACCTCATTAGCCACCTACGAATGCATACCTCCCCATCATAA
>3|ENSDARG00000052407|62110290|62118667
ATGCAAAGCGGCCGTAAGATTCACAAGATGGTCCGCACTGGAGAGAAACCATTCACATGCACCCAGTGTGGTAATAAGAGCTTCTCACATTTGTCATCCCATAATAAACACATGTTGATGCACACTGGAGAGAGACCATTCACATGTACCCAGTGTGGTAAGAGTTTCAGACAATCATCACACCTTACTAAACACATGTTGATCCACACTGGAGAGAAACCGTTCCCATGTACCCAGTGTGGTAAGAGTTTCAGACAATCGTCGTCCCTTAATAAGCACATGTTGATCCACACTGGAGAGAAACCTTTCACATGTACTCAGTGTGGTAAGAGTTTCACACATTTCACTCAGTCATCATCCCTTAATCTACACATGAAGATCCACACTGGAGAGAAGCCACACACATGTACTCAGTGTGGAAAGAGTTTTACAATCTCCTCGTTCCTTAATCAACACATGTTGATCCACACTGGAGAGAGACCACACAAATGTGATCAATGCGGCAAAACGTTCGCGACTGGTTCATTTCTTAAGCTTCATCTCAGAGTTCATACAACGGAGAAACCGTATTCGTGTTCTGTGTGTGGAAGGAGTTTCACATGGCGGACATTTAAATCGACATCAGAAGATCCACACTGGTGTGCGAGAGCATTACTGCTTTGA
>4|ENSDARG00000062150|24877663|24906975
CGCCGCTGCAGGGGCCGACCGAGGTTGACAGACGCGGACCGCGCACAGCGGAGGCTTGAATCGCGGAAAAAGTACGACGTTCGGCGGGTTTATCTGGGAGAAGCGCATCAGGTCTGGAGCGAGTTGCGCCGGCGCACGAGCCTCAGCGACGCAGGACTCGCAAAGTATTTAATCCTGCTCAATTCTGCATACGGAGAGAAATACCGGCAGAAATACGTCAGACCCAAAAAAAAAGAAAGGAAAAAAGTGTCTGCCACTAGTTTGGAGAATGTGGTGAGCTGGTATCAGAGTCACTGTCAGTCGTGTCCTAACGAGCCAGAGCTGCGGGCAGTAGAGCCCACTGTGGGTTTGTCCACGTCTGCTTTATGGCAGTGTGCAGCTGGTCACTCCTTTGTGCAGTACCTACCCTGGCCTGCAGGGGGAGAGTCAGAGTCAGATGTGGAGGACAGTGCTGTGGAAAAAGAAGAGGAGGAGGAAAGTGTTACAGAGAAGAAACAACAACAAGAGGAAGAGGAGGATACAAAACCATCGAGACCTGCAGGCGCAAAAAAGGTTTTACAACCATACATTTTAGCAAGTTTTAAAGGTTTAATATATGGGTCCTTATGTTTTAGTTTTAGTATTATTTATAAAGTTATTATGAAGCATGCTGGAAGATCCCCTGCGGCCCACAGTCCTCCTGCATCTGGAGCGTCTCCTGTGTGGGAGATGGAGGCGCTCATGGTCCCAGAATCCCAGGCTGAGTCCACAGATGGACTGTTCGAGGACTTTAGAGAAGACGATCTGCAGACGGTCATGGGTGGATGTGAGCTGCAGGACCAGCGCTCCACACTGGAGGGATCTCAGCTGATCATAATTACAGGCCCCAGTTACGAGGCTCTGACGTCTGAAGGCATTCAGCTGAATGTGGGCGCCGCTGACGTCGAGGAGGTCACATGTACTCTGATTGGGGACATGTCCTATAATCAGATGTGCCCGTCTGGAGCTGCGTCACGTCCCAACGCTAGCACAGTTTTTTCAAAAGTAAAGACATTTTATAACGTTACAAAATGTAGTTCATTCCGCTGTGGCGATCTCTATATGATGAACGAAGAAAAAAAAACAGCGCACGTAGTTGAAATCTCAACTTTTTTCATAACAACGCCACAGGAGCCTGAGCACAAATTTGCGTTGAAATTAAAACTCGCTTTGAAAGCTTTTAAAAAGTTGAGATGTTTTGAAGTAGAAATGTTGTCTGTTAGGTCTAAGAGGAGCCGGCGGGGTCCAGTGATCGAGGCGGACGGCATGTTGAAGATGTTTCACTGCCCGTATGAAGGCTGCAGTCAGGTGTATGTGGCCATCAGCAGTTTCCAGAATCATGTGAATCTGGTGCACAGGAAAGGCCGAACCAAAGTCTGTCCTCATCCAGGCTGTGGGAAGAAGTTTTATCTGTCCAACCATCTTCATCGACATATGATCATACACTCAGGTGTGCGGGATTTTATATGTGAAACGTGTGGCAAGTCCTTCAAGCGTAAGAATCATTTAGAGGTGCACAGACGAACACACACCGGAGAGACACCATTACAGTGA
>Zv6_NA109|ENSDARG00000059920|27625|44016
ACTGTTTCTGGAGAAGGAGCATCTCTGGGAATCAATAGCGCTTTCCGTTATACATGTGACGTTTGTGGGAAGAAATACAAGTATTACAGCTGCTTTCAGGAGCACAGAGACCTCCATGCCGTTGATGATCCATATGACCATGTGATTCCTGTTGAAGACCTGAAAGAGGAAGCCGAATCCTTCCAGAAAATGGGACCAAAAACAGGAAGTTACACGTGCGAGTATTGTGGAAAGCAGTACAAATACTTCAACCCGTATCAGGAGCACGTGGCTCTTCACGCTCCGCTGAGTAAGTTCATCACTCGAGATAATAATATTAATTATTATAACCATAATAATAATAATAATAATAATAACAACAACAATAATAATAATAATAATAATAATAATAATAATATCCATCCATCCATCCAATTCCATCCTCCCATCCCTATCCATCCTTTCCATTCGATTCCATCCCAATCCATCCACCCCATCCCAATCCATCCATTCCATCCCAAGCCATCAAATCCCATTCCATTCCATCCCAATCCATCCACCTCATCCCAATCCATCCACCCCATCCATGCAGAAACAGCTAAAAAAAACTACGATTACAAATCAATAAAGCTTGAGAATGGGCAATCTGAAAGGAAATTGGTAGAGACCTTTAGAGAAACAATTATGAAAGTCAGTAGACGGAGAGAAACTGGACGTTGTGTTCCAGAAACCTACACGTGTGGAGCCTGTGGAATTCAGTTCCAGTTCTACAACAACCTCCTGGAGCACATGCAGTCCCATGCTGCTGATAACGAGAACCATGTTAAAGAAGACTCTCCCAAACCCTGCCCAGCGCCGGCGGGCACACAGGAGCAGTTGTGGAAGTCTCCACAGCCGGCACAGCAAAGGAACCACATGCCATCTTTCCCTGGTGTGAACACAGAGAACAGATTACTCCCAGAAAAGGAGAGGCAACAAGTGGCAGAGCGTTTGCTGCGAGTGATGTGTGTCGACCTCGGCCTTCTCGGTGTTCTCAGCAGCAAAGACTTCCTGAAGCTGGCGCAGACGCTGGTGGACACGGGATCCCGCAATGGAGCCTACTCCATACGGGAAGCTCTGGGAGATATGAGCTCACTGGCTTTAAAACAGCTCCCTCGCATGTACAATCAGGTCAAAGTGAAGGTCACCTGCGCCCTAGGCTCCAATTCCTCCTTGGGCATTGCAGTGACCTGCCACTCGCAGACTGTTGGTCCAGACTCCTGCTATTTGCTAACAGCCTATCAAGTCGAGGGTGTGCGACTCCGTCGCTATGTGCTAGGACTCAAGGAGGCCTCATTAAGGGAAAGTCCTGAGCAGATTCACCACTGGGTCCAGAATGTTCTCTCAGAGTTTGTCATGTCTGAAATCCGCACCGTCTACGTCACAGAACCACGCTTGTCTTCGCTGACCTTCTGTGGTCGCACAGGAATCTGCCTCCGCTGCGCAGGTTGTTCTCTTACAGCCACGGTTCAAGCTGTTCTCGGGCGCCGCAGCCTGCAAGCACGAGGCCTTCACGAATTAGGGGAGCTTCTGGCTACCTGTCGCGACATTGCAGCAACGACCAGCTTCAATCATGAAGGAAAAACCGCAGAAGATCCTGCTGCTCCACCATGCTGGGATGCAGTCGCCGAGGCCTTGTTGAAGGTTCACGAGAACTTCGAAGCCACCTGTGAAGCGTACGGCCGCTCGAAGAGCACCGTTCCTCTTCTGCAGGGTCTGAACAAGCACCTTCTGGGCACACTGGCGTGTTTGCTGGCGCCGCTGAGACAGGCAGCGCTGGAGCTAAGTTTGGAACGCTGCCCCACACTCCAGAACGTCCTTCCCGTCTACCTCCGTCTCGAAAAACTGTTCACCTCCAAAGCCGGCGAAGCGGGTGCTGGTAGCAAGCTCTGCCATTACTTCCTGGAAGCCCTGAAGGAGAACTTCAAGGTGGAGCGAGTTCATCAGGTGGCCATGATCCTGGACCCCCAGCTGAAGCTGCGTCCCGTTCCTGCATACCAACACGAGGAGATCATCTCACGGGTGTGTGATATGGCTGCTAGTATGCGGGATTTAGGAAGCGGCGGGTCTGCAGGAGCATCTGTGGACGAGCGGGATGGCGAGGGGCCATCGGCCCCCAAGCGAGGTCGTTTGGACTGCGGATTGGACAGGCCATCATGTGACGCTGAGGAACCGCAAGTACGAAAAGAGCTGTTCCAGTACCTCGGAGAACCGCTCTTCAGCGGCACAGGTGATCTGCTGCAGTACTGGAGCTCGGTCATGGACAGGTACCCGCGGCTGTCCCGGTTAGCGCTGTGGTTGTTGGCTGTGCCCGCAGTGGCTGTGCACGGGGAGTGCATGAGCATCTGCGAGCAGACCTTAGCCATGAAGAGGAAGCAGCAGGTCACCGCGGAGGAGATGAACAAACTGGTCTTCCTCAAGAGTAATTTCGCTTGA
>Zv6_NA637|ENSDARG00000033680|9437|24877
CTGGCTCCGTCAGTGAGGTCCCCCTACAGCAGTGAGGCGTCGTCTGTGTGTGTGGCGCTCTCTGGTGGTCAGTCTGTGAACAGCAGAGAGATGTATAATCCCTCCATGGCCCCTGGAGCTTGCATGGAGCCCTACATGCGGCCCCCACACGCCCCGCCACCGCACAGCATGATGGGACACCGCGGGATGCCTCCACCCGAGGGTATGAGCGGCGCCCCCTACTGTAACCAGAACATGATGACATCGCATCATAATCTCCCTCATAACCAGCACACATCTGAACTCATGGCATCAGGAGACGCCTCTTGTTTCTCCACTCCTCGCTCGATGCTGAAGCTCAGTAAGAAGCGCGCTCTGTCCATCTCTCCGCTGTCGGACGCCAGTGTGGACCTGCAGACCGTCATCCGCACCTCTCCAAATTCTCTAGTGGCGTTCGTCAACTCTCGCTGCGGTCCCAATAACCCCAGCTCATACGGGCATCTGTCTGTGGGCACCATGAGTCCATCGTTGGGTTTTTCCAGCTCCATCAACTACTCCAGGCCACAGGGGAACATCTACAGTCATCCTGTCCCATCATGCATCGGGGCTCCGGCTCGCCTGCCTCCACACAACCCCAGACTGCACACGCCTGCCAAACACACACATCTGAAGACGGAGCCTGTCCTGGGCAGTGTAATGGACAGCATCAATATTAAAGGTTTAGAGGATCATTCGGAAGGAGACGTGGCCAGTCCGTCCTCCACCGGGACGCAGGATCCACTTCTTGGTTTACTTGAAGGCAGAGATGATCTGGATAAAGAGGAGAAACCCGAACCCGAGGCCATTTATGAGACGAACTGCCACTGGGAGAGCTGCAGCAAAGAGTTCGACACGCAGGAGCAGCTGGTGCATCACATCAATAATGAGCACATCCACGGAGAGAAGAAGGAGTTCGTTTGCCACTGGAAGGACTGTTCCCGAGAGCAGCGTCCGTTTAAAGCGCAGTACATGCTGGTGGTGCACATGCGCAGACACACCGGAGAAAAACCACACAAGTGCACTTTTGAAGGCTGTAATAAAGCGTACTCGCGGCTGGAGAACCTGAAGACGCATCTGCGCTCACACACCGGAGAGAAACCCTACGTTTGTGAACACGAGGGCTGTAACAAGGCTTTCTCTAATGCTTCAGATCGAGCAAAGCACCAGAACAGAACACACTCCAATGAGAAACCGTACATTTGTAAGATTCCCGGCTGTACGAAGCGCTACACAGACCCGAGCTCTCTGAGGAAGCATGTAAAGACGGTACACGGACCGGAGGCGCATATAACGAAAAAACACCGTGGCGACACCGGCCCTCGTCCTCCTGGTCTGACCACTGCAGGACAGAGCTCTGAGCTGCTGATAGAGAAGGAGGAGAGAAACCGAGAAGATTGTAAACTACTCGCTCCAGACAACACACTGAAATCTCAGCCGAGCCCTGGTGGCCAGTCTTCCTGCAGTAGCGAACGTTCTCCACTAGGGAGCGCCAATAATAATGACAGCGGTGTGGAGATGAATCTTAATGCGGCGGGAAGTCTGGAGGATCTGACCACACAGGAGGACAGCGGGAATGCTGGTGTGTCCGAATCCAGCGCTACCATCAGCTCGGGGGGAATGTGCATGTCTGTACAGGCCTTGAAGAGGTTGGAAAACCTGAAGATCGACAAACTAAAGCAAATTCGTCGGCCGACGCCACCTGGGCGCAACGCAGGAAACAAACTACCAGCTCTCTCAGCAACAGGAGAGATGATGAGCATGTGTGCTCCCTCGCCCCTGCTCTCCAACCGGCGTGTGATGGAGCTTTCAGCTCCCGATATGGGTGGAGTCACTGGAATGTCCTGCCCTCCGAACGACCGGCGCGGCAGTGGCACCAGCAGCCTCAGCTCTGCTTACACCGTGAGCCGCCGGTCATCAATGGTCTCGCCATACCTGTCCAGCAGACGCTCCAGTGACGTGTCTCACTGCCAGTCTGTGATGGGGGGTGAGGTTCCTGGTGACCCGCTGTCTCCGCAGAACAGCCAAAGAGCCGGACTGTGCCAGAATTCTGGAGGTTTACCAGGTCTTCCGAGTCTTACTCCTGCACAGCAGTATAGTCTAAAGGCTAAATATGCAGCAGCAACAGGAGGTCCACCCCCTACCCCGCTTCCCAACATGGACCAGGCTGGCACTCCTGCAAGACATGTGGGATTCTTGAGGGAATGCCAAGGCCAGCCTCTTCCTCCATTTCTGCAGCAAGGTGGCACAAGAAGACACAGTGCTAATGCCGAATATGGCACAGGAGTGATCTATCCACATCAGGCACCTGGCAACAACACAAGACGTGCCAGCGATCCGGTGCGATCCGCGGCCGACCCGCAGGGTTTACCCAAAGTGCAGCGATTTAACAGCTTGAGCAACGTGTCTCTTATGAGTCGCCGGAATGCACTGCAGCAGTGCGGATCTGATGCTGCTCTGAGCAGGCACATGTATTCGCCTCGACCACCTAGTATCACTGAAAATGTCATGATGGAGGCCATGGGTATGGATGGGAACACCGAAGGCAGACAGCAGGGCAACATGATCCCAGGTGGAGACCGAAGCTACATGGGCTACCAGCACAATCCTCATCAAGCAAGTCAGCTGTCCCCTGGGCAAGAAAGTCTAGGATGCATTGACCAAGTTTATCAGTCTCAAATGCAAGGTCAGTATCAGCGTGAGGAGAGTTGCTCCACCGGCGTAATGGGTCAGACTGACATTGCAAATAATCTACTACAGCAAGCTGAGTATGGGATGAGCACTTGTCAGCTCAGTCCCTCAGGTCCACACTATCCTAGCCAAGGGGATGGATCAGGACCTTGGGGACAAACCAACCAGCTCCACAGCCCTGGGATGCAATACCAGGGTGCAGGAATGCAAGGACAGCACTACACTCAACAGGGCATATATGACCCTACATCTAACCCTAACCTTCAAAGAGTTACTGTAAAACCAGAGCAATTCCATCCATCAATGGGAGGATCTAGTTCTTGCCAAAACACTAAAGCTCTGCACCAGAATAGGCATAATGCAAATATGCAAACATATCCACTACAAGGCCAAGGTATTATGAATAGGTCCTCCAGTGCAAGTTGTGACTTCCATCATTCCCAAATGGGAACACAACCAAACCAGGGGGGATCATTCCAGAGTGGTACTGGTATAAACCTTGCCCTGGCAGAAAGCCGCAGATCACAAACACCAATGCATCAAATGAAGGAAATGATGGTCAGGAACTATGTGCAATCCCAGCAAGCTCTCCTATGGGAACAGCAGCAAGAGCAGAGTGTGTCCGAAAAACCTGATGGCATGGACATGGGACAAACACAGATGATGCAGCACAGTCCGCAGCATCAACAAGCCAACCAGAATCTTTATCCTGGTAACACTTACCAAGGCTACCCAAATCAGAACTTGATGAGCCCACAGCAAAATCGAGTTCCTGGATCTGTCAAAGAGCAAATGCAAAGCTCCTGCTATGGGCCAGACATGATTCCAAGGCCACCCCAAGTGCGAAAATCTTTAAGTCGCCAAAACAGCCTTTCCCAACAAGCAGGTGGAGCTTACCTGGGAAGCCCACCTCACCTCAGCCCGGTCCACTCTACAGCTAGTCCCAGAAGAGGAGTTAGACTCCCGCCAGTTCAACAACAACAACAACAGCAGCAGCAGCATTCAGAAAACTTCAACAACAACAACAACCCAATGTACTACTCAGGCCAGATACACATGCACCACGACCTAGAGAAGACTCCAGAGGGTCCATGCCTTGCTCAGCAGCACCTAACAAGCTCAGACCCCACTACAAAACCAACATCAATCTCTTATCCAGACCCTGCCCCCATGTCCAATGCCTTAGAACACCTAGACTTGGAGAACGCTCAGATTGACTTTACCTCCATCATTGATGACCAAGAACCTTCATCTTACAGTCCAATCAATGCACCTATAGGACACAATCAATGCTCCTCTCAGACGTCCTCTCGCCTTACAACACCCCAAAACTCCATCACACTTCCCAGTGGCCTTTCTAATATGGCAATCGGAGACATGAGCTCAATGTTGACATCCCTTGCTGGGGAAAACAAGTATCTAAACACGTTATCTTAA
>19|ENSDARG00000003251|7199102|7202742
ATGCAGTCAGCCACAGCGGACCAGACTTTTGTTGACTCCACGGGTTCGGTGGTGCAGGTGTGCTTCCCCAGAGCGCAGACCTCAGTTCTGGATAGCCTGAATCGTCAGCGCGAAGAAGGCCATCTCTGCGACCTCTCCATCCATGTTCAGGGCCAGGTGTTCAAGGCACACCGATGTGTGCTGGCTGCTTCATCCCCTTACTTCCATGATCAGGTGCTGCTGAAGAACATGTCCACTGTCTCCATCCCGGCCGTCATGGACCCTCTGGCCTTCGAGAGTGTCCTCAGCTGTGCATACACCGGCCAGCTGCGAATGCTTCGCGAAGACATCGTTAACTACCTCACTGTTGGCAGTGTGCTTCAAATGTGGCACATTGTGGACAAATGCACTGAGCTTCTCAAAGAGGGGAAGGGAGGTTCCAGTGGGCCTCAGGGATCCGGAGAGAAGGAGAACATAGGACAGGGCAGCGGCACCAACAAGGTGGCACAAGCAGACGGAGGAGAAGCACCTTCTACACCTCAACCTCCCAGCCGCCCCTCCTTCAGTGAGAGCCAGTCCCCAAGCAGCACCAATTACTTCAGTCCTAGAGACGCAAACTTTGGCGGAGCCATGGTGTCCACCATAGCAGTAGGAGAGGGTGCAGTACACTCCACCCCGTCCTACTGCATGCCCTCCGGTGGAGAAGAAGGTTTCATGATCGAAGATGAAGAAGATGATGACGATGAGTTGTTGTTTTCCAGGAAAAGAGATAGAGGAGGTAAGCAAAAGAGCACCTCCTCTGTGTCCGATCAAGAGGTTGGGGTGAGTGACAGCTTTGGTGTCTCGTCGTATCAAGACGGAGATTCCTCACCACCCCAGAAGCACCCATCGTACATTCAGCCAAGCATTATGCCCAGAAAACAGTGGGTGGTGGTGAAGACGGAGCACTCGAGAGATGATGACCTGATCGTGGTGTCAGGAGGAGAGGAAGGAGGCGACGATGAAGAGGAACGAGAGATGGCCATAGTCAGGGAGAGGGACAGGACATTTAACATATCCAATGTTAGGACCCTTTCTGGACTTAGAGAAGATGCTGAAATGGATGCACAGGTTGACTATTGTCAGTCCTCGGAAGACTACCTCAAATTTGAGAGGGGTATAATTGACCAAACATCCTCTCAACACCCTCCTGAGAACTCCAGTCAGTGCCCCAACAGGGCCATGTCTGGCATGCTCGGCTCGGTTCAGTCAACGTCTGCCAGAGCTCAACTCTTCCCTCTGGATATGCAAGGAAACCAGATTCTTCTGTACAATCAAGCTGCCCTGGAGTCTACGTCTCCATTAGGCCTCACAGGCGGAATGTCCGGGGTGTCTCTCAAAGGAAGTCTTGAACACGGAGCGGTCCACTTGCCTAGCCAAGGGGCTTTGGGTAGTGGTATGGAAGGCTTAGACGCCGGCTCTGCTGGCAGTTCAGGCAAGGTCTTCATGTGTCATTGTGGGAAGACGTTCACTCACAAGAGCATGCGTGACCGCCACATCAACATGCACCTGAACCTGCGGCCCTTCCACTGCCCTGTTTGTGCCAAGAAGTTCAAGATGAAGCATCACCTCACAGAGCACATGAAGACCCACACCGGTCTGAAGCCCTATGACTGCCATGGCTGTGGGAAGAAGTTCATGTGGCGCGACAGCTTCATGAGGCATCGCTCGCACTGCGAGAGACGCGGCAGGTCGGAGAGAGCATCTGAGAGGTCAGTCATCTCTCCGCCACATCACCTGAAGCTTCCCTCAGCTAGTGAGCCCAATCAAGGTGGTGCCGGCGCTAGAAGTGGGCTTCCCATTTTGTCTCCGCAACATTCCATCAGCAGCAACGGCGTCTCCTGTCTTAGCATGGCTGCATCGGGGTCTCTTTTAGGAATGAGCTCTCAGAGTGGGTCGCACAGCCTTGGTTCTGGCATTCTGGGCATCGGTGGCAATCGTAGTGGGTGTGTTGAAGACGTCTGTGAGGAAAACGTTGACGAGAGCAGCGTCACATAA
>16|ENSDARG00000056666|23039474|23045260
ATGTTGGCTGCGACGTGTAACAAAATCGGGAGCCCGAGTCCTTCTCCTTCCTCGATTTCGGATAATTCATCTTCGTTCGGAAAAGGATTCCACCCGTGGAAACGAGCGACAGCCAGCAGCTGTAGTTTAGGATCCAGTTTATCCTCTTTCACTCGGAATGGTGGTGGTTTAAGCGACTCTTTTGGCACGAACACTTCTACGGGATCAAGTGCCTTTTCCTTAACTTCTGGTACTTCGTCCAACTCCCACTTCGGAAACGACTACTCCGTTTTCCAGACTTCTGTGTCAAATAACTCCCAAGAGCCAAGCCACCAACCCATGTTTATTTCAAAAGTGCACACATCCGTGGACAGTTTGCAGAGCATTTACCCGAGAATGAGCGTGGCGCATCCCTACGAGTCGTGGTTCAAGTCCTCACACCCTGGCATACCCACGGGGGATGTGGGCACCACGGGCGCGTCCGCGTGGTGGGACGTGGGAGCCGGTTGGATTGATGTGCAGAACCCGAATGGAGCTGCGCTCCAGACGTCCCTACACTCCGGTGGGCTGCAAACTTCTTTACACTCTCCTCTGGGCGGATACAACTCAGACTACTCGAGTTTAAGCCACTCTGCCTTCAGTACCAGCGCGTCCCCGCATCTCCTCACCACCGGGCAGCACCTCATGGACGGATTCAAACCGGTTCTCTCGTCTTACCCGGACTCCAGTCCTTCTCCTCTGGGTGGAGCGGGTGGTTCCATGTTGACAGGGGGTCCGACGGCCTCTTTGGCGGGGTCCCCGCGGTCTTCCGCGCGGCGCTACTCGGGCAGAGCGACGTGCGACTGTCCGAACTGTCAAGAAGCTGAGCGGCTGGGTCCGGCCGGCGCAAGCCTCCGCAGAAAGGGGCTGCACAGCTGTCACATCCCTGGCTGTGGGAAAGTGTACGGCAAAACGTCTCACCTCAAGGCTCATTTGAGGTGGCACACCGGGGAAAGGCCGTTTGTGTGTAACTGGTTATTCTGTGGAAAGAGGTTCACGCGCTCCGACGAGCTCCAGCGACATTTACGCACGCACACTGGCGAGAAGCGCTTCGCTTGTCCCGTGTGCAACAAGCGCTTCATGCGGAGTGACCACCTCAGTAAACATGTCAAAACGCACAGTGCTGGGGGCTCGTCAGGGTCGGGGTCTGGGGCGAGTGGAGGGAAACGAGGGAGTGACACCGACAGCGAGCACAGTGTGCCCGGTAGCCCCTCATGCCATTCGCCTGACCTGTTGCAAGCCCCCGAGTCTGTCCCGACCACTGGAATGAACGGCCGTGCAAGCTCCCTCGATTAA
>22|ENSDARG00000043306|1653569|1654468
TGCATTTTACAACATTTCTGTGATTTACCTTCAGTTTCAGAGCTGATGGATGAAAACGAAGAACTGGCCGATGTGGAGGGGACAAAACAGCATGTTGAAAATGACAATCAACCAGAGCCGAGAAACGAAAAGTCATTCGCGTGCCCTCAATGTGAGAAGACCTTCAAATTTAAACACCATCTTCGAATCCACCTGAGAGTTCACACCGGGGAGAAGCCGTACGCTTGCGAATTTTGCGGACATCGTTTCAAATACGAGAGGAGTTTCCAGGAGCACCGGCGAATCCACACGGGGGAGAAACCGTATCGGTGCGTCCACTGCGGGAAGACGTTTGCTTATAAAAACACGTATAAGATCCACACGAGGATCCACACCGGCGAACAACCGTACATGTGCAACCAGTGCGAGAAGAGCTTCACGCATGCCCGATCTCTGCACGCGCACCTGCGCACTCATTCAGGAGAAAAACCGTTTCCGTGTGAGCAATGCGGGAAAACATTCGCCACCGCGTTCGCTGTGAGGAAGCACGTCAAGATTCATCTAAAGGAGAAACCCTACATTTGTACGCTGTGCGGGAAGGGCTTCACGGAGGCCGGCTCTCTGAACATTCACCAGAAAAGACACATCGGCGTTAAGGATCACATATGCAGCGAGTGCGGGAAGTCCTTCATCACCAGCAGCGAGCTGAAAGTGCACCAGAAGTTCCACAACGGCGAGAAACCGCACAAGTGTTCGTTCTGCGAGAAGAGCTTCTGCCAGTCGGGAGCGCTGAAAGCACACGAGACGTCTCACACCGGAGAGAAACCGTATCACTGCAGCGAGTGCCAGAAGAGGTTCAGTCAGTTCAGCTCACTGCGCAGACACCGAATGAAAAAAATCGCCTGTAAAAACCCACACGAA
>19|ENSDARG00000020176|195840|199279
CTGCAGCCGGTGAGGATGGAGCAGATGTTCGGCCGCTCCAGCGCTCCGCCTGGCCCGGTTCTGCAGGTGTGTTTCCCAAGCGCCCGCGCCTCCGTGCTGGAGAACCTGAACCGGCAGCGGGAGGAGGGCCAGCTGTGCGACCTGTCCATCCAGGTGCAGGGACAGGTGTTCCGGGCACACCGCTGTGTCCTGGCCGCCTCCTCACCTTACTTCCATGACCAGGTTCTGCTTAAGAACGTCACCACAGTGTCTCTGCCCTCCGTCATGGACCCTCTGGCCTTCGAGAGTGTTTTAAACTCTGCATACACCGGCCAGCTCAGCATAGTGCGTGACGACATCATCAACTATGTCACTGTGGCCAGCTTCCTGCAGATGTGGCACATCGTAGACAAGTGCACGGATATCCTCAAGAGGTCGCGACCCCTAGCGCAGATCAGCCCCGGCGGCGCCACCTCGTCTAGTCACCAGTCGCCCAGTAGCTCAGACTGCTGCTTCGCCGATCCAGAGGACGCAACGACCGAACAAACTCTGGAGAAAAGACCACACAGCGCACTGCCACCGCTGGCCACATGGAGGCGTCCTCAGCAGAACCGGTGGAGTCGAAGCACCCTGACGTTCCCCCTGCGGCCGGATTCCGAATGCGGCTCAAATGCAGCAGGCGTTCATGGATGCAGCGCTGCGCCTCTGCCGTCACTCGTCAGCCCGCCAGAGTTAGATTTCGCCGCGAGGCACCGAATAAGAGTTCGCCTACGCGGAGCAAAAGAAGAGGAGGAGCAGCGGAGGATGGAGGCGGATGAAGGAGTGGGAGAACCCTCGCAGGAGGACAGAGTGAGGGTGAAGAATGAGGAGCACCAGGCCGTGCCGTTTAGCTGCCGTCCACCGGGGAAACATGGCCGGCGCAGCACTGAGGTGTTTCTGACTGTTGTTGTCTGCTCTTGTGTTCTCTCAGGAGTCGCCGAGCCGGACGGCAGCCTCAGAGAAAGCGAGAGCAGGGAGTCGCTGCAGGAGACAGATGGACTGTGGCAGAGCGTCACCGAATGGCCGCTAGATGACAAAGTGCTGGACGAGGACGACAAAACGGATCTCTCCTTCGAGACCTATGATGAAATTGAGAAGGCAACGGGGCAGATTTCACAGCGCCCCCTGCTGCCGTCCGAGCTGTCCTGGGTCTCGCAGTCGTCCTCGTCCTCCCCGTGCTCTCCTCTCTCTGCAACGCCTAAAGTCCACTTCTGTCACTGCGGCAAAGCGTACACGCTGAAGAGCATGCGCGACCGCCACGTCAAAATGCAGCATCTGAACCTGCGACCGTTCAGCTGCCCCGTCTGCTCCAAGAGCTTCAAGATGAAGCACCACCTGACTAAACACGTCAAGACACACGGAGGCCTGCGGCCGTACGAGTGCAGCGTCTGCGGAAAGAAGATCGTCTGGAGGGACAGTTTCCTCAAGCATCAGGCACGCTGCCAGCGG
>16|ENSDARG00000022952|35364695|35372823
ATGGCTACTGTACAGTCTGAATCCGAGCAACCATTAGACAATAAACTCATTAACGGAACGCTCGCTGGAAATAACGCCGAACTACAAGCTCCGTCTGCTGCGGCCGCTGATGGGGACGCGGTGGTCTGTGCACAGAGCACCGATATAAAGGGAACAACAGAGCCTGCTGCTCCGTCTTCACCAGCAAGTGAAAATTCACCTCCACATGGCGCTGCTCCTTCACCAAGCAACAAAGATGCATCAGGAATGTCGTGTAATTGGACATCTGAGGCGGGCGAGCAAAACACGGATGTGCTTTGTAAGGATAACGGCGAGCTGTGTCCAGACGAGCCCGGAAGGGACTTTGGGGAGACGTCGGGTGTTTTGCACAATGAAAACACTGGGCAAGAAGAAATAGACAAAGAAGAAGAATCAGTAAACACAACTACAGAAAGAATCAGCAACGATTCAGAGCTTGTCACAGAGAAGGAACACCAATCAAAACAAGATGAGCCGGCAAATGGGAGCGAAAAATCAGTTTGTGTTGTGGAGGATAAACACCCACCAAAACAAAATGATGAGCCGGCAAATGGGAGTAAAGGATCAGAATGTGTCATGGAGGATAAACATCCACCAAAACAAGATGATGAGCCAACAAATGAGAGTAAAGAATCTAAGCATTCCAGAGAGGAAGAACAGCAACCTAAAAAAGATGAATCGGCAAGTGTTGAAGAAGAATCAAAGCCTCAAGATGAGACCATGCAAAGCACAGAGACGAAGATGGACGAGACCACGGAGAAAGATAAGGACAACACAGAGGAGAAAGGAGGAGGAGATGAATCCAAAGGTGATGGGACAGGTCGATCTATCAAGCGAAGGAAAAGCCGAATGGAATGCAACGAATGTGGTAAAAAGTTCACTCGCCGCGAAACATACAACCTGCATCGCCACTTTCACATGCACCAGGATGAGCAGGCGTCCCTCGTTTGTAAAGAATGTGGCATCACTTTTCAGCATCGAAGTGACCTCATTAAACACCGCAGTATTCATAAAGAAAGCAGCCAAGCAAGTGTCTCACCTTCGAAAGGCTCTACGAGCATAACCAAGGAACGGAGGAAATTTGTGTGTGAGCACTGTGGTGTGTGTTTCTCAACAATGATCCGATTAAAAATTCATGCCTGTGAGCAGAAAGTGGACAAGCCATTTCGCTGCCCTCTGTGCCGCAAAGAGTTTCAGTACAGGGTGTCTATCAATGCCCACATGCAAAGTCACTCTTTGGACAGTCGCTATCGGTGTCTGGAGTGCAACAAAGGCTTTCAGAGTTTGGAGAACCTGTATGTCCACCAACGGTCTCACACTGCGCTAAAACCGTATGAGTGTCCAGACTGCAACATGGTCTTCAGGCATCGCTCCATTATGGAGGACCATCGGCGCAGACATGTGGATGAAAGGGAGCACATGTGCAAAATCTGTGGGAAGAACTTCAAATACAGTAGTCTTTTGCATCAGCACCAGTATCTCCATAGTGGCCAAAAGCCTTATCACTGCTCGCACTGTGGCAAAACATTCGCTTTTGCACAAAACATGCGAGCACATTTTCGCCAACATAAAAAGATCTCCGCTAGGTCTGAAGCACATAGTATAAACCATAATGTATCTGCTGTGGGGCAAGTAGGTAAAGAGAATGCAAGTGTTGAGCAGCAGCGCAACTGTCCACTGTGCCCTCAAATATTTTACAAGGCATCTGATCTGAGATCACACATGTTGATTCATGAAGCAGAATATGAAAGAATGACTAATGGCAAAAAATTTGATAAGGTCTATGCATGCCAGTGCTGTTCTCTCAAATTCCAGACAGAATCCCAACTACAAGCGCATTCACAAACACACATGACAAACATTTTAGGCATAAACGCGACACATATCACGAATCAGGTGAAAGCAGTACTTGAAAAGCAGGATGATGTTGCTGTGGATGAGGCAGATCATGACCGTGTGTCAGCAGTGGGGGAATTGGAGGACCAGACAGGCAAGAAACCCTTCAGGTGTCGAGACTGTGGAAAGTGCTTTCGTTACCGGTCAGTATTAGAGCTGCATATGCGCATACACAACAAGGGTTACCAGTGTCAAGTGTGTAAAAAGTCCTTTAGGTTTAGTAGCTATTTGCAGCAGCATTCGATTATCCACACTGGGAAGAAGCCGTACAAATGCCCAGACTGCGGTAAAGATTTTGCATTTCATCATAACATGAAAACACACCAACGGCTGCATCAACAAAAGCCATTTCGCTGCACACAGTGTCGGAAGGGATACAGCGACGAAAATCAGCTTCAGCGACATATGCTTTCCCATACAGGTGAAAAACCTTACAAGTGTCATATGTGTGACAAGAGCTTTGCTTTGGCCTACTTGCTCCGAGACCATCTGAACACTCATACGGGGGAGAGACCCCACCGCTGTCAAGAGTGCCACAAGTCATTCCCTTGGCTCAGTAGCCTGCTTGTGCATCAAAAGATTCATGTGCGAAAGCGTCAAGGTCCGAGTCATAGTTACTCATTCTCCATACATTCTCAAAGAGGTAGAGTAGGCCCTGGCAGAAGAGGTAGGCCGAGGTTAGATCGAGACAATGGAAGGACGCCGCCTCTACCTGATAGAATCATACCAGAAACAGTGTTGCCAAATGTGGTTCAGCAGCAGTTTGGTACAAATAGAGGACCACAGCCGGGGAATCATTCGCAGCAAGTTCAGTTACAGCCAGAATGGCAGATACAAATTGCACCATCATCATCAACATCGTCAGAAGAGCTGCTGCACTCGCAGAAGTCCGCAAGTTTAATGGAAGCCCAGCCAACTAATACAGTGCATATTCACTGGACAGGGACTCATCATAAGACAATATTGCCTAAATGTGATGGTCTTCCCGAGCTCATGCATCAGCAGAAATCTCCTCAAGCACAACCTAATCACTTCTCAGACATAAATTCATCTGAGATAGAGCAAAAAGGCAAGCATCCTGCACTCTGGATGAATGCACCAAACTCTACACTGCAGAAAGCCTCTTCAGAATCGCAACACCACATGGACAGGCCTTCCACTTTTGGTGTGAAAATACAGTCCCAGCGATCTATTCAGGACCTGCAACCATCGCAGTGGCCAGTTATCTGTGATCCATTGCAAACAGGCAAGCCAGAGCTGTTTAGTAACTCCTCAGATGGTAAAGGAACTGTTGATTTAGAAGCACCAACCATCGCCGACTCTAATAAACTGTCTCATGATTTACAAATGCCTGATTCATCTGGGGTTGCTACATCAGACATGGGTAAAACTAGTGGTATTGTGCTGTCTACTGGTGCTTCCTGCCTACCGAATACTAATCCATGGGGTATGAAAACAACTCTAGAAATGTCTGTACCTGTGAGCTTACAAGAATTACCTGGGGATGCATTAGAGAAGCAGCAAAACAGACTAATACAGCATTTGCCACAGCAAATGCAAATTTCACAGCAGCTACAACAGCAGATTCATGTGCAACAAGCTCAGATACCTCCTACTTGGGTTAGTACAGGTCCTCCAACCCAGATAGGACCAGTGAACATGCCTTTTTCGCCACCTCGTTTTCCTCTTGGGGACAGACCTCCATTGTGGGGATTTCAAGCTGCTCCAGTTGTTTCTCAAACCCTTGTAAACGGGCCAGTTCCACAAGGCCACATCCAGGCACAACAACACGTAGCACTAATTTCTGGTCCACGTATTCCACTTAATCAGCCTCCAACTTATATCTCGCCCCCTTTTCCTCCACCAGGTCTAAATTTATCTGCTCCACATCCAATGCATTCTGTTGGAAGGCCTCTTCAAGGTGCATTGCCTCAAGGCATCTTCTTCACTTCACAGGGTACCATAAATGAGATGGCACTTCTGCCACAAGTAACAAACTTACCTCAGTTAGCGCAACAAACTGAGCCTCACAAAATGGGCAATAAATTACCTTTCGCCCCAGATCACCTGTTCCAGTGCATGATTTGTGGTTGTTCTTTGCCTGGAGAACTAGAATTACAGATGCATTATATGCAACACGCACAGCGAGACGTCTGA
>16|ENSDARG00000059983|55445377|55455987
ATGCCTGTGTGTGACATCTGCTGTGAAGAGCTTCTGTCTGAGGCAGAGATGAAAACACATCTCCTGCTGAGCCACATGGAGAATCTGATGGCCTGTCCATTCTGCTCTTTATCCGGAGTCTCGTATGATGAACTGAGCTTCCACATCAACACCGCACACACGGACAAAGATTACCAGGACACAAATGTGACAATGGTTAACAGTGGACAGAAAAATGACTGCATTACTAAAAGTACCTCAAATGTAAATGCAACAAATACGTGCAAAGCATCACATCAGCTGCTACCTCAAGTAAATGGGACGGCTACCCAAATTACAGGGACTAGTCATTCCCAAGGACCCTCAGCTAGTCGTAAAAGTTCACCACCTGCAGCAGCTACAGCGAATGGTGCAATAAAACTGGAAGATGTTCACTTGTTTGGTTTTTTAAATGAACCGGTAGTTTTGAACAAATTATTTGAATGTATCAGATTCAGTAAAGATACCTCCACAAAAATTCAGCTTCATATTGGTTCATTGTCTTTATCAAAAGAAGAAGGATGCTTCCCATGTCCAATGTGCAATTTGGTTTACAGTGACTGCTTTGCTCTTCAGGAGCATGTTGAGATTCATCTACAAGACCAAGATGCAGGTGAAGGTGGGATGCGTTATGAGTGTCCGATGTGTTCCCTGAGGTGTTCCTGCAGCAGTTCACTGCAAGAGCATGTTGAGCTGCATTTGGAATACAGCTCTGCATCTGCTACAGGTCATTCACCGGGGGAAGATCTGACTCTGGCCAGGAAGCTTCAGGAGGAAGAGGAGCAAAACTGGAGGGAGGTACAGACAAGGCGGGAAGCTGAAGACTTTAAGAAGCTCCAGAAGCAGTTTGGGCTTGATAACAGTGGTGGCTATCGGAAGCAAATGGAGAGGAATCTGGACAGGGCTGTGTCTCGAGGTCAGATGCTTCCTGCAGATTTCCACAGGAAGAGAGCGGAGATGCTGGAGTCTTTGGCCTCAGGGGTGGATGATGGCAGAAGCAAAACTTCAGGTCTTATGGAAGCTCTGTATAGATATTATCAGAGAGACGCGTCTGACTGTGCGCATGTCTGGCTTTGTGCTGAGACTGATCACTACTCCTCTTCGGAGGGGGATAAAGGATGGGGATGTGGATACAGAAACTTCCAGATGCTTCTTTCATCTTTGCACAGGATGGAGCAGTATAAGCATTTACCTGTTTCAGTGCCCAGCATTCCCAGAGTCCAAGCTTTGATGGAAGAGGCGTGGGCTCAAGGTGCAGATCCTCAGGGTGCTTCACACTTCAACAATCGGCTGCAGGGCACACGGGCTTGGATAGGAGCTACAGAAATATATGCAGTCCTCACTTCTCTTAGTGTGAAAGCCAGAATTGTGGATTTTCACAAGCCCACTGGTCCAAGAGAGACACACCCCAGGCTGTTTGAGTGGGTGAAACAGTATTTCACACATTCTACCAGCAGGGGTGCAAGACTGCCACCTAAAGTAGTGCAGACAACATTACCACCTGTATATTTACAGCATCAAGGCCACAGTCGTTCCATCATCGGAATGGAAGAGAAAGCGAATGGTAAACTATGCCTCCTCTTCTTCGATCCGGGGGTTACACCAGCAGAAATGAAGAAAGTGTTGTCTCAGGATACAGTAACGTCCATGGTACAACGTATGCGCAAATATACCAGTGGCCTAAAACACAAACAGTATCAAGTGGTCATTGTGGAAGGGGTGCTAACAGCTGAGGAGAAACAGAGTCGTATTTTAAATTCAAGGACACTACGTGCAGAGAAAATCCCCTGA
>4|ENSDARG00000063578|3424553|3466205
AGGAAAGCCATCTCGCGCTCGGGCCTCCAGCATTTGGGTCCGGCCCAGAATCCCTTCCCTGCCTTGAGCAACGGACCAGCCAAGGAGCTCCGCAACACCGTGGACTGGAGTGAAAACGCAGTGAACGGTGATCATCTGTGGCTGGAGACCAACTGCTCCGGTGAACTCTGCTACCTGGGTGAAGAAACCTGTGTGGCCAAGATCGCAAAGTCTGCTCCCCGGAGGAAGTGTGCGGCCTGTAAGATCGTGGTTCACACCGCCTGCATCGAGGAGCTGGACAAGATCAACTTCCGCTGTAAACCCACTTTCAGAGAGGGCAGCTCTCGATGCCTCAGAGACCAGAATGTGTTGCGGCACCACTGGGTTCATCGTCGCCGACAGGAGGGAAAATGTCGACAGTGCGGCAAAAGTTTTCCACAGAAGTTCTTCCACAGTAAGGAGATCGTGGCCATCAGCTGCTCCTGGTGCAAACAGGCGTTCCACAACAAGGTGACGTGTTTCATGCTGCATCAGATTGAGGAGCCCTGTTCACTGGGAGCTCACGCCGGGGTCATTGTCCCACCATCCTGGATTATTAAAGTCCGGAAACCGCAGAGCTCATTTAAAAACTCCACTCGGAGGAAAAAACGGACGTCGTTCAAAAGAAGAGCCAGCAAAAAGGGCACGGATTATAATGAAGAATCTAAATGGCGTCCATTCATGCTGAAGCCGCTGCCGTCACCGCTGATGAAACCAGTGCTGGTGTTCGTCAACCCGAAAAGTGGAGGAAACCAGGGCACGAAGCTCCTGCAGATGTTCATGTGGATCCTGAACCCTCGGCAGGTGTTTGATTTGTCTCAGGGAGGCCCCAGAGATGCGTTGGAGTTGTACAGGAAAGTGCCAAATCTTCGCATCCTGGCCTGTGGAGGAGATGGAACCGTGGGCTGGATTCTGTCGGCTTTAGATGAGCTTCAGATGAACCCTCAGCCTCCTGTGGCGGTACTTCCTCTTGGAACAGGAAATGACCTTGCTAGGACACTCAACTGGGGAGGTGGCTACACAGACGAGCCGGTGTCGAAGGTGTTGTGTCATGTGGAGGACGGCTCTGTGGTCCAGCTGGACCGCTGGAATCTGCAGGTGGAGCGCTCAGTGGTCCAGCACGAGGAGGGAACACAGAAGCTTCCTTTAAATGTGTTCAATAACTACTTCAGCCTCGGTTTCGATGCCCACGTCACCCTGGAGTTTCACGAGTCCAGAGAAGCAAACCCAGAGAAAGGTGAGTCTCCTGCTCCTGTTCTCCTGCCTAATCTCTCAGTGTCTCTGCTCTGCTGTTTCTCCAGCTCATGCTCTTCTGTCTTTCTGTCTCTTCAGTGTGACGGCACCGATCTCACAGCCAAGATCCAGGAGCTCAAGTTTCAGTGCATCGTCTTCTTGAATATTCCCAGATACTGTGCTGGAACAATGCCATGGGGAAACACAGGAGACCACCGAGACTTTGAGCCACAGCGACATGATGATGGCTGCATCGAGGTCATCGGCTTCACCATGGCCTCTCTGGCGGCGCTGCAGGTTGGTGGTCATGGGGATCGTCTCCATCAGTGTCGAGAGGTGCTCATCACCACCTTCAAGACTCTGCCAGTGCAGGTAGATGGAGAGCCGTGCCGTCTGGCGCCCTCCACCCTGCGCATCTCTCTGAGGAACCAGGCCAACATGGTGCAGAAGAGCAAGAGACGCACATCTGTACCGCTGCTCAATGACCCTCACGCCGTTCCAGAGCGCCTGCGTCTGCGTGTCAACCGCATCGGTCTGCAGGACTACGACAGCATGCAGTTCGATAAGGAACGTCTGCGCGACATCTCGACTGCTGTTGGCATCGTGGTGGTGAGAGGAGACTGTGACCTCGAAACCTGTCGACTCTACATTGATAGACTGCAGGAGGATTTGCATCAGGCGCCCTCTGCTGGCCACCGAGTGCACTATCAGGATGAGTGTGCAGGTTTGCCACGGCCGAGTTCAGCACACAGACTTTCAGCCAACTGGAGCTTCCTGGACTCTACATCAGCTGATCGCTTTTATCGCATCGACAAGGCTCAGGAGCATCTTCACTTTGTAACTGAAATATGCCAGGATGAGGTTTATATCCTGGACCATGAAGCCCCAGCGGTGAGCCAGGTCAGGGCTCCAGGAATGCCTGATGTGGTGGTGGAGCCCAGTTCTGGTTTGGAAAATTGG
>14|ENSDARG00000053533|65738484|65742629
ATGACTATGCTCCTTGATAGCGCTCCTCAGTTCCCGTCACTAGGAGTAGGGGGCTTCGGAACGCCTAGACACCATGAGTTAGGAAACAGAGACCCTGGGCTGGGACTCAGTCCCTTCGCAGATTCATCTCACTCGGCTGCCTTCAAGATTAGTCCCGTTACTCACGACATCGCCTCCAGCCAGACATCAGCGTTCACACCGCAAGCAACTGGATACGCAGCAGCGCTCGGACACCACCACGGAGGACAAGTTGGTTCTTACGCCGGTGGAGCATTCAATTCGACCAGGGACTTTCTCTTCAGAAACAGGGGCGCAGGCATCGGAGAGACCGCACCGCCGAGTGCCCAGCATGGAATCTTTGCCGCTTCTGCTGGGAGTCTACACGGGCCCCCCGGAATTTCGGACAACCCGGGACATCTGTTGTTTCCTGGACTTCACGATCAGAGCGTGAGCCACACATCACCAGGAGGACATGTTGTAAACAGTCAAATGCACCTGGGTTTACGCGGGGACATTTTTGGCCGTCCAGATCCATATCGACCTGTGGCGAGCCCTCGTACGGAACCTTATGGCGCCGCTCCGCTGCATAACTATAACCATCCCATTAATATGAACATGGGAATGAACGTACCCACACACCATGGTCCGGGGGCCTTCTTCAGATACATGCGGCAGCCTATAAAGCAAGAATTGTCTTGTAAGTGGATAGATGAGAATCAGATGAACAGACCTAAAAAGACTTGTGACAGAACTTTCAGCACAATGCATGAAATGGTGACACATGTTTCGATGGAACACGTTGGCGGCCCAGAGCAGAGTAATCATGTTTGCTACTGGGAGGATTGCCCGAGAGAGGGGAAATCCTTTAAGGCCAAATACAAACTCGTGAACCACATCCGAGTACACACTGGAGAGAAACCGTTCCCTTGTCCGTTTCCTGGTTGTGGTAAAATTTTCGCAAGATCAGAAAATCTTAAAATTCACAAAAGAACTCACACAGGTGAGAAGCCATTTAAATGCGAGTTCGATGGCTGCGACAGGCGATTTGCAAACAGCAGCGACAGGAAAAAGCACATGCACGTGCACACATCTGACAAGCCATATATCTGCAAAGTGTGTGACAAGTCCTACACACATCCCAGCTCTCTCAGGAAACATATGAAGGTACACGAATCACAAGGCTCAGAGTCGTCTCCGGCTGCGAGCTCTGGATACGAGTCGTCCACGCCGCCAGTGCTGGTTTCTGCGAACACTGAAGACCCGACAAAAACACCCACGTCCGCGGTGCAAAATTCATCAGCACACAGCGATGGACTACCACCTAATTTTAACGAATGGTACGTTTGA
>1|ENSDARG00000061891|22414297|22418203
ATGGATTTCCCGGGGCACTTTGAGCAGATTTTCCAGCAGCTGAACTTCCAGCGGCTGCATGGACAGCTGTGTGACTGCGTGATCATGGTTGGCAGCCGTCATTTCAAGGCCCACCGCGCTGTGCTGTCTGCCTGCAGTACGCATTTCCGAGCCCTGTTTACTGCGGCTGAGGGAGATGCCAGCACAAGAATGATCCACCTGGACTCTGAGGTGGTGACCGCTGAAGCGTTTGCTGCTCTCATGGATATGATGTACACATCCACACTGATGCTGGGAGAGAGTAACGTGATGGATGTATTGTTGGCTGCTTCTCATCTGCATCTAAATGCTGTGGTGAAAGCCTGTAAGCACTACCTGACAACGCGCACTTTACCCATGTCTCCACCTGGAGATCGTGGCAGTCAACATCACACTGAGCAACAGCAAGCGGCGGCGGCTGCCAACTCTCATCTTCAGCGATCATTTCTGCTCCAGCAGCTCGGCTTGAGCTTGGTTAGTTCTGCCTTGAGTGGGGCTGAAGATGGGGGAACGGGGACGCAGCGGAGAACGGGTGCGGTGTGCGGAAATGGATTGGGGGATCAGCATGGTTCTCACCCAACACGCCGTTTCTTAAAACGCAAGCAGCCCTTACCCCTGATTACTTCAGAAAGGGGAAGGCCACGGCTTTCCTCACAGGTGGAGGGCATCGTGGGGGAGTCAGGGGGCCGAGATGGAGGAGAGGAGCTTCTGTCTCCAGATTCACACAGTAAAATGGTGGACGAAGTGGTCACTGGCGTTATTCCCATGGATGATGGAGGTTTACTGGAGCAGGATGAATATCGAAGGGGACTGACCCATGAGGACATGCAGCTCCCGAGCCAGTCAGATGGAGGAAGGGGAACAGGAGCAGAAAAAGCATTGCTGCTGCCGCGAAAAGAGGAGTACCCAGATGCAGGTCGTCACCATGATGAGGGGATGAAGATAAAGAATGGAGATGAGGAGGAAGAGCAACAGCACATGCAGGTCGTGGTGAAGAGCGAGCCACTGAGTTCACCCGAGGCGGTGGATGAGACTAGCGATGTTACCTCACAGGCAGAAGGCAGTGATCAGGAAAGGCTGCAGGTGGAGCCAGTTGGAGAAAAACTGGAGCTCAGTCCAGAGTGCAGTGAGCGCAGCTACTCTGATCCGCAGCCCAGCTCTGAGCTGCTGATCAAAGGAAACAATGAAGCTCTTGAGTCCTCCTCTGGATTACACATCACCAGTTTCCTCAGCACTAAGGCCTTTATTGGCAGAGGGGTGTCTTCAAACCATGCCAGTAGTGTTGACAGTGTTCCCAACACCACAACTGGAGAATTTCAAGCAGACCACGATTCCGCTCGCTTCTTCCTCCCGAATGATTCCATCAACGCTGCATCTTCCTCTCTGCACCTCCTTTCAGGAGAGACCCAGGTCTGCTCTGACATGCAGCCAGAGTCCCTTCTCATGCGCCCGCTGCATGATGGAATAGCAACTTCCTCCTCATTAGGGACGTCCCGTGGTGGATCGGTAGATCAGCTTGCTCTTGAGTTTCAGCGCAACATTTTGGGATTACAAACATTCCCTCATTCGTCCAGAGGTGGAGGTGGTGGTGGAGGGTGCCAATCATACCGGCGCATCGCTCCTAAAGCTCATCCAGGAGGGGCTTCAATGCTAATGGACGGCCCTCAGCAACATGACGCTGCTTCCTCGTCCTCTTCCTCCACAATGCTACTCAATGGAGTCAACTTTGAGAATTCTGTCCCCATAGTTCAAAACAGTGGCAACTCCAACTTGAACCCTCTTCCCCAGTTGACCAGAGCCTCAGCAGATGTCCTGAGTAAGTGTAAAAAGGCGCTTTCTGAGCACAACGTGTTAGTGGTGGAAGGTGCCAGAAAGTACGCCTGCAAGATCTGCTGTAAGACCTTCCTCACTCTGACGGACTGCAAGAAACACATCCGGGTTCACACCGGCGAGCGTCCGTATGCCTGCCTGAAGTGTGGCAAGCGCTTTAGTCAGTCCAGTCACCTGTACAAGCACTCCAAAACAACCTGCTTACGGTGGCAGAACAGTGATATGTCTAATGCCATGCTCTAA
>22|ENSDARG00000013279|495522|506607
ATGGAGGGGCTGGGGCTTCAGGCTGTGGCTCTGAGCGACGGATCCACTGCTTTTATCCAGCAGAGCATCAGCGCAGATGGGAGTCTAGTAGAAGGAAACACCATTCAGCTGGAGGACGGGACGACCGCATACATTCAACACGTCAGCGTCCAGCAGAAAGCCAGTCAGAGTGAGTTTTACACTAATGTGTGTGTGTGTATGTGTGTATGTGTAGAGTCATTGGCGTTTGAGGATGGTCAGGCCGTTCAGTTGGAGGACGGAACCACCGCCTTCATCCACCACACGCCTAAAGAAGGGTTCGACCCTGGCGCAGTGGAGGCGGTTCAGCTGGAGGATGGCAGCACCGCTTATATCCACCATCAGCCAGGGGGCGCTGTGGAGATGAGCGCAGACACCATCGCCACGCTGGAGAACTACGCCAGCAAGCTGACGGGGTCAGAGGTCGAGGCCGACGACAACATGGAGAATGCGAATGGAGCGGAGCAGACCAGCATTCAGAAAGATGAAAAAATAGATAGAGCAATAAATAAAAGATTGAACAATAGAATTATGGACAAAGTAATTCGTAGAAAGCTGATGTTCGAGGGGAAGGTCTGGAGCTCAAGTAAAGTCCAGCAGGTCACAGACAGAAGTTTCCGCTGTGAACACCCGGGCTGTGGGCGATACTACACCACCGCGCACCATCTGAAGGTTCACGAGCGCTCACACACTGGGGACCGGCCGTACCGCTGCGAGGTGCACTCCTGCGGGAAAGCCTTCGCCACCGGCTATGGCCTGAAAAGCCACCAGCGCACACACACCGGAGAGAAACCCTACAAATGCCCTGAAGACATGTGCTATAAAGCATTCAAGACCTCCGGGGACCTGCAGAAACACGTGCGCACACACACCGGCGAGAAGCCCTTTAAATGTCCATTTGAGGGCTGTGGACGCTCCTTCACCACCTCCAACATCCGGAAGGTTCACACACGTACACACACTGGCGAAAGACCTTATCTGTGCCCAGAGCCGTCCTGCGGTAGAGCGTTCGCCAGTGCCACCAACTACAAGAACCACATGAGGATACACACAGGTGAGAAGCCGTACCTGTGCACAGTCCCCGGCTGCGGGAAGAGTTTCACAGAATATTCCAGTCTTTATAAGCATCATGTGGTCCACACACACTGTAAGCCGTACACCTGCAGCCACTGCGGGAAAACCTACAGACAGACGTCCACGCTGGCCATGCACAAACGCACCGCACATGGAGACTTCGACACCACAGAGGACGCTATGTTCAGCTATGTTCAGGTTTTGTGTGTGCGCACAGATGCAGAGGTGTTGGACGGGTCGCCGCAGGATGTCGGGCACAGCGAGCCTGATGCTGACATCGCCATGGAAACCAACGACATCATCAGCTCACACCTGCAGGTCCTCGGCACCGCCGTCACCATGGTTACCCAGGATGGATCCACCATCTCTGTTCCTGCCCAGCAGAGCCACAGCGGCGGGCAGCAGGTCACCATGCTTACAGATGGCAAAGAGCTGCAGCCGGTTGCCATAGTAACATCAGACGGTATCATGACTGAAGTGAACTCGTCGGCATACCAGCAGGTGGCACTGTTAGCCACGGAAAACGGCACGCAGATCGCAGTACAGTTAGAAGATCAACAGACGTTAGAGGAGGCAATCACCATGGCAACAGCAGCAATCCAGCACAGTGGACTGACCTCAGAT
>17|ENSDARG00000056507|25386543|25537279
ATGGGCGAGGAGAAGCCAGAACCACTGGATTTCGTGAAGGACTTTCAGGAGTACCTGAGCCAACAGACCCAACATGTCAACATGATATCAGGCTCTGTCATCGGTGTGAAAGACAGTGATGATCTGCAAGGAGAACTTGCTCAGAATGGCCTGGAGCACCCAGCAGTAGACATGTCCTTAGAGGACAGTTCAGGGATGTTGGTGGATGGCTTTGAGAGGACATATGATGGAAAACTCAAGTGCCGCTACTGCAACTATGCCACCAGGGGGACTGCACGACTTATTGAACACATACGCATACACACAGGTGAAAAACCACACAGATGCCACCTGTGTCCTTTCGCCTCGGCCTACGAGCGCCATCTAGAGGCTCACATGCGCTCTCACACAGGTGAGAAACCCTACAAGTGTGAGCTGTGCTCCTTCCGCTGTAGCGATCGCAGTAACCTTTCCCACCACCGTCGTCGTAGACATAAACTCCTCCCAATGAAGGGCGCCCGCTCTGCTCTTTCCCATCGGAAGATGCTCAGCGTCCTGCAGAAGAGAGGAAACTCTTTAGGTTATGGCCGCCGACTGCTCATCAACCTCAGCCCGCCATCCATGGTCTTGCAAAAGCCCAGCTCTGAGCAGCACCACCTGGGGGACTTCACTCACGACCTCCCTCCTCACGCTCACCTTCATCAGGAAGCTTATAACGGTCTAGGAAAGGATCCACAAGCAATCGGTGGAGCAATCGGAAGTGGTTCTAGAGAAGACCAGGATATGGCATTAGACAACCCACTGAACCAGCTTTCAACATTAGCCGGACAGTTAGCCAGCATCCCATCTGAAGCTGAAGGTGCGCCTGTGTCTCCCGGAGCTGAATCGCTACCTGATGAAAAACCTACATTCCTCGTCCAGCAGCCTGTAACAGCGCCCGCTGCGGTTTCGGTCAACACAGCTCAAGCTTCTTCTCCCATCACCCCAGAGCCCAGACCAGCTGCACACAGCGGCTGCAGTCCAGGTGTGGGACCCTGCAGCGAGAGGACCAGCACTCCGAGCGGAACCAACAGCCAGCCAGGGACGCCCACTCCAGTACAGGACCCCCAGATGCTCCATCACTGCCCACATTGTCACATATATTTCCCAGATAACATCCTCTATACCATTCACATGGGCTGCCATGGCTATGAGAACCCTTTTCAGTGTAACATATGCGGGCACAGGTGCAGAAACAGTTATGACTTTGCCTGTCACTTCGCAAGAGGGCAGCACAAATAA
>3|ENSDARG00000026453|14163701|14185174
ATGACCAAACTCCAGCTCCTGCACCGCGCGCTGAACGAGCGGCTGATGGCGGCGGTGGAGCAGATCATGGAGATGGTCGGCGGCACCGTGCTGGAGTACGAGGAGGAGACCATCAGGGTGCGCAAAGAAAACGAGGTGCTCAGGCGGAGGCTTCGCTGGTTGGAGGGAGCAACCTCAGCCGATTGGCCAGGCCCGTCGGAACCTGTTATGACCTCCATCCCGGAGGACTCCAATCCATCCCAACAAGACGAGAACACTGTCAACTGTGGATTTGAAGAGAATTCAGGCCCTGTTGTGATCAAAACTGAATTGACGGATCACCCGCTGCATGTTAGACCTGAAAGCGCCGATCAGGGTTCTGAGAATGCTGGGACAAGCACTGGTATTGCCTTTGGTCTGACAGGCAGTATGACGTGGGACTCTGCTCAAAATTACATGGCTCCTCTGGACTTTGATCCATCTTCGGGCATCTCTAGGTTCAGGGACTGGAGAGAGAGGAACAGAAGGCAGAGGATGTCCTTTGCTTGTCTAGACTGTGGTAAAGTCTTCGGAAGGGAACAAGGGCTGATATTTCACATGCGGATCCATTCCAAAGATAGGCCGTATATGTACCGTCAGCGCAAGGCCTGCTTCTATGGTGACAAAAGAAGAAAGAGGAAACTGCACAGGCTCTCTCAGTTAACAAGAGAAGTAGGGCTATCGAGAGAAGCTGAGGATGATCTGTCGGATGGCTCTGAGCAGACAAACAGGAGTAGCGCATCACCTGATAGGCTAGCACCAGGTCAAGAAGACGAAGGCCTGTCTGAGAGTGACTGCTCCAGCAGTGGTAAAGAAGCCAAAAAATTACCTCTGCGCCGCCGGAGACCGGGAAGAACAAAGCGGACACAGCCCTGCGTTCCATGTTATTGTCCTCATTGCCCTGGAAGGGTATTTTCTGGACCTGGTCAGTTAGGCATGCACATGAAGTCCCACAGAGCTCCTCAGAACCAGGGGAGCCCTACACAATCAAGCACTAACAAGACTGAGGAGGCCACAAGGACAAATATACCCCAGAAGCAAAGCAAAAGTGATGCAGGGAAGAAGAACAAATGTGCAGGCAGAAAAAAGTGCCCTTGTCCAAGGTGTGGCAAAGTATTCTTTAAGTCATCTGCATTGCGTTTGCACATAAAGGACCATGAAAATGACAGACCCTCATCCCAAGAAAATCTTGACTTGGCAGTACAGACTGAGCCTCCCAAAGAAGAAGCAATAGAGCGTAAAAGAACAGCAATGCAGAATTCGAAAAGGCCACAGAAAACTTTTTCCTGCCCTGTTTGCAATAAAGTATTTACTCGTGAAGGATGGTTGGAGCCGCACATTCGAAGTCAGCACGGGGCAGTAAACATCAAGAAGCGTAAATATAACAAAGTGCTTGTCAAGGGAAAGAAGCGAAGGTCAATGCGGATTTCAAAGCAATCGCGTCAGGTAGCAATTGAAGAATCAAAAAAGGTCACGAGTGAGACACAGCGAGACACCGAGGAGGTGAAACGGGAAACGATGGAATCACAAAAGGTCTTAACCAAGGCACAGGCAATCACTGAAGAGACAAAAGGTGAAACAGAAGCATCAAAGGTCAACGCTAAACCATGTCAGTCAAGAAAAAACTCCAGCCCAGTTGTGGTAATGTCCAAACTCAATGCAGATCTTATTAAAAAAGTTACAGATGACGCAAACGGTCCTCATAAAGACACACCAGGATCTGACGGAGGAACGTCAGATATTCAAAATCAGACAAGCTTTACATGCCTATATTGTGGCGAGTCATTTTTTCAGAAACGGAAGTTCAAGCATCACAGAATGAAACACATCGCAGCTAACTTGCAGGTTTTAAGAAAAAGGAAAAGGGAAGCAAGAAGATTGGAAGAAGAGCAAGAAGAAAAGAGATTGAAGGAGGAGAAAGACAAAGTGAGGCTTAACAAGACGTCGACAAGCAATCACAAAACTAATACTACGACACCTCAAGGATCCCCAAACAAAGATTCATTACCAAAAAGCAGAAACAAAAGTCAAGAGCAGCTTCCCTGCCCATTTTGTGGCAAAATCTTTGCTTATGAAATGCGGCTGTTGGTGCATATGCAGATTCACTCTGGTGAAAAACCATACCCGTATCGGCAGCGCAAGAAACGTTTTTATGGTGACGTGAAAAAGGGCAAACTCCAGAAAAGCTATAATGAGGAGCCTCTGGGGAAGAACTGGGACGAGTCTGGACAGTCCGTCGGTGAAGAAAAGGGGAAGGGGGACCCTTCTACAAATCTGAGCAGCCATGAAGCTTATGGAGACACTGCACTGGAAGACAATCCTGGCAGCCTTCTACCTCAGTCACCTATTGAGCAGCCTGCCATCTGCAACAACAGTGATGAACAAAACAAATCTGAGCTTGCCAAGGATCTCATGGGCCACTTCACTTTGCAACCCAGGATTGTTCTGCGACCAATTACAACGGGTTCCAAATATTCCACCTTGAATCCTGGTGATGTAAAATCAGGGCACATTGATCATGAAGAAACCTCATGCTCAGTATTGGTAGATGATACACTAGAAATTGGTAGTACGGATGGAGATAGTGATGTAATGGAGGTGGAAGATACACCAGAGGGCGGCAATCTTTGCACGATACCAGTGGAAAGCACAAGTGATGGCAATCCTGAAATACGTTGCAGTGTTAGTCCTGGGAACGTAGAGGTCTCTGTGCTGGCTAGTTCTCAATCGAAAGTAAAGCTTGACAACTCTGGGGGCTCAGCGGCCATTCAAGAGTCTGAGGCAAAAAACTCAGTTGGTCGACAAGAAGAGGACCGAAACCGTAATTTTCCTTGTGTAATTGCTGGTGAAAATGGCCAATCAGAATGTGGTAAAAAGAATTGTGATTGGACGTGTGATTGTGATAGCATTGAGTCAATGAAATTAACTGTAATGCCAGAGGCCAGTAATTTAGATTCTTTGTTCAAGGAAACTAGTTCCGGAGCCATGCAGGATGCTGACTCTGAATTAAGTTGTGTTGTCATCTCGGATGGTGAAGATACCGATGAAATGCCTAGCATTTAA
>1|ENSDARG00000023499|67171513|67172490
GAAAACAAAGATTCATCTGATGAAGAAACCGCATCAACTTCAAAACAGAAGCCGAAGACCACTTTCCCCTGCAAACAATGCAAAAAAACATTCAGAAAGCTCGGAAATCTATTGAAACACGAGCAAAAGCACTCCGGGCAGAAGGTTTTCTTCTGCAAGAGATGCGACATCAGCTTTCCCACCTTAAAAGAGCGTCGAGTTCACTCAAAAGTGCACACGGTGAAGAAAGAGTTTCACTGCGAGCTATGCGGGAAGGTTTCTTTCTCCTCCGGCAATCTGAAAACACACATGAAAACACACACCAAAGAGAAGCCGTTCCACTGCAGCGAATGCGACAAGCACTTCAGCACCAAACAGATCGCGCACTTGAAGCGCCACGAGCGAATGCATTCTGGAGAGAAGCCGTATTTGTGTTTCCACTGCGGGAAGAGTTTTTCAGATCCGGCGCATTTCAGGGTCCACCAGAGAGTCCATACTGGAGAACGGCCGTACCACTGCAGCGTCTGCGGGAGGAGCTTCCGCCAACACACCAATCTACTGAAGCACAAGAGGATTCACACCGGAGAAAGACCTTTTAAGTGTTCACACTGCGACAAGATGTTCGCGCGGTCGGACGTGCTGAAGATCCACGAACGAGTTCACACCGGAGAGAAACCGTACCACTGCTCCATCTGCGGAGAGAGGTTCGCGTATTTAGGAGGATTCCAGACGCACCAGAATAAACATGTGAAAGAA
>18|ENSDARG00000061297|45544342|45582772
ATGAATACATATTCATTAGAAATAGGAAAACAACAGAGCCAGCTTGCTGTGACTAATGCTGCTCTGCCCACCCTGACGGAGGCCTCGTCAAGTCCCCTCGGGGCCACAGATTCAACTGTAGACTCTGAGGACGAGGAAGAAGACAATGATAGCGAGGATTCTGAAATGGATGATTGGGAACCCAGGGCACTGCAGCCCTTCACCCCCCAAAACCTCTGGTGTGAAGACTGTAATAACGCAAATCCTGCTGCTTGCATAAAACATGGTCCTCTGCACCCCATCCTGAACCGGCCTGTGATGTCCAAGGCTCGAGCCAGTCTTCCTCTGGTCCTTTACATTGACCGCTTCCTCGGTGGAGTCTTTACCAAACGCAGAATCCCCAAACGCACACAGTTTGGTCCTCTCGAGGGCCCTCTGGTGCGACAAAGCGAACTGCTGGACACACACATCCATCTCAAATGTAATCTAAGAAAGGGTGAGAAGGACCCTGAGAAAGAAGGCGAGAGGGCGCAGGACCTGTGGTTTGACCTGTCCGATGAAGAGCGCTGTAACTGGATGATGTTTGTCCGGCCGGCTCAAAACCATTTGGAGCAGAACCTGGTGGCGTACCAGTACGGCTCCGACATTTTTTACACCAGCATTAAGAACATTCAGCCCAAACAGGAGCTTAAGGTGTGGTATGCTGCGTCATATGCTGAGTTTGTCAACCAGAAGGTTCACGATGTCACAGAAGAAGAGAGAAAAGTTTTGCGTGAACAGGAGAAGAACTGGCCGTGTTATGAGTGCAATAGACGTTTCATGAGCTCAGAGCAGCTTCAGCAGCACTTAAACATGCATGATGACAAGCTGAACCTCATCCAAAGGCCAAAGAGTCGTGGCCGAGGGCGGGGCAGGAAACGTTTCGGAGGTGCAAGACGACCAGGACGCCGTACGAAATTCCTCTGCCCACAGACTCCTGTTGAGAGCGCTGATAAGACACAGGAGCTGCTAGCATCTGTTGATAAACTACAGTTTGATGAGAGGACTGATGGAGCTCTGAATGGCCTGAAAGTGGTGGAGATGGCGGCTGAATCGATGGAAACCGAGACAGAAGATGCGCTTGATCCTCCACCGATTCACACAGAGTCGCTGCAAGATGAAGAAGATTCTGTCACTCCTCCTCACCCTCACCTCACCCCGCAGGACATGAGGAGGGCCAGGAGGATCAGGTTAAATCTACAAAATGCAGCACTCAAGCATCTGTTCATTCGTAAGTCCTTTCGACCCTTTAAATGTCCCCAGTGTGGGAAAGCCTTCAGGGATAAAGAGAAGCTGGAGCAGCACATGCGGTTTCACGGACGGGACGGCTGTCGTCACGTGTGCCATCAGTGCGGTAAGGGTTTTCTGAGCAGCACATCTCTAGAGGATCACCTAGTGCTGCACTCAGATCAGCGCAACTACTCTTGCCTGTTCTGCGCCGAGTCATATGACCGACTGGAGCTGCTCAAAGTGCACGTCGGGATTCACATGGTCAACGGCTGCTTCTTGTGTCCGTCCTGCAAGAAAAGCTTCACAGACTTCATACAGGTCAAGAAACATGTCAGGAGTTTCCACTCAGAGAAGGTCTTCCAGTGCAGCGAGTGCGATAAAGCTTTCTGCCGGCCTGATAAACTGCGGCTCCACATGCTGCGCCACTCCGACCGCAAGGACTTCCTGTGCTCCACCTGTGGAAAACAGTTTAAGAGGAAGGATAAGCTACGGGAGCACATGCAGCGGATGCACAACCCTGAGCGCGAGGCCAAGAAAGCGGACCGCATCCACCGAACTAAAGCTCTGAAGCAGAAGGAGCCCACCACTGACTTCGAGAGCTTCATGTTCAAATGCAGACTCTGCATGATGGGCTTCAGGAGACGAGGAATGCTGGTGAATCACCTGTCTAAACGGCATCCTGAGATGCGACTGGAGGAGGTTCCGGAGCTGACGCTGCCCATCATCAAACCCAACAGAGATTACTACTGCCAGTACTGTGATAAGGTGTATAAAAGTGCCAGTAAAAGGAAGGCCCACATTTTAAAGAACCACCCCGGAGCAGAGTTGCCCCCAAGTATCCGGAAGCTGCGTCCGGCAGGGCCAGGAGAGCCCGACCCGATGCTGAGCACACACACACAACTGACAGGCACCATTGCCACCGCTCCGGTTTGCTGCCCGCACTGCGCCAAGCAATACAGCAGCAAGACAAAAATGGTCCAGCACATCCGTAAGAAGCATCCGGAATATCAGTACAACAGCAGTAGCAACATCCAGGCTCCTCTGGCTGCTACGGTCATCAGCAGCACTCCTGCTGTCATCACTACAGATGGCACCACTGCGGAGGCTGTGGTGACGACGGACCTGCTGACTCAGGCCATGACGGAGCTTTCGCAGACTCTGACCACAGACTACCGCACCGCACAGGGAGACTTCCAGAGGATCCAGTACATCCCTGTGTCTCAGGCGGGAGGAGGTCTGTCCCAGCCTCAGCACATACAGCTGCAGGTGGTGCAGGTGGCCCCGGCGTCTTCTCCTCACTCTCAGCACTCTACAGTAGATGTGAGTCAGTTGCACGATCCTCATAGTTACAGTCAGCACTCCATTCAGGTTCAGCACATTCAAGTGTCAGGTCAGCCTCTAAGCCCCTCCTCTCAGCAAGCGGCTCAGGAGCTGAGCACAGCCCAGTTGACACCGGTAACCCTGGCTCAACAGACTCTACAGACATCATCCAATCAGACGCAAGGAGCCACACAACATGCCTACCTGCCCAGCAACTGGAACTATAGGAGTTACCCCTCTGAGATCCAGATGATGGCTCTTCCTCACACTCAGTATGTGATAGCTGAGGCCAGCACTCCCGTCACAGCAGCTGTTAACAGCAGTGTGTTTCAGACACACTATGTGATCTCAGATGGACAGACAGAGCTGGACGGTAAGCAGGTGAGCGTCCCATCCACTGCCACACAGGGTCACCCTGATCCACTGGAGCAGCCGGCAGGCGGCCAACAGGCCACCACACAATACATCATCACCACCACCACCAACGGGGCGGGGGCCAGCGAAGTCCACATCACTAAACCCTGA
>3|ENSDARG00000057707|14152392|14160434
ATGTCTAGACTGGATAGATTACATTCGGCCCTGATGAAGCGGATGTCGGTTGTCATCCGTGAGATCTGGGTGGAGGTGGAAGCGACGGTGAAGGACTTCCAGAAAGAAACAGCACAAACACGGATAGAAAACGCCAAGCTTCGACAACTGCTGAAGGATGCGCTCACCAGGAACCATGCACAATTAAACGGACAAGTTCAACCGAATGTTGTCCAACCCACAGAACAACCAAAACGTGTATTCAGGGCTCCAGCTGAATCAGCAAACCAAGTACATCAGCAAAAAGAGGCCGAGGTGCAGAGTCAGGATTCAGCAAGTGATCTGAAACCACGCATACTAGATGTCACTTCAATCTGTAAGACCGAGGCAGAAGACAGAGAGGTAAAAGATGCAGCACCTGGAGCTGAACAGCGGCTTTTACCTCAGACGGACAGCTTGAGTACAAATGAGAACACTGGAGTGGCACTGAGGATTAAGACGGAGCCCGAAGACACCATCATCACGATAACATCTTCAGTTACTACAGCCCCTGCTCACGCCGGTACACATCAGGACTCCGAACCAGCCCAGCAGCTGAGACCGGCCAATGAGACGCTAAGAAGACCACAGCGAAAAGAGTGCCTTCGCACGCGGTACGGCAGAGCTAGGAGAGCAACCGCAAGAGATCACGATCTTGACGAAGGGCCGTACAAGTGTAACAAATGTGGCAGGCATCTGAAGGACTTGGCCAAGCTGCAGCTGCATAAGAAACTGCACGAGAGGTCCTTCATCTGTCACTGGTGCGGCAGGAACTTCTCCAAGTTTGATTACCTTCGGATGCACATGCGCACGCACACCGGAGAACGGCCGTACCGCTGCAACTGGTGCTCAAAGACCTTCAGCCAGAGCGGGAACATGAGGAGACATGAGCGCACATGCCAGAGATCCAACGAAGAACCCACAGCGCACATGCTAGATGATGAGCAGCAGCTGTCTGCAGAGTGA
>7|ENSDARG00000036043|45048540|45049877
AGGAAGTACAAATGCGAGGAGTGTGATAAAAGCTTCTTTCAACTGTGCCATCTGAAGAAACACAAATACACTCATCAAAATCAGAAGCCATACACGTGCACAGAGTGTGGCAAGTCCTACAGCTCACATGAGAGCTTCCAAGCCCACCTGCTAATGCATCGTGGCCAGAGGCCCTTTAAGTGCGAGCAATGTGACAAAAGCTATGGCTTGAAACGGGACCTCAAGGAGCACCAGGTTCTCCACTCAGGAGAGAAACCGTTTGTCTGTGACATCTGTGGAAAAGCATTCGCTCGTCGGCCCTCGCTACGAGTCCACCGAGAGATCCATCGGACAAAAGAGCCAGACTACCAGGCTTTAAAGGTCAAGTGTCCAGAGTGCGACAAAGAGCTGGCCAATTCGGGTTCTTTGAGGAACCACATGCGTCTGCACACCGGAGAGCGACCGCACATCTGCCCGCACTGTAATAAGTGTTTTCGCCAACGTGGGAATCTGCAAGGACACATGCGCATCCACACAGGAGAAAAACCTTACAGGTGTGACCACTGCGACCTGAGATTTTCTCAAGTACCCGAACTGCGTCGGCATCTGATTTCACACACGGGTGAGGTGTATCTCTGTCCTGTCTGTGGTAAAGCTTTACGGGACCCTCACACGCTTCGCGCTCATGAACGGCTCCATACGGGAGACAGACCTTACAAATGTGAGCAATGCGGGAAAGGGTACACGATGGCAACCAAGCTACGACGCCACCTAAAGTCCCACCTGGAGGAGAAGCAACACGTTTGCCAGGTGTGCGGAGCAAAATACTCAATGATGCAGAGTCTACAGCGGCATCTGCAGCTGCACCAGCCAGACTCTGGACATGCACTGCCAACAAGAGGCAGACCCAAAAGGTTAGGCCAGAAAGAAGAAGAAGAACCTGGTTTAAGCCTTCAAGAACAGGAAGTTAATGCTGAATGCACAGTGGAGGCCAGTAGTGACTGTATTGTACTCCCAGAGCAAGATGCTAATAGTTGTTTGGTCATAATCCAAGGGCAGGATGGGCTAAGTTCAGTGGCAGAGACGGTAGAAATTGAGACAGTGGTATGA
>9|ENSDARG00000022517|3150508|3154041
ATGGCAGCTGTGGCTGTGCTGAGGAACGACACACTACAGGCGTTTCTGCAGGATCGCACTCCGAACTCCTCTCCGGAAAACAGCAAACATTCTCCTCTGGCACTTTTAGCAGCGACGTGTAACCGGATCGGTCACCACCACGGATCCACTCCCACGGACTTTATTCAAGTTCCCTACGACACCACCCTCGGCTCCCCGTCACGGATTTTCCACCCATGGAGTAATGAGGCCAATCATCAATCCACGCTTTCCAGCAACCCTTCCTTTGGACTATCCTCTAAATCTCACCTGCAGAGCTCCTACGCGTCCCACCATGAGCTCCCACTGACCCCTCCGGCAGATCCTACATATATGATTTCTCTCCGGTTAAGATGTTGCCATGTTCAATCTTTACAGTCCACCTGCCCGCCGACTTATGTACCTGCGGTTACCTACGCAGCACCTGCCCCCATCCCTCCAGCCATGCCTAGCTTTGTCCCGGGACACTCAGGCCTGGTGCATCAGCAGCAGAGACAGCTATCCCCAAATCCAGGGGAGGATATACCATGGTGGAGCCTTCAGCAAGGGAATCCTGTAGCCCATTCGGTGCACCCACACCGCTTCCCCATCCAAAGAGGCTTAGTGTTGGGACACACAGATTTCGCACAGTACCAAACTCAAATCGCAGCCTTGCTGCACACCAAATCTCCGCTGGCTACCGCCCGGCGCTGCCGGAGATGCAGATGTCCGAACTGTCAGTCGTCCAGCTCTAGTGATGAGCCCGGAAAGAAGAAACAGCACATCTGCCACATCCCCGGATGCGGGAAGGTTTACGGTAAAACATCCCACCTGAAGGCGCACCTGCGCTGGCACTCAGGAGAGAGACCCTTCGTGTGTAACTGGCTCTTCTGCGGGAAGAGTTTCACCCGGTCAGATGAGTTACAGCGGCACCTGCGGACACACACCGGCGAAAAACGCTTTGTGTGTCCGGACTGCTGTAAAAGGTTCATGAGGAGCGACCATTTGGCCAAACACGTCAAGACGCACCAGAACAAGAAGAGCAAAAGTCACGACAAAACCTCCGATTATGTGAAAAGAGAAGATCTGAGACCCGTGTAG
>17|ENSDARG00000053192|58510735|58513718
ATGAGTGATCCAGAACCCTGCAGAATTAAAAAGGAAGAGACTGAGGACAGAGAGAACATGAGTGATCCAGAACCCTTCAGAATTAAACAGGAAGAGACTGAAGAACAAACAGACCTTAAAGAGATCAAAGGAGATAAACTTGATGATACAGAAGGTATCATTTCAATGCAAAGCGGAAACAAGAATTGTTTTACCTGCAGTCAGTGTGGAAAGAGTTTGAGAAGCAAAAAGAGTCTTAAGATTCACATGAGGATCCACACTGGAGAGAAACCGTACACATGTACTCGGTGTGGGAAGAGTTTCAGAACATCATCAAGCCTTAAACCACACATGAGGATTCACACTGGAGAGAAACCATACACCTGTACTCAATGTGGAAAGAGTTTTGGACAATCATCAAAACTTACTCAACACATGAGAATTCACACTGGAGAGAAGCCATTCACCTGTACTCAGTGTGGGAAGAGTTTCGGACAGTCAGCAGACCTTAGCAAACACATGATGATCCACACTGGAGAGAAACCGTTCACATGTACTGAGTGTGGGAAGAGTTTCATTCAGCTTTCAACTCTTAATCTACACATGAGGATCCATGCTGGAGAGAAAACACATATATGTGATCAATGCAGTTTAACATTTTACAGGGCTTCAGAGCTGAAGATCCATTATAGAGTTCACACAAAGGAGAAACCTTATTCCTGTTCTGAGTGTGGAAAGAGTTTTGCATGGAAAACAAGTTTAAAAACCCATCAGAAGATCCACGCTGGTGTGAAAGAGTATCTGTGCTTTGAGTGTGGGAAGACTTTCATTACAGAAGTAGGTTTGAAACGGCATCAGATGAATCACACTGGAGAGAAACCTTACAAGTGTTCACACTGCAATAAGAGATTCAGTCTGTTAGGAATCCTGAAAACACATGAGAAGATTCACACTGGAGAGAAACCATTTCAGTGTTCACAGTGTGACAAGAGATTCACACTGTTAGGAGGCCTGAAAAGCCACGAAAGGATTCACACTAGAGAGAAACACATGTGA
>25|ENSDARG00000027978|28641770|28654754
ATGGCGTCCGGCGAGACGCTGTACATCGAGGCGGAAGGCGCGGCGGTGCCCGCGGAGCTGGTGGAGCTGCAGGAGATCGAGGTGGAGACCATCGAGACCACCGTCATCGGCGGAGAAGATGAAGATGAGGACGAAGAGGAGCCGGCCATGATCGCGCTGCAGCCGCTGCACACCGGGGACGGGGAACCGGGCGTCATCCTGCTGCAGACCCGCGAGGAGGTGGTCGGAGAGGACGCGGAGCTGCGCGGGGACGCCTTCGAGGAGCAGATCCTCATCCCGGTGCCCACACCCGGCGCAGACGCACAGTACATCGGCCAGACGCTGCTGACGGTCGCGGGCAGGAGCTCCGGGGGGCGTGCGGGACGGAGGGCGGCAGCGGGAGGCAAGAAAACCGGCAAGAAGAGTTACTTGAGCGCGGCGGAGTCCAGCGGGAGGAAATGGGAGCAGAAGCAGGTGCAGATCAAGACTCTGGAGGGGGAGTTCTCCGTCACCATGTGGGCGTCGGATGATAAGAAGGAGCTGGAGCATGAGGTGGAGGAGCACATCATCGGGGAAAACTCTCCACCTGATTACTCCGAGTACATGACCGGGAAGAAGCTCCCGCCCGGCGGCATCCCAGGCATCGACCTGTCCGACCCCAAACAGCTGGCGGAGTTCGCCAGAATGAAGCCGAAGAAGATCAAGGAGGATGATGCTCCTCGAACCATAGCCTGTCCACATAAGGGCTGCAGTAAAATGTTCAGGGATAATTCAGCCATGAGGAAACACCTTCACACTCACGGCCCGCGGGTTCATGTGTGCGCAGAGTGCGGGAAGGCCTTCGTGGAGAGCTCCAAACTCAAGCGCCATCAGCTGGTGCACACCGGAGAAAAACCCTTTCAGTGTACGTTTGAGGGCTGTGGGAAACGCTTCTCTCTGGACTTTAACCTCCGCACACACGTGCGCATTCACACCGGCGACCGGCCCTACGTCTGCCCCTTCGACGGATGCAATAAAAAGTTTGCTCAGTCCACCAACCTCAAATCACACATTCTCACACACGCCAAAGCCAAAAACAACCAGTGA
>16|ENSDARG00000062792|11895581|11903207
ATCACCATGAGTGAGCAGGAGTTTGTGGAGCATCAGTACATGTGCAGTGAGTGCCAGCAGCTCTTTAACACCCTCGAGGACGTGCTGGTGCACCAGCAGATCCACACTGGCGCGGAGGAGGTAGAGGTCCTGCCGAGCCTGGAGGACTGTGACCCGACGGAGAGCCAATATCAGTGCCTGGAGTGTGGAGCCATCCTGAGGAACCCAGATGAACTGCTGCTGCATCAGGAGCTGCACATGAGAGAGGCGGGCCAGGTATGTGCGCTGGAGATTCGGGAAGTGCATTATCAGTGTCTGGAATGCCTGGCTCTTTTTGACACACCTGAACTATGGCTGGCACACAGACAGACACACAGCAGAAGCAGCACTCATAGTAGCCTGAGCGCCGGCACAAAAACCCACAGTTTTGCAAGCTCTGCTATGTATGTATTTATGTACAGTTCGTCCGATAGACAACACCGGCATCGCGATCCTCCGCCCGCCCCCGTTGCAAATCCGCTCCCGAAAAGTACACCTAAAACAGAGGTATTAATAATTAAAGAGAATGCTTTGCACACATACCAAAAACAAGTGAATGCAGTTAAGAAGGAAAATGAGGAAATTTTAATCATCCACCCTTACGAGTGTTCCGAGTGTAATCTGCTGTTCAGTACACCAGAGGATTTCCTCCAACACCAGGGGGAACACTTCTTAGGCCAGGACAAAGAGACTGGGGACACTGGGGTGATGGTGGGGTATGAAGACAGTTTGGGAGCAAAGGATGATGAAGGAAGAAGTGATGGATCAGAAGAAGGCAAAGTTGGCAGAGTTAGTGGTGGGAGGCGCATGTACACCGCCCGCTCAGCTGGTTTGGGTTTGACATCACCTGTCTCACCAAGCAGTCTTCGGTGTGAAGAGTGCAATAGAACATTCACCTCTGCCAATCGGCTTGTTGCACACCTTCGTGTGCATGAACAAGGAACCCATGAGTGTCCAGAGTGTGACAAAGTGTTTAAGAAGTTAGTGTCCCTTCAGACGCACATGCGCACACACTCAGGTGAGGCACGTTTTCTCTGTGTGGACTGCGGACATGGATTTACCACTGAAATGACTCTCATGATACACAGGAAATCCCACACATCTGAGCCACTGCACAAATGCCCATTTTGTGCTAAAACTTTCACCAACATGACAAAGTTCTTGTACCACCGCCGCACTCACAGAATTGCCAAAAGTGAAGGAGGTGGAGTCGAAGATAAACGCATGGTTCCGGCTGCTGAGGAAGATCCAAAGTTCCCTTGCTCTATTTGTGGAAAAAGATTCTCCTCGCAGGTCCGTTTGTTGCGCCATCGACGTACGACTCATACGACTGAAAGGCGCTTCAAATGCAACATCTGTGGGAAACCATTCAAGAAGCAAATCCATCTGCGGAACCACCTGCGCACACACACAGGGGAACGACCGTTCCAGTGCAGCGTGTGTGGAAAGACCTTTTCCTCTCTTGCTAATCTTTCCCGTCATGGACTCACACACACAGGAGTCCGTCCGTACCGCTGTGACATTTGCCACAAAGCCTTCAGCCAATCCTCAAATCTACGTCAGCACCGTCAACATCTTCACAGCAATGTGACACCCTCATCGTGTCCAGACTGCTCTGCGACTTTTATCCGTCCTGCTAAACTCGTAGCTCATCGATTCCTTCATCATCCAGGGTCACCGGCCCCTTACCCCTGTCCACACTGTACAGAGGGGTTCCTGCGCAAACGTCAGCGAGACGTACATTGTCTGGAGGAGCATCCCTGCTTGGCACAACCCCACAGCATTTCTCAGGAGTCTCAAGGCAGGGGTCAGGAAGGTTCGGCCGATGATACTGAGCAGCAAAGTGCTTCTTCAATACCAAAACCCAACCTAGATTGCACTATTTGTGGTAAGCGCTTGAACTCTCCTGCGAATCTTCGCCTACACCAACTGAGTCATGGTCTCGGGCCTGGCCGGCCACGAGGCTCCAGCTCTAACACTGGGAAGTCTCATCCCTGTCCAGTCTGCGGAAAACTGTTCGTTTCTGCCTCAAGTGTTACCCTACACCAGAGAGTTCACACCGGTGAGCGTCCGTATCCTTGTGCAATCTGTGGAAAACGGTTTCGCCAGAACACGCACCTGCGGGAACACCTTCGCACACATTCAGGCGAGCGTCCGTTCCGATGTGAGTTCTGCGATAAGGGCTTTGTTCAAAGCATGCATCTGGCAGAACACCGGCGAACGCATACGGGTGAGCGGCCGCATGCTTGTGGTGAATGTGGAAAGACCTTCAAGACTATCTCAAACCTTAGGACCCATCGTAAAACCCACTCTCGCTCTCAAAAGCAACAAGAGTCGGAACACAGTGGAGAATTGTCAGCCACAGGAACAAACACAGTAGCTGTTGCTGTTTTGGAGGCTTCAGAGATGGACCTGGCAAACTCTGTACCAGACTTCGGCCAACAGGGGGTCCAGCTTGGACAGCCACAAGTCATTCAGATACAGACATCTAACCTGACACAGGTAGACGGAAATCGTTCT
>2|ENSDARG00000008333|885804|889733
ATGAGGGAAACACACACCGAGGAAAACTCCGAGCAGCAAACGGACCTGATGGAAGTGCCAGAGGAGACCAAAGACCTAAGCAAAGAGGAGAATGAAGAGCCGAGTGAAGAGGACAGCGAAGAATCCAGCGAAGAGGACAGCGAAGAGGACAGTGATGCAGTGCTGAGTGCAGAGCTGAGCGAAGAGGACAGCGAAGAGGACAGCGATGAAGAGCAGAATCAAACGTCTACCAGAAAGAAGGTGCTACAGAAGAGAGCTGGAGGCAGGAAGACGTGGAGCTGCCGTCAGTGTGGGAAGAGTCTGACCAGTTCAGGAAGCCTTCGAGATCACATGAGGATCCACACCGGAGAGACGCCGTTCTCCTGCAGATACTGCGGGAAAAGCTTCAAGACCAAAGCACCGCTGACCGAACACCTGAGGATCCACACGGGGGAGAAGCCCTTCCAGTGCAGCCTGTGCCAGAAGAGCTTCACACACAGATCCAGCCTGAGAGAGCACACGAGGATACACGCCGGCATAAAGGCCTACAGCTGCCAGGAGTGCGGGAAGAGCTTCACCCTCAGACAGTACTACACCACACACCTGAAGACGCACTACAAACACAAGCCGCTCCTCTGCTCGGTGTGCGGGAAAGGGTTTAACTCGCCGGTTCAGCTCAAAGCCCACGAGCCCGTGCACAGCGAACTGAAGCCGTACCACTGCAATCCCTGCGGGAGGAGCTTCAGACAGGTCTCCTGCCTCCAGAGACATCTCAAGTCCTTCATCCACAATAAATACAGGCCTCTGGAGAAGCTGACGGAGCAGATTCGCTCCTCAGGGTTAGGGTTTGAGCAGTTCATGATCCAAAGGGGCTTCGGAGGGTTTAAGACCACGACAAACCCCACTGCAGCAAACACTCCCTCACACACACCCCAGCCCTGA
>21|ENSDARG00000044844|451830|454104
ATGGAGATTGAGGAAGAACCCTGCAGAATAAAAGAGACAAAGAAACAAACAGATAAACATGGAAATGCAGTCAGATCACAGACTGAAACACAAAAACAAGCTGGAAAAACAGGATCTTTCCCCTGCTCCGAGTGTGGAAAGACTTACAAATATAAATCCGATCATACCCGACACATGAGATTTCACACTGGAGAAGGCCTGATGCATTGCACCGAATGCGGAAAGAGCTTCACGCACAGAGGAAAGCTGGACGTGCACATGAGGATTCACACTGGGAACAAGCCGTTCACATGCTTGGATTGTGGAAAGAGTTTCACATCTAAACCCGTTCTCCTAAACCACCAGCTCTCTCACAGCGGAGAGAAGTCGTTCAGCTGCGATCACTGCGCTAAAACATTCGTGTCTGCGTCAAGATTGAGAGCACACCTTTATGTCCATGCGACGGTGAAGCCACTCGCTTGCTCTTTCTGCGGAAAGACTTTTTTACATTTGCAGAAGTTGAAAGTGCATGAGCTTATGCACACCGGAGAGAAACCGCACGTGTGTTCAGACTGCGGGAAGAGCTTCGCAACATCGAGCAACTTCAAAACACACCAGAGGATCCACACTGGAGAGAAACCGTATCAGTGTTCGGACTGTGGGAAGAGTTTCCGTCAGTCATCGCGTCTGAAAACTCACCAGAGGAGTCACACTTGA
>16|ENSDARG00000038006|61414419|61417826
ATGGGCAGTAAGACTCTCCCGGCTCCGGTGCCTCTCCACCCGGCGCTGCAGCTCAACTACTCGCTCCTGCAGACACTGAACGCGTTCCCGGTGGCGGTGGATCAGCTGTACGGCCTCAGCGCGCTCCACACCGTGCAGATGAACCGGTGGACGGTGGGCTTCCCGCAGCTGCAGGGCCTGGCGGAACCGCGCTTCCCCGGCGCACTCCCGTTCCCCGCCGCCGCCGCGCATCTGTTGCCGCACAAACACCCGGTGCACCGGAAGGACAGGCCGCGCTTCGACTTCGCCAATCGGGCGGGGCGGGCAACGCAGGAGGACCCGCCGGTGACGGGACAGAGCAGACTGAGCCCGGAGCGCAGACCGGCGCGCGGCAGACTCCCGGCCAAGAGCAAGAAGGAGTTCATCTGCCGGTTCTGCGGGAGACACTTCACCAAATCCTACAACCTGCTGATCCACGAGCGCACACACACCGACGAGCGGCCCTACACCTGCGACATCTGCCACAAGGCCTTCCGGAGACAAGACCACCTGCGGGACCACCGATATATCCACTCTAAGGAGAAACCCTTCAAGTGTCAGGAGTGCGGGAAGGGCTTCTGTCAGTCCAGAACTCTGGCGGTCCACAAGACACTGCACCTGCAGACCTCAAGCCTTTCTGCTGCGGCCGCTGCGGGAAGGTGTTTCGGCGCAACTGCGACCTGCGGCGCCACAGTCTGA
>12|ENSDARG00000035910|14127983|14141524
ATGGACCCCAACTATACCCCAAGCATGATCATGTTCAGCCATTTACCTCCAGTGACCAGCTTCACGCGCTTAACTTCACAGACCTCTATGGCAGATTTGCCCCAGGAGATGATCCTGAAGAAGGAGCGTGACTCTCCTGAACATGGTGGTGGCTTTCTCCACAGTATGGGTATTAAACAGGAGAAGCTCAATGAGTTGGACTACCACCTCCCAATGTATACAACAGGAATTGGGACAGCAGGAGGAAAAAATACTGATATGTTGGACATGTCACTTGGCAACCACCAAAATATGCTTTTGCATGACCTAAGCCTTAGCAACCAGTTCTCTGGAAGACTGGGGAAAGACCCAAAGGAAACTGGGCCTAGAAAAGGAAGGAGAGCAAATGGAGAAGGACTAGAGGGGAAAGCCAGAAGGAAACAAGGCGACTCGGGAAAGACACTTATGCTGGATGGGGATGCTGGCCCCCTCTCTCCCAGCTCTAAACCGCACATATGCGAGCACTGCAGTGCAGCCTTCCGCAGTTCCTATCATTTGCGCAGACATGTGCTTATTCATACAGGTGAGAGGCCTTTCAGGTGCAGTCAGTGTAATATGAGCTTCATACAGAAGTATCTACTGCAACGGCACGAGAAAATCCACAGCGGGGAGAAACCATTTAGCTGTGACCAGTGCAACATGCGCTTTATTCAGAAGTACCACATGGAGAGACACAAAAGGACACACAGTGGAGAAAAGCCATATAAATGTGACACATGTCTACAGTATTTCTCACGGACTGATCGGTTACTGAAGCACAAGAGAACCTGTGGAGAAGCCATAAAGAAAGGTCTAGACCCAGGAATGCTGGACCTTGGAGATGAGGACATGGGTCAAGGCAGCTACTTACTCGCTCAGGGAAACACCAGCGGCCCGCCACGTAAGAAGGGCAAATCAAAAATTGGCAATGACGGAGGAGAGCGGCGAAGGAAGAAAGGAGCTGCTGCAGGAGTGAGGATGGCAAGAGATGACTACAACTTGGACATCCCCAGTGGATCAGGGACAGCTTCAGGGGCTCTAGCTGAGGCAAGCATGGATAACCAGCATGGTGGACGCACATCCAAGCCTGTCTTTAAAAAAGGCAGCCGCAAGGGAATGGATAAGTGTTCAGTTTCTGTTGAGGAGGCCAGTCATGAACAGAAACTGCTGACACAGAAGTCAAGCTCTATGGATATGTCTGGAGCAGGAAGTATGGATGGTCTCGGTCTACTTCAAAACTCTGGTGGCACCAAACAAGGCGGCAACAGCAGCAACTATGATGATGCCATGCAGTTTTTGAAAAAGAGACGGTATCTGCATGCTGCTAACAGCAATGCCACTGCTGACTTCAGCTCCGTCCACCTTCCGCAGCCTACAGTCATTCAAGGTGGCATTGGAGAACCTACGCTGGCCTTGCTTGACACGTCACCTCTGGTAAGTGTTGACAAGCATGACAAATCAGGTATTCCAGATGAGGTGCTGCAGAGCCTGTTGGACCACTACAGCCACAAATCTGACGGCTCTCATCATGACGTGACGTTTGATCTGCAAGATTCACACCATGTGGAATTGCAGCCTGCCACTGGTACCTCTGATCTGGGTCCGGATAACGGATCTCCTGGCTCTGGAGACAAGAGTGGGATGATGAACGAGTACTCCAAGTTCTTGCTTCAGACACTGGAGAGAACCAGCCACAGCAGCAATTTCATTTTGGGCCCTTCGGGACCCTTCCCAAGCCTCATGTCTTCAAGCAGTAGCCCTGCAAGCTCACTCTACACCACCTCTCCATTAGAGTGTGGATTTGTACAGCCTGTTTCTTCCCCTCTTGCTCCATCCTCCTCAACTTCCCTAAGCAAGTCTCATTTTGGAATGCTGGTAGGTTCTCCATCACCATCTCATGCCTCGCCATCCTCCCAGCAAGCTTTTCATCTCAGCAGTCTGGAGCCAACTCCTCACCAGCAGCTTACCCCATCTCAAGAGCTCACTGACCAGCTGGAGAAGCAGCACTCGCCACCGTATTCTCTCACAAGTCAAGAGCTGACAAATGGTGGCCAGAAAGACCAGCAGACCAAGAATGGCAGCTCTTCAGCCAATGGAAGCAACAATGGCAATGTCCCCAGCGGGGGCTCATCTAATGGCTCGGTCTATTCTGACCTCACTGCTCTAGAGCCATCTAAGGAGGTCACCTATCAGATAGAGAATTTCGCCCAAGCCTTCGGCTCACAGTTCAAGTCTGGTCGGCGAACTCCGCTAGGTTACGGCGGCGACCCACGAGTAGGTGTTGTTGAGGTTGACCACAGGATACAGCGGACTCCCGTGTCTGAATTCTCAGGGTATACTAGTCTGTTAGCAGATGTCAACGAGCCCGCTAGCTCAGGATCCAAAACTCCCACAAGCCAAAGCTACAGGTAA
>4|ENSDARG00000058916|5005316|5006254
CAGGATGAGAAAAGACACGCTTGTCCAGAGTGTCACAAAGAGTTTCGCTTCGAGTGCCTGCTCAGGAATCACATGCGCACACACACTGGCGAACGCCCGTTCCAGTGTTCGGACTGTGGAAAAAGCTTCAGGTGTCTGAGTTTCTTGACCAATCACATCAAAACACACTCGCTCGCCAGACCATTCAAATGCTCGCAATGCATCAAGACTTTCCGCAAGAAAGCCGACCTCATCAAGCACATCCGTGTGCACACTGGCGAAAAACCATACAAGTGCACAATCTGCGGCAAGAGTTTCTCGCAAGGCTCCTATTTGAAGATCCACCGCGAATGCCACACTTCAGAAAACCTCCACCAGTGTCCTCACTGCGACAAAAGTTTCCCCACAGCCTTTAAGCTGTCAATACACGTCCGCTACCATTCCATGGAGCGATCGTACAAGTGCAGCCAGTGTGGGAAGAGTTTCATCTACGCCAGCCTGCTCAGAAGACACAAAGGCTACCATGCAGGCGAGCGCCAGTATCTGTGCTCCATCTGCGGCAAGTCTTTCGTCTACATGTTCGACTTGAAAAAGCACCAGCGCAATCATGAAAGACCCAGACTTAAGATCCCGTGCACCCTTTGCCACAAGACGTTCGCTGGACCAGAGATGCTGAGATGCCACCTGCGTATACACACCGGAGAGCGGCCATTCCGTTGTAAAATATGCGGAAAGGCTTTTTCTCAGATTGGGAATATGAAGAGACATGAGCGCGTGCACACTGGCGAAAGACCGTTTACCTGTGAAAGATGCGGAAAGACTTATAAGCACTCGTCACATCTTAAGAACCACATGCTGAGCCATACAGGTGAGCGGCCGTGGCAGTGCTCCCACTGCGGAAAGAGCTTCAAGTTTGCCGGACCGCTGAAGAAGCATGAGAGGACGCATCTTGGGGAACGT
>25|ENSDARG00000010270|29494065|29496061
ATGGACAGCGCGCTGTACCACTCAGCGGGAATATTCGGCGCCCCTTCGGCTTCGACTGGAGGAAGCATGATCGCGAGCTCCAAGCCTCTCGCGTTTTCGATCGAAAGGATTATGGCCAGGACGCCCGAACCAAAGTCGATACCGTTCCCGAACTTATTCCAAGCTCCCGTGGGGAAAGCGGAGCCCAAGCAGTCTCCCGCCCCGTTGCACTGCATGATCCCCCTCATGCCACTCGCCTGCGAGCCGCCTCATAAACTTCACATCAATGGATTAGACCACCCTGATACTTTTGCGTACAACGCGAACGAGCTGTTGAGCATCGGACTGAACTACAAGAACGAGCAGCAAGATGCGGCTCCGGCCATCGGACAGTACAAACTATTCCGGCCGCGCGTGGTCAACCAGTCGTCGTTCCACGCCATGGGAGCCGCCGTCTGTTACCTGAACTGCGGGGAAGGTGCGTGTCCGCCTCACGCGGGTCTGGTGAACCTGCACCCCATGGCATCCTATCTCCTCAACACGCCGCTCCACGCGCGCCAGAAGAGCCTGTTCTCCTCGGAGAAAAGCAAACAGGGGGCCGTTGCGGACAGGTGTCCTCCTGGCGTTTCTTTTAAGGAGCTTTCTCACTCTCATCTGCACCATTACATGAAGGAGAGCGCGCACATCTTGTCGGAGAAGTTGTTCAAGAACTCGGCGGCTAAAGTAAACAGCGGCTCTCCTCAAACCAAACCAAAGGTGTTCACCTGTGAAGTTTGTGGCAAGGTGTTCAACGCGCACTATAATTTAACGCGTCACATGCCGGTTCACACGGGCGCCAGACCGTTCGTCTGCAAAGTATGCGGCAAAGGATTCAGACAAGCGAGCACCCTGTGTCGCCATAAAATTATCCACACTCAGGAAAAGCCGCATAAATGCAACCAATGCGGCAAAGCTTTTAACCGAAGTTCAACTCTCAACACTCACACCCGAATTCACGCAGGATACAAACCCTTCATTTGTGAATTCTGCGGCAAAGGATTTCATCAGAAAGGTAGC
>12|ENSDARG00000052640|56399341|56400246
TGTCCTGACTGTGGACGGAGTTTCCTGTACAGATGCCACCTCAAAGAGCACATGATGATCCACACCGGAGAGAAGCCGTTCTCCTGCAGCGTCTGCGGTAAAGCCTTCCGACAGAAGAGCAACCTGCAGATCCACTCGGCGGTGCACATGACGGTGAAGCCGTTCCAGTGCGGGCACTGCGGGAGGAGATTCACGACCAACGGCAATCTGAAGAGCCACTGGAACATCCACACGGGCGCGCACACACACCACTGCACACACTGCGGGAAGAGCTTCTCCACCAAAAACAACCTCAAATCCCACATGCGCGTGCACACCGGAGAGCGGCCGTTCACATGCGCACAGTGCGGACTGAGCTTCTCTCACCAAAGCAACTTCAAGCAGCACAAAACCTTCCATCAGGAGGAGCAGGTGCATCAGTGCCCTCAGTGCAGCAAGACCTTCAAGCAGGAGATCCACCTGAACCAGCACCTGAAGATCCACAGCGGGGTGAAGAGTCACGTGTGTCCTGACTGCGGGAAGGCGTTCATGCGAGTCGGAGAGCTGAAGCAGCACCGCAGAGTTCACACCGGAGAGAAACCCTACAAGTGCTCACACTGCGGACAGGGGTTCGCTCATTCGGGACCGCTGAGGAAACACGAGCGTTCACACACCGGGGAGACGCCGTATCCCTGCGCCGCCTGCGGGAGCTGTTTTACCACCGACAAAAACCTGCAGCTGCACAGGAGGAAACAGAACTGT
>8|ENSDARG00000054535|38914175|38925660
ATGTCTGTTGATGGAGATGTTGACTATGGGCATGAGTTTCCAGCTCATTATAAAGTGATGCTTGACAAACTGAATGAGCAACGTCAGCTGGATCAGTTCACTGACATCACTCTCATTGTGGATGGCCATCAGTTTAGAGCCCACAAAGCTGTTCTGGCTGCCTGCAGTCAGTTTTTCCACAAATTCTTTCAGGACTTCACTCAAGAGCCTCTAGTGGAGATTGAAGGTGTTAGCAACTCTGCCTTTCGCCATCTAATGGAGTTCACTTATACAGCTACATTAGCTGTGAATGGTGAGGAGGAAGTCAGTGATGTCTGGCGAGCTGCAGAATACCTTCAAATGCAGGAGGCAATCAAAGCCTTAAACAACAGAAGGAATGGTTCTACCTCCCCCCAGCCCGGAAAGAGCAAGGCTAAGAAGAGGAAGATATCAGAGACCTCCAATGTAATTACTGAATCTCTTCCTTCAGCGGACACAGAAGCTGTTGAAATTGAGGTGGAAGTTGGCGAGGAGCACATCGAGGTTGAGGAAAGCGGTCTGGTGGAGGTGGTGGACGTGGCCCGGGGCACCACTGTACCCTCTTCAGATGACTCTGCTTTGGCTTTGCTGGCTGACATCACTAGCAAGTACCAGCAGGGAGAGCAGACACTTCACGTCATAAAAAAGGTTGATGAGACTGTAGTTGTGCAGGAGGAGGCAGTGGTGGCCTCCAAGACACTGGAGAACATTGAAGTGGTGGAGGTTCAGATCTCTCAGCTCGACAACCTTTTCCGGTGCGATAAGTGTGACCGCTGCTTCAAACTCTACTATCACCTCAAACAGCACATGAAGACTCATATCGCCTCCCCAGAAAGAGGCTTTGTTTGCAGACACTGTGGCAAAGCGTACGCCCGGGAAGGAGCCCTTAAACAGCACTTGAATAATTATCATTTTGATGCAGAGGAACAGTCCCGACGGCAGAAAAAGAAAGTGCATGTTTGCGAGTACTGTGAAAAGCAGTTTGATCATTTTGGACATTTCAAAGAGCATTTAAGGAAGCACACAGGTGAGAAACCCTTTGAGTGTCCCGAGTGCCATGAACGTTTTGCAAGAAACAGTACGCTGAAGTGCCACATGTCAGCATGTCAAAATGGCTCTGGAGCCAAAAAAGGACGAAAGAAGCTCTATGAATGCCAGGTTTGTAGCAGTGTTTTTAATAGTTGGGAGCAGTTCAAGGATCATTTGGTGACCCACACGGGTGAGAAACCCAACCACTGCACCCTCTGCGACCTGTGGTTCACATCACCCAGAGACCTCCACACTCACCTGCAGGAGCACCACAGCTTACAGGAGAAGGTAATCGTGGCAGAGGACATCTTGATTTCAGACCCTGCTAATGTCTTGTCTATGGAGGAGGGCGAGGAGCGGGTGATTCTGGAGGATGGTATACGGGTGGAGCACGTCACTGTGGAACCGGTGGACGTTGTAGCTGTTGAGGAGACTCTCGTGGTGGAGGAAGAGACGCAGATACAGCCCTCTCAACCCGAGGGTGGAGTAGCAGAGACAGTGGTTTTACAGGTAGACAGTGAAAAATTGAAAGAACAGGTGATGGGGATTCAAGTCGAACGGGAGACTGTTGCAGAACCAGCAGAAGCCAAACAAGAGCCTGCTAGCTGTGAAAAGACCGAGAATGTATGA
>24|ENSDARG00000007271|30958021|30972116
ATGCCACATATCACTCACAGTGAGTTTCTTCTGGAGCAGCTGAAGAGGCAACGCGAGAGAAGCTTTCTGTGTGACTGCACAGTATCCATAGGTCAGGCTCAGTATCGAGCACATCACAATGTTCTGGCAGCCTTTAGTGAATATTTCTCCACACAGTCTGTTGATGCTGGAAGAGAGGATCCCACCATAACTTTGGACCCTGAGAGCGTGAGCAGTGCCATCTTTGAAAAACTACTGACTTACATTTACACCGGAGATCTGAATATGGACAGAGAAGAAATCGAAAGTGTTCAGAAAGCTGCATCTTATCTTGGGATGCCTGAGGTTGTGGCTCGCTGCACTTTATCTCAAGATAACATAAAAAATGTTGGATCGCCCATGAGACAAGCGGAATACGAGGATCCACGATCTCCTCTAAGCCCAGATGACTATGAGCCTTTAGAGCCGATCTCGGAGGTGGAAGAGCGAGAGCTGCTGCGAGAAGACAGAGCAGGCGACGATCTCGTGTCAATGGATGAAGCCCAGTCGTCCAGCGAACAAACCCCTCAGAGAGTTGGAAAGAGAGGGAGGAAACCTAAAACCAGGCTGTACGAGGATGAGTTTGAGGTTGAAACCATCAGCGCTCAGAGAGGCAGAGGAAGAGGTCGAGGAAGGCCGAGAGGACGGCCAAGAGTCAGGCCTTTGAGTTCTGATTCCACTGATCAATCGCCAGCACATCAAGCTATGAGTCCAAACGGCAGCTCAACAAGCAGAGGATCCGGGAGACCAAGAGGTCGTCCCAGGGTTAGACCACTGTCCACCGCTAATGAAGACCCTCGCAATGTTGAAGATGATCCAGCAGCAAATAAAGATCAAGAAGTTGAAAAAGGAAATGAAGAACAAAAAAAGGAGACTGGTGAAAAAGATGACGGTAAGAATGACACAGATAACCCAGAAGAAGTCACAGCTTTCAAACGAGGCAGAGGAAGACCACGAATTAAACCGGTATCTACTGAAGACCAAACCACAAACTCTGAGAACGTGACAACAAATGCTGAAGACGGATCAGAACCGGCAAAGACGAAAGACAGCGAAGGTACGGGCCGTAAAAGAGGAAGACCACGAAGCAAGCCCGTTTCTTCTGAAGATCCTGAATCTGTTATTTCAGTGGAGATCAGCGGAGAAGAAGCTGGCGAAGAAACCAGTCAGGATGCTGAGAAACACACTGAAGAAGGAACCGAAGATTCAGAGTCCAATCCTGGCAACAGCGTCCGCATCAGCAAAAGAAAGAGGATCTTAAGTCGAAAGCTGAAAGAGAGCCAAGCGGGTGATGAGGAGGAGGAAGAGGAGATGGATGACGAGTTTGAGAATGATAATGAGGACTGGGCAGGGGAAGAGGAAGTGAAACCGGTGCAGGACAAACACAGGCCTATTTGTAACATCTGTGGGAACCTGTTTTCTGAGATGAGCAGTTTGCGGAGGCACATGCGCATTCACAAGGGCCTTAAACCCTATCAGTGCACACTCTGCACGCGCTCCTTCAGACAGGGCAACCAGCTGAAGACACATATGCGCATACACACAGGAGAGAAGCCCTTCACCTGTACGTCCTGCGATTCTCGGTTTGCTCAGAAGTGTCAGCTGGTCTATCACTGCCGCATGCATCATGGAGAAGAGAAGCCGTATAAATGTGAATTCTGTGGAGCAGCTTTTGCCACATCTAGCAATCTGAAAATTCACATACGGAAGCACAGTGGTGAGAAGCCGTATGAATGTGGAGAATGTGGGAAGCGCTTTACTCAGGCCAGCACTCTAATGTATCACAAGCGGCGACACACTGGAGAAAAACCATACATCTGTGACACCTGCGGCATGGCCTTCGCGGTGTCCAGCTCACTCATCGCACACAACAGGAAACACACCGGTGTGACTCCGTACATATGCTTGGATTGCGGAAAGCCTTGCCTAACTGCAGGTGAACTTCGGAAACATATGGATGTCCACAATGACATATACAGCTTGAAGAAGCACAGCATCTTGAAACACAATGTCGTTCCAGAGCTAGAGACGACTCAGACTTCCAAAACCGACCCGACGCAGTGTCCCCTCAACATCCCGATTGACCATCAGGGCCTGATCGCGCGTGTTCGTTCAGCTCTTGTCGATTCGCAAGACCACGAAATTCAGATGGAGCCTCCACTGCCTATATTGCCTCCAGAAACGTCGCTCATCATCCAGCAGTCGGCAGAGCCTCAGATGATCATCCAACATGCAGACGGCAGCGAGCCCTCCATGATCTTCCAGCACGCAGAGGCATCCGAAGCCCCGATGCTCATCCAGCACGGAGAACCCGGAGAGCAGGTAAGCTACGTGGTGGAGCAGTACGAGATCCCAGCCACCGCCGAGATGGAGCACACGCAGATCGTCATCGTTCAGACCATCGATTAA
>3|ENSDARG00000062302|15320642|15340497
TCTGAAAAATTCAATAAAAGAGGTCAACTGCCCATGAAGTCCTGCCAGACACTGAGGGAAGAGCTGTCCGGCCTGGAGGCGATGACCGAAGAAGAGCGGCCAATGACGCAACCTTCCCAAACGTACATCCACAACACCTCCGCTCCTCATTCTGAACTATCGCCCAAGATTTACAAGCGAGAAGCTGAGGATACACCGTACTCCTTGGCCATCGACAGCACAATGGCTACAGATTCGCAAATGCCCTCAGAGCTGAACCCTGCCCCGAATCAGCCGTTTTACCGGGAAGGGGCTCCGGCAAAGACTGGAAACGGAGGAACATCGGATGATTCGGAAGCTGACGATTCAGGAGCCGGAGCGGAGGACGAGTTTAAACGAGGGCAGATCATCGTTGAGGTCAACCTAAATAACCAAACCCTGCACGTGTCCAAAGGAGACGATGCGGGGAACGCTGCCGGAGATAAGAGCAATAGTGAGGAGGATGAAGATGAGGATGATGAGGAGGAGGAGGAGGAAGAGGACAGTGTTGAAGAGAACTACAGTGATCTGGATGAAGATGAAGAAGAGGAGGAGGAGAATAATAGTCGGCGTACAAGAGCACAGCGGGCGCAGAGGGGACGGACCACCGCTCAGCCGCGCCGAAAAAGTCGTCGAGTCGCTGCTTCGAGTGTGACATCATCTGGTGTGACCACCAGGGGGCGGAGGAAGCATGCGGAAGCCCCGCCCCAAAAGTGCAGACCAGCCAAGGAGGCCAAAAGCTCCGCCTCTTCTGCATCTGGAGCCACACCCACTGGAGGAGGTGCCAAGGGAGAGGGGGAGGAGAAAGAGACGCTGGCGTGTGAAAAATGCCCGCGCGTGTTTAACACTCGCTGGTACCTGGAGAAGCACATGAACGTGACGCACAGGCGCATGCAGATCTGCGACAAGTGTGGGAAGAAGTTCGTGTTGGAGAGTGAGCTGGCTCTGCACCAGCAGACAGACTGCGAGAAGAATATTCAGTGTGTGTCATGTAATAAGTCCTTTAAGAAGCTGTGGTCCCTCCACGAGCATATCAAGATTGTCCATGGATTCGCAGAGAAGAAATTTGCCTGTGAGATTTGTGAGAAGAAATTCTACACTATGGCCCATGTCCGAAAGCACATGGTCGCTCACACAAAGGACATGCCGTTTACCTGTGAAACCTGTGGAAAGTCTTTCAAGCGCAGCATGTCCCTCAAAGTGCACTCGCTGCAGCATTCAGGAGAGAAACCCTTCCGCTGTGAGAACTGCGACGAGAGGTTCCAGTACAAATACCAGCTGCGCTCTCACATGAGCATCCACATCGGACACAAGCAGTTCATGTGCCAGTGGTGTGGCAAAGACTTCAACATGAAGCAGTATTTCGACGAGCACATGAAGACACACACAGGTGAGAAGCCGTTCATCTGTGAGATCTGTGGGAAGAGCTTCACCAGTCGGCCCAATATGAAGCGGCACCGGCGAACACACACCGGGGAAAAACCATACCCATGTGAAATCTGCGGCCAGCGTTTCCGCTTTTCCAACATGCTCAAAGCACACCGAGAGAAGTGTTTCCGGGTCACCAGCCCAGTGAGCCTTCAGCCCACCACCATGACCCTTCCTATACACCTCACAGGCCACGCCCCTTCATCAAGCCACACCCCTAGCCCTTCCCAGGCTGCTCAGCCGATGCCAGTAGGCTCAGTAATGATCAGTCCAGCAGTGAGCGGACCACTGCCGCAAAGAGCGGTCACCGCTCACAGCTTCACTCACTTACACATGCAGACCACGCCCACACACCACTCCCACACCCCTGTCCATCACACAGGACACGTCCTGCCTCCGCCTCCCGCCCTGTTCAAGAGCGAGCCGATTAACCACTGCGCGCACGAGGACTCATACCTGCGGCAGGGCAGCGCTCCACACCACTGA
>11|ENSDARG00000020884|47109554|47250389
ATGGAGGCCGGTGTTCCCACTCCCGCAGAGAAGAAGGACTGTAAATCCTCTCCTCTGGAAGGAAACGTCTTCAGCGAAATGCCCAAAAAACCTTCTCCTTCATCCCTGAGCAGAGGGCCTCATCACATCTTCCCGACTTTCCATTCTCCGATTCCCATCGACGTGCGTCACCATGAGGGGAGATACCACTACGATCCCCACGCGCTTCACGCTTTGCACGGTCCTCCAGGTTTAGCGGGCAGTCCAGTGATCTCCGACATCTCTCTGATCCGTCTGTCTCCGGGAGCCGCCGGCGAGGGTTTTCNNNNNNNNNNNGTGTATGTATGTATAAATAGTGTTTATTCCTCAATGTTCCTCAATAGTGTTTGTTCCATAATGAATTGTATGTGTCCTCTAACCCCGTCTTCTCTCTTGGCCCACGAGCACCTGAAGGAGCGAGGGTTGTTTGGTCTTCCTCCTCCTCCTGGTGCGTCTCCAGCGGATTATTACCACCTGATGGCCGGCCATCGGAACCCGTATGGAGAACTACTGATGCAGGGAGCTGGAGCCGCAGCGGCCGCCGCTCACCTGCCAGAATACTTCACATCAGTGGACGTGTCCCGGTTTCCCAGTCCTCGTATGACGCCCAGGTTGAGCCGTAAGCGAGCGCTGTCCATCTCTCCGCTCTCAGACGCCAGCATTGACTTGCAGACCATGATCCGAACGTCCCCCAACTCTCTGGTGGCCTACATCAACAACTCACGCTCCAGTTCGGCCGCCAGCAGCTCCTATGGACACCTGTCAGTCGGAGGAATCAGCCCTTCGTTCCCGTTCCCACACTCCATTAATCCAGTGGCGTATCAGCAGCTGTTGACCCAGCAGCGAGGCCTCAGTGCGTTCGGACACACGCCGCCGCTTATTCAGCCATCACCAACATTCTCCAGCAGACACCCGCTGAGTCTGTCCACTCTGCCCACGCCAACCACCAATGACACGGAGACCAAGAACTCAAATGGAGAGTCTGCGGTCAGCAGCACAGTCAACCCACTCGGCAACAAGAGGTCAAAGGTCAAGACGGAGTTGGGCGGGCCGCGACCTGTGTCACCCTACTCACCGGAGCACCTGAGCAGTGCACAGGACCTGAAGGAGGACATGGACGACTGTAAGCAGGAGGCGGAGCTTGTGTACGAGACCAACTGCCACTGGGAGGGCTGCAGCAAAGAGTACGACACGCAGGAGCAGCTGGTGCATCACATCAACAATGAGCACATCCACGGGGAGAAGAAGGAGTTTGTGTGCCGCTGGGACGAGTGCTCACGCGAGCAGAAGCCCTTCAAAGCGCAGTACATGCTGGTGGTCCACATGCGCAGACACACCGGGGAGAAACCGCACAAATGCACGGTAATAACTTGCACTCAGTATTATTTACGTTATCTATTAAATTACCCAATAAATTCCTATCGTCACAGTAACGTAAAAACATATTATTTACGTTATCTAACTACCACAAATTTTTTTAACGCCTACTCCCACCCCAACCCTAAACCCAACCTTCACAATAACGTAAAAACAGTAGTTGCACCAAGTATTTTTACGTTATCTATTAAATTACCCAATAAATTTTATTTTTTAACGCCTACCCCCACCCCTACCCCAACGCTAAACCCAACTGTCACAGTAACATTAATAAGTCATGAAGCCAAAACTGGAGCATACAAATGTTCATCTTCACTCATTTATGCTGAACTGTATGCATTCTCTCCATCGATCTCCTATATTATAATCAAACTTCCTATTATTCCGTCCTCAATGTATCAGTCCAGCCCTGGTGGTCAGTCATCATGCAGCAGCGAGCCGTCACCGCTTGGCAGTGCCAGCCTCCATGGCGGTGGAGTAGAGCCGGCGGGACTCAGCGGGGGCAGCGTGGGAGATCTGAGTGCCCTGGATGACGTGCCCATTGTGGATTCCACCGTCTCCACAGGAATCCTGGGCCTTCATTTGCGCAAGAACGCCGGCCCGGCCCACAGACTCACACACCTGAAGCAGGAGAAGCTGAAGTCGGTGCGGGACTCGTGCTCCTGGGCAAACACAGCTCCTCCTGCCCCCTGCACCAAACTACCACCCATCAATACTGGTTCTTTATTGGACGGTCTGTGTGATCCAGGGCTTTCCATCTCCAGCCCGCGTCTGGGCGACCTCTGTCCTGGCGAGACTACAGTGTTAAGTCAGTTGGTGGAGCGTCGGGACAGCCTGGCCAGCACTGTGAGCTCTGCGTACACCTTCAGCCGGCGCTCATCCGGAATATCACCATGTTATTCGAGCCGTCGGTCCAGCCAAACATCCCAACCTGGCGGCCGTCACAACAACATCAGCTCTGCTGACTCCTATGACCCCATTTCAACCGATCTGTCTCGAAGGTCCAGCGAGGCCAGCCTATATGGGGGAATCTTCAGCTTGACTCCTGCACAACACTACCGACTTAAAGCCAAATATGCTGCGGCCACAGGCGGAGCACCACCCACGCCTCTGCCTAACATAGACTGCAAGACTCTGTTAGGAGATTCGCATGAAATCCCCATACATCCCCCTTTGGTTCCCAGAAGGTGCAGTGACACCGGCTATGCCAACCGTAGCGTTTTACCCCATGAGGTGACAGCAAACATTACTCGAAGAGCAAGCGACCCAGTTAGACGAATAGCTGCTGAGCAGCATTCGCTCTACAACAGTGTAAACCCGTATCCAACATTACACCCTCTTGCGTCAAGCCGACACTTTTACAGCACGTCTGAGAGTAACGTCAACCGCCAGCAATATCCACCTCGAGCTCCGAGCATTTCTGAGAACGTGATGATGGAAACTCTGCCGGATGATATGGAGAGTTGCAATGGTGTTGAGGATGGTTTGATGATGGCTGATGATGCTGTTCAGTGTATCACAACTCAAAACGCAGATTCCCCTCAACATACAGGCGTAGCGCACCGGAACCAAAGCTTTGGTTCTCCACAACATTGTCATCTCCAGAGACGTCTGGCTTTGGTGGAGGGGAATATGAATGCTGTAGCTAGACAAACAGCCAGCTCTCAGCAGACATTTCCAGGTTCGGCCAATGCCACAAAGATCCCGATGCCGGTGCAGTGGAATGAGGTCAGTTCAGGGACGGTGGATTCATCTCGCAGCCAAACCAAGCAGGGATCCGGGCGGGGAAACCTCCAACAAAAACAAAACCTCAGCTCATTTCTGAATGTCAACTCCAACCAGCAAGTCGGTCTGATGAGCCACAACCTTGCCTTGAGTCCCGTACAGCGCAGTGTTGAGTTTAATTCCCTGAGGATCAATCAGAGGCAGGCTAACGCAGAGTTTCTGCATGGTTACCTTCAGGGTTCTGCTTCGAATGACATCAGTCTTGGTTTGCTAAACCCGTCTGGTAAATCGCTGACTGTACAACCTGGTGGCGTGCAGAATAATAGGGTATGCGCTCAAGCCCAAAGCCATGCCACTTTTCCAAATAATCAAGGAAATTACTCCCAGATGAGCAGCAACCAGCAAGGCTACATCGTAGCGTCCCAGAATGTGAACGGAAACCTGCTCCTACAGCCAAGGCCGCCCACAGAACCCAAACCCTACAGCACGCAGCATTCAGGGCCAACAACAACTGCAGCACAATCCAACTTTAGCCCTGCATACGACACCTCAGAGGCAAGCCCAAAAAAATCCAGCTCCATGTTTTACACCGGCCAGATTCACATGTTTGATTCGAGCGGCGCTATGCCCTGCCCATCTTCAGTGGGCTCCCCTGAAACTAATCAAGTCTCCAGTACGGTGGATTCAAGTGGAGCCGATCCCCCGCAGATTGATTTTGACGCTATGCTAGACGACGGCGATCATTCCAGCCTCATGTCAGGAACTTTAAGCCCCGCCCTCCTGCGCAGCCTATCGCAGAATTCCTCTCGTCTCACCACGCCCAGAATTTCGGTGACGCTGCCGCCAGTGGCCGCAGGCATCAGTAACATGGCCATCGGAGACATGAGCTCCATGTTAACTGCGCTAGCAGAGGAGAGCAAATTCCTCAATATGATGTCATAG
>21|ENSDARG00000044845|440596|445087
ATGGAGATTAAGGAAGAACCCTGCAGAATAAAAGAGGAGGATGCAGAGGAACAAATAGATGAATATGGAGATGCAGTCAGTTCACAGACTGAAGAAACCTTCAGACCAAAACAAGCTAGAAAAGCTGAAGCCAAAGGCCCGTTCATCTGCTGTGAGTGTGGAAAGGTCTTCCAAAAAAAATCGCATTTTAACAGCCACATGAGATTTCACACTGGGGAAGGACTGTTGACATGCACCGAATGTGGAAAGAGTTACACCGAGAAATCAAGGCTGGTTTCACACATGAGGGTTCACACTGGAGAGAGACCGTTTACCTGCTGTCAGTGTGGAAAGAGTTTCAGATATAAACACGCCCTCAAAGAGCATCTGCTCTCTCACATCAGAGGGAAGCCGTTAAGCTGTGATCAGTGCGATAAAACATTTGTTTATTCGTCAAACCTGAGCACACACCTGAAAGTCCACTCCGGACTGAAGCCTCACTGCTGCTCTTTTTGCGGAAAGAGTTTTTCACGACTGGAAAATTTAAGAATTCACAGCAACGTCCACACTGGAGACAAACCTTATGTGTGTTCAGACTGCGGGAAGAGCTTTACGTCGTCGGGCAACTTAAAAACACACCGGAGGATTCACACCGGAGAGAAACCGTATCAGTGCTCACACTGTGGGAAGAGTTTCACTTTTTCAGGAAGCCTGAAACATCATGAGAAAATTCACACTGGAGAACAGCAATATTAG
>15|ENSDARG00000055493|36836988|36846211
ATGCTGGATGCCATGGAAGTTCCAAGTCATGCTAGGCACCTCCTCTTGCAATTGAACACACAACGAACCAAAGGCTTCTTGTGTGATGTTATTATCGTGGTGCAGAATGCACTGTTCCGTGCTCATAAGAACATCCTGGCAGCCAGTAGCCTCTACCTTAAGTCTCTTGTTGTTCATGACAACCTTATCAATCTGGACCATGAGATGGTCAGTCCAGGTGTGTTTCGAGTCATTCTTGACTATATCTACACAGGACGTTTAAGTGAATGTGACCCCACCTCTCCAAATGAGCCAAATATAGGGGCAGTGTTGGCAGCTGCAAGTTACCTGCAACTTCTGGATCTGGTCACCCTATGCAAAAAGAAGCTGAAAAAGAATAGGAAGTACCATTTAAGTCATAACCCTACATTTTTATCGTACAAATTAAGCCTCAGTGGTGTGGGGGGAGGACCGTTTCCAATATCTACCCCTGTCATCCACCCTTGCCACACTGTAGTGACCACCCCACGACCTACAACATTAGAGGACCTGCCCTCCATCCCACTGCCCCCCCATGCGGGAGAAATTTATGCACCAGCTCCCATCAAGGGTCCACCACCTTACCCCCCAACAAAGGCATCCCTGTCACCACAGTCCAGTCTTTGCTTGCCTCCCAATGAAAGGAATTGTTCATCGGTTTATGGCCTTGACCTGTCTAAGAAAAGCCCAAATTCCCAGTCTCAGCTTTCTTCTGGCAATCCCCACTTGATCTCTTCACTCCACCCAGATGAGGAGCCTGAAGGCGAGCTTGACCAAAGTACCAGTCCCATGCTCAGTCCCAACGATGGTTCTAGAAAAATGGACACAGGCCATCATATGGGGTCTCTCACCCCACACCCCTTCCCACTACCCAACCATCCACTTGCACCCAATCTTCCCCATCTGCATCGTTCTCAGGGACAGGAACAGTACCCCTGCCCTCCAAGCCCAGAACCCATAGAGGACACCAGAGATCAGCGACGCGATGCTTCCAACATCTATCGGTGGGTGAAGAATGAGCCTTCCAACCCAGAGGATGAAGATGAGGACGATGAAGAGGATGACAGTGGGGGAATGGGTGAGCAGGATAAAGAGAGACATCACCAGCACATGAACCACCATAAAAGCAATGAGGAAAAACTGAACACAAATGAGCGGGGCTATGACAGAGGGACCTGCGATGATGGCGAGGATGAGAATGGAACTGGCAGCGAGGAAACCGGAAGCAGTGAGGGTCGTCCATCTCCTCCTGTACCAGGTGGAAGGTATCACATGCCATATGAGCCAGAGAGTTTCGGAGATAACTTGTATGTGTGCATCCCCTGTGACAAAGGCTTTCCCAGCTCAGAGCAACTCAATGCACATGTAGAAACCCATACAGAGGAAGAGTTAAACAATGGAAGTGAGATGGACAGCAGCAATAACAGCAACAGTAAACCTACTACTGTCCGTGCACCTACAAGCTTGAACAGCTCTAGTGGCCTCCACAGCCCTTACCACGATGGCAAGTTGGCACAAAACCTCCATTCCATTGGTCTCGGGGAGATCATTCGACCATATCGATGTTCTTCCTGCGACAAGTCTTATAAAGATCCTGCCACCCTGCGGCAACATGAGAAAACCCACTGGCTGACACGTCCATACCCCTGTAGCATCTGTGGGAAGAAGTTCACCCAACGTGGTACCATGACACGTCACATGCGCAGTCACTTGGGCCTTAAACCCTTCGCCTGTGATGCCTGTGGCATGCGCTTCACTCGGCAGTATCGTCTGACGGAACATATGCGCATCCACTCCGGAGAGAAGCCCTATGAGTGCCAGGTGTGTGGAGGCAAGTTTGCTCAGCAGCGCAACCTCATCAGTCACATGAAGATGCACAGCAGTGGAGCTGCTGGCGGAGGACTAACTCCTGACGGGAAGCTGAAGATAGACTTCTCTGAGGGGATTTATCCTCTGAGCAAGTACACAGCTGAGCATCTGGGTCTGAAGCAGGAGAAAACCTCAGACCTTCTTGCAGCTTCTCAACACCTCCTTGCTGATGCCAAGGCCATGGAGAGCCTCTACCCGCTGTCAAAACTGGCTGTAGATCAACTCGGCCTTGCCCACAAAATGGACATCCTGAACTCGTCACTTCCACCCACTTCCCAGCAGCTCTCAGCAGAGTCCCGCACCATTGATCGCTACTCTCCCAGCTAG
>20|ENSDARG00000040179|3829271|3831397
ATGGAGCCATTGGAAAAACATGAAGAAATCCCTAAGCCTCGTCAAGTGAAGACTGAAGACGAGGAAGTGCTGTCAATGTTTCACAAAGAAGAAGCAGAGAGAAAAAGCAGGAGGACGCCTCGGGGAACGAAGCCGTATTACTGCACGCAGTGTGGAAAGAGCTTCAGTGTGGCGGCGCGCTTCAGACGACACCAGCGCATCCACAGCGGGCACAGGCCATACCAATGCCCCCTCTGCCACACCGGCTTCACCTCGCAAGAGAATCTGAGCGAACACCTCGCGCACGCACACACACAAGCCAGCAGCAAACCTCACCGCTGCACTCACTGCGGCAAGGGCTTCGTACGGCCCGGGAAACTCTGCATCCACATGCGCGTGCACACCGGGGAGAGGCCGCACCGCTGCGCAGACTGCGGGAAGAGCTTCAAGAGCGCAGGAGAGCTGCAGAGACACACCGCTATTCACACCGAGATAAAAACACACCAGTGCTCGGAGTGTGAGAGCAGCTTCAGGAGATCCACGCATCTGCTGAGACACATGCGCACACACAGCGGGGAGAGACCGCACCAGTGCATGAGCTGCGGGAGACGATACTCGCGCTCAGACCACCTGAGGAGTCACCGCTGCACACACACGCACACTGACAGCAAAACAAGGAGAGTTCAGTGCTAA
>8|ENSDARG00000056175|29494286|29500734
ATGCCTCGCTCGTTTCTGGTGAAGAAAATCAAACTGGATGATTTTTCCTCATCTCCCGTGTCTAATCATCATCACCATCATCACAATGACCGCCATATGGACGACTCCTTTACGCGCTCGCGCTCCAGTTTGGGAGTCCGGCTTTGCGAAAACGGCTACATCAAGGATTACATCAGCTCGTCCGAGTACACGGAGGAGAAGCAGGCCGACATGAAGCTGAACTCAGAGCTGCTGTACTCTCCGGTCAGCAGTGGAGGAGGAGAGTATTGCCAACCAGACCTGGAGCATCCAGACAGCCCTCAGTCCGGCCTCACAGCCCGCGGATACTTCAGCAGCGAGAGCGAGTCTCTCAGCGAGGGCTACACCATGGACGCGTTCTTCATATCCGACGGCCGTTCTAGAAGAAAGGGAGAAGTCTCGGAAGCAGCGAAGGCCGATGAAGTGGAGAAAGAAGTGGTTGGAGTGAACAACGGCGGAGCACGGCACACCTGCAACGAGTGCGGCAAGACCTACGCCACGTCCTCCAACCTGAGTCGACACAAGCAGACCCACCGCAGTCTTGACAGCAAGATGGCACGCAAGTGTCCAACCTGCGACAAGGTTTACGTGTCCATGCCGGCGCTGGCCATGCACATACTCACTCATGACCTCAAGCACAAATGCCACGTGTGCAGCAAAGCCTTCAGTCGGCCGTGGCTGCTGCAGGGGCACATGCGCTCGCATACAGGAGAAAAACCATTCGCCTGCGCCCACTGCGGAAAAGCCTTTGCCGACCGCTCCAACCTACGGGCACACATGCAGACGCATTCGGCCTTCAAACACTACAGCTGCAAGCGCTGCAATAAGACCTTCGCGCTCAAGTCCTACCTGAACAAGCACTACGAGTCGGCCTGCTTCAGAGGCTCCGGAGACGAGGACGAATCTGGCTCAGAGAATTAA
>20|ENSDARG00000019961|20727403|20728886
GACATCAGTCTGCCTGGCTTCCCCCTGGGAGACGAGGAGAACTCCCCCTTCAGTCGACTCAGTATGGAGAGTGACGCTGACGACCTCCGCGCAACCGAAAGCGAACGTGAAGAGAGGGTTTCTGAGTCTGCCTTTCCCTCTTACCTTTCTTGCAGGGGCTGTGGTCAGCTCCTGGAAGACCCCTTGGGACCCGGCATGGACTTAGTGGGGCCCTACTGCATGCGCTGCTGCAAAGGGAATGTGGAAGGCATTGTGGACAGGAAGCTTTGCTCGGGCTTAGGCTTACAAGCAGAGTCTAGAGGGGGAGGGAATGAGGGGACTGGTGAGGACGGTTCCCTGAAGCTCCACTCATGCACGCTCTGTGGGTTCACATCACGCTACACTAATCATGTTAAAAGGCACATGAAGACGCACAACGGCGAAAAGCCGTACGGCTGTCCGCTGTGCTCCTACGCATCGGCACAACTAGTGAACCTGCAAAGGCACTTGCGCATACACACTGGGGAAAAGCCCTATAAGTGCAACACTTGCACATTTGCTTGTAGTTCCCTAGGGAACCTGAAGAGGCACCAGCGCATGCATGCAACCATAGGCCCGGGTCAGAGTGTCACTCAACCAGTCAGTGGCAATGGTTTAAACCACTCTACTGCAGCTCAGAAGGAAAAGGAAGCAGTTCCTGCTCCCACTGAAGTTGCAGGCGCTGTTAGGTCTGTCACACGTCCCCACATGGGAAGGGATGGCAACTACTTGCAGACTTTTGATGGCCTCAGACTCGCGCAGCAAACATCAACAGGGGTGTTGCAGTCAGGACAAGCTGCTTCTCAACCTGCCGCACTACCCCCCATGTTCTTCCCCTTCACTTGTCGATTGTGTGGCATGGCCTTAGACGACGAGGACGGATCCTCAGCTCAGATCTGTGCCAAGTGCACCCTGGAGATGCTGACCAAGGACACACACGGATGCCCTGCTGAGCGAGGAGACAAGGTCTACACCTGTGCTGCCTGCCCCTTCCTCACACACTACCCGAACCACCTGGCCCGCCACATGAAAACCCACAGTGGAGAGAAGCCATACAAGTGCCCGCAGTGCGACTACGCCTCCGCGCACTTTGACAACCTCAAGCGGCACCATCGAGTGCACACTGGCGAGAAGCCCTACAAATGCCACCTGTGTGACTATGCCTGTGGCAACCTGGCTAATCTCAAGAGGCACCAGCGGGTGCATTCAGGCGCCAAACCTTTTCAGTGTGCGATCTGTAACTACAGCTGCAACCAGAGCATGAACCTGAAGCGGCACATGCTGCGCCACACAGGCGAGAAGCCTCATAAGTGCCAAGAGTGTGGCTACACCACTGGACACTGGGACAACTACAAACGGCATCAGAAAAAGCACAGCCTGGCTGGAGAT
>6|ENSDARG00000057068|16348820|16351819
ATGGCTTGTGCAGCCGACAGCTGCATCCAATTCACGCGTCATGCAAGTGATGTTCTGCTCAACCTGAACCGACTGCGTAGCAGAGATATCCTCACAGATGTCACGATTCTGGTCAACAGACAGCAGTTTCGAGCACACAAAACAGTCCTTATGGCATGCAGTGGGCTCTTCTACTCTATCTTTACCGATTCACACAAATGTAACCTGAACGCCATCAGTCTGGACCCGAAGGTCGACCCAGAGGGTTTCGCAATCCTTTTGGAGTTCATGTACACTTCACGTCTCGCACTGAAGGAGAGCCTCATCATGGCCATCATGAACACGGCCATCTACTTGCAGATGGACCACGTTGTTGACACGTGCCACAGATTCATAAAGTCCAGCGATTCCTCCATCAAACTTCCCAGAGAGGACTTTCTGGTCAGCCCCCTGCTTTTACCTCAAGACATTCACAGTTACAGACCCCATGAGGTTATGGATAATGTGTCAGGACGATCAGCAACTTTCAGAGACGGGAGACCTTATGGTGTCTGCATGTTTAATGGGGTCAATGCTCCTAACAACTCGTACCTTTATGGCCAGTTTCCCATGCAAGGCTTCCCCTTTCCTCTTTGCAAGCTGACAGACACTAAAAACACTTTCTCAGACTTCTCAAAGGGAGGCATCATTCATCACAAACACTGCTCGCCGAGTGACGGTAACAACCCAGTGCTGAATGACTTCACCCGCAGTGCTACCAGTGGGAGCTCAGCTGTTTGCCACACCGGGTCATACTCCTCCAGGGAGCTGGGAAGAGATGAAGATATGAAGAGGGAGACGTTGGAGGGCGTTGTCCATTCGATCGGGATGAGCTCCAGGAAGCACGGCTTCATTAGCCTGGCTCAGGAGCAGCAGAGGGAGAGTGGGAAAGAGCAGAGTTCCCTAGCAGAGGAACATTTGAGCCACCAACACTACTCCATGGGTATATCCTCTAATGGGCGCAAAACCTTGATGAGCAGTCCCCAGAGCCCCCTCAAATCAGACTGCCAGCCCAACTCTCCAACGGAATCAAGCAGCAGCAAAAATGCTGCTCTCGCACAGGCCTTGCAACCTCCAACTTCTCAAGGTACATCAGATCCTAAAGCTCGCAACTGGAAGAAATACAAGTTCATTGTGCTCAATCAGAGCTCCAAGGAGGAGGAGACCAATCCTCCTGACCCTGGAATGCACTCCCCACAGAGGCCGGGATTGTCTGCTTTCCTTCACCATGTTGACTCAGAACATCCTGACTCAAAAGTGACAACAAAGATTAGCGAGCAGGGCGAAGACTTCCCTGCGCCTCAGGCCAGTCGTCTCAACAACATCATCAACAGAAGTCTGGAGGGATCTCAGAGGAACGTCGACAGCCACTCTTCTCTCTATATGAACCATTTGAAATGCTCATCCTGTGGCTCCCAGTCTCCACAGCACTCTGACGTCTGTCCCAACACATCCGCCTCGCGTCTGGCTGAGGAGATGTCCGAGATGCACTCCGAGTATTCTGATTCCAGTTGTGAAAATGGAACATACTTCTGTAATGAATGCGACTCCAAGTTTGCAGAGGAGGAAGCCTTGAAACGCCACACGCTTCAGGTCCACAGCGACAAGCCATACAAATGTGACCGTTGCCAAGCAGCATTCCGCTACAAGGGAAACCTTGCCAGTCACAAAACAGTTCACACCGGAGAGAAACCGTATAGATGCAATATCTGCGGGGCCCAGTTCAACAGACCCGCTAACCTCAAAACCCACACGCGAATTCACTCAGGAGAAAAGCCATACAAGTGCGAGACATGCGGCGCTAGATTCGTGCAGGTTGCTCACCTTCGGGCTCATGTTCTGATTCATACCGGAGAGAAGCCATATCCATGCGAGATCTGTGGTACTCGTTTCCGCCATTTGCAGACGCTGAAAAGTCACCTGCGGATACACACAGGAGAAAAGCCCTATCATTGCGAGAAATGCAACTTGCATTTTCGCCACAAGAGTCAGCTGCGGTTACACCTCCGACAGAAACATGGTGCCATCACCAATACCAAGATCCAATATCGCATGTCCTCGACAGAACTACCAACCGACCTGACAAAGGCATGCTGA
>Zv6_NA1100|ENSDARG00000054984|167764|212681
GAAAAGAAGTGTTTGCGAATATCTCAAAATGATGGTTGTTTCCTTAAGTTCCTGAACGAAGACCGCCACAAGCTGTCATCATTCTGTGACACAACTGTTACAGTTTCTGGGAGGATATATCATGCACACAAGGTTGTTTTGGCATTTGGAAGTGGATATTTTCATTCCAGATTCAGTGAAAATCCTGAACTCCATCATGTTAGTATTGATAACATGGAGGGCTCCACCTTTGGACACCTGCTCAACTTTTTGTACACTTCTGAATTTGAAGTTTCAGAATGTCAAATCCCTGCTTTGGCTGAAGCTGCCTGTTTTCTTGATATGATGGAAGCTGTAAACATTTTAGCAAAGTGGGCAGCACCAGCTAATGCTGATGAAGAAAGTGAAGTTCCAGAGGAGATCCCAAATTTCCAAAACATCCAAACTTCATCTGGAACCAAGTGTTTATTTTGCAGTCGCACATTCAATTACAAAAAGTCTCTAGAGAATCACTTGGCCAAGACACACAGCACCGGTTGCCATAATGAGGAAGAACAAACTGTGGTGAGCACATCTGTGGTCACAATTCGCAGATCTGCACGTCAGAGGAGGGTACCTGCTAAATTTAAGAGCCAGGAGGAGGAGGAAGAGGATAATGAAAGCAAAGAAGAGAATGAAAACGAGCAGATACAGCAGGAAAGTTGGAAAGAGGGGCAAGAAGAAACATTTGTAGCTTTGGAGGTTGAGGCTGCAGAATATGAAGACTGTGAGAAGCCAAAGGAGGCATGTGTCTCTGAGGCCCAGAAGGAGACTGAACCAGCATTCAGTCATGCTCTTGAGGAGCACAACCAAAAGACAGAGGTCTCTAGTCATATTTTTCCAGAAGGACTGGCTCCTGTTGTGATCCATAGCACTAACAAAAAGAGTCTCAAGTGTCCTAAATGCGACAAGATTTTTGATCGTAAAGGTAAATACGAGAGTCACACCAGAGTACACACGGGAGAAAAACCATTCCAGTGTGACATCTGTCTTCAATGCTACTCCACCAAATCAAACCTCACTGTGCACAAGAAGAAACATGATAGTGGCACACCTGTTCAAAGGAAAGAGCACAAATGTCCCTTCTGCAACAAGCTTCATGCCAGCAAGAAGACTCTAAGCAGACATGTGAAGAGATTTCATCCTGACCACCTGCAGGAGTTTCTCACTCAGAAGAAGAAGAGTGAAGTGTGGAAATGTGATATCTGTCACAAGTCCTTCAGCCGTCGCCCCCACCTGGAGGAGCACATGATCTTACATTCACAGGATAAACCCTTTAAGTGTGCCTACTGTGATGACTACTTTAAGTCACGGTTTGCCAGGCTAAAGCACCAAGAAAAGTTCCATTTAGGACCATTCCCTTGTGACATCTGTGGTCGTCAGTTTAATGACACAGGCAACCGCAAACGTCATATAGAGTGCACACATGGGGGAAAGAGGAAATGGACCTGTTTTCTGTGCGGCAAATCAGTTCGAGAGAGGACAACACTGAGGGAGCATCTAAGGATCCATAGTGGGGAAAAACCTCACCTGTGCAGCATCTGTGGACAAAGTTTTCGTCACGGAAGCTCCTACAGACTTCACCTTCGTGTTCATCATGAGGACAAGCGATATGAATGTGAAGAATGTGGAAAAACATTTATTCGCCATGATCATCTAAAGAAGCACAAAAAAATCCATACAGGGGAAAAAGCACACCAGTGTGAAGAGTGTGGAAAATGCTTCCGACGTGCCGATCACTTGACCGTCCATTACAAAAGCATTCACCTGGGAGAAAAGATATGGCAAAGGTATAAAGCAGTAGTGCATCAGTGTCAGGTGTGCAAGAAAGAGTTCAGGGGGAAAACCAACCTCATGTCACACTTCAGAACACATTCAGGTACAGCATATTAT
>22|ENSDARG00000003102|1643071|1645975
ATGGATCCATATGAAGATTTTGCAGAACAAAGAGATCTGATGGAGGTAAAAGAGGAACCTACAAAGCTGAACGAGGAGGAAGAGGAGGAGGAGGAGCCGCCAAGTATCTATTACATCACTGAAGAAAACCCGTCGACTTTATCGCCAACAGCAACCAAACTTAAAAACTACGTCTGTTCTATCTGTGAAAAGAGCTTTGCAAGGAAATACAGATTAGATCGGCACGTCCGAACGCACACCGGAGAGAAACCGTTCGCGTGCGTCGAGTGCGCAAAGAGTTTCGCGTGCAAAGAAAAACTCGCCAGACACGCGAAAATACACACCGGAGAAAAACCGTACACGTGCAGTCTATGCGGGAAGAGTCTGGCGTGTAAAACGAGATTAAAGCGACACATGAACACACACACCGGAGAAAAGCCGCACGTTTGTTTGCAATGCGGGAAATGCTTCACGTGTAACGCAAGTCTACAGCGGCACGTCAAACTGCACACCGGAGAGCGTCCGCATATATGTCGTGAGTGCGGGAAGGGCTTCATACGCAATGAAAAACTAATCAGTCACATGACCATTCACACCGGAGAGCGGCCTTTTATTTGCGACGAATGCGGGAAAAGTTTCCGACACGTCAATGGACTTCGCGATCATCAACTTTCGCACTCCGCCGTCAAATCCTTTCCGTGCGATCAATGCAATAAAGAGTTTATCACTCCATCTGCGCTGAAAAGACACCTCAGGGTTCACTCTGGCGAGAAGCCGTATTTGTGTACGCTGTGTGGGCGGAGTTTCTCTCGAGTGGATATTTTTAAAAGGCATCAGGAGGTCCATATTGGTGTGAAGGATCACGTCTGCTTCGAATGCGGGAAGGCGTTTATTACGTCCGACCAGCTCAAGCAGCACCAGAGGATTCACAGCGGAGAAAAACCCTACACGTGTTCGGTTTGCGCAAAGAGTTTCACGCAGTCGGCGCATCTGAAAGTACACGACAGAGTTCACCATAAGAAAACTGTGCAGCACTGTGATACGGTGCTCGAAGAGTTTCAGGCGGGCGAGCCGTTTGTTGATTCATTTGAACAAGCATCATTCGATGAATCTAACATTGTGGATTTTTCATGTTCATGA
>11|ENSDARG00000054940|42932397|42933423
GACTCCGCAGAGGAGCTATTAACCCAGATACCCAAGCTGCCTGATTTTATACCCCAGCTGTCCAGCACCTTCTCCCCAACCCTGGAGGACATCGAGGAGTTTTTGATGGAGAAGATGGAGTTGCATGCTCCTCTGAGTCCGGAGGAGAAGTCAAAAGAGGATGACGCTACTGTACCGCCGTCTTCCCCTGGCGAATCTGAGGAGAAATCCAGCATGATGGCAACGTCTCAGACGACTCAAAGTGTTAACGCTACAGCTAGTGCCACATCGGTGCTCGTTGGTGCTCCATTTGTACTTCAGTTGCAACCTCTCCAGCTAAGCCACGCCCTCCCTCAGCCAGACAACCAATCGGGTGTGGCCGGTGGGCTCCGCGTGGCCCACCTGGTGCTCGGTGTCCAGGGGACACAGAACATTACGCTTCTTTCACCGCAGGTGCCGTCTGCAACTCTTCTGCCCATCATGGGCGAAGCTGTCAACCAAGACCAAAAGTATGTGAAGATCGCTCCGCTGCCTATTGCCGTCAGGGCGGTCGGAATCGCGGGCGCAGGCCTGGTCAAAGCCATCACTCCACGTCCATCCAGGTCCACAACGGAAACCTTGCGGGTACATAAATGCTCTCACCCAGGGTGTGAGAAGATGTACACTAAAAGCAGCCATCTGAAGGCCCACTTCCGCAGACACACAGGAGAGAAACCCTACCTGTGCAGCTGGCCGGACTGTGGCTGGAGGTTTTCTCGTTCTGATGAGCTGTCCCGTCATCGACGCTCTCACTCGGGAGTCAAGCCTTACGAGTGCACAATGTGCGACAAAAAGTTCGCCAGGAGCGACCACCTATCCAAACACACTAAAGTGCACCGGGGTCCCCGCGCCGGCAGACTGGTCAGAGCAAACGTCTGA
>25|ENSDARG00000040437|25755560|25756903
ACTCAACTGCTTCTCCAGCTTAATCAACAGCGCTCCAAGGGTTTCCTGTGCGATGTCATCATCATGGTTGAAAATACACTCTTCCGAGCACACAAAAGTGTTCTTGCCGCCACCAGCCACTACCTTAAGTCCCTTGTCCTTCATGACAACCTTATCCACCTTGACCCTGATATGGTGGATCCAGCTGTTTTCCAGCAAATTCTGGATTTCATCTACACTGGAAAATTGTCAGATGAGACATTTGAGGTCTTGAATCTTAGCTCTTTACTTAAAACAGCTAACTATCTCCAGCTCAATGACCTTGCAAACCTGTGTTCTAGTAAGATTAACCAAAATGGATCTGTCAACAGTTTATATTGTTTTGGCACCAGCTCTTCAGTTCTCCTCTATGAAGACCACTCATCAGACACAGAAGCATACACGTCTATAACTCCTCCAAAAAAAAGGCAAAACGCTGGACGTAGATATAATTCAAAGAACAAGTTGGACCTGGGTTTGGATCTGTCTAAAAGAAAATCTAATTTAGAGAAAACAGTAACTGATGAGTTGTCTTTGTCTAAAACTATCTCTAACCATAAACAGATTGGCACAAAGGGGGTGTGTTTCCCAAAGGAGGAGAAATTGATAAAACCTTTGGATGGAGCTCAGGAAAGAAAAAGAGAAAGATCCCAAAGAAAATCCAATTTCAATGGATGCATTCCACTGTGCAGGGTTGGAAGTCAACTAAGCCAGAATCAGACCTTCACTTTTCAGATGTCTGTAAAGAAAGAGGAAGATATTGAAGGGAAAACGGATGAAACTGATGGCCAAAATCCAATTGGCTGCACCAATTTTGTTTATCAAAAGGAGACCTTTGTCAAAGACGCTGGCATAGACAACCGTTATGTTTGTATACCTTGTGAAAAAGGTTTTCCCTCTTCTGAGAGTCTTAAGTCCCATGTGGAAAGTCATTTCGATGATGATCTGGATATCAGAGTTGAAGATGAGGAGGAAGAAGAGAGTGATGGAGTCACAAGAATCTCAAAAGAAGCTCCTGAACACCTAGAACCAAGTCCAAACAAATCCCTCAAAGATGTTGACCTTTTGCGTCCATTTCCTTGTAACATTTGTGGAAAGATGTTCACACAGCGTGGCACTATGACCCGCCACATGCGCAGCCACCTCAGTCTTAAGCCCTTTGCATGTGAGGAGTGTGGTATGCGTTTCACCAGGCAGTACCGTCTCACTGAACACATGCGTGTACATTCAGGAGAGAAACCGTATGCCTGCCAGGTTTGTGGAGGGAAATTTACACAACAAAGAAACCTCATTAGTCATATGCGGATGCATACCTCAGCATCTTAA
>22|ENSDARG00000043302|1574051|1583000
ATGAGTGATCCAGAACCCTGCAGAATTAAAGAGGAAGAATCCAGTGGAATTAAAGATGAAGAGTCTGAGGAACAAATAGACATTATGATGGAGAATGGGGAGAAACCTCGTCATGTCAGAAAATGTCTGCCCTGCACTGAATGTGGAAAGAGTTTAACATCCAAACGGAATCTAATGCTTCATATGAGCATCCACACTGGAGAGAATCCATTCGCATGTGATCAGTGCGGGAAGAGTTTCAGGCGGTCGTCATCTTTTAATCAACACATGCTGATTCACTCTGGAGAAAAGCCGTTCACTTGTACTCAGTGTGGGAAGAGTTTCAGACTCTCGTCATTCCTTAATCAACACACGAGGATCCACACTGGAGAGAAACCGTTCACGTGCGCTCAGTGTGGGAAGAGTTTCAGGCAAAAAGCAACCCTTTGGGCTCACATGAACATCCACACTGAAGAGAAACGACACAAGTGTGATCAATGCGGCAAGACATTTGTAAGGGCTTCAGAACTGAACGAGCATCTTAGAGTTCATACAAAGGAGAAGCCTTATCTATGTTCTTTGTGTGGAAAGAGTTTTGCACATCAAAACAATTTAAAAACACATGAGAAGGTGCACACTGGTGTGAGAGAGTTTGTGTGCTTTGAGTGTGAAAAGACTTTTACCACAGCTGAACATTTGAAACTCCACCAGAGGATTCACACTGGAGAGAAACCTTACAAGTGTTCACACTGCAACAAGGGGTTCAGCCGGTTAGGAAACCTCAAAACACATGAGAGGGTTCACACTGGAGAGAAACCGTACAAGTGTTCGCTCTGTTACATGAGATTTAGCCAGCCAGATTCCATGAAGGTACATGAGAGGATTCACACTGGAGAGAAACCGTACAAGTGTTCACACTGCGACGTGACATTTACTCAGATAGGAAACCTGAAAACACACGAGAGGATCCACACTGGAGAGAAACCGTACAAGTGTTCACATTGTGACAAGAGGTTCAGTCGGTCGGAATGCCTGAAGATACATCAGCGGATTCACACTGGAGAGAAGCCGTACAAGTGTTCATATTGCAACAAGAGATTTAATATGTTAGGGAACGTGAGAGCACATGAGAGGATTCACACTGGAGAGAAACCCTACAAGTGTTCACAGTGTGACATGAGATTCAATCAGTTAGGAAACCTCAAAGTACACAAGAGAATTCACACTGGAGAGAAACCGTACTAA
>4|ENSDARG00000054957|37873279|37876231
ATGACGTCTCTTAAAGAGGAGAGTGAAGATCTGAGGATTACAGAAGTGTTCACACTGAAACATGAAGATCCTGAGGAACAAACAGGGCTGATGGTGCTGAAAGAAGAGGCTCAGGTACTAAATGAAATTGAAGAGAAAGATCAGTGTGGGAAACACCAAGATTCAATGACCGATGAACCATCTTCAGTGGCGAAGAACACTTCATGTGAAAGAGCTGAGAAAACCAAATCTTTCCCCTGTCATCAGTGTGGAAAACATTTTAGTCGAAAACAAAGCCTTAAAGTTCACATGAGAATTCACACTGGAGAGAACCTTTCCACATGTGATCAGTGTGGAAAGAGTTTCAATACAAAATCAGGTTTTGACAAGCACATGAAAACTCACAGCGGAGAGAAGCCTTTCTGGTGTACCGAGTGTGGAAGGAGTTTCTGTAAAAAATACACCCTTGAAATGCACATGGCAGTTCACACAGGGGAGAAGCCTTTCGCCTGCGAGCATTGCGAAAAGAAATTCCGTCAAATGGGTAATCTTAAAGCTCACTATCGTGTTCACACTGGAGAGAAGCCGTACACCTGCCAACAGTGTGGAAAGAGTTTTACAAAAAAGACAACCCTTAGGTCTCACATTATCAGTCACTCTGGAGAGAAACCGTTCACGTGCGATCAGTGTGGAAAGAGTTATGCATGCAAAGATCACCTCGACCGACACATGAGGATTCATACGAAAGATAAATATTTCATATGTGATCAGTGCGGAAGCAGTTTTAAACTGAAAGAAAACTTTGACCAGCACATGAAGAACCACGCGGAGAAATCTTTAATATGTGAGCAGTGCGGAAGGAGTTTCTTTTGCGAAGCAACTTATGAAAAGCACATGAGAGTTCACACCGGAGAGAAGCCTTACTCGTGTACAGAGTGTGGAAAGAGTTTCAGTCAAAAGGAAAACCTCACATCGCACATGAGAATTCACACCGGAGAGAAGCCTTTTGCCTGTGAGTACTGCGAAAAGAGGTTCAGTCAATTACCAGCCCTTAAAGTCCACATGAGAGTTCACACCGGAGAGAAACCTTACACCTGCGCACAATGCGGAAAGGGTTTCGCCCAGAAAAACGGCCTTAAAATTCACATGAGAACGCACACTGGAGAGAGACCTTACACTTGCACGCAGTGTGGTAAAAGCTTTATAAGTAAAGAGACCCAAATTCGACACATGAAAACTCATCACACTGGAACGAAACCGTTCGCATGTGAGGATGTGGAAAGAGATTTAGATGTGAAATTCCCTCAACCAACACATGAAGATTCACACTGA
>17|ENSDARG00000040145|58488167|58489217
ATGAGTGATCCAGAACCCTGCAGAATTGAACAGGAAGACACTGAAGAACAAACAGACCCGAAAAAAAATGAGGAGAGCAGAGGCCATAACTTTCTAAAATCTGGAAAAAAGACTCATTTAATGACTGAAGTTATTTTTTTAATGCAAAGTGAAGACACGAATGATTTTACCTGCAGTCAGTGTGGAAAGAGTTTAAAAGGCAAAAAGAGTCTTAAAATTCACTTGAGGATCCACACTGGAGAGAAACCATTTACCTGTACTCAATGTGGGAAGAGTTTCACACAATTATCAAGCCTTAATCTACACATGATGATTCACACTGGAGAGAGACCACACAATTGTGATCAATGCGGCAAAACATTTTACAGGGCTACAGAGCTGAAGATCCATCTTAGAGTTCACACAAAGGAGAAACCTTATTCCTGTTCTGAGTGTGGAAAGAGTTTTACACAGCAGACAAATTTAAGAACACATCAGAAGATCCATATTGGTGTGAAAGAGTATCTGTGCTTTGAGTGTGAGAAGACTTTTATTACAGCTGGAGAATTGAAACAGCATGAGAGGATTCACACTAGAGAGAAACCGTATACATGTTCACACTGCGACAAGAGCTTCAGTCAGCCAGGAAGCCTGAAAACACATGAGAGGATTCACACTGGAGAGAAACCGTATACGTGTTCACACTGCGACAAGAGCTTCAGTCAGCCAGGAAGCCTGAAAACACATGAGAGGATTCACACTGAAGAGAAA
>10|ENSDARG00000014526|11124702|11129765
ATCACAGAGACTCTGAGCAGCATCAGGACCGCTCGAGCAGTGCGGGCAGGAGCGGTGCTCGGACCCTGTGCCGGAGCTCACAGCATCGCCTTCATTGCCTGCAAGTGCTCGGACAGACGAGCCGCCGCCTGCGTGCTCCAGATCGACCCATCAGAATCCAGTGAATATCTACAGATGGTTCAGTCTGCAAGGAATTCGGAGGAACAAAATCTAGAGGCGTATATGAAGAACGGACATCTCTATTTTAGAGCCATAAAGGACATTCCTGAACACACAGAGCTTTTGGCTTGGTATGGGAGAGATCTAGCCAAACTGCTTGGCCTCAGCACTGAACGAAAGAACACAACAGGGTTCATTTGCTTTCAGTGCAAACAGAAATTCCTCTTTGAATTCCCTCTTCTGGCACACCAGAGGTTCTTCTGCACAGAGAAACCCACAAACTTTCTGAATACATTCACCAGGCCCGAAATCCATCCACAGAGTAACAAACCCACCACAGACTTTCACAACTTAGCACGAGAGCTGGAGAACTGCAGGAAAAACAAAGATACAAAAAACACCAAACGAAGACATTCTCTGGAATCAGACTCAGATGAGAGCGACAGCGAACCCTCATCGTTGGATGGAGATAAAAAGGTATCAGTGAAAAGGTTTCGTCTTAATGGAGTGAATAGCCATTCCTGGTCGTCATCCAGCAAAACGTCTTTCAGCGGGAGTCCAAATTTTCAGTTCAGCCCAACAAAGAGCCATGACAACCCCACAGCAGATCCAGACAGCGAGGATTTAAGGTGTAACAAAAGAGTAACAAAGTCTGAATTCTCCTCAAAAAAGTCGTCTGATGTTCCAGATGACCTGAAAAGCGCATTTAAGCAACCTCCTCGCATAACATCCCATATCCCACTTCTATCAGCCAGTTTTCCCAAAAACTCAACATCAGTCCTTCCCAACATTCTACCTCTCAACTTCCAGAGCTCTACTGTTCTATATAAGGAAATTCCCAAACAGTTGGCTCTCATTCCCAGTGCAAACCTTTGGCCTAAAACATCCCGACATCCGCCTACTCCTCCTCTTCAGTCGCTGTTACCTCGCCCTCTGTCGTCTTCTATTGGTTTACCCATGCAAAACTGGTGTGCTAAATGTAATATCTCCTTCCATATGACTTCAGACCTGGTGCAGCACATGAGGTCCCACCACAAGACGGCGCTGTCTGTCGAGAAACAAAACAGACGAGGAGACGAAAGGCTGAAGTGCCAAATATGCAACGAGGCGTTCAGAGAGCGCCATCATCTCTCACGTCACATGACCTCTCATATGTAG
>1|ENSDARG00000052086|67131606|67162057
TGTCGTAAGTGCTTTCCAACATTACAGGAGAGAAAACTTCACCTGAAAGAGCATCTGGCAGAAAAGGAGTTCCACTGTGAACAGTGCGGGAAGAACTTTTTATTGTCTAATCAGCTAAAAGTTCACATGAAGACGCACAGCGGTGACCAGCGTGTCCAGTGTGACGTATGCAACAAATCATTCAGCACCATGCTCCATCTGCGAAGAGAGCAAAGAAATAAGCCGAAAAACAAAAAATTCTCCTGCGCCACCTGTGGAAAACCATACGCCTCACGAAGAGATTTAGAGGTGCATGAAAAAAAGCACTCAGAAACGAAGGTCTTCATCTGCTGGAGATGTCATAGGTGCTTTCCCACGTTAGAGGAGAAGAAACTTCATTCCAAAGAGCATGTGGTAAAGAAAAGGTTTCAGTGTGAACAGTGCGGTAAGAACTTTGTAACTCCTTCTAGTTTAGCTATTCACATAACGACACACACGGGTGACCAGCGTGTCCAGTGTGACGTATGCAACAAATCATTCAGCACGTTTGCACGATCTGACGTGATGAAGACCCACGAGAGGGTTCATACCGGAGAGAAACCGTACCGCTGCTCCATCTGCGGTGAGAGGTTTGCGTATTTAGGAAGTTTTCAGAGCCACCAGAAGAAACATGGAGGTAAGCCGAAGGTCAAGAAGAGTTTCTCCTGCACCTCCTGTGGAAAAGCATTCGCCTGTCAAAGTTATTTATTGATTCATGAAAGAAAACACTCAGAACCGAAGGTCTTCATCTGCTGGAGATGTCGTAAGTGCTTTCCAACATTACAGGAGAGAAAACTTCACCTGAAAGAGCATCTGGCAGAAAAGGAGTTCCACTGTGAACAGTGCGGGAAGAACTTTTTATTGTCTAATCAGCTAAAAGTTCACATGAAGACGCACAGCGGTGACCAGCGTGTCCAGTGTGACGTATGCAACAAATCATTCAGCACTCAAATCTGTCAGCTGAAACATGAATGTAAGCGGAAGACCAAGAAGAGTTTCTCCTGCACCTCCTGTGGAAAAACATACACCTGTCAAAGTTATTTCTTGATTCATGTAAAAAAACACTCAGACCCGAAGGTCTTCACCTGCTGGAGATGTCGTAAGTGCTTTCCAACATTACAGGAGAGAAAACTTCACCTGAAAGAGCATCTGGCAGAAAAGGAGTTCCACTGTGAACAGTGCGGGAAGAACTTTTCATTGTCTAAAGAACTAAAAGTTCACATGAAGAGACACAGCGGTGAACTGCGTGTGCAGTGTGACGTATGCAACAAATCATTCAGCATACGTTTTACGTCTTTATTAGCTCATGAAAAAAAACACTCAGAGCCGAAGGTCTTCACCTGCTGGAAATGTGATAAATGCTTTCCCACTTTAAAAGAGAAGAGACGCCACCAGAAGGAGCATCTGGAAACAAAGGAGTTTCACTGCAAACAGTGCGGGATGGACTTTTTATTGTCTTGGCAGCTAAAAGCTCACATGAAGACGCACAGCGGTGAACTACGTGTGCAGTGTGACGTATGCAACAAATCATTC
>Zv6_NA1496|ENSDARG00000061722|74375|86339
ATGGGCGACAGATTTATCCAACTGCATTCCAGCAGTCACCACAAAAACCTGCTCGGCGCCATGTGGAAGCTTAGGACCAGGGGAAACCTGTGCGACATCACCATCCAGGTGGACTTTCAGGGAGAGCTGGAGGAGTTCGAAGCCCATCAGGTGGTCCTGGCCGCGTCCAGCGCTTACTTCAAAACCCACCTCTTAACAGAAGACCCAGTGAACAAGATGTTCCTCTGTGACTTTTCACCGCACTCCTTCTCCAAATTCCTAGAGTACGCGTATTCAGGGAAAATGGAGGTGGAGAAAAGTGGGATCGCTAACATATTACAAATGGCCAAACTCCTGAAATGCCAAGACCTGGTGGATGTCTGTGAGGTGGAAATTCCTAATGTTGCATCAGAGGAATGTGTAGAGAAAGATGCCGAAATCAAAACCAAGCATGTCAAAAAAGCAATTAAAAGAAAAAAGAGAGTAAAATCAGCCAAATACGTGAGTGAATCAGATGTGCTCGGCAGGAGAAGTGGAAGGTTAGCAGGTCGTAGAGTTAATGTAGAGTTTCCTCAGAAAAAATTAAAGAGGCAAACGGAAATCCTTGATGAACCTGACAATGCAGAAGGAGAAGAAGAGCAACGAATAGCAGAACATCCGGAAGCAGAATCATCAAAGAATGCATTGGATGACACTAGTAAAGACACTATTGATGACTCTGGGTCTGAATCTCCTGCCTATGTGCCTCAGGACGACCCTGACGAATCAGACTTTCTACCTGATGAGGAAATGGAGGCAGATGAAGCTGAGAAGAAAGTCAAGAAAGAAATCGCCAAATACACATGCGAGGTCTGCAGCCGCTATTTCTACTACGAGAAGAGCTATCTGAAACACTTAAAGGTCAGTCACGGGGTGCAGACGGACACTACGCTTCGCTGTGATATCTGCCAGCAGACGTTTGCCAACCGCTGCAACCTGAAGATCCACCAGCGGCACGTGCACAGCGACGAGCGCCTTTTCCCCTGCGACGTCTGCAACAAAACCTTCAAACGCAAGAAGGACGTGACGCGCCACCGGCGCCACGTCCACGAGGGCGGCACGGACAGACACTACTGCCAGGAATGTGGCAAATCTCTGAGCTCCAAAACTGCCCTGACTCTGCATGAGAGGACACACACGGGACTCAAGCCCTTCAAATGTGACGAGTGCGACTCCAGATTCTCCCAGAGTTCAGCGCTCAAGACGCATAAGAGGATCCACACTGGAGAGAAACCTTTCGCCTGTGACCTCTGTGATGCCAGATTTACCCAGAATCACATGCTGGCGTACCACAGAAGATGCCACACAGGAGAAAAGCCATTCATGTGTGAGAACTGTGGGAAGAGCTTCGCATCTAAAGAATATCTGAAGCATCACAACAGAATCCATTCGGGCTCCAGACCCTACAAATGTGAGACCTGCGGAAGAGCGTTTGCACAGAGGAACTCGCTCCACCAGCATGTCAAAATACACACAGGTGAAAGACCATATCATTGTAAGGACTGTGATAAGCAGTTCACTCAACTCAACGCCCTCCAGAGACACCAGAGAATCCACACGGGAGAGAAACCGTACATGTGCAGCATGTGTGGAAGAACATTCACAGACAAGTCCACCGTACGCCGACACACTCTGACCCATGACAAACAAACCCCCTGGAAGAACTACCTGGTGGTCCTGGAGGGAAATGTTGAA
>20|ENSDARG00000039987|38965296|38974610
ATGGAGCCACATGAACCTATTGTTGGCCAAAAATGCACCAAGGAGCAACGGGAAAAGAACCCCTTACAAAGAAAATGGGTCTCTGAGCCATCTGCTGGAACAAAAAGAAATACCTTTGCAGACCCAGATATTAAAAGACACTCACATCGTGAGCAAAGTCTAACAGGTGGTACAAACCTTACTAGTTCAACTCAAAAGTACAGTTCTGGAAACCTGATGTCATCTGCAGTGACACATTCATCACAAGAAGGTCAGTTTCAACAGATCTTTCCTCGGCCTTACCCCTACCAGCTGCCACATTCTTACCCACAGGAGCCTTTCCTTGGTGGTACAAAGCCACAACCAGGGTTAGAGGCCCATGCCTGGTCTTTCTCTGGTCAACTGCAATCTCTGCCACCAGATGATATGTATCCGGTACACTCCCGCTCTCATGGAGTATTTCCTCGTCATAAGTCTCCTGCTGGTTTTGGCCAATTTTCCCAATCCGGACCCGAGCAGCCAGATGAAAGTCATAAGAAGGAACAAAAACCCAAGAAGCCAGGAAAGTACATATGTCACTATTGTGGTAGAGCATGTGCTAAACCCAGCGTGCTGAAAAAACACATTCGGTCCCACACAGGGGAGCGTCCTTATCCCTGTGTTCCATGTGGTTTCTCGTTCAAAACCAAGAGCAATTTGTATAAACATCGAAAATCGCATGCTCATGCCATAAAAGCAGGACTTGTTCCATTCTCTGATCTAGCAACCCGAACAGACACTGATCAAGCATCTTCAGTTGGGGAAGCAGAGGCACACTCTGATGGGGAGCAAAGCACTGACACTGATGAAGAAACAGCAGAAGGTGCAATGTTTCCTGAAAAATGTAGCCCTCAGATATCATTCGAGTCAGACAAGAGCCCGATGGAAAGGGGACCAGCATATGCAGACCCAGCAGAGGAATTGTCAGTGGCATCTATGAAAGTGCCTATCTTAATTGTTCCAAAACAAGGGGTGCCATCACCTGCTACTGAGTGCCCCCAGTTTACAGACATTAAAGGTTCAGTTATTGGTGGACAGATGGGCAGAGGAGATGAGTCTCATACGGTTAAACAGAGACTTGCCTTAAGACTCACTGAGAAGAAAGACCTGGATTCAGAGCAGTCTCAAAATCTCTTGAGCCCCCACAGTAAAGGTAGCACTGATTCTGGTTATTTTTCTCGCTCCGAGAGTGCTGAACAGCAGATAAGTCCACCTAACACCAATGTAAAGACATATGAAGAGATCATGTTTGGAAGAACTTGGTACCATAGAACTAACTCAAGATCTAGACAATCAGTCACAGTTGGGATGGTGGCAATTGCTAGTCAAGACACTAATATCAACAAGTCTAGTGCCATGCAGGAGTTGGCAATGGGAAAGATATCAGAGGGTCATGTATTTTATCAAAGTGATTGTGCAGAATCTCATTTAATCCCTGGATGTGACCCAAAGCATTATCATGCTGGCTCTTGCCAAACCAGCACAGGTCTTCTAGAAGCACCTTCTGATTCAGGGCCACTTATACGAAGTAATTCAATGCCAACACCTTCCCCAACCAACCTCAATGTACCACCAAATCTAAGAGGGAGTCACTCATTTGATGAGATGATGACCCAAGATGATGTCTTTTACACCGGAGCTGCAGGTCTAAAAAGATTGAGGAGACAGAGCGCCTTTGAACACTCTGTCCAGGAAGGGCATGGAGAGTCAGAAAGCTATGGGAAGATCACGGGTCCAAATTCAAGTTTAAGGGGGCATTTGATGCCAGAATTGAAAGGTTCTGGGTCAGAGATGGCTTGTCCAGAAGTACGCACAGCTTACACTTCATATGGTACAAAAGTGGGAATGACAGAGTTTACCACAAGAAAACGTCGCATGAAAAAGAGTGTCGGTGAAGAGGAAGACTGCCTTGGACAAGATGATGGCAGCCGTAGTGGCTCTACTGAAATGGCAGAGGAATATGACTTAAGGCAAGGAAGTCAAGATTCTTCTAAGGCTGTTCCAGCTAATAAGGGATCCATGTTTAGAGCACATAGCCCTTCAGACAGTTTTGATAGAGGTTCATGTATGACACCAGAGGATGTGGTCCATGTTCAAGATTCGGACACAAAGACTGGTGGAAATGTAATTTCTGTCATTCAACATACTAATTCGCTGAGCAGGCCAAACTCATTTGAGAAGACTGAATCAATAGAACACCCATTTTATCAGCCGGATAAGCATGCTGGACATCTTTCTGAACAATCAGACACAGAAAATATTGATGATGTTCAAAGCCCCGATTCTCATCATAGATCAGAAAGCATGGAACATCAGCAGCAGGGTGACAATGAACATGGATCTTTCTCTTCTAACACGCTTTATCATATGCCCCACAAACTTGTACGTCAACCAAACATTCAAGTGCCTGAGATAAGAGTTACAGAAGAGCCTGACAAACCGGAAAAAGAACCTGAGGTCCCAGCAAAAGAACCAGAGAAACATGTTGAAGAATTTCAGTGGCCACAACGAAGTGAAACATTGTCCCAGCTCCCTGCAGAAAAGCTACCTCCAAAGAAGAAACGTTTGCGTCTTGCAGATATGGAGCACTCTTCTGGAGAGTCCAGCTTTGAGTCCACTTGTACTAGTCTGTCAAGAAGCCCTAGTCAAGAAAGTAACTTATCTCATAGTTCAAGCTTTTCTATGTCATTTGACAGAGAGGAAAGCATCAAATCTGTATCCCCAACTAAACAAGATGAATTTGCTAAGCAGTCTGAGTTTTTAACTGTTCCAGGAAGTGGCCATTCTCTGTCAATACCAGGCCATCATCAAAGAGAAATGCGACGTTCTTCATCAGAGCAGGCACCCAGTGCTTTGCCCACTGAAGTACCAGAAATACGTAGTAAGTCATTTGACTATGGAAGTCTTTCAACTGGGTCGAGACAAGGAGAAGTATATGCGAGTGCTTCAGCTATGAAGGAGCGTAGACGAGGTTACCTTGTTAGACAGGCATCTCTCAGTGTTTATCCTGAAGTAGTAGTTCAAGAGCCAATTTCAGAGTTGTCCATCAAACAAGAGCATTCTGACCATGTTTCTCAAGCTGGTTTAACTGGTACATCCTATTGTGTAGCTAATGACTTGCCTAGACCCAGAAGAGGTGCACAGTCAGTTCTCGGATCACATCTCTTGCTGCAACAAAGCATCAGTGAGGACAGTCAATCTGAGGATCATTTCCAGAACACCCCTCGCTTGCCTGCACAGCTTTCTTCAGATAGTGAACATTCAGTGCATGAGCACATGACCCAAGATTTATTTCAGCATTCTTCACTTCAGAGCAGCATGGCATCCTCACCTTTCTTGCCATTTCAACCAATGCTCTGGCATCCTGAATCAACACAAAGAAACAAGCATAACCTGGCATTCCAGTCACATAATTTACAAAAGCTACATATCAAACAGCCAAATCTACAGCCTTTGCTACAGAAACCATACCAACCTTCTCATCAAATTCAAGTGCAAACAGACTCAAAAACTGATGGGGCAAGTCACAACTATCCATATCCTTCAAGGGCCTCCCCACAGCAGCTTGGGGTATTGTCGTCTAAAGTACTGACTACAAGCTTCCTACAACAAGTTCAGCCTACTTTTGCAACTCAAAACGTAGGTTCACCACAATCACTCCCTGGAATGCTGGTCCCAGTCAGGATCCAGACAAATGTGCCATCTTACGGTAGTGTTATGTATACAAGTGTTTCACAAATCCTTGTCACTCATGCTCAGAGCACAACTTCTATCAGAGTCATATGCACAGATAATGTGTCAACTGCATCAATAACAGGCACTGCATCAAAGCATCAAGTAGGCATCAATTTATCAAAAATATTAGGACATTCAGGAGGGTCTATAAATTTTCCAACATGGAAAGTTCCTGAATATTTACCTGGGAGCCTTAATACAGGAATTCCTTTGTCTTTGACGTCAGGGACTATCTCTACTACAGATGCTTCCTCTAATATTGGGGGGAGTAAGAGAATGTTGTCGCCAGCAAGCAGTCTTGAGCTTTTTATTGAAACCAAACAACAGAAACGGGTCAAGGAAGAGAAGATGTATGGCCAGATTGTGAAGGAGCTTAGTGCAGTTGAGCTGAGCAATTCCAGTGCACCAAAAGACAATGAGTCCACTAAAGCTGAATTTTCAAACAGAGATGACTCAATAGATGAGCAAGAGAGGATGTCCTCGTCTCCACCATCTGACTTTTTGTCATCCAAATACCTTGGGTACCCGTCTGCACCTCGTTTGCCTGATGTGCCACCAAAAGACAACTTCATTCCACCCTTGCAAATTATTACAAATGTAACCAGCAGAGCAGATTCCCCAGAGGAGCTTGATGTTGATGAATCCACACCAGAGGCAAGCTCAAGCCCACAATCAGTGATGTCCTCAAGTGATACTCAAGAAGAATCCAAACAGAGCATGGGTAACAAGTTTCCAGTAAACATGCTAGTGCAGCTAGCTGCCAATCAAGGCGGTGGAGTCGTTGGTAGCACACTAATGCTGACTGACTTGGCAGATGTCCACCAGTTTTTTCAGTTCCCAAGTCTTCGCACACCAACCAGTGTCAGCTGGTGCTTCTTAAATTATACCAAACCAAATTATGCCCATACAACTCCCTTATCCTCTGTGTATGGTTCTTGGTGCATCAGCTCCTACAACCCCAACCCACTGAACCTCAGCACCAAGGCCACCCTGGCACTTCTTCGATCCAAACAGAGGAAGAATACAGAGATGTACACAATGGCTGCTATGCATCAACCTGGCACTGGAAAATTGGTTTCATCTCTGCGCTGGAAACAGAAGTTTGAGCAGTTGAAGCCAGAGCATATACAGTTGGATGTTGGGAAGTTTGCAAAGAAAATGAAGGGAATCAGCTCAAGAGACAGGGGGAAAGAGGACCATGGAGAAAAAGAGGCTTGTTCAAAACAGGCTGAACCCACTCGCATCAAAATCTTTGAAGGAGGGTACAAATCCAATGAAGACTATGTTTATGTGCGTGGCCGAGGCCGGGGAAAGTACATCTGCGAGGAGTGCGGGATCCGCTGTAAAAAACCAAGCATGCTGAAAAAACATATTCGCACACACACAGATGTCAGGCCATATGTCTGCAAGTTCTGCAACTTTGCTTTTAAAACAAAAGGAAATCTTACAAAACACATGAAGTCAAAAGCTCACATGAAAAAGTGCTTGGAGCTTGGAGTATCAGTGACTTCGGTGGATGAAACAGAGGCAGAAGAACTAGACACTACTGAGGAGGTTCAAAGAGGATCAGAGAAGAAGGGCATGTCAGAGATAATGGCAGAGCACCAGTTCTCTGATGCTGATGATTCGGAGGGTGCTGAAGAGGATGGTGATGAAGTTGATGACGATGAGGATGATGATGATGATTATGAGGGTGATTCAACACCGAAGACACGCTCTCGAAGCACAAGCCCACAGCCATGTTCCATCCCCTCACTCGCTATCACTGCAATTGCCGCTTCACAGGAATCCATCCCAGAGGGTTTGGCCATCTCCAAACAGCCTATTTTCACTTACTTCACCAGTCTGCCCAGTATTCAGATCACTCAGCTCATGGCACCCAGTGAGAAAGCTGGAGAGATCCAGATGGCTGAATACCAGAAGCTCCTTCAAGGGGCTCTGGGTGAAGATCACAAAAACAGACTGGATGTGCCTAGCTCTATGGATGAAGACCTGGCTCTCTCTCCAGAACACAGCTCATCCTCCTTTGAATTCTCGTGCTCCCGGCTGTCTTCACCAGGCTGTGATTCCTCCCCACTTCGAGAAAGCTCACCTTCCTCTAGGCGGTATCTGTCCCCTCGAAGGGACCTCTCCCCGCGTGGCCGTTTGTCACCAAGGCGAGAAGCATCTCCCCTTAGGCATATCTCCCCCAGGCGGGATGTTTATAGAAGAGATCTGTCACCAAGGAGGGACCTTTCTCCAAGAGGACATCTCTCTCCCATCTCCCAAACAGGACGGCCAACATCCCCAGGAAGGGATCTCTCGGGCAGACTTTCTCCCAGAAGCCGCAGGGGCATGATCAGACCTGTGTCTCCCAGAAGGGGTCTCCATTATCAAAGTGGCCCATGGGCGCTCAGCCCCAGTCCACATGCAGAAATGATATCATTAAGCCAAAAGACCAAGGGCCATGCAGAACCAGAGATGGTAAGTTATTGTTTTTGCTCCATAAGCAGTAGCTCCAGTTATGCTCCCAGCATCAACCAGGGATTATTTAGCCACCTTCCTCTGCACTCCCAGCAACAGATCCGCACTCCGTTCTCCATGATCCCCATCGGCGGCATCCAGATGGTCCATTCTGTGCCCACTTCTGTCACAGGTCATGCCCACTCCACGCGCCTTCCCCTACAGAAGAGCACCTCGGAGGAGTCCAGCACCAGTGAGGTGTCCTTCCACCTCTCTGAGGGCAGAGGGCCCGCCAGCAAAGGCTCAGAAGACTCACCCCAATCCCAGGAAAAATCCACATCCCCCAAGGCTCCATCACTTTCCCCACAAAAGTCACGAGAGGACAGCACCGAAATGTCAGACAAGGAGAGCAAACAAGAAGAGTGCATCCAAACATGCACTAAGGCGATAGCGTCACTGTGCATCGCCTCAGAGGAAACGACGGACAGACAGCCACTTCCCATTGATCCTTACCATCAGCGCACTTTATCTCAGTCACCTGCAGCTCAGCAAGACTGTGCGGCGAGAGCGCAGCACTACTGCAGCTCAGAGATCAGCCACCCCCTACACTCCAGAGCAGAGAGCAGTGTGTCTGCCACATCAAAGACTCCCACAGCAAGCCATCCCACTCTCTACAACACAGAGACAGCAGAGCGAGTG
>2|ENSDARG00000042652|18860121|18875043
GCAGCAGATGAAGATGAAGTTGGCGTAAGAACAGAGGAGGAACTGACCTCCATCAACTCCATGATGAGCACTGTGATGAATGTGGGCCAGATCAATGGAGTCGATTCTGAGACCCCCAAAACATCTCCCAGAAACACCAACAAATCACCCTCTGCTGGACGCACTGGGAGACGGAATCAGGAAGTCAAAGATGAACGTTCCAGCTTCATTTGCCCCCTGTGTGACAAAAACTGCATGACGCAGCACCAGCTCACCATGCACATCAGACAGCACAACACGGACAGTGGTGGCACTGACCACTCGTGCAGTATTTGCGGAAAGGCTTTGAGTTCGGCCAGCTCTCTGGACCGACACATGCTGGTTCACAGCGGAGAAAGACCATACAAGTGCTCGGTCTGCGGTCAGACATTCACCACCAATGGAAACATGCACAGGCACATGAAAATTCATGAAAAGGATTCAAGCGGTATTCCTACCCCCAGTTCTTCCCCACTAAACAAGCGCAGACGACTCTCCAGCAAGAGGAAACCCAGTGTGGAGGATGAAGGAGAGCAGGCTGAGGAGCCACCAGTTAAAAAGGTGACTTTGATCCAGAAGCTTAAGGAGGATAATTCTGTGAAGAGTGAAGAAGAGGTATTTCACTGCCCCATCTGCTTTAAGACATTCATCTGTAAAAATGACCTGGAAGCACACATGGAGACACATCCTGACACTACGCTCAGGTGCAACATTTGTTGCATTACCTTTCGCAAACACCGTGGTCTCCTGCGTCATAATGCTGCCATTCATAAACAGCTTCCAACTGACCCCTCTGGGCGACCTTTTATACAGAACAACCCCTCCATCCCACTGGGATTTGGCGATTTAGCTTTCATCGACTTCAGCTGTCAAAAGTTTCCACAAATTGCACAGGTCTGGTGTGAGACTAACCTGCGCCGATGCTCTAGCAAGTTCCATAAGTTTGTTTGTGAGGACTGCAACAAGGCCTTCCCTATTCAGCAATCTCTGGATCTTCACAAGTCTTCACATAACTGTAGTGTAGACACCAGCACTGATCCTCAGGAACATAAAGCAGATGCTGATGGGAAGAATGGTTTCATGGAGCGCCTGGGTCTCCAGCACTCCTCCTTGGCCAAGCTAGAGAAATCAGAAGAGCAGATTCAGCAGGAGGTTTTAGACAGCATTCGATTCATTCGCGTTGAGCCACCATCAACAAATCTACCTCAAGAAACCAGCGGCAGTCTTGGTGTCTCAATCCTTGAGCCTGTCTCTCTTCAAGCAATGAACAAGAACACAGCCCTTGGCCTTCTATCGCTACAGCCACTACATGCTGTGGTCAGTAATGGCATGTTTGTCCCAATAAGCGGTCAAACCGCTGTAGAGCTGGCGGATATTGAACAAATCCTTAAAATCGCAACCTCTGTACCACCTCAGATGTCTTTGTCTATGCTTCCCAAAAGTCTGGGTAGTCCTCTTCAAGTGGACCCCAGACAGATTTCTTCTTTAAAACCCAAGTCCTTAATCACTCCCCGATCCAGCATGGGTGCCTCCACACCACCTCCACCTGTCATGAATGCCCAACAGGCCTCATCCGGCAACATCAGTCCTAGCCTTCCACCCCAAACAGGCCAACAAGTGAGAACTGCCAGACAGTCTTCAGCCTCATCCTCATCCTCAACTTCCTCCTCTCCCACCAATTGGGAAACTACTCAACTGGGATCTGATGTCATAGGAAACACGATTATCTCATATGAAACTGGAAAGCAGGAAGAGTTTGACAGCAAAGAGAAGGACATGAGAGTTGTCCCCAAAAAGACAGCTAAGACTGAATACCCTTGTCGGTTCTGCAAAGAAGTATTCTCTTTCTTAGGTGGCCTCCAGGCACATATGCGTCACCATTTGGGAGCATCCCCATATCAGTGCACCATTTGTAGCTACGCTGCTCCTGACAAAGCGACACTGATTCGACATCTCAGAACACACAGTGGTGAGCGGCCATACGTCTGTCGCCTCTGTCACTACCCTTTCACTGTGAAAGCCAACTGCGAGCGCCATTTGCGCAAGAAGCACATGAAGAACACACGCAAGGACATCGAGAAAAACATTGAATATGTAACCACCTCCTCGAGCATAAGCAGTGTAATTGGAGGCACCACACTAGACCTCCTTGATACAACCAACGCTGGCAACACATCTTGTCGATATTGTGGGGAGGACCTTAAGAACTACCGGGCCCTTCAGATTCACCTGCGAACTCACAATGGATGTCAAAAGAAACCATTTGAGTGCAGGCAATGTGGGGCGACATTTCTCGCTAAAAGGAACTGTATTCACCATTTGCTGAAACACCACCCAGATGTGCCAGAAAGGGAAATTGAGGAGCACATCAAAAGTCTTGTACCAGTTGGAGGTGAAGTCAATGCTCAATCCAACACTTCAGCCACAAATGGGCTTGTTAACAGCTCCATTTCCCAGAATGTAGGTACCTTCTCTGGACCTGTTGAGGAGCAGGAACAACCTTTGGATTTCTCTAGCAAATCTCAGAAAACAATGCCTTCAGTCGTTAAAATTGAAGGAGCAGCATCTCCTCTGTTAAATGACTGTTCTATGGAGCCCATTGACCTCTCAATACCCAAGGATCCAGAGAAGAAGAAAATGAGGAAAGAAGTTCCCCAGAATTATCAAGAGCTCAATAAAGAAAAGACTTCAGAAACAGCCCCTGGACTTCTCGCAGCTATTCCGGTCTCCATTCCTAGCCTAGCCTCAGTTCTATCCAGTGACATTACTAAGCCTTATACTCGCTTAAAGCCCCTGCTACCAAAACCATCTTCTGCTTCTAGTACTGCGGAAATGGCACCACTGGCCTCTATTGCTCAGATTATCTCATCTGTTTCAGCTACCCCAGTGCTTATCGAAACAGGAATGGATGCAAAAAACTGTATTAGTGCAGTGGATTTTAAAACACTAAGTGAAAACAAGAGTCCCATAGGCACCACTAAACTGGATTCCGTGCTGAATGGGTCTCCTGATAACTCAAAGAAAAGAGGCAAGAAGAGAGTGTTTCAGGAGGAGATCTGTGATTCGAGAATAGCTGTGGGCAGTGGGATTGACCTGGAGTCAAGTGGCGAGTTTCCCAGTGTAGAGAAAATGTTGGCTACTACTGATGCAAATAAGTTCAGTCCCTACCTGCAACCCAATCAGATGGAGCCAATGATGGAGGAAAAAGAGAAGCAGTCAGCTGACGAGGAGGTGAAGGAAATACGAGAAGACAAACCAAAGAAACCTCCACAGAACAAAGGAAAGAAAAATGCTTATTCCAATTCAGTGCAGAAAATGACCTGCCCCTACTGCCCTCGATTGTTCCCGTGGGCCAGCTCATTGCAAAGGCATATGCTAACACACACAGGTCAGAAGCCGTACCCTTGTCCTCAGTGTGACTCGTTCTTCTCCACCAAGTCAAACTGTGAGCGACACCTGCTTCGCAAACATGGAGTCTCGAATCGGGCACTTCAAAACAGTGGATCTCGACTCAAACCTAAGACAGATGAAGAATCCTTAGGAAGCACAGGGTCTTTAAAAAGTGTATGCGACACTGAACATCCTGTAGCCGAAGGTACTATGGATCTGAGCTCTGTCAACACCAAACAAGAAGAATCTCCAGAAGCGCCAGAACGAACAGGACAATCAGCCCCTGAACAAGCAGACAGCAGCACGGATCCAAACCAAACTCAGCCAGCTGAGGAAAATCCTGAGATGGTGGAAAAAGATGATGATGATGATGATGATGATTCTCAAAGCAGCATGAGTCATGAAATGAGCCTTGTCAGCAATCTTGTTGTAGATGTCCAGCTTTCTGGAGAGGAGCAGCACCAGTCTAAATCAGCCCCTGAAGTGGTTTCCCCTCCAGATGAGTTCCCACACACATGTGCCTCCTGTAAGAAGACCTTTCGTCATGCAGCCACTCTGAGCCGACACCAGAAAACCCACCTTCAGGAGGTCCAGCCAGAGGATGGAGCCAAGAAGGGAAGACGCCAAGCTCCTCCACAAAATCCAATTCCAGTACCAAGTAAAGAGATGGAGCAGGACGCAAAGTCAGAAGATGATGAAAAGGAGGAGAACAGCAGCTGTGTGGAAAGTGGTGTTGATGAGGAAGAGAAGGAGAGGGAAGATATGAGTGAAGATGAAGAAGAGACTCCTTCCTCAGAGCTCCAGGCCTTAGAAGAGGAGGGCAACTCAACCAGAGGCAAAGCAGATAAGAGGAAGAAGATCTGCACCGTGTGCAGCAAACGCTTCTGGAGCCTGCAAGACTTGACTAGACACATGCGCTCACATACTGTAGGTGAGCGACCTTATAAGTGCCAAACCTGTCATCGTACCTTCACCCTGAAGCACAGTCTGGTACGGCACCAACGCGTCCACCAGAAA
>12|ENSDARG00000061311|34174144|34178567
CAGTTTCGCAGCATTGCCCCCAAAGCCCCAGCAGTGGTTCCATCATCTGCTGTTTTGTCCTGCCAACCACCCTCAGCCCTTCCAGAAGCATCCACGGCTGTCAGCCCCAAATCCATCTTGGTCCCTGCCCAGAACTATGCACTCATGCAGGTGGCTGGACAAGAGGGGACCTTCTCATTGGTGGCCTTACCTCAGACACAACAGCAACAGCCAATCCAGAAGAACCTTAAGCTGCCTATTCCTAGGTACCAACCAGTGAGAAGCAAAAGCGCTCCAGAAAAAGGCGGTAACAAGATTCAGAGTCCAACAAAGGTTTCTGCAACCACACACGCTCAATCATCTATTTTAAAAACAGAACAGAGTTCAGAGCCACTGTCTGAGCAGCTAGTTTTGCCTGACACTCCTGCTTCATCTGATATTAGCATTGCACCCCTGCTGCCAGCTTCACATGTGGATCAAAAAGTGGAACAAAAGAGCGATGTCGGCCCACTCAGAAACCAGCCTTACCCTTCAGGAACCTCCCTTGTTGCTTCCATCAAGAAAATCTCACCAGTTAAAACACAAATAGAGTGTCCAGCCTCTGCTGGCAGTGCCATCACAGTCCTCTCTCCCACTATCTTTAGCAAAGCTGTTCAGATCATTCCATCTCCACCCAAGGGCAAGCTGCCCATCCTACCCTATGCCAAGGTGAAGAACTCCCTTCTGGCACCAACCAGCCTTGCCAGCACCCCATTTTCAGACAAGCAGACTGTAAGTTGGGCCAAAAGCAGCCCGAAAAACCCTACTGAAAACAAAGTCAAGTTCATAAATAACAAAGTTAAAACCGAAAGCCTTAGCCAAGATCTCAATAACACCCAGTTTAAGAAACCTTCAGGCAAAAAACCAGGGAGGAAGAGAAAGACCATGGAGGACATTTTAGCCTTCGAGGCCAGAAAGAAAAGATCCTTGTCGTTTTTCAGGAGGAGGGTACCTGAGAAACCTCCACCTGGTGTGCAGAATTCTGCCTCTCAGCAGAAGTTCCTGGACATATCTAAAAAGTATCGAAGTATTCGTCCCAAGCCTGTTCTAGTAATGGAAGCAACTATTCCACAACTTGTACCCCTTCCATCAATGTCCGCATCAGATAACCCTGATCAGGATCTCTTAGCAGGACAGCAGATATCAGGGAAAACATTGAGCGAACCACAGTCTTCACAAGCTACTGATCGGCAGCCTGTGCTTAATTGTAAAGTTAACAGTGGAGTCATTTACACATCAAGTCGTCTGCTGCACCGATGTCCTACCTGCAACAGGTGTTTCCAGTTCAAACATCACTTGCAGAGCCACATGAACAGCCACAGTAACCTCCGGCCCTATGTCTGCCCAGTGTGCAGGAAGGCCTACGCTCACTCAGGCAGTCTCAGCACTCATATGAAACTCCACCATGCGGAAAGCAAACCCCGGAAGAGCCTTTGCTGTGAATTCTGTGAGAAATCTTTTGGCTATGTTGGTGTCTACTTCAGCCATTTGAGAGAGGTGCACCGGGTAATACTTACCGTTGAGCCGTCCATCAGTCAACATGAACCAGGTTCAGTTCCTATGATCAAAAACAGTCATGTATCAATCATTTTTAAAAACTCTACTCTGTATGAGGAAAAGTCTTCGGAAGTTGATGAACAGGCCTCAGAACAGCGCGTTGACCCAGTGGAGCTACAAATTAAGTGTGGGCGCTGCCAGGCCATCACACCTACCTTTGCTGACATGAAGCTGCATTTATTGTACGTCCACGGGGAGGAGGTCCAGGTGCGACTAAGGGACGGGGCCATGCACGGGGGCCGGGAAGCTGAGGATGAACTGGTCAAGCATGCAGCGCATTACTGGAGGCAGCTCAATGAGAAACGCAATCTTGTTCACTGCGGCACCTGCAACGAGGAGTTCTTTTCCTTTTCCAAGTTTAAACACCACCTCCATTCTAACCATCAAGAGAGTCCAGAAGAGGAGGAGGAGGAGGAGGAGAAAGAAGAAAAGATGGTGATAGGTAAGGGTCTAAGTAAAGATATATCCCTGAGGGTGGGATCTCACTTTAACTGCATCCTTTGCAGTAAGGTGTTTAATAAGAAACAAGAGGTTATTGAGCATTGGAGCGCACAGCACAACTGTGAAAATCCCACCCTACTTTGGGATGTTCTG
>22|ENSDARG00000042689|16882547|16884530
GCCCGCATGGAACGAGCAGGAAGCATCCAACTTGATATTCCGGACTTCAGCAACTCCGTCCTGTCGCACTTGAACCAGTTGCGAATACAGGGTCGTCTATGTGACATTGTTGTCAATGTTCAGGGCCACAGTTTTCGTGCCCACAAGGTGGTCCTTGCCGCCAGCTCCCCCTACTTCAGGGACCACATGTCACTGAGTGAGATGAGCACCGTGTCCATATCAGTCATCCGGAACCCAACCGTATTCGAGCAGCTCCTTTCGTTCTGCTACACAGGACGATTATGCTTGCAACTTGCCGATATCATCAGTTACCTGACGGCTGCCAGCTTCCTCCAAATGCAGCATATTATTGATCGTTGCACACAGATTTTGGAAGGCATCCACTTTAAAATCAGCCTATCAGATGTGGAAGAGGAGCTCGGGAATGGAGCTCATAGAACCACCAACCAAACCATTGAGTCGGGACGAGGTGGGACGACACTAAGTGGGTCCCGCTCCTTGAGTCCCAGACTCACAAGCTCCCGGTTGATTGGCAACACTGGGGTGATCAGCATCCGCGATGTGAGGGAAGTTCGAGAGATTAGTCCCCCTGGGGAGTCCATGAGCCCTCAAATAGTGGAGCACAGTGGCATTGGCTCCGAGGAGGTAGGATCTGGAAAAGAACCCATTCTTCGAATTAACCGAGCCGGGCAATGGTATGTTGAAACAGGACCTGAGGCAGAGAGAGGAGGAGAGGAGAACGTGCGGATGGTTGATGGGTTTCGGATTAAGACAGAAAGGATGGATGAGTGGATGGGGGCAGAGACCCAGGCTTCAGCGGAGGAAGGCAGTGGGGCAGAGGAGGGGCCGACAGTAATGATTGACACCTCAGGACGTAGCACACTAGTGCAGGAAGGAGGAAGAGGTGGGAAAAGTTCCCAGCCGTCCAGTAGCTTCAGTGAAACAGAGAGGTTTAGTCCAACAGGTAGTGTGGTGGTCATGGCTGATCGCCAGAGAGCCAAGAGTGAGTCTCCAGGAAGAGTTGACGATCAGAGACATCCCACCTCACAGGGAGAGGAACAAGCTGTGTTTGACATGGGAGGATATGAGGAATACCTACGAGAACAGGTAGGTGACAGGTGGTTCCGCTACAACCCCCGTCTCACCTGCATTTACTGCTGCAAGTCCTTCAACCAGAAGGGAAGCCTAGATCGTCACATGCGCCTGCACATGGGCATTACCCCTTTTGTCTGCCGAATCTGTGGGAAGAAATACACCCGCAAGGACCAACTTGAGTACCACATCCGTAAGCACACAGGAAACAAGCCCTTTCATTGCCATGTCTGTGGCAAGAGTTTCCCGTTCCAGGCTATCCTCAACCAGCACTTCCGTAAGAACCACCCAGGCTGTGCCCCACAGGAGGTGTCCCATAGTGCCTCTCCCGAGACCACCACGGTCACCTCCCGTGGAGGACAGAACGAAGACGAGTCACCCAGCCAGGAGGAAGCTGAGGGCAATGGTGGAGGGGGAGGTGCTGGCTCATCCTTCGGAGAAGGGGTCCAACCGTCAGTCTCTACCACTGGGCCTGACTGA
>15|ENSDARG00000053548|55660163|55693300
ATGTCAGTTTCTGTCTTTTCTTCTCTTCTTAGGCAATCAAGTGGAACCGTCATAAAGAACAGCCTTGGTGAGGAGTTTTATCGTGAGGCGATTGAGCACTGCCGCAGTTATAATGCTCGACTTTGTGCCGAACGCTCCATGCGCCTGCCCTTCCTCGACTCCCAGACAGGTGTAGCACAGAGTAACTGCTACATATGGATGGAGAAGACTCACCGTGGGCCAGGTGTGGCTCCAGGGCAGCTCTATACCTATCCTGCACGGTGCTGGAGGAAGAAGAGACGGTTGAACATCTTAGAGGATCCACGTCTTGGACCCATCGAGTTTAAAATCGACTATGAAGCAGCGCTAAAGAAAGAAGGGGGTGTTCCTGATGGTCCCGTCCTGGAGTCACTCCTCAGCGGTGAACTGCTGGATAAAAAGGTGGAAACAAAGGAAGAGGAACCCATGAGCGAATGCCAGAAGCTGCTGATGGGAGAGTTTCCTCATGAGCTGGACATGGAGGAAATGGAGGAGGACGTTCCCAAACGCAAGAATCGCACCAAAGGACGGGCATGTGGTATTGGTGGGATGAGAAAGAGACAGGATCCAGCATCTCTGGAGGATCGAGACAAGCCATATGTGTGTGACATTTGTGGAAAGCGATACAAGAACCGTCCAGGTTTGAGTTACCATTACACTCACACACACCTGGCGGACGAGGAGGGTGAGGAAGACTCTGAACGCCACACACTGCCCTTCCAGCGCAAGAACAACCACAAACGTGAGCGCAGCATCAGCCTCAACAACGGATTACACACTCATACCACAACCCATAGAGTACCACTATTCTAA
>17|ENSDARG00000040144|58490843|58491896
ATGAGTGATCATGAACCTTTCAGATTTAAACTGGAAGAGACTGAAGAACAAACAGACCTTAAAGAAAATGAGAAGAGGGAAGAGCAGACACTCGTAAAAGCTGGGAAAACATCTCATTTACTGACTGGAGGTATTTTTTCAATGGAAAGTGGAGACCGAAATGATTTTACCTGCAGTCAGTGTGGAAAGAGTTTGAGAGGCAAACAGAACAAACAGAGTCTTAAGATTCATATGAGGATCCACACTGGAGAGAAACCATGCACATGTACTCAGTGTGGGAAGAGTTTCAGAGATTTATCAAACCTTAATAAACACATGCGTATCCACACTGGAGAGAAAACTCACAAATGTGATCAATGCGGCAAAACATTTTATTGGGCTTCAGAGCTGAAGATCCATCTTAGAGTTCACACAAAGGAGAAACCTTATTCCTGTTCTGAGTGTGGAAAGAGTTTTACACGGATAACAAATTTAAAAACCCATCAGAAGATCCACACTGGTGTGAAAGAGTATCTGTGCTTTGAGTGTGAGAAGACTTTTATTACAGCTGGAGAATTGAAACTGCATCAGATGAATCACACTGGAGAGAAA
>15|ENSDARG00000043090|4414292|4418183
ATGGCGTTGATTAAAGAGGAGAGTGAAGACATGATGACTGAAGAAACACTCGAAATCAAACAGGAAGATGCTGAGGAAGAAGCAGATCTGATTGTGATGAAATTGGAGGACGATGAAAAGAGCATGAAATTCGATCACCAAGTAGGCCTTGAAACTCACATTGAAGATAATTCTCACATTTGCTCAGAGTGTGGAGAGCGCTTTGAACTTAAAGAGTCTCTTGATGCACACATGAATATCCACAGCAGAGCGATGCCCTACACTTGCCTTCAGTGTGGAAAGAGTTTTACAACCGAAGCTCGTTTTCATACCCATTTAAGCATTCACTCTGGAATCAAGCCTTTCACCTGCCAATACTGTGGGAAAGGTTTCAGAAATGGCAGATGTTTTAAGCTCCATTTGAAAAGGATGCACGCTAGAGAGAAGCCTTACGCCTGTCAATACTGTGGAACGTGTTTCAATACTAGCAAAAAACTCAAAGCCCATGTCAAAACTCACCCTGAAATGAAAACCTGTGCCTGTGAACTGTGTGGAAAGCGTTTAAGTAGAAAAAGCTTAAAAAAACACATGAGGATTCACACCGGAGAGAAACCTTACTCGTGCTCTTACTGTGGAATGAGCTTCTCTTTTAAAACCTCTCTTAAAAATCACATAGTAAATCACACTGGCGAGAAGCCTTACTCGTGCTCCATATGTGGAAAGAGTTTTATTGAGCAAGGACGCCTCAAAATACACATGATAAGTCACAGCAACGAGAGGCCCTACTCATGCTCACAATGCGGAAAGAGTTTCAAAAGCCAAAGATGTGTTAGGTTACACATGAAAACTCACACCAACAAGAAGCCTCACTCGTGCTCTCAGTGTGGGAGGAGTTTTAATAAACTAGGAGACCTAAATGCACACATAAAAGCTCACTCTGACGAGAGGCCTTACTCGTGCTCCAAATGTGGAAAGGGTTTTATAAGCCAAACACGCCTTAATGTGCACATGAAATTTCACACTGCCGAGAAGCCTTTCTTCTGCTCTGAGTGTGGAAGGAATTTTAAAACCCAAGACTGTGTTAACAGGCACATGCATATTCACACTGTGGAGAAGCCTTACTCGTGCTCCACATGTGGAAAGAGCTTTATTCTGCAAAGTCACCTCAATGCACACATGATAACTCACAGGAAGGAGAGGCCTTACTCGTGCTCTCAATGCGGAAAGAGTTTCAAAAGCCAACGATATGTTGGGATGCACATGAAAATTCACACCGGCAAGAAGCTTTCCTCGCGCTCTCAACGTGAAAAAGCTTTTATAAACCAAGAAAGCCTTGACAAGCCCATGCAAACGCACTGCGATGAGAAATCCTACGCTTGCTCTCAATGCGGAAAGAGTTACAAAAGCCAAAAATATGTTAAAAGGCACATGAAAATTCACGCTGTTAAGAAGCGCTACTCTTGCATCAAGTGTGAACAGAGTTTTACTCAACGAAGACGTTTTAATGCCCACATGAGAACTCACACCGGCAAGAAGCCTCACTCGTGCGCTCAGTGTGGAAGGAGTTTTTCTTTACAAGCACTCCTCGACAGGCACATGAGTGTTCACACTAACGAGAAATCATATCTGTGCTCTGAAAAAGAAAAG
>Zv6_NA208|ENSDARG00000057324|12438|26227
GAGCTGATTGAACTGAAAGAGGAGACTGAAGTACTCATTGAAGAAGAAGAGCAAGATCAACATGAGAAGCATTTTGGTTTCAAAACTGAAGAAGCATCCTTTAGTTGCTCAGATACTGAGAAGACTTCCTCACAGAAAAGAACTAAAAAAAACAGAGGTAGTAACCACTACATCTGCCAACACTGCGGGAAAGAGTTCAGTCAGAACGGGAACCTCCAGGCGCACATACGCATCCACACCGGAGAGAAACCCTTCAGCTGCAAACTCTGCGACAAGAGTTTCACGCAGAAGTCCCACCTCCAGATCCACCTGCGCGCTCACGTGGAGGGCATGTCCTTCACCTGCCAGCACTGCGGGAGACACTTCACCCAGAAAAACGCCTTCATGGTCCACTTAAAAGTCCACACTGCGGACAGGTCTAAGACGTGCAAAACGTGCGGAAAAACTTTTAGTAGGTCCGCAAACCTCCTGGAGCACGTCCGAGTTCACACCGGAGCGCGGCCGTTCGGCTGCCAGCACTGCGGGAAGACCTTCGCCAAAAAAACCACGCTTAGAAACCACACCAAAATCCACACCGGAGAGAAGCCCTACAGGTGCCCGTACTGCGGGAAGGGCTTCATCCAGCCCACCAACTATAAAGTACACATTAAAACCCACACCGGAGAGATGCGATTCTGCTGTCAAGAGTGCGGGAAGGGCTTCGAGCATCAGGGGAAGCTGACGACGCACATGCTTATCCACAGCGGGGAGAAGCCGTACGCCTGCGCTCAGTGCTGTGGACGCACGTTCAGCCGTAAAGGCAGCCTGAAGGGGCACATGCGGATCCACGAAGGGGAGAAACCGCACGCCTGCGCTCACTGCAGGAAATGCTTCACCTCCAAGAAAAAGCTCAGTTTACACATGAGGATTCACTCCAGACTCAAGACCTCAAAAGAGAGCGCCGCCGTCTGCAAGCAGTGTGGACGCACGTTCAGCCGTAAAGGCAGCCTGAAGGGGCACATGCGGATCCACGAAGGGGAGAAACCGCACGCCTGCGCTCACTGCAGGAAATGCTTCACCTCCAAGAAAAAGCTCAGTTTACACATGAGGATTCACTCCAGACTCAAG
>16|ENSDARG00000040123|41256754|41408097
GAGCTGGACCTATTCAACAAAGATGGAGAACGGCGGATTCACAGCCGCCAGCAGCTTCCTGTAGGAACCACATGGGGGCCTTTCGAGGGCAAAATTGAGCTGAACACAGACGCACAGACGAAGCCTCATGTCCCGCTGGTGCTGAATGCAGGCCCCAGGTGGCTGCTGGATGTGACTTGGCAGGGAACAGACGACAACAAGAACAACTGTGTGGTGTACAGCAAAGGTGGACAGTTGTGGTGCACCACAACCAAGAACATGATGGAAGGAGAGGAGCTGGTGGCTTTCGCAGTGGACTTTGACTCTCGATTGCAGGCGGTCAATCACATGTCTCTCGGTGAGGGCATGTACCCAGCACGTCTCTTGGACACCATCCAGCTCCTGCCCCAGCAAGCTGCCATGGCCTCCATATTACCTACAGCTATAGTCAACAAGGACATCTTTCCCTGTAAAGCATGTGGGATATGGTACCGGAGTGAGAGAAACCTTCAGGCCCACCTGATGTATTACTGCAGTGGGCGGCAGAGAGAACCTGACAACGTCCCTGAAGAGACTGACGCCATTTCCCATCAAACTCCCAGTATCTGCCCTTTTCCGCAATGCAACAAGAGCTTCAGCAACCCTCGTGCTCTGGAGATGCACTTGAGCTCGCACAGCAGTGTCAAAATGGAGGAGACCCTTCCCCCTGGCACAAGCTTGAAATGCACAATCTGTAACTTCACAGCAGATTCGCTCCTTACATTCCAGCACCACATCCTTTCACACCTGTCACAGGCAGCCTTCAGATGCAATCACTGCCACATCAGCTTCCAGAACCACAGGGAACTGCTGCAGCATCAAGACTTACATGGACACTCTGGGAAGATTCACAGAGAGAGTGACAGTGAAAACTCCCCAAGAGGAGGAGAGGATAGTCTGCAGGCGGCAAGAGCGGAACTGTCAGGCAGGAAGGATATAGTCATGCAAAGTCCCAAGAATACACCCAACAAGGCCAACAGTCCTGATGGAGAACTTGAAAGACCTGAGAAAAAACCTACTCTGGGACTCCAGAAGGGGGACAGTCACCCAGGAAGCAAGGCAAGTTTCTCTTACACTAGAATCAAGTCAGAACCCTCTAGTCCACGGCTGGCGTCCTCTCCTGTCCAGCACAACATGGGCCCCACCTTCCCAATGGGTCCATTCTTGTCGCAGTTTGCATTCTCCCAAGACATTTCTGTGGTACCACAGGCATCTGAGATTCTAGCCAAAATGTCAGAGCTAGTGCATCGTAGGTTACGCCATGGAGGGAACAGCTACCCTCCCGTCATCTACAGTCCTCTAATGCCCAAAGGAGCAACTTGCTTTGAATGCAACATCACCTTCAATAATCTAGATAACTACTTAGTTCACAAGAAGCACTATTGCAACAGCCGCTGGCAGCACATGACAAAGTCCCCGGATTTCTCAAGTGTCCCTGACAAGGTTTCCGATGCCATAAGTCCAAACAGTGGCCACACGTCAGTTGGTATGCTCCCAGGATGCCTTCCATCAGATACTGACAGCCATGTAGTGACAACGGCTTGTTTGAATTCATCCGTTTTGGATATTATGAATGCTGGTGGGAAAGTGCCTGAAAAGGAACTTACTGGGCAAGTAAAGAAGGTTACTACACCAACAGGAGTTGAGGAAAGGCTTGGCGGTAAGCAGCCTGAGGTGAAGAGTCCCAGCACATCATTGGTGGATGGTGACAGTGACCCAAACAAGACGACCTGTGAAGCATGCAACATCACTTTCAGCCGACACGAAACGTACATGGTTCACAAGCAGTACTACTGCGCCACTCGCCACGACCCACCCATGAAACGCATGTCCGCAAAGGTACCTGCAATGCAGCGGACCATGAGAACACGCAAGCGGAGGAAGATGTACGAGATGTGTTTACCTGAAGACCAACGACAGCCCATGGGGCCACAGCCAGGATTTTTGAGTCTGCACACACTAGGAAATCCCTGTACATCCCAGGAGACGGTTGAAAATCTGGCTGACCGCTTTCATCCACGATGTGACATCTTTCCAGGCCTTGTCCCAAAACACTTAGATGCTTCTCTTACTATCACCAAGTCCATCCTAGCCCCAAAAGGTAACACAGTCGCAGATCCACAGGAACTAGACGCTCCGATAGATCTCAGCAAAAAGTGTTCACCGCTTCCTGACAAATCGTGCAACTCCCCCAAAAGACTCCTGGACTATCACGAATGTACCGTGTGCAAGATCAGTTTCAACAAAGTGGAGAATTACCTTGCCCATAAACAGAACTTTTGCCCTGTTACAGCCGCTCATGGTGAAGTTGGCAATCTGGAGCAGCCCATATTTCCGGGCATGAAGACTGAAGGAAATAATGCAGATGACGTCTATGACAAGAGTTCTGTGAAATGCGAGAAAAATGGAGGCAACAAATTGATGCAAAATGGAGGCATGTTCCCACCACACCTCGGCTCCGCACCGGATCTGAAAGCTTTCGCTGATGCACAGCTAATGTCCTCGAAAGATGAGAACAAGAACATGTTTTTGCCTCACTCTCTCTATCCTGGAGCAATAAAGAAGGTGAAAGGTACCGAGCAAATATCACCGTATTTCGGGATTAAGAGTGGCGACTACATGGCAGGGAGTCTCGTCGTGCAGGCTGAGGCAGCCGAACAGGAGCAAAGCAGCAATGGTGCAGGTGAGCCAGGCACAGAATCACTTGCAGCCAATGGCTGTCCCCATCCCAACAAAGATCCACTGCCCCTGCTACCTAAAAATAGGAGCATGGTGATTGTCAATGGTGGTCATAAAGAGGATCGCCAGACACCAGCAACTCCCCAGCAAGAGAATCAGCCTCACAATACCTCATTGCCAGAGGAACAAACATCTCCCACATGGGGAGCCGAGAACCCTCCCGACCCAAACGAGAATGTATCACCAACTTCTAAATCACCCGTGGAGGATTCGGCACCCGCCGGGAAAGGTATTAATGGGTCGGCGTCGCCAGCAGGCAGTGGGAAGTACTGCCGCCTCTGTGACATCCAGTTCAATAACTTGTCAAACTTTATCACTCATAAGAAGTTTTACTGCTCGTCACATGCTGCCGAGCATGTGAAATGA
>3|ENSDARG00000052337|64911394|64914890
ATGAGTGATCCAGAACCCTGCAGAATTAAACATGAAGACACTGAACAACAAATAGACCTCATTGAAGAGTATGAGGAGATTAAAGAGGAGGAACATCATGTCAAGATTGAGGACAATCATTTACAGACTGATGGTATTTTGAAAAAGAAAAATAAGAATTGTTTTACCTGCACTCAGTGTGGACAGTGTTGTGAAGGAAAGGCCAATCTTAAGATTCACATGAGAATCCACACTGGAGAGAAACCATTCACCTGCACTCAGTGTGGCAAGAGTTTCAGCCAATCATCATCCCTTAATAAACACATGATGATCCACACTGGAGACAGACCATACACATGCACTCAGTGTGGGAAGAGTTTTGGCCAATCATCAAATCTTAGTAAACACATGCTGATCCACACTGGAGAGAAACCACCATACACATGCACTCAATGCGGGAAAAGCTTTAGCCAATCATCAAACCTTAATCTACACATGCTGATCCACACTGGAGAGAAACTTTTCACATGCACTCAGTGTGGGAAGAGTTTCAACCACTCATCATCCCTTAATAAACACATGCTGACCCACACTGGAGAGAAACCATTCACATGTACTCACTGTGGGAAGAGCTTTAGCCAATTATCCAACCTTAATCAACACATGAAGATCCACACTGGAATACGAGAGCATATGTGCTTTGAGTGTGAGAAGACTTTTATTACAGCTAGAGAATTGAAACGGCACCAGAGGGTTCACACTGCTCGCGTGTACCGCTAA
>5|ENSDARG00000063073|1851426|1878075
GAGTATGTGGTTGAGCTGCAGGAGACGGTGCTGGTGTCCGAGGTGGAGGGTGAGGGAGCGTCCGTTCAGGGTTTCTCCTCAGACGAGCTCGTCATTCAGGACGCAGTGGAGGATGTGGTGGCCGAGTACTTGCACTGTGATGATGACGAGGGCGTCGCCGTGGAGACCTGTGTGATGTCACTGGAGGGTGAGGAGGAGGAGGAGGATGGGGTCGCCATGGCGGAGATGACGGAGGATGTGCTGGTGGAGGGGAGAGAGCAGGAGCACGACTCTGACAGCTGCGGAGACTACCTGATGATCTCCTGTAAGATATGCGTGCATTCATTCCTATATTTGTTTGTTTGGTTGGTTCATTCATTTATTAACGATTCAATTGTGGTAACGAACACACGTCCACCACAACAGGAAGTAAAAAAAAACCTGAACTGCGCTAATTGCGTGTCTCTCTCAGTGGACGATGCGGGTAAGATGGTGTCAGGAGACGGAGACGAGGTGACGGTGGAGGGAGCCATTGATGATCAGGAGGTGGAAAAGGATGAAGATGGACAGGAGGTTATTAAAGTTTACATCTTTAAAGCAGATTCGGGAGAGGATGATCTTGAAAATACAGTGAAGATGCTTAAAAGTAGAGATGAAGCGGATCCTGGTTTTTCTTACAGGGTTTCTCATGATCACGGAAGAGCTCTTATGAGTACAGAGGTACACAAAAATGCACATCAACATGATACACTTAATAGCGCCGACATCAGAGGCTCTAAGCTGTCGGATGAAGTTTACATGGAGGTTGTGGTTGGAGGTGAGGAGCCGGTTCCTCATGACCGGCCGTATGACAGCACTGCACTCAGCAAAGACTTCATGCCTGTGGCCTGGGCCGCCGCTTATGCAGGAGCAGATGAAGGCTGTGAGAACCGTAATGGAGCAGCGAGCGCTTTACTGCACATCGACGAGTCGGATGCACTGGATAAACTCAACCGGCAACACGGCAAGAACAGGAGACGAGCTGAACCTCGACAGGTCCAGACAGCGATCATCATCGGCCCGTATGGACAGCCTCTGACCGTCTATCCCTGCATGCTCTGTGGCAAGAAATTCAAGTCCCGCGGCTTCCTGAAGCGGCACACGCGCAACCACCACCAGGACGTGTTGACCCGCAAGAAGTACCAGTGCACCGACTGCGACTTCACCACCAACAAGAAAGCCAGTCTGCACAACCACATGGAGGTGCACGCGCTCAGCAACAAAGCCCCGTTCGAGTGTGAGACCTGCGGGAAAGAGTTCCACCAGCAGGCGGCGCTGTTCTCACATCGACTCCAGCACCATCATCCCACCGCAAACAAGACACACAAGTGCAAGTTTTGCGATTACGAAACTGCAGAGCAAGGTTTGCTCAATCGCCACCTGCTGGCCGTTCATAGTAAGAGCTTCCCACATATTTGCGTCGAGTGTGGAAAAGGTTTCCGACATCCGTCGGAGCTCAAAAAACACATGCGAACGCACACCGGCGAAAAGCCGTACTCGTGCATGTATTGTGACTACAAATCGGCGGATTCGTCTAATCTGAAGACGCACGTAAAAACCAAGCACAGCCGCGAGCTGCCGTTTCGCTGCGAACGCTGTGGGCAAACATTTGCAGAGGAGGAGGAGCTAACGCAACACGCTACAACACACGACGATGCACGCGGGCACCAATGCAGCCACTGCGATCATCGCAGCTCCAACTCCAGCGATCTAAAACGCCACATCATTTCCGTGCACACTAAAGACTACCCGCATAAATGTGCAGTCTGCGCGAAAGGCTTCCACCGGCCGTCCGAGCTCAAAAAACACTCCGCCTCGCACAAAGCCAAGAAAATGCACCAGTGCCGCCACTGCAACTTTAAAATTTCGGATCCGTTCGTACTCAGTCGCCATATCTTATCCGTTCACACCAAGGAGCCGCAGCAAACGGCGCAGCAGCAGCAACAATTAGCAGCGCCCGCGGTTAAGAAAGCCGGCGGTGCGAAGGGTCAGCGCGAGAGACGTGTGTATCAATGTCAGTACTGCGATTACAGCACGGGCGATGCGTCTGGATTCAAGAGACACGTTATTTCCATCCACACGAAAGACTATCCGCACCGCTGTCAGTACTGCTCCAAGGGCTTCCGGAGGCCTTCGGAGAAAAACCAGCACATTATGAGACACCATAAAGACATGGTGCCGGCA
>17|ENSDARG00000059226|1598461|1601203
ATGCGCTACAAATGCCCGTTCTGCACTCATACAGTAAAGAGAAAGGCAGATCTGAAGCGTCACCTCCGCTGTCACACTGGTGAGCGTCCGTATCCCTGTCAGGCCTGCAGCAAACGCTTCACCCGCCTGGAGCACCTGCGCAGCCACTTTGAGACGATTCATCAGGCCCGTAAGCTGGTCTGCAGGAAGTGTAAGCGGCATGTAACTGAAGTCAGTGGACGTGTGGTCAGTGAAGGGACCCGCAAATACAGGCTCTGTGACGTTTGCATTCAGGAGAGCGGCTACAATGATTTAATCACAGATGAAACAGATGGAAATGAGGACAAGGAAGGCCTGTTGTTGGGTGTGGACGAGGACATGAGTGAAAACAGGCAAATTACATGGGTCATGGATGATGATGATCTAGCGGAAGATTCTGGAGCCGATCTCATAATCCAGGAAGTGGACGACAGCGACGAGGAAGCAAGT
>Zv6_NA683|ENSDARG00000045977|12987|18877
TCTCCATCTCAGGTGAAGAGATACCAGTGTCTGTTCGAAGGCTGTACGCGCACCTACAGCACGGCGGGAAACCTGCGCACTCATCAGAAGACGCACCGTGGCGAATACACGTTTGTTTGCAACCAGCAAGGCTGCGGCAAAGCCTTCCTCACATCCTACAGCCTGAAGATCCACGTCCGCGTCCACACAAAGGAAAAACCCTTCGAGTGTGACGTCCAGGGCTGTGAGAAAGCCTTCAACACTCTCTACAGACTGAAAGCACACCAGAGGCTGCACACCGGGAAGACGTTTAACTGTGAATCAGAGGGATGCACCAAGTACTTCACCACACTCAGTGACCTGAGGAAGCACATCCGCACACACACTGGCGAAAAACCCTTCCGGTGTGATCACGATGGCTGTGGTAAGGCTTTCGCTGCTAGTCATCACCTGAAAACACATGTACGGACACACACTGGTAAGACACTTTCAGTCTGTCAGAGGAAT
>3|ENSDARG00000057758|13696015|13705179
ATGTCTAGACTGGATAGATTACATTCGGCCCTGATGAAGCGGATGTCGGTTGTCATCCGTGAGATCTGGGTGGAGGTGGAAGCGACGGTGAAGGACTTCCAGAAAGAAACAGCACAAACACGGATAGAAAACGCCAAGCTTCGACAACTGCTGAAGGATGCGCTCACCAGGAACCATGCACAATTAAACGGACAAGTTCAACCGAATGTTGTCCAACCCACAGAACAACCAAAACGTGTATTCAGGGCTCCAGCTGAATCAGCAAACCAAGTACATCAGCAAAAGGAGGCCGAGGTGCAGAGTCAGGATTCAGCAAGTGATCTGAAACCACGCATACTAGACGTCACTTCAATCTGTAAGACCGAGGCAGAAGACAGAGAGGTAAAAGATGCAGCACCTGGAGCTGAACAGCGGCTTTTACCTCAGACGGACAGCTCGAGTACAAATGAGAACACTGGAGTGGCGCTGAGGATTAAGACGGAGCCCGAAGACACCATCATCACGATAACATCTTCAGTTACTACAGCCCCTGCTCACGCCGGTACACATCAGGACTCCGAACCAGCCCAGCAGCTGAGACCGGCCAATGAGACGCTAAGAAGACCACAGCGAAAAGAGTGCCTTCGCACGCGGTACGGCAGAGCTAGGAGAGCAACCGCAAGAGATCACGATCTTGACGAAGGGCCGTACAAGTGTAACAAATGTGGCAGGCATCTAAAGGACTTGGCCAAGCTGCAGCTGCATAAGAAACTGCACGAGAGGTCCTTCATCTGTCACTGGTGCGGCAGGAACTTCTCCAAGTTTGATTACCTTCGGATGCACATGCGCACGCACACCGGAGAACGGCCGTACCGCTGCAACTGGTGCTCAAAGACCTTCAGCCAGAGCGGGAACATGAGGAGACATGAGCGCACATGCCAGAGATCCAACGAAGAACCCACAGCGCACATGCTAGATGATGAGCAGCAGCTGTCTGCAGAGTGA
>14|ENSDARG00000060478|67386095|67387969
ATGTCGAAACTGAAGCTGATATCAGTAGTGGACACTCAGTATCCAGGATCACTGTTGAAGAACATCAACGATGAGCGCCACAACGGTTTATTCTGTGATGTCACCATAGTCGTGCAAGACCGCAAGTTCAGGGCACACAAATGTGTCCTGTCTGCCTCAAGCACCTACTTCCGACAACTGTTTTCCGTCGCTGGAAAAGTTGTAGAGCTGAACTTCATAAAGGCAGACATATTCGACATGGTCCTTAATTACATTTACACTTCTCAAATGTTCAGAGTTCGATCGGACAGACTTGAAGACCTAATTAACGCCGGTCAAATTCTGGGTGTGACGTTCATAGCTAATTTAGCGATCCCGCTAGCACAAGTCAAGGGATTACCCGGCCTGTCCAAAGATGGCGACAACAACATTGTCAGCTCTCCAGAGAAACCTGAGGATGGAGGAGTGAATATGCCCATCATTACTGAGACCTTCTCACTGTCTGCCGAGGAGTTCAACATGACTGGTGCAAATACAGAAAAAGAGGACTCAGACAGCGATGATGTCCTGTTTGTGTCAAAAACTGAAGCCCCGCAAGCTCAAAAGACTAAAATATCAGATGTTCATAAAAATATCGAAGGAGCACCAGAAACTAAAAAACAGAAAGTCACAAATGAGGAAGGAGTCGCCTCTAAAAGCTCAATACCCCAAGAAAAGAAATCGTCAGAAAGAAACGCATCACTCCAAAATAACCTTGATCCAGACGTTGTGATCCTTTCAAGTACTGAAAACAGTAGCAGTATTCTCACTTCACCAGTAGGAACAGGCTCAAATAGCAATCCCAAACCCCCAGCCTGTCCAGACAGCGTCCCTTCAGATCCTCAAAACGTCTCGCTGCCTTCAGACAACATCGAAGTCCTCGGTGTCCAAAAGAAAAAGGTCCTGCTAGAGCACTCCCCTGATCATCCTGGGAAGATCACACTGTCGGATGTAAGGTCATCATGTAGTAGCAGTAACGGACCAACCAACGTAATCCCAGCACTTTCGGTGAAGAAGACAATAACATTAGACAAAGCCTCGGAAATTGATTCTCTATCGCCAGGTTGTAAAGTGTATGCCAACATAGGTGAAAACACCTACGACATCGTTCCTGTCAAAGACGATCCCGGGGAGGGAGCAGCTCCAGGTTGCAAGTCCCAAATACAACCCGACTCTCCCAACACAGCCAGTCTCTCACCAAAATCAAAGAAGAAATTCAAGCCAGATCAGGAGGATCACTATGAAATTATCATGGACGGAAAGACATTTTTCGTGTGCATTGTTTGTAAACGCCCGTACGTTTGCCTGACGAGCCTTAGACGGCACTTTAACACTCATTCTTGGGAGCGAAAGTATCCGTGCCATTACTGCAACAAGGTATTCGCCCTGGCCGAGTACAGAACCAAACACGAAATCAGTCACACGGGGGAACGGCGGTACCAGTGTTTACTGTGCAACGAGATGTTTCTCAATTATCAGATTTTGTCCACCCACTGCAAGCAAGCGCACAACCAAGACCCTTCTGGAAGGAAAGAGAAAGACGACTCGGCCAACAACTTGTATCGGCTGCTGCCTTGTAAAACGGTGCAGTTCAAACCATATTCGTTTGTTTCTGACGAGTCAGGGGGAAGTCCGGTGATTGGTGAAGACGGGACAATCCAATACGTAAACTCGGAAAAGGAGCACTGTACCAACCAGCCACTTCCATCTAACCAAAGCAAAGCACTGAACTGGGATGACATCTTTGTAGAATCGGAAGGACAAAATGCTCGCCCTGCTCCACCTCCACAGCCTGTCGACCAAATAAATGCCCCGGCCAGGAATGAATTTGAGTTTGTTATACCAGAGACATACTGA
>6|ENSDARG00000063263|3315098|3367525
ATGTCTCGCCGCAAGCAGGGCAAACCCCAGCACTTAAGCAAACGGGAGTTTTCGCCCGAGCCCGTGACGGCAGATATCCCAGAGGACCGGGAAAGCAATCCCGGATCAGAACCATCCACCCCTAAAGGGGACCAGGACCTCCTCACCTGTGGTCAGTGCCGCTCCAGGTTTCCTTTGGCCGACATCCTGGTGTTCATTGAGCACAAACGCAGGCAGTGTCAAGGGCGCCTATGCATGGACAAAAGTTCAGACCTGCCACCATCGCCTCCCCCCGCAGGCCTGCGGCGAGCCTGCATCCCAGTGGAGGTGGCGGTTCAAGTTTCGCCCCATGGAGAGGAGCGTTTAGCCTCCACACCACATGGATTACGGCCCAAGCAGGAGAATTTATCAGAAAAAGATGAGCCCAGCAGCTACACTTGCACAACCTGTAAGCAGCCCTTCAGCACTGCTTGGTTCCTGCTACAGCATGCCCAGAATACTCATGGTTTCCGAATATACCTGGAAAGCGAACCTGGAAGCCCATTAACTCCCCGTGTGGCCTCTGCTCCAGGCATGGGTGGTGACTGTGCCTCTCAGCCACCTATACATGCAGCCCATCTAGGAGACAGTAGTCCTTATAGCCTGATGAGGATAGCCAACAGAGATGGCTCCTCGGTTCCAAGAGAAGGTCGATATCCCAGGACGCCTCCACTCTTTAGTCCCCCACCTCGGCATCATATGAGCCCAGACGATCTGGCTTTGGCCCCCCACCACCCAAGCGCCTTTGACAGGGTACTGCGTCTTAATTCGGTACCCTTGGACTCCCCATCTATGGACTTCTCGAGACGACTACGGGAACTGGCAGGCAACTCTGCTGGCTCTTCTCCACCCATGTCGCCCAACAGGCCCAGCCCTATGCAAAGGCTGCTGCAGCCATTCCAGCCAGGGGCATCTCATTCTCCTTCTGGTCCCCGTTCAACACCTACACAGCAAACACCCACCCTGCCAACTGCAAAAGCAAAATCCTGCGAGTTCTGTGGGAAGTCCTTTAAGTTCCAGAGCAACTTAATTGTCCATAGGCGTAGTCATACCGGAGAGAAACCTTACAAGTGCCACCTTTGCAACCATGCCTGCACGCAGGCCAGCAAGTTGAAGCGCCACATGAAGACCCATCGGCACAAATCCTCCTCCACTACCTCCAAATCAGACGATGGCCTTTCAACTGCGAGTTCACCTGAGCCAGGAACGAGTGATTTGCCAAGCAGTGCCACCAATGCTCTTAAATCAGTGGTTGCAAAGTTTAAAATCGAGAACAATGGCATGATCCCTGAAAATGGACAAGAGGAAGATGAAGAAGAGGAAGAAGAGGAGGAGGATGAAGAGGAGGAAGAGGAGGAGGAAGATGAAGAAGAAGAAGAGGAGGAGGAGGAGAATGAAAGTGAGGCTGGTGAAAGGAATGATATAAACTTTAGCTTGAGCCTAGAAGGTGCACGTCATCACGAGAACAATAGACAACGACACAACAAAAATGTGGAGGGAATTCAGGACTACCGAGAAGCGCTCAAACATTACAAACGAGGCGACCACCACAGATCAGCTCACGAGACATTTGGTGACAGTTCCCCAAAAGAGTCTTCTCAAGTCAACGAAGGGTACGGACACATCGTTAATGGGTCGGCGTCCTACTCAAATGATGACCTCTCAAGAAAACTTCTCGCTGGAAGTCCAGGTTCTGGCAGTCCTCTAACTAAGCGAATCAAGGTGGAAAAAGACCTTGATCTTCCAACTCCTACAATACCCAATTCAGAAAATGTGTACTCACAATGGCTGGCTGGATATGCCGCTTCGCGCCAGCTCAAGGATCCTATCCTTAACTTTGGGGACTCAAGACAATCACCTTTCGCCACCTCTTCAGAGCACTCCTCGGAGAATGGAAGTCTCAGGTTCTCCACTCCTCCTGAGGAGCTGGATGGAGGCACAGCCTCTGGGCGTAGCGGCACGGGAAGCAGAGCCAGTACACCCCACCTTCCCAGTGGTCGCCCCAGCTCCAAGGATGGCCGCCGTAGTGACACATGTGAGTTTTGTGGCAAGGTCTTCAAAAACTGCAGCAACTTGACAGTGCATCGCCGCAGCCATACTGGCGAAAGGCCGTATAAATGTGAGCTTTGTAGCTACGCCTGTGCTCAAAGCAGTAAGCTAACACGGCACATGAAGACGCATGGACAGACAGGCAAGGACGTTTACAAATGTGAGATATGCCACATGCCTTTCAGCGTCTACAGCACTCTGGAGAAGCACATGAAAAAATGGCACAACGATCGGCCATTGAGCATCGAAATTAAATCGGAGTAA
>3|ENSDARG00000030508|455507|458996
CTCCCTCTAGTGGTCATGTTGAGTGTTTGCGCTCTGCTGCTACTGGCAGCTCCAGCAGCCCTTGGTTCCGACTCCGACAGACACCGACATGACTCCAACCTGGAGATCTATAAGCGTCTGTTCGAGACAAAGAGGAAAGATCAGCTGAACGCTCTGAAGAATCTGGTGGAGCTCAACGACGTCAACCAGCAGTACAAGATCATCGACATCATGCTCAAGGGCCTCTTCAAGGTGCTGGAGGACTCCAGAGCTGTGCTTATAGCTGCTAACATGCGGCCTGACGACCCGTTCCCACTCGACGACAAACTCAAAGAAGCGTACTCTCACGTGGTGGAGAACACGGCGTTCTTCGGTGACGTGGCTCTGCGTTTCCCGCGCATCGTGCACCATTATTACGAGCGTAACGCAGACTGGAGTGTGTTGCTGCGCTGGGGTCTGAGCTTCTGCAACCACACCGGGGTCTTCAGCGGAGGAGCACACCAGCACGTGCTCACACTGCATCAGCGTATACACTTCTGGACCACTGACGCAGACTTCGTCAATCCATACAGGACAGAACGAGACGATGTGCTGCAGACGGCCGAGGCCTTCCAGAAGATTCTGCGTGAGGAGGAGAAGAGGAGGAGGAAGGAGGAGAAGAGGAAAGAGATCCGCAAAGGGCCGCGCATCTCTCGCTCGCGCAACGAGCTGTGA
>24|ENSDARG00000045371|21278886|21283585
ATGTCGGTTTCTCTCTCCAGTCACCCCGCAGTGAGAGACAGGAGTCTGGCTGTCTACCCATCTCTGCCCGGCGCGCACTACGCGGACGTCCTCAAGAGCGCGCACAGCATCTTCCATCCCCTCAAGTCTCTGGGCCGCATGGTGACCGACGCGCAGACGATCATGCCATTTAACTTTAGCGGAGCAACTCCTTTCTTCAGCCACAACAGCGCGATATTCCATGAACAGATCCTTAATGTGTCCAACATTCCGTACTTCCAGCACATCCAGCCTTCGCAAAGCGTGTACAACGCCAGACACGAGGACCAGAGCACTGGCTCACTGTCTGATTTCAGCAGCCCGTCCAGTGTAAAGTCTTCTTCGGCTTTATCTTCTCCGGTTAAGGACAATTTCAGCTGCCCGCAGGCCGCACATCCCACTCCCGAACACGCGCGCACCTACAGTTTTACAGAGGAGGACCTCTTTACCGTCCTGTACGGATATTCCAAAAAACAAGGACAAAATGCTGGACATGCTATTTCTGGATTATCATTTCCTCCCAGCACAGGCAAACTGGTAAACACAAGTGAGATCAAGACCTATGACGACAACACACTCATGTGGGAGATCTTTGAGAACGGCCGCTTGAGTCATTTTGTGGATGGAAGAGGCGCTCCAGGGAATTGGATGTCCTTGGTGAAGTGCGCGCGCTTTCCTGAAGAGCAGAACCTGATAGCGGTGCAGTGTGACGGACAGATATATTATGAGGCCTGCAAAGAGATCCGAGCCGGCCAAGAGCTGCTGGTTTGGTACGGAGATTGCTATGTGCAGTTTTTGGGTATTCCTCTCACCCTCAAAGAGTTCATTGATGACAGTGAAGCTCTCCCGGCAGAAGATTCTGGAGAGGGTTTCAAGTGTGATCGTTGTGGAAAAGTGTTCGCCTATAAGTACTATAGAGACAAACATCTGAAATACACGCGCTGTGTGGATCAGGGCGACAGAAAATTCCCCTGCCACCTCTGCAACAGATCTTTCGAGAAGAGAGATCGTCTTCGAATTCACATTCTCCATGTGCACGAGAAACACAGGCCACATAAGTGCTCCGTGTGCGGCAAAAGTTTCTCGCAGTCCTCCAGTCTGAACAAACACATGCGCGTGCACTCGGGAGAGCGGCCTTACAAATGTGTTTACTGTAACAAGGCGTTCACGGCCTCCAGCATCCTTCGCACACACATTCGCCAGCACTCCGGTGAGCGGCCGTTCAAGTGTAAACACTGCGGGAAAGCGTTCGCCTCTCACGCGGCCCACGACAGCCATGTCCGGCGGACACACGCCAAAGACAAGCAGCTCTCCTGTGATGTATGTGGGGCCACTTTCCAAGAGGCACAAGAGCTGAAATATCACATGAAGGCTCATAAAAAGCGGCCACTTTTGGAAAGCTCTGTTGTTCCTCCCGCTGACGAGAACGCGCTCTTCTCCACCAAAGAGTCTTTACACGCGCAGACACAGCTGGCGGACACTTTTTCTTTCCCCGGGATGACGAGCATCAGCTCCGAGTACAGACCCTGGAACTAA
>21|ENSDARG00000005382|26616336|26624552
ATCTGCTTTCTGACAGATTTGCCCCCAAGCGAGGAGCAGAATTTAGAGATACAGGGATCTGCTACTAATTGTTATTCTGTGGTAATAATTGAAGAACAGGATGACACCTTTAATGACCAACCTTTCTATTGTGAGATGTGTCAACAACACTTCATAGATCAGTGTGAGACCCATGGTCCACCTTCGTTTACATGCGACTCTCCAGCGGCTTTGGGTACACCTCAAAGAGCTCTGCTAACACTGCCACAAGGCTTGGTTATTGGTCGATCAAGCATCTCTCATGCAGGACTTGGGGTTTTCAACCAGGGCCAAACTGTTCCTCTAGGGATGCATTTTGGGCCTTTTGACGGTGAAGAGATCAGTGAGGAAAAGGCACTGGATAGTGCCAACTCTTGGGTAATTTGCAGAGGAAATAATCAGTATAGTTACATAGATGCAGAGAAAGACACTCACTCTAACTGGATGAAGTTTGTTGTGTGCTCAAGGAGTGAGACGGAGCAGAATCTTGTTGCGTTCCAACAAAATGGACGTATTCTGTTCCGCTGTTGCCGCCCCATTAGCCCTGGTCAGGAATTTAGAGTTTGGTATGCTGAGGAATATGCTCAAGGACTCGGCGCCATCTGGGATAAGATCTGGGATAATAAATGCATTTCTCAAGGTTCAACTGAAGAACAGGCAACTCAGAATTGTCCATGTCCTTTTTGCCATTACTCCTTCCCTACCCTTGTTTATCTGCATGCGCATGTGAAGCGCACGCACCCTAATGAGTACGCACAATTCACACAGACACATCCGCTTGAATCTGAAGCCCATACACCCATCACTGAAGTAGAACAGTGTCTTGTGGCCTCCGATGAAGCGCTTTCAACACAAACGCAGCCGGTGACAGAAAGTCCTCAGGAGCAGATTTCAACCCAAAACGGACAACCCATCCATCAGACTGAAAACTCGGATGAGCCTGATGCATCTGATATATACACTGCTGCAGGTGAAATTTCAGATGAAATACATGCATGTGTTGATTGCGGTCGGTCGTTTTTGAGATCTTGTCATCTGAAGCGACATCAGCGCACCATTCACTCCAAAGAGAAGCCTTATTGCTGCAGCCAATGTAAGAAGTGCTTTAGTCAAGCAACAGGGCTGAAAAGACACCAGCACACCCACCAGGAACAAGAAAAGAACATTGAAAGTCCAGACAGACCTTCTGATATATACCCCTGCACTAAGTGCACCTTGTCCTTCGTGGCGAAGATCAATTTACATCAACATCTCAAACGACATCACCACGGAGAGTACCTCCGATTAGTTGAGAGTGGCTCACTTACTGCAGAAACCGAAGAAGATCATACAGAAGTGTGTTTTGACAAGCAGGATCCAAACTATGAACCTCCTTCTCGAGGAAGGAAGTCCACAAAGAACTCTTTAAAAGGCAGAGGTTGTCCTAAAAAAGTGGCTGTAGGCAGGCCTCGAGGACGACCACCTAAAAACAAGAATCTGGAGGTTGAAGTGCAGAAGATTTCTCCCATCTGCACTAACTGCGAACAGAGCTTCTCTGATTTGGAGACGCTGAAAACGCATCAGTGTCCAAGACGTGATGATGAGGGTGATAATGTAGAGCATCCACAAGAAGCTTCTCAGTATATCTGTGGCGAATGCATTCGAGCTTTCAGCAATTTGGATCTTCTCAAAGCCCACGAGTGCATCCAGCAAGGGGAAGGATCTTACTGTTGCCCCCATTGCGACCTTTATTTCAACCGCATGTGCAATCTGCGTCGCCATGAGAGAACGATCCACTCTAAGGAGAAGCCCTATTGCTGCACGGTGTGCCTCAAGTCTTTCACTCAGTCTTCTGGATTGAAACGCCACCAGCAAAGCCACTTACGCCGTAAATCCCACCGCCAGAGCTCAGCTCTGTTCACTGCCGCCATCTTTCCCTGCGCATACTGCCCGTTCTCCTTCACTGATGAGCGATATCTTTACAAACACATCCGGCGCCATCACCCGGAGATGAGCCTCAAATATCTGAGCTTCCAAGAAGGGGGCGTTTTATCAGTCGAAAAGCCTCACAGCTGCAGTCAGTGCTGCAAGAGCTTCAGCACGATCAAGGGTTTTAAGAATCACAGCTGCTTCAAGCAAGGGGAGAAGGTGTATCTGTGCCCGGACTGCGGGAAGGCCTTCAGTTGGTTTAACAGCCTCAAGCAGCACCAGCGAATCCACACCGGGGAAAAGCCTTACACCTGTTCGCAGTGCGGAAAGAGTTTCGTCCACTCCGGGCAACTGAATGTGCACCTCCGTACTCACACAGGCGAAAAACCTTTCCTCTGTTCTCAGTGCGGCGAAAGCTTCAGGCAGTCTGGAGATCTGAGGAGGCACGAGCAGAAGCATTCTGGTGTCCGTCCGTGCCAGTGTCCGGATTGTGGGAAAAGCTTTAGTCGGCCGCAGAGTCTCAAAGCTCATCAACAGCTTCACGTCGGCACTAAACTTTTCCCCTGCACTCAGTGTGGAAAAAGCTTTACTCGGAGGTACCACCTCACCCGGCATCATCAAAAAATGCACTCTTGA
>3|ENSDARG00000034025|62715056|62717735
ATGAGTGATCCAGAACCCTGCAGAATTAAAGATGAAGATACTGAAGAGTCAGTAGACCCAATTGATGGAAATGGGGAGACTGAAGAGGGTAATGATGTTAAAGCTGGGAAAATAGCTCCTTTAAAGACATGTGGTGTTTTTACTGTGAAAAACGGAGACAAAAATCCTTTCACTTGCACAAGGTGTGCACAGATTTTGGGAAACAAAAAGAGTCTAGAGATTCACATGAGGATACACACTGGGGAGATACCGTTCACGTGTACTCGGTGTGGGAGGGGTTTCTACCAATTATCAAACCTTAACAAACACATGACGATCCACACTGGAGAGAAACCGTACACATGCACTCATTGTGGGAGGGGTTTCTACCAACCATCACTCCTTAATAGACACATGAGGGTCCACACCGGAGAGAAACCGTTCACATGTACTCAGTGTGGGAAGAGTTTCAACCAAGCCACACAGCTTAAACAACACATGATGAACCACACCGGAGAGAAACCGTTCACATGCACTCAGTGTGGGACGAGTTTCACCCAATCATCAGCCCTTAATAAACACATGAGGATCCACACTGGAGAGAAACCGTACACATGCACTCAGTGTGGGACTAGTTTCGGAGCCTCATCATCTCTTAGTAGACACATGTTGATCCACACCGGAGAGAAAACGCACAAATGTGATCACTGCAGCAAGACATTTCTGAGTGCTTCACATCTGAAGGTTCATCTTGCAGTTCATAGAAGCGAGAAGCCTTATTCATGTCCTGTGTGTGAAAAGAGTTTTACATTGAAGTGCATATTAAAAAGGCATCAGAAGATCCACACTGGTGTGAGAGAGCATCTGTGCTTTAAGTGTGTGAAGACCTTCATGTCAGCTGCAGAACTGAAACAGCACGAGAGGATTCACACTGGAGAGAAACCTTTCAAGTGTTCACACTGCGACAAGAGATTTAGGCATCAATCTGAAAGTCTGAAAAGACATGAGCGGATTCACACTGGAGAGAAATCG
>4|ENSDARG00000043808|38734065|38739480
ATGGCCTTTATTAAAGAGGAGAGTGAAGACCTGAAGATTGAGGAAACAGTCAGATATGAAGATGCTGAGCAACAAACAGATCAGATGCATTTGAATGAGGATATTGAAGAACTGGATGATGTCAAGGAAGAGAAAGATCTAGAGGAGGAACAACACTCCACGTCTGGCAAAACCCCTTTAGGTTCTCAGACTGAAAGTACGTCACAGAAAACCGCCCAGAGTGGAAGAGCTGCAAGTTGTTTCATCTGCCAACAGTGTGGGAAAGGTTTCTCTACAAACAGAAAACTGAACATCCACATGCGAATCCACACCGGAGAGAAGCCGTTCGCCTGTCCACAGTGTGGAAAATGCTTCGCTGAGAAGGGCAACCTGAAAAGCCACATGATAACCCATGAGGACACTGGAGAAAGACCCCACACATGTGAGCTGTGTGGGAAAAGCTTCTCCAGAAAGAGATATCTTGATGTCCACATGATGATTCACACTGGGGAGAAACCTTGCCGATGCGAACAGTGCGGGAAAAGCTTCTCGATCAAGAAGTACCTCGATGTTCACATGAGAATTCACTCCGGGGAGAAACCGTACACCTGCCCCCAGTGTGAAATAAGCTTCATTCACAAAAACAGCCTGAAAAGGCACATGAGAATTCACACCGGGGAGAAACCTTTTGCGTGTCCGCAGTGTGGAAAGCAGTTTACGAGAACCACGAACCTTGAAGTTCACATGAGAGTTCACACTGGGGAGAAACCGTACGAATGTGAGCAGTGCGGAGACTCTTTTACTACACACAAAAAACTCGAAGTCCACATGAAAACTCACACCAGAGAGAAGCCTTATGATCAGCGTGAAGAAACATATGACAGTCATACCAGTAAGAAGCCTTACATTTGCCCTCAATGTGGGAAACACTTCAAACACAAGTCAACACTTACTCTCCACATGAGACTTCACACCGGAGAGAAGCCTTACACGTGTGAACAGTGTGGGAAAAGCTTTTCTCGGAAAGACTGCTTTGAAAGCCACAGGAGAATTCATATGGATGTGAAGCCTTACATTTGCCCTCAATGTGGGAAAGATTTTACCCTTATCAGGTCGTTTAATCTGCACATGAGAACTCACACCAGAGACAAGCTTTTCACGTGTGGTCAGTGTGGGAAAAGCTTTGTTCAGAAATGCAACCTTGACAGCCACATGATCATTCACACCGAAGAGCGGCCTTTTGTGTGCTGTCAGTGCGGAAAGTGCTTCAGAAGCAAATCAAACCTTAAGTCCCACATGAAGGTTCACTCAAAAGAGAGCCGTTATATGTGCCGCCAGTGCGGGACGAGTTTCCCGGACGGCGGTCAGCTTAGAGATCACGTTAAAACTCACATCGGAGAGAAGCCCTACATGTGCCTTGAGTGCGGAAGGTCTTGCACTAAGAAAACAAGCCTCAAGATTCACATGAGGATTCACAGCGGAGAGAAGCCGTTCACCTGCTTGGAGTGTGGGAAGTGTTTTTCTTGTAGCAAGGGCCTGAAGTTTCATTTACAAAGTCATTTTGGAATAAACCTTAAAATGGAACCAATTACGCACCATTCAACTTGA
>16|ENSDARG00000061708|25717344|25729442
[truncated: 294,123 more chars]
